# Supplementary material for: Operando film-electrochemical EPR spectroscopy tracks radical intermediates in surface-immobilized catalysts
Source: Nat Chem. 2024 Feb 14;16(6):1015–23. doi: 10.1038/s41557-024-01450-y (PMC11636982; doi:10.1038/s41557-024-01450-y)
Supplement: Supplementary file 6 — Electrochemistry and EPR source data from FE(CV)-EPR experiments. [file 41557_2024_1450_MOESM6_ESM.zip]

Archive with 5 entries (5 files):
- Source Data Fig. 3/Fig3a_echem.xlsx
- Source Data Fig. 3/Fig3b_EPRspectra_forward-and-reverse.xlsx
- Source Data Fig. 3/Fig3c_Forward-data_Nernstfitting.xlsx
- Source Data Fig. 3/Fig3c_Reverse-data_Nernestfitting.xlsx
- Source Data Fig. 3/Figure3c_confocal.pdf
