# Supplementary material for: Operando film-electrochemical EPR spectroscopy tracks radical intermediates in surface-immobilized catalysts
Source: Nat Chem. 2024 Feb 14;16(6):1015–23. doi: 10.1038/s41557-024-01450-y (PMC11636982; doi:10.1038/s41557-024-01450-y)
Supplement: Supplementary file 6 — Electrochemistry and EPR source data from FE(CV)-EPR experiments. [file 41557_2024_1450_MOESM6_ESM.zip › Source Data Fig. 3/Fig3a_echem.xlsx]

## Sheet: Sheet1
	Potential applied (V)	Time (s)	WE(1).Current (A)	Scan	Index	WE(1).Potential (V)
	0.204926	18.0326	-1.80359e-07	1	1	0.20459
	0.207367	18.5209	2.05078e-07	1	2	0.20697
	0.209808	19.0091	1.42212e-07	1	3	0.209595
	0.21225	19.4974	1.28174e-08	1	4	0.211945
	0.214691	19.9857	2.29797e-07	1	5	0.214111
	0.217133	20.474	2.72522e-07	1	6	0.216675
	0.219574	20.9623	2.09045e-07	1	7	0.219147
	0.222015	21.4505	5.58472e-08	1	8	0.221741
	0.224457	21.9388	3.75977e-07	1	9	0.224213
	0.226898	22.4271	3.1189e-07	1	10	0.226715
	0.22934	22.9154	3.0304e-07	1	11	0.228149
	0.231781	23.4037	4.24194e-07	1	12	0.231079
	0.234222	23.892	4.47388e-07	1	13	0.233582
	0.236664	24.3802	4.03137e-07	1	14	0.236389
	0.239105	24.8685	4.599e-07	1	15	0.23877
	0.241547	25.3568	4.20837e-07	1	16	0.240845
	0.243988	25.8451	4.83093e-07	1	17	0.243164
	0.246429	26.3334	5.54199e-07	1	18	0.245941
	0.248871	26.8216	2.93274e-07	1	19	0.248077
	0.251312	27.3099	6.54907e-07	1	20	0.250458
	0.253754	27.7982	4.9469e-07	1	21	0.25296
	0.256195	28.2865	4.23279e-07	1	22	0.255707
	0.258636	28.7748	4.52881e-07	1	23	0.258026
	0.261078	29.263	7.07092e-07	1	24	0.260284
	0.263519	29.7513	6.49109e-07	1	25	0.262665
	0.265961	30.2396	5.49011e-07	1	26	0.26532
	0.268402	30.7279	6.71692e-07	1	27	0.26767
	0.270844	31.2162	7.04956e-07	1	28	0.27005
	0.273285	31.7044	7.48291e-07	1	29	0.272491
	0.275726	32.1927	5.52063e-07	1	30	0.275299
	0.278168	32.681	5.64575e-07	1	31	0.277557
	0.280609	33.1693	8.81348e-07	1	32	0.280273
	0.283051	33.6576	7.33032e-07	1	33	0.282532
	0.285492	34.1459	5.91125e-07	1	34	0.285095
	0.287933	34.6341	3.24097e-07	1	35	0.28717
	0.290375	35.1224	5.58167e-07	1	36	0.289642
	0.292816	35.6107	5.2124e-07	1	37	0.292297
	0.295258	36.099	5.96619e-07	1	38	0.29483
	0.297699	36.5873	5.74951e-07	1	39	0.297119
	0.30014	37.0755	5.49622e-07	1	40	0.29953
	0.302582	37.5638	6.52771e-07	1	41	0.301971
	0.305023	38.0521	7.79114e-07	1	42	0.304504
	0.307465	38.5404	5.58777e-07	1	43	0.306976
	0.309906	39.0287	4.61731e-07	1	44	0.309326
	0.312347	39.5169	4.47998e-07	1	45	0.311737
	0.314789	40.0052	6.70776e-07	1	46	0.314209
	0.31723	40.4935	8.05054e-07	1	47	0.316559
	0.319672	40.9818	6.36292e-07	1	48	0.319092
	0.322113	41.4701	7.16858e-07	1	49	0.321411
	0.324554	41.9583	6.6925e-07	1	50	0.323669
	0.326996	42.4466	8.13293e-07	1	51	0.326233
	0.329437	42.9349	4.19312e-07	1	52	0.328979
	0.331879	43.4232	1.19446e-06	1	53	0.331238
	0.33432	43.9115	1.10992e-06	1	54	0.333801
	0.336761	44.3998	6.77185e-07	1	55	0.336365
	0.339203	44.888	6.69861e-07	1	56	0.338654
	0.341644	45.3763	9.17358e-07	1	57	0.341003
	0.344086	45.8646	8.17871e-07	1	58	0.343109
	0.346527	46.3529	6.79932e-07	1	59	0.345581
	0.348969	46.8412	7.8125e-07	1	60	0.348267
	0.35141	47.3294	1.08215e-06	1	61	0.350616
	0.353851	47.8177	1.01318e-06	1	62	0.353058
	0.356293	48.306	9.37195e-07	1	63	0.355957
	0.358734	48.7943	9.99451e-07	1	64	0.357819
	0.361176	49.2826	7.82471e-07	1	65	0.360443
	0.363617	49.7708	8.30383e-07	1	66	0.362823
	0.366058	50.2591	8.9325e-07	1	67	0.365265
	0.3685	50.7474	9.42383e-07	1	68	0.367859
	0.370941	51.2357	8.65173e-07	1	69	0.370148
	0.373383	51.724	9.78394e-07	1	70	0.372742
	0.375824	52.2122	5.27954e-07	1	71	0.375305
	0.378265	52.7005	8.53577e-07	1	72	0.377502
	0.380707	53.1888	1.00555e-06	1	73	0.380127
	0.383148	53.6771	1.1319e-06	1	74	0.382446
	0.38559	54.1654	9.75037e-07	1	75	0.384705
	0.388031	54.6537	8.77686e-07	1	76	0.387451
	0.390472	55.1419	1.02539e-06	1	77	0.389954
	0.392914	55.6302	1.07452e-06	1	78	0.391876
	0.395355	56.1185	8.94775e-07	1	79	0.394562
	0.397797	56.6068	6.33545e-07	1	80	0.397217
	0.400238	57.0951	1.0675e-06	1	81	0.399414
	0.402679	57.5833	1.05804e-06	1	82	0.401886
	0.405121	58.0716	1.01715e-06	1	83	0.404266
	0.407562	58.5599	1.14136e-06	1	84	0.406403
	0.410004	59.0482	1.05652e-06	1	85	0.409271
	0.412445	59.5365	1.27106e-06	1	86	0.411285
	0.414886	60.0247	1.02905e-06	1	87	0.413605
	0.417328	60.513	1.04279e-06	1	88	0.416321
	0.419769	61.0013	1.10107e-06	1	89	0.418793
	0.422211	61.4896	1.20148e-06	1	90	0.421204
	0.424652	61.9779	9.16748e-07	1	91	0.423584
	0.427094	62.4662	1.33728e-06	1	92	0.425568
	0.429535	62.9544	1.32568e-06	1	93	0.42868
	0.431976	63.4427	1.17493e-06	1	94	0.431427
	0.434418	63.931	1.33026e-06	1	95	0.433411
	0.436859	64.4193	1.40015e-06	1	96	0.436005
	0.439301	64.9076	1.4859e-06	1	97	0.438171
	0.441742	65.3958	1.38214e-06	1	98	0.440735
	0.444183	65.8841	1.37939e-06	1	99	0.443115
	0.446625	66.3724	1.43921e-06	1	100	0.44577
	0.449066	66.8607	1.39923e-06	1	101	0.44812
	0.451508	67.349	1.49109e-06	1	102	0.450867
	0.453949	67.8372	1.21338e-06	1	103	0.452209
	0.45639	68.3255	1.59973e-06	1	104	0.455597
	0.458832	68.8138	1.633e-06	1	105	0.458099
	0.461273	69.3021	1.14502e-06	1	106	0.460266
	0.463715	69.7904	1.61865e-06	1	107	0.46286
	0.466156	70.2786	1.74408e-06	1	108	0.465576
	0.468597	70.7669	1.84875e-06	1	109	0.467834
	0.471039	71.2552	1.74042e-06	1	110	0.470184
	0.47348	71.7435	1.74194e-06	1	111	0.472565
	0.475922	72.2318	1.9342e-06	1	112	0.475128
	0.478363	72.7201	2.02301e-06	1	113	0.477539
	0.480804	73.2083	1.90704e-06	1	114	0.47995
	0.483246	73.6966	1.79169e-06	1	115	0.482269
	0.485687	74.1849	2.13989e-06	1	116	0.484619
	0.488129	74.6732	2.25037e-06	1	117	0.487183
	0.49057	75.1615	2.276e-06	1	118	0.489441
	0.493011	75.6497	2.35443e-06	1	119	0.491943
	0.495453	76.138	2.37701e-06	1	120	0.494415
	0.497894	76.6263	2.47955e-06	1	121	0.496674
	0.500336	77.1146	2.64008e-06	1	122	0.499725
	0.502777	77.6029	2.78503e-06	1	123	0.501709
	0.505219	78.0911	2.76337e-06	1	124	0.503967
	0.50766	78.5794	3.14758e-06	1	125	0.506195
	0.510101	79.0677	3.16223e-06	1	126	0.508606
	0.512543	79.556	3.42957e-06	1	127	0.51123
	0.514984	80.0443	3.59863e-06	1	128	0.513763
	0.517426	80.5325	3.95477e-06	1	129	0.516357
	0.519867	81.0208	4.22729e-06	1	130	0.51886
	0.522308	81.5091	3.8797e-06	1	131	0.521423
	0.52475	81.9974	4.76074e-06	1	132	0.523621
	0.527191	82.4857	4.19678e-06	1	133	0.526093
	0.529633	82.974	4.53186e-06	1	134	0.528381
	0.532074	83.4622	5.07813e-06	1	135	0.531067
	0.534515	83.9505	5.47485e-06	1	136	0.533447
	0.536957	84.4388	5.59082e-06	1	137	0.53598
	0.539398	84.9271	6.31409e-06	1	138	0.538239
	0.54184	85.4154	7.1228e-06	1	139	0.540802
	0.544281	85.9036	7.30896e-06	1	140	0.543274
	0.546722	86.3919	7.68738e-06	1	141	0.545776
	0.549164	86.8802	8.63647e-06	1	142	0.547943
	0.551605	87.3685	9.41772e-06	1	143	0.550171
	0.554047	87.8568	1.01135e-05	1	144	0.552917
	0.556488	88.345	1.11359e-05	1	145	0.555298
	0.558929	88.8333	1.1908e-05	1	146	0.557648
	0.561371	89.3216	1.2851e-05	1	147	0.560638
	0.563812	89.8099	1.38214e-05	1	148	0.562805
	0.566254	90.2982	1.59576e-05	1	149	0.564941
	0.568695	90.7864	1.57135e-05	1	150	0.567596
	0.571136	91.2747	1.70227e-05	1	151	0.57016
	0.573578	91.763	1.80206e-05	1	152	0.572388
	0.576019	92.2513	1.91986e-05	1	153	0.57486
	0.578461	92.7396	2.06177e-05	1	154	0.577301
	0.580902	93.2279	2.14478e-05	1	155	0.579773
	0.583344	93.7161	2.26563e-05	1	156	0.582214
	0.585785	94.2044	2.40601e-05	1	157	0.584839
	0.588226	94.6927	2.61993e-05	1	158	0.587036
	0.590668	95.181	2.57782e-05	1	159	0.589661
	0.593109	95.6693	2.70294e-05	1	160	0.591675
	0.595551	96.1575	2.83051e-05	1	161	0.59436
	0.597992	96.6458	2.91687e-05	1	162	0.596741
	0.600433	97.1341	3.01971e-05	1	163	0.599152
	0.602875	97.6224	3.11768e-05	1	164	0.601807
	0.605316	98.1107	3.18298e-05	1	165	0.603882
	0.607758	98.5989	3.28186e-05	1	166	0.606262
	0.610199	99.0872	3.33893e-05	1	167	0.608734
	0.61264	99.5755	3.36639e-05	1	168	0.61145
	0.615082	100.064	3.414e-05	1	169	0.613922
	0.617523	100.552	3.46588e-05	1	170	0.616089
	0.619965	101.04	3.50067e-05	1	171	0.618591
	0.622406	101.529	3.50525e-05	1	172	0.621002
	0.624847	102.017	3.52234e-05	1	173	0.623901
	0.627289	102.505	3.56628e-05	1	174	0.626007
	0.62973	102.993	3.52875e-05	1	175	0.62854
	0.632172	103.482	3.47076e-05	1	176	0.631104
	0.634613	103.97	3.44727e-05	1	177	0.633514
	0.637054	104.458	3.40942e-05	1	178	0.635956
	0.639496	104.947	3.35907e-05	1	179	0.638306
	0.641937	105.435	3.3017e-05	1	180	0.64093
	0.644379	105.923	3.25806e-05	1	181	0.643433
	0.64682	106.411	3.17749e-05	1	182	0.645416
	0.649261	106.9	3.0899e-05	1	183	0.64801
	0.651703	107.388	3.11188e-05	1	184	0.650635
	0.654144	107.876	2.92053e-05	1	185	0.652771
	0.656586	108.365	2.82776e-05	1	186	0.655334
	0.659027	108.853	2.74719e-05	1	187	0.65799
	0.661469	109.341	2.66754e-05	1	188	0.660217
	0.66391	109.829	2.58026e-05	1	189	0.662872
	0.666351	110.318	2.47681e-05	1	190	0.665222
	0.668793	110.806	2.39258e-05	1	191	0.667542
	0.671234	111.294	2.31262e-05	1	192	0.670044
	0.673676	111.783	2.21497e-05	1	193	0.672302
	0.676117	112.271	2.12921e-05	1	194	0.674683
	0.678558	112.759	2.06482e-05	1	195	0.677429
	0.681	113.247	1.98517e-05	1	196	0.67981
	0.683441	113.736	1.91711e-05	1	197	0.681641
	0.685883	114.224	1.86127e-05	1	198	0.684753
	0.688324	114.712	1.78619e-05	1	199	0.687012
	0.690765	115.2	1.72028e-05	1	200	0.689301
	0.693207	115.689	1.77063e-05	1	201	0.692566
	0.695648	116.177	1.60675e-05	1	202	0.693848
	0.69809	116.665	1.56036e-05	1	203	0.696655
	0.700531	117.154	1.51001e-05	1	204	0.699066
	0.702972	117.642	1.48468e-05	1	205	0.701691
	0.705414	118.13	1.44226e-05	1	206	0.704224
	0.707855	118.618	1.40564e-05	1	207	0.706451
	0.710297	119.107	1.36322e-05	1	208	0.70874
	0.712738	119.595	1.3385e-05	1	209	0.711884
	0.715179	120.083	1.35284e-05	1	210	0.713776
	0.717621	120.572	1.27563e-05	1	211	0.716339
	0.720062	121.06	1.25519e-05	1	212	0.718567
	0.722504	121.548	1.2384e-05	1	213	0.721069
	0.724945	122.036	1.21704e-05	1	214	0.722748
	0.727386	122.525	1.19995e-05	1	215	0.726105
	0.729828	123.013	1.18011e-05	1	216	0.728546
	0.732269	123.501	1.16028e-05	1	217	0.730988
	0.734711	123.99	1.14166e-05	1	218	0.733551
	0.737152	124.478	1.12e-05	1	219	0.735992
	0.739594	124.966	1.12e-05	1	220	0.738739
	0.742035	125.454	1.10504e-05	1	221	0.740723
	0.744476	125.943	1.08521e-05	1	222	0.743256
	0.746918	126.431	1.07758e-05	1	223	0.745605
	0.749359	126.919	1.07758e-05	1	224	0.748047
	0.751801	127.408	1.05255e-05	1	225	0.749512
	0.754242	127.896	1.03912e-05	1	226	0.7547
	0.756683	128.384	1.03424e-05	1	227	0.7547
	0.759125	128.872	1.026e-05	1	228	0.756836
	0.761566	129.361	1.01715e-05	1	229	0.759888
	0.764008	129.849	9.97925e-06	1	230	0.762024
	0.766449	130.337	9.96094e-06	1	231	0.765381
	0.76889	130.825	9.90601e-06	1	232	0.767212
	0.771332	131.314	9.76868e-06	1	233	0.769043
	0.773773	131.802	9.66797e-06	1	234	0.772705
	0.776215	132.29	9.50928e-06	1	235	0.774536
	0.778656	132.779	9.75037e-06	1	236	0.776978
	0.781097	133.267	9.35974e-06	1	237	0.779724
	0.783539	133.755	9.34753e-06	1	238	0.78125
	0.78598	134.243	9.17053e-06	1	239	0.784302
	0.788422	134.732	9.08813e-06	1	240	0.786438
	0.790863	135.22	9.07898e-06	1	241	0.788574
	0.793304	135.708	9.06677e-06	1	242	0.791016
	0.795746	136.197	8.8623e-06	1	243	0.793762
	0.798187	136.685	8.81958e-06	1	244	0.795898
	0.800629	137.173	8.77075e-06	1	245	0.79834
	0.80307	137.661	8.82568e-06	1	246	0.801086
	0.805511	138.15	8.74023e-06	1	247	0.803223
	0.807953	138.638	8.62427e-06	1	248	0.805969
	0.810394	139.126	8.72498e-06	1	249	0.808105
	0.812836	139.615	8.63647e-06	1	250	0.811157
	0.815277	140.103	8.68835e-06	1	251	0.812683
	0.817719	140.591	8.64868e-06	1	252	0.81543
	0.82016	141.079	8.57544e-06	1	253	0.818787
	0.822601	141.568	8.47778e-06	1	254	0.820923
	0.825043	142.056	8.63037e-06	1	255	0.823059
	0.827484	142.544	8.5083e-06	1	256	0.8255
	0.829926	143.033	8.48083e-06	1	257	0.827637
	0.832367	143.521	8.46558e-06	1	258	0.830383
	0.834808	144.009	8.52966e-06	1	259	0.831909
	0.83725	144.497	8.49915e-06	1	260	0.834351
	0.839691	144.986	8.46863e-06	1	261	0.837097
	0.842133	145.474	8.3313e-06	1	262	0.840149
	0.844574	145.962	8.3313e-06	1	263	0.84259
	0.847015	146.45	8.51746e-06	1	264	0.844727
	0.849457	146.939	8.41064e-06	1	265	0.847473
	0.851898	147.427	8.31909e-06	1	266	0.849915
	0.85434	147.915	8.45032e-06	1	267	0.852051
	0.856781	148.404	8.43506e-06	1	268	0.854187
	0.859222	148.892	8.43811e-06	1	269	0.856628
	0.861664	149.38	8.40454e-06	1	270	0.859985
	0.864105	149.868	8.48083e-06	1	271	0.861511
	0.866547	150.357	8.39233e-06	1	272	0.864258
	0.868988	150.845	8.45337e-06	1	273	0.867004
	0.871429	151.333	8.41675e-06	1	274	0.868835
	0.873871	151.822	8.30994e-06	1	275	0.871887
	0.876312	152.31	8.43506e-06	1	276	0.873718
	0.878754	152.798	8.48389e-06	1	277	0.876465
	0.881195	153.286	8.45642e-06	1	278	0.878601
	0.883636	153.775	8.38318e-06	1	279	0.882263
	0.886078	154.263	8.31909e-06	1	280	0.884094
	0.888519	154.751	8.53577e-06	1	281	0.886536
	0.890961	155.24	8.51135e-06	1	282	0.888672
	0.893402	155.728	8.46252e-06	1	283	0.890808
	0.895844	156.216	8.4198e-06	1	284	0.892944
	0.898285	156.704	8.52661e-06	1	285	0.895691
	0.900726	157.193	8.56628e-06	1	286	0.898132
	0.903168	157.681	8.60291e-06	1	287	0.899353
	0.905609	158.169	8.57239e-06	1	288	0.90332
	0.908051	158.658	8.47778e-06	1	289	0.906067
	0.910492	159.146	8.63342e-06	1	290	0.908813
	0.912933	159.634	8.62732e-06	1	291	0.910339
	0.915375	160.122	8.59985e-06	1	292	0.914001
	0.917816	160.611	8.66089e-06	1	293	0.915833
	0.920258	161.099	8.73108e-06	1	294	0.917969
	0.922699	161.587	8.69141e-06	1	295	0.92041
	0.92514	162.075	8.77075e-06	1	296	0.922852
	0.927582	162.564	8.9447e-06	1	297	0.925293
	0.930023	163.052	8.68835e-06	1	298	0.92804
	0.932465	163.54	8.82874e-06	1	299	0.930786
	0.934906	164.029	8.84399e-06	1	300	0.932312
	0.937347	164.517	8.89893e-06	1	301	0.932312
	0.939789	165.005	8.81348e-06	1	302	0.93811
	0.94223	165.493	8.9325e-06	1	303	0.939331
	0.944672	165.982	9.05151e-06	1	304	0.942993
	0.947113	166.47	8.97217e-06	1	305	0.945129
	0.949554	166.958	8.88977e-06	1	306	0.947876
	0.951996	167.447	9.06982e-06	1	307	0.949402
	0.954437	167.935	9.14917e-06	1	308	0.952148
	0.956879	168.423	9.19189e-06	1	309	0.954285
	0.95932	168.911	9.22241e-06	1	310	0.957336
	0.961761	169.4	9.22241e-06	1	311	0.959473
	0.964203	169.888	9.29565e-06	1	312	0.962524
	0.966644	170.376	9.42078e-06	1	313	0.963745
	0.969086	170.865	9.41772e-06	1	314	0.966797
	0.971527	171.353	9.31702e-06	1	315	0.969543
	0.973969	171.841	9.51538e-06	1	316	0.97168
	0.97641	172.329	9.66187e-06	1	317	0.974121
	0.978851	172.818	9.64966e-06	1	318	0.976257
	0.981293	173.306	9.69849e-06	1	319	0.978699
	0.983734	173.794	9.68628e-06	1	320	0.98175
	0.986176	174.282	9.83582e-06	1	321	0.983582
	0.988617	174.771	9.95483e-06	1	322	0.986633
	0.991058	175.259	1.0199e-05	1	323	0.989075
	0.9935	175.747	9.90295e-06	1	324	0.990906
	0.995941	176.236	1.01257e-05	1	325	0.992737
	0.998383	176.724	1.02234e-05	1	326	0.996704
	1.00082	177.212	1.02783e-05	1	327	0.998535
	0.998383	177.7	9.21631e-06	1	328	0.996704
	0.995941	178.189	8.89282e-06	1	329	0.993042
	0.9935	178.677	8.72803e-06	1	330	0.991211
	0.991058	179.165	8.58765e-06	1	331	0.989075
	0.988617	179.654	8.255e-06	1	332	0.985718
	0.986176	180.142	8.08716e-06	1	333	0.983887
	0.983734	180.63	8.04749e-06	1	334	0.98114
	0.981293	181.118	7.92847e-06	1	335	0.979309
	0.978851	181.607	7.78503e-06	1	336	0.976257
	0.97641	182.095	7.68433e-06	1	337	0.974121
	0.973969	182.583	7.50122e-06	1	338	0.971375
	0.971527	183.072	7.48291e-06	1	339	0.968628
	0.969086	183.56	7.3822e-06	1	340	0.965881
	0.966644	184.048	7.20825e-06	1	341	0.964355
	0.964203	184.536	7.06482e-06	1	342	0.961609
	0.961761	185.025	7.0282e-06	1	343	0.960083
	0.95932	185.513	6.94885e-06	1	344	0.957336
	0.956879	186.001	6.94275e-06	1	345	0.954285
	0.954437	186.49	6.74438e-06	1	346	0.952759
	0.951996	186.978	6.63452e-06	1	347	0.949402
	0.949554	187.466	6.67725e-06	1	348	0.946655
	0.947113	187.954	6.82983e-06	1	349	0.944519
	0.944672	188.443	6.45142e-06	1	350	0.942383
	0.94223	188.931	6.35681e-06	1	351	0.940247
	0.939789	189.419	6.35376e-06	1	352	0.937805
	0.937347	189.907	6.30798e-06	1	353	0.934753
	0.934906	190.396	6.28967e-06	1	354	0.933228
	0.932465	190.884	6.20117e-06	1	355	0.930176
	0.930023	191.372	6.08521e-06	1	356	0.92804
	0.927582	191.861	6.11877e-06	1	357	0.925293
	0.92514	192.349	6.01196e-06	1	358	0.922852
	0.922699	192.837	5.97229e-06	1	359	0.920715
	0.920258	193.325	5.89294e-06	1	360	0.918274
	0.917816	193.814	5.90515e-06	1	361	0.915222
	0.915375	194.302	5.92957e-06	1	362	0.913086
	0.912933	194.79	5.9021e-06	1	363	0.91095
	0.910492	195.279	5.77698e-06	1	364	0.908813
	0.908051	195.767	5.77393e-06	1	365	0.905457
	0.905609	196.255	5.76477e-06	1	366	0.90332
	0.903168	196.743	5.67932e-06	1	367	0.901489
	0.900726	197.232	5.66406e-06	1	368	0.898438
	0.898285	197.72	5.62134e-06	1	369	0.896606
	0.895844	198.208	5.65491e-06	1	370	0.893555
	0.893402	198.697	5.66711e-06	1	371	0.890808
	0.890961	199.185	5.56335e-06	1	372	0.888672
	0.888519	199.673	5.3772e-06	1	373	0.886841
	0.886078	200.161	5.50232e-06	1	374	0.884705
	0.883636	200.65	5.75256e-06	1	375	0.881653
	0.881195	201.138	5.37415e-06	1	376	0.878601
	0.878754	201.626	5.35278e-06	1	377	0.877075
	0.876312	202.115	5.36804e-06	1	378	0.874023
	0.873871	202.603	5.37415e-06	1	379	0.871582
	0.871429	203.091	5.24292e-06	1	380	0.86853
	0.868988	203.579	5.29175e-06	1	381	0.867004
	0.866547	204.068	5.21851e-06	1	382	0.864563
	0.864105	204.556	5.19409e-06	1	383	0.861816
	0.861664	205.044	5.00793e-06	1	384	0.858765
	0.859222	205.532	5.20325e-06	1	385	0.857239
	0.856781	206.021	5.16968e-06	1	386	0.855408
	0.85434	206.509	5.00488e-06	1	387	0.851746
	0.851898	206.997	5.10559e-06	1	388	0.851135
	0.849457	207.486	5.16663e-06	1	389	0.847473
	0.847015	207.974	5.06592e-06	1	390	0.844116
	0.844574	208.462	4.98962e-06	1	391	0.84259
	0.842133	208.95	5.06897e-06	1	392	0.840149
	0.839691	209.439	4.89807e-06	1	393	0.837402
	0.83725	209.927	4.92554e-06	1	394	0.835266
	0.834808	210.415	4.93164e-06	1	395	0.83313
	0.832367	210.904	4.85535e-06	1	396	0.829468
	0.829926	211.392	4.86145e-06	1	397	0.828857
	0.827484	211.88	4.8584e-06	1	398	0.825195
	0.825043	212.368	4.84924e-06	1	399	0.823975
	0.822601	212.857	4.81262e-06	1	400	0.820923
	0.82016	213.345	5.01709e-06	1	401	0.818176
	0.817719	213.833	4.76074e-06	1	402	0.815125
	0.815277	214.322	4.78516e-06	1	403	0.812073
	0.812836	214.81	4.66309e-06	1	404	0.810852
	0.810394	215.298	4.65393e-06	1	405	0.808411
	0.807953	215.786	4.69666e-06	1	406	0.806274
	0.805511	216.275	4.65088e-06	1	407	0.803833
	0.80307	216.763	4.64478e-06	1	408	0.801086
	0.800629	217.251	4.52576e-06	1	409	0.79834
	0.798187	217.74	4.3808e-06	1	410	0.796814
	0.795746	218.228	4.5105e-06	1	411	0.793152
	0.793304	218.716	4.48914e-06	1	412	0.791931
	0.790863	219.204	4.33868e-06	1	413	0.78949
	0.788422	219.693	4.33044e-06	1	414	0.786438
	0.78598	220.181	4.34601e-06	1	415	0.784607
	0.783539	220.669	4.3515e-06	1	416	0.781555
	0.781097	221.157	4.27948e-06	1	417	0.779419
	0.778656	221.646	4.13025e-06	1	418	0.777283
	0.776215	222.134	4.01611e-06	1	419	0.774231
	0.773773	222.622	4.08722e-06	1	420	0.7724
	0.771332	223.111	4.06097e-06	1	421	0.769043
	0.76889	223.599	3.97034e-06	1	422	0.767212
	0.766449	224.087	3.88214e-06	1	423	0.764771
	0.764008	224.575	3.87115e-06	1	424	0.762634
	0.761566	225.064	3.7912e-06	1	425	0.759583
	0.759125	225.552	3.70209e-06	1	426	0.757751
	0.756683	226.04	4.23004e-06	1	427	0.755005
	0.754242	226.529	3.53699e-06	1	428	0.752258
	0.751801	227.017	3.52875e-06	1	429	0.749512
	0.749359	227.505	3.39417e-06	1	430	0.748077
	0.746918	227.993	3.23914e-06	1	431	0.7453
	0.744476	228.482	3.23822e-06	1	432	0.743011
	0.742035	228.97	3.16772e-06	1	433	0.740417
	0.739594	229.458	3.013e-06	1	434	0.737854
	0.737152	229.947	2.87689e-06	1	435	0.735382
	0.734711	230.435	2.77405e-06	1	436	0.733398
	0.732269	230.923	2.56287e-06	1	437	0.730804
	0.729828	231.411	2.45789e-06	1	438	0.728027
	0.727386	231.9	2.31812e-06	1	439	0.725922
	0.724945	232.388	2.07825e-06	1	440	0.723541
	0.722504	232.876	1.8927e-06	1	441	0.7211
	0.720062	233.365	1.74835e-06	1	442	0.71875
	0.717621	233.853	1.56097e-06	1	443	0.716278
	0.715179	234.341	1.28265e-06	1	444	0.713745
	0.712738	234.829	8.51746e-07	1	445	0.711548
	0.710297	235.318	7.66296e-07	1	446	0.709259
	0.707855	235.806	5.0415e-07	1	447	0.706421
	0.705414	236.294	1.58081e-07	1	448	0.704163
	0.702972	236.782	-1.80969e-07	1	449	0.701416
	0.700531	237.271	-6.54297e-07	1	450	0.699493
	0.69809	237.759	-1.08673e-06	1	451	0.696564
	0.695648	238.247	-1.50391e-06	1	452	0.694397
	0.693207	238.736	-1.97845e-06	1	453	0.692108
	0.690765	239.224	-2.74231e-06	1	454	0.689484
	0.688324	239.712	-3.12744e-06	1	455	0.68689
	0.685883	240.2	-3.76404e-06	1	456	0.684479
	0.683441	240.689	-4.5163e-06	1	457	0.682556
	0.681	241.177	-4.65698e-06	1	458	0.679565
	0.678558	241.665	-5.1239e-06	1	459	0.677307
	0.676117	242.154	-5.69763e-06	1	460	0.674988
	0.673676	242.642	-6.46973e-06	1	461	0.672363
	0.671234	243.13	-6.51245e-06	1	462	0.669952
	0.668793	243.618	-8.0658e-06	1	463	0.667236
	0.666351	244.107	-8.79517e-06	1	464	0.665009
	0.66391	244.595	-9.5459e-06	1	465	0.662598
	0.661469	245.083	-1.03851e-05	1	466	0.659912
	0.659027	245.572	-1.13373e-05	1	467	0.657623
	0.656586	246.06	-1.22803e-05	1	468	0.655304
	0.654144	246.548	-1.31348e-05	1	469	0.652893
	0.651703	247.036	-1.41266e-05	1	470	0.650482
	0.649261	247.525	-1.48956e-05	1	471	0.64801
	0.64682	248.013	-1.62567e-05	1	472	0.64563
	0.644379	248.501	-1.71356e-05	1	473	0.642914
	0.641937	248.989	-1.82281e-05	1	474	0.640533
	0.639496	249.478	-1.91467e-05	1	475	0.638184
	0.637054	249.966	-2.00684e-05	1	476	0.635895
	0.634613	250.454	-2.10632e-05	1	477	0.633453
	0.632172	250.943	-2.19391e-05	1	478	0.631195
	0.62973	251.431	-2.28546e-05	1	479	0.628601
	0.627289	251.919	-2.38251e-05	1	480	0.626129
	0.624847	252.407	-2.49847e-05	1	481	0.623444
	0.622406	252.896	-2.55493e-05	1	482	0.621094
	0.619965	253.384	-2.60406e-05	1	483	0.618988
	0.617523	253.872	-2.67151e-05	1	484	0.615967
	0.615082	254.361	-2.72125e-05	1	485	0.614166
	0.61264	254.849	-2.76184e-05	1	486	0.611511
	0.610199	255.337	-2.78381e-05	1	487	0.609161
	0.607758	255.825	-2.6947e-05	1	488	0.606781
	0.605316	256.314	-2.84515e-05	1	489	0.604218
	0.602875	256.802	-2.8363e-05	1	490	0.601685
	0.600433	257.29	-2.81342e-05	1	491	0.599274
	0.597992	257.779	-2.79205e-05	1	492	0.596069
	0.595551	258.267	-2.75421e-05	1	493	0.594818
	0.593109	258.755	-2.71179e-05	1	494	0.59201
	0.590668	259.243	-2.64801e-05	1	495	0.589752
	0.588226	259.732	-2.58728e-05	1	496	0.587158
	0.585785	260.22	-2.44507e-05	1	497	0.584778
	0.583344	260.708	-2.43378e-05	1	498	0.582153
	0.580902	261.197	-2.33673e-05	1	499	0.57962
	0.578461	261.685	-2.24121e-05	1	500	0.577271
	0.576019	262.173	-2.12921e-05	1	501	0.574799
	0.573578	262.661	-2.01813e-05	1	502	0.572174
	0.571136	263.15	-1.90338e-05	1	503	0.569427
	0.568695	263.638	-1.78894e-05	1	504	0.567413
	0.566254	264.126	-1.67328e-05	1	505	0.56485
	0.563812	264.614	-1.58081e-05	1	506	0.562439
	0.561371	265.103	-1.45569e-05	1	507	0.560242
	0.558929	265.591	-1.33972e-05	1	508	0.557739
	0.556488	266.079	-1.23016e-05	1	509	0.555176
	0.554047	266.568	-1.12457e-05	1	510	0.553253
	0.551605	267.056	-1.02936e-05	1	511	0.550415
	0.549164	267.544	-9.39636e-06	1	512	0.548004
	0.546722	268.032	-8.5144e-06	1	513	0.545593
	0.544281	268.521	-7.70874e-06	1	514	0.542999
	0.54184	269.009	-7.32117e-06	1	515	0.540649
	0.539398	269.497	-6.45752e-06	1	516	0.53833
	0.536957	269.986	-5.89905e-06	1	517	0.53598
	0.534515	270.474	-5.33142e-06	1	518	0.533478
	0.532074	270.962	-4.82178e-06	1	519	0.530914
	0.529633	271.45	-4.38538e-06	1	520	0.527954
	0.527191	271.939	-4.06952e-06	1	521	0.526215
	0.52475	272.427	-3.67249e-06	1	522	0.523804
	0.522308	272.915	-2.46582e-06	1	523	0.521332
	0.519867	273.404	-3.24005e-06	1	524	0.519043
	0.517426	273.892	-2.85645e-06	1	525	0.516296
	0.514984	274.38	-2.69348e-06	1	526	0.513916
	0.512543	274.868	-2.42828e-06	1	527	0.511627
	0.510101	275.357	-2.22412e-06	1	528	0.509216
	0.50766	275.845	-2.01324e-06	1	529	0.506866
	0.505219	276.333	-1.88171e-06	1	530	0.504242
	0.502777	276.822	-1.80115e-06	1	531	0.501648
	0.500336	277.31	-1.78711e-06	1	532	0.499298
	0.497894	277.798	-1.61652e-06	1	533	0.497101
	0.495453	278.286	-1.33698e-06	1	534	0.494385
	0.493011	278.775	-1.31073e-06	1	535	0.491852
	0.49057	279.263	-1.20392e-06	1	536	0.489502
	0.488129	279.751	-9.93042e-07	1	537	0.487274
	0.485687	280.239	-8.76465e-07	1	538	0.484497
	0.483246	280.728	-1.03394e-06	1	539	0.481995
	0.480804	281.216	-9.40857e-07	1	540	0.47995
	0.478363	281.704	-1.16425e-06	1	541	0.477478
	0.475922	282.193	-7.84302e-07	1	542	0.474945
	0.47348	282.681	-9.18884e-07	1	543	0.472473
	0.471039	283.169	-9.91516e-07	1	544	0.469818
	0.468597	283.657	-8.36182e-07	1	545	0.467377
	0.466156	284.146	-8.23059e-07	1	546	0.465149
	0.463715	284.634	-9.28345e-07	1	547	0.462494
	0.461273	285.122	-8.82874e-07	1	548	0.460175
	0.458832	285.611	-8.70361e-07	1	549	0.457672
	0.45639	286.099	-9.30481e-07	1	550	0.455353
	0.453949	286.587	-7.4707e-07	1	551	0.453064
	0.451508	287.075	-9.19495e-07	1	552	0.450531
	0.449066	287.564	-9.02405e-07	1	553	0.44809
	0.446625	288.052	-7.62939e-07	1	554	0.445496
	0.444183	288.54	-8.60596e-07	1	555	0.443237
	0.441742	289.029	-9.44519e-07	1	556	0.440521
	0.439301	289.517	-9.84192e-07	1	557	0.438507
	0.436859	290.005	-7.34253e-07	1	558	0.436005
	0.434418	290.493	-9.24072e-07	1	559	0.433563
	0.431976	290.982	-9.40552e-07	1	560	0.431152
	0.429535	291.47	-9.60388e-07	1	561	0.428864
	0.427094	291.958	-8.98743e-07	1	562	0.426178
	0.424652	292.447	-9.44214e-07	1	563	0.423798
	0.422211	292.935	-1.01349e-06	1	564	0.4216
	0.419769	293.423	-9.06067e-07	1	565	0.418823
	0.417328	293.911	-8.05359e-07	1	566	0.416626
	0.414886	294.4	-1.25732e-06	1	567	0.41394
	0.412445	294.888	-1.00372e-06	1	568	0.411926
	0.410004	295.376	-9.23157e-07	1	569	0.408875
	0.407562	295.864	-9.66492e-07	1	570	0.406158
	0.405121	296.353	-8.5968e-07	1	571	0.404358
	0.402679	296.841	-9.06067e-07	1	572	0.401917
	0.400238	297.329	-7.88879e-07	1	573	0.399292
	0.397797	297.818	-8.80432e-07	1	574	0.396942
	0.395355	298.306	-1.05316e-06	1	575	0.394623
	0.392914	298.794	-1.10291e-06	1	576	0.39212
	0.390472	299.282	-1.0025e-06	1	577	0.388947
	0.388031	299.771	-9.47571e-07	1	578	0.387268
	0.38559	300.259	-9.76257e-07	1	579	0.384827
	0.383148	300.747	-8.71887e-07	1	580	0.382355
	0.380707	301.236	-1.10077e-06	1	581	0.379974
	0.378265	301.724	-9.31091e-07	1	582	0.377289
	0.375824	302.212	-9.16443e-07	1	583	0.374969
	0.373383	302.7	-8.49915e-07	1	584	0.372742
	0.370941	303.189	-9.86023e-07	1	585	0.370178
	0.3685	303.677	-1.1264e-06	1	586	0.367676
	0.366058	304.165	-1.1264e-06	1	587	0.365295
	0.363617	304.654	-1.10016e-06	1	588	0.362885
	0.361176	305.142	-1.13281e-06	1	589	0.360443
	0.358734	305.63	-1.12915e-06	1	590	0.358246
	0.356293	306.118	-1.09009e-06	1	591	0.355438
	0.353851	306.607	-1.02783e-06	1	592	0.352631
	0.35141	307.095	-1.50757e-06	1	593	0.350769
	0.348969	307.583	-1.23383e-06	1	594	0.348389
	0.346527	308.071	-1.12244e-06	1	595	0.345825
	0.344086	308.56	-9.13696e-07	1	596	0.343719
	0.341644	309.048	-1.18683e-06	1	597	0.34082
	0.339203	309.536	-1.21948e-06	1	598	0.338684
	0.336761	310.025	-1.01929e-06	1	599	0.335876
	0.33432	310.513	-1.18195e-06	1	600	0.333801
	0.331879	311.001	-1.17035e-06	1	601	0.331329
	0.329437	311.489	-1.34674e-06	1	602	0.328827
	0.326996	311.978	-1.14105e-06	1	603	0.326385
	0.324554	312.466	-1.22131e-06	1	604	0.324066
	0.322113	312.954	-1.1377e-06	1	605	0.321564
	0.319672	313.443	-1.11115e-06	1	606	0.319
	0.31723	313.931	-1.18713e-06	1	607	0.316711
	0.314789	314.419	-1.25214e-06	1	608	0.314117
	0.312347	314.907	-1.11328e-06	1	609	0.311462
	0.309906	315.396	9.6344e-07	1	610	0.309174
	0.307465	315.884	-1.27899e-06	1	611	0.306885
	0.305023	316.372	-1.15692e-06	1	612	0.304443
	0.302582	316.861	-1.29242e-06	1	613	0.301941
	0.30014	317.349	-1.3269e-06	1	614	0.2995
	0.297699	317.837	-1.17523e-06	1	615	0.296997
	0.295258	318.325	-1.29181e-06	1	616	0.29422
	0.292816	318.814	-1.28571e-06	1	617	0.292175
	0.290375	319.302	-1.0614e-06	1	618	0.28949
	0.287933	319.79	-1.16333e-06	1	619	0.287262
	0.285492	320.279	-1.31409e-06	1	620	0.284576
	0.283051	320.767	-1.1734e-06	1	621	0.282257
	0.280609	321.255	-1.36353e-06	1	622	0.28009
	0.278168	321.743	-1.36597e-06	1	623	0.277496
	0.275726	322.232	-1.74683e-06	1	624	0.275085
	0.273285	322.72	-1.16699e-06	1	625	0.272736
	0.270844	323.208	-1.44318e-06	1	626	0.270325
	0.268402	323.696	-1.57532e-06	1	627	0.267792
	0.265961	324.185	-1.64795e-06	1	628	0.265259
	0.263519	324.673	-1.60278e-06	1	629	0.262848
	0.261078	325.161	-1.57043e-06	1	630	0.260681
	0.258636	325.65	-1.35895e-06	1	631	0.258209
	0.256195	326.138	-1.586e-06	1	632	0.255554
	0.253754	326.626	-1.45935e-06	1	633	0.253052
	0.251312	327.114	-1.427e-06	1	634	0.250519
	0.248871	327.603	-1.46973e-06	1	635	0.24823
	0.246429	328.091	-1.43921e-06	1	636	0.245728
	0.243988	328.579	-1.86829e-06	1	637	0.243469
	0.241547	329.068	-1.48621e-06	1	638	0.241089
	0.239105	329.556	-1.30981e-06	1	639	0.238739
	0.236664	330.044	-1.69312e-06	1	640	0.236359
	0.234222	330.532	-1.4212e-06	1	641	0.233612
	0.231781	331.021	-1.42792e-06	1	642	0.231567
	0.22934	331.509	-1.61346e-06	1	643	0.228882
	0.226898	331.997	-1.39221e-06	1	644	0.226868
	0.224457	332.486	-1.34338e-06	1	645	0.224274
	0.222015	332.974	-1.55487e-06	1	646	0.221558
	0.219574	333.462	-1.6394e-06	1	647	0.219025
	0.217133	333.95	-1.41693e-06	1	648	0.216797
	0.214691	334.439	-1.68549e-06	1	649	0.214203
	0.21225	334.927	-1.77795e-06	1	650	0.211884
	0.209808	335.415	-1.69891e-06	1	651	0.20929
	0.207367	335.904	-1.64001e-06	1	652	0.206757
	0.204926	336.392	-1.78528e-06	1	653	0.204376
	0.202484	336.88	-1.99158e-06	1	654	0.201782
	0.200043	337.368	-1.70471e-06	1	655	0.199402
	0.202484	337.857	-7.6355e-07	1	656	0.202087
