# Supplementary material for: Operando film-electrochemical EPR spectroscopy tracks radical intermediates in surface-immobilized catalysts
Source: Nat Chem. 2024 Feb 14;16(6):1015–23. doi: 10.1038/s41557-024-01450-y (PMC11636982; doi:10.1038/s41557-024-01450-y)
Supplement: Supplementary file 6 — Electrochemistry and EPR source data from FE(CV)-EPR experiments. [file 41557_2024_1450_MOESM6_ESM.zip › Source Data Fig. 3/Fig3b_EPRspectra_forward-and-reverse.xlsx]

## Sheet: Sheet1
EPR spectra corresponding to forward CV scan chosen for figure 3B									EPR spectra corresponding to reverse CV scan chosen for figure 3B
Field	For_09	For_017	For_019	For_021	For_023	For_026	For_034		Field (mT)	Rev_05	Rev_013	Rev_018	Rev_020	Rev_022	Rev_024	Rev_030
Field (mT)	Intensity_09	Intensity_17	Intensity_19	Intensity_21	Intensity_23	Intensity_26	Intensity_34		Field (mT)	Intensity_05	Intensity_13	Intensity_18	Intensity_20	Intensity_22	Intensity_24	Intensity_30
345.9	-0.0286381	-0.0287836	-0.0136764	-0.00408195	-0.0187669	-0.0199132	0.0136553		345.9	0.000859061	0.0151184	-0.00952603	-0.0177976	-0.0223417	-0.0255134	-0.0292481
345.91	-0.0282907	-0.0289656	-0.01389	-0.00398898	-0.0178683	-0.0190152	0.0136139		345.91	0.000693831	0.0157327	-0.00907089	-0.017549	-0.0218697	-0.0260337	-0.0291621
345.92	-0.0279426	-0.0291509	-0.0141771	-0.00389858	-0.0169107	-0.0180502	0.0135097		345.92	0.000498134	0.0163681	-0.00854585	-0.0172547	-0.0213832	-0.0266115	-0.0290623
345.93	-0.027601	-0.0293314	-0.0145409	-0.00381717	-0.0159114	-0.0170308	0.0133271		345.93	0.000259772	0.0170167	-0.00795351	-0.016918	-0.0208869	-0.0272416	-0.0289466
345.94	-0.0272749	-0.0295008	-0.0149829	-0.00374898	-0.0148924	-0.0159715	0.0130571		345.94	-3.28589e-05	0.0176683	-0.00729781	-0.016549	-0.0203851	-0.0279195	-0.0288125
345.95	-0.0269738	-0.0296582	-0.0155062	-0.0036968	-0.0138777	-0.014892	0.0126964		345.95	-0.000387133	0.018311	-0.00658378	-0.016161	-0.0198834	-0.0286437	-0.0286578
345.96	-0.0267053	-0.0298058	-0.0161162	-0.00366469	-0.012889	-0.0138189	0.0122451		345.96	-0.000806387	0.0189328	-0.00581952	-0.0157659	-0.0193888	-0.029412	-0.0284822
345.97	-0.0264757	-0.0299459	-0.0168147	-0.00365862	-0.011943	-0.0127846	0.0117045		345.97	-0.00129174	0.0195247	-0.00501627	-0.0153702	-0.0189088	-0.0302176	-0.0282879
345.98	-0.0262944	-0.0300808	-0.0175973	-0.00368293	-0.0110506	-0.0118238	0.0110771		345.98	-0.00184301	0.0200825	-0.0041854	-0.0149759	-0.0184495	-0.0310488	-0.0280797
345.99	-0.0261756	-0.0302138	-0.0184544	-0.00373949	-0.0102172	-0.0109692	0.010368		345.99	-0.0024579	0.0206053	-0.00333569	-0.0145828	-0.0180141	-0.0318927	-0.0278683
346	-0.0261355	-0.0303484	-0.0193773	-0.00383008	-0.00944348	-0.0102482	0.00958908		346	-0.00313011	0.0210948	-0.00247277	-0.0141911	-0.0176032	-0.0327367	-0.02767
346.01	-0.026189	-0.0304866	-0.02036	-0.00395586	-0.00872728	-0.00968145	0.00875842		346.01	-0.00384784	0.0215537	-0.00159995	-0.0138021	-0.0172182	-0.0335682	-0.0275004
346.02	-0.0263506	-0.0306293	-0.0213977	-0.0041145	-0.00806554	-0.00928369	0.00789269		346.02	-0.00459432	0.0219834	-0.000718352	-0.0134192	-0.0168623	-0.0343726	-0.0273706
346.03	-0.0266349	-0.0307785	-0.0224828	-0.00429875	-0.00745419	-0.00906497	0.00700409		346.03	-0.00535103	0.0223819	0.000173002	-0.0130489	-0.0165437	-0.0351329	-0.027286
346.04	-0.0270559	-0.0309388	-0.0236013	-0.00449653	-0.00689108	-0.00903141	0.00610281		346.04	-0.00610121	0.0227441	0.0010724	-0.0127006	-0.0162766	-0.0358299	-0.0272505
346.05	-0.0276247	-0.0311166	-0.0247351	-0.00469301	-0.00637884	-0.00918499	0.00519903		346.05	-0.00683001	0.0230659	0.00196894	-0.0123841	-0.0160799	-0.0364432	-0.0272674
346.06	-0.0283484	-0.0313182	-0.0258664	-0.00487365	-0.005923	-0.0095215	0.00430419		346.06	-0.00752115	0.0233459	0.00284155	-0.0121092	-0.0159751	-0.0369548	-0.0273365
346.07	-0.0292298	-0.0315492	-0.0269785	-0.0050252	-0.00553047	-0.0100305	0.00343087		346.07	-0.0081541	0.0235865	0.00366294	-0.011886	-0.0159841	-0.0373506	-0.0274498
346.08	-0.0302664	-0.031812	-0.0280552	-0.00513573	-0.00521153	-0.0106986	0.00259033		346.08	-0.008705	0.0237937	0.00440351	-0.0117239	-0.016126	-0.0376214	-0.0275936
346.09	-0.0314481	-0.0321021	-0.029081	-0.00519515	-0.0049781	-0.0115128	0.00179226		346.09	-0.00915038	0.0239772	0.00503249	-0.0116314	-0.0164158	-0.03776	-0.0277551
346.1	-0.0327587	-0.0324102	-0.0300391	-0.00519425	-0.00483875	-0.0124622	0.00104617		346.1	-0.00947176	0.0241456	0.00551834	-0.0116165	-0.0168616	-0.0377607	-0.0279249
346.11	-0.0341777	-0.0327264	-0.030911	-0.0051242	-0.00479843	-0.0135387	0.000360491		346.11	-0.00965742	0.0243014	0.00583145	-0.0116867	-0.0174614	-0.037619	-0.028096
346.12	-0.0356669	-0.0330475	-0.031672	-0.00496274	-0.00482089	-0.0146773	-0.000238767		346.12	-0.00969607	0.0244999	0.00595084	-0.0118414	-0.0181755	-0.0373434	-0.0282632
346.13	-0.0371912	-0.0333726	-0.0323048	-0.00469789	-0.00489477	-0.0158587	-0.000747929		346.13	-0.00958902	0.0247461	0.00586264	-0.0120849	-0.0189668	-0.0369446	-0.0284176
346.14	-0.0387169	-0.0337032	-0.032791	-0.00432158	-0.00500812	-0.017059	-0.00116522		346.14	-0.00934195	0.0250423	0.0055607	-0.0124175	-0.0197982	-0.0364341	-0.0285481
346.15	-0.0402137	-0.0340422	-0.0331162	-0.00383208	-0.00514932	-0.018252	-0.00149013		346.15	-0.00896654	0.0253889	0.00504741	-0.0128363	-0.0206429	-0.0358245	-0.0286416
346.16	-0.0416558	-0.0343918	-0.0332764	-0.00323398	-0.00530479	-0.0194138	-0.00172812		346.16	-0.00847917	0.0257831	0.00433324	-0.0133381	-0.021488	-0.0351296	-0.0286858
346.17	-0.0430209	-0.0347512	-0.0332776	-0.00253471	-0.005457	-0.0205214	-0.00189361		346.17	-0.00789571	0.0262176	0.0034342	-0.0139219	-0.0223301	-0.0343619	-0.028672
346.18	-0.0442903	-0.0351149	-0.0331277	-0.00174027	-0.00558645	-0.0215476	-0.00200458		346.18	-0.00722509	0.026681	0.0023705	-0.0145869	-0.0231695	-0.0335336	-0.0285945
346.19	-0.045448	-0.0354724	-0.0328309	-0.000856068	-0.00567292	-0.0224593	-0.00207618		346.19	-0.00646773	0.0271602	0.0011685	-0.0153277	-0.0240078	-0.0326625	-0.0284496
346.2	-0.0464783	-0.0358083	-0.0323896	0.000108472	-0.00569414	-0.0232195	-0.00211858		346.2	-0.00562117	0.0276416	-0.000137497	-0.0161311	-0.0248465	-0.0317731	-0.0282374
346.21	-0.0473648	-0.0361042	-0.0318115	0.00113756	-0.00562899	-0.0237947	-0.00213774		346.21	-0.00468588	0.028111	-0.00150815	-0.0169756	-0.025686	-0.0308945	-0.0279635
346.22	-0.0480912	-0.0363401	-0.0311125	0.00220953	-0.00546276	-0.0241612	-0.00213711		346.22	-0.00366601	0.0285528	-0.00290489	-0.0178359	-0.0265253	-0.0300551	-0.0276351
346.23	-0.0486427	-0.0364981	-0.0303104	0.0033012	-0.00518833	-0.0243065	-0.0021192		346.23	-0.00256726	0.0289506	-0.00429565	-0.0186931	-0.0273639	-0.029278	-0.0272586
346.24	-0.0490089	-0.0365666	-0.0294202	0.00439551	-0.00480655	-0.0242266	-0.00208663		346.24	-0.00139614	0.0292873	-0.00565706	-0.019538	-0.0282025	-0.0285805	-0.0268398
346.25	-0.0491872	-0.0365418	-0.0284541	0.00548465	-0.00432829	-0.0239237	-0.00204236		346.25	-0.000160072	0.0295451	-0.00697109	-0.0203663	-0.0290401	-0.0279753	-0.0263838
346.26	-0.0491827	-0.0364243	-0.0274222	0.00656482	-0.00377281	-0.0234077	-0.00199074		346.26	0.00113347	0.0297078	-0.00822154	-0.0211712	-0.0298687	-0.0274658	-0.0258934
346.27	-0.0490018	-0.0362144	-0.0263333	0.00762806	-0.0031614	-0.0226961	-0.00194019		346.27	0.0024763	0.029758	-0.0093935	-0.0219404	-0.0306737	-0.0270422	-0.0253689
346.28	-0.0486477	-0.0359114	-0.0251947	0.00865615	-0.00251423	-0.0218114	-0.00190409		346.28	0.00385419	0.0296746	-0.0104736	-0.0226581	-0.0314398	-0.0266867	-0.0248084
346.29	-0.0481241	-0.0355137	-0.024014	0.00961742	-0.0018551	-0.0207802	-0.00189772		346.29	0.00524188	0.0294343	-0.0114523	-0.0233127	-0.0321524	-0.0263809	-0.0242103
346.3	-0.0474415	-0.0350181	-0.0228016	0.0104715	-0.00121674	-0.0196336	-0.00193385		346.3	0.00660411	0.0290168	-0.0123259	-0.0239019	-0.0327986	-0.026109	-0.0235788
346.31	-0.0466166	-0.0344195	-0.0215736	0.0111829	-0.000637159	-0.0184059	-0.00201989		346.31	0.00790095	0.0284059	-0.0130971	-0.0244297	-0.0333699	-0.0258567	-0.0229296
346.32	-0.0456671	-0.0337153	-0.0203506	0.0117306	-0.000150419	-0.0171306	-0.00215798		346.32	0.00909393	0.0275865	-0.013775	-0.0249046	-0.0338644	-0.0256137	-0.0222853
346.33	-0.0446132	-0.0329131	-0.0191546	0.0121039	0.000213767	-0.0158372	-0.00234126		346.33	0.0101566	0.0265436	-0.0143695	-0.0253396	-0.0342807	-0.0253737	-0.0216721
346.34	-0.0434737	-0.0320305	-0.0180094	0.0122979	0.000433561	-0.0145589	-0.00255846		346.34	0.0110727	0.0252659	-0.0148877	-0.0257453	-0.0346185	-0.0251373	-0.0211168
346.35	-0.0422643	-0.0310895	-0.0169387	0.0123059	0.000498551	-0.0133322	-0.00279643		346.35	0.0118319	0.023753	-0.0153325	-0.0261225	-0.0348795	-0.024907	-0.0206485
346.36	-0.0409994	-0.0301081	-0.0159607	0.0121153	0.000410104	-0.0121901	-0.00304028		346.36	0.0124257	0.0220191	-0.015704	-0.0264606	-0.0350677	-0.0246795	-0.0202983
346.37	-0.0396957	-0.0290994	-0.0150859	0.0117131	0.000179199	-0.0111561	-0.00327282		346.37	0.0128471	0.0200904	-0.0159953	-0.026742	-0.0351879	-0.0244466	-0.0200958
346.38	-0.0383742	-0.0280773	-0.0143221	0.011092	-0.000175872	-0.0102426	-0.00347524		346.38	0.0130945	0.0179983	-0.0161899	-0.0269504	-0.0352421	-0.0242019	-0.0200694
346.39	-0.0370574	-0.0270601	-0.0136801	0.0102497	-0.00063292	-0.00945246	-0.00362549		346.39	0.0131773	0.0157731	-0.0162658	-0.0270764	-0.0352313	-0.0239432	-0.0202459
346.4	-0.0357643	-0.0260699	-0.0131708	0.00918797	-0.00117182	-0.008781	-0.00369955		346.4	0.0131157	0.0134448	-0.0162031	-0.0271183	-0.035161	-0.0236673	-0.0206424
346.41	-0.0345114	-0.0251318	-0.0127986	0.00791717	-0.00177774	-0.00821798	-0.00368062		346.41	0.0129326	0.0110445	-0.0159884	-0.0270781	-0.0350435	-0.0233662	-0.0212606
346.42	-0.0333155	-0.0242734	-0.012558	0.00645609	-0.00243755	-0.00774954	-0.00356497		346.42	0.0126453	0.00860133	-0.0156174	-0.0269608	-0.0348974	-0.0230285	-0.0220891
346.43	-0.0321894	-0.0235216	-0.0124344	0.00482868	-0.00313905	-0.00735873	-0.00335742		346.43	0.0122625	0.00614224	-0.0150996	-0.026776	-0.0347467	-0.0226428	-0.0231104
346.44	-0.0311379	-0.0228977	-0.0124114	0.00306147	-0.00387516	-0.00702606	-0.00306673		346.44	0.01179	0.00369767	-0.014464	-0.0265356	-0.0346153	-0.0222003	-0.0243042
346.45	-0.0301577	-0.0224141	-0.0124808	0.00118213	-0.00464313	-0.00673093	-0.00270485		346.45	0.0112396	0.00130388	-0.013756	-0.0262506	-0.0345195	-0.0216982	-0.0256441
346.46	-0.0292413	-0.0220758	-0.0126422	-0.000780947	-0.00544083	-0.00645272	-0.00228477		346.46	0.0106292	-0.000999626	-0.0130275	-0.0259301	-0.0344631	-0.0211389	-0.0270928
346.47	-0.0283797	-0.0218821	-0.012893	-0.00279813	-0.00626648	-0.00617433	-0.00182036		346.47	0.00997636	-0.00317404	-0.0123273	-0.0255816	-0.0344361	-0.0205281	-0.0286096
346.48	-0.0275635	-0.0218265	-0.0132229	-0.00483946	-0.0071171	-0.00588667	-0.00132979		346.48	0.00929023	-0.00518582	-0.0116974	-0.0252124	-0.0344186	-0.0198718	-0.0301622
346.49	-0.0267838	-0.0218978	-0.0136158	-0.00687592	-0.00798357	-0.0055874	-0.000836213		346.49	0.00857	-0.00701316	-0.0111721	-0.024832	-0.0343866	-0.0191749	-0.0317281
346.5	-0.0260355	-0.0220873	-0.0140508	-0.00887989	-0.0088533	-0.00527669	-0.00036551		346.5	0.00780667	-0.00865051	-0.0107766	-0.0244502	-0.0343141	-0.0184432	-0.0332881
346.51	-0.0253168	-0.0223892	-0.0145053	-0.0108262	-0.00971912	-0.00495424	5.58183e-05		346.51	0.00698903	-0.0101045	-0.0105232	-0.0240768	-0.0341757	-0.0176858	-0.034821
346.52	-0.0246282	-0.0227954	-0.0149594	-0.0126916	-0.0105797	-0.00461634	0.000404309		346.52	0.00611027	-0.0113853	-0.0104132	-0.0237209	-0.0339544	-0.0169146	-0.0363062
346.53	-0.0239744	-0.0232923	-0.0154003	-0.0144533	-0.0114333	-0.00425547	0.0006627		346.53	0.00517046	-0.0125015	-0.0104385	-0.0233872	-0.0336451	-0.0161443	-0.0377247
346.54	-0.0233674	-0.0238606	-0.0158234	-0.0160893	-0.0122737	-0.00386308	0.000818397		346.54	0.00417677	-0.0134597	-0.0105851	-0.0230746	-0.033252	-0.0153952	-0.0390548
346.55	-0.0228242	-0.0244765	-0.0162326	-0.0175779	-0.0130905	-0.00342947	0.00085832		346.55	0.00314341	-0.0142676	-0.0108341	-0.0227791	-0.0327852	-0.0146936	-0.0402709
346.56	-0.0223586	-0.0251124	-0.0166352	-0.0188988	-0.0138676	-0.00294029	0.000767213		346.56	0.00209199	-0.0149382	-0.0111616	-0.0224963	-0.0322533	-0.0140683	-0.0413457
346.57	-0.0219758	-0.0257398	-0.017034	-0.0200375	-0.0145856	-0.0023776	0.000533039		346.57	0.00105059	-0.0154906	-0.0115363	-0.0222191	-0.0316602	-0.0135481	-0.0422509
346.58	-0.021673	-0.0263341	-0.0174253	-0.0209868	-0.0152269	-0.0017266	0.000151986		346.58	4.82029e-05	-0.0159453	-0.0119193	-0.0219367	-0.0310084	-0.0131624	-0.0429569
346.59	-0.0214447	-0.0268756	-0.0178058	-0.0217489	-0.0157767	-0.000979802	-0.000372438		346.59	-0.000891977	-0.0163188	-0.0122708	-0.0216379	-0.0303042	-0.0129387	-0.0434362
346.6	-0.0212859	-0.0273488	-0.018179	-0.022333	-0.0162262	-0.000137528	-0.00103275		346.6	-0.00175431	-0.0166243	-0.0125582	-0.0213187	-0.0295557	-0.0128954	-0.0436675
346.61	-0.0211935	-0.0277433	-0.0185517	-0.0227483	-0.0165763	0.000791116	-0.0018195		346.61	-0.00252833	-0.0168761	-0.0127609	-0.0209853	-0.0287679	-0.0130387	-0.043636
346.62	-0.0211671	-0.0280566	-0.018924	-0.0229971	-0.0168342	0.00178736	-0.00271933		346.62	-0.00320659	-0.0170892	-0.0128688	-0.0206539	-0.0279389	-0.0133644	-0.0433332
346.63	-0.0212115	-0.0282966	-0.0192867	-0.0230766	-0.0170095	0.00282307	-0.00371106		346.63	-0.00378513	-0.0172759	-0.012881	-0.0203462	-0.0270619	-0.0138591	-0.0427578
346.64	-0.0213365	-0.0284781	-0.0196269	-0.0229837	-0.0171166	0.00386152	-0.00476719		346.64	-0.00426452	-0.0174438	-0.0128044	-0.0200805	-0.0261304	-0.0145026	-0.0419148
346.65	-0.0215545	-0.0286146	-0.0199338	-0.0227197	-0.0171744	0.00486055	-0.00586006		346.65	-0.0046514	-0.0175968	-0.0126509	-0.0198662	-0.0251416	-0.0152683	-0.0408147
346.66	-0.0218757	-0.0287093	-0.0201997	-0.0222952	-0.0172012	0.0057798	-0.00696464		346.66	-0.00496093	-0.01774	-0.0124382	-0.0197059	-0.0240965	-0.0161232	-0.0394746
346.67	-0.022306	-0.0287564	-0.0204184	-0.021732	-0.017212	0.00658861	-0.00805553		346.67	-0.00521651	-0.0178877	-0.0121906	-0.0196022	-0.0229986	-0.0170319	-0.0379181
346.68	-0.0228488	-0.0287463	-0.0205898	-0.0210582	-0.0172234	0.00726814	-0.00910333		346.68	-0.00544652	-0.0180634	-0.0119346	-0.0195631	-0.0218559	-0.0179626	-0.0361759
346.69	-0.0235072	-0.0286696	-0.0207251	-0.0202982	-0.0172569	0.00780809	-0.0100755		346.69	-0.00567831	-0.0182933	-0.0116973	-0.0196032	-0.0206822	-0.0188893	-0.03429
346.7	-0.0242822	-0.0285193	-0.0208475	-0.019467	-0.0173325	0.008206	-0.0109392		346.7	-0.00593016	-0.0186001	-0.0115054	-0.0197356	-0.0194967	-0.0197917	-0.0323122
346.71	-0.0251667	-0.0282939	-0.0209848	-0.018573	-0.0174591	0.00846874	-0.011662		346.71	-0.00620897	-0.0189998	-0.0113831	-0.0199675	-0.0183206	-0.0206556	-0.0302977
346.72	-0.0261442	-0.027999	-0.0211619	-0.0176267	-0.0176306	0.00860856	-0.0122128		346.72	-0.00651555	-0.0194994	-0.0113496	-0.020303	-0.0171748	-0.0214741	-0.0282996
346.73	-0.0271927	-0.0276446	-0.0213963	-0.0166477	-0.0178307	0.00863496	-0.0125622		346.73	-0.00685096	-0.0200942	-0.0114149	-0.0207453	-0.0160787	-0.0222473	-0.0263684
346.74	-0.0282878	-0.0272419	-0.0216988	-0.0156665	-0.0180399	0.00855206	-0.0126814		346.74	-0.00722032	-0.0207693	-0.0115758	-0.0212925	-0.0150554	-0.0229755	-0.0245508
346.75	-0.0294036	-0.0268017	-0.0220748	-0.0147221	-0.0182352	0.00836342	-0.0125428		346.75	-0.00763036	-0.0215018	-0.0118188	-0.0219374	-0.0141342	-0.0236519	-0.0228872
346.76	-0.0305155	-0.0263349	-0.0225251	-0.0138548	-0.0183901	0.00807607	-0.0121269		346.76	-0.00808285	-0.0222654	-0.012125	-0.0226679	-0.0133463	-0.0242645	-0.0214111
346.77	-0.0316023	-0.0258554	-0.0230475	-0.0130955	-0.0184779	0.00770137	-0.0114259		346.77	-0.00857097	-0.0230326	-0.01247	-0.0234694	-0.0127156	-0.0248017	-0.0201493
346.78	-0.0326451	-0.0253832	-0.0236381	-0.0124644	-0.0184755	0.00725458	-0.0104413		346.78	-0.0090796	-0.0237766	-0.0128264	-0.0243287	-0.0122557	-0.0252541	-0.0191244
346.79	-0.0336242	-0.0249432	-0.0242905	-0.0119747	-0.018368	0.0067535	-0.00918213		346.79	-0.00959063	-0.0244694	-0.0131729	-0.0252343	-0.0119738	-0.0256111	-0.0183535
346.8	-0.0345191	-0.0245586	-0.0249944	-0.0116327	-0.0181487	0.00621765	-0.00766703		346.8	-0.0100934	-0.0250817	-0.0134999	-0.0261737	-0.0118724	-0.0258615	-0.017844
346.81	-0.0353106	-0.0242452	-0.0257352	-0.0114369	-0.0178145	0.00566681	-0.00592546		346.81	-0.0105896	-0.0255903	-0.0138095	-0.0271314	-0.0119465	-0.0259967	-0.0175937
346.82	-0.0359814	-0.0240099	-0.0264986	-0.0113808	-0.0173645	0.00511709	-0.00399818		346.82	-0.0110888	-0.0259822	-0.0141158	-0.0280926	-0.0121833	-0.0260127	-0.0175939
346.83	-0.0365133	-0.0238531	-0.0272733	-0.0114525	-0.0168046	0.00457925	-0.001934		346.83	-0.011599	-0.0262482	-0.0144457	-0.0290435	-0.0125625	-0.0259087	-0.0178316
346.84	-0.0368915	-0.0237736	-0.028052	-0.0116334	-0.0161492	0.00405889	0.000217538		346.84	-0.0121224	-0.0263757	-0.0148341	-0.029966	-0.0130558	-0.0256847	-0.0182911
346.85	-0.0371113	-0.0237715	-0.0288253	-0.0119008	-0.015416	0.00355771	0.00241284		346.85	-0.0126569	-0.0263537	-0.0153159	-0.0308353	-0.0136299	-0.0253399	-0.0189542
346.86	-0.0371795	-0.0238483	-0.0295735	-0.0122341	-0.0146213	0.00307701	0.00461408		346.86	-0.013202	-0.0261786	-0.0159184	-0.0316244	-0.0142512	-0.0248733	-0.0198031
346.87	-0.0371101	-0.0240058	-0.0302653	-0.0126181	-0.013777	0.00261879	0.00678393		346.87	-0.0137594	-0.0258572	-0.0166553	-0.032312	-0.0148902	-0.0242864	-0.0208252
346.88	-0.0369186	-0.0242404	-0.030866	-0.013041	-0.0128912	0.00218406	0.00888326		346.88	-0.0143308	-0.0254075	-0.0175247	-0.0328846	-0.0155255	-0.0235863	-0.0220109
346.89	-0.0366197	-0.0245374	-0.0313449	-0.0134917	-0.0119743	0.00177466	0.0108761		346.89	-0.0149152	-0.0248555	-0.018511	-0.0333303	-0.0161431	-0.0227881	-0.0233465
346.9	-0.0362261	-0.0248724	-0.0316767	-0.0139583	-0.0110441	0.0013963	0.0127358		346.9	-0.0155055	-0.0242275	-0.0195886	-0.0336337	-0.0167325	-0.0219146	-0.0248115
346.91	-0.03575	-0.0252151	-0.031846	-0.0144263	-0.0101228	0.00105863	0.0144473		346.91	-0.0160839	-0.0235435	-0.0207237	-0.0337773	-0.0172866	-0.0209944	-0.0263818
346.92	-0.0352053	-0.0255333	-0.031854	-0.0148791	-0.0092277	0.000773298	0.0160023		346.92	-0.0166216	-0.0228176	-0.0218767	-0.0337442	-0.0178042	-0.02006	-0.0280305
346.93	-0.0346099	-0.0257977	-0.0317164	-0.0153003	-0.00836525	0.000552469	0.0173945		346.93	-0.0170856	-0.0220597	-0.0230035	-0.0335188	-0.0182879	-0.0191477	-0.0297241
346.94	-0.0339814	-0.0259863	-0.0314547	-0.0156759	-0.00753246	0.000409923	0.018615		346.94	-0.0174469	-0.0212788	-0.0240589	-0.0330914	-0.0187404	-0.0182966	-0.0314176
346.95	-0.0333289	-0.0260883	-0.0310902	-0.0159941	-0.00672295	0.000362518	0.0196509		346.95	-0.0176832	-0.020484	-0.0249978	-0.0324614	-0.0191642	-0.0175463	-0.0330589
346.96	-0.0326519	-0.0261055	-0.030643	-0.0162452	-0.00593369	0.00042633	0.02049		346.96	-0.0177798	-0.0196824	-0.0257741	-0.0316355	-0.0195636	-0.0169329	-0.0345954
346.97	-0.0319474	-0.0260489	-0.0301305	-0.0164201	-0.00516995	0.000609584	0.0211237		346.97	-0.0177317	-0.0188758	-0.026342	-0.0306274	-0.0199446	-0.0164853	-0.0359783
346.98	-0.0312165	-0.0259349	-0.0295707	-0.0165078	-0.00444555	0.000911729	0.021543		346.98	-0.0175455	-0.0180602	-0.026662	-0.0294608	-0.0203154	-0.0162253	-0.0371681
346.99	-0.0304693	-0.0257794	-0.0289821	-0.0164955	-0.0037784	0.00132727	0.0217386		346.99	-0.0172338	-0.0172278	-0.0267088	-0.0281689	-0.0206808	-0.0161678	-0.0381396
347	-0.029725	-0.0255959	-0.0283779	-0.0163684	-0.00318741	0.00184473	0.0217071		347	-0.0168078	-0.0163741	-0.0264711	-0.0267852	-0.0210369	-0.0163221	-0.0388808
347.01	-0.0290087	-0.0253957	-0.0277624	-0.0161084	-0.00268912	0.00244261	0.0214552		347.01	-0.0162784	-0.0155002	-0.0259471	-0.0253352	-0.0213727	-0.016692	-0.0393902
347.02	-0.0283473	-0.0251894	-0.0271339	-0.0157008	-0.0022942	0.00309059	0.021		347.02	-0.0156593	-0.014608	-0.0251402	-0.0238367	-0.0216776	-0.0172744	-0.0396749
347.03	-0.0277662	-0.0249828	-0.0264925	-0.0151423	-0.00201013	0.0037566	0.020367		347.03	-0.0149657	-0.0136982	-0.024059	-0.0223026	-0.0219463	-0.0180606	-0.0397468
347.04	-0.0272841	-0.0247715	-0.0258423	-0.014439	-0.00184373	0.0044132	0.0195858		347.04	-0.0142132	-0.0127731	-0.0227185	-0.0207458	-0.0221826	-0.0190381	-0.0396221
347.05	-0.0269104	-0.0245391	-0.0251885	-0.0135996	-0.00179773	0.00504065	0.0186876		347.05	-0.0134179	-0.0118424	-0.021138	-0.0191834	-0.0224008	-0.0201891	-0.0393192
347.06	-0.0266473	-0.024264	-0.024536	-0.0126346	-0.00186724	0.00563034	0.0177055		347.06	-0.0125934	-0.010926	-0.0193394	-0.0176381	-0.0226182	-0.0214896	-0.0388548
347.07	-0.0264918	-0.0239287	-0.0238966	-0.0115584	-0.00204001	0.00618512	0.0166716		347.07	-0.0117465	-0.010053	-0.0173503	-0.0161348	-0.0228489	-0.022913	-0.0382435
347.08	-0.0264379	-0.023526	-0.0232931	-0.0103859	-0.00229881	0.00671088	0.0156099		347.08	-0.0108783	-0.00925352	-0.0152062	-0.0146967	-0.0231057	-0.0244355	-0.037503
347.09	-0.0264814	-0.023057	-0.0227549	-0.00913341	-0.00262287	0.00720866	0.014535		347.09	-0.00998898	-0.00854946	-0.0129484	-0.0133427	-0.0234039	-0.0260343	-0.0366559
347.1	-0.0266198	-0.0225299	-0.0223073	-0.00782485	-0.00298726	0.00767525	0.0134577		347.1	-0.00908127	-0.00795183	-0.0106181	-0.0120886	-0.0237612	-0.0276852	-0.0357275
347.11	-0.0268491	-0.0219562	-0.0219654	-0.00649528	-0.00336242	0.00810409	0.0123891		347.11	-0.00816265	-0.00746524	-0.00824971	-0.0109518	-0.0241945	-0.0293617	-0.0347427
347.12	-0.0271648	-0.0213483	-0.0217338	-0.00518637	-0.00371774	0.00848367	0.0113375		347.12	-0.00724491	-0.0070918	-0.00586783	-0.00995154	-0.0247174	-0.0310386	-0.0337266
347.13	-0.0275643	-0.0207201	-0.0216126	-0.00393831	-0.00402662	0.00879929	0.0103086		347.13	-0.00633978	-0.00683314	-0.00348977	-0.00910423	-0.0253432	-0.0326913	-0.0327032
347.14	-0.0280462	-0.0200879	-0.0216041	-0.00278427	-0.0042667	0.00903807	0.00930757		347.14	-0.00545543	-0.00668998	-0.00112962	-0.0084189	-0.0260846	-0.0342933	-0.0316916
347.15	-0.0286057	-0.0194658	-0.0217147	-0.00174827	-0.00441901	0.00919238	0.00833888		347.15	-0.00459246	-0.00665812	0.00119737	-0.00789553	-0.0269494	-0.0358186	-0.0307038
347.16	-0.029234	-0.0188621	-0.0219526	-0.000844796	-0.00447102	0.00926147	0.00740472		347.16	-0.00374252	-0.00672696	0.00347236	-0.00752485	-0.0279323	-0.0372473	-0.029748
347.17	-0.0299184	-0.0182803	-0.0223267	-8.01627e-05	-0.00441882	0.00925127	0.00650778		347.17	-0.00289461	-0.00688356	0.00567218	-0.00729293	-0.0290134	-0.0385632	-0.0288333
347.18	-0.0306428	-0.0177224	-0.022846	0.00054485	-0.00426491	0.00916956	0.00565302		347.18	-0.00204292	-0.00711704	0.00776637	-0.00718642	-0.0301628	-0.0397498	-0.0279689
347.19	-0.0313895	-0.0171914	-0.0235137	0.00103339	-0.00401525	0.00901943	0.00484536		347.19	-0.00119172	-0.00742221	0.00971502	-0.00719285	-0.0313442	-0.0407912	-0.0271602
347.2	-0.0321432	-0.0166898	-0.0243217	0.001391	-0.00367727	0.00879781	0.00408642		347.2	-0.000354285	-0.00780282	0.0114722	-0.00729814	-0.0325166	-0.0416748	-0.0264088
347.21	-0.0328914	-0.016221	-0.0252516	0.00162092	-0.00325896	0.00849585	0.00337231		347.21	0.000452497	-0.008269	0.012991	-0.00748513	-0.0336355	-0.0423877	-0.0257162
347.22	-0.0336204	-0.0157919	-0.0262789	0.00172189	-0.00276764	0.00810014	0.00269351		347.22	0.00121116	-0.00882643	0.0142265	-0.00773282	-0.0346594	-0.0429123	-0.0250835
347.23	-0.0343175	-0.015411	-0.0273735	0.00169216	-0.00220722	0.00760008	0.00204216		347.23	0.00190562	-0.00946801	0.0151392	-0.00801419	-0.0355555	-0.043226	-0.0245111
347.24	-0.0349759	-0.0150862	-0.0284986	0.00153053	-0.0015761	0.00699463	0.00142115		347.24	0.00252321	-0.0101803	0.0156991	-0.00829756	-0.036303	-0.0433042	-0.0239998
347.25	-0.0355904	-0.0148217	-0.0296111	0.0012311	-0.000867584	0.00629226	0.000841341		347.25	0.00305503	-0.0109552	0.0158881	-0.00855456	-0.0368897	-0.0431262	-0.0235509
347.26	-0.03615	-0.0146144	-0.0306689	0.000781353	-7.36525e-05	0.00550784	0.000311172		347.26	0.00349728	-0.0117911	0.0157038	-0.00876504	-0.0373082	-0.0426799	-0.023166
347.27	-0.0366381	-0.0144523	-0.0316382	0.000168606	0.000808429	0.00465915	-0.000166231		347.27	0.00385119	-0.0126855	0.015162	-0.00891387	-0.0375556	-0.041966	-0.0228489
347.28	-0.0370379	-0.0143121	-0.0324945	-0.000612019	0.00177138	0.00376489	-0.000588771		347.28	0.00412002	-0.0136299	0.0142933	-0.00898728	-0.0376367	-0.0409968	-0.022603
347.29	-0.0373359	-0.0141665	-0.0332198	-0.00155578	0.00279954	0.00284552	-0.00095364		347.29	0.00430962	-0.0146072	0.0131324	-0.00897383	-0.0375654	-0.0397916	-0.0224289
347.3	-0.0375212	-0.0139971	-0.0338056	-0.00265155	0.00387466	0.00192327	-0.00125781		347.3	0.0044322	-0.0155914	0.011715	-0.00886995	-0.037363	-0.0383726	-0.0223241
347.31	-0.0375864	-0.0138005	-0.0342554	-0.0038851	0.00498201	0.00102077	-0.00149804		347.31	0.00450449	-0.0165533	0.010078	-0.00868451	-0.0370538	-0.0367649	-0.0222841
347.32	-0.0375263	-0.0135838	-0.0345797	-0.00523931	0.00611468	0.000160008	-0.00167188		347.32	0.00453839	-0.0174648	0.00826107	-0.00843696	-0.036662	-0.0349983	-0.0222997
347.33	-0.0373349	-0.0133592	-0.0347895	-0.00669164	0.00727223	-0.00063878	-0.00177756		347.33	0.00453543	-0.0183002	0.00630352	-0.00815276	-0.0362099	-0.0331043	-0.0223548
347.34	-0.037002	-0.0131403	-0.0348906	-0.00821297	0.00845163	-0.00135968	-0.0018136		347.34	0.00449146	-0.0190341	0.00424129	-0.00786031	-0.0357184	-0.0311164	-0.02243
347.35	-0.0365149	-0.0129411	-0.0348828	-0.00976991	0.00963766	-0.00199302	-0.00178108		347.35	0.00440262	-0.0196403	0.0021073	-0.00758793	-0.0352074	-0.0290705	-0.02251
347.36	-0.0358621	-0.0127724	-0.0347576	-0.0113282	0.0108028	-0.00253495	-0.00168556		347.36	0.00426534	-0.0200936	-6.5306e-05	-0.00735983	-0.0346928	-0.0270015	-0.0225874
347.37	-0.0350367	-0.0126393	-0.0344987	-0.0128561	0.0119143	-0.00298618	-0.00153882		347.37	0.00407541	-0.0203744	-0.00224277	-0.00719181	-0.034184	-0.0249405	-0.0226611
347.38	-0.0340369	-0.0125443	-0.0340847	-0.0143264	0.0129417	-0.00335019	-0.00135789		347.38	0.00383437	-0.0204693	-0.00439473	-0.00708904	-0.033685	-0.0229176	-0.0227324
347.39	-0.0328675	-0.0124884	-0.0334933	-0.0157187	0.0138592	-0.00363191	-0.00115692		347.39	0.00355593	-0.020372	-0.00649483	-0.00704607	-0.0331942	-0.0209636	-0.0228027
347.4	-0.0315366	-0.0124677	-0.032707	-0.0170195	0.0146448	-0.00383694	-0.000942328		347.4	0.00325923	-0.0200845	-0.00851693	-0.00705069	-0.0327052	-0.0191049	-0.0228717
347.41	-0.0300482	-0.0124733	-0.0317165	-0.0182244	0.0152804	-0.00396752	-0.000719225		347.41	0.00295907	-0.0196154	-0.0104324	-0.00709079	-0.0322143	-0.0173592	-0.0229383
347.42	-0.0284007	-0.0124943	-0.0305211	-0.0193377	0.0157527	-0.00401851	-0.00049815		347.42	0.00266828	-0.0189759	-0.0122088	-0.00715767	-0.0317248	-0.0157397	-0.023002
347.43	-0.0265911	-0.0125218	-0.0291275	-0.0203649	0.0160533	-0.00397913	-0.000293673		347.43	0.00240346	-0.0181813	-0.0138119	-0.00724553	-0.0312486	-0.0142603	-0.0230626
347.44	-0.0246206	-0.0125517	-0.0275473	-0.0213043	0.0161785	-0.003837	-0.000123027		347.44	0.00218347	-0.0172551	-0.0152095	-0.00735217	-0.0308053	-0.012933	-0.0231194
347.45	-0.0224993	-0.0125879	-0.0257943	-0.0221497	0.0161306	-0.00357889	-9.36785e-06		347.45	0.00202552	-0.0162281	-0.0163758	-0.00747851	-0.0304172	-0.0117652	-0.0231671
347.46	-0.020249	-0.012641	-0.0238873	-0.0228997	0.0159173	-0.00319059	1.70122e-05		347.46	0.00194333	-0.0151368	-0.0172965	-0.0076246	-0.0300971	-0.0107639	-0.0231973
347.47	-0.0178994	-0.0127213	-0.0218523	-0.0235598	0.0155515	-0.00266322	-7.64842e-05		347.47	0.00194328	-0.0140173	-0.0179714	-0.00778822	-0.0298445	-0.00993634	-0.0232032
347.48	-0.0154852	-0.0128331	-0.0197187	-0.0241402	0.0150512	-0.00200143	-0.000316252		347.48	0.00202141	-0.0128999	-0.0184079	-0.00796676	-0.0296518	-0.00928449	-0.0231817
347.49	-0.0130441	-0.012974	-0.0175155	-0.0246546	0.0144385	-0.00122113	-0.00071618		347.49	0.00216763	-0.0118078	-0.0186121	-0.00815908	-0.029509	-0.0088014	-0.0231289
347.5	-0.0106122	-0.0131356	-0.0152706	-0.0251184	0.0137376	-0.000340606	-0.00127748		347.5	0.00237242	-0.0107634	-0.018587	-0.00836652	-0.0294011	-0.00847556	-0.023039
347.51	-0.00822288	-0.0133044	-0.0130135	-0.0255434	0.0129742	0.000623381	-0.00199146		347.51	0.00263039	-0.00978854	-0.0183371	-0.00859025	-0.0293069	-0.00830047	-0.0229053
347.52	-0.00590912	-0.0134653	-0.0107786	-0.0259324	0.0121733	0.00165387	-0.0028404		347.52	0.00294277	-0.0089002	-0.0178748	-0.00882739	-0.0292024	-0.00827693	-0.0227228
347.53	-0.00370481	-0.0136036	-0.00860651	-0.0262778	0.0113597	0.00273293	-0.00379797		347.53	0.00331784	-0.00810844	-0.017225	-0.00907232	-0.0290651	-0.00840685	-0.0224854
347.54	-0.00163903	-0.0137023	-0.00654011	-0.0265657	0.0105558	0.0038435	-0.00483355		347.54	0.00376814	-0.00741736	-0.0164242	-0.00931768	-0.0288766	-0.00869191	-0.0221813
347.55	0.000268643	-0.0137406	-0.00461549	-0.0267824	0.009778	0.0049705	-0.00591905		347.55	0.00430742	-0.00682574	-0.0155156	-0.00955322	-0.0286205	-0.0091353	-0.0217952
347.56	0.00200522	-0.0136996	-0.00285817	-0.0269196	0.00903718	0.00609987	-0.00703316		347.56	0.00494662	-0.00632896	-0.0145437	-0.00976846	-0.0282789	-0.00973592	-0.0213156
347.57	0.00355865	-0.013569	-0.00128601	-0.0269752	0.00834547	0.0072173	-0.00816145		347.57	0.00568862	-0.00592284	-0.01355	-0.00995642	-0.0278295	-0.0104813	-0.0207384
347.58	0.00491649	-0.0133503	9.16564e-05	-0.0269538	0.00772037	0.00830555	-0.00929447		347.58	0.00652462	-0.00560369	-0.0125685	-0.0101133	-0.0272469	-0.0113503	-0.020066
347.59	0.006067	-0.0130548	0.00127857	-0.0268662	0.00718185	0.00934259	-0.0104274		347.59	0.0074342	-0.00536575	-0.0116229	-0.0102352	-0.0265068	-0.01232	-0.0193057
347.6	0.00700009	-0.0126985	0.00228844	-0.026732	0.0067489	0.0103035	-0.0115598		347.6	0.00839018	-0.00519993	-0.0107285	-0.0103128	-0.0255899	-0.0133672	-0.0184706
347.61	0.00770943	-0.0122957	0.00313644	-0.0265763	0.00644097	0.0111652	-0.0126932		347.61	0.00936343	-0.00509006	-0.00989341	-0.0103308	-0.0244853	-0.0144635	-0.0175772
347.62	0.00819209	-0.0118562	0.00383448	-0.0264207	0.00627913	0.0119125	-0.0138243		347.62	0.0103275	-0.00500934	-0.0091203	-0.0102723	-0.0231934	-0.015574	-0.0166383
347.63	0.00844549	-0.0113854	0.00439141	-0.0262783	0.00628202	0.0125415	-0.0149383		347.63	0.0112645	-0.00492613	-0.00840912	-0.0101225	-0.0217239	-0.0166619	-0.0156631
347.64	0.00846835	-0.010888	0.00481455	-0.0261581	0.00646161	0.013056	-0.0160113		347.64	0.0121646	-0.00481543	-0.00776071	-0.00987195	-0.0200906	-0.0176952	-0.01466
347.65	0.00826355	-0.0103679	0.00510886	-0.0260691	0.00682075	0.0134603	-0.0170198		347.65	0.0130236	-0.00466155	-0.007176	-0.00951867	-0.0183092	-0.018653	-0.013639
347.66	0.00783337	-0.0098276	0.0052759	-0.0260167	0.00735137	0.0137558	-0.0179451		347.66	0.0138407	-0.0044487	-0.00665358	-0.00906468	-0.0163978	-0.0195236	-0.0126117
347.67	0.0071736	-0.00926946	0.00531731	-0.0259981	0.00803732	0.0139412	-0.0187685		347.67	0.0146154	-0.00415293	-0.00619175	-0.00851523	-0.0143789	-0.0203003	-0.0115888
347.68	0.00627918	-0.00869863	0.0052388	-0.0260018	0.00886061	0.0140146	-0.0194684		347.68	0.015346	-0.00374629	-0.00579431	-0.00788622	-0.0122795	-0.020976	-0.0105746
347.69	0.00515544	-0.00812498	0.00505005	-0.0260135	0.00980402	0.0139756	-0.0200231		347.69	0.0160341	-0.00320448	-0.00547099	-0.00720691	-0.0101284	-0.0215425	-0.00956647
347.7	0.00382113	-0.00756159	0.00476403	-0.0260193	0.0108501	0.013826	-0.02041		347.7	0.0166837	-0.00250807	-0.00523113	-0.0065127	-0.00795071	-0.0219935	-0.00855617
347.71	0.00230368	-0.00702086	0.00439833	-0.0260045	0.0119818	0.0135697	-0.0206049		347.71	0.017295	-0.00164267	-0.0050808	-0.00583503	-0.00576519	-0.0223251	-0.00753156
347.72	0.000635074	-0.00651309	0.00397536	-0.0259517	0.0131826	0.0132095	-0.0205847		347.72	0.0178625	-0.000599758	-0.00502597	-0.00519325	-0.00359168	-0.022533	-0.00647989
347.73	-0.00114809	-0.00604789	0.00352045	-0.0258434	0.0144288	0.0127451	-0.0203332		347.73	0.0183805	0.000624122	-0.00507384	-0.00459209	-0.00145904	-0.0226123	-0.00539389
347.74	-0.00300279	-0.00563649	0.00306127	-0.0256667	0.0156835	0.0121759	-0.0198461		347.74	0.0188489	0.00202763	-0.0052292	-0.00402397	0.000598217	-0.0225631	-0.00427434
347.75	-0.00487935	-0.00529233	0.00262587	-0.0254141	0.0168998	0.0115076	-0.0191349		347.75	0.0192723	0.0036028	-0.00548988	-0.00347111	0.0025506	-0.0223903	-0.00312711
347.76	-0.00672403	-0.00502899	0.00223796	-0.0250807	0.0180295	0.0107515	-0.0182223		347.76	0.0196566	0.00533295	-0.00584556	-0.00290613	0.00437749	-0.0220981	-0.00195807
347.77	-0.00848331	-0.00485785	0.00191425	-0.0246638	0.0190269	0.00992056	-0.017135		347.77	0.0200101	0.00719319	-0.00628003	-0.00229611	0.00606202	-0.0216888	-0.00076923
347.78	-0.0101073	-0.0047855	0.00166206	-0.0241674	0.0198495	0.00902844	-0.0158998		347.78	0.0203451	0.00915285	-0.00677197	-0.00161132	0.00758806	-0.0211655	0.00043998
347.79	-0.0115515	-0.00481113	0.0014787	-0.023604	0.0204581	0.00809415	-0.0145413		347.79	0.0206697	0.0111764	-0.00729292	-0.000830753	0.00894252	-0.0205321	0.00166746
347.8	-0.0127762	-0.00492906	0.00135536	-0.0229921	0.0208181	0.00714178	-0.0130871		347.8	0.0209803	0.0132232	-0.00780751	5.89603e-05	0.0101128	-0.0197936	0.00290643
347.81	-0.0137478	-0.00513536	0.00128004	-0.0223469	0.020906	0.00619774	-0.0115738		347.81	0.0212645	0.0152481	-0.00827581	0.00106776	0.0110797	-0.0189585	0.00414905
347.82	-0.0144446	-0.00542969	0.00123944	-0.021673	0.0207116	0.00528836	-0.0100438		347.82	0.02151	0.0172023	-0.00865546	0.00220545	0.0118159	-0.0180423	0.00539078
347.83	-0.0148571	-0.00581039	0.00122273	-0.0209658	0.0202358	0.00443806	-0.00853506		347.83	0.0217045	0.0190358	-0.00890827	0.00347962	0.0122924	-0.0170629	0.00663322
347.84	-0.0149839	-0.00626886	0.00122391	-0.0202216	0.0194872	0.00366874	-0.00707643		347.84	0.0218305	0.0207024	-0.00900944	0.00489135	0.0124859	-0.0160341	0.00788634
347.85	-0.0148305	-0.00678589	0.00124197	-0.0194454	0.0184843	0.00299614	-0.00568753		347.85	0.0218649	0.0221636	-0.00895033	0.00643536	0.0123872	-0.0149654	0.00916701
347.86	-0.0144059	-0.00732909	0.00127757	-0.0186506	0.0172557	0.00242405	-0.0043761		347.86	0.0217843	0.0233885	-0.00873516	0.00810109	0.0120055	-0.0138597	0.0104924
347.87	-0.0137191	-0.00785665	0.00132717	-0.0178516	0.0158393	0.00194254	-0.0031361		347.87	0.0215692	0.0243553	-0.00837703	0.00987156	0.0113656	-0.0127082	0.0118737
347.88	-0.0127796	-0.00832654	0.00138194	-0.0170585	0.0142781	0.00153222	-0.00195186		347.88	0.0212088	0.0250518	-0.00789392	0.0117248	0.0105013	-0.0114937	0.0133152
347.89	-0.0116033	-0.00870166	0.00143256	-0.0162774	0.0126163	0.00117317	-0.000806379		347.89	0.0207039	0.0254719	-0.0073063	0.0136372	0.0094521	-0.0102025	0.0148147
347.9	-0.0102141	-0.00894849	0.00147304	-0.0155115	0.0108943	0.000852253	0.000312633		347.9	0.0200687	0.0256139	-0.00663573	0.0155863	0.00826044	-0.00883269	0.0163626
347.91	-0.00864409	-0.00903599	0.00150105	-0.0147603	0.00914724	0.000561213	0.00141062		347.91	0.0193273	0.0254824	-0.00590384	0.0175529	0.00696611	-0.00739685	0.0179415
347.92	-0.00693041	-0.00893917	0.00151761	-0.0140231	0.00740447	0.000291566	0.00248358		347.92	0.0185094	0.0250932	-0.00513216	0.0195194	0.00560508	-0.0059133	0.0195303
347.93	-0.00510876	-0.0086421	0.00152743	-0.0133015	0.00568907	3.57962e-05	0.00351577		347.93	0.0176434	0.0244718	-0.00434069	0.0214668	0.00421148	-0.00439832	0.0211083
347.94	-0.00320749	-0.00813626	0.0015385	-0.0126027	0.00401678	-0.000209842	0.00448169		347.94	0.0167493	0.0236508	-0.00354382	0.0233738	0.00281605	-0.00286632	0.0226546
347.95	-0.00125089	-0.00742002	0.00155954	-0.0119405	0.00239992	-0.000447598	0.00535013		347.95	0.015835	0.0226655	-0.00274579	0.0252164	0.00144575	-0.00132957	0.024143
347.96	0.000732996	-0.00650027	0.00159628	-0.0113341	0.000854909	-0.000681264	0.00608937		347.96	0.014896	0.0215491	-0.00193837	0.0269644	0.000128194	0.000202998	0.0255403
347.97	0.00271001	-0.00539119	0.00165021	-0.0108039	-0.000596507	-0.000916735	0.00667394		347.97	0.013921	0.020329	-0.00110147	0.028583	-0.00110586	0.00172132	0.0268094
347.98	0.00464294	-0.00411053	0.00172301	-0.0103673	-0.00193437	-0.00116274	0.00708865		347.98	0.0128955	0.0190276	-0.00020786	0.0300365	-0.00222691	0.003209	0.027915
347.99	0.0064953	-0.00267622	0.0018186	-0.0100348	-0.00314501	-0.00142902	0.00732731		347.99	0.0118066	0.0176669	0.000767903	0.0312964	-0.00321198	0.00464504	0.0288292
348	0.00823406	-0.00110389	0.00193837	-0.00981055	-0.00421798	-0.00172046	0.00739186		348	0.0106469	0.0162705	0.0018436	0.0323438	-0.00404411	0.00601149	0.0295371
348.01	0.00983139	0.000593222	0.00207923	-0.00969065	-0.00514392	-0.00203486	0.00729469		348.01	0.0094182	0.0148657	0.00302961	0.0331644	-0.0047082	0.0072992	0.0300394
348.02	0.011265	0.0024006	0.00223878	-0.00966329	-0.00591772	-0.00236716	0.00705895		348.02	0.00813263	0.0134818	0.00432708	0.0337448	-0.00518707	0.0085054	0.0303476
348.03	0.012517	0.0042985	0.00242052	-0.00971501	-0.00653982	-0.00271205	0.00671421		348.03	0.00680977	0.0121451	0.00572381	0.0340755	-0.00546024	0.00962731	0.0304773
348.04	0.0135737	0.00626272	0.00263411	-0.0098357	-0.00701345	-0.00306226	0.00629038		348.04	0.00547047	0.0108752	0.00719665	0.034152	-0.00550458	0.0106593	0.0304437
348.05	0.0144268	0.00826916	0.00289247	-0.0100158	-0.00734372	-0.00340937	0.00581439		348.05	0.0041345	0.00968883	0.00871966	0.0339731	-0.00529497	0.011595	0.0302632
348.06	0.0150737	0.0102969	0.00321067	-0.0102425	-0.00753699	-0.00374736	0.00530832		348.06	0.00282	0.00860539	0.0102693	0.0335414	-0.0048048	0.0124295	0.0299538
348.07	0.015519	0.0123273	0.00360634	-0.0105012	-0.00759715	-0.00407239	0.00478661		348.07	0.0015435	0.00764569	0.011825	0.0328624	-0.00400881	0.0131595	0.0295348
348.08	0.0157774	0.0143412	0.00409646	-0.0107781	-0.00752673	-0.00437963	0.00425529		348.08	0.000322027	0.00682497	0.0133687	0.0319419	-0.00288907	0.0137799	0.0290245
348.09	0.0158705	0.0163166	0.00469299	-0.0110602	-0.00733333	-0.00466145	0.0037157		348.09	-0.00082784	0.00615174	0.0148855	0.030791	-0.00143753	0.014285	0.0284397
348.1	0.0158206	0.0182274	0.00540062	-0.0113311	-0.0070301	-0.00490943	0.00317021		348.1	-0.0018946	0.00563174	0.0163626	0.0294355	0.00034581	0.0146706	0.0277952
348.11	0.015648	0.0200441	0.0062161	-0.0115712	-0.00663177	-0.00511839	0.00262428		348.11	-0.00287242	0.00526673	0.0177861	0.0279195	0.00245009	0.0149364	0.0271
348.12	0.0153753	0.0217362	0.00712777	-0.0117599	-0.00615529	-0.00528684	0.00208211		348.12	-0.00375679	0.00505172	0.0191403	0.0263003	0.00485007	0.0150872	0.0263544
348.13	0.0150313	0.0232752	0.00811647	-0.0118787	-0.00562322	-0.00541297	0.00154169		348.13	-0.00454188	0.00497495	0.0204096	0.0246417	0.00751215	0.0151311	0.0255546
348.14	0.0146508	0.0246379	0.00915857	-0.011908	-0.00506116	-0.00549205	0.000996348		348.14	-0.0052226	0.00501745	0.0215794	0.0230091	0.0104036	0.015078	0.0247052
348.15	0.0142714	0.0258074	0.0102298	-0.0118247	-0.00449363	-0.00551925	0.000440506		348.15	-0.00579785	0.00515428	0.0226367	0.0214639	0.0134923	0.0149413	0.0238257
348.16	0.0139282	0.0267733	0.0113089	-0.0116047	-0.00394472	-0.00549496	-0.000127029		348.16	-0.006271	0.00535838	0.0235713	0.0200586	0.0167381	0.0147387	0.0229442
348.17	0.0136498	0.0275317	0.0123784	-0.011229	-0.00343618	-0.0054232	-0.00070446		348.17	-0.00665052	0.00560402	0.02438	0.0188339	0.0200908	0.0144899	0.0220888
348.18	0.0134579	0.0280825	0.0134247	-0.0106837	-0.00298118	-0.0053027	-0.00128886		348.18	-0.00695365	0.00586701	0.0250684	0.0178203	0.0234965	0.0142131	0.0212839
348.19	0.013369	0.028428	0.0144396	-0.00995734	-0.00258308	-0.00512494	-0.00187663		348.19	-0.00720747	0.00612242	0.0256489	0.0170434	0.0269037	0.0139224	0.0205536
348.2	0.0133957	0.0285741	0.0154224	-0.00903803	-0.00223642	-0.00487956	-0.00246448		348.2	-0.00744198	0.00634202	0.0261359	0.0165265	0.0302594	0.0136271	0.0199247
348.21	0.0135465	0.028536	0.0163788	-0.00791135	-0.00192568	-0.00455499	-0.00304804		348.21	-0.00768122	0.0064937	0.0265424	0.0162913	0.033507	0.0133382	0.0194274
348.22	0.0138261	0.0283421	0.0173221	-0.00656497	-0.00162923	-0.00413866	-0.00361604		348.22	-0.0079394	0.0065481	0.0268772	0.0163561	0.0365896	0.0130747	0.0190919
348.23	0.0142385	0.0280324	0.0182725	-0.00499854	-0.00132682	-0.0036223	-0.00414728		348.23	-0.00822112	0.00648966	0.0271395	0.0167314	0.0394576	0.0128655	0.0189443
348.24	0.0147876	0.0276514	0.0192516	-0.00322785	-0.00100059	-0.00300733	-0.00461446		348.24	-0.00852069	0.00631779	0.0273191	0.0174158	0.0420756	0.0127454	0.0190053
348.25	0.0154756	0.0272436	0.0202776	-0.00127946	-0.00063275	-0.00230628	-0.00499045		348.25	-0.00882169	0.00603802	0.0274045	0.0183962	0.0444272	0.012751	0.0192868
348.26	0.0163041	0.0268518	0.0213619	0.000817923	-0.000207656	-0.00153833	-0.00525368		348.26	-0.00910161	0.00565861	0.0273889	0.01965	0.0465142	0.0129178	0.0197876
348.27	0.017277	0.0265143	0.0225087	0.00303845	0.000284813	-0.000723809	-0.00539103		348.27	-0.00933955	0.00519091	0.0272734	0.0211521	0.0483489	0.013276	0.020493
348.28	0.0183987	0.0262643	0.0237239	0.00535766	0.000848826	0.000117449	-0.00539815		348.28	-0.00951899	0.00464519	0.0270697	0.0228817	0.0499456	0.0138445	0.0213808
348.29	0.0196701	0.0261345	0.0250215	0.0077491	0.00148258	0.000967831	-0.00528051		348.29	-0.00962487	0.00402858	0.0268017	0.0248209	0.051316	0.0146316	0.0224283
348.3	0.0210862	0.0261562	0.0264194	0.0101852	0.00217834	0.00181308	-0.00505374		348.3	-0.00964367	0.00334797	0.0265021	0.0269502	0.0524692	0.0156403	0.0236115
348.31	0.022637	0.0263531	0.0279324	0.0126397	0.00292479	0.00264077	-0.0047412		348.31	-0.0095701	0.00261368	0.0262041	0.0292448	0.0534112	0.0168735	0.024905
348.32	0.0243129	0.0267345	0.0295695	0.0150891	0.00370995	0.0034406	-0.0043704		348.32	-0.00941227	0.00183941	0.0259348	0.0316721	0.0541453	0.018335	0.0262853
348.33	0.0261099	0.0272998	0.0313339	0.0175136	0.00452313	0.00420549	-0.00396887		348.33	-0.00918897	0.00103664	0.0257138	0.0341913	0.0546717	0.0200226	0.027734
348.34	0.0280249	0.0280469	0.0332248	0.0198981	0.00535703	0.00492833	-0.00356056		348.34	-0.00892378	0.000208852	0.0255595	0.0367539	0.054985	0.0219221	0.0292386
348.35	0.030049	0.0289747	0.0352416	0.0222308	0.00620872	0.0055984	-0.00316233		348.35	-0.0086406	-0.000648837	0.0254941	0.0393071	0.0550794	0.0240079	0.0307938
348.36	0.032168	0.0300792	0.0373875	0.0245028	0.00707654	0.00620321	-0.00278061		348.36	-0.00835776	-0.0015442	0.0255417	0.0417997	0.0549575	0.0262499	0.0324017
348.37	0.0343678	0.0313551	0.0396711	0.0267127	0.00795599	0.00673312	-0.00241382		348.37	-0.00808323	-0.0024815	0.0257231	0.0441893	0.0546329	0.0286197	0.03407
348.38	0.0366366	0.0327979	0.0421034	0.0288675	0.00883941	0.00718413	-0.00205839		348.38	-0.00781824	-0.00345856	0.0260481	0.0464484	0.054128	0.0310955	0.0358108
348.39	0.038968	0.0344033	0.044692	0.0309775	0.00971753	0.00755877	-0.00170994		348.39	-0.0075632	-0.00446734	0.0265147	0.0485624	0.0534733	0.033664	0.0376391
348.4	0.0413626	0.0361669	0.0474388	0.0330514	0.0105776	0.00786363	-0.00135938		348.4	-0.00731743	-0.00549741	0.0271157	0.0505239	0.0527102	0.0363185	0.0395687
348.41	0.0438273	0.0380832	0.050344	0.0350959	0.0114022	0.00810398	-0.000993055		348.41	-0.00707614	-0.00653818	0.0278468	0.052328	0.0518927	0.0390528	0.0416069
348.42	0.046372	0.040143	0.0534081	0.0371145	0.0121745	0.00828365	-0.000599696		348.42	-0.00683072	-0.00757699	0.0287059	0.0539738	0.0510868	0.0418577	0.04375
348.43	0.0490073	0.0423325	0.0566278	0.0391068	0.0128849	0.00841252	-0.000176026		348.43	-0.00657311	-0.00859765	0.0296926	0.0554664	0.0503639	0.0447212	0.0459846
348.44	0.051742	0.0446377	0.0599895	0.0410715	0.0135328	0.00850886	0.000271844		348.44	-0.00629818	-0.00958178	0.0308104	0.0568143	0.0497932	0.0476295	0.048295
348.45	0.0545789	0.0470469	0.0634681	0.0430097	0.0141233	0.00858938	0.000726773		348.45	-0.0060027	-0.0105093	0.0320679	0.0580294	0.0494354	0.0505644	0.0506668
348.46	0.0575119	0.0495485	0.0670293	0.0449228	0.0146655	0.00866171	0.00116014		348.46	-0.00568413	-0.0113588	0.0334764	0.0591296	0.0493387	0.0535008	0.0530848
348.47	0.0605262	0.0521262	0.0706337	0.046812	0.0151685	0.00872939	0.00153773		348.47	-0.00534116	-0.0121111	0.0350446	0.0601406	0.0495365	0.0564128	0.0555299
348.48	0.0636026	0.054757	0.0742365	0.048684	0.015637	0.00879975	0.00182814		348.48	-0.00497658	-0.0127528	0.0367743	0.0610949	0.0500487	0.0592811	0.0579845
348.49	0.0667235	0.0574157	0.0777901	0.0505562	0.0160722	0.00888575	0.00200702		348.49	-0.00459853	-0.0132756	0.0386587	0.0620319	0.050886	0.0620939	0.0604374
348.5	0.0698742	0.0600782	0.0812499	0.0524563	0.0164804	0.00900161	0.0020569		348.5	-0.00421751	-0.0136756	0.0406832	0.0629964	0.0520524	0.0648431	0.0628825
348.51	0.0730434	0.0627226	0.0845765	0.0544147	0.0168757	0.00915893	0.00196416		348.51	-0.00384277	-0.0139527	0.0428258	0.0640318	0.0535467	0.0675228	0.0653167
348.52	0.0762212	0.0653283	0.0877351	0.0564601	0.0172731	0.00936873	0.00171721		348.52	-0.00348271	-0.0141109	0.0450591	0.0651745	0.0553667	0.0701327	0.0677436
348.53	0.0793962	0.0678763	0.0906975	0.0586183	0.017684	0.0096434	0.00131077		348.53	-0.00314872	-0.0141575	0.0473531	0.0664541	0.0575116	0.0726747	0.0701814
348.54	0.0825555	0.0703511	0.0934441	0.0609126	0.0181194	0.00999318	0.00075216		348.54	-0.00285564	-0.0141011	0.0496812	0.0678903	0.0599783	0.0751473	0.0726626
348.55	0.0856867	0.0727408	0.0959659	0.0633608	0.0185907	0.0104227	6.06059e-05		348.55	-0.00261636	-0.0139463	0.0520259	0.0694883	0.0627582	0.0775491	0.0752212
348.56	0.088777	0.0750374	0.0982619	0.0659705	0.0191119	0.0109324	-0.000739589		348.56	-0.00243866	-0.0136922	0.0543805	0.0712412	0.0658386	0.079881	0.077875
348.57	0.0918125	0.0772359	0.100336	0.0687384	0.0197022	0.0115248	-0.00162386		348.57	-0.00232832	-0.0133343	0.0567446	0.0731397	0.0692066	0.0821439	0.0806245
348.58	0.0947801	0.0793349	0.102194	0.0716504	0.0203818	0.0122079	-0.00256887		348.58	-0.00229033	-0.0128691	0.0591164	0.0751789	0.072851	0.0843337	0.0834656
348.59	0.0976684	0.0813417	0.10385	0.0746772	0.021165	0.0129913	-0.00355455		348.59	-0.00232385	-0.0122994	0.0614886	0.0773591	0.0767566	0.0864413	0.0863945
348.6	0.100466	0.0832739	0.105321	0.0777773	0.0220614	0.0138807	-0.00456464		348.6	-0.00241749	-0.0116327	0.0638471	0.0796823	0.0808937	0.088461	0.0894026
348.61	0.103162	0.0851558	0.106622	0.0809056	0.0230795	0.0148751	-0.00558311		348.61	-0.00254947	-0.0108762	0.0661754	0.0821477	0.085214	0.090396	0.0924751
348.62	0.105744	0.0870127	0.107763	0.0840166	0.0242228	0.0159629	-0.00659174		348.62	-0.00268983	-0.0100303	0.0684579	0.0847466	0.0896595	0.092254	0.0955928
348.63	0.108204	0.0888642	0.108754	0.0870618	0.0254872	0.0171223	-0.00757223		348.63	-0.00280389	-0.0090909	0.0706803	0.0874601	0.0941753	0.0940382	0.0987344
348.64	0.110537	0.0907219	0.109596	0.0899926	0.0268628	0.018327	-0.00851038		348.64	-0.00286034	-0.00805833	0.0728298	0.0902586	0.0987163	0.0957452	0.101877
348.65	0.112745	0.0925938	0.110292	0.0927673	0.0283351	0.0195492	-0.0093987		348.65	-0.00284251	-0.00694144	0.0748978	0.0931053	0.103246	0.0973673	0.104997
348.66	0.114835	0.0944876	0.110846	0.0953539	0.0298836	0.0207625	-0.0102341		348.66	-0.00275408	-0.00575842	0.0768792	0.0959603	0.107727	0.0988966	0.108066
348.67	0.116813	0.0964067	0.111261	0.097726	0.0314829	0.0219406	-0.0110132		348.67	-0.00261323	-0.00454173	0.0787723	0.0987858	0.112115	0.100333	0.111055
348.68	0.118678	0.0983469	0.111549	0.0998587	0.0331058	0.0230586	-0.0117311		348.68	-0.00244046	-0.00333578	0.0805758	0.101544	0.116357	0.101685	0.113941
348.69	0.120417	0.100294	0.111724	0.101726	0.0347252	0.0240957	-0.0123835		348.69	-0.00225161	-0.00218452	0.082283	0.104193	0.120392	0.102972	0.116704
348.7	0.122002	0.102226	0.111798	0.1033	0.0363175	0.0250378	-0.0129679		348.7	-0.00205902	-0.00112504	0.0838766	0.106683	0.124165	0.104208	0.11933
348.71	0.123407	0.10411	0.111782	0.104557	0.0378633	0.0258765	-0.0134825		348.71	-0.00187425	-0.000190078	0.0853277	0.108965	0.127618	0.105396	0.121807
348.72	0.124616	0.105915	0.111684	0.105478	0.039346	0.0266041	-0.0139246		348.72	-0.00170637	0.000590352	0.0866003	0.110995	0.130696	0.106525	0.124124
348.73	0.125618	0.107617	0.11152	0.10605	0.0407501	0.0272072	-0.0142872		348.73	-0.00155821	0.00119034	0.087663	0.112732	0.13335	0.107572	0.126273
348.74	0.126398	0.1092	0.11131	0.106261	0.0420595	0.0276661	-0.014561		348.74	-0.00142679	0.00158834	0.0884954	0.114144	0.135535	0.108514	0.128242
348.75	0.126933	0.110648	0.111074	0.1061	0.0432539	0.0279592	-0.0147355		348.75	-0.00130679	0.00176687	0.0890828	0.115204	0.137219	0.109339	0.130012
348.76	0.127204	0.111944	0.110829	0.10556	0.0443089	0.0280692	-0.0148017		348.76	-0.00119106	0.00171547	0.089406	0.115897	0.138384	0.110045	0.131555
348.77	0.127192	0.113069	0.110579	0.104639	0.0451983	0.0279866	-0.0147529		348.77	-0.00107005	0.00143038	0.0894404	0.116219	0.139024	0.110636	0.132829
348.78	0.126883	0.114007	0.110312	0.103338	0.0458956	0.0277085	-0.0145833		348.78	-0.000935316	0.000908424	0.0891626	0.116164	0.139141	0.111116	0.133786
348.79	0.126267	0.114738	0.110004	0.101654	0.0463755	0.0272372	-0.0142845		348.79	-0.000781729	0.000147449	0.0885582	0.115728	0.138747	0.111485	0.134378
348.8	0.125344	0.115238	0.109626	0.0995842	0.046619	0.0265785	-0.0138497		348.8	-0.000604866	-0.000845378	0.0876277	0.114907	0.137853	0.111733	0.134557
348.81	0.124118	0.115475	0.10915	0.097129	0.0466225	0.0257412	-0.0132837		348.81	-0.000400771	-0.00204886	0.0863828	0.113701	0.136481	0.111848	0.134279
348.82	0.122598	0.115416	0.108547	0.0942918	0.0463997	0.0247383	-0.0126104		348.82	-0.00017021	-0.00343176	0.0848367	0.112115	0.134649	0.111812	0.133508
348.83	0.120794	0.115036	0.107782	0.0910832	0.0459753	0.0235888	-0.011868		348.83	7.89691e-05	-0.00496163	0.0829987	0.110155	0.132367	0.111615	0.132216
348.84	0.118707	0.114316	0.106812	0.0875218	0.0453779	0.022314	-0.0111		348.84	0.000333959	-0.00661065	0.0808749	0.107835	0.129635	0.111246	0.130387
348.85	0.11633	0.11325	0.105595	0.0836318	0.0446355	0.0209294	-0.0103466		348.85	0.000580164	-0.00835671	0.078472	0.105177	0.126446	0.110689	0.12801
348.86	0.11366	0.111832	0.1041	0.0794451	0.0437716	0.0194461	-0.00963934		348.86	0.000800492	-0.0101822	0.075798	0.102211	0.122797	0.109924	0.12508
348.87	0.110699	0.110059	0.102305	0.0750064	0.0428028	0.0178803	-0.00899928		348.87	0.000972875	-0.0120709	0.0728582	0.0989688	0.118694	0.10894	0.121601
348.88	0.10746	0.107925	0.100196	0.0703715	0.0417427	0.0162549	-0.0084401		348.88	0.00107425	-0.0140075	0.0696533	0.0954725	0.114154	0.107723	0.117594
348.89	0.103961	0.10543	0.0977666	0.0655991	0.040607	0.014594	-0.00796762		348.89	0.0010888	-0.015977	0.0661841	0.0917345	0.109209	0.106262	0.11309
348.9	0.100228	0.102572	0.0950149	0.0607395	0.0394096	0.0129175	-0.00757641		348.9	0.00100985	-0.0179615	0.0624565	0.0877581	0.1039	0.104543	0.108129
348.91	0.0962842	0.0993548	0.0919416	0.0558289	0.0381552	0.0112406	-0.00725041		348.91	0.000835672	-0.0199363	0.0584829	0.0835403	0.0982734	0.102553	0.102753
348.92	0.0921533	0.0957859	0.0885515	0.050892	0.0368404	0.00957361	-0.00696609		348.92	0.000567006	-0.0218712	0.0542801	0.0790772	0.0923867	0.100281	0.0970167
348.93	0.0878603	0.0918792	0.0848538	0.0459473	0.0354633	0.00792129	-0.00669619		348.93	0.000209618	-0.0237315	0.0498689	0.0743654	0.0862977	0.0977095	0.0909793
348.94	0.0834326	0.0876564	0.0808593	0.0410072	0.0340294	0.00628317	-0.00641705		348.94	-0.000221347	-0.0254771	0.0452745	0.069403	0.0800608	0.0948218	0.0846955
348.95	0.0789	0.083145	0.0765801	0.0360788	0.0325469	0.00465766	-0.00611657		348.95	-0.000704126	-0.0270673	0.0405257	0.0641942	0.0737261	0.0916059	0.0782047
348.96	0.074293	0.0783761	0.0720296	0.031165	0.0310225	0.00304505	-0.00579648		348.96	-0.00122019	-0.0284643	0.0356511	0.058757	0.0673371	0.0880563	0.0715321
348.97	0.0696402	0.0733841	0.0672218	0.0262684	0.0294594	0.00144971	-0.00546861		348.97	-0.00175801	-0.0296339	0.0306752	0.053124	0.0609293	0.0841697	0.0647007
348.98	0.0649685	0.0682105	0.062173	0.0213932	0.0278571	-0.00012013	-0.00515033		348.98	-0.00230753	-0.0305471	0.025617	0.0473364	0.0545278	0.0799459	0.0577411
348.99	0.0603002	0.0629038	0.0569037	0.0165474	0.0262148	-0.001657	-0.00486047		348.99	-0.00285469	-0.0311807	0.0204931	0.0414345	0.0481469	0.075394	0.0506888
349	0.0556526	0.0575139	0.051436	0.0117507	0.0245365	-0.00315755	-0.00461272		349	-0.00338048	-0.031513	0.0153243	0.0354515	0.0417912	0.0705363	0.0435818
349.01	0.0510409	0.0520857	0.0457906	0.00703613	0.0228257	-0.00462153	-0.00441132		349.01	-0.00386473	-0.0315234	0.0101384	0.0294141	0.0354639	0.0654037	0.0364653
349.02	0.0464822	0.0466582	0.0399885	0.00244314	0.0210785	-0.00604753	-0.00425356		349.02	-0.00429297	-0.0311963	0.00496495	0.0233435	0.029178	0.060027	0.0293896
349.03	0.0419976	0.0412656	0.0340527	-0.00198854	0.0192825	-0.00742958	-0.00413397		349.03	-0.00466311	-0.0305232	-0.000170325	0.0172577	0.022959	0.054432	0.0224038
349.04	0.0376135	0.0359402	0.0280085	-0.00621971	0.0174196	-0.00875989	-0.00404485		349.04	-0.00498659	-0.0295045	-0.00524434	0.0111715	0.0168373	0.0486428	0.0155555
349.05	0.0333597	0.030714	0.0218852	-0.0102151	0.0154703	-0.0100327	-0.00397457		349.05	-0.00528159	-0.0281528	-0.0102318	0.00509891	0.0108416	0.0426889	0.00889248
349.06	0.0292632	0.0256158	0.0157153	-0.0139504	0.0134181	-0.0112427	-0.0039078		349.06	-0.00556371	-0.0264966	-0.0151025	-0.000942643	0.0049953	0.0366106	0.00246345
349.07	0.025343	0.0206682	0.00953515	-0.0174168	0.0112523	-0.0123815	-0.00382946		349.07	-0.00584051	-0.0245748	-0.0198238	-0.00692832	-0.000683522	0.03046	-0.0036823
349.08	0.0216091	0.0158901	0.00338568	-0.0206213	0.0089697	-0.0134375	-0.00372895		349.08	-0.00611045	-0.0224239	-0.0243665	-0.0128302	-0.0061771	0.0242949	-0.00949674
349.09	0.0180677	0.0112976	-0.0026848	-0.0235834	0.00657489	-0.0143975	-0.00360267		349.09	-0.00636584	-0.020076	-0.02871	-0.0186211	-0.0114592	0.0181679	-0.0149373
349.1	0.0147263	0.0069057	-0.00862287	-0.0263269	0.00407933	-0.0152496	-0.00345552		349.1	-0.00659788	-0.0175657	-0.0328419	-0.0242695	-0.0164943	0.0121208	-0.0199729
349.11	0.0115907	0.0027301	-0.0143776	-0.028871	0.0014987	-0.0159859	-0.00329813		349.11	-0.00680091	-0.0149314	-0.0367522	-0.029737	-0.0212451	0.00619034	-0.0245868
349.12	0.00865808	-0.00121463	-0.0199043	-0.0312326	-0.00115179	-0.0166049	-0.0031408		349.12	-0.00697226	-0.0122107	-0.040429	-0.0349841	-0.0256794	0.000416576	-0.0287752
349.13	0.00590915	-0.00492038	-0.0251653	-0.0334307	-0.00386062	-0.0171111	-0.00299354		349.13	-0.00710956	-0.00943909	-0.0438591	-0.0399758	-0.029772	-0.00515309	-0.0325417
349.14	0.00331175	-0.00839055	-0.030134	-0.0354863	-0.00661853	-0.0175108	-0.00286959		349.14	-0.00721061	-0.00665479	-0.0470362	-0.0446813	-0.0335034	-0.0104645	-0.0358955
349.15	0.000832991	-0.0116408	-0.0347993	-0.0374188	-0.00941318	-0.0178061	-0.00278192		349.15	-0.00727346	-0.00389901	-0.0499684	-0.0490718	-0.0368553	-0.0154626	-0.0388523
349.16	-0.001552	-0.0146944	-0.0391622	-0.0392437	-0.0122254	-0.0179902	-0.00273793		349.16	-0.00729397	-0.00121214	-0.0526731	-0.0531202	-0.0398101	-0.0200993	-0.0414328
349.17	-0.00385851	-0.0175747	-0.0432306	-0.0409744	-0.0150285	-0.0180507	-0.00274193		349.17	-0.00726673	0.00136353	-0.055165	-0.0568034	-0.0423557	-0.0243391	-0.0436546
349.18	-0.00609088	-0.0203	-0.0470138	-0.0426223	-0.0177871	-0.0179756	-0.00280033		349.18	-0.00719074	0.00378137	-0.0574507	-0.0601005	-0.0444869	-0.0281586	-0.0455276
349.19	-0.00824075	-0.0228851	-0.050518	-0.0441963	-0.0204556	-0.0177566	-0.002924		349.19	-0.00707159	0.00600071	-0.0595302	-0.0629898	-0.0462052	-0.0315415	-0.0470575
349.2	-0.0102884	-0.02534	-0.0537414	-0.0457018	-0.0229796	-0.0173898	-0.00312756		349.2	-0.0069195	0.00799324	-0.0614007	-0.0654531	-0.0475168	-0.0344768	-0.0482517
349.21	-0.0122076	-0.0276636	-0.0566793	-0.0471381	-0.0253051	-0.0168756	-0.00342448		349.21	-0.00674943	0.00973423	-0.0630603	-0.067482	-0.0484327	-0.0369576	-0.0491196
349.22	-0.0139742	-0.0298393	-0.0593322	-0.0484996	-0.0273902	-0.0162171	-0.00382085		349.22	-0.00658122	0.0111944	-0.0645103	-0.0690787	-0.0489742	-0.0389798	-0.0496716
349.23	-0.0155732	-0.0318402	-0.0617073	-0.0497797	-0.0292111	-0.015419	-0.00431164		349.23	-0.00643529	0.0123447	-0.0657545	-0.0702516	-0.0491737	-0.0405435	-0.0499217
349.24	-0.0169977	-0.0336387	-0.0638102	-0.0509751	-0.030759	-0.0144902	-0.00488063		349.24	-0.00632659	0.0131638	-0.0667946	-0.071011	-0.0490691	-0.0416578	-0.0498905
349.25	-0.0182399	-0.0352144	-0.0656381	-0.0520841	-0.0320375	-0.0134458	-0.00550533		349.25	-0.00626365	0.0136368	-0.0676303	-0.0713717	-0.0486948	-0.0423433	-0.0496029
349.26	-0.0192885	-0.036559	-0.0671807	-0.0531059	-0.0330643	-0.0123039	-0.00616225		349.26	-0.00625443	0.013754	-0.0682637	-0.0713588	-0.0480781	-0.0426262	-0.0490823
349.27	-0.0201349	-0.0376743	-0.0684275	-0.0540423	-0.0338678	-0.0110813	-0.006829		349.27	-0.00630812	0.0135145	-0.0687039	-0.0710086	-0.0472402	-0.0425335	-0.0483507
349.28	-0.0207749	-0.0385663	-0.0693736	-0.0549036	-0.0344789	-0.00979504	-0.00748429		349.28	-0.00642769	0.0129267	-0.0689621	-0.0703615	-0.0462005	-0.0420975	-0.0474339
349.29	-0.0212068	-0.0392378	-0.0700225	-0.0557119	-0.0349277	-0.00846475	-0.00810537		349.29	-0.00660592	0.0120117	-0.0690452	-0.0694587	-0.0449836	-0.0413595	-0.0463603
349.3	-0.0214326	-0.0396881	-0.0703863	-0.0564988	-0.0352435	-0.00711248	-0.0086695		349.3	-0.0068305	0.0108093	-0.0689575	-0.0683407	-0.0436209	-0.0403687	-0.0451568
349.31	-0.0214581	-0.0399142	-0.0704818	-0.0572925	-0.0354495	-0.00576185	-0.00916199		349.31	-0.00708896	0.00937068	-0.068707	-0.0670471	-0.0421438	-0.0391807	-0.0438458
349.32	-0.0212913	-0.0399122	-0.0703289	-0.0581088	-0.0355546	-0.00443772	-0.00958011		349.32	-0.00736985	0.00774599	-0.0683053	-0.0656163	-0.0405799	-0.0378521	-0.0424486
349.33	-0.0209413	-0.039677	-0.0699531	-0.058951	-0.0355546	-0.0031629	-0.00993002		349.33	-0.00766412	0.00598187	-0.0677628	-0.0640848	-0.0389564	-0.036433	-0.0409929
349.34	-0.0204175	-0.039203	-0.0693821	-0.0598165	-0.0354417	-0.0019541	-0.0102223		349.34	-0.00796748	0.00412109	-0.0670848	-0.0624837	-0.0373045	-0.0349598	-0.0395139
349.35	-0.0197302	-0.0384858	-0.0686366	-0.0606978	-0.0352106	-0.000822473	-0.0104672		349.35	-0.00828125	0.00220064	-0.0662757	-0.0608392	-0.0356602	-0.0334538	-0.0380485
349.36	-0.0188926	-0.0375216	-0.0677294	-0.0615812	-0.034858	0.000224492	-0.0106689		349.36	-0.0086082	0.000257201	-0.0653441	-0.0591782	-0.0340603	-0.0319243	-0.0366285
349.37	-0.017922	-0.036306	-0.0666721	-0.062447	-0.0343832	0.00118473	-0.0108227		349.37	-0.00894572	-0.00166445	-0.064305	-0.0575315	-0.0325378	-0.0303741	-0.0352775
349.38	-0.0168387	-0.0348343	-0.0654774	-0.0632685	-0.0337929	0.00206144	-0.0109158		349.38	-0.00928518	-0.00351216	-0.063178	-0.0559324	-0.0311193	-0.0288021	-0.0340107
349.39	-0.015665	-0.0331067	-0.06416	-0.0640108	-0.033102	0.00285701	-0.0109297		349.39	-0.00961696	-0.00523303	-0.0619839	-0.0544123	-0.0298257	-0.0272045	-0.0328373
349.4	-0.0144219	-0.0311329	-0.0627358	-0.064634	-0.0323344	0.00356914	-0.0108415		349.4	-0.00993344	-0.00677878	-0.0607416	-0.0529958	-0.0286739	-0.0255789	-0.0317605
349.41	-0.0131241	-0.0289308	-0.0612213	-0.0650961	-0.0315218	0.00419314	-0.0106284		349.41	-0.0102308	-0.00810912	-0.0594688	-0.0516968	-0.0276766	-0.0239315	-0.0307785
349.42	-0.011775	-0.0265224	-0.05963	-0.0653553	-0.0307003	0.00472499	-0.0102733		349.42	-0.0105093	-0.00919204	-0.0581849	-0.05052	-0.0268412	-0.0222798	-0.0298902
349.43	-0.0103677	-0.0239307	-0.057968	-0.0653742	-0.029902	0.00516155	-0.00976827		349.43	-0.0107692	-0.0100034	-0.0569081	-0.0494649	-0.0261712	-0.0206468	-0.0290941
349.44	-0.00888897	-0.0211771	-0.0562318	-0.0651262	-0.029151	0.00549849	-0.00911398		349.44	-0.0110061	-0.0105294	-0.0556528	-0.0485278	-0.0256667	-0.019049	-0.0283836
349.45	-0.00732853	-0.0182794	-0.0544102	-0.0646014	-0.0284629	0.00573051	-0.0083195		349.45	-0.0112108	-0.0107663	-0.0544313	-0.0477038	-0.02532	-0.0174864	-0.0277454
349.46	-0.0056862	-0.0152526	-0.0524885	-0.0638063	-0.0278476	0.0058559	-0.00740386		349.46	-0.0113729	-0.0107165	-0.0532558	-0.0469867	-0.0251137	-0.0159436	-0.0271659
349.47	-0.00397266	-0.0121127	-0.0504532	-0.0627579	-0.0273121	0.00587989	-0.00639344		349.47	-0.0114838	-0.0103871	-0.0521388	-0.0463702	-0.0250214	-0.0143985	-0.0266349
349.48	-0.00220671	-0.00888209	-0.0482933	-0.061477	-0.0268597	0.00581312	-0.00531617		349.48	-0.011536	-0.00979293	-0.0510947	-0.0458509	-0.0250082	-0.0128289	-0.0261444
349.49	-0.000414578	-0.00558927	-0.0460026	-0.0599828	-0.0264893	0.0056688	-0.00419802		349.49	-0.0115232	-0.0089586	-0.0501391	-0.0454244	-0.0250328	-0.0112148	-0.0256911
349.5	0.0013675	-0.00226375	-0.0435854	-0.0582907	-0.0261948	0.00546124	-0.00306122		349.5	-0.0114436	-0.00791327	-0.0492851	-0.0450806	-0.025057	-0.00953683	-0.0252753
349.51	0.00309554	0.00106393	-0.041061	-0.0564139	-0.0259676	0.00520471	-0.00192098		349.51	-0.011302	-0.00668337	-0.0485426	-0.0448071	-0.0250514	-0.00777269	-0.0248957
349.52	0.00472957	0.00435731	-0.0384621	-0.0543642	-0.0257985	0.00491353	-0.000785826		349.52	-0.0111048	-0.00529391	-0.0479214	-0.0445926	-0.0249944	-0.00589906	-0.0245412
349.53	0.00624347	0.00757494	-0.0358263	-0.0521535	-0.0256725	0.00460288	0.000336455		349.53	-0.0108542	-0.00377571	-0.0474347	-0.0444257	-0.0248644	-0.00389666	-0.0241887
349.54	0.00762657	0.0106786	-0.0331904	-0.0497946	-0.0255626	0.00429115	0.0014367		349.54	-0.0105478	-0.00216966	-0.0470984	-0.0442924	-0.0246336	-0.00175415	-0.0238074
349.55	0.00888308	0.0136411	-0.0305848	-0.0473007	-0.0254332	0.00400394	0.0025058		349.55	-0.0101775	-0.000525309	-0.0469246	-0.0441774	-0.0242706	0.000529243	-0.0233618
349.56	0.0100323	0.016451	-0.0280297	-0.0446839	-0.0252505	0.00376963	0.00353315		349.56	-0.00973236	0.0011026	-0.0469127	-0.0440648	-0.023747	0.0029443	-0.0228108
349.57	0.0111062	0.0191104	-0.0255332	-0.0419565	-0.0249877	0.00360829	0.00450685		349.57	-0.00920279	0.00265814	-0.0470472	-0.0439388	-0.0230381	0.00547617	-0.0221099
349.58	0.0121437	0.0216276	-0.0230915	-0.0391328	-0.0246237	0.00353012	0.00541903		349.58	-0.00858189	0.00409315	-0.0473038	-0.0437858	-0.0221187	0.00810845	-0.0212188
349.59	0.013186	0.024012	-0.0206911	-0.0362352	-0.0241443	0.00354167	0.0062686		349.59	-0.00786358	0.00537494	-0.0476565	-0.0435988	-0.0209662	0.0108249	-0.0201073
349.6	0.0142745	0.0262752	-0.0183154	-0.0332968	-0.0235468	0.00364841	0.00705948		349.6	-0.00704456	0.00648108	-0.0480786	-0.0433784	-0.0195652	0.0136079	-0.0187575
349.61	0.0154459	0.0284309	-0.0159515	-0.0303588	-0.022846	0.00385376	0.00779714		349.61	-0.00612628	0.00739005	-0.0485441	-0.0431268	-0.0179103	0.0164357	-0.0171632
349.62	0.0167223	0.0304928	-0.0135907	-0.0274664	-0.022073	0.00415754	0.00848367		349.62	-0.00511145	0.00808275	-0.0490287	-0.0428407	-0.0160071	0.0192829	-0.015329
349.63	0.0181089	0.0324698	-0.0112245	-0.0246671	-0.0212646	0.00455521	0.00911494		349.63	-0.00399949	0.00854979	-0.049509	-0.0425068	-0.0138713	0.0221235	-0.0132692
349.64	0.0196033	0.0343622	-0.00884267	-0.0220068	-0.020454	0.0050396	0.00968155		349.64	-0.00278763	0.00878952	-0.0499632	-0.0421032	-0.0115201	0.0249303	-0.0110032
349.65	0.0212007	0.036164	-0.00643512	-0.0195275	-0.0196679	0.00560329	0.0101715		349.65	-0.00147712	0.00880228	-0.0503736	-0.0416024	-0.00896821	0.027674	-0.00854843
349.66	0.0228914	0.0378693	-0.00399617	-0.0172669	-0.0189255	0.00623916	0.010575		349.66	-7.8057e-05	0.00859619	-0.0507269	-0.040975	-0.00622983	0.0303236	-0.00592016
349.67	0.0246625	0.0394765	-0.00152776	-0.015257	-0.018234	0.00693945	0.0108867		349.67	0.00139398	0.00819337	-0.0510076	-0.040192	-0.00332256	0.0328473	-0.00313647
349.68	0.0265063	0.0409907	0.000960697	-0.0135235	-0.0175873	0.00769467	0.0111024		349.68	0.00292543	0.00762472	-0.0511924	-0.0392304	-0.00026905	0.0352116	-0.00021596
349.69	0.0284216	0.0424206	0.00345484	-0.0120835	-0.0169714	0.00849483	0.0112203		349.69	0.00450554	0.00692274	-0.0512518	-0.0380788	0.00290621	0.0373854	0.00282881
349.7	0.0304089	0.0437743	0.00593972	-0.0109399	-0.0163694	0.00933116	0.011241		349.7	0.00612097	0.00611494	-0.0511565	-0.0367379	0.00618407	0.0393501	0.00598855
349.71	0.0324681	0.0450577	0.00840293	-0.0100813	-0.0157609	0.010196	0.0111668		349.71	0.00775424	0.005216	-0.0508816	-0.0352184	0.00955155	0.0411029	0.00924852
349.72	0.0345958	0.0462752	0.0108321	-0.00948989	-0.0151247	0.0110827	0.0110049		349.72	0.00938774	0.00422843	-0.0504051	-0.0335389	0.0129948	0.0426577	0.0125864
349.73	0.0367817	0.0474289	0.0132148	-0.00915066	-0.0144447	0.011987	0.0107701		349.73	0.0110074	0.00315272	-0.0497083	-0.0317228	0.0164947	0.0440423	0.0159784
349.74	0.0390086	0.0485184	0.0155451	-0.00905321	-0.0137126	0.0129061	0.0104852		349.74	0.0126042	0.0019963	-0.048781	-0.0297964	0.0200262	0.0452944	0.0194046
349.75	0.041255	0.049542	0.0178227	-0.00918432	-0.0129277	0.0138347	0.0101785		349.75	0.0141727	0.0007779	-0.0476225	-0.027788	0.0235617	0.0464554	0.0228477
349.76	0.0434982	0.0504986	0.0200393	-0.00952086	-0.0120972	0.0147615	0.00988064		349.76	0.0157067	-0.000469486	-0.0462369	-0.0257237	0.0270766	0.0475621	0.0262877
349.77	0.0457148	0.0513843	0.0221713	-0.0100256	-0.0112381	0.0156683	0.00961978		349.77	0.0171949	-0.00170208	-0.0446284	-0.0236198	0.0305504	0.0486422	0.029701
349.78	0.0478806	0.0521914	0.0241907	-0.0106464	-0.0103727	0.0165285	0.0094173		349.78	0.0186215	-0.00287666	-0.0428029	-0.0214776	0.033962	0.049716	0.0330634
349.79	0.0499732	0.0529115	0.0260801	-0.011323	-0.00952046	0.0173077	0.00928659		349.79	0.0199705	-0.00395837	-0.04077	-0.0192856	0.0372889	0.0507959	0.036353
349.8	0.0519774	0.0535383	0.0278355	-0.0119938	-0.00869339	0.0179714	0.00923457		349.8	0.0212288	-0.00491893	-0.0385419	-0.0170296	0.0405092	0.0518847	0.0395525
349.81	0.0538911	0.0540683	0.0294631	-0.0125975	-0.007898	0.0184936	0.00926305		349.81	0.0223875	-0.00573166	-0.0361343	-0.0146985	0.0436029	0.0529796	0.0426458
349.82	0.0557227	0.0545025	0.0309766	-0.0130745	-0.00713603	0.0188551	0.00937052		349.82	0.0234405	-0.00637006	-0.0335672	-0.0122877	0.0465525	0.0540817	0.0456158
349.83	0.0574805	0.0548476	0.0323945	-0.0133731	-0.00640525	0.0190392	0.0095553		349.83	0.0243838	-0.00681008	-0.030862	-0.00979925	0.0493468	0.0552031	0.0484451
349.84	0.0591624	0.055115	0.0337353	-0.0134532	-0.00570226	0.0190338	0.00981674		349.84	0.0252147	-0.00703362	-0.0280398	-0.00724396	0.0519844	0.0563701	0.0511179
349.85	0.0607558	0.0553186	0.0350127	-0.0132866	-0.00502331	0.018836	0.0101521		349.85	0.0259316	-0.00703102	-0.0251203	-0.00463854	0.0544729	0.0576159	0.0536189
349.86	0.062246	0.0554715	0.0362341	-0.0128519	-0.00436236	0.0184538	0.010555		349.86	0.0265358	-0.00680276	-0.0221185	-0.00200033	0.0568224	0.0589665	0.0559311
349.87	0.0636235	0.0555827	0.0373993	-0.0121292	-0.00370859	0.0179031	0.0110181		349.87	0.0270319	-0.00636003	-0.0190467	0.000655445	0.0590412	0.060437	0.058039
349.88	0.0648836	0.055661	0.0385029	-0.0110984	-0.00304231	0.0172001	0.0115342		349.88	0.0274258	-0.00572043	-0.0159187	0.00331704	0.0611373	0.0620377	0.0599323
349.89	0.0660251	0.0557228	0.0395376	-0.00974205	-0.00233378	0.0163602	0.0120934		349.89	0.0277201	-0.00489992	-0.0127488	0.0059783	0.0631181	0.0637759	0.061607
349.9	0.0670511	0.0557887	0.0404943	-0.00804798	-0.00154902	0.0154002	0.0126807		349.9	0.0279118	-0.00390844	-0.00955042	0.00863801	0.064991	0.0656535	0.0630693
349.91	0.0679737	0.0558756	0.0413627	-0.00600639	-0.00065617	0.0143415	0.0132774		349.91	0.0279978	-0.0027548	-0.00633605	0.0112979	0.0667656	0.0676626	0.0643416
349.92	0.0688141	0.0559985	0.0421404	-0.00361041	0.000374271	0.0132125	0.0138634		349.92	0.0279846	-0.00145477	-0.0031184	0.0139619	0.0684557	0.0697813	0.0654638
349.93	0.0695957	0.0561796	0.0428407	-0.000863172	0.0015704	0.0120467	0.0144152		349.93	0.0278898	-3.13794e-05	9.08425e-05	0.0166338	0.0700765	0.0719776	0.0664863
349.94	0.0703375	0.0564464	0.043492	0.00221939	0.00295222	0.0108783	0.0149065		349.94	0.0277341	0.00148906	0.0032827	0.019315	0.0716416	0.0742157	0.0674588
349.95	0.0710597	0.0568227	0.0441336	0.00561213	0.0045217	0.00973857	0.0153112		349.95	0.0275347	0.00307834	0.00645422	0.022006	0.0731613	0.0764594	0.0684247
349.96	0.0717887	0.0573223	0.0448144	0.00928171	0.00626401	0.00864955	0.0156093		349.96	0.0273029	0.00470843	0.00961086	0.0247065	0.0746458	0.0786751	0.0694201
349.97	0.0725525	0.0579472	0.0455891	0.0131839	0.008157	0.00762485	0.0157899		349.97	0.0270471	0.0063558	0.0127607	0.0274135	0.0761098	0.0808368	0.070471
349.98	0.0733776	0.0586901	0.0465108	0.0172613	0.0101773	0.00667745	0.0158484		349.98	0.0267756	0.00800245	0.015904	0.0301228	0.0775684	0.0829235	0.0715927
349.99	0.0742896	0.0595426	0.0476207	0.021445	0.0122997	0.00582327	0.0157806		349.99	0.0264935	0.00963088	0.0190291	0.0328358	0.0790285	0.0849131	0.0727925
350	0.07531	0.060502	0.048945	0.0256645	0.0144924	0.00507727	0.0155819		350	0.0262027	0.01122	0.0221185	0.0355644	0.0804884	0.0867824	0.0740731
350.01	0.0764497	0.0615702	0.0504986	0.0298607	0.0167174	0.00444948	0.0152516		350.01	0.0259043	0.012749	0.025153	0.0383303	0.081946	0.0885087	0.0754376
350.02	0.0777056	0.0627497	0.05229	0.0339875	0.018939	0.00394441	0.0147931		350.02	0.0256017	0.0142036	0.0281126	0.041161	0.0834052	0.0900734	0.0768919
350.03	0.0790717	0.064041	0.0543207	0.0380058	0.0211316	0.00356318	0.0142115		350.03	0.0252997	0.0155776	0.0309746	0.0440846	0.0848776	0.0914652	0.0784451
350.04	0.0805504	0.0654467	0.0565867	0.0418829	0.0232802	0.00330539	0.0135118		350.04	0.0249997	0.0168689	0.0337159	0.0471252	0.086381	0.0926792	0.0801116
350.05	0.0821524	0.0669728	0.0590838	0.0455974	0.0253778	0.00316776	0.0127044		350.05	0.0246968	0.0180777	0.0363188	0.0502988	0.0879344	0.0937164	0.0819115
350.06	0.0838919	0.0686268	0.0618092	0.0491388	0.0274217	0.00314291	0.0118094		350.06	0.0243799	0.0192066	0.0387785	0.0536092	0.0895536	0.0945871	0.0838677
350.07	0.0857884	0.0704139	0.0647586	0.0525031	0.0294107	0.00322021	0.010854		350.07	0.0240355	0.0202534	0.0411048	0.057045	0.0912501	0.0953105	0.0860023
350.08	0.0878672	0.072338	0.0679246	0.0556904	0.0313407	0.00338874	0.00986691		350.08	0.0236531	0.0212071	0.0433147	0.0605813	0.093031	0.0959113	0.0883356
350.09	0.0901508	0.0744025	0.0712943	0.0587031	0.0332043	0.00363941	0.00887941		350.09	0.0232258	0.0220517	0.0454238	0.0641834	0.0949008	0.0964202	0.0908834
350.1	0.0926522	0.0766092	0.0748486	0.0615424	0.0349946	0.00396292	0.00792528		350.1	0.0227491	0.0227725	0.0474441	0.0678112	0.0968588	0.0968753	0.0936537
350.11	0.0953745	0.0789571	0.0785627	0.0642043	0.0367062	0.00434783	0.00703806		350.11	0.0222195	0.0233585	0.0493877	0.071423	0.0988939	0.097318	0.0966481
350.12	0.0983084	0.0814405	0.082409	0.066681	0.0383318	0.00478172	0.00625145		350.12	0.0216356	0.0238071	0.0512719	0.0749783	0.100987	0.0977887	0.0998668
350.13	0.101435	0.0840498	0.0863626	0.068968	0.0398611	0.00524988	0.00560039		350.13	0.020994	0.0241294	0.0531204	0.0784394	0.10312	0.0983244	0.103308
350.14	0.104732	0.0867723	0.0903999	0.0710711	0.0412815	0.00573081	0.00511784		350.14	0.0202865	0.0243507	0.0549601	0.0817759	0.105278	0.0989579	0.106962
350.15	0.108179	0.0895938	0.0944884	0.0730141	0.0425801	0.00619334	0.00482911		350.15	0.0195007	0.0245035	0.0568179	0.0849685	0.107452	0.0997133	0.110809
350.16	0.11176	0.0924986	0.0985851	0.0748373	0.0437473	0.00660092	0.0047491		350.16	0.0186239	0.0246206	0.058716	0.0880104	0.109644	0.100606	0.114819
350.17	0.115453	0.0954707	0.102648	0.0765883	0.0447811	0.00692213	0.00488367		350.17	0.0176472	0.0247282	0.0606674	0.0909026	0.111858	0.10165	0.11896
350.18	0.119233	0.0984965	0.106652	0.0783119	0.0456861	0.00713871	0.00523303		350.18	0.0165688	0.0248445	0.0626743	0.0936483	0.114099	0.102864	0.1232
350.19	0.123079	0.101567	0.110588	0.0800446	0.0464688	0.00724555	0.00579517		350.19	0.015395	0.0249821	0.0647299	0.0962457	0.116363	0.104266	0.127506
350.2	0.126976	0.104675	0.114448	0.0818178	0.0471347	0.00724664	0.00656716		350.2	0.0141387	0.0251522	0.066823	0.0986864	0.118649	0.105876	0.131847
350.21	0.130913	0.107805	0.118218	0.0836602	0.0476902	0.00714921	0.00754476		350.21	0.0128188	0.0253669	0.0689425	0.100964	0.120948	0.107713	0.136186
350.22	0.134877	0.110943	0.121881	0.0855944	0.0481487	0.00696184	0.00872078		350.22	0.0114595	0.0256353	0.0710792	0.103083	0.123257	0.109793	0.140485
350.23	0.138846	0.114077	0.12542	0.0876334	0.0485309	0.00670068	0.0100795		350.23	0.0100875	0.0259593	0.0732261	0.105053	0.125569	0.112124	0.144707
350.24	0.142793	0.117192	0.128825	0.0897797	0.0488621	0.00639123	0.01159		350.24	0.00873064	0.0263325	0.0753771	0.106885	0.12788	0.114703	0.148819
350.25	0.14669	0.120281	0.132087	0.0920296	0.0491689	0.00605753	0.0132072		350.25	0.0074181	0.0267431	0.077527	0.108591	0.130175	0.117508	0.152783
350.26	0.150514	0.123339	0.135197	0.0943808	0.0494786	0.00571174	0.0148792		350.26	0.00618113	0.0271799	0.0796724	0.11018	0.132433	0.120501	0.156559
350.27	0.154241	0.126364	0.13814	0.0968307	0.0498194	0.00535603	0.0165525		350.27	0.00504888	0.0276355	0.0818136	0.11166	0.134628	0.123639	0.160116
350.28	0.157837	0.129348	0.140901	0.0993727	0.0502205	0.00499344	0.0181743		350.28	0.00404327	0.0281067	0.0839573	0.11304	0.136738	0.126878	0.163432
350.29	0.161262	0.132282	0.143464	0.101995	0.050706	0.00463587	0.0196946		350.29	0.00317883	0.0285952	0.0861141	0.114331	0.138738	0.130169	0.166489
350.3	0.164471	0.135145	0.145818	0.104684	0.0512867	0.00430396	0.0210683		350.3	0.0024684	0.0291019	0.0882935	0.115552	0.140602	0.133458	0.169272
350.31	0.167415	0.13791	0.147961	0.107421	0.0519586	0.00402268	0.0222592		350.31	0.00192796	0.0296214	0.0904966	0.11672	0.142302	0.136682	0.171769
350.32	0.170047	0.140548	0.149903	0.110183	0.0527067	0.00381471	0.0232398		350.32	0.0015738	0.0301439	0.0927145	0.117843	0.143809	0.139775	0.173964
350.33	0.172314	0.143026	0.15166	0.112935	0.053508	0.0036966	0.0239857		350.33	0.00141357	0.0306591	0.09493	0.118917	0.145095	0.142676	0.175833
350.34	0.174173	0.145303	0.15325	0.115631	0.0543351	0.00368059	0.0244738		350.34	0.00144196	0.0311524	0.0971225	0.119926	0.146142	0.145329	0.177345
350.35	0.175592	0.147323	0.154687	0.118216	0.0551594	0.00377814	0.0246878		350.35	0.00164727	0.0316008	0.0992733	0.120853	0.146943	0.147682	0.178467
350.36	0.17655	0.149036	0.155983	0.120631	0.0559539	0.00400195	0.0246207		350.36	0.00202031	0.0319777	0.101365	0.121683	0.147495	0.149689	0.179175
350.37	0.177033	0.150396	0.157138	0.122817	0.0566955	0.00436544	0.0242757		350.37	0.00255542	0.0322616	0.10337	0.122406	0.147794	0.151308	0.179444
350.38	0.177031	0.151367	0.158133	0.124715	0.0573631	0.0048797	0.0236661		350.38	0.00324619	0.0324366	0.105248	0.123018	0.147828	0.152498	0.179258
350.39	0.176536	0.151927	0.158932	0.126273	0.0579347	0.00555058	0.022815		350.39	0.00408377	0.0324904	0.106958	0.12352	0.147585	0.153218	0.178613
350.4	0.175541	0.152065	0.159498	0.127449	0.0583874	0.00637597	0.0217499		350.4	0.00505882	0.0324168	0.108459	0.123912	0.147057	0.153436	0.177514
350.41	0.174047	0.151772	0.159798	0.128214	0.0587039	0.00734382	0.020497		350.41	0.00616074	0.032217	0.109714	0.124189	0.146247	0.153136	0.175967
350.42	0.172059	0.151043	0.1598	0.128544	0.058875	0.00843409	0.0190762		350.42	0.0073751	0.0318952	0.110685	0.124337	0.145163	0.15231	0.173982
350.43	0.169595	0.14988	0.159473	0.128421	0.058896	0.00962263	0.0175052		350.43	0.00868229	0.031455	0.111339	0.124336	0.143808	0.150961	0.171572
350.44	0.166682	0.148294	0.158792	0.127841	0.0587628	0.0108833	0.015807		350.44	0.0100566	0.0308979	0.111654	0.124159	0.142174	0.149099	0.168762
350.45	0.163347	0.146296	0.157742	0.126811	0.0584721	0.0121885	0.0140154		350.45	0.0114666	0.0302228	0.111623	0.123774	0.140252	0.146738	0.16558
350.46	0.15962	0.143893	0.156311	0.125343	0.0580217	0.0135094	0.0121715		350.46	0.012879	0.0294264	0.11124	0.123144	0.138026	0.143891	0.162052
350.47	0.155536	0.141094	0.154483	0.123448	0.0574104	0.0148184	0.010315		350.47	0.0142623	0.028508	0.1105	0.122227	0.135479	0.140561	0.158197
350.48	0.151132	0.137914	0.15224	0.121133	0.0566353	0.0160939	0.00847975		350.48	0.0155889	0.0274735	0.109395	0.120981	0.132593	0.136754	0.154024
350.49	0.146438	0.134372	0.149566	0.118406	0.0556919	0.0173208	0.0066965		350.49	0.0168321	0.0263353	0.107918	0.119363	0.129357	0.132479	0.149544
350.5	0.141471	0.130488	0.146447	0.115274	0.0545761	0.0184857	0.00499546		350.5	0.0179619	0.025109	0.106068	0.117338	0.12576	0.127755	0.14477
350.51	0.136245	0.12627	0.142879	0.111751	0.0532816	0.0195761	0.00340658		350.51	0.0189451	0.0238117	0.103847	0.114879	0.1218	0.122606	0.139717
350.52	0.130768	0.121727	0.138862	0.107856	0.0517998	0.0205814	0.00195936		350.52	0.0197478	0.0224621	0.101259	0.111969	0.11749	0.11706	0.134394
350.53	0.12505	0.116868	0.134398	0.10362	0.050122	0.02149	0.000677387		350.53	0.020339	0.0210791	0.0983046	0.108601	0.11286	0.11115	0.128806
350.54	0.119102	0.111706	0.129485	0.09908	0.0482439	0.0222868	-0.00042925		350.54	0.0206936	0.0196809	0.0949764	0.104773	0.107947	0.10492	0.122957
350.55	0.112943	0.106263	0.12412	0.0942794	0.0461693	0.0229586	-0.00136243		350.55	0.0207966	0.0182836	0.0912632	0.100491	0.102795	0.0984226	0.116855
350.56	0.106594	0.10057	0.118304	0.0892561	0.0439125	0.0235017	-0.00212811		350.56	0.0206413	0.0168975	0.0871544	0.0957621	0.0974389	0.0917191	0.11051
350.57	0.100074	0.0946591	0.112053	0.0840399	0.0414926	0.0239233	-0.00273248		350.57	0.0202273	0.0155262	0.0826444	0.0905958	0.0919051	0.0848793	0.103938
350.58	0.0934041	0.0885656	0.105392	0.0786558	0.038928	0.0242306	-0.00318097		350.58	0.019564	0.0141697	0.0777332	0.0850103	0.0862074	0.0779758	0.0971599
350.59	0.0866134	0.082326	0.0983565	0.0731296	0.0362359	0.0244222	-0.00347844		350.59	0.0186728	0.0128271	0.0724277	0.0790354	0.0803607	0.0710744	0.0902086
350.6	0.0797363	0.075979	0.0909812	0.0674878	0.0334349	0.0244926	-0.00363238		350.6	0.0175842	0.0114988	0.066744	0.0727139	0.0743833	0.0642279	0.0831221
350.61	0.0728094	0.0695627	0.0833044	0.0617545	0.0305489	0.0244421	-0.00365642		350.61	0.0163357	0.0101833	0.0607085	0.0660973	0.0682947	0.0574752	0.0759441
350.62	0.0658659	0.0631151	0.0753778	0.0559527	0.027606	0.0242794	-0.00357365		350.62	0.0149688	0.00887725	0.0543539	0.0592372	0.0621127	0.0508459	0.068721
350.63	0.058935	0.0566749	0.0672636	0.0501065	0.0246311	0.0240123	-0.00341805		350.63	0.0135226	0.00758006	0.0477201	0.0521772	0.055852	0.044366	0.0614942
350.64	0.052045	0.0502813	0.0590228	0.0442439	0.0216404	0.0236349	-0.00322845		350.64	0.0120328	0.00629716	0.0408563	0.0449523	0.0495204	0.0380607	0.0542921
350.65	0.0452235	0.04397	0.0507066	0.0383982	0.0186414	0.0231243	-0.00303815		350.65	0.0105322	0.00504153	0.0338218	0.0375951	0.0431222	0.0319547	0.0471318
350.66	0.0384923	0.0377679	0.042356	0.0326051	0.0156347	0.022455	-0.00286988		350.66	0.0090491	0.00383193	0.0266834	0.0301408	0.0366655	0.0260738	0.0400315
350.67	0.0318645	0.0316902	0.0340081	0.0268967	0.0126171	0.0216152	-0.00273754		350.67	0.00760264	0.00268887	0.0195106	0.0226305	0.0301674	0.020442	0.0330144
350.68	0.0253472	0.0257433	0.0257044	0.0213009	0.00958209	0.0206096	-0.00264852		350.68	0.00620544	0.00163275	0.0123643	0.0151121	0.0236493	0.0150762	0.0261011
350.69	0.0189426	0.019931	0.0174935	0.0158431	0.00651978	0.0194504	-0.00260389		350.69	0.00486919	0.000681823	0.00528841	0.00763831	0.0171317	0.00998158	0.019304
350.7	0.0126475	0.0142591	0.00942967	0.010547	0.00341916	0.0181507	-0.00259896		350.7	0.00360532	-0.000151139	-0.00168739	0.000259744	0.0106352	0.00515029	0.0126324
350.71	0.00645737	0.00873509	0.00157218	0.00543097	0.000271767	0.0167239	-0.00262693		350.71	0.00242067	-0.000859046	-0.00854003	-0.00698407	0.00418367	0.00056559	0.00609975
350.72	0.000372815	0.00336251	-0.00601908	0.000504618	-0.00292578	0.0151854	-0.00268645		350.72	0.00131448	-0.00143759	-0.0152449	-0.0140642	-0.00219263	-0.00378921	-0.000273388
350.73	-0.00559792	-0.00186199	-0.013291	-0.00423371	-0.00616765	0.0135564	-0.00278558		350.73	0.000279904	-0.00188497	-0.0217684	-0.0209521	-0.00845793	-0.00792808	-0.0064595
350.74	-0.0114386	-0.00694733	-0.0202014	-0.00879404	-0.00943839	0.0118669	-0.0029353		350.74	-0.00068887	-0.00220558	-0.0280666	-0.0276104	-0.0145772	-0.0118657	-0.0124242
350.75	-0.017127	-0.0119033	-0.0267182	-0.0131875	-0.0127198	0.01015	-0.00314099		350.75	-0.0015914	-0.00240911	-0.0340921	-0.0339943	-0.020524	-0.0156161	-0.01813
350.76	-0.0226408	-0.0167368	-0.0328208	-0.0174232	-0.0159922	0.00843405	-0.00339966		350.76	-0.00242536	-0.00250347	-0.0398035	-0.0400556	-0.0262815	-0.0191876	-0.023542
350.77	-0.0279612	-0.0214526	-0.0384996	-0.0215119	-0.019229	0.00673782	-0.00370159		350.77	-0.00319166	-0.00249337	-0.045169	-0.0457492	-0.0318392	-0.022584	-0.0286288
350.78	-0.0330713	-0.0260529	-0.0437508	-0.025468	-0.0223987	0.00507358	-0.00403688		350.78	-0.00389106	-0.00238638	-0.0501628	-0.0510377	-0.0371888	-0.0258091	-0.0333599
350.79	-0.0379529	-0.0305378	-0.0485652	-0.0293053	-0.0254729	0.00345123	-0.00440404		350.79	-0.00451951	-0.00219428	-0.0547636	-0.0558917	-0.0423207	-0.028868	-0.0377116
350.8	-0.0425864	-0.0349059	-0.0529269	-0.033031	-0.028427	0.00187789	-0.00481196		350.8	-0.00507028	-0.00193011	-0.0589569	-0.0602886	-0.0472246	-0.0317664	-0.0416731
350.81	-0.046952	-0.0391526	-0.0568233	-0.0366473	-0.031241	0.000355211	-0.00527272		350.81	-0.00554025	-0.001608	-0.0627347	-0.0642146	-0.0518917	-0.0345159	-0.0452463
350.82	-0.0510334	-0.0432671	-0.0602537	-0.0401524	-0.0339043	-0.0011202	-0.00579191		350.82	-0.00593267	-0.00124247	-0.0660899	-0.0676688	-0.0563146	-0.037138	-0.048438
350.83	-0.0548212	-0.0472374	-0.0632268	-0.0435395	-0.0364175	-0.00255506	-0.00636431		350.83	-0.0062558	-0.000845743	-0.0690152	-0.070662	-0.0604863	-0.0396593	-0.0512548
350.84	-0.0583115	-0.0510584	-0.0657593	-0.0467974	-0.0387861	-0.00395769	-0.00697563		350.84	-0.00652109	-0.000428847	-0.0715093	-0.0732129	-0.0643993	-0.0421089	-0.0537078
350.85	-0.0615013	-0.0547316	-0.0678776	-0.0499154	-0.0410119	-0.00533558	-0.0076072		350.85	-0.0067416	-3.14331e-06	-0.0735824	-0.0753459	-0.068048	-0.0445259	-0.0558177
350.86	-0.0643861	-0.0582588	-0.0696172	-0.0528869	-0.0430895	-0.00669155	-0.00824141		350.86	-0.00693083	0.000424178	-0.0752536	-0.077092	-0.0714292	-0.0469562	-0.0576121
350.87	-0.0669641	-0.0616372	-0.0710164	-0.0557095	-0.0450091	-0.00801841	-0.00886534		350.87	-0.00710378	0.000852704	-0.0765436	-0.0784858	-0.0745397	-0.0494393	-0.0591202
350.88	-0.0692398	-0.0648585	-0.07211	-0.0583804	-0.0467608	-0.00929983	-0.00946873		350.88	-0.00727929	0.00128372	-0.0774737	-0.0795618	-0.0773741	-0.0520025	-0.06037
350.89	-0.0712254	-0.067915	-0.0729294	-0.0608925	-0.0483343	-0.0105189	-0.0100383		350.89	-0.00748196	0.00171584	-0.0780662	-0.0803506	-0.0799282	-0.0546644	-0.0613871
350.9	-0.0729368	-0.0708044	-0.0735048	-0.0632364	-0.0497188	-0.0116627	-0.0105577		350.9	-0.00774091	0.00214396	-0.0783429	-0.0808754	-0.0822012	-0.0574365	-0.0621989
350.91	-0.0743872	-0.0735253	-0.0738684	-0.0654032	-0.0509041	-0.012719	-0.0110156		350.91	-0.00808439	0.00255775	-0.0783242	-0.0811533	-0.0841901	-0.0603185	-0.0628384
350.92	-0.0755879	-0.0760683	-0.074055	-0.0673854	-0.0518813	-0.0136747	-0.0114118		350.92	-0.00853563	0.00294106	-0.0780304	-0.081202	-0.0858885	-0.0632937	-0.0633412
350.93	-0.0765493	-0.0784174	-0.0741003	-0.0691728	-0.0526394	-0.0145192	-0.0117572		350.93	-0.00911126	0.00327506	-0.0774821	-0.0810422	-0.0872952	-0.0663305	-0.0637394
350.94	-0.0772761	-0.0805555	-0.0740368	-0.0707492	-0.0531636	-0.0152467	-0.0120695		350.94	-0.00981914	0.00353991	-0.0766964	-0.0806948	-0.0884216	-0.0693883	-0.0640611
350.95	-0.0777691	-0.082469	-0.0738902	-0.0720982	-0.0534376	-0.0158574	-0.012365		350.95	-0.0106576	0.00371123	-0.0756877	-0.0801796	-0.0892907	-0.0724215	-0.0643328
350.96	-0.0780305	-0.084152	-0.0736782	-0.0732066	-0.0534498	-0.0163571	-0.0126529		350.96	-0.0116158	0.00375864	-0.0744732	-0.0795129	-0.0899315	-0.0753814	-0.064579
350.97	-0.0780673	-0.0856078	-0.073408	-0.0740649	-0.0531968	-0.0167577	-0.0129361		350.97	-0.012669	0.00365063	-0.0730718	-0.0787047	-0.0903743	-0.0782159	-0.0648169
350.98	-0.0778897	-0.0868406	-0.073077	-0.0746677	-0.0526833	-0.017076	-0.0132117		350.98	-0.0137756	0.00336002	-0.0714978	-0.0777602	-0.0906449	-0.0808718	-0.065052
350.99	-0.0775092	-0.08785	-0.0726805	-0.0750137	-0.0519232	-0.0173264	-0.0134727		350.99	-0.014886	0.00286722	-0.0697598	-0.0766864	-0.0907648	-0.0833021	-0.0652816
351	-0.0769379	-0.0886374	-0.0722182	-0.0751037	-0.0509361	-0.017517	-0.0137125		351	-0.0159544	0.00216128	-0.0678639	-0.0755008	-0.090754	-0.0854687	-0.0655024
351.01	-0.07619	-0.0892132	-0.0716906	-0.0749372	-0.0497408	-0.0176546	-0.013928		351.01	-0.0169445	0.00124129	-0.0658156	-0.0742324	-0.0906324	-0.0873387	-0.06572
351.02	-0.0752822	-0.0895928	-0.0710986	-0.0745104	-0.0483575	-0.0177553	-0.0141146		351.02	-0.017832	0.000119409	-0.0636224	-0.0729141	-0.0904172	-0.0888801	-0.0659533
351.03	-0.0742327	-0.0897948	-0.07045	-0.0738182	-0.0468126	-0.0178473	-0.0142616		351.03	-0.0186069	-0.00118087	-0.061295	-0.0715764	-0.0901231	-0.0900636	-0.0662318
351.04	-0.073064	-0.0898428	-0.0697639	-0.0728566	-0.0451383	-0.0179619	-0.0143504		351.04	-0.0192716	-0.00263019	-0.0588498	-0.0702435	-0.0897606	-0.090866	-0.0665859
351.05	-0.0718059	-0.089762	-0.0690659	-0.0716252	-0.0433693	-0.0181193	-0.0143575		351.05	-0.0198367	-0.00419556	-0.0563108	-0.0689298	-0.0893333	-0.0912746	-0.0670336
351.06	-0.070494	-0.0895718	-0.0683784	-0.0701318	-0.0415398	-0.0183231	-0.0142578		351.06	-0.0203177	-0.00584322	-0.0537093	-0.0676423	-0.0888373	-0.09129	-0.0675758
351.07	-0.0691657	-0.0892847	-0.0677143	-0.0683936	-0.0396786	-0.0185674	-0.0140301		351.07	-0.0207304	-0.00754285	-0.0510831	-0.066385	-0.0882658	-0.0909251	-0.0682036
351.08	-0.0678554	-0.0889093	-0.0670778	-0.0664338	-0.0378082	-0.0188431	-0.0136615		351.08	-0.0210863	-0.00926863	-0.0484754	-0.0651608	-0.0876149	-0.0901975	-0.0689045
351.09	-0.0665912	-0.0884498	-0.0664701	-0.0642783	-0.0359454	-0.0191416	-0.013149		351.09	-0.0213927	-0.0109986	-0.0459285	-0.0639709	-0.0868843	-0.0891235	-0.0696581
351.1	-0.0653933	-0.0879081	-0.0658871	-0.0619539	-0.034102	-0.0194525	-0.0125018		351.1	-0.0216579	-0.0127137	-0.0434746	-0.0628156	-0.0860739	-0.0877152	-0.0704313
351.11	-0.0642703	-0.0872903	-0.0653183	-0.059489	-0.0322883	-0.0197632	-0.0117409		351.11	-0.0218915	-0.0143964	-0.0411333	-0.0616925	-0.0851826	-0.085979	-0.0711814
351.12	-0.0632226	-0.0866097	-0.0647509	-0.0569167	-0.0305115	-0.0200585	-0.0108943		351.12	-0.0220994	-0.0160281	-0.038913	-0.0605923	-0.0842124	-0.0839202	-0.0718649
351.13	-0.0622474	-0.0858826	-0.0641728	-0.0542728	-0.028771	-0.0203236	-0.00999008		351.13	-0.0222813	-0.0175927	-0.0368143	-0.0595002	-0.0831694	-0.0815518	-0.0724463
351.14	-0.061342	-0.0851233	-0.0635701	-0.0515917	-0.0270604	-0.0205469	-0.00904936		351.14	-0.0224334	-0.0190823	-0.0348336	-0.0583985	-0.0820644	-0.0788948	-0.0728991
351.15	-0.0605081	-0.0843413	-0.0629231	-0.0489046	-0.0253736	-0.020726	-0.00808424		351.15	-0.0225526	-0.0204951	-0.032969	-0.0572679	-0.0809119	-0.0759735	-0.0732041
351.16	-0.059754	-0.0835394	-0.062211	-0.0462441	-0.0237061	-0.0208662	-0.00710283		351.16	-0.0226392	-0.0218284	-0.0312212	-0.0560923	-0.0797284	-0.0728137	-0.0733502
351.17	-0.0590902	-0.0827146	-0.0614176	-0.043647	-0.0220588	-0.0209744	-0.00611611		351.17	-0.022691	-0.0230774	-0.0295905	-0.0548631	-0.0785315	-0.069447	-0.0733342
351.18	-0.0585217	-0.0818621	-0.0605313	-0.0411505	-0.0204471	-0.0210548	-0.00514131		351.18	-0.0227018	-0.0242372	-0.0280747	-0.0535794	-0.0773387	-0.0659145	-0.0731605
351.19	-0.0580482	-0.0809756	-0.0595483	-0.0387859	-0.0189008	-0.0211128	-0.00419887		351.19	-0.0226709	-0.025298	-0.026671	-0.0522457	-0.0761624	-0.0622649	-0.0728409
351.2	-0.057669	-0.0800459	-0.0584821	-0.0365785	-0.0174537	-0.0211626	-0.00330565		351.2	-0.0226099	-0.0262421	-0.0253758	-0.0508746	-0.0750061	-0.0585528	-0.0723903
351.21	-0.0573845	-0.079062	-0.0573691	-0.0345493	-0.0161402	-0.0212277	-0.00247139		351.21	-0.0225405	-0.0270491	-0.0241862	-0.0494892	-0.0738631	-0.0548404	-0.0718204
351.22	-0.0571958	-0.0780171	-0.0562587	-0.032716	-0.0149926	-0.0213326	-0.00169956		351.22	-0.0224859	-0.0277003	-0.023102	-0.0481179	-0.0727207	-0.051194	-0.071136
351.23	-0.0571017	-0.0769103	-0.0552009	-0.0310918	-0.0140327	-0.0214919	-0.000987476		351.23	-0.0224647	-0.0281825	-0.0221275	-0.0467878	-0.0715682	-0.047678	-0.0703365
351.24	-0.0570946	-0.0757411	-0.0542398	-0.0296841	-0.0132643	-0.0217038	-0.000327425		351.24	-0.0224883	-0.0284893	-0.021271	-0.0455239	-0.0704032	-0.0443559	-0.0694193
351.25	-0.0571576	-0.0745035	-0.0534098	-0.0284941	-0.0126747	-0.0219484	0.000287439		351.25	-0.0225619	-0.0286161	-0.0205407	-0.0443504	-0.06923	-0.0412905	-0.0683815
351.26	-0.0572699	-0.0731867	-0.052728	-0.0275187	-0.0122445	-0.0221925	0.000859133		351.26	-0.0226881	-0.0285552	-0.0199411	-0.0432896	-0.0680525	-0.0385348	-0.0672198
351.27	-0.0574106	-0.0717774	-0.0521929	-0.026751	-0.0119545	-0.0223987	0.0013867		351.27	-0.02287	-0.0282988	-0.0194724	-0.0423569	-0.0668707	-0.0361267	-0.0659324
351.28	-0.0575575	-0.0702614	-0.0517925	-0.0261781	-0.01179	-0.0225331	0.00186902		351.28	-0.0231136	-0.0278478	-0.0191294	-0.0415565	-0.0656852	-0.0340947	-0.064523
351.29	-0.0576877	-0.0686296	-0.051517	-0.0257813	-0.0117416	-0.0225683	0.00230406		351.29	-0.023426	-0.0272166	-0.0188979	-0.0408819	-0.0645005	-0.0324598	-0.063001
351.3	-0.057779	-0.0668814	-0.0513631	-0.0255376	-0.0118042	-0.0224823	0.0026839		351.3	-0.0238095	-0.0264334	-0.0187542	-0.0403165	-0.0633181	-0.0312281	-0.0613828
351.31	-0.0578107	-0.0650219	-0.0513304	-0.0254171	-0.0119764	-0.0222584	0.00299229		351.31	-0.0242602	-0.0255359	-0.0186719	-0.0398382	-0.0621346	-0.0303879	-0.0596907
351.32	-0.0577643	-0.0630626	-0.0514164	-0.0253825	-0.0122584	-0.0218863	0.00321041		351.32	-0.0247692	-0.0245651	-0.0186258	-0.039424	-0.0609497	-0.0299161	-0.0579517
351.33	-0.0576221	-0.0610248	-0.051615	-0.0253923	-0.0126488	-0.0213629	0.00332264		351.33	-0.0253221	-0.0235604	-0.0185927	-0.0390504	-0.0597733	-0.0297862	-0.0561964
351.34	-0.0573704	-0.0589384	-0.051914	-0.025408	-0.0131447	-0.0206939	0.00331779		351.34	-0.0258942	-0.0225582	-0.0185528	-0.0386924	-0.0586199	-0.0299676	-0.0544588
351.35	-0.0570067	-0.0568385	-0.0522943	-0.0254026	-0.013745	-0.0198918	0.00319146		351.35	-0.0264515	-0.0215916	-0.0184943	-0.0383264	-0.0575009	-0.0304226	-0.0527719
351.36	-0.0565397	-0.0547632	-0.0527289	-0.0253613	-0.0144512	-0.0189699	0.00294832		351.36	-0.0269544	-0.0206866	-0.0184097	-0.0379341	-0.0564228	-0.0311104	-0.0511621
351.37	-0.0559831	-0.0527494	-0.0531849	-0.0252772	-0.0152655	-0.0179398	0.0025999		351.37	-0.0273632	-0.0198632	-0.0182873	-0.0375041	-0.0553889	-0.0319938	-0.0496458
351.38	-0.0553513	-0.0508296	-0.0536311	-0.025144	-0.0161901	-0.0168137	0.00216017		351.38	-0.0276454	-0.0191376	-0.0181122	-0.0370333	-0.0543955	-0.033045	-0.0482329
351.39	-0.0546579	-0.0490338	-0.0540472	-0.0249528	-0.0172255	-0.0156056	0.00164288		351.39	-0.0277832	-0.0185243	-0.0178766	-0.0365278	-0.0534298	-0.034249	-0.0469348
351.4	-0.0539154	-0.0473941	-0.0544232	-0.0246932	-0.0183653	-0.0143312	0.00106136		351.4	-0.0277733	-0.0180336	-0.0175843	-0.035999	-0.0524708	-0.0355977	-0.0457687
351.41	-0.053134	-0.0459423	-0.0547538	-0.0243563	-0.0195944	-0.0130088	0.000431883		351.41	-0.0276194	-0.0176696	-0.0172479	-0.0354564	-0.051492	-0.0370795	-0.0447542
351.42	-0.0523204	-0.0447037	-0.0550366	-0.0239353	-0.0208941	-0.0116574	-0.000222007		351.42	-0.027328	-0.01743	-0.0168847	-0.0349028	-0.0504627	-0.0386751	-0.043906
351.43	-0.0514824	-0.0436937	-0.0552722	-0.023426	-0.0222454	-0.0102927	-0.000873296		351.43	-0.0269082	-0.0173085	-0.0165129	-0.0343339	-0.0493526	-0.0403597	-0.0432292
351.44	-0.0506315	-0.0429139	-0.0554633	-0.0228295	-0.0236287	-0.0089227	-0.00149958		351.44	-0.0263698	-0.0172957	-0.0161478	-0.0337386	-0.0481361	-0.0421043	-0.0427197
351.45	-0.0497788	-0.0423502	-0.0556105	-0.0221535	-0.0250259	-0.00754982	-0.00208362		351.45	-0.0257178	-0.0173794	-0.0157996	-0.0331002	-0.0467933	-0.0438744	-0.0423671
351.46	-0.0489281	-0.0419791	-0.0557067	-0.0214105	-0.0264193	-0.00617783	-0.00261171		351.46	-0.0249516	-0.017548	-0.0154728	-0.0324021	-0.045312	-0.0456317	-0.0421578
351.47	-0.0480734	-0.0417789	-0.0557377	-0.020612	-0.0277896	-0.00481375	-0.00307686		351.47	-0.0240676	-0.0177908	-0.0151684	-0.0316292	-0.0436895	-0.0473334	-0.0420764
351.48	-0.0471999	-0.0417311	-0.0556855	-0.0197633	-0.0291159	-0.00346408	-0.0034802		351.48	-0.0230641	-0.0180927	-0.0148855	-0.0307637	-0.0419316	-0.048932	-0.0421049
351.49	-0.0462899	-0.0418176	-0.0555283	-0.0188627	-0.0303769	-0.00213302	-0.003827		351.49	-0.0219454	-0.0184298	-0.0146187	-0.0297828	-0.0400524	-0.0503809	-0.0422242
351.5	-0.0453293	-0.0420211	-0.0552375	-0.017903	-0.0315507	-0.000824232	-0.0041206		351.5	-0.0207216	-0.0187743	-0.0143544	-0.0286624	-0.0380743	-0.0516429	-0.0424181
351.51	-0.0443133	-0.0423283	-0.0547801	-0.0168759	-0.032614	0.000455489	-0.00435951		351.51	-0.0194046	-0.0190999	-0.0140728	-0.0273818	-0.0360264	-0.0526928	-0.0426755
351.52	-0.0432487	-0.0427276	-0.0541248	-0.0157771	-0.0335423	0.0016937	-0.00453903		351.52	-0.0180061	-0.0193865	-0.0137519	-0.0259281	-0.0339419	-0.0535168	-0.0429901
351.53	-0.0421525	-0.0432053	-0.0532431	-0.0146057	-0.0343115	0.00287325	-0.00465193		351.53	-0.0165412	-0.0196223	-0.0133691	-0.0242981	-0.0318552	-0.0541102	-0.0433569
351.54	-0.0410522	-0.0437454	-0.0521149	-0.0133651	-0.0349047	0.00397402	-0.00468656		351.54	-0.0150328	-0.0198002	-0.0129079	-0.0224978	-0.0297998	-0.0544735	-0.0437706
351.55	-0.0399862	-0.0443312	-0.0507386	-0.012067	-0.035317	0.00497563	-0.00463028		351.55	-0.0135093	-0.0199073	-0.0123638	-0.0205448	-0.0278073	-0.0546081	-0.0442249
351.56	-0.0389973	-0.0449474	-0.0491345	-0.0107328	-0.0355547	0.00586226	-0.00447822		351.56	-0.0120018	-0.0199246	-0.0117407	-0.0184705	-0.0259059	-0.054516	-0.0447113
351.57	-0.0381214	-0.0455823	-0.0473388	-0.0093919	-0.0356343	0.00662502	-0.00423821		351.57	-0.010546	-0.0198353	-0.0110439	-0.0163139	-0.0241176	-0.0542024	-0.0452196
351.58	-0.0373859	-0.0462263	-0.0453957	-0.0080772	-0.0355771	0.00725894	-0.00392869		351.58	-0.00918711	-0.0196282	-0.0102774	-0.0141142	-0.0224548	-0.0536765	-0.0457364
351.59	-0.0368149	-0.0468679	-0.0433568	-0.00681763	-0.0354002	0.00775689	-0.00357154		351.59	-0.00797444	-0.0192958	-0.00944539	-0.0119114	-0.0209169	-0.0529531	-0.0462442
351.6	-0.0364305	-0.0474937	-0.0412784	-0.00563571	-0.0351116	0.00810851	-0.00318473		351.6	-0.00694692	-0.018836	-0.00855534	-0.00974651	-0.0194964	-0.052057	-0.04672
351.61	-0.0362478	-0.0480902	-0.0392095	-0.00454918	-0.0347128	0.00830986	-0.00278077		351.61	-0.00612385	-0.0182571	-0.00761901	-0.0076583	-0.0181887	-0.0510189	-0.0471357
351.62	-0.03627	-0.048644	-0.0371806	-0.00357247	-0.0342009	0.00837351	-0.00236665		351.62	-0.00550662	-0.0175762	-0.00664886	-0.00568252	-0.0169967	-0.0498668	-0.0474608
351.63	-0.0364862	-0.0491397	-0.0352055	-0.00271572	-0.0335704	0.00832733	-0.00194438		351.63	-0.00508562	-0.0168118	-0.00565613	-0.00385469	-0.0159297	-0.0486237	-0.0476663
351.64	-0.0368754	-0.0495597	-0.033286	-0.00198301	-0.032817	0.00820684	-0.00151648		351.64	-0.00484805	-0.0159767	-0.00465169	-0.00220967	-0.0149979	-0.0473112	-0.0477281
351.65	-0.0374147	-0.049888	-0.031414	-0.00137299	-0.0319423	0.00804692	-0.00108819		351.65	-0.00478499	-0.0150745	-0.00364518	-0.000775262	-0.0142048	-0.0459479	-0.0476284
351.66	-0.0380833	-0.0501143	-0.0295783	-0.000879193	-0.0309538	0.00787338	-0.000662651		351.66	-0.00489405	-0.0141035	-0.00264365	0.000434615	-0.0135453	-0.0445473	-0.0473557
351.67	-0.03886	-0.050234	-0.0277744	-0.000489132	-0.0298609	0.00769881	-0.000240947		351.67	-0.00517722	-0.0130671	-0.00165062	0.00142215	-0.0130112	-0.0431192	-0.0469048
351.68	-0.0397222	-0.0502482	-0.0260136	-0.000185336	-0.0286757	0.00752465	0.000173221		351.68	-0.00563476	-0.0119797	-0.000663993	0.00220176	-0.012597	-0.0416735	-0.0462751
351.69	-0.0406476	-0.0501636	-0.024321	5.33016e-05	-0.0274141	0.0073434	0.000571543		351.69	-0.00626011	-0.0108651	0.000323401	0.00279481	-0.0122979	-0.0402191	-0.0454703
351.7	-0.0416166	-0.0499914	-0.0227234	0.000249944	-0.0260946	0.00714088	0.000940287		351.7	-0.00704188	-0.00975079	0.00131814	0.00322604	-0.0121072	-0.0387627	-0.0445006
351.71	-0.0426129	-0.0497458	-0.0212402	0.000423886	-0.0247376	0.00690302	0.00126137		351.71	-0.00796798	-0.00866245	0.0023215	0.00351929	-0.0120214	-0.0373094	-0.0433811
351.72	-0.0436255	-0.0494409	-0.0198819	0.000584883	-0.0233626	0.00662142	0.00151528		351.72	-0.00902346	-0.00762398	0.0033296	0.00369577	-0.0120436	-0.0358634	-0.042131
351.73	-0.044649	-0.0490868	-0.0186499	0.000734924	-0.021984	0.00629076	0.00168354		351.73	-0.0101856	-0.00665906	0.00433486	0.00377433	-0.012179	-0.0344282	-0.0407723
351.74	-0.0456812	-0.0486893	-0.017532	0.0008733	-0.0206086	0.00590294	0.00175248		351.74	-0.0114233	-0.00579122	0.00532646	0.00376839	-0.0124271	-0.0330084	-0.0393278
351.75	-0.0467185	-0.0482514	-0.0165044	0.000999697	-0.0192393	0.00544678	0.00171809		351.75	-0.0127003	-0.00504477	0.00629269	0.00368248	-0.0127776	-0.0316117	-0.0378193
351.76	-0.0477529	-0.0477704	-0.0155386	0.00111655	-0.0178779	0.00491229	0.00158849		351.76	-0.0139804	-0.00444516	0.00722624	0.00351523	-0.0132084	-0.0302507	-0.0362662
351.77	-0.0487724	-0.0472376	-0.0146096	0.00123019	-0.0165267	0.00429286	0.00138041		351.77	-0.0152285	-0.00401756	0.00812726	0.00326513	-0.0136856	-0.0289414	-0.0346835
351.78	-0.0497622	-0.0466427	-0.0137029	0.00134843	-0.0151871	0.00358554	0.0011122		351.78	-0.0164096	-0.0037838	0.00899987	0.00293251	-0.0141669	-0.0276991	-0.033085
351.79	-0.0507052	-0.0459772	-0.0128171	0.00147566	-0.0138567	0.00279033	0.00080072		351.79	-0.0174866	-0.00375545	0.00984625	0.00252108	-0.0146102	-0.0265329	-0.0314863
351.8	-0.0515796	-0.0452324	-0.0119595	0.00161118	-0.0125289	0.00190747	0.000462192		351.8	-0.0184223	-0.00392833	0.0106664	0.00204125	-0.0149817	-0.0254396	-0.0299045
351.81	-0.0523571	-0.0443973	-0.0111381	0.00175457	-0.0111965	0.0009366	0.00011492		351.81	-0.0191835	-0.00428488	0.0114632	0.00151056	-0.0152557	-0.0244043	-0.0283561
351.82	-0.053007	-0.0434571	-0.0103577	0.0019104	-0.00985464	-0.000120374	-0.000219139		351.82	-0.0197426	-0.00480117	0.0122455	0.000952867	-0.0154136	-0.0234065	-0.0268591
351.83	-0.0535022	-0.042395	-0.00962135	0.00208547	-0.00850229	-0.00125648	-0.000519157		351.83	-0.0200767	-0.00544982	0.0130252	0.000398316	-0.0154462	-0.022426	-0.0254315
351.84	-0.0538175	-0.0411942	-0.00892978	0.00228694	-0.00714058	-0.00245751	-0.000769907		351.84	-0.0201659	-0.00619781	0.0138114	-0.000118862	-0.0153532	-0.0214438	-0.0240897
351.85	-0.0539262	-0.0398426	-0.00827737	0.00252499	-0.00577068	-0.00370208	-0.000960015		351.85	-0.0199942	-0.00700727	0.0146073	-0.000565377	-0.0151379	-0.0204433	-0.0228475
351.86	-0.0538028	-0.038338	-0.00765044	0.00281403	-0.00439225	-0.00496529	-0.00108192		351.86	-0.0195546	-0.00784036	0.0154135	-0.000912358	-0.0148081	-0.0194143	-0.0217154
351.87	-0.0534281	-0.0366881	-0.00703242	0.00317208	-0.00300508	-0.00622178	-0.00113372		351.87	-0.0188524	-0.00865922	0.0162307	-0.00113438	-0.0143772	-0.0183523	-0.0207008
351.88	-0.0527947	-0.0349056	-0.00640774	0.00361863	-0.00161249	-0.00744694	-0.00111521		351.88	-0.0178997	-0.00942387	0.0170597	-0.00121015	-0.0138653	-0.0172572	-0.0198103
351.89	-0.0519098	-0.0330052	-0.00576056	0.00417144	-0.000220706	-0.00861984	-0.00102259		351.89	-0.0167084	-0.0100974	0.0179011	-0.00112643	-0.013297	-0.0161378	-0.0190509
351.9	-0.0507938	-0.0309993	-0.00507438	0.00484396	0.00116235	-0.00972723	-0.000849122		351.9	-0.0152865	-0.0106533	0.0187528	-0.000878781	-0.0126965	-0.0150134	-0.0184257
351.91	-0.0494754	-0.0288963	-0.00433617	0.00564183	0.00252274	-0.0107636	-0.0005888		351.91	-0.0136373	-0.0110751	0.0196049	-0.000471612	-0.0120832	-0.0139075	-0.0179308
351.92	-0.047989	-0.0267044	-0.00354185	0.0065602	0.00383727	-0.0117255	-0.000236539		351.92	-0.0117649	-0.0113493	0.0204373	7.95956e-05	-0.0114699	-0.012845	-0.0175564
351.93	-0.0463735	-0.024436	-0.00270098	0.00758321	0.00507416	-0.0126064	0.000211705		351.93	-0.0096806	-0.0114612	0.0212214	0.000748998	-0.0108615	-0.0118498	-0.017292
351.94	-0.0446719	-0.0221087	-0.00183785	0.00868516	0.00619461	-0.0133936	0.000751949		351.94	-0.00740636	-0.0113924	0.0219269	0.00150652	-0.0102546	-0.010939	-0.017128
351.95	-0.0429255	-0.019741	-0.000985799	0.00983537	0.00715681	-0.0140672	0.00136408		351.95	-0.0049742	-0.011125	0.022534	0.00232352	-0.00964488	-0.0101193	-0.0170544
351.96	-0.0411662	-0.0173501	-0.000178523	0.0110024	0.00792165	-0.0146005	0.0020131		351.96	-0.00242446	-0.0106534	0.0230415	0.00317534	-0.00903276	-0.0093888	-0.0170617
351.97	-0.0394165	-0.0149536	0.000554956	0.0121551	0.00845833	-0.0149691	0.002658		351.97	0.000196991	-0.00998843	0.0234635	0.00404317	-0.00842199	-0.00874087	-0.0171424
351.98	-0.0376915	-0.0125714	0.00119151	0.0132663	0.0087502	-0.0151581	0.00326257		351.98	0.00284717	-0.00915032	0.0238184	0.00491193	-0.00781667	-0.0081704	-0.0172914
351.99	-0.0359997	-0.0102263	0.00171469	0.0143198	0.00879632	-0.0151663	0.00380396		351.99	0.00549544	-0.00816217	0.0241185	0.00576567	-0.00722479	-0.00767772	-0.0175004
352	-0.0343438	-0.00794537	0.00211671	0.0153085	0.0086049	-0.0150004	0.00427283		352	0.00812279	-0.00705135	0.0243633	0.00658624	-0.00666382	-0.00726515	-0.0177542
352.01	-0.0327235	-0.00576052	0.00239862	0.0162285	0.00818607	-0.0146661	0.00466787		352.01	0.0107102	-0.00584867	0.0245438	0.00735253	-0.00615909	-0.00693023	-0.0180336
352.02	-0.0311412	-0.0037071	0.00256573	0.0170768	0.00755062	-0.0141645	0.00499474		352.02	0.0132287	-0.00458006	0.024651	0.00803995	-0.00573609	-0.00666518	-0.0183211
352.03	-0.0296063	-0.00182396	0.002624	0.0178511	0.00671164	-0.0134981	0.00526618		352.03	0.015639	-0.00325999	0.0246776	0.00862463	-0.00541572	-0.00646282	-0.018602
352.04	-0.028136	-0.00015254	0.0025794	0.018549	0.00568454	-0.0126762	0.00550021		352.04	0.0178966	-0.00189287	0.0246182	0.00909064	-0.00521473	-0.00631869	-0.0188634
352.05	-0.0267519	0.00126654	0.00243362	0.0191674	0.0044868	-0.0117174	0.00572065		352.05	0.019957	-0.000479314	0.0244711	0.00943419	-0.00514404	-0.00622843	-0.0190953
352.06	-0.0254746	0.00239663	0.00217905	0.019706	0.00313787	-0.0106511	0.0059523		352.06	0.0217807	0.000974339	0.0242365	0.00966011	-0.0052068	-0.00618793	-0.0192907
352.07	-0.0243222	0.00320777	0.00180031	0.0201663	0.00165655	-0.00951326	0.00620875		352.07	0.0233382	0.00245023	0.0239172	0.0097746	-0.00540148	-0.00619613	-0.0194422
352.08	-0.0233117	0.00367984	0.00128049	0.0205506	5.81178e-05	-0.00834075	0.00648974		352.08	0.0246108	0.00392322	0.023522	0.00978285	-0.00572444	-0.00625462	-0.0195439
352.09	-0.0224615	0.00380304	0.000608985	0.0208629	-0.00164475	-0.00716647	0.00678889		352.09	0.0255903	0.0053671	0.0230675	0.00969157	-0.00617029	-0.00636367	-0.019598
352.1	-0.0217932	0.00357496	-0.000212546	0.0211094	-0.00343945	-0.00601564	0.00709879		352.1	0.0262758	0.00675671	0.0225745	0.00950918	-0.00673418	-0.00651925	-0.0196168
352.11	-0.0213272	0.00299977	-0.00117039	0.021297	-0.00531093	-0.0049039	0.00741346		352.11	0.0266745	0.00806757	0.0220648	0.00924232	-0.00741255	-0.00671364	-0.0196201
352.12	-0.0210777	0.00209023	-0.00224216	0.0214328	-0.00723655	-0.00384409	0.00772972		352.12	0.026802	0.00927602	0.0215618	0.00889349	-0.00820027	-0.00693918	-0.0196344
352.13	-0.0210477	0.00086663	-0.00339903	0.0215233	-0.00918216	-0.00285454	0.0080472		352.13	0.0266792	0.0103616	0.0210907	0.00845988	-0.00908718	-0.00719381	-0.0196906
352.14	-0.0212308	-0.000647481	-0.00461075	0.0215717	-0.011107	-0.0019573	0.0083682		352.14	0.0263292	0.0113084	0.0206747	0.00793449	-0.0100565	-0.00748179	-0.0198186
352.15	-0.0216172	-0.00242743	-0.00585496	0.0215755	-0.0129739	-0.00117109	0.00869715		352.15	0.0257735	0.0121039	0.020333	0.00731203	-0.0110863	-0.00780891	-0.0200422
352.16	-0.0221968	-0.00444775	-0.00712304	0.0215281	-0.0147537	-0.000509683	0.00903666		352.16	0.02503	0.0127414	0.0200849	0.0065952	-0.0121533	-0.00818134	-0.0203768
352.17	-0.0229556	-0.00668474	-0.00841842	0.0214211	-0.0164224	1.54289e-05	0.00937934		352.17	0.0241155	0.0132223	0.0199515	0.005795	-0.0132391	-0.00860837	-0.0208321
352.18	-0.0238727	-0.00911847	-0.00975223	0.0212444	-0.0179585	0.000391672	0.00970555		352.18	0.0230476	0.0135553	0.0199474	0.00492505	-0.0143356	-0.00910112	-0.0214167
352.19	-0.0249223	-0.0117302	-0.0111378	0.0209895	-0.0193414	0.00060501	0.00999257		352.19	0.0218414	0.0137546	0.0200728	0.00399672	-0.0154443	-0.00966689	-0.0221372
352.2	-0.0260755	-0.0144991	-0.0125825	0.020654	-0.0205533	0.000645865	0.010226		352.2	0.0205057	0.0138363	0.0203168	0.00301917	-0.0165679	-0.0103066	-0.0229946
352.21	-0.0273056	-0.0174052	-0.0140805	0.0202436	-0.0215802	0.000515342	0.0104026		352.21	0.0190477	0.013812	0.0206654	0.00200315	-0.0177028	-0.0110169	-0.0239883
352.22	-0.0285926	-0.0204319	-0.0156156	0.0197684	-0.0224112	0.000224993	0.0105222		352.22	0.0174793	0.0136874	0.0211007	0.000966252	-0.018838	-0.0117927	-0.0251178
352.23	-0.0299227	-0.0235627	-0.0171686	0.0192357	-0.0230362	-0.000205649	0.0105764		352.23	0.0158183	0.013468	0.0215977	-6.68558e-05	-0.0199562	-0.0126271	-0.0263789
352.24	-0.0312865	-0.0267757	-0.0187192	0.0186492	-0.0234462	-0.000751496	0.0105497		352.24	0.014085	0.0131636	0.022125	-0.00107034	-0.0210371	-0.0135118	-0.0277653
352.25	-0.0326797	-0.0300452	-0.0202467	0.0180087	-0.0236383	-0.00138906	0.0104281		352.25	0.0122981	0.0127856	0.0226505	-0.00202217	-0.0220622	-0.0144428	-0.0292697
352.26	-0.0341018	-0.0333441	-0.0217326	0.0173082	-0.0236213	-0.00210285	0.0102034		352.26	0.0104741	0.0123468	0.0231461	-0.00290532	-0.0230177	-0.0154242	-0.0308806
352.27	-0.0355513	-0.0366424	-0.0231633	0.0165336	-0.0234148	-0.00288163	0.00987539		352.27	0.00863348	0.0118668	0.0235857	-0.00370931	-0.0238935	-0.0164661	-0.0325816
352.28	-0.0370221	-0.0399051	-0.0245266	0.0156655	-0.0230454	-0.00371151	0.00945296		352.28	0.00680712	0.0113696	0.023941	-0.00443186	-0.0246812	-0.0175814	-0.0343546
352.29	-0.0385004	-0.0430911	-0.0258127	0.0146831	-0.0225435	-0.00457466	0.00894841		352.29	0.00503427	0.0108768	0.0241807	-0.0050747	-0.0253717	-0.0187829	-0.0361805
352.3	-0.039966	-0.0461549	-0.0270181	0.0135652	-0.0219448	-0.00544831	0.00837116		352.3	0.00335615	0.0104058	0.0242751	-0.00563817	-0.0259533	-0.0200765	-0.0380373
352.31	-0.0413965	-0.0490552	-0.028147	0.0122891	-0.0212912	-0.0063015	0.00772592		352.31	0.00180996	0.00997271	0.0241969	-0.00612392	-0.0264126	-0.0214567	-0.0399019
352.32	-0.0427715	-0.0517618	-0.029209	0.0108311	-0.0206235	-0.00709542	0.00701284		352.32	0.000422699	0.00959185	0.023924	-0.00653786	-0.0267376	-0.0229092	-0.0417557
352.33	-0.0440719	-0.0542533	-0.030213	0.00917073	-0.0199745	-0.00778692	0.00622507		352.33	-0.000793416	0.00927042	0.0234479	-0.0068859	-0.0269203	-0.0244097	-0.0435883
352.34	-0.0452778	-0.0565118	-0.0311615	0.00729766	-0.0193665	-0.00833246	0.00534741		352.34	-0.00183846	0.00900401	0.0227776	-0.00716995	-0.0269632	-0.0259238	-0.0453939
352.35	-0.0463668	-0.0585232	-0.0320523	0.00521394	-0.0188079	-0.00869506	0.00436319		352.35	-0.00271722	0.00877324	0.0219295	-0.00739014	-0.0268844	-0.0274126	-0.0471658
352.36	-0.0473212	-0.0602821	-0.0328841	0.00293046	-0.0182938	-0.00885278	0.00326386		352.36	-0.00343507	0.00854521	0.0209118	-0.00754838	-0.0267144	-0.0288406	-0.0488922
352.37	-0.0481353	-0.0617945	-0.0336567	0.000465512	-0.01781	-0.00880207	0.00205427		352.37	-0.00399898	0.00828298	0.0197161	-0.00764955	-0.0264892	-0.0301845	-0.0505566
352.38	-0.0488116	-0.0630731	-0.0343677	-0.00215122	-0.0173397	-0.00855312	0.00075472		352.38	-0.00441937	0.00795466	0.0183211	-0.00770349	-0.0262476	-0.0314351	-0.0521382
352.39	-0.0493594	-0.0641333	-0.0350127	-0.00487969	-0.0168696	-0.00812054	-0.000602319		352.39	-0.00471253	0.00753305	0.0166968	-0.00772729	-0.0260295	-0.0325908	-0.0536111
352.4	-0.0497993	-0.0649951	-0.035588	-0.00768153	-0.0163921	-0.00751598	-0.00198007		352.4	-0.00490386	0.00699385	0.014815	-0.00774556	-0.0258709	-0.0336507	-0.0549488
352.41	-0.0501631	-0.0656844	-0.0360927	-0.010531	-0.0159012	-0.00674795	-0.0033403		352.41	-0.00502757	0.00632242	0.0126632	-0.00778867	-0.0257983	-0.0346133	-0.0561336
352.42	-0.0504874	-0.0662294	-0.0365282	-0.0134133	-0.0153891	-0.0058285	-0.00464122		352.42	-0.00511953	0.00552203	0.0102475	-0.00788804	-0.0258272	-0.0354785	-0.0571573
352.43	-0.0508061	-0.0666577	-0.036897	-0.0163184	-0.0148492	-0.00478129	-0.00583975		352.43	-0.00520844	0.00461239	0.00758521	-0.00807123	-0.0259639	-0.0362494	-0.0580138
352.44	-0.0511443	-0.0669929	-0.0372059	-0.0192339	-0.0142831	-0.00364294	-0.00689777		352.44	-0.00531388	0.00362192	0.00469728	-0.00835969	-0.0262072	-0.0369333	-0.0586985
352.45	-0.0515207	-0.0672521	-0.037469	-0.0221393	-0.0136993	-0.00245797	-0.00778778		352.45	-0.00544887	0.0025795	0.0016074	-0.00876943	-0.0265484	-0.0375414	-0.0592118
352.46	-0.05195	-0.0674458	-0.0377065	-0.0250035	-0.0131113	-0.00127164	-0.00849875		352.46	-0.00561844	0.00150736	-0.00165778	-0.00931267	-0.026973	-0.0380882	-0.0595577
352.47	-0.0524412	-0.0675768	-0.0379392	-0.0277877	-0.012536	-0.000124434	-0.00903586		352.47	-0.00581731	0.000420678	-0.00506293	-0.00999669	-0.027468	-0.0385895	-0.0597425
352.48	-0.0529969	-0.0676409	-0.0381836	-0.0304484	-0.0119911	0.000947	-0.00940955		352.48	-0.00603308	-0.000667955	-0.00855855	-0.0108216	-0.0280285	-0.0390571	-0.0597786
352.49	-0.0536171	-0.0676294	-0.0384504	-0.0329417	-0.0114932	0.00190587	-0.00962762		352.49	-0.00625385	-0.00174824	-0.012086	-0.0117831	-0.0286572	-0.039499	-0.0596864
352.5	-0.0542998	-0.067534	-0.0387457	-0.035227	-0.0110544	0.00271549	-0.00969797		352.5	-0.00647547	-0.00281285	-0.0155896	-0.0128787	-0.0293616	-0.0399261	-0.0594902
352.51	-0.0550376	-0.0673487	-0.0390756	-0.0372714	-0.0106784	0.0033421	-0.00963316		352.51	-0.00670375	-0.00385461	-0.0190215	-0.0141107	-0.0301503	-0.0403565	-0.0592142
352.52	-0.0558185	-0.0670701	-0.0394505	-0.0390526	-0.0103601	0.00375498	-0.00945035		352.52	-0.00695172	-0.00486545	-0.0223401	-0.0154853	-0.0310316	-0.040812	-0.0588814
352.53	-0.0566319	-0.0666998	-0.0398876	-0.0405587	-0.0100897	0.00392731	-0.00916714		352.53	-0.00723503	-0.00583839	-0.0255107	-0.0170068	-0.0320146	-0.041316	-0.0585093
352.54	-0.0574727	-0.0662452	-0.0404113	-0.0417824	-0.00986059	0.00384069	-0.00879804		352.54	-0.00756772	-0.00676691	-0.0285072	-0.0186729	-0.0331082	-0.0418934	-0.058107
352.55	-0.0583423	-0.0657173	-0.0410498	-0.0427146	-0.00967298	0.00348519	-0.00835586		352.55	-0.00796053	-0.0076399	-0.0313077	-0.0204738	-0.0343198	-0.042569	-0.057676
352.56	-0.0592466	-0.0651282	-0.0418275	-0.0433435	-0.00953127	0.0028547	-0.0078553		352.56	-0.00841997	-0.00843977	-0.0338873	-0.0223945	-0.0356529	-0.0433673	-0.0572149
352.57	-0.0601907	-0.0644916	-0.0427579	-0.0436589	-0.00943814	0.00194722	-0.00731341		352.57	-0.00894857	-0.00914878	-0.0362201	-0.0244188	-0.0371067	-0.0443081	-0.0567216
352.58	-0.0611793	-0.0638282	-0.0438428	-0.0436548	-0.00939211	0.000769267	-0.00674493		352.58	-0.00954813	-0.00975424	-0.0382894	-0.026534	-0.038674	-0.0454003	-0.0561943
352.59	-0.0622179	-0.0631662	-0.0450747	-0.0433289	-0.00938665	-0.0006619	-0.00615882		352.59	-0.0102204	-0.010247	-0.0400875	-0.0287288	-0.0403387	-0.0466367	-0.0556344
352.6	-0.063312	-0.0625378	-0.0464386	-0.0426852	-0.00941148	-0.00231967	-0.00556132		352.6	-0.0109624	-0.0106209	-0.0416077	-0.0309807	-0.0420736	-0.0479989	-0.055051
352.61	-0.0644657	-0.0619732	-0.0479142	-0.0417387	-0.00945438	-0.00417328	-0.00496244		352.61	-0.0117626	-0.0108746	-0.0428436	-0.0332484	-0.0438436	-0.049463	-0.0544602
352.62	-0.0656813	-0.0614962	-0.0494812	-0.0405188	-0.00950149	-0.00619143	-0.00437847		352.62	-0.0126019	-0.0110101	-0.0437937	-0.035478	-0.045612	-0.0510032	-0.0538753
352.63	-0.0669597	-0.0611176	-0.0511225	-0.039068	-0.00954053	-0.00834083	-0.00382709		352.63	-0.0134572	-0.0110252	-0.0444619	-0.0376171	-0.0473487	-0.0525933	-0.0533039
352.64	-0.0682977	-0.0608362	-0.0528239	-0.0374383	-0.00956529	-0.0105864	-0.00331975		352.64	-0.014305	-0.0109095	-0.044855	-0.0396247	-0.0490345	-0.0542092	-0.0527539
352.65	-0.0696839	-0.0606457	-0.054571	-0.035688	-0.00957553	-0.0128923	-0.00285991		352.65	-0.0151235	-0.0106506	-0.0449816	-0.041471	-0.0506549	-0.0558295	-0.0522361
352.66	-0.0710928	-0.0605403	-0.0563487	-0.0338795	-0.00957151	-0.0152162	-0.0024487		352.66	-0.0158894	-0.010241	-0.0448501	-0.0431357	-0.0521928	-0.0574326	-0.0517623
352.67	-0.0724845	-0.0605153	-0.0581405	-0.0320728	-0.00954984	-0.0175031	-0.00209046		352.67	-0.016575	-0.00968102	-0.0444694	-0.0446035	-0.053632	-0.0589918	-0.0513448
352.68	-0.0738115	-0.0605702	-0.0599312	-0.0303182	-0.00950625	-0.0196898	-0.00179512		352.68	-0.0171507	-0.00898202	-0.0438538	-0.0458572	-0.0549608	-0.0604747	-0.0509928
352.69	-0.0750279	-0.0607078	-0.0617095	-0.0286531	-0.0094392	-0.0217113	-0.00157729		352.69	-0.0175904	-0.00816644	-0.0430246	-0.0468749	-0.0561716	-0.0618455	-0.0507067
352.7	-0.0760963	-0.0609316	-0.0634632	-0.0271052	-0.0093467	-0.0235026	-0.00145086		352.7	-0.0178724	-0.00726183	-0.042009	-0.0476325	-0.057259	-0.0630705	-0.0504782
352.71	-0.0769877	-0.0612461	-0.0651709	-0.0256939	-0.00921951	-0.0250008	-0.00142435		352.71	-0.0179822	-0.00629754	-0.0408359	-0.0481108	-0.0582229	-0.0641243	-0.0502997
352.72	-0.0776797	-0.0616571	-0.0668008	-0.0244279	-0.00903783	-0.0261519	-0.00150116		352.72	-0.0179144	-0.00530598	-0.0395318	-0.0482999	-0.059069	-0.064992	-0.0501681
352.73	-0.0781596	-0.062169	-0.0683183	-0.0233006	-0.00877449	-0.0269174	-0.00168067		352.73	-0.017673	-0.00432268	-0.0381198	-0.0481997	-0.0598064	-0.065667	-0.0500814
352.74	-0.0784271	-0.0627818	-0.0696929	-0.0222934	-0.0083999	-0.027279	-0.00195575		352.74	-0.0172679	-0.00338432	-0.0366272	-0.0478191	-0.0604465	-0.0661495	-0.0500322
352.75	-0.0784933	-0.06349	-0.0709037	-0.0213839	-0.00788742	-0.0272395	-0.002309		352.75	-0.0167139	-0.00252493	-0.0350913	-0.0471757	-0.0610031	-0.0664472	-0.050007
352.76	-0.0783774	-0.0642817	-0.071936	-0.0205515	-0.00722007	-0.0268182	-0.00271338		352.76	-0.0160329	-0.00177093	-0.0335562	-0.0462958	-0.061489	-0.0665779	-0.0499883
352.77	-0.0780992	-0.0651395	-0.0727754	-0.0197781	-0.00639449	-0.0260427	-0.0031364		352.77	-0.0152532	-0.00113824	-0.0320617	-0.0452152	-0.0619099	-0.0665685	-0.0499622
352.78	-0.0776747	-0.0660416	-0.0734063	-0.0190494	-0.00541849	-0.0249419	-0.00354591		352.78	-0.0144049	-0.000634048	-0.0306387	-0.0439756	-0.062259	-0.0664468	-0.0499218
352.79	-0.07712	-0.0669668	-0.0738145	-0.018362	-0.00430301	-0.0235441	-0.00391566		352.79	-0.0135141	-0.000259292	-0.0293105	-0.0426184	-0.0625193	-0.0662343	-0.0498645
352.8	-0.0764568	-0.0678975	-0.0739879	-0.0177275	-0.00305551	-0.0218828	-0.00422573		352.8	-0.0125979	-6.39677e-06	-0.0280934	-0.0411841	-0.0626707	-0.0659475	-0.0497928
352.81	-0.0757072	-0.068816	-0.0739166	-0.0171673	-0.00168257	-0.0200023	-0.00445907		352.81	-0.0116649	0.00014375	-0.0269978	-0.0397138	-0.0626955	-0.0656016	-0.0497133
352.82	-0.0748898	-0.0696982	-0.0735943	-0.016701	-0.000198489	-0.0179558	-0.00460075		352.82	-0.0107177	0.000217824	-0.0260364	-0.0382462	-0.0625821	-0.0652141	-0.0496283
352.83	-0.0740204	-0.0705152	-0.0730197	-0.0163401	0.00137007	-0.0157987	-0.00464205		352.83	-0.00975636	0.000240458	-0.0252276	-0.036815	-0.062324	-0.0648093	-0.049534
352.84	-0.073113	-0.071238	-0.0721969	-0.016085	0.00298798	-0.0135811	-0.00458485		352.84	-0.00877982	0.000227104	-0.024589	-0.0354466	-0.0619175	-0.0644163	-0.0494245
352.85	-0.0721809	-0.071839	-0.0711347	-0.0159243	0.00461775	-0.0113457	-0.00444032		352.85	-0.00778475	0.000182284	-0.0241306	-0.0341615	-0.0613592	-0.0640603	-0.0492931
352.86	-0.0712367	-0.0722908	-0.0698486	-0.0158376	0.00622165	-0.00912821	-0.00422262		352.86	-0.00676543	0.000101716	-0.0238508	-0.0329768	-0.0606455	-0.0637573	-0.0491301
352.87	-0.0702937	-0.0725668	-0.0683598	-0.0158015	0.00776142	-0.00696113	-0.00394297		352.87	-0.00572211	-2.18858e-05	-0.0237355	-0.0319101	-0.0597767	-0.0635162	-0.0489229
352.88	-0.0693694	-0.0726435	-0.0666925	-0.0157952	0.00919898	-0.00487859	-0.00360648		352.88	-0.00466941	-0.000194085	-0.0237632	-0.0309843	-0.0587613	-0.063343	-0.0486576
352.89	-0.0684868	-0.0725032	-0.0648746	-0.0158026	0.0105015	-0.00291458	-0.00321236		352.89	-0.0036323	-0.000417958	-0.0239123	-0.0302267	-0.0576155	-0.0632466	-0.0483214
352.9	-0.0676726	-0.0721368	-0.0629414	-0.0158095	0.0116478	-0.00109567	-0.00275607		352.9	-0.0026354	-0.000692445	-0.0241624	-0.0296662	-0.0563607	-0.0632403	-0.0479045
352.91	-0.0669554	-0.071541	-0.0609348	-0.0158032	0.012626	0.000559447	-0.00223022		352.91	-0.00169485	-0.00101014	-0.0244909	-0.0293298	-0.0550237	-0.0633369	-0.0474008
352.92	-0.0663661	-0.0707155	-0.0588968	-0.0157741	0.0134248	0.00203311	-0.00162499		352.92	-0.000813909	-0.00135765	-0.0248738	-0.02924	-0.0536359	-0.063546	-0.0468071
352.93	-0.0659358	-0.0696638	-0.0568654	-0.0157159	0.014031	0.00330652	-0.000930812		352.93	1.56588e-05	-0.00171571	-0.0252883	-0.0294088	-0.0522295	-0.0638767	-0.0461227
352.94	-0.0656934	-0.0683955	-0.0548697	-0.0156244	0.0144334	0.00436511	-0.000143951		352.94	0.000806326	-0.00205767	-0.0257141	-0.0298353	-0.0508309	-0.0643373	-0.045351
352.95	-0.0656622	-0.0669251	-0.0529268	-0.0154974	0.0146245	0.00520173	0.000729406		352.95	0.00156991	-0.00235181	-0.0261288	-0.0305084	-0.0494597	-0.0649308	-0.0445019
352.96	-0.0658559	-0.0652703	-0.0510422	-0.0153394	0.0146003	0.00581591	0.00167303		352.96	0.00231912	-0.00256995	-0.0265066	-0.0314095	-0.0481308	-0.0656518	-0.0435941
352.97	-0.0662729	-0.063453	-0.0492162	-0.0151665	0.0143609	0.00621584	0.00266174		352.97	0.00306933	-0.00269291	-0.0268228	-0.0325128	-0.0468549	-0.0664857	-0.0426546
352.98	-0.0668982	-0.0614996	-0.0474491	-0.0150025	0.0139105	0.00641865	0.00366349		352.98	0.00383718	-0.00270799	-0.0270582	-0.0337846	-0.0456399	-0.0674075	-0.0417172
352.99	-0.0677098	-0.0594353	-0.045743	-0.0148766	0.0132579	0.006445	0.00464372		352.99	0.00463889	-0.00260872	-0.0271961	-0.0351795	-0.0444951	-0.068384	-0.0408178
353	-0.0686829	-0.0572783	-0.0441005	-0.0148231	0.0124158	0.00631619	0.00556923		353	0.00548781	-0.00239928	-0.0272193	-0.036641	-0.0434307	-0.0693789	-0.0399878
353.01	-0.0697906	-0.0550422	-0.0425247	-0.014879	0.0113988	0.00605808	0.00640964		353.01	0.00639183	-0.00209225	-0.0271155	-0.0381098	-0.0424605	-0.0703564	-0.0392497
353.02	-0.0710025	-0.0527415	-0.0410224	-0.0150775	0.0102244	0.00570417	0.00713605		353.02	0.00735475	-0.00169904	-0.0268786	-0.0395367	-0.0416083	-0.0712802	-0.0386207
353.03	-0.072278	-0.0503952	-0.0396082	-0.0154435	0.00891212	0.00529371	0.0077195		353.03	0.00837757	-0.00122645	-0.0265066	-0.0408876	-0.0409085	-0.0721123	-0.0381239
353.04	-0.0735638	-0.0480308	-0.0383039	-0.0159916	0.00748398	0.00486699	0.008133		353.04	0.0094566	-0.000685663	-0.0260009	-0.0421403	-0.0403953	-0.0728141	-0.0377891
353.05	-0.0747966	-0.0456868	-0.0371343	-0.0167272	0.00596534	0.00446277	0.00835424		353.05	0.0105851	-0.000101149	-0.0253662	-0.0432784	-0.0400953	-0.0733493	-0.03764
353.06	-0.0759096	-0.0434116	-0.0361218	-0.017647	0.00438333	0.00411782	0.0083666		353.06	0.0117566	0.000492895	-0.0246106	-0.044287	-0.0400301	-0.0736885	-0.0376834
353.07	-0.0768406	-0.041258	-0.0352832	-0.0187377	0.00276285	0.00386334	0.00816262		353.07	0.0129648	0.00106102	-0.0237517	-0.0451468	-0.0402201	-0.0738134	-0.0379089
353.08	-0.077541	-0.039274	-0.0346309	-0.0199765	0.00112677	0.00372136	0.00774794		353.08	0.0142043	0.00157059	-0.0228188	-0.0458351	-0.0406795	-0.0737178	-0.0382949
353.09	-0.0779772	-0.0374924	-0.0341711	-0.0213354	-0.0004978	0.00370656	0.00714201		353.09	0.0154713	0.00199567	-0.0218446	-0.046334	-0.0414121	-0.0734101	-0.0388158
353.1	-0.0781263	-0.0359265	-0.0338976	-0.022783	-0.00207594	0.00382819	0.0063767		353.1	0.0167614	0.00232079	-0.0208503	-0.0466357	-0.0424122	-0.0729105	-0.0394515
353.11	-0.0779717	-0.0345753	-0.0337931	-0.0242829	-0.00356933	0.0040861	0.00549166		353.11	0.0180661	0.00253877	-0.0198407	-0.0467427	-0.0436667	-0.0722452	-0.0401909
353.12	-0.0775026	-0.0334311	-0.0338392	-0.025791	-0.00494183	0.00446422	0.00452815		353.12	0.0193722	0.0026475	-0.018813	-0.0466642	-0.0451558	-0.0714423	-0.0410278
353.13	-0.0767162	-0.0324779	-0.034023	-0.0272629	-0.00616256	0.00493085	0.00352679		353.13	0.0206629	0.0026514	-0.0177672	-0.0464134	-0.0468524	-0.0705295	-0.0419572
353.14	-0.0756112	-0.0316888	-0.0343312	-0.0286636	-0.00720873	0.0054483	0.00252758		353.14	0.0219189	0.00256359	-0.0167101	-0.0460041	-0.0487245	-0.0695303	-0.0429733
353.15	-0.0741814	-0.0310306	-0.034746	-0.0299709	-0.00806728	0.00598407	0.00156781		353.15	0.0231202	0.00240465	-0.0156545	-0.0454506	-0.0507358	-0.0684648	-0.0440695
353.16	-0.0724188	-0.0304704	-0.0352446	-0.0311715	-0.0087333	0.00651472	0.000677883		353.16	0.0242498	0.00219801	-0.0146176	-0.0447678	-0.0528441	-0.0673535	-0.0452381
353.17	-0.0703222	-0.0299786	-0.035801	-0.0322572	-0.00920542	0.00702644	-0.000122376		353.17	0.0252965	0.00196604	-0.0136193	-0.0439705	-0.055001	-0.0662131	-0.0464727
353.18	-0.0679026	-0.0295271	-0.0363883	-0.0332243	-0.00947899	0.00751646	-0.000823561		353.18	0.0262554	0.00172911	-0.0126818	-0.0430696	-0.0571582	-0.0650521	-0.0477657
353.19	-0.0651821	-0.0290877	-0.0369788	-0.0340762	-0.00954248	0.00798981	-0.00142222		353.19	0.0271277	0.00150576	-0.0118293	-0.042075	-0.0592773	-0.0638749	-0.0491047
353.2	-0.0621873	-0.02863	-0.0375467	-0.0348212	-0.00938365	0.00845187	-0.0019161		353.2	0.0279179	0.00131117	-0.0110872	-0.0410004	-0.0613309	-0.0626888	-0.0504726
353.21	-0.0589472	-0.0281234	-0.0380736	-0.0354656	-0.00899868	0.00890452	-0.00230209		353.21	0.0286281	0.00115302	-0.0104796	-0.0398652	-0.0632948	-0.0615059	-0.0518483
353.22	-0.0554964	-0.0275433	-0.0385503	-0.0360117	-0.00839127	0.0093459	-0.00257585		353.22	0.0292572	0.00102952	-0.0100246	-0.0386923	-0.0651381	-0.0603413	-0.0532054
353.23	-0.0518787	-0.0268782	-0.0389735	-0.0364563	-0.0075674	0.00976936	-0.0027327		353.23	0.0298044	0.000933078	-0.00972844	-0.037508	-0.0668203	-0.0592093	-0.0545129
353.24	-0.0481428	-0.026128	-0.0393423	-0.0367905	-0.0065357	0.0101605	-0.00276754		353.24	0.0302705	0.000855443	-0.0095829	-0.0363402	-0.0682949	-0.0581179	-0.055735
353.25	-0.0443421	-0.0252948	-0.0396584	-0.0369989	-0.00530933	0.0104958	-0.00267315		353.25	0.0306542	0.000789203	-0.00957143	-0.0352172	-0.0695185	-0.0570664	-0.0568318
353.26	-0.0405363	-0.0243777	-0.0399266	-0.0370623	-0.00390574	0.0107464	-0.00243955		353.26	0.0309476	0.000726443	-0.00967457	-0.0341682	-0.0704589	-0.056053	-0.0577626
353.27	-0.0367904	-0.0233727	-0.0401492	-0.0369633	-0.00234573	0.010882	-0.00205472		353.27	0.0311368	0.000659811	-0.00987075	-0.0332211	-0.0711	-0.0550824	-0.0584885
353.28	-0.0331699	-0.0222741	-0.0403232	-0.0366892	-0.000650905	0.0108713	-0.00150603		353.28	0.0312107	0.000585129	-0.010137	-0.0324005	-0.0714398	-0.0541685	-0.058975
353.29	-0.0297395	-0.0210762	-0.040442	-0.036233	0.00115954	0.0106862	-0.000783705		353.29	0.031172	0.000503586	-0.0104496	-0.0317228	-0.0714844	-0.0533301	-0.0591971
353.3	-0.0265627	-0.019775	-0.0404947	-0.0355948	0.00306706	0.0103053	0.000116352		353.3	0.0310371	0.000425207	-0.0107859	-0.0311947	-0.0712428	-0.0525871	-0.0591412
353.31	-0.0236975	-0.018369	-0.0404608	-0.0347856	0.00504738	0.00971178	0.00119217		353.31	0.0308304	0.000370512	-0.0111292	-0.0308129	-0.0707266	-0.0519574	-0.0588002
353.32	-0.0211906	-0.0168619	-0.0403115	-0.0338285	0.00706925	0.00889302	0.0024343		353.32	0.0305792	0.000366772	-0.0114706	-0.0305659	-0.069946	-0.0514572	-0.0581724
353.33	-0.0190748	-0.0152652	-0.0400168	-0.0327542	0.00910034	0.00784978	0.00382229		353.33	0.0303069	0.000440893	-0.0118047	-0.0304359	-0.0689083	-0.0511001	-0.0572638
353.34	-0.0173699	-0.0135962	-0.0395503	-0.031596	0.0111101	0.00660026	0.00532331		353.34	0.030028	0.000614407	-0.0121232	-0.0304009	-0.0676212	-0.0508953	-0.0560896
353.35	-0.016086	-0.0118741	-0.0388951	-0.0303887	0.0130676	0.00517503	0.00689385		353.35	0.0297522	0.000901644	-0.0124121	-0.0304365	-0.066099	-0.0508469	-0.0546742
353.36	-0.0152249	-0.0101205	-0.0380499	-0.0291704	0.0149422	0.00361055	0.00848233		353.36	0.0294874	0.00130791	-0.0126527	-0.0305165	-0.0643631	-0.0509533	-0.0530482
353.37	-0.0147821	-0.00836176	-0.0370291	-0.0279786	0.0167096	0.00194409	0.0100336		353.37	0.029234	0.00182816	-0.0128252	-0.030611	-0.0624399	-0.0512051	-0.051243
353.38	-0.0147501	-0.00662673	-0.0358572	-0.0268414	0.0183586	0.000208654	0.0114964		353.38	0.02898	0.00244619	-0.0129128	-0.0306889	-0.0603624	-0.0515824	-0.0492903
353.39	-0.0151201	-0.00494779	-0.0345639	-0.0257755	0.0198891	-0.0015678	0.0128291		353.39	0.0287044	0.00313487	-0.0129011	-0.030723	-0.0581704	-0.0520575	-0.0472243
353.4	-0.0158757	-0.00336338	-0.0331833	-0.0247888	0.0213039	-0.00335646	0.0140013		353.4	0.0283835	0.00386283	-0.0127786	-0.0306916	-0.0559079	-0.0526008	-0.0450821
353.41	-0.0169852	-0.00191848	-0.0317527	-0.0238808	0.0226031	-0.00512504	0.014989		353.41	0.0279974	0.00460346	-0.0125381	-0.0305777	-0.0536228	-0.0531823	-0.0429027
353.42	-0.0184028	-0.000663034	-0.0303095	-0.0230462	0.0237832	-0.00684382	0.0157719		353.42	0.0275346	0.00533397	-0.012179	-0.0303718	-0.0513654	-0.0537723	-0.0407263
353.43	-0.0200762	0.000352017	-0.0288857	-0.022277	0.0248378	-0.00849137	0.0163376		353.43	0.0269891	0.00602672	-0.0117068	-0.0300751	-0.0491803	-0.0543429	-0.0385879
353.44	-0.0219569	0.00108132	-0.0275045	-0.0215652	0.0257569	-0.0100552	0.0166856		353.44	0.0263567	0.00664695	-0.0111332	-0.029695	-0.047099	-0.0548717	-0.0365091
353.45	-0.0240027	0.00148962	-0.0261785	-0.0209044	0.0265269	-0.0115289	0.0168269		353.45	0.0256366	0.00716027	-0.0104749	-0.0292386	-0.0451432	-0.0553447	-0.0344958
353.46	-0.0261783	0.00155404	-0.0249093	-0.0202893	0.0271303	-0.0129085	0.0167804		353.46	0.0248323	0.0075405	-0.00975338	-0.0287073	-0.0433267	-0.0557575	-0.0325463
353.47	-0.0284555	0.0012659	-0.0236918	-0.0197156	0.0275507	-0.0141899	0.0165696		353.47	0.0239497	0.00777242	-0.00899033	-0.0280957	-0.0416542	-0.0561127	-0.0306631
353.48	-0.030811	0.000630233	-0.0225226	-0.0191804	0.0277782	-0.0153678	0.0162169		353.48	0.0229967	0.0078533	-0.00819816	-0.0273979	-0.040123	-0.0564168	-0.0288577
353.49	-0.0332203	-0.000335717	-0.0214008	-0.0186804	0.0278069	-0.0164357	0.0157416		353.49	0.0219797	0.00779282	-0.00737322	-0.0266121	-0.0387286	-0.0566757	-0.0271505
353.5	-0.0356529	-0.00160555	-0.0203252	-0.0182069	0.0276282	-0.0173896	0.0151622		353.5	0.0209002	0.00760827	-0.006501	-0.0257389	-0.0374683	-0.0568889	-0.0255702
353.51	-0.0380716	-0.0031498	-0.0192963	-0.0177462	0.0272323	-0.0182343	0.0144935		353.51	0.0197555	0.00731748	-0.00557224	-0.0247787	-0.0363396	-0.0570484	-0.0241529
353.52	-0.0404356	-0.00493702	-0.018319	-0.0172845	0.0266138	-0.0189797	0.0137423		353.52	0.0185383	0.00693477	-0.00459391	-0.0237314	-0.0353397	-0.0571438	-0.0229359
353.53	-0.0427033	-0.00692971	-0.0173977	-0.0168143	0.0257744	-0.0196286	0.012909		353.53	0.0172362	0.00647164	-0.00358621	-0.0225951	-0.0344626	-0.0571611	-0.0219486
353.54	-0.0448335	-0.00908604	-0.0165336	-0.0163341	0.0247214	-0.0201686	0.0119934		353.54	0.0158336	0.00593813	-0.00257443	-0.0213682	-0.0336966	-0.0570799	-0.0212114
353.55	-0.0467885	-0.0113646	-0.0157272	-0.0158433	0.0234663	-0.0205808	0.0109971		353.55	0.0143171	0.005342	-0.00158266	-0.0200555	-0.0330272	-0.0568781	-0.0207366
353.56	-0.0485362	-0.0137246	-0.0149802	-0.0153386	0.0220241	-0.0208496	0.00991999		353.56	0.0126816	0.00468906	-0.000629161	-0.0186714	-0.0324395	-0.0565336	-0.0205306
353.57	-0.0500506	-0.0161253	-0.0142959	-0.014813	0.0204151	-0.0209638	0.00876052		353.57	0.0109324	0.00398499	0.000277358	-0.0172389	-0.031918	-0.0560246	-0.0205943
353.58	-0.051309	-0.0185255	-0.0136799	-0.0142574	0.0186682	-0.0209145	0.00752183		353.58	0.00908581	0.00323461	0.00113792	-0.0157864	-0.0314473	-0.0553357	-0.0209242
353.59	-0.0522898	-0.0208858	-0.0131403	-0.013664	0.0168157	-0.0207009	0.00621679		353.59	0.00716829	0.00244075	0.00195819	-0.0143435	-0.0310097	-0.0544663	-0.0215115
353.6	-0.0529749	-0.0231737	-0.0126888	-0.0130277	0.0148877	-0.0203372	0.00486614		353.6	0.00521091	0.00160515	0.00274401	-0.0129403	-0.0305807	-0.053427	-0.0223411
353.61	-0.0533567	-0.0253644	-0.0123383	-0.0123445	0.0129131	-0.0198526	0.003494		353.61	0.00324399	0.000730119	0.00349988	-0.0116104	-0.0301267	-0.0522318	-0.0233891
353.62	-0.05344	-0.0274401	-0.0120978	-0.01161	0.010921	-0.0192861	0.00212345		353.62	0.00129682	-0.000178018	0.00422598	-0.0103893	-0.0296112	-0.0508952	-0.0246171
353.63	-0.0532367	-0.0293846	-0.011969	-0.0108173	0.00893846	-0.0186797	0.000773309		353.63	-0.000602446	-0.0011071	0.00491561	-0.00930708	-0.0290061	-0.0494347	-0.0259716
353.64	-0.052763	-0.0311777	-0.0119465	-0.00995588	0.00698739	-0.0180735	-0.000543487		353.64	-0.0024302	-0.00204361	0.00555561	-0.00838184	-0.0282975	-0.0478716	-0.0273913
353.65	-0.0520418	-0.0327924	-0.0120206	-0.00901641	0.00508451	-0.0175014	-0.00182094		353.65	-0.00416747	-0.00297681	0.00612661	-0.00762147	-0.0274846	-0.0462311	-0.0288165
353.66	-0.0511022	-0.0341988	-0.0121768	-0.00799878	0.00324113	-0.0169883	-0.00305816		353.66	-0.00579513	-0.00389547	0.00660617	-0.00702595	-0.0265751	-0.0445435	-0.030197
353.67	-0.0499757	-0.0353699	-0.0123975	-0.00691503	0.00146277	-0.016551	-0.00425529		353.67	-0.00729138	-0.00478112	0.00697444	-0.00658964	-0.0255812	-0.0428441	-0.0314924
353.68	-0.0486931	-0.0362848	-0.0126628	-0.00578853	-0.000247625	-0.016201	-0.00541272		353.68	-0.00863381	-0.00560501	0.00721498	-0.00630552	-0.024514	-0.0411688	-0.0326706
353.69	-0.0472855	-0.0369295	-0.0129531	-0.00465342	-0.00188497	-0.0159445	-0.00653161		353.69	-0.00980235	-0.00633034	0.0073133	-0.00616745	-0.0233821	-0.0395499	-0.0337097
353.7	-0.0457822	-0.0372979	-0.0132501	-0.00355075	-0.00343985	-0.0157813	-0.00761229		353.7	-0.0107816	-0.00691656	0.00725796	-0.00616856	-0.0221967	-0.0380124	-0.0345964
353.71	-0.0442078	-0.0373919	-0.0135413	-0.00252125	-0.00490018	-0.0157065	-0.00865631		353.71	-0.0115616	-0.00732502	0.00704046	-0.00630104	-0.0209736	-0.0365762	-0.0353245
353.72	-0.0425802	-0.0372207	-0.0138244	-0.00159994	-0.00625265	-0.0157103	-0.00967128		353.72	-0.0121391	-0.00752709	0.00665684	-0.00655757	-0.0197324	-0.0352564	-0.0358948
353.73	-0.0409104	-0.0367989	-0.0141056	-0.000813684	-0.00748196	-0.0157781	-0.0106706		353.73	-0.012518	-0.00750952	0.00611242	-0.00692952	-0.0184979	-0.0340625	-0.0363149
353.74	-0.0392054	-0.0361459	-0.0143973	-0.000180047	-0.00857051	-0.0158945	-0.0116677		353.74	-0.0127062	-0.00727009	0.00542139	-0.00740473	-0.0172994	-0.0329973	-0.0365963
353.75	-0.0374721	-0.0352857	-0.014717	0.000292029	-0.00949785	-0.0160465	-0.0126716		353.75	-0.0127127	-0.00680869	0.00460037	-0.007968	-0.0161644	-0.032058	-0.0367535
353.76	-0.0357188	-0.0342432	-0.015083	0.000599578	-0.0102395	-0.0162231	-0.013687		353.76	-0.0125472	-0.00612541	0.00366536	-0.00860015	-0.0151139	-0.0312359	-0.0368016
353.77	-0.0339522	-0.0330387	-0.0155073	0.000744208	-0.0107693	-0.0164159	-0.0147116		353.77	-0.0122205	-0.00522491	0.00263185	-0.00927762	-0.0141618	-0.0305164	-0.0367569
353.78	-0.032176	-0.0316895	-0.015992	0.000731108	-0.0110654	-0.0166175	-0.0157344		353.78	-0.0117424	-0.00411847	0.00151269	-0.00997695	-0.0133185	-0.0298818	-0.0366418
353.79	-0.0303905	-0.030215	-0.0165279	0.000564695	-0.0111193	-0.0168171	-0.0167383		353.79	-0.0111216	-0.00282074	0.000317237	-0.0106779	-0.0125934	-0.0293176	-0.0364812
353.8	-0.0285934	-0.0286361	-0.017097	0.000244741	-0.010939	-0.0169988	-0.0177041		353.8	-0.0103676	-0.00134564	-0.000947025	-0.0113628	-0.0119961	-0.0288124	-0.0362952
353.81	-0.0267845	-0.0269721	-0.017675	-0.000232726	-0.0105462	-0.0171472	-0.0186152		353.81	-0.00949173	0.000291942	-0.00227647	-0.0120206	-0.0115364	-0.028356	-0.0360983
353.82	-0.0249707	-0.0252401	-0.0182328	-0.000872637	-0.00997051	-0.0172522	-0.0194577		353.82	-0.00850906	0.00207032	-0.00367297	-0.0126507	-0.0112201	-0.0279403	-0.0359021
353.83	-0.0231678	-0.0234542	-0.0187425	-0.00167927	-0.00924659	-0.0173091	-0.0202158		353.83	-0.00743819	0.00395952	-0.00513873	-0.0132565	-0.0110465	-0.0275608	-0.0357148
353.84	-0.0213965	-0.0216266	-0.0191837	-0.00265475	-0.0084136	-0.017317	-0.0208718		353.84	-0.00629961	0.00592606	-0.0066723	-0.0138375	-0.01101	-0.0272146	-0.0355434
353.85	-0.0196777	-0.019771	-0.0195455	-0.00379626	-0.00751279	-0.017276	-0.0214084		353.85	-0.00511646	0.00793838	-0.00826854	-0.014387	-0.0111043	-0.0268993	-0.0353983
353.86	-0.0180343	-0.0179061	-0.0198219	-0.00509372	-0.00658102	-0.017185	-0.0218105		353.86	-0.00391851	0.00996893	-0.00991634	-0.0148945	-0.0113205	-0.0266126	-0.0352937
353.87	-0.0164909	-0.0160553	-0.0200129	-0.0065299	-0.00564366	-0.0170434	-0.0220688		353.87	-0.00274344	0.0119935	-0.0115952	-0.0153463	-0.0116445	-0.0263522	-0.0352482
353.88	-0.0150685	-0.0142412	-0.0201262	-0.00808022	-0.00471754	-0.0168539	-0.0221808		353.88	-0.00163456	0.0139861	-0.0132764	-0.0157277	-0.0120582	-0.0261133	-0.0352828
353.89	-0.0137824	-0.0124798	-0.0201719	-0.00971062	-0.00381794	-0.016623	-0.0221464		353.89	-0.000638809	0.0159124	-0.0149301	-0.0160249	-0.01254	-0.0258861	-0.0354178
353.9	-0.0126456	-0.0107791	-0.020158	-0.011379	-0.00295524	-0.0163603	-0.0219669		353.9	0.000197982	0.0177286	-0.0165315	-0.0162267	-0.0130647	-0.0256545	-0.0356713
353.91	-0.01167	-0.0091401	-0.0200895	-0.0130407	-0.00213015	-0.0160746	-0.0216487		353.91	0.000836534	0.0193877	-0.0180602	-0.016325	-0.0136051	-0.0254014	-0.0360542
353.92	-0.0108655	-0.00755913	-0.0199704	-0.0146542	-0.00133765	-0.015766	-0.0212002		353.92	0.00124564	0.0208466	-0.0194945	-0.0163117	-0.0141343	-0.0251122	-0.0365641
353.93	-0.0102417	-0.00603233	-0.0198066	-0.0161833	-0.000572363	-0.0154252	-0.0206246		353.93	0.00140399	0.0220747	-0.020807	-0.0161816	-0.0146256	-0.0247745	-0.0371854
353.94	-0.00980884	-0.00455978	-0.0196062	-0.0175968	0.000166971	-0.015043	-0.0199181		353.94	0.00130478	0.0230579	-0.0219649	-0.0159411	-0.0150551	-0.0243784	-0.0378958
353.95	-0.00957208	-0.00314499	-0.0193763	-0.0188664	0.000874225	-0.0146192	-0.0190767		353.95	0.00095858	0.0237951	-0.0229344	-0.0156117	-0.0154048	-0.0239194	-0.0386672
353.96	-0.00952511	-0.00179346	-0.0191218	-0.0199674	0.00154058	-0.0141585	-0.0181004		353.96	0.000391599	0.0242922	-0.0236851	-0.0152231	-0.0156601	-0.0234007	-0.0394641
353.97	-0.00965277	-0.000512201	-0.0188478	-0.0208799	0.00216161	-0.0136621	-0.0169889		353.97	-0.000359317	0.0245582	-0.0241967	-0.0148029	-0.0158065	-0.0228355	-0.0402468
353.98	-0.00993892	0.00069074	-0.0185617	-0.0215915	0.00273497	-0.0131262	-0.0157392		353.98	-0.00125265	0.0246044	-0.0244646	-0.0143699	-0.0158332	-0.022248	-0.0409716
353.99	-0.0103697	0.00180559	-0.0182722	-0.0221012	0.00325502	-0.0125493	-0.0143508		353.99	-0.00224971	0.0244465	-0.0245027	-0.013932	-0.015735	-0.0216657	-0.0415882
354	-0.0109359	0.00282195	-0.0179873	-0.0224155	0.00371396	-0.0119363	-0.0128315		354	-0.00332143	0.0241034	-0.0243388	-0.0134949	-0.0155098	-0.0211098	-0.0420397
354.01	-0.0116349	0.00373181	-0.0177121	-0.0225398	0.004105	-0.0112976	-0.0112018		354.01	-0.00444698	0.0235939	-0.0240084	-0.013069	-0.0151587	-0.0205947	-0.0422668
354.02	-0.0124677	0.00452984	-0.0174477	-0.0224733	0.00442398	-0.0106467	-0.00949275		354.02	-0.00560635	0.0229366	-0.0235485	-0.012664	-0.0146887	-0.0201325	-0.0422165
354.03	-0.0134371	0.00521233	-0.0171907	-0.0222134	0.00467004	-0.00999757	-0.00774164		354.03	-0.0067778	0.0221497	-0.0229912	-0.012283	-0.0141135	-0.0197318	-0.0418533
354.04	-0.014547	0.00577746	-0.0169368	-0.0217645	0.00484406	-0.00936146	-0.00598722		354.04	-0.00794006	0.0212494	-0.0223608	-0.0119247	-0.013451	-0.0193917	-0.041165
354.05	-0.0158011	0.00622573	-0.0166843	-0.0211423	0.00494622	-0.00874761	-0.00426601		354.05	-0.00907197	0.0202514	-0.0216778	-0.0115857	-0.012724	-0.0191031	-0.0401601
354.06	-0.0171962	0.00656047	-0.0164333	-0.0203689	0.00497583	-0.00816483	-0.0026081		354.06	-0.0101527	0.0191757	-0.0209603	-0.0112617	-0.0119611	-0.0188514	-0.0388615
354.07	-0.0187181	0.00678788	-0.0161838	-0.0194689	0.00493519	-0.00762072	-0.00103487		354.07	-0.011166	0.0180484	-0.0202234	-0.0109486	-0.0111904	-0.0186168	-0.0372974
354.08	-0.0203412	0.00691602	-0.0159361	-0.018471	0.00483621	-0.00712102	0.000438455		354.08	-0.0121013	0.0168981	-0.0194793	-0.0106447	-0.0104338	-0.0183749	-0.0354964
354.09	-0.0220321	0.00695332	-0.0156909	-0.0174074	0.00470126	-0.00666914	0.00179905		354.09	-0.0129484	0.0157507	-0.0187373	-0.010346	-0.00971311	-0.0180994	-0.0334879
354.1	-0.0237533	0.00690706	-0.0154487	-0.016307	0.00455521	-0.00626436	0.00303518		354.1	-0.0136936	0.014627	-0.0180026	-0.0100425	-0.00905376	-0.0177648	-0.0313011
354.11	-0.025461	0.00678303	-0.0152104	-0.0151926	0.00441889	-0.00590223	0.00413624		354.11	-0.0143216	0.0135437	-0.017279	-0.0097211	-0.00848202	-0.0173469	-0.028958
354.12	-0.027105	0.00658873	-0.0149749	-0.0140815	0.00430868	-0.00557611	0.00509458		354.12	-0.0148159	0.0125147	-0.0165689	-0.00936828	-0.00802016	-0.0168231	-0.0264725
354.13	-0.0286351	0.00633554	-0.0147341	-0.0129857	0.00423674	-0.00527589	0.00590752		354.13	-0.0151602	0.0115561	-0.0158724	-0.00897249	-0.00768404	-0.0161747	-0.0238573
354.14	-0.0300086	0.00603562	-0.0144742	-0.0119125	0.00421079	-0.00498623	0.00657459		354.14	-0.01534	0.0106916	-0.0151899	-0.00852653	-0.00748162	-0.0153898	-0.0211319
354.15	-0.0311953	0.00570105	-0.0141791	-0.0108712	0.00423626	-0.00468769	0.00709154		354.15	-0.0153446	0.00995119	-0.0145236	-0.00802696	-0.00741304	-0.0144638	-0.0183247
354.16	-0.0321739	0.0053463	-0.0138305	-0.00987892	0.00431624	-0.00436007	0.00744936		354.16	-0.0151697	0.00935947	-0.0138736	-0.00747092	-0.00747349	-0.0133947	-0.0154704
354.17	-0.0329299	0.00498511	-0.0134064	-0.00895726	0.00444738	-0.003986	0.00763941		354.17	-0.0148187	0.00892745	-0.0132396	-0.00685922	-0.0076579	-0.0121809	-0.0126096
354.18	-0.0334571	0.00462445	-0.0128825	-0.00812553	0.00461825	-0.00355305	0.00765772		354.18	-0.0143018	0.00865553	-0.012626	-0.00620069	-0.00796284	-0.0108229	-0.00978874
354.19	-0.0337577	0.00426548	-0.0122379	-0.00739764	0.0048106	-0.00305468	0.00750638		354.19	-0.0136334	0.00854159	-0.012039	-0.00550959	-0.00838518	-0.00932282	-0.00705403
354.2	-0.0338387	0.00390966	-0.0114615	-0.00678208	0.00500176	-0.00249271	0.00719335		354.2	-0.0128287	0.0085827	-0.0114813	-0.00480427	-0.00891991	-0.00768497	-0.00444877
354.21	-0.0337093	0.0035604	-0.0105537	-0.00628087	0.00516956	-0.0018777	0.00673024		354.21	-0.011904	0.00877038	-0.0109533	-0.00410781	-0.00955605	-0.00592052	-0.00201384
354.22	-0.0333806	0.00322003	-0.00952385	-0.00588952	0.00529676	-0.00122479	0.00613233		354.22	-0.0108772	0.00908695	-0.0104518	-0.00344089	-0.0102735	-0.00404977	0.000215785
354.23	-0.0328656	0.00288796	-0.00838879	-0.0055962	0.00537384	-0.000550062	0.00541983		354.23	-0.00976683	0.00950776	-0.00996816	-0.00281388	-0.0110476	-0.0020983	0.00221281
354.24	-0.0321784	0.00256078	-0.00717069	-0.00537738	0.00540213	0.000131315	0.00461606		354.24	-0.00859469	0.0100068	-0.00949298	-0.00222915	-0.0118551	-9.2848e-05	0.00395356
354.25	-0.0313335	0.00223292	-0.00589133	-0.00519836	0.00539489	0.000807702	0.00374456		354.25	-0.00738947	0.0105599	-0.00901842	-0.0016858	-0.0126736	0.00193954	0.00541838
354.26	-0.0303458	0.00189949	-0.00456925	-0.00502129	0.00537381	0.00147095	0.00282644		354.26	-0.00618364	0.0111409	-0.00853345	-0.00118027	-0.0134754	0.00397038	0.00659586
354.27	-0.0292272	0.00156024	-0.00322028	-0.00481204	0.00536036	0.00211334	0.00187853		354.27	-0.00500468	0.0117157	-0.00802013	-0.000708389	-0.0142278	0.00597015	0.00748291
354.28	-0.0279866	0.00122044	-0.00185649	-0.00454197	0.00536736	0.00272618	0.0009175		354.28	-0.0038703	0.0122428	-0.00745517	-0.000268718	-0.0148979	0.00790992	0.00808283
354.29	-0.0266345	0.000888859	-0.000483792	-0.00418641	0.00540243	0.00330155	-3.48698e-05		354.29	-0.00279004	0.0126811	-0.00681281	0.000136686	-0.0154591	0.00976274	0.00840483
354.3	-0.0251846	0.000576448	0.000898295	-0.00372442	0.00547484	0.0038351	-0.000952901		354.3	-0.0017679	0.0129987	-0.006066	0.000504112	-0.0158931	0.0115043	0.00846486
354.31	-0.0236501	0.000294288	0.00229387	-0.00314325	0.00559118	0.00432569	-0.00180932		354.31	-0.0008054	0.0131766	-0.00518805	0.000830941	-0.0161902	0.0131111	0.00828845
354.32	-0.0220441	4.74379e-05	0.00370702	-0.00244131	0.00574977	0.00477163	-0.00257688		354.32	9.57377e-05	0.0132097	-0.00415784	0.00111395	-0.0163466	0.0145599	0.00791121
354.33	-0.0203829	-0.000170576	0.00514069	-0.00162448	0.00594191	0.00516802	-0.00323308		354.33	0.000934673	0.0131029	-0.00296571	0.00134166	-0.016364	0.0158313	0.00737336
354.34	-0.0186833	-0.000374484	0.00659831	-0.000701755	0.00615444	0.00550677	-0.00376382		354.34	0.00171251	0.0128649	-0.00161504	0.00149242	-0.0162499	0.0169099	0.00671504
354.35	-0.0169552	-0.000579206	0.00808342	0.000316144	0.00637394	0.00577943	-0.0041606		354.35	0.00243067	0.0125027	-0.000120953	0.00154418	-0.0160145	0.0177793	0.00597547
354.36	-0.0152029	-0.000796891	0.00959547	0.00141813	0.00659128	0.00598216	-0.00441505		354.36	0.00308873	0.0120222	0.00149037	0.00148314	-0.0156645	0.0184188	0.00519107
354.37	-0.0134335	-0.00103857	0.0111259	0.00259311	0.00679921	0.00611803	-0.00451887		354.37	0.00368187	0.0114301	0.00318344	0.00130367	-0.0152029	0.0188094	0.00439344
354.38	-0.011661	-0.00131455	0.0126587	0.00382807	0.00698859	0.00619127	-0.00446837		354.38	0.00419977	0.0107335	0.00492049	0.001005	-0.0146325	0.0189421	0.00361033
354.39	-0.00990243	-0.0016331	0.0141735	0.00510852	0.00715282	0.00619912	-0.00426849		354.39	0.00462887	0.00993817	0.00667115	0.000586138	-0.0139557	0.0188249	0.00286499
354.4	-0.00817477	-0.00199998	0.0156496	0.00642421	0.00729338	0.00613181	-0.00393519		354.4	0.0049579	0.00904897	0.00841599	4.29151e-05	-0.0131739	0.0184814	0.00217011
354.41	-0.00649392	-0.00241874	0.0170684	0.00777302	0.00741959	0.00597743	-0.00349184		354.41	0.00518506	0.00807246	0.0101436	-0.000625377	-0.0122911	0.0179465	0.00152263
354.42	-0.0048714	-0.00289096	0.0184142	0.00915423	0.00754623	0.00572627	-0.00296104		354.42	0.00531919	0.00701758	0.0118483	-0.00140702	-0.0113162	0.017265	0.000905887
354.43	-0.00331129	-0.0034157	0.0196679	0.0105568	0.0076888	0.00537477	-0.00236078		354.43	0.00537034	0.00589193	0.0135275	-0.00227679	-0.0102635	0.016493	0.000297097
354.44	-0.00181023	-0.0039878	0.0208052	0.0119572	0.00785622	0.00492472	-0.00170526		354.44	0.00534101	0.00469986	0.0151798	-0.00320034	-0.00915298	0.0156895	-0.000325401
354.45	-0.000357017	-0.00459571	0.0218037	0.0133286	0.00804787	0.0043792	-0.00100543		354.45	0.0052275	0.00344607	0.016803	-0.00413903	-0.00800821	0.0149074	-0.000978142
354.46	0.00106859	-0.00522198	0.0226498	0.0146448	0.00825814	0.00374436	-0.000269381		354.46	0.00502441	0.00214112	0.0183937	-0.00505387	-0.00684796	0.0141921	-0.00167029
354.47	0.00249304	-0.00584827	0.0233391	0.0158785	0.00848369	0.00303287	0.000494878		354.47	0.00472627	0.00080305	0.0199469	-0.00590806	-0.00568088	0.0135837	-0.00240215
354.48	0.00394077	-0.0064607	0.0238714	0.0170026	0.00872557	0.00226084	0.00127475		354.48	0.00433223	-0.000546014	0.0214577	-0.00666857	-0.00451214	0.0131126	-0.0031663
354.49	0.00542605	-0.00705129	0.024249	0.0179965	0.00898325	0.00144494	0.0020523		354.49	0.00384928	-0.00188254	0.0229235	-0.00730773	-0.00335099	0.0127986	-0.00394831
354.5	0.0069542	-0.00761746	0.0244747	0.0188478	0.00925042	0.000604456	0.00280766		354.5	0.00328862	-0.00318007	0.0243415	-0.00780492	-0.00220907	0.0126557	-0.00472519
354.51	0.00852845	-0.00816035	0.0245507	0.0195474	0.00951805	-0.000235282	0.00352037		354.51	0.00266374	-0.00440813	0.0257049	-0.00814657	-0.00109375	0.012695	-0.00546861
354.52	0.010148	-0.00868119	0.0244826	0.0200848	0.00977753	-0.00104288	0.0041696		354.52	0.00199059	-0.00553453	0.0270031	-0.00832482	-3.88538e-06	0.0129233	-0.00615362
354.53	0.0118004	-0.00918147	0.0242819	0.0204473	0.0100207	-0.0017862	0.00473608		354.53	0.00128256	-0.00652975	0.0282223	-0.00833862	0.0010673	0.0133417	-0.00676497
354.54	0.01346	-0.00966568	0.0239604	0.0206174	0.0102412	-0.00243966	0.00520309		354.54	0.000547375	-0.00737157	0.0293474	-0.00819494	0.00212661	0.013947	-0.00729615
354.55	0.0150933	-0.0101372	0.0235254	0.0205734	0.010435	-0.00298825	0.00555698		354.55	-0.000210883	-0.00804682	0.030362	-0.00790363	0.00318062	0.0147369	-0.00774314
354.56	0.0166651	-0.0105924	0.022982	0.0202968	0.0105958	-0.00342706	0.0057909		354.56	-0.000989639	-0.00854989	0.0312462	-0.00747178	0.00423697	0.0157123	-0.00810104
354.57	0.0181437	-0.0110216	0.0223302	0.0197801	0.010713	-0.0037602	0.00590941		354.57	-0.00178337	-0.0088781	0.0319735	-0.00690308	0.00530242	0.0168709	-0.00836539
354.58	0.0195029	-0.0114093	0.0215578	0.0190294	0.0107736	-0.00399881	0.00592948		354.58	-0.00257885	-0.00902652	0.0325179	-0.00619728	0.00638063	0.0182014	-0.00853152
354.59	0.0207253	-0.0117343	0.0206419	0.0180601	0.0107653	-0.00415605	0.00587603		354.59	-0.003358	-0.00898798	0.0328615	-0.0053519	0.00747018	0.0196824	-0.00859154
354.6	0.0218049	-0.0119722	0.0195574	0.016893	0.0106799	-0.0042427	0.00577506		354.6	-0.0041055	-0.00875845	0.0329947	-0.00436706	0.00856553	0.021283	-0.00853357
354.61	0.0227465	-0.0121012	0.0182866	0.0155515	0.0105157	-0.00426366	0.00564832		354.61	-0.00481161	-0.00834118	0.0329106	-0.00324414	0.00966137	0.022964	-0.00834264
354.62	0.0235627	-0.0121054	0.0168224	0.0140637	0.010278	-0.00421681	0.00551151		354.62	-0.00546871	-0.00774642	0.0326027	-0.00198099	0.0107529	0.0246813	-0.00800279
354.63	0.024273	-0.0119737	0.0151692	0.0124646	0.00997588	-0.00409629	0.00537602		354.63	-0.00606811	-0.00698865	0.0320627	-0.00057661	0.0118324	0.0263879	-0.00750131
354.64	0.0249034	-0.0116974	0.0133433	0.010794	0.00962011	-0.00389494	0.00525275		354.64	-0.00660092	-0.00608466	0.0312824	0.000959826	0.0128918	0.0280371	-0.00683101
354.65	0.0254811	-0.0112703	0.0113707	0.00908687	0.00921869	-0.00360394	0.00515603		354.65	-0.00705979	-0.00505522	0.0302608	0.00260725	0.0139284	0.0295839	-0.00598682
354.66	0.0260298	-0.010691	0.00928581	0.00736748	0.00877405	-0.00321449	0.00510328		354.66	-0.00743845	-0.0039275	0.0290125	0.00433745	0.0149443	0.0309842	-0.00496293
354.67	0.0265663	-0.00996351	0.00713448	0.00565371	0.00828387	-0.00272196	0.00511234		354.67	-0.00773334	-0.00273124	0.0275637	0.00612304	0.0159406	0.0321964	-0.00375556
354.68	0.0271002	-0.00909831	0.00497159	0.00396355	0.00774855	-0.00212841	0.00520094		354.68	-0.00795034	-0.00149167	0.0259433	0.00794454	0.0169154	0.0331834	-0.0023663
354.69	0.0276319	-0.00810923	0.00285286	0.0023182	0.0071796	-0.00144104	0.00538427		354.69	-0.0081068	-0.000227732	0.0241775	0.00978852	0.0178637	0.0339176	-0.000802082
354.7	0.0281535	-0.00700877	0.00082861	0.000739991	0.00659639	-0.00067067	0.00566947		354.7	-0.00822421	0.00104675	0.022288	0.011641	0.0187782	0.0343834	0.000926865
354.71	0.0286512	-0.00580837	-0.00105758	-0.000752161	0.00601562	0.00016727	0.00605225		354.71	-0.00832066	0.00232396	0.020289	0.0134862	0.0196489	0.0345768	0.00280915
354.72	0.0291079	-0.00452075	-0.00276901	-0.00214174	0.00544707	0.00105472	0.00651646		354.72	-0.00840882	0.00359996	0.0181836	0.0153063	0.0204656	0.0345024	0.00483087
354.73	0.0295046	-0.00315699	-0.00427679	-0.00340988	0.00489618	0.00197621	0.00703822		354.73	-0.00849697	0.00486681	0.0159679	0.0170806	0.0212179	0.034168	0.00697157
354.74	0.0298263	-0.00171892	-0.00555994	-0.0045357	0.00436579	0.00292108	0.00759498		354.74	-0.00859121	0.0061091	0.01364	0.0187874	0.0218992	0.0335768	0.00920345
354.75	0.0300658	-0.00019713	-0.00660401	-0.00549919	0.00385517	0.00388336	0.00816998		354.75	-0.00869558	0.00730993	0.0112043	0.0204058	0.0225097	0.0327259	0.0114935
354.76	0.0302233	0.00142007	-0.00740061	-0.00628233	0.00336004	0.00486117	0.00874777		354.76	-0.00881002	0.00845598	0.00867081	0.0219124	0.0230549	0.031616	0.013805
354.77	0.0303038	0.0031381	-0.00794735	-0.00687228	0.00287584	0.00585222	0.00931044		354.77	-0.00892998	0.00953633	0.00605945	0.0232809	0.0235399	0.0302616	0.016098
354.78	0.0303165	0.00495652	-0.00824592	-0.00726412	0.00240336	0.00684808	0.00983959		354.78	-0.00904779	0.0105399	0.00340323	0.0244891	0.0239635	0.0286903	0.0183315
354.79	0.030275	0.00687122	-0.00829911	-0.00745581	0.00195229	0.00783604	0.0103177		354.79	-0.00915466	0.0114572	0.000745151	0.0255244	0.0243214	0.0269387	0.0204645
354.8	0.0301966	0.0088728	-0.00810737	-0.00744118	0.00153696	0.00880516	0.0107283		354.8	-0.00924294	0.0122842	-0.00187029	0.0263825	0.024611	0.0250479	0.0224572
354.81	0.0301009	0.0109465	-0.00766833	-0.00721372	0.00116854	0.00974891	0.01106		354.81	-0.00930826	0.0130236	-0.00439952	0.0270638	0.0248328	0.0230608	0.0242737
354.82	0.0300084	0.0130753	-0.00698221	-0.00677742	0.000850329	0.0106677	0.0113074		354.82	-0.00935395	0.0136796	-0.00679602	0.0275716	0.0249913	0.0210195	0.0258858
354.83	0.0299377	0.0152412	-0.0060541	-0.00614758	0.000575044	0.0115691	0.0114678		354.83	-0.00939355	0.014257	-0.00901049	0.0279124	0.0250936	0.0189627	0.0272729
354.84	0.0299038	0.0174244	-0.00488868	-0.00534027	0.000324876	0.0124624	0.0115407		354.84	-0.00944417	0.0147642	-0.0109969	0.0280946	0.0251459	0.0169208	0.0284196
354.85	0.0299215	0.0196042	-0.00348992	-0.00436558	7.75824e-05	0.0133536	0.0115311		354.85	-0.00951504	0.0152155	-0.0127185	0.0281274	0.0251544	0.0149181	0.029317
354.86	0.0300048	0.0217595	-0.00186766	-0.00323099	-0.000185571	0.0142468	0.0114447		354.86	-0.00960315	0.0156282	-0.0141506	0.0280214	0.0251289	0.0129772	0.0299639
354.87	0.0301594	0.0238673	-4.10628e-05	-0.00194656	-0.000477135	0.0151426	0.0112828		354.87	-0.00969629	0.0160187	-0.0152793	0.0277878	0.0250817	0.0111216	0.0303638
354.88	0.0303772	0.0259025	0.00196274	-0.000527287	-0.000805923	0.0160381	0.0110425		354.88	-0.00977779	0.0164002	-0.0160992	0.0274365	0.0250246	0.00937618	0.0305231
354.89	0.0306399	0.0278408	0.00411232	0.00100502	-0.00117818	0.0169286	0.0107231		354.89	-0.0098336	0.0167818	-0.0166124	0.0269765	0.0249698	0.0077674	0.030453
354.9	0.0309262	0.0296623	0.00637547	0.00261894	-0.0015957	0.017809	0.0103297		354.9	-0.00985634	0.0171676	-0.0168304	0.0264178	0.0249336	0.00632106	0.0301706
354.91	0.031216	0.0313524	0.00872224	0.00427173	-0.00205494	0.0186706	0.00987312		354.91	-0.00984212	0.0175533	-0.0167736	0.0257715	0.024938	0.00505839	0.0296994
354.92	0.0314861	0.032901	0.0111255	0.00591266	-0.00254798	0.0194951	0.00937177		354.92	-0.00979026	0.0179268	-0.0164693	0.0250466	0.0250055	0.00399526	0.0290676
354.93	0.03171	0.0343002	0.0135564	0.00749004	-0.00306377	0.0202533	0.0088511		354.93	-0.00970526	0.018269	-0.0159491	0.0242473	0.0251493	0.00314273	0.028307
354.94	0.0318633	0.0355439	0.0159794	0.00895652	-0.00358994	0.0209089	0.00833794		354.94	-0.00959101	0.0185572	-0.015248	0.023377	0.0253702	0.00250788	0.027452
354.95	0.0319299	0.0366312	0.0183541	0.0102735	-0.00411389	0.0214272	0.00785515		354.95	-0.00944558	0.0187734	-0.0144038	0.0224459	0.0256624	0.00209477	0.0265431
354.96	0.031903	0.0375664	0.0206337	0.0114151	-0.0046222	0.0217806	0.00742064		354.96	-0.00926319	0.018909	-0.0134555	0.0214722	0.0260172	0.00190202	0.0256237
354.97	0.0317861	0.0383547	0.0227646	0.0123683	-0.0051006	0.0219494	0.00704804		354.97	-0.00903721	0.0189635	-0.0124381	0.0204772	0.026421	0.00191992	0.0247348
354.98	0.0315892	0.0389995	0.0246956	0.0131292	-0.00553519	0.0219229	0.00674446		354.98	-0.00876356	0.0189391	-0.0113789	0.0194784	0.0268533	0.00213299	0.023915
354.99	0.0313279	0.0395016	0.0263905	0.0136975	-0.00591379	0.0217006	0.00650625		354.99	-0.00844495	0.0188388	-0.0103001	0.0184881	0.0272919	0.00252392	0.0232022
355	0.0310219	0.0398582	0.0278329	0.0140746	-0.00622752	0.0212903	0.00631908		355	-0.00808962	0.0186641	-0.0092252	0.0175157	0.027722	0.00307368	0.0226299
355.01	0.030691	0.0400648	0.029021	0.0142665	-0.00647184	0.0207034	0.00616155		355.01	-0.00770535	0.0184129	-0.00818139	0.0165696	0.0281381	0.00375856	0.0222235
355.02	0.0303511	0.0401182	0.0299622	0.0142841	-0.00664575	0.0199532	0.00601108		355.02	-0.00729685	0.0180785	-0.00719555	0.0156561	0.0285396	0.00455089	0.022001
355.03	0.0300133	0.0400187	0.0306708	0.014137	-0.00675022	0.0190546	0.00585239		355.03	-0.00686782	0.0176548	-0.00628764	0.0147788	0.0289289	0.00542759	0.0219732
355.04	0.0296822	0.0397689	0.0311646	0.0138251	-0.00678762	0.0180241	0.00568207		355.04	-0.00642345	0.0171415	-0.00546712	0.0139413	0.0293098	0.00637619	0.0221435
355.05	0.0293525	0.0393705	0.031466	0.0133392	-0.00676174	0.0168775	0.00550307		355.05	-0.00597271	0.0165458	-0.00473587	0.0131537	0.0296836	0.00739073	0.0225128
355.06	0.0290076	0.038825	0.0316059	0.0126711	-0.00667662	0.0156247	0.00531469		355.06	-0.00552874	0.0158805	-0.00409489	0.0124367	0.0300453	0.00846738	0.0230817
355.07	0.0286257	0.0381385	0.0316219	0.0118218	-0.0065344	0.0142687	0.00510766		355.07	-0.0051068	0.0151621	-0.00354979	0.0118212	0.0303862	0.00960467	0.0238452
355.08	0.0281831	0.0373248	0.0315489	0.0108008	-0.00633185	0.0128083	0.00486591		355.08	-0.00471866	0.0144074	-0.00311244	0.0113389	0.0306967	0.0108032	0.0247879
355.09	0.0276545	0.0364096	0.0314142	0.00962126	-0.00606054	0.0112432	0.00457003		355.09	-0.00436353	0.0136318	-0.00279939	0.0110124	0.0309673	0.012065	0.0258883
355.1	0.0270168	0.0354291	0.0312421	0.00829783	-0.00571405	0.00957708	0.00419925		355.1	-0.00402609	0.0128487	-0.00263005	0.0108574	0.0311904	0.0133927	0.0271248
355.11	0.0262563	0.0344279	0.0310569	0.00684622	-0.00529504	0.00782054	0.00373069		355.11	-0.00368564	0.0120666	-0.00262454	0.0108886	0.0313631	0.014785	0.0284762
355.12	0.0253709	0.0334562	0.030882	0.00528622	-0.00481351	0.00599302	0.00313958		355.12	-0.00332379	0.0112851	-0.00279886	0.0111159	0.0314879	0.0162313	0.0299156
355.13	0.024369	0.0325656	0.0307366	0.00364435	-0.00427903	0.00412077	0.00240464		355.13	-0.00292462	0.0104964	-0.00315749	0.0115343	0.0315683	0.017709	0.0314064
355.14	0.0232714	0.0318041	0.0306386	0.00195164	-0.00369745	0.00223232	0.0015129		355.14	-0.00247208	0.00969382	-0.00369018	0.0121241	0.0316083	0.0191885	0.0329048
355.15	0.0221121	0.0312095	0.0306078	0.000240691	-0.0030724	0.000356956	0.000459536		355.15	-0.00194944	0.00887748	-0.00437605	0.0128567	0.0316098	0.0206435	0.0343659
355.16	0.0209346	0.0308059	0.0306646	-0.00145582	-0.00240354	-0.0014744	-0.000752286		355.16	-0.001343	0.0080514	-0.00518673	0.0137001	0.0315722	0.0220579	0.0357492
355.17	0.0197858	0.0306056	0.0308284	-0.00310796	-0.00168605	-0.00322925	-0.00211006		355.17	-0.00064929	0.00721901	-0.00608599	0.0146255	0.0314932	0.0234223	0.0370239
355.18	0.0187137	0.0306158	0.0311147	-0.00468798	-0.00091446	-0.00487195	-0.00359431		355.18	0.000120517	0.00638474	-0.00703133	0.0156081	0.0313735	0.024731	0.0381704
355.19	0.0177662	0.0308385	0.0315331	-0.00616505	-8.72397e-05	-0.00636158	-0.00518309		355.19	0.000943693	0.00555926	-0.00797866	0.0166218	0.0312183	0.025984	0.0391776
355.2	0.0169862	0.0312692	0.0320855	-0.00750615	0.000786378	-0.00765418	-0.0068514		355.2	0.00179249	0.00476149	-0.00888411	0.0176352	0.0310368	0.027187	0.0400371
355.21	0.0164048	0.0318968	0.0327654	-0.00868439	0.00168248	-0.00870578	-0.00856769		355.21	0.00263916	0.00401384	-0.00970167	0.0186188	0.0308386	0.0283467	0.0407393
355.22	0.016043	0.0327076	0.0335562	-0.00968075	0.00256792	-0.00947463	-0.0102952		355.22	0.00345905	0.00333433	-0.0103846	0.0195523	0.0306323	0.0294699	0.0412736
355.23	0.0159157	0.0336856	0.034434	-0.0104761	0.00340865	-0.00992884	-0.0119963		355.23	0.00423304	0.00273332	-0.0108933	0.0204256	0.0304244	0.0305631	0.0416286
355.24	0.0160359	0.0348122	0.0353698	-0.0110476	0.00417491	-0.0100547	-0.0136328		355.24	0.00494748	0.00221437	-0.0111994	0.0212342	0.030219	0.0316322	0.041792
355.25	0.0164112	0.036069	0.0363291	-0.0113751	0.00484473	-0.00985471	-0.015167		355.25	0.00559067	0.00177433	-0.011284	0.0219771	0.0300223	0.0326817	0.0417518
355.26	0.017037	0.0374388	0.037276	-0.0114508	0.00540593	-0.00933842	-0.0165673		355.26	0.00614822	0.00140292	-0.0111336	0.0226544	0.0298455	0.0337175	0.0414969
355.27	0.0178956	0.0389022	0.0381789	-0.0112822	0.00585574	-0.00851754	-0.0178106		355.27	0.00660159	0.0010836	-0.0107437	0.0232653	0.0297046	0.0347479	0.0410188
355.28	0.0189644	0.0404341	0.0390134	-0.0108884	0.00619927	-0.00740757	-0.0188775		355.28	0.00693044	0.00079548	-0.0101202	0.0238076	0.0296175	0.0357805	0.040318
355.29	0.0202255	0.0420009	0.0397636	-0.0102936	0.00644899	-0.00603278	-0.0197503		355.29	0.00711705	0.000513911	-0.00927519	0.0242784	0.0296013	0.0368143	0.0394124
355.3	0.0216703	0.0435595	0.0404219	-0.00952441	0.00662596	-0.00442711	-0.0204123		355.3	0.00715204	0.000209656	-0.00822248	0.0246732	0.0296688	0.0378372	0.0383378
355.31	0.0232975	0.0450611	0.040984	-0.00861144	0.00676002	-0.00262904	-0.0208488		355.31	0.00703693	-0.000148391	-0.00697699	0.0249847	0.029825	0.038832	0.0371409
355.32	0.0251051	0.0464562	0.0414421	-0.00758675	0.00688639	-0.000675494	-0.0210482		355.32	0.00677816	-0.000588662	-0.00555496	0.0252019	0.0300663	0.0397839	0.0358722
355.33	0.0270837	0.0476983	0.0417835	-0.00647851	0.00703941	0.00139971	-0.0210096		355.33	0.00638227	-0.00113454	-0.00397414	0.0253121	0.0303844	0.0406852	0.0345838
355.34	0.0292143	0.0487469	0.0419931	-0.00530787	0.00724633	0.00356474	-0.0207463		355.34	0.00585872	-0.00180088	-0.00225403	0.0253058	0.0307717	0.0415347	0.0333289
355.35	0.0314712	0.0495673	0.042054	-0.00408903	0.00752284	0.00579072	-0.0202822		355.35	0.00521947	-0.00259197	-0.00041495	0.0251786	0.0312241	0.0423359	0.0321563
355.36	0.0338269	0.0501275	0.0419468	-0.00282859	0.00787088	0.00805045	-0.0196459		355.36	0.00447338	-0.00350595	0.00152335	0.0249306	0.0317384	0.043094	0.0311034
355.37	0.0362551	0.0503993	0.0416544	-0.00152585	0.00827916	0.0103133	-0.0188645		355.37	0.00362659	-0.00454092	0.0035401	0.0245646	0.0323076	0.0438158	0.0301983
355.38	0.0387261	0.0503617	0.0411712	-0.00017838	0.00872642	0.0125443	-0.0179605		355.38	0.00268867	-0.00569549	0.00561194	0.024087	0.0329233	0.0445082	0.0294645
355.39	0.0412048	0.0500017	0.0405033	0.0012118	0.00918266	0.0147056	-0.0169513		355.39	0.00167467	-0.00696392	0.00771407	0.0235119	0.0335844	0.0451756	0.0289193
355.4	0.0436505	0.0493139	0.0396648	0.00263757	0.00961057	0.0167564	-0.0158485		355.4	0.000602819	-0.00833387	0.0098204	0.0228602	0.0342977	0.0458193	0.0285705
355.41	0.0460198	0.048304	0.038674	0.00408834	0.00997258	0.018652	-0.0146565		355.41	-0.000508174	-0.00978661	0.0119045	0.0221572	0.0350719	0.0464386	0.0284201
355.42	0.0482703	0.0469894	0.0375529	0.00554743	0.0102371	0.0203476	-0.0133725		355.42	-0.00164033	-0.0112948	0.0139428	0.0214336	0.035912	0.0470343	0.0284713
355.43	0.0503613	0.045393	0.0363269	0.00698981	0.0103783	0.0218033	-0.0119883		355.43	-0.00277441	-0.0128215	0.0159128	0.0207253	0.0368167	0.0476108	0.0287307
355.44	0.0522535	0.0435395	0.0350275	0.00838973	0.0103739	0.0229851	-0.0104979		355.44	-0.00388737	-0.0143245	0.0177856	0.0200684	0.0377772	0.0481703	0.029207
355.45	0.0539092	0.0414595	0.0336938	0.00973192	0.0102085	0.0238658	-0.00890375		355.45	-0.00495248	-0.0157636	0.0195247	0.0194945	0.0387792	0.0487073	0.0299079
355.46	0.0552985	0.0391932	0.0323664	0.0110116	0.00987534	0.0244278	-0.00721678		355.46	-0.00593787	-0.0171074	0.0210941	0.0190299	0.0398075	0.0492096	0.030831
355.47	0.056405	0.0367906	0.03108	0.0122259	0.00937845	0.024665	-0.00545443		355.47	-0.00680388	-0.018336	0.0224644	0.0186943	0.0408505	0.0496625	0.0319585
355.48	0.0572279	0.0343077	0.0298612	0.0133706	0.00873356	0.0245836	-0.00363896		355.48	-0.0075057	-0.0194403	0.0236119	0.0185006	0.0418999	0.0500496	0.0332633
355.49	0.0577788	0.0318035	0.0287335	0.0144446	0.00796416	0.0242021	-0.00179494		355.49	-0.00800268	-0.0204182	0.0245175	0.0184562	0.042949	0.0503573	0.0347167
355.5	0.0580815	0.0293379	0.02772	0.015455	0.00709141	0.0235496	4.69159e-05		355.5	-0.0082707	-0.0212765	0.0251711	0.018567	0.0439904	0.0505771	0.0362866
355.51	0.0581696	0.026972	0.0268402	0.016413	0.00613401	0.0226598	0.00185256		355.51	-0.0082973	-0.0220253	0.025571	0.0188326	0.0450139	0.050703	0.0379376
355.52	0.0580829	0.0247645	0.0261116	0.0173328	0.00511275	0.0215662	0.00358694		355.52	-0.00807551	-0.0226728	0.025726	0.0192393	0.0460033	0.0507296	0.0396322
355.53	0.0578656	0.0227666	0.0255521	0.0182305	0.00405238	0.0202988	0.00522143		355.53	-0.0076009	-0.0232223	0.0256547	0.0197621	0.0469379	0.0506547	0.0413378
355.54	0.0575653	0.0210208	0.0251818	0.0191213	0.00297545	0.0188845	0.00673693		355.54	-0.00687452	-0.0236742	0.0253843	0.0203743	0.0477981	0.0504804	0.0430315
355.55	0.0572298	0.0195639	0.0250189	0.0200182	0.0018981	0.0173513	0.00812292		355.55	-0.00590837	-0.0240277	0.0249469	0.0210509	0.0485678	0.0502137	0.0446995
355.56	0.0569018	0.0184266	0.025073	0.0209295	0.000831303	0.0157318	0.00937516		355.56	-0.00472944	-0.0242805	0.024377	0.0217664	0.0492339	0.0498645	0.046335
355.57	0.0566173	0.0176314	0.0253398	0.0218596	-0.000219454	0.0140616	0.0104907		355.57	-0.00337738	-0.0244292	0.023712	0.0224953	0.0497866	0.0494448	0.0479331
355.58	0.056405	0.0171908	0.0258	0.0228125	-0.00125374	0.0123763	0.0114644		355.58	-0.00189687	-0.0244689	0.0229887	0.0232126	0.0502177	0.0489715	0.0494859
355.59	0.0562841	0.0171068	0.0264229	0.0237933	-0.00227384	0.0107102	0.012293		355.59	-0.000331227	-0.0243945	0.0222388	0.0238956	0.0505194	0.048466	0.0509791
355.6	0.0562627	0.0173727	0.027174	0.0248054	-0.0032838	0.0090956	0.012978		355.6	0.00127952	-0.0242039	0.0214884	0.0245256	0.0506852	0.0479484	0.0523933
355.61	0.0563433	0.0179749	0.0280174	0.0258478	-0.00428556	0.00756033	0.0135234		355.61	0.00289891	-0.0239014	0.0207594	0.025091	0.0507109	0.0474364	0.0537081
355.62	0.0565296	0.0188968	0.0289172	0.0269157	-0.0052728	0.00612624	0.0139294		355.62	0.0044926	-0.0235007	0.0200693	0.025587	0.0505951	0.0469498	0.0549057
355.63	0.0568278	0.0201196	0.0298376	0.0280028	-0.00623063	0.00480846	0.014192		355.63	0.00602521	-0.0230207	0.0194328	0.0260141	0.0503387	0.04651	0.055971
355.64	0.0572424	0.0216203	0.0307457	0.0290989	-0.00713978	0.00361851	0.0143076		355.64	0.00745963	-0.0224793	0.0188634	0.0263776	0.0499459	0.0461382	0.0568919
355.65	0.057773	0.0233704	0.0316132	0.0301857	-0.00797879	0.00256928	0.0142722		355.65	0.0087612	-0.0218936	0.0183722	0.0266864	0.0494251	0.0458557	0.0576636
355.66	0.0584185	0.0253344	0.0324189	0.031238	-0.0087241	0.0016747	0.0140772		355.66	0.00990481	-0.0212831	0.0179635	0.0269495	0.0487891	0.0456834	0.0582915
355.67	0.0591806	0.0274687	0.0331493	0.0322305	-0.00935083	0.000943348	0.0137099		355.67	0.0108794	-0.020669	0.0176315	0.0271742	0.0480554	0.0456385	0.0587924
355.68	0.0600652	0.0297203	0.0337989	0.033143	-0.00983314	0.000374283	0.0131605		355.68	0.0116858	-0.02007	0.0173675	0.0273658	0.0472443	0.0457291	0.0591947
355.69	0.061078	0.0320296	0.0343679	0.0339596	-0.0101431	-4.07994e-05	0.0124257		355.69	0.0123306	-0.019502	0.0171694	0.0275252	0.0463739	0.0459535	0.0595335
355.7	0.0621643	0.0342876	0.0348299	0.0346454	-0.010225	-0.000361696	0.0115142		355.7	0.0128155	-0.0189525	0.0170076	0.0276295	0.04547	0.046348	0.059873
355.71	0.0633167	0.0364588	0.0351835	0.0351945	-0.0100743	-0.00058934	0.0104404		355.71	0.0131469	-0.0184364	0.0168866	0.0276714	0.0445421	0.0469023	0.0602273
355.72	0.0645169	0.0385138	0.0354232	0.0356041	-0.00969651	-0.000726302	0.00921661		355.72	0.013328	-0.0179651	0.0168073	0.027644	0.0436018	0.0476123	0.0606064
355.73	0.0657385	0.0404268	0.035542	0.0358777	-0.00910977	-0.000780093	0.00785362		355.73	0.0133609	-0.0175459	0.0167676	0.0275433	0.0426629	0.0484767	0.0610177
355.74	0.0669549	0.0421746	0.0355343	0.0360243	-0.00834245	-0.000763554	0.0063645		355.74	0.0132522	-0.0171824	0.0167635	0.02737	0.0417383	0.0494922	0.0614635
355.75	0.0681439	0.0437362	0.0353946	0.0360563	-0.0074296	-0.000693102	0.0047689		355.75	0.0130109	-0.0168763	0.0167899	0.0271296	0.0408383	0.050651	0.0619404
355.76	0.0692876	0.0450949	0.0351203	0.035988	-0.00640811	-0.000588959	0.00309292		355.76	0.0126467	-0.0166271	0.0168406	0.0268321	0.0399711	0.0519414	0.0624429
355.77	0.0703684	0.0462407	0.0347146	0.035834	-0.00531272	-0.000474849	0.00136761		355.77	0.0121715	-0.0164314	0.0169074	0.0264912	0.0391453	0.0533482	0.0629674
355.78	0.071366	0.0471703	0.0341884	0.0356048	-0.00417537	-0.00037439	-0.000373711		355.78	0.0116004	-0.0162801	0.0169816	0.0261231	0.0383727	0.0548524	0.0635119
355.79	0.0722602	0.0478849	0.0335567	0.0353063	-0.00302614	-0.000308358	-0.00209883		355.79	0.0109476	-0.0161591	0.0170551	0.0257463	0.0376677	0.0564327	0.0640736
355.8	0.0730346	0.0483909	0.0328364	0.0349433	-0.00189084	-0.000294439	-0.00377784		355.8	0.0102252	-0.016052	0.0171184	0.0253785	0.0370427	0.0580665	0.0646513
355.81	0.0736783	0.0487003	0.0320451	0.034522	-0.000787876	-0.00034582	-0.00538334		355.81	0.00944643	-0.0159427	0.017161	0.0250351	0.0365052	0.0597302	0.0652474
355.82	0.0741856	0.0488266	0.0312006	0.0340488	0.000270114	-0.000468002	-0.00689186		355.82	0.0086284	-0.0158178	0.0171727	0.0247292	0.0360564	0.0613997	0.0658674
355.83	0.0745544	0.0487829	0.0303217	0.033531	0.00127337	-0.000658008	-0.0082859		355.83	0.00779335	-0.0156689	0.0171426	0.024469	0.0356929	0.0630509	0.0665155
355.84	0.0747871	0.0485851	0.0294277	0.0329792	0.00221557	-0.000906427	-0.00955489		355.84	0.00696626	-0.0154929	0.0170608	0.0242572	0.0354102	0.0646599	0.067189
355.85	0.0748924	0.0482546	0.0285364	0.0324057	0.00309515	-0.0011994	-0.0106938		355.85	0.00617212	-0.0152921	0.0169233	0.0240929	0.0352041	0.0662042	0.0678763
355.86	0.0748858	0.0478155	0.0276614	0.0318201	0.00391423	-0.00152111	-0.0117021		355.86	0.00543408	-0.0150738	0.0167334	0.0239751	0.0350704	0.067665	0.0685594
355.87	0.0747873	0.0472916	0.0268134	0.0312298	0.00467708	-0.00185636	-0.0125845		355.87	0.00477056	-0.0148481	0.0164979	0.0239028	0.0350049	0.069028	0.0692201
355.88	0.0746181	0.046706	0.0260039	0.0306456	0.00538809	-0.0021914	-0.0133494		355.88	0.00419142	-0.014625	0.0162241	0.0238749	0.035001	0.0702838	0.0698448
355.89	0.0743978	0.0460815	0.0252461	0.0300817	0.00604876	-0.00251553	-0.0140062		355.89	0.0036979	-0.0144129	0.0159197	0.0238887	0.0350497	0.0714279	0.0704241
