# Supplementary material for: Operando film-electrochemical EPR spectroscopy tracks radical intermediates in surface-immobilized catalysts
Source: Nat Chem. 2024 Feb 14;16(6):1015–23. doi: 10.1038/s41557-024-01450-y (PMC11636982; doi:10.1038/s41557-024-01450-y)
Supplement: Supplementary file 6 — Electrochemistry and EPR source data from FE(CV)-EPR experiments. [file 41557_2024_1450_MOESM6_ESM.zip › Source Data Fig. 3/Fig3c_Reverse-data_Nernestfitting.xlsx]

## Sheet: Sheet1
1.21182	-0.00813775
1.18985	0.0291052
1.17032	-0.0391568
1.14835	0.0117938
1.12638	-0.019501
1.10684	0.0431777
1.08487	0.00703435
1.06534	-0.00475352
1.04337	0.0240641
1.02139	-0.0120167
1.00186	-0.00977539
0.97989	-0.0539117
0.957918	-0.0142336
0.938386	0.0558665
0.916414	0.0287055
0.896883	0.0932736
0.87491	0.101927
0.852937	0.134523
0.833406	0.168019
0.811433	0.22961
0.789461	0.310251
0.769929	0.380447
0.747957	0.359235
0.725984	0.402424
0.706453	0.391251
0.68448	0.381765
0.664949	0.377628
0.642976	0.410008
0.621004	0.450121
0.601472	0.385787
0.5795	0.373328
0.557527	0.374014
0.537996	0.393753
0.516023	0.405649
0.496492	0.447483
0.474519	0.45449
0.452547	0.401968
0.433015	0.427055
0.433015	0.429407
