# Supplementary material for: Operando film-electrochemical EPR spectroscopy tracks radical intermediates in surface-immobilized catalysts
Source: Nat Chem. 2024 Feb 14;16(6):1015–23. doi: 10.1038/s41557-024-01450-y (PMC11636982; doi:10.1038/s41557-024-01450-y)
Supplement: Supplementary file 7 — Electrochemistry and EPR source data from FE(CV)-EPR experiments. [file 41557_2024_1450_MOESM7_ESM.zip]

Archive with 11 entries (11 files):
- Source Data Fig. 4/Fig4abc_CVEPR_ProcessedData_for.xlsx
- Source Data Fig. 4/Fig4abc_CVEPR_ProcessedData_rev.xlsx
- Source Data Fig. 4/Fig4abc_echem.xlsx
- Source Data Fig. 4/Fig4abc_EPRdata_for.xlsx
- Source Data Fig. 4/Fig4abc_EPRdata_rev.xlsx
- Source Data Fig. 4/Fig4d_FE-EPR_02_0mMMBA.xlsx
- Source Data Fig. 4/Fig4d_FE-EPR_03_1mMMBA.xlsx
- Source Data Fig. 4/Fig4d_FE-EPR_04_5mMMBA.xlsx
- Source Data Fig. 4/Fig4d_FE-EPR_05_10mMMBA.xlsx
- Source Data Fig. 4/Fig4d_FE-EPR_06_20mMMBA.xlsx
- Source Data Fig. 4/Fig4E_Data.xlsx
