# Supplementary material for: Operando film-electrochemical EPR spectroscopy tracks radical intermediates in surface-immobilized catalysts
Source: Nat Chem. 2024 Feb 14;16(6):1015–23. doi: 10.1038/s41557-024-01450-y (PMC11636982; doi:10.1038/s41557-024-01450-y)
Supplement: Supplementary file 7 — Electrochemistry and EPR source data from FE(CV)-EPR experiments. [file 41557_2024_1450_MOESM7_ESM.zip › Source Data Fig. 4/Fig4abc_echem.xlsx]

## Sheet: Sheet1
	Potential applied (V)	Time (s)	WE(1).Current (A)	Scan	Index	WE(1).Potential (V)
	0.204926	17.7822	2.2348e-06	1	1	0.204071
	0.207367	18.2705	2.99622e-06	1	2	0.207123
	0.209808	18.7588	3.28705e-06	1	3	0.209595
	0.21225	19.247	3.46741e-06	1	4	0.211731
	0.214691	19.7353	3.55225e-06	1	5	0.214478
	0.217133	20.2236	3.66241e-06	1	6	0.216797
	0.219574	20.7119	3.65906e-06	1	7	0.219025
	0.222015	21.2002	3.68408e-06	1	8	0.221558
	0.224457	21.6885	3.8147e-06	1	9	0.224304
	0.226898	22.1767	3.72284e-06	1	10	0.226501
	0.22934	22.665	3.88123e-06	1	11	0.229309
	0.231781	23.1533	3.86444e-06	1	12	0.231384
	0.234222	23.6416	3.85315e-06	1	13	0.233948
	0.236664	24.1299	3.94531e-06	1	14	0.236176
	0.239105	24.6181	3.91785e-06	1	15	0.238525
	0.241547	25.1064	4.0036e-06	1	16	0.241211
	0.243988	25.5947	3.88123e-06	1	17	0.243652
	0.246429	26.083	4.02618e-06	1	18	0.246063
	0.248871	26.5713	3.93188e-06	1	19	0.248657
	0.251312	27.0595	3.93494e-06	1	20	0.250854
	0.253754	27.5478	4.13147e-06	1	21	0.253357
	0.256195	28.0361	4.03259e-06	1	22	0.255829
	0.258636	28.5244	4.08356e-06	1	23	0.258087
	0.261078	29.0127	4.08936e-06	1	24	0.260376
	0.263519	29.501	4.05334e-06	1	25	0.263153
	0.265961	29.9892	4.12262e-06	1	26	0.265137
	0.268402	30.4775	4.13574e-06	1	27	0.267853
	0.270844	30.9658	4.10431e-06	1	28	0.270172
	0.273285	31.4541	3.98193e-06	1	29	0.272888
	0.275726	31.9424	4.16046e-06	1	30	0.275146
	0.278168	32.4306	4.17114e-06	1	31	0.277405
	0.280609	32.9189	4.17694e-06	1	32	0.280182
	0.283051	33.4072	4.20044e-06	1	33	0.282532
	0.285492	33.8955	4.16595e-06	1	34	0.285004
	0.287933	34.3838	4.22577e-06	1	35	0.28714
	0.290375	34.872	4.24438e-06	1	36	0.290619
	0.292816	35.3603	4.19495e-06	1	37	0.292175
	0.295258	35.8486	4.09729e-06	1	38	0.29483
	0.297699	36.3369	4.31305e-06	1	39	0.296814
	0.30014	36.8252	4.29047e-06	1	40	0.299988
	0.302582	37.3134	4.23248e-06	1	41	0.301971
	0.305023	37.8017	4.25964e-06	1	42	0.30484
	0.307465	38.29	4.26208e-06	1	43	0.30658
	0.309906	38.7783	4.28833e-06	1	44	0.309204
	0.312347	39.2666	4.25415e-06	1	45	0.311646
	0.314789	39.7549	4.30054e-06	1	46	0.313934
	0.31723	40.2431	4.31854e-06	1	47	0.316528
	0.319672	40.7314	4.3634e-06	1	48	0.319214
	0.322113	41.2197	4.32465e-06	1	49	0.321259
	0.324554	41.708	4.35181e-06	1	50	0.323761
	0.326996	42.1963	4.30481e-06	1	51	0.326569
	0.329437	42.6845	4.34357e-06	1	52	0.328796
	0.331879	43.1728	4.30908e-06	1	53	0.331635
	0.33432	43.6611	4.36035e-06	1	54	0.334015
	0.336761	44.1494	4.38934e-06	1	55	0.335968
	0.339203	44.6377	4.34784e-06	1	56	0.338623
	0.341644	45.1259	4.40948e-06	1	57	0.340485
	0.344086	45.6142	4.40155e-06	1	58	0.343353
	0.346527	46.1025	4.38354e-06	1	59	0.345703
	0.348969	46.5908	4.39667e-06	1	60	0.348267
	0.35141	47.0791	4.41193e-06	1	61	0.350311
	0.353851	47.5673	4.41193e-06	1	62	0.353241
	0.356293	48.0556	4.40277e-06	1	63	0.355286
	0.358734	48.5439	4.50836e-06	1	64	0.358063
	0.361176	49.0322	4.43176e-06	1	65	0.360229
	0.363617	49.5205	4.42932e-06	1	66	0.362915
	0.366058	50.0088	4.48364e-06	1	67	0.365814
	0.3685	50.497	4.46136e-06	1	68	0.367859
	0.370941	50.9853	4.48822e-06	1	69	0.370239
	0.373383	51.4736	4.5166e-06	1	70	0.372864
	0.375824	51.9619	4.49677e-06	1	71	0.375275
	0.378265	52.4502	4.52209e-06	1	72	0.37735
	0.380707	52.9384	4.49738e-06	1	73	0.379883
	0.383148	53.4267	4.56848e-06	1	74	0.38269
	0.38559	53.915	4.4632e-06	1	75	0.384766
	0.388031	54.4033	4.55841e-06	1	76	0.38739
	0.390472	54.8916	4.60052e-06	1	77	0.389862
	0.392914	55.3798	4.599e-06	1	78	0.391815
	0.395355	55.8681	4.62952e-06	1	79	0.394623
	0.397797	56.3564	4.65698e-06	1	80	0.397095
	0.400238	56.8447	4.65088e-06	1	81	0.399597
	0.402679	57.333	4.66614e-06	1	82	0.401886
	0.405121	57.8212	4.72107e-06	1	83	0.404144
	0.407562	58.3095	4.55627e-06	1	84	0.406433
	0.410004	58.7978	4.75159e-06	1	85	0.409332
	0.412445	59.2861	4.80652e-06	1	86	0.411865
	0.414886	59.7744	4.82178e-06	1	87	0.414337
	0.417328	60.2627	4.8584e-06	1	88	0.41629
	0.419769	60.7509	4.88892e-06	1	89	0.419037
	0.422211	61.2392	4.90112e-06	1	90	0.421173
	0.424652	61.7275	4.97437e-06	1	91	0.423889
	0.427094	62.2158	5.00793e-06	1	92	0.426025
	0.429535	62.7041	5.05371e-06	1	93	0.428589
	0.431976	63.1923	5.06592e-06	1	94	0.43103
	0.434418	63.6806	5.15747e-06	1	95	0.433655
	0.436859	64.1689	5.18799e-06	1	96	0.436035
	0.439301	64.6572	5.2063e-06	1	97	0.438324
	0.441742	65.1455	5.27649e-06	1	98	0.440826
	0.444183	65.6337	5.31921e-06	1	99	0.443634
	0.446625	66.122	5.39551e-06	1	100	0.445984
	0.449066	66.6103	5.42297e-06	1	101	0.448364
	0.451508	67.0986	5.50842e-06	1	102	0.450836
	0.453949	67.5869	5.58777e-06	1	103	0.453156
	0.45639	68.0751	5.69458e-06	1	104	0.455444
	0.458832	68.5634	5.74036e-06	1	105	0.458008
	0.461273	69.0517	5.78613e-06	1	106	0.460419
	0.463715	69.54	5.86853e-06	1	107	0.463043
	0.466156	70.0283	5.96924e-06	1	108	0.465424
	0.468597	70.5166	6.06384e-06	1	109	0.467438
	0.471039	71.0048	6.12183e-06	1	110	0.470154
	0.47348	71.4931	6.24084e-06	1	111	0.472229
	0.475922	71.9814	6.35376e-06	1	112	0.475098
	0.478363	72.4697	6.47888e-06	1	113	0.477386
	0.480804	72.958	6.58569e-06	1	114	0.47995
	0.483246	73.4462	6.68335e-06	1	115	0.482788
	0.485687	73.9345	6.83594e-06	1	116	0.484619
	0.488129	74.4228	6.95496e-06	1	117	0.487335
	0.49057	74.9111	7.11975e-06	1	118	0.490051
	0.493011	75.3994	7.24792e-06	1	119	0.49234
	0.495453	75.8876	7.40051e-06	1	120	0.494598
	0.497894	76.3759	7.55005e-06	1	121	0.497131
	0.500336	76.8642	7.76367e-06	1	122	0.499695
	0.502777	77.3525	7.91931e-06	1	123	0.501648
	0.505219	77.8408	8.15125e-06	1	124	0.504181
	0.50766	78.3291	8.35571e-06	1	125	0.506622
	0.510101	78.8173	8.58154e-06	1	126	0.509277
	0.512543	79.3056	8.78906e-06	1	127	0.511536
	0.514984	79.7939	9.04541e-06	1	128	0.514099
	0.517426	80.2822	9.33533e-06	1	129	0.516968
	0.519867	80.7705	9.52148e-06	1	130	0.518982
	0.522308	81.2587	9.91821e-06	1	131	0.521393
	0.52475	81.747	1.02264e-05	1	132	0.523895
	0.527191	82.2353	1.05682e-05	1	133	0.526398
	0.529633	82.7236	1.09161e-05	1	134	0.528503
	0.532074	83.2119	1.12915e-05	1	135	0.530945
	0.534515	83.7001	1.16455e-05	1	136	0.533508
	0.536957	84.1884	1.20331e-05	1	137	0.53595
	0.539398	84.6767	1.25183e-05	1	138	0.538483
	0.54184	85.165	1.28387e-05	1	139	0.540649
	0.544281	85.6533	1.33942e-05	1	140	0.542999
	0.546722	86.1415	1.38702e-05	1	141	0.545837
	0.549164	86.6298	1.43402e-05	1	142	0.54837
	0.551605	87.1181	1.48682e-05	1	143	0.550476
	0.554047	87.6064	1.5387e-05	1	144	0.552917
	0.556488	88.0947	1.5921e-05	1	145	0.555084
	0.558929	88.583	1.65161e-05	1	146	0.557617
	0.561371	89.0712	1.70807e-05	1	147	0.560272
	0.563812	89.5595	1.77094e-05	1	148	0.562805
	0.566254	90.0478	1.82922e-05	1	149	0.565247
	0.568695	90.5361	1.89819e-05	1	150	0.567261
	0.571136	91.0244	1.95923e-05	1	151	0.570435
	0.573578	91.5126	2.03339e-05	1	152	0.572449
	0.576019	92.0009	2.09442e-05	1	153	0.574982
	0.578461	92.4892	2.16431e-05	1	154	0.577728
	0.580902	92.9775	2.23602e-05	1	155	0.579559
	0.583344	93.4658	2.31079e-05	1	156	0.582367
	0.585785	93.954	2.38495e-05	1	157	0.584778
	0.588226	94.4423	2.45392e-05	1	158	0.587311
	0.590668	94.9306	2.53204e-05	1	159	0.589325
	0.593109	95.4189	2.60834e-05	1	160	0.591766
	0.595551	95.9072	2.68646e-05	1	161	0.594482
	0.597992	96.3954	2.76123e-05	1	162	0.597076
	0.600433	96.8837	2.84088e-05	1	163	0.599548
	0.602875	97.372	2.92023e-05	1	164	0.601501
	0.605316	97.8603	3.00323e-05	1	165	0.604279
	0.607758	98.3486	3.0835e-05	1	166	0.606506
	0.610199	98.8369	3.15613e-05	1	167	0.609253
	0.61264	99.3251	3.24829e-05	1	168	0.611908
	0.615082	99.8134	3.33008e-05	1	169	0.613953
	0.617523	100.302	3.41064e-05	1	170	0.616425
	0.619965	100.79	3.48969e-05	1	171	0.618744
	0.622406	101.278	3.57605e-05	1	172	0.621704
	0.624847	101.767	3.65875e-05	1	173	0.623901
	0.627289	102.255	3.75549e-05	1	174	0.62619
	0.62973	102.743	3.83087e-05	1	175	0.628723
	0.632172	103.231	3.90778e-05	1	176	0.63089
	0.634613	103.72	3.99689e-05	1	177	0.633575
	0.637054	104.208	4.07959e-05	1	178	0.636139
	0.639496	104.696	4.15863e-05	1	179	0.638306
	0.641937	105.185	4.24072e-05	1	180	0.640747
	0.644379	105.673	4.31824e-05	1	181	0.643127
	0.64682	106.161	4.40063e-05	1	182	0.645599
	0.649261	106.649	4.4809e-05	1	183	0.648041
	0.651703	107.138	4.56299e-05	1	184	0.650513
	0.654144	107.626	4.64661e-05	1	185	0.652985
	0.656586	108.114	4.72504e-05	1	186	0.655518
	0.659027	108.602	4.80316e-05	1	187	0.657867
	0.661469	109.091	4.88251e-05	1	188	0.660583
	0.66391	109.579	4.96216e-05	1	189	0.662689
	0.666351	110.067	5.0415e-05	1	190	0.665192
	0.668793	110.556	5.1178e-05	1	191	0.66745
	0.671234	111.044	5.18494e-05	1	192	0.670013
	0.673676	111.532	5.26428e-05	1	193	0.671906
	0.676117	112.02	5.33752e-05	1	194	0.67453
	0.678558	112.509	5.41382e-05	1	195	0.677429
	0.681	112.997	5.48706e-05	1	196	0.679565
	0.683441	113.485	5.55725e-05	1	197	0.682343
	0.685883	113.974	5.63049e-05	1	198	0.684418
	0.688324	114.462	5.70374e-05	1	199	0.686829
	0.690765	114.95	5.77087e-05	1	200	0.689636
	0.693207	115.438	5.83801e-05	1	201	0.691956
	0.695648	115.927	5.90515e-05	1	202	0.694489
	0.69809	116.415	5.97534e-05	1	203	0.69693
	0.700531	116.903	6.03943e-05	1	204	0.699249
	0.702972	117.392	6.10352e-05	1	205	0.701508
	0.705414	117.88	6.17065e-05	1	206	0.704407
	0.707855	118.368	6.23779e-05	1	207	0.706726
	0.710297	118.856	6.30188e-05	1	208	0.708984
	0.712738	119.345	6.35986e-05	1	209	0.711182
	0.715179	119.833	6.41479e-05	1	210	0.713654
	0.717621	120.321	6.48193e-05	1	211	0.716064
	0.720062	120.809	6.53992e-05	1	212	0.718781
	0.722504	121.298	6.5979e-05	1	213	0.72113
	0.724945	121.786	6.65894e-05	1	214	0.723938
	0.727386	122.274	6.71387e-05	1	215	0.725769
	0.729828	122.763	6.77185e-05	1	216	0.729034
	0.732269	123.251	6.82678e-05	1	217	0.731049
	0.734711	123.739	6.87561e-05	1	218	0.733368
	0.737152	124.227	6.93665e-05	1	219	0.735992
	0.739594	124.716	6.97937e-05	1	220	0.73819
	0.742035	125.204	7.0343e-05	1	221	0.740875
	0.744476	125.692	7.06482e-05	1	222	0.743317
	0.746918	126.181	7.12891e-05	1	223	0.746033
	0.749359	126.669	7.17163e-05	1	224	0.748077
	0.751801	127.157	7.22351e-05	1	225	0.750122
	0.754242	127.645	7.26929e-05	1	226	0.752869
	0.756683	128.134	7.30896e-05	1	227	0.755005
	0.759125	128.622	7.35168e-05	1	228	0.757751
	0.761566	129.11	7.39746e-05	1	229	0.760193
	0.764008	129.599	7.44019e-05	1	230	0.762939
	0.766449	130.087	7.47986e-05	1	231	0.764771
	0.76889	130.575	7.51343e-05	1	232	0.767212
	0.771332	131.063	7.55005e-05	1	233	0.769958
	0.773773	131.552	7.58972e-05	1	234	0.772095
	0.776215	132.04	7.62634e-05	1	235	0.774841
	0.778656	132.528	7.65991e-05	1	236	0.777283
	0.781097	133.017	7.70569e-05	1	237	0.779114
	0.783539	133.505	7.74231e-05	1	238	0.782471
	0.78598	133.993	7.76672e-05	1	239	0.783691
	0.788422	134.481	7.78198e-05	1	240	0.787048
	0.790863	134.97	7.82471e-05	1	241	0.788879
	0.793304	135.458	7.86133e-05	1	242	0.791321
	0.795746	135.946	7.89185e-05	1	243	0.794067
	0.798187	136.434	7.92542e-05	1	244	0.796204
	0.800629	136.923	7.94373e-05	1	245	0.79895
	0.80307	137.411	7.97119e-05	1	246	0.801392
	0.805511	137.899	8.00476e-05	1	247	0.803223
	0.807953	138.388	8.02612e-05	1	248	0.806274
	0.810394	138.876	8.05359e-05	1	249	0.808716
	0.812836	139.364	8.06885e-05	1	250	0.811768
	0.815277	139.852	8.09937e-05	1	251	0.812683
	0.817719	140.341	8.12073e-05	1	252	0.81604
	0.82016	140.829	8.13293e-05	1	253	0.818787
	0.822601	141.317	8.16345e-05	1	254	0.821228
	0.825043	141.806	8.19092e-05	1	255	0.823364
	0.827484	142.294	8.20923e-05	1	256	0.8255
	0.829926	142.782	8.22449e-05	1	257	0.828247
	0.832367	143.27	8.2489e-05	1	258	0.830383
	0.834808	143.759	8.27332e-05	1	259	0.83374
	0.83725	144.247	8.29773e-05	1	260	0.836182
	0.839691	144.735	8.30688e-05	1	261	0.838318
	0.842133	145.224	8.31909e-05	1	262	0.839539
	0.844574	145.712	8.3374e-05	1	263	0.842896
	0.847015	146.2	8.35266e-05	1	264	0.845642
	0.849457	146.688	8.37097e-05	1	265	0.846863
	0.851898	147.177	8.37402e-05	1	266	0.85144
	0.85434	147.665	8.39844e-05	1	267	0.851746
	0.856781	148.153	8.4198e-05	1	268	0.855103
	0.859222	148.642	8.44116e-05	1	269	0.857849
	0.861664	149.13	8.43506e-05	1	270	0.85968
	0.864105	149.618	8.45642e-05	1	271	0.862427
	0.866547	150.106	8.47473e-05	1	272	0.864563
	0.868988	150.595	8.49915e-05	1	273	0.867615
	0.871429	151.083	8.51135e-05	1	274	0.869141
	0.873871	151.571	8.49915e-05	1	275	0.871277
	0.876312	152.059	8.52356e-05	1	276	0.873718
	0.878754	152.548	8.54187e-05	1	277	0.87677
	0.881195	153.036	8.54797e-05	1	278	0.879517
	0.883636	153.524	8.54187e-05	1	279	0.881653
	0.886078	154.013	8.56323e-05	1	280	0.884399
	0.888519	154.501	8.58154e-05	1	281	0.886841
	0.890961	154.989	8.60291e-05	1	282	0.889587
	0.893402	155.477	8.5907e-05	1	283	0.890808
	0.895844	155.966	8.60596e-05	1	284	0.89447
	0.898285	156.454	8.62732e-05	1	285	0.896301
	0.900726	156.942	8.64258e-05	1	286	0.898743
	0.903168	157.431	8.64563e-05	1	287	0.901489
	0.905609	157.919	8.64258e-05	1	288	0.903625
	0.908051	158.407	8.66089e-05	1	289	0.905151
	0.910492	158.895	8.6731e-05	1	290	0.909424
	0.912933	159.384	8.68835e-05	1	291	0.910339
	0.915375	159.872	8.68225e-05	1	292	0.913086
	0.917816	160.36	8.70056e-05	1	293	0.915833
	0.920258	160.849	8.71887e-05	1	294	0.917969
	0.922699	161.337	8.73413e-05	1	295	0.921021
	0.92514	161.825	8.72803e-05	1	296	0.922546
	0.927582	162.313	8.73413e-05	1	297	0.925598
	0.930023	162.802	8.74634e-05	1	298	0.928345
	0.932465	163.29	8.75854e-05	1	299	0.929871
	0.934906	163.778	8.7616e-05	1	300	0.933228
	0.937347	164.267	8.75854e-05	1	301	0.935364
	0.939789	164.755	8.77991e-05	1	302	0.93811
	0.94223	165.243	8.79517e-05	1	303	0.939331
	0.944672	165.731	8.79822e-05	1	304	0.942383
	0.947113	166.22	8.78296e-05	1	305	0.944214
	0.949554	166.708	8.80127e-05	1	306	0.947571
	0.951996	167.196	8.82263e-05	1	307	0.950928
	0.954437	167.684	8.82874e-05	1	308	0.951538
	0.956879	168.173	8.82568e-05	1	309	0.955505
	0.95932	168.661	8.82874e-05	1	310	0.956726
	0.961761	169.149	8.84399e-05	1	311	0.959778
	0.964203	169.638	8.8562e-05	1	312	0.962524
	0.966644	170.126	8.85925e-05	1	313	0.965271
	0.969086	170.614	8.8501e-05	1	314	0.966187
	0.971527	171.102	8.87146e-05	1	315	0.968933
	0.973969	171.591	8.87756e-05	1	316	0.97229
	0.97641	172.079	8.88977e-05	1	317	0.973816
	0.978851	172.567	8.87451e-05	1	318	0.976868
	0.981293	173.056	8.87756e-05	1	319	0.978699
	0.983734	173.544	8.89893e-05	1	320	0.981445
	0.986176	174.032	8.91113e-05	1	321	0.984192
	0.988617	174.52	8.90198e-05	1	322	0.986023
	0.991058	175.009	8.90808e-05	1	323	0.989685
	0.9935	175.497	8.92639e-05	1	324	0.991516
	0.995941	175.985	8.9447e-05	1	325	0.993958
	0.998383	176.474	8.9386e-05	1	326	0.995789
	1.00082	176.962	8.93555e-05	1	327	0.999146
	0.998383	177.45	8.79822e-05	1	328	0.996094
	0.995941	177.938	8.70972e-05	1	329	0.994568
	0.9935	178.427	8.64563e-05	1	330	0.991516
	0.991058	178.915	8.59375e-05	1	331	0.98877
	0.988617	179.403	8.55713e-05	1	332	0.986633
	0.986176	179.891	8.53882e-05	1	333	0.983582
	0.983734	180.38	8.51746e-05	1	334	0.98053
	0.981293	180.868	8.48389e-05	1	335	0.979004
	0.978851	181.356	8.46252e-05	1	336	0.976868
	0.97641	181.845	8.45337e-05	1	337	0.974731
	0.973969	182.333	8.45032e-05	1	338	0.971985
	0.971527	182.821	8.4198e-05	1	339	0.968628
	0.969086	183.309	8.38318e-05	1	340	0.967102
	0.966644	183.798	8.37402e-05	1	341	0.964661
	0.964203	184.286	8.37402e-05	1	342	0.96344
	0.961761	184.774	8.34656e-05	1	343	0.959778
	0.95932	185.263	8.3252e-05	1	344	0.957031
	0.956879	185.751	8.32214e-05	1	345	0.955811
	0.954437	186.239	8.31299e-05	1	346	0.952148
	0.951996	186.727	8.29773e-05	1	347	0.950012
	0.949554	187.216	8.27332e-05	1	348	0.947266
	0.947113	187.704	8.255e-05	1	349	0.944214
	0.944672	188.192	8.25195e-05	1	350	0.942383
	0.94223	188.681	8.2428e-05	1	351	0.940247
	0.939789	189.169	8.22449e-05	1	352	0.937805
	0.937347	189.657	8.19702e-05	1	353	0.935669
	0.934906	190.145	8.18787e-05	1	354	0.933228
	0.932465	190.634	8.18176e-05	1	355	0.930786
	0.930023	191.122	8.1665e-05	1	356	0.927734
	0.927582	191.61	8.13904e-05	1	357	0.925598
	0.92514	192.099	8.12073e-05	1	358	0.923462
	0.922699	192.587	8.11768e-05	1	359	0.920715
	0.920258	193.075	8.10547e-05	1	360	0.918579
	0.917816	193.563	8.08411e-05	1	361	0.916138
	0.915375	194.052	8.06274e-05	1	362	0.912781
	0.912933	194.54	8.05664e-05	1	363	0.91095
	0.910492	195.028	8.04749e-05	1	364	0.908813
	0.908051	195.516	8.02612e-05	1	365	0.906982
	0.905609	196.005	7.99561e-05	1	366	0.903015
	0.903168	196.493	7.99255e-05	1	367	0.899963
	0.900726	196.981	7.97729e-05	1	368	0.899658
	0.898285	197.47	7.95593e-05	1	369	0.897217
	0.895844	197.958	7.93152e-05	1	370	0.89325
	0.893402	198.446	7.91626e-05	1	371	0.890808
	0.890961	198.934	7.91321e-05	1	372	0.889893
	0.888519	199.423	7.88574e-05	1	373	0.886536
	0.886078	199.911	7.85522e-05	1	374	0.883484
	0.883636	200.399	7.83691e-05	1	375	0.881348
	0.881195	200.888	7.83081e-05	1	376	0.879211
	0.878754	201.376	7.80945e-05	1	377	0.876465
	0.876312	201.864	7.78198e-05	1	378	0.874329
	0.873871	202.352	7.76062e-05	1	379	0.871277
	0.871429	202.841	7.75452e-05	1	380	0.869446
	0.868988	203.329	7.73926e-05	1	381	0.86731
	0.866547	203.817	7.7179e-05	1	382	0.864868
	0.864105	204.306	7.68433e-05	1	383	0.862732
	0.861664	204.794	7.66907e-05	1	384	0.860901
	0.859222	205.282	7.65076e-05	1	385	0.857849
	0.856781	205.77	7.62939e-05	1	386	0.854797
	0.85434	206.259	7.59277e-05	1	387	0.852966
	0.851898	206.747	7.56531e-05	1	388	0.85022
	0.849457	207.235	7.53784e-05	1	389	0.847778
	0.847015	207.724	7.51953e-05	1	390	0.845642
	0.844574	208.212	7.48901e-05	1	391	0.843201
	0.842133	208.7	7.4585e-05	1	392	0.840149
	0.839691	209.188	7.44629e-05	1	393	0.838318
	0.83725	209.677	7.41577e-05	1	394	0.835571
	0.834808	210.165	7.38831e-05	1	395	0.83252
	0.832367	210.653	7.35779e-05	1	396	0.830383
	0.829926	211.141	7.32727e-05	1	397	0.828247
	0.827484	211.63	7.30896e-05	1	398	0.8255
	0.825043	212.118	7.28455e-05	1	399	0.823669
	0.822601	212.606	7.24487e-05	1	400	0.821228
	0.82016	213.095	7.2052e-05	1	401	0.819397
	0.817719	213.583	7.17773e-05	1	402	0.81543
	0.815277	214.071	7.15637e-05	1	403	0.812988
	0.812836	214.559	7.1167e-05	1	404	0.810852
	0.810394	215.048	7.07703e-05	1	405	0.8078
	0.807953	215.536	7.04651e-05	1	406	0.806274
	0.805511	216.024	7.01599e-05	1	407	0.804138
	0.80307	216.513	6.98242e-05	1	408	0.800781
	0.800629	217.001	6.94275e-05	1	409	0.79895
	0.798187	217.489	6.90002e-05	1	410	0.795898
	0.795746	217.977	6.87866e-05	1	411	0.793457
	0.793304	218.466	6.8573e-05	1	412	0.791931
	0.790863	218.954	6.80542e-05	1	413	0.788269
	0.788422	219.442	6.75964e-05	1	414	0.787354
	0.78598	219.931	6.72607e-05	1	415	0.785217
	0.783539	220.419	6.69861e-05	1	416	0.78186
	0.781097	220.907	6.64978e-05	1	417	0.779724
	0.778656	221.395	6.604e-05	1	418	0.776672
	0.776215	221.884	6.56433e-05	1	419	0.774231
	0.773773	222.372	6.5155e-05	1	420	0.772095
	0.771332	222.86	6.46667e-05	1	421	0.769653
	0.76889	223.349	6.4209e-05	1	422	0.766907
	0.766449	223.837	6.38428e-05	1	423	0.764465
	0.764008	224.325	6.32935e-05	1	424	0.763245
	0.761566	224.813	6.27441e-05	1	425	0.759888
	0.759125	225.302	6.23169e-05	1	426	0.756836
	0.756683	225.79	6.17371e-05	1	427	0.755005
	0.754242	226.278	6.12793e-05	1	428	0.753479
	0.751801	226.766	6.08521e-05	1	429	0.750427
	0.749359	227.255	6.02417e-05	1	430	0.747742
	0.746918	227.743	5.96313e-05	1	431	0.745361
	0.744476	228.231	5.91431e-05	1	432	0.743103
	0.742035	228.72	5.85938e-05	1	433	0.740967
	0.739594	229.208	5.8075e-05	1	434	0.738556
	0.737152	229.696	5.74341e-05	1	435	0.735779
	0.734711	230.184	5.68542e-05	1	436	0.733093
	0.732269	230.673	5.62744e-05	1	437	0.731354
	0.729828	231.161	5.56946e-05	1	438	0.728119
	0.727386	231.649	5.50232e-05	1	439	0.726166
	0.724945	232.138	5.44128e-05	1	440	0.723511
	0.722504	232.626	5.3833e-05	1	441	0.721313
	0.720062	233.114	5.31921e-05	1	442	0.718658
	0.717621	233.602	5.25818e-05	1	443	0.716339
	0.715179	234.091	5.18494e-05	1	444	0.714355
	0.712738	234.579	5.12085e-05	1	445	0.711273
	0.710297	235.067	5.05371e-05	1	446	0.708832
	0.707855	235.556	4.99268e-05	1	447	0.706482
	0.705414	236.044	4.91333e-05	1	448	0.704132
	0.702972	236.532	4.84924e-05	1	449	0.70163
	0.700531	237.02	4.77966e-05	1	450	0.699402
	0.69809	237.509	4.70154e-05	1	451	0.696442
	0.695648	237.997	4.63318e-05	1	452	0.694458
	0.693207	238.485	4.55658e-05	1	453	0.691956
	0.690765	238.973	4.48578e-05	1	454	0.689697
	0.688324	239.462	4.40857e-05	1	455	0.687317
	0.685883	239.95	4.34784e-05	1	456	0.68457
	0.683441	240.438	4.26636e-05	1	457	0.682343
	0.681	240.927	4.18976e-05	1	458	0.680023
	0.678558	241.415	4.1156e-05	1	459	0.67749
	0.676117	241.903	4.02832e-05	1	460	0.674927
	0.673676	242.391	3.95264e-05	1	461	0.672455
	0.671234	242.88	3.87665e-05	1	462	0.669952
	0.668793	243.368	3.79089e-05	1	463	0.667725
	0.666351	243.856	3.71399e-05	1	464	0.665283
	0.66391	244.345	3.63586e-05	1	465	0.662781
	0.661469	244.833	3.54889e-05	1	466	0.660248
	0.659027	245.321	3.46893e-05	1	467	0.658051
	0.656586	245.809	3.38531e-05	1	468	0.655273
	0.654144	246.298	3.30414e-05	1	469	0.652893
	0.651703	246.786	3.21686e-05	1	470	0.65036
	0.649261	247.274	3.13171e-05	1	471	0.648132
	0.64682	247.763	3.0481e-05	1	472	0.645325
	0.644379	248.251	2.96417e-05	1	473	0.64328
	0.641937	248.739	2.87903e-05	1	474	0.640717
	0.639496	249.227	2.79022e-05	1	475	0.638702
	0.637054	249.716	2.71088e-05	1	476	0.63623
	0.634613	250.204	2.62146e-05	1	477	0.633209
	0.632172	250.692	2.53815e-05	1	478	0.631042
	0.62973	251.181	2.45056e-05	1	479	0.628571
	0.627289	251.669	2.37152e-05	1	480	0.626343
	0.624847	252.157	2.27814e-05	1	481	0.623932
	0.622406	252.645	2.19513e-05	1	482	0.621033
	0.619965	253.134	2.1106e-05	1	483	0.618866
	0.617523	253.622	2.02545e-05	1	484	0.616394
	0.615082	254.11	1.94641e-05	1	485	0.613739
	0.61264	254.598	1.86462e-05	1	486	0.611389
	0.610199	255.087	1.78131e-05	1	487	0.609283
	0.607758	255.575	1.6983e-05	1	488	0.606628
	0.605316	256.063	1.61987e-05	1	489	0.604187
	0.602875	256.552	1.54114e-05	1	490	0.601563
	0.600433	257.04	1.46271e-05	1	491	0.599182
	0.597992	257.528	1.37878e-05	1	492	0.596771
	0.595551	258.016	1.31012e-05	1	493	0.594513
	0.593109	258.505	1.23169e-05	1	494	0.592163
	0.590668	258.993	1.15997e-05	1	495	0.589783
	0.588226	259.481	1.08276e-05	1	496	0.587067
	0.585785	259.97	1.0141e-05	1	497	0.584595
	0.583344	260.458	9.48792e-06	1	498	0.58252
	0.580902	260.946	8.79822e-06	1	499	0.579803
	0.578461	261.434	8.13904e-06	1	500	0.577698
	0.576019	261.923	7.50427e-06	1	501	0.575134
	0.573578	262.411	6.88782e-06	1	502	0.572662
	0.571136	262.899	6.33545e-06	1	503	0.569885
	0.568695	263.388	5.70374e-06	1	504	0.567596
	0.566254	263.876	5.14832e-06	1	505	0.56485
	0.563812	264.364	4.58252e-06	1	506	0.562927
	0.561371	264.852	4.12689e-06	1	507	0.56073
	0.558929	265.341	3.64502e-06	1	508	0.558197
	0.556488	265.829	3.15765e-06	1	509	0.555756
	0.554047	266.317	2.76062e-06	1	510	0.553192
	0.551605	266.806	2.3587e-06	1	511	0.550415
	0.549164	267.294	1.93848e-06	1	512	0.548218
	0.546722	267.782	1.62537e-06	1	513	0.545654
	0.544281	268.27	1.22009e-06	1	514	0.543579
	0.54184	268.759	8.55408e-07	1	515	0.541077
	0.539398	269.247	6.45447e-07	1	516	0.538452
	0.536957	269.735	3.36609e-07	1	517	0.535919
	0.534515	270.223	9.00269e-08	1	518	0.53363
	0.532074	270.712	-1.61743e-07	1	519	0.531006
	0.529633	271.2	-3.53088e-07	1	520	0.529144
	0.527191	271.688	-5.9845e-07	1	521	0.526428
	0.52475	272.177	-7.94373e-07	1	522	0.523895
	0.522308	272.665	-9.68323e-07	1	523	0.520966
	0.519867	273.153	-1.11969e-06	1	524	0.518799
	0.517426	273.641	-1.25916e-06	1	525	0.516541
	0.514984	274.13	-1.43829e-06	1	526	0.513916
	0.512543	274.618	-1.54999e-06	1	527	0.511627
	0.510101	275.106	-1.67603e-06	1	528	0.509369
	0.50766	275.595	-1.75323e-06	1	529	0.506958
	0.505219	276.083	-1.91986e-06	1	530	0.504089
	0.502777	276.571	-2.00073e-06	1	531	0.50177
	0.500336	277.059	-2.09869e-06	1	532	0.499115
	0.497894	277.548	-2.19971e-06	1	533	0.496918
	0.495453	278.036	-2.25189e-06	1	534	0.494171
	0.493011	278.524	-2.37823e-06	1	535	0.492218
	0.49057	279.013	-2.45697e-06	1	536	0.489532
	0.488129	279.501	-2.51526e-06	1	537	0.48703
	0.485687	279.989	-2.59583e-06	1	538	0.484497
	0.483246	280.477	-2.67853e-06	1	539	0.482452
	0.480804	280.966	-2.73499e-06	1	540	0.480011
	0.478363	281.454	-2.80151e-06	1	541	0.477417
	0.475922	281.942	-2.854e-06	1	542	0.475067
	0.47348	282.431	-2.90466e-06	1	543	0.472595
	0.471039	282.919	-2.97516e-06	1	544	0.469879
	0.468597	283.407	-3.01544e-06	1	545	0.467712
	0.466156	283.895	-3.0603e-06	1	546	0.464783
	0.463715	284.384	-3.14056e-06	1	547	0.463074
	0.461273	284.872	-3.21289e-06	1	548	0.460632
	0.458832	285.36	-3.25714e-06	1	549	0.458191
	0.45639	285.848	-3.26996e-06	1	550	0.45578
	0.453949	286.337	-3.32367e-06	1	551	0.453125
	0.451508	286.825	-3.40942e-06	1	552	0.450897
	0.449066	287.313	-3.42499e-06	1	553	0.448486
	0.446625	287.802	-3.44482e-06	1	554	0.445862
	0.444183	288.29	-3.4845e-06	1	555	0.443512
	0.441742	288.778	-3.526e-06	1	556	0.440979
	0.439301	289.266	-3.56262e-06	1	557	0.438416
	0.436859	289.755	-3.60687e-06	1	558	0.436371
	0.434418	290.243	-3.60382e-06	1	559	0.433868
	0.431976	290.731	-3.65295e-06	1	560	0.431213
	0.429535	291.22	-3.75153e-06	1	561	0.428741
	0.427094	291.708	-3.68042e-06	1	562	0.426605
	0.424652	292.196	-3.74878e-06	1	563	0.423584
	0.422211	292.684	-3.72498e-06	1	564	0.4216
	0.419769	293.173	-3.78632e-06	1	565	0.419067
	0.417328	293.661	-3.82599e-06	1	566	0.416992
	0.414886	294.149	-3.78937e-06	1	567	0.414185
	0.412445	294.638	-3.87024e-06	1	568	0.411682
	0.410004	295.126	-3.85529e-06	1	569	0.40918
	0.407562	295.614	-4.00665e-06	1	570	0.40683
	0.405121	296.102	-3.8858e-06	1	571	0.404388
	0.402679	296.591	-3.85223e-06	1	572	0.401428
	0.400238	297.079	-3.91663e-06	1	573	0.399353
	0.397797	297.567	-3.92242e-06	1	574	0.397339
	0.395355	298.056	-3.94287e-06	1	575	0.394592
	0.392914	298.544	-3.95416e-06	1	576	0.392303
	0.390472	299.032	-3.93463e-06	1	577	0.389587
	0.388031	299.52	-3.95905e-06	1	578	0.388977
	0.38559	300.009	-4.02405e-06	1	579	0.384979
	0.383148	300.497	-3.95508e-06	1	580	0.382385
	0.380707	300.985	-4.00208e-06	1	581	0.379913
	0.378265	301.473	-3.99017e-06	1	582	0.377472
	0.375824	301.962	-4.02039e-06	1	583	0.375122
	0.373383	302.45	-4.05243e-06	1	584	0.372498
	0.370941	302.938	-4.05853e-06	1	585	0.370148
	0.3685	303.427	-4.02618e-06	1	586	0.367889
	0.366058	303.915	-4.05762e-06	1	587	0.365295
	0.363617	304.403	-4.10919e-06	1	588	0.362793
	0.361176	304.891	-4.03198e-06	1	589	0.360565
	0.358734	305.38	-4.04999e-06	1	590	0.358215
	0.356293	305.868	-4.0741e-06	1	591	0.35553
	0.353851	306.356	-4.06738e-06	1	592	0.353485
	0.35141	306.845	-4.08142e-06	1	593	0.350433
	0.348969	307.333	-4.09485e-06	1	594	0.348846
	0.346527	307.821	-4.07806e-06	1	595	0.346161
	0.344086	308.309	-4.12262e-06	1	596	0.343658
	0.341644	308.798	-4.13422e-06	1	597	0.341034
	0.339203	309.286	-4.09302e-06	1	598	0.33844
	0.336761	309.774	-4.1095e-06	1	599	0.335968
	0.33432	310.263	-4.14886e-06	1	600	0.333557
	0.331879	310.751	-4.17511e-06	1	601	0.331268
	0.329437	311.239	-4.16107e-06	1	602	0.328796
	0.326996	311.727	-4.15344e-06	1	603	0.326538
	0.324554	312.216	-4.21875e-06	1	604	0.324066
	0.322113	312.704	-4.17969e-06	1	605	0.321198
	0.319672	313.192	-4.19128e-06	1	606	0.319519
	0.31723	313.68	-4.19464e-06	1	607	0.316528
	0.314789	314.169	-4.1571e-06	1	608	0.314178
	0.312347	314.657	-4.21265e-06	1	609	0.311798
	0.309906	315.145	-4.22028e-06	1	610	0.309387
	0.307465	315.634	-4.20288e-06	1	611	0.306915
	0.305023	316.122	-4.20959e-06	1	612	0.304504
	0.302582	316.61	-4.26056e-06	1	613	0.301849
	0.30014	317.098	-4.28436e-06	1	614	0.299713
	0.297699	317.587	-4.29535e-06	1	615	0.296875
	0.295258	318.075	-4.32312e-06	1	616	0.294861
	0.292816	318.563	-4.22913e-06	1	617	0.292297
	0.290375	319.052	-4.29352e-06	1	618	0.289886
	0.287933	319.54	-4.29565e-06	1	619	0.287537
	0.285492	320.028	-4.2804e-06	1	620	0.284821
	0.283051	320.516	-4.34265e-06	1	621	0.282349
	0.280609	321.005	-4.38812e-06	1	622	0.280121
	0.278168	321.493	-4.32739e-06	1	623	0.277679
	0.275726	321.981	-4.35883e-06	1	624	0.275269
	0.273285	322.47	-4.49524e-06	1	625	0.27298
	0.270844	322.958	-4.37042e-06	1	626	0.270142
	0.268402	323.446	-4.36707e-06	1	627	0.267883
	0.265961	323.934	-4.35791e-06	1	628	0.265289
	0.263519	324.423	-4.38232e-06	1	629	0.263214
	0.261078	324.911	-4.41925e-06	1	630	0.260345
	0.258636	325.399	-4.46167e-06	1	631	0.257904
	0.256195	325.888	-4.40674e-06	1	632	0.255737
	0.253754	326.376	-4.49829e-06	1	633	0.253265
	0.251312	326.864	-4.64478e-06	1	634	0.25058
	0.248871	327.352	-4.41895e-06	1	635	0.248383
	0.246429	327.841	-4.47693e-06	1	636	0.245819
	0.243988	328.329	-4.47083e-06	1	637	0.243378
	0.241547	328.817	-4.45251e-06	1	638	0.241821
	0.239105	329.305	-4.52881e-06	1	639	0.2388
	0.236664	329.794	-4.49219e-06	1	640	0.236267
	0.234222	330.282	-4.53186e-06	1	641	0.233643
	0.231781	330.77	-4.51355e-06	1	642	0.231445
	0.22934	331.259	-4.55627e-06	1	643	0.228882
	0.226898	331.747	-4.51965e-06	1	644	0.226532
	0.224457	332.235	-4.52881e-06	1	645	0.223572
	0.222015	332.723	-4.58374e-06	1	646	0.221313
	0.219574	333.212	-4.55017e-06	1	647	0.218994
	0.217133	333.7	-4.62952e-06	1	648	0.216461
	0.214691	334.188	-4.57764e-06	1	649	0.214417
	0.21225	334.677	-4.64783e-06	1	650	0.212006
	0.209808	335.165	-4.53796e-06	1	651	0.209351
	0.207367	335.653	-4.63257e-06	1	652	0.20694
	0.204926	336.141	-4.6051e-06	1	653	0.204224
	0.202484	336.63	-4.58374e-06	1	654	0.202332
	0.200043	337.118	-4.62646e-06	1	655	0.199738
	0.202484	337.606	5.11475e-07	1	656	0.201721
