# Supplementary material for: Operando film-electrochemical EPR spectroscopy tracks radical intermediates in surface-immobilized catalysts
Source: Nat Chem. 2024 Feb 14;16(6):1015–23. doi: 10.1038/s41557-024-01450-y (PMC11636982; doi:10.1038/s41557-024-01450-y)
Supplement: Supplementary file 7 — Electrochemistry and EPR source data from FE(CV)-EPR experiments. [file 41557_2024_1450_MOESM7_ESM.zip › Source Data Fig. 4/Fig4abc_EPRdata_for.xlsx]

## Sheet: Sheet1
Field (mT)	Intensity_01	Intensity_02	Intensity_03	Intensity_04	Intensity_05	Intensity_06	Intensity_07	Intensity_08	Intensity_09	Intensity_10	Intensity_11	Intensity_12	Intensity_13	Intensity_14	Intensity_15	Intensity_16	Intensity_17	Intensity_18	Intensity_19	Intensity_20	Intensity_21	Intensity_22	Intensity_23	Intensity_24	Intensity_25	Intensity_26	Intensity_27	Intensity_28	Intensity_29	Intensity_30	Intensity_31	Intensity_32	Intensity_33	Intensity_34	Intensity_35	Intensity_36
346.3	-0.042166	-0.0691625	-0.0130693	-0.0197722	-0.0122267	0.000785625	-0.0176377	-0.0184942	-0.0285719	-0.0260874	-0.0292293	-0.000311425	-0.0454962	-0.0385785	-0.0166226	-0.0278388	-0.00437986	-0.016786	-0.0354205	-0.0181689	-0.0163615	-0.0565399	-0.0143218	-0.0129085	0.00278926	-0.0093951	-0.00415252	-0.0527859	-0.00918481	-0.0371101	0.0117579	-0.00871843	-0.00785485	-0.0166215	-0.0145764	-0.0409162
346.31	-0.0416601	-0.0675088	-0.0130533	-0.0190628	-0.0125807	-0.00117183	-0.0194582	-0.0191447	-0.0263934	-0.0268628	-0.029111	-0.00149305	-0.0451802	-0.0385837	-0.0176417	-0.0275431	-0.00473251	-0.0175231	-0.0358958	-0.0182976	-0.0177648	-0.0559358	-0.0154773	-0.0117176	0.00319266	-0.00980756	-0.00337927	-0.0524764	-0.00983583	-0.0362673	0.0103094	-0.00896896	-0.00738595	-0.0158671	-0.0148087	-0.0400527
346.32	-0.041136	-0.0657029	-0.0130698	-0.0184606	-0.0130439	-0.00323299	-0.0214088	-0.0198522	-0.0241034	-0.0277674	-0.0289965	-0.00277339	-0.0447899	-0.0385588	-0.0187117	-0.0272248	-0.0051857	-0.0183417	-0.0363512	-0.0185188	-0.0192373	-0.0551496	-0.0166999	-0.010458	0.00357407	-0.0102421	-0.00250672	-0.052028	-0.0105595	-0.0353806	0.00878261	-0.00916555	-0.0069888	-0.014987	-0.015098	-0.0390875
346.33	-0.0405862	-0.0637645	-0.0131638	-0.0180066	-0.0136265	-0.00536289	-0.023461	-0.0205907	-0.0217526	-0.0288089	-0.0289179	-0.00415315	-0.0443348	-0.0384846	-0.0198152	-0.0269008	-0.00573931	-0.0192534	-0.0367845	-0.0188468	-0.0207571	-0.0541984	-0.0179642	-0.00911823	0.00392867	-0.0106773	-0.00155875	-0.0514223	-0.0113494	-0.0344665	0.00718519	-0.00929582	-0.00668061	-0.0140016	-0.0154329	-0.0380062
346.34	-0.0399957	-0.0617289	-0.0133647	-0.0177273	-0.0143457	-0.0075371	-0.0255882	-0.0213283	-0.0193894	-0.0299242	-0.0288839	-0.00559854	-0.0438011	-0.0383381	-0.0209371	-0.0266054	-0.00636698	-0.0202614	-0.0371864	-0.0192851	-0.0222869	-0.053113	-0.0192336	-0.00770284	0.00424686	-0.0111107	-0.000589297	-0.0506127	-0.0122308	-0.0335574	0.005534	-0.00938822	-0.00644893	-0.0129408	-0.0157847	-0.0367741
346.35	-0.0393579	-0.0596426	-0.0136752	-0.0176242	-0.0152029	-0.00972658	-0.0277371	-0.0220183	-0.017054	-0.0310399	-0.028893	-0.00710148	-0.0431726	-0.038113	-0.0220681	-0.0263417	-0.00705211	-0.0213398	-0.0375473	-0.0198379	-0.0237792	-0.0519143	-0.0204643	-0.00623442	0.00449193	-0.01155	0.000346686	-0.0495659	-0.0132048	-0.0326656	0.00383049	-0.00948891	-0.0062851	-0.0118411	-0.0161422	-0.0353725
346.36	-0.0386939	-0.057537	-0.014077	-0.0176926	-0.0161922	-0.0118911	-0.0298773	-0.0226362	-0.0147787	-0.0321189	-0.0289431	-0.00866624	-0.0424609	-0.0378418	-0.02321	-0.026092	-0.00778119	-0.0224362	-0.0378464	-0.0204873	-0.0251906	-0.0506038	-0.0215878	-0.00475117	0.00461885	-0.012001	0.00120245	-0.0482782	-0.0142474	-0.031764	0.00205781	-0.00961811	-0.00619012	-0.01074	-0.0165439	-0.0338133
346.37	-0.0380053	-0.0554312	-0.0145446	-0.0179319	-0.0173192	-0.0139785	-0.0319558	-0.0231966	-0.012614	-0.0331418	-0.0290337	-0.0102933	-0.0416979	-0.0375546	-0.024361	-0.0258664	-0.00854383	-0.0235111	-0.0380402	-0.0212127	-0.0264865	-0.0491687	-0.0225824	-0.00330772	0.00455493	-0.0124799	0.00194858	-0.0467523	-0.0153301	-0.0308146	0.000215167	-0.00978308	-0.00616384	-0.00967745	-0.0170453	-0.0321146
346.38	-0.0372931	-0.0533454	-0.0150712	-0.0183382	-0.0186053	-0.0159743	-0.0339294	-0.0236794	-0.0106088	-0.0341087	-0.0291551	-0.0119733	-0.0409094	-0.0372928	-0.0255245	-0.0257021	-0.00934979	-0.024533	-0.038074	-0.0220223	-0.0276663	-0.0476007	-0.0234516	-0.00197792	0.00425296	-0.0130118	0.00252657	-0.045004	-0.0164308	-0.0297757	-0.00169228	-0.00997617	-0.00623929	-0.00869823	-0.0176848	-0.0303035
346.39	-0.0365729	-0.0513151	-0.0156422	-0.0189315	-0.0200327	-0.0178881	-0.035757	-0.0240468	-0.00878528	-0.0350126	-0.0293051	-0.0136715	-0.0401075	-0.0370691	-0.0266981	-0.0256347	-0.0102084	-0.0254842	-0.0379058	-0.0229486	-0.0287242	-0.0458811	-0.0241793	-0.000824014	0.00368412	-0.0136192	0.00289066	-0.0430547	-0.0175342	-0.0286192	-0.00364636	-0.0101629	-0.00645056	-0.00783579	-0.0184614	-0.0283909
346.4	-0.0358692	-0.0493802	-0.0162427	-0.0197368	-0.0215598	-0.019727	-0.0373919	-0.0242897	-0.00719228	-0.0358579	-0.0294729	-0.0153577	-0.0392779	-0.0368807	-0.0278635	-0.0256598	-0.0110945	-0.0263493	-0.0375013	-0.0239911	-0.0296298	-0.0440117	-0.0247327	0.000133745	0.0028225	-0.0143068	0.00303908	-0.0409377	-0.018618	-0.027356	-0.00563379	-0.0103154	-0.00680756	-0.00709833	-0.0193544	-0.0263817
346.41	-0.0351806	-0.0475568	-0.0168717	-0.0207591	-0.0231624	-0.0215027	-0.0388301	-0.024442	-0.00586375	-0.0366566	-0.0296168	-0.0170326	-0.0383785	-0.0367167	-0.0290033	-0.0257562	-0.0120174	-0.0271121	-0.0368452	-0.0251025	-0.0303398	-0.0419952	-0.0251144	0.00090371	0.0016851	-0.0150588	0.00298367	-0.0386807	-0.0196623	-0.0259801	-0.00764331	-0.0104012	-0.00730853	-0.00650926	-0.0203094	-0.0242953
346.42	-0.0345067	-0.0458697	-0.0175291	-0.0219731	-0.0248314	-0.0231976	-0.0400708	-0.0245414	-0.00480754	-0.0374344	-0.0297006	-0.0187348	-0.0373747	-0.0365911	-0.0301117	-0.0259171	-0.0129833	-0.0277179	-0.0359582	-0.0262228	-0.0308339	-0.0398334	-0.0253575	0.00146089	0.000267582	-0.0158632	0.00270955	-0.0363175	-0.0206527	-0.0244859	-0.00968006	-0.0104006	-0.00794685	-0.00607674	-0.0212808	-0.0221708
346.43	-0.0338294	-0.0443588	-0.0182063	-0.023358	-0.0265518	-0.0248081	-0.0411162	-0.0245632	-0.00404079	-0.038166	-0.0297082	-0.0204726	-0.0362675	-0.036494	-0.0311795	-0.0261393	-0.0139854	-0.0281334	-0.0348774	-0.0273145	-0.0311078	-0.0375681	-0.025471	0.00178293	-0.00146379	-0.0167187	0.00219215	-0.0338702	-0.0215734	-0.0228657	-0.0117163	-0.0102672	-0.00871017	-0.00579042	-0.0222468	-0.0200387
346.44	-0.0331834	-0.0430477	-0.0188947	-0.024888	-0.0282789	-0.0263365	-0.0419469	-0.0244981	-0.00357799	-0.0388041	-0.0296249	-0.0222533	-0.0350765	-0.0363957	-0.0322056	-0.0263848	-0.0150102	-0.0283432	-0.0335996	-0.0283438	-0.0311601	-0.0352343	-0.0254603	0.00186182	-0.00350897	-0.0176324	0.00143764	-0.0313695	-0.0224301	-0.021127	-0.0137189	-0.00998666	-0.00959507	-0.00562839	-0.0231998	-0.0179072
346.45	-0.0326181	-0.0419227	-0.0195956	-0.0265466	-0.0299678	-0.0277768	-0.0425362	-0.0243257	-0.00341771	-0.0393162	-0.0294555	-0.0240613	-0.0338383	-0.0362765	-0.0331934	-0.0266377	-0.0160327	-0.0283498	-0.0321419	-0.0292786	-0.0309994	-0.0328526	-0.0253535	0.00168435	-0.00584276	-0.0185952	0.000464187	-0.02881	-0.023203	-0.01928	-0.0156534	-0.00955876	-0.0106059	-0.00559802	-0.0241215	-0.0157743
346.46	-0.0321618	-0.0409764	-0.0203103	-0.0283236	-0.0315527	-0.0290808	-0.0428829	-0.0240556	-0.00357219	-0.0396653	-0.0292241	-0.0258831	-0.0325935	-0.0361528	-0.0341305	-0.0268777	-0.0170259	-0.0281801	-0.0305167	-0.0301024	-0.0306274	-0.0304616	-0.0251452	0.00123137	-0.00840652	-0.0195642	-0.000704556	-0.0262145	-0.0238712	-0.0173331	-0.0174955	-0.00900041	-0.0117433	-0.00571415	-0.0250236	-0.0136812
346.47	-0.0318192	-0.0402178	-0.0210396	-0.0302051	-0.0330005	-0.0302046	-0.0429624	-0.0237199	-0.00405299	-0.0398526	-0.0289264	-0.0276731	-0.0314087	-0.0360596	-0.0349852	-0.0270892	-0.0179749	-0.0278562	-0.0287517	-0.0308219	-0.0300521	-0.0281089	-0.0248079	0.000511032	-0.0111604	-0.020502	-0.0020453	-0.0235908	-0.0244336	-0.0153416	-0.019213	-0.00831819	-0.0129892	-0.00599855	-0.0258852	-0.0116552
346.48	-0.0315767	-0.0396645	-0.0217507	-0.0321547	-0.034278	-0.0310807	-0.0427143	-0.0233475	-0.00487119	-0.0398824	-0.0285704	-0.0293943	-0.0303263	-0.0359682	-0.03572	-0.0272735	-0.0188633	-0.0273689	-0.0268653	-0.0314718	-0.0292603	-0.0258374	-0.0243301	-0.000450975	-0.0140629	-0.0213771	-0.00354576	-0.0209692	-0.0248479	-0.0133917	-0.0207754	-0.00750392	-0.0143188	-0.00646901	-0.0266574	-0.00972024
346.49	-0.0314567	-0.0393148	-0.0223913	-0.0341607	-0.0353474	-0.0316657	-0.042107	-0.0229538	-0.00603748	-0.0397531	-0.0281957	-0.0310368	-0.0293427	-0.0358588	-0.0363015	-0.027459	-0.0197094	-0.0267177	-0.0248806	-0.032072	-0.0282574	-0.0237006	-0.0236846	-0.00164483	-0.0170577	-0.0221621	-0.00518242	-0.0184006	-0.0250861	-0.0115363	-0.0221668	-0.00655286	-0.0157109	-0.00713272	-0.027316	-0.0078984
346.5	-0.0314828	-0.0391473	-0.0229315	-0.0361912	-0.0361824	-0.0319393	-0.0411378	-0.0225388	-0.00754763	-0.0394648	-0.0278148	-0.0326016	-0.0284441	-0.0357127	-0.0367185	-0.0276313	-0.0205551	-0.0259105	-0.0228099	-0.0326144	-0.027078	-0.021734	-0.0228808	-0.0030535	-0.0200733	-0.0228297	-0.00693904	-0.0159601	-0.0251454	-0.00981086	-0.0233591	-0.00545469	-0.017136	-0.00799874	-0.0278518	-0.00618657
346.51	-0.0316491	-0.0391832	-0.0233755	-0.0381994	-0.0367487	-0.0318797	-0.0397947	-0.0220843	-0.00940492	-0.0390179	-0.0274156	-0.0340657	-0.0276432	-0.0355129	-0.0369482	-0.0277871	-0.0214392	-0.0249494	-0.0206833	-0.0330823	-0.02576	-0.019936	-0.021951	-0.00467177	-0.0230758	-0.0233688	-0.00878054	-0.0136891	-0.0250029	-0.00825598	-0.0243248	-0.00420175	-0.0185664	-0.00905409	-0.028273	-0.0045916
346.52	-0.0319474	-0.039287	-0.0237123	-0.0400405	-0.0370152	-0.0316546	-0.0381253	-0.0216435	-0.0114483	-0.0384713	-0.0269344	-0.0354778	-0.0269665	-0.0352692	-0.037018	-0.0278414	-0.0223685	-0.0238446	-0.0186014	-0.0334031	-0.0244785	-0.0183248	-0.0210508	-0.00633719	-0.0259953	-0.023784	-0.0105834	-0.0116277	-0.0246458	-0.0068664	-0.0251171	-0.00281559	-0.0198954	-0.0102828	-0.0285428	-0.00306173
346.53	-0.0322982	-0.0393967	-0.0239594	-0.0416389	-0.0369753	-0.0312497	-0.0361319	-0.021216	-0.0136402	-0.0378294	-0.0264114	-0.036822	-0.0264305	-0.0349727	-0.036916	-0.027815	-0.0233281	-0.0225883	-0.0166351	-0.0335293	-0.0232486	-0.0168934	-0.0201928	-0.00801925	-0.0288227	-0.0240734	-0.0122808	-0.00978362	-0.0241309	-0.00566672	-0.0257784	-0.00131877	-0.0210678	-0.0116803	-0.0285877	-0.00155862
346.54	-0.0326164	-0.0394961	-0.0241419	-0.0429474	-0.0366117	-0.0306852	-0.0338479	-0.0208117	-0.0159828	-0.0370415	-0.0258833	-0.0380997	-0.0260373	-0.0345911	-0.0366719	-0.0277154	-0.024309	-0.0212309	-0.0148128	-0.033486	-0.0221011	-0.0156386	-0.0193811	-0.00969046	-0.0315057	-0.0242541	-0.0138508	-0.00818482	-0.0235193	-0.00467088	-0.026365	0.000213378	-0.0220703	-0.013189	-0.0283473	-8.11408e-05
346.55	-0.0328441	-0.0395819	-0.0242994	-0.0439055	-0.0359322	-0.0300275	-0.0313051	-0.0204745	-0.0184834	-0.0361021	-0.0253488	-0.039274	-0.0257897	-0.0340736	-0.0363087	-0.0275365	-0.0252846	-0.0197904	-0.0131585	-0.0332993	-0.0210675	-0.0145587	-0.0186357	-0.0113188	-0.0339701	-0.0243613	-0.0153386	-0.00687024	-0.0228508	-0.00382513	-0.0269442	0.00174031	-0.0229113	-0.0147169	-0.0278505	0.00134324
346.56	-0.0329437	-0.039661	-0.0244571	-0.0444919	-0.0349699	-0.0293726	-0.0285889	-0.0202323	-0.0211154	-0.0350314	-0.0247914	-0.0403139	-0.0256654	-0.0334431	-0.0359129	-0.0273094	-0.02622	-0.018266	-0.0117068	-0.0330201	-0.0201568	-0.0136719	-0.0179676	-0.0128821	-0.0361353	-0.0244326	-0.0167738	-0.00588937	-0.0221194	-0.00302915	-0.0275481	0.00324118	-0.0235436	-0.016208	-0.0271276	0.00268652
346.57	-0.0329135	-0.0397463	-0.0246007	-0.0447128	-0.033762	-0.0287499	-0.0258229	-0.0200801	-0.0238404	-0.0338298	-0.0242316	-0.0411653	-0.0256575	-0.0327638	-0.0355755	-0.0270235	-0.0270904	-0.0166723	-0.0105062	-0.0327077	-0.0193778	-0.0130169	-0.0173829	-0.0143179	-0.037917	-0.0244548	-0.0181751	-0.00524833	-0.0213043	-0.00222602	-0.0281616	0.00467346	-0.023944	-0.0176174	-0.0262184	0.00393591
346.58	-0.0327589	-0.0398089	-0.0247036	-0.0445708	-0.0323527	-0.0281693	-0.0230902	-0.0200079	-0.0266198	-0.0324946	-0.0237206	-0.0417711	-0.0257483	-0.0320718	-0.0353151	-0.026655	-0.0279378	-0.0150303	-0.00959787	-0.0323947	-0.0187358	-0.0126417	-0.0168685	-0.0155756	-0.0392751	-0.0243733	-0.0195249	-0.00493284	-0.0204065	-0.00141133	-0.0287801	0.00598294	-0.0241076	-0.0189452	-0.025178	0.00505963
346.59	-0.032472	-0.0398094	-0.0247612	-0.0441181	-0.0307893	-0.0276219	-0.0204379	-0.0199773	-0.0293868	-0.0310741	-0.0233148	-0.0421161	-0.0259489	-0.031376	-0.0350941	-0.0261999	-0.0288039	-0.0133866	-0.00903745	-0.0320476	-0.0182151	-0.0125973	-0.0164306	-0.0166487	-0.040203	-0.0241236	-0.0208192	-0.00494927	-0.0194408	-0.000599982	-0.0293544	0.00709325	-0.0240743	-0.0202082	-0.0240775	0.00602628
346.6	-0.0320719	-0.0397044	-0.0247797	-0.0433925	-0.0291423	-0.0270965	-0.0179221	-0.0199427	-0.0320465	-0.0296335	-0.0230089	-0.0422611	-0.0262812	-0.0306693	-0.034882	-0.0256635	-0.0296987	-0.0117915	-0.00884454	-0.0316448	-0.0178012	-0.0128691	-0.0161262	-0.0175609	-0.0407216	-0.0236956	-0.0220205	-0.00527992	-0.0184152	0.000144828	-0.0298091	0.00797608	-0.0238775	-0.0213995	-0.0229718	0.00683233
346.61	-0.0315978	-0.0394939	-0.0247561	-0.0424167	-0.0274782	-0.0265986	-0.0155735	-0.0199411	-0.0345029	-0.028213	-0.0227587	-0.0422895	-0.0267069	-0.0299269	-0.0346316	-0.0250536	-0.0306151	-0.0102797	-0.0089914	-0.0311565	-0.0174843	-0.0134255	-0.0159871	-0.0183357	-0.0408269	-0.0231265	-0.0230796	-0.00590146	-0.017311	0.000778607	-0.0300858	0.00859587	-0.0235499	-0.0224819	-0.0218829	0.0075068
346.62	-0.0310752	-0.0392168	-0.0247078	-0.0411931	-0.0258238	-0.0261214	-0.0133862	-0.0200475	-0.0366612	-0.0268468	-0.022585	-0.0422965	-0.0272026	-0.0290954	-0.0342838	-0.02437	-0.0315691	-0.00890654	-0.00945089	-0.0305383	-0.017299	-0.0142112	-0.0159839	-0.0189961	-0.0405241	-0.0224489	-0.0239502	-0.00671893	-0.01614	0.00130999	-0.0301612	0.00893689	-0.0231219	-0.0233897	-0.020846	0.00806175
346.63	-0.0304981	-0.0388733	-0.0246719	-0.0397053	-0.0242627	-0.025624	-0.0113562	-0.0203003	-0.038468	-0.0255741	-0.0225096	-0.0422932	-0.0277188	-0.0281686	-0.0338212	-0.0236127	-0.0325631	-0.00770176	-0.0101991	-0.0297879	-0.0172449	-0.0151604	-0.016093	-0.0195873	-0.0398415	-0.0216836	-0.0245497	-0.00766902	-0.0149123	0.0017441	-0.0300042	0.00905031	-0.0226471	-0.024096	-0.0199078	0.00848406
346.64	-0.029861	-0.0384553	-0.0246602	-0.0379834	-0.0228899	-0.0250672	-0.00947823	-0.0207128	-0.0399533	-0.0244219	-0.0225215	-0.0422242	-0.0282324	-0.0271346	-0.0332696	-0.0227808	-0.0335688	-0.00672811	-0.011204	-0.0289059	-0.0172861	-0.0162063	-0.0163037	-0.0201242	-0.0388019	-0.0208131	-0.0248312	-0.00870676	-0.0136187	0.00208579	-0.0296057	0.0089643	-0.0221561	-0.0245855	-0.0191046	0.00875829
346.65	-0.0291827	-0.0379341	-0.0246341	-0.0360682	-0.0217124	-0.0244546	-0.0078121	-0.0212752	-0.0411658	-0.023416	-0.0226018	-0.0420708	-0.0287361	-0.0259629	-0.0326622	-0.0218571	-0.0345551	-0.00602434	-0.0124437	-0.0278889	-0.0173965	-0.0172874	-0.0166076	-0.0205948	-0.0373898	-0.0198215	-0.024742	-0.00982996	-0.0122235	0.00235093	-0.0289792	0.00866058	-0.0216544	-0.0248239	-0.0184372	0.00888419
346.66	-0.0284618	-0.0372973	-0.0245326	-0.0340454	-0.0207362	-0.0238097	-0.00646487	-0.0219507	-0.0421161	-0.022536	-0.0227297	-0.0418337	-0.0292452	-0.0246136	-0.0320372	-0.0208081	-0.0355052	-0.00560467	-0.0139233	-0.0267838	-0.017581	-0.0183219	-0.0169632	-0.0210041	-0.0356091	-0.0187057	-0.0242915	-0.0110519	-0.0106909	0.00254688	-0.0281584	0.0081595	-0.0211274	-0.024727	-0.0179213	0.008826
346.67	-0.027715	-0.0365285	-0.0243022	-0.0319879	-0.0199415	-0.0231377	-0.00546604	-0.0226798	-0.0427869	-0.0217493	-0.0228668	-0.0414726	-0.0297528	-0.0231372	-0.0313864	-0.0196487	-0.0364151	-0.00546357	-0.0156324	-0.025616	-0.0178036	-0.019232	-0.0173271	-0.0213057	-0.0334847	-0.0174678	-0.0235302	-0.0123696	-0.00900234	0.00262774	-0.027173	0.00748161	-0.0205925	-0.0242537	-0.0175542	0.00856528
346.68	-0.0269582	-0.0356299	-0.0239391	-0.0299701	-0.0193196	-0.0224886	-0.00479187	-0.0234472	-0.0431678	-0.0210648	-0.0229762	-0.0409227	-0.0302388	-0.0216045	-0.0306486	-0.0184152	-0.037288	-0.00559848	-0.017532	-0.0244114	-0.0180421	-0.0199953	-0.0176611	-0.0214173	-0.031052	-0.0161085	-0.0225113	-0.0137487	-0.0071867	0.00252631	-0.0260276	0.00662713	-0.0200814	-0.0234096	-0.0173081	0.00811299
346.69	-0.0261762	-0.0346127	-0.0235138	-0.028089	-0.0188649	-0.0218853	-0.00440959	-0.0242731	-0.0432513	-0.020525	-0.023049	-0.040145	-0.0306802	-0.0200758	-0.0297999	-0.0171615	-0.0381412	-0.00601057	-0.01957	-0.023228	-0.0182633	-0.0205798	-0.0179663	-0.0213223	-0.0283671	-0.0146676	-0.0212844	-0.0151622	-0.00527688	0.00221668	-0.0247651	0.00557886	-0.0196015	-0.0222	-0.017133	0.00753128
346.7	-0.0253576	-0.0334856	-0.0230787	-0.0264031	-0.0186092	-0.0213648	-0.00423907	-0.0251663	-0.0430096	-0.0201939	-0.0231251	-0.0391613	-0.0310769	-0.0185687	-0.028882	-0.0159594	-0.0389761	-0.00665709	-0.0217352	-0.02208	-0.0184713	-0.0210135	-0.0182412	-0.0210028	-0.0254649	-0.013172	-0.0198655	-0.0165582	-0.00330559	0.00169482	-0.0233967	0.0043337	-0.0191958	-0.0206535	-0.0169747	0.00687895
346.71	-0.024534	-0.0322858	-0.0227325	-0.0249725	-0.0186016	-0.0209632	-0.00423603	-0.0260996	-0.0424999	-0.0200832	-0.0232319	-0.0379689	-0.031421	-0.0170636	-0.0279397	-0.014838	-0.0397489	-0.00752699	-0.0239806	-0.020979	-0.0186547	-0.0213682	-0.0184443	-0.0204605	-0.0223956	-0.0116014	-0.0182723	-0.0178917	-0.00128147	0.00099551	-0.0219321	0.00290322	-0.0189076	-0.0188165	-0.016793	0.00620687
346.72	-0.0237139	-0.0310274	-0.0225187	-0.0238276	-0.0188664	-0.0206987	-0.00436577	-0.0270146	-0.0417995	-0.0201424	-0.0233947	-0.0365957	-0.0317274	-0.0155481	-0.0269827	-0.013813	-0.0403976	-0.00860519	-0.0262541	-0.0199344	-0.0187964	-0.0216742	-0.0185323	-0.0197211	-0.0192281	-0.00994556	-0.0165858	-0.0190981	0.000760567	0.000155042	-0.0203639	0.0012588	-0.0187218	-0.0167521	-0.0165701	0.00557472
346.73	-0.0229118	-0.0297186	-0.0224316	-0.0229688	-0.0193629	-0.0205367	-0.00457401	-0.0278048	-0.040958	-0.0202647	-0.0235949	-0.0351012	-0.031981	-0.0140411	-0.0260059	-0.0129251	-0.0408817	-0.00989269	-0.0284995	-0.0189524	-0.0188757	-0.0219412	-0.0184617	-0.0188142	-0.0160459	-0.00822455	-0.0149504	-0.0201241	0.00279045	-0.000818058	-0.018743	-0.000642331	-0.0185774	-0.0145461	-0.0163143	0.00499326
346.74	-0.0221329	-0.028377	-0.022412	-0.0223592	-0.0200674	-0.0205008	-0.00479915	-0.0284089	-0.0400072	-0.0203486	-0.0237709	-0.0335215	-0.032142	-0.0125997	-0.0250153	-0.0122143	-0.0411823	-0.0113226	-0.0306605	-0.0180134	-0.0188375	-0.0221713	-0.0181922	-0.0178274	-0.0129487	-0.00649448	-0.0134642	-0.0209299	0.00475593	-0.0018713	-0.0171134	-0.00283051	-0.0184536	-0.0122557	-0.016069	0.00446876
346.75	-0.0213917	-0.0270024	-0.0223746	-0.0219625	-0.0209264	-0.0205857	-0.00499631	-0.0288047	-0.0389606	-0.020389	-0.0238907	-0.0319531	-0.0322017	-0.0113132	-0.0240366	-0.0116607	-0.0413241	-0.0128037	-0.0326594	-0.0171128	-0.0186598	-0.0223021	-0.0177268	-0.0168263	-0.0100461	-0.0048024	-0.012157	-0.0215413	0.00668767	-0.00291896	-0.0155118	-0.00524501	-0.0183746	-0.00992137	-0.0159259	0.00395712
346.76	-0.0207248	-0.0256043	-0.0222609	-0.0217671	-0.0219229	-0.0207793	-0.00518314	-0.028994	-0.037818	-0.0204311	-0.0239591	-0.0304561	-0.032169	-0.010242	-0.0230852	-0.0112393	-0.0413147	-0.0142704	-0.0344073	-0.0162357	-0.0183454	-0.022252	-0.0170715	-0.0158868	-0.007421	-0.00322691	-0.0110341	-0.0220172	0.00860848	-0.003879	-0.013956	-0.00778041	-0.0183915	-0.00757282	-0.0159718	0.00339289
346.77	-0.0201294	-0.0242071	-0.0220653	-0.0218093	-0.0230681	-0.021117	-0.00537596	-0.0289572	-0.0366213	-0.0204979	-0.0240016	-0.0290325	-0.0320296	-0.00938072	-0.02218	-0.0109742	-0.0411509	-0.0157401	-0.0358283	-0.0154028	-0.0179362	-0.0219659	-0.0162855	-0.0150915	-0.00513153	-0.00184802	-0.0101014	-0.0223692	0.0105045	-0.00470098	-0.0124223	-0.0103717	-0.0185513	-0.00522794	-0.0162087	0.00276064
346.78	-0.0196432	-0.0228758	-0.0218101	-0.022118	-0.0243513	-0.0216578	-0.00562171	-0.0286308	-0.0353769	-0.0206321	-0.0240253	-0.0276724	-0.0317402	-0.00875024	-0.0213313	-0.0108829	-0.0408169	-0.0172349	-0.0368973	-0.0146404	-0.0174785	-0.0214089	-0.0153715	-0.0144862	-0.00316548	-0.000710369	-0.00938639	-0.0226055	0.0123338	-0.00535464	-0.01092	-0.0129669	-0.0189056	-0.00289832	-0.0166013	0.00206958
346.79	-0.0192949	-0.0216806	-0.0215009	-0.0227352	-0.0257091	-0.0224145	-0.00595156	-0.0280202	-0.0341058	-0.020848	-0.0240054	-0.0263798	-0.0312552	-0.00835289	-0.0205279	-0.0109342	-0.040262	-0.0187608	-0.0376274	-0.0139177	-0.0169602	-0.0205702	-0.0143187	-0.0140483	-0.00149971	0.000196467	-0.00885223	-0.0227383	0.0140667	-0.00585306	-0.00945396	-0.0155159	-0.0194177	-0.000570744	-0.0170916	0.00136388
346.8	-0.019098	-0.020649	-0.0211717	-0.0236729	-0.0271046	-0.0233935	-0.00638571	-0.0271998	-0.032858	-0.0211707	-0.0239019	-0.0252008	-0.030531	-0.00821649	-0.0197754	-0.0110597	-0.0394266	-0.0202916	-0.0380164	-0.0131346	-0.0163758	-0.0194796	-0.0131475	-0.0137234	-0.000122846	0.0008932	-0.00844947	-0.0227775	0.0156743	-0.00622785	-0.00807241	-0.018006	-0.0200132	0.00176055	-0.0176183	0.000655171
346.81	-0.0190281	-0.0197783	-0.0208679	-0.0249057	-0.0285065	-0.0245735	-0.00697855	-0.0262175	-0.0316237	-0.0216014	-0.0236769	-0.0241836	-0.0295797	-0.00835947	-0.0191022	-0.0112171	-0.0383505	-0.0217792	-0.0380993	-0.0122213	-0.0157254	-0.0181681	-0.0119257	-0.0134948	0.000966577	0.00135519	-0.00817335	-0.0227036	0.0171194	-0.00646688	-0.00680195	-0.0203673	-0.0206204	0.00408596	-0.0181325	-6.79091e-05
346.82	-0.0190935	-0.0190756	-0.0205772	-0.026381	-0.0298487	-0.025877	-0.00772247	-0.0250692	-0.0303656	-0.0220998	-0.0233539	-0.0233447	-0.028481	-0.00878871	-0.0185549	-0.0114259	-0.0370606	-0.0231456	-0.0379113	-0.0111937	-0.0150414	-0.0166989	-0.0106505	-0.0133951	0.00172438	0.00153308	-0.00803182	-0.0224774	0.0183687	-0.00657718	-0.00566824	-0.0225455	-0.0211931	0.00640807	-0.0186298	-0.000806607
346.83	-0.0193051	-0.0185471	-0.0202984	-0.0280739	-0.0310622	-0.0272693	-0.00859581	-0.0237252	-0.0290906	-0.0225853	-0.0229869	-0.0226413	-0.0273504	-0.00943947	-0.0181641	-0.0116824	-0.0355819	-0.0244242	-0.0374405	-0.0101123	-0.0143623	-0.0151397	-0.00927135	-0.0134277	0.00214831	0.00139383	-0.00800437	-0.0220479	0.0193896	-0.00657633	-0.00464585	-0.0244895	-0.0217051	0.00870683	-0.0191208	-0.00154618
346.84	-0.0197155	-0.0181335	-0.0200478	-0.029958	-0.0320971	-0.0286903	-0.00955665	-0.0222536	-0.0278033	-0.0230459	-0.022619	-0.0220672	-0.0262641	-0.0102922	-0.0179619	-0.0119547	-0.0339259	-0.0256598	-0.036645	-0.00901818	-0.0137139	-0.0135232	-0.00780696	-0.0135752	0.00233454	0.000951015	-0.00802715	-0.0213835	0.0201674	-0.00652049	-0.00373741	-0.0262289	-0.02215	0.0109586	-0.0195853	-0.00226876
346.85	-0.0203034	-0.0177903	-0.0198202	-0.032017	-0.0329247	-0.030059	-0.0105706	-0.0206894	-0.026503	-0.0235194	-0.0222985	-0.0216032	-0.0252908	-0.0113847	-0.0179452	-0.0122476	-0.0321184	-0.0268643	-0.0355473	-0.00793606	-0.0131257	-0.0118835	-0.00628729	-0.0138157	0.00234435	0.000245356	-0.00803756	-0.0204324	0.0207364	-0.00647584	-0.00295198	-0.0277517	-0.0225437	0.0131112	-0.0199947	-0.00297032
346.86	-0.0209953	-0.0175088	-0.0195879	-0.0342028	-0.0335155	-0.0312852	-0.0116329	-0.0190864	-0.0252568	-0.0240133	-0.0220468	-0.0212744	-0.0244835	-0.0127433	-0.0180544	-0.012541	-0.0302094	-0.0280341	-0.0341596	-0.00691531	-0.0126209	-0.0102562	-0.00468471	-0.014106	0.00221394	-0.000699997	-0.00798957	-0.0192269	0.0210956	-0.00652314	-0.00228492	-0.0290261	-0.0228548	0.0151023	-0.0203316	-0.00366494
346.87	-0.021713	-0.0172871	-0.0193172	-0.0364546	-0.0338777	-0.0323264	-0.0126961	-0.0175001	-0.0241236	-0.0245693	-0.0218519	-0.0210769	-0.0238954	-0.0143128	-0.0182287	-0.0128512	-0.0282738	-0.0291281	-0.0325273	-0.00600868	-0.0122159	-0.00869026	-0.00303123	-0.0143962	0.00194238	-0.0018543	-0.00788529	-0.0177878	0.0212576	-0.00676714	-0.00173572	-0.02999	-0.0230364	0.0168653	-0.0205252	-0.00430306
346.88	-0.0224368	-0.0171323	-0.0189729	-0.0387122	-0.0340154	-0.0331446	-0.0137413	-0.0159408	-0.0231322	-0.0251864	-0.0217296	-0.0210561	-0.023497	-0.0159862	-0.0184444	-0.0131877	-0.0263775	-0.0300812	-0.0306617	-0.00522897	-0.0119018	-0.00722129	-0.00140547	-0.0146479	0.00155535	-0.00318704	-0.00775869	-0.0161861	0.0212757	-0.00722153	-0.0013414	-0.0305832	-0.023031	0.018342	-0.0205429	-0.00484836
346.89	-0.0231876	-0.0170471	-0.0185761	-0.0409468	-0.0339249	-0.0337423	-0.0147939	-0.0143792	-0.0223004	-0.0258547	-0.0216872	-0.0212417	-0.0232612	-0.0177368	-0.0186965	-0.0135342	-0.0246218	-0.0308669	-0.0285913	-0.00451975	-0.0117107	-0.00586211	0.000117121	-0.0148415	0.00107596	-0.00468575	-0.00761731	-0.0144817	0.021124	-0.00784287	-0.00111805	-0.0307992	-0.0227963	0.0194975	-0.0204073	-0.00528382
346.9	-0.0239307	-0.0170234	-0.0181916	-0.0430887	-0.0336248	-0.0341376	-0.0158715	-0.0127998	-0.0216441	-0.0265462	-0.0216741	-0.0216228	-0.0232181	-0.0195483	-0.0189822	-0.0138565	-0.0230534	-0.0314874	-0.0263459	-0.00383167	-0.0116824	-0.00458137	0.00144202	-0.0149817	0.000515486	-0.00633776	-0.00746737	-0.0126887	0.0207569	-0.00864466	-0.00102636	-0.0306377	-0.0222964	0.0202997	-0.0201434	-0.00558887
346.91	-0.0246266	-0.0170838	-0.0178633	-0.0450511	-0.033156	-0.0343364	-0.0169635	-0.01122	-0.0211767	-0.0272334	-0.0216817	-0.0221466	-0.0234134	-0.0214147	-0.0192913	-0.0141768	-0.0216572	-0.0319273	-0.0239768	-0.00313454	-0.0117982	-0.0033585	0.00253093	-0.0150526	-0.000140456	-0.008119	-0.00729579	-0.0107603	0.0201419	-0.00964575	-0.0010444	-0.0301213	-0.0215202	0.0207571	-0.0197777	-0.00581832
346.92	-0.025263	-0.0171998	-0.0175986	-0.0467795	-0.0325537	-0.034376	-0.018077	-0.00968471	-0.0208813	-0.0278791	-0.0217426	-0.02279	-0.0238571	-0.0233407	-0.0196388	-0.0144914	-0.0203949	-0.0321797	-0.0215377	-0.00242412	-0.0120268	-0.00225078	0.00338187	-0.0150042	-0.000862053	-0.0100095	-0.00709584	-0.00869549	0.0192153	-0.010818	-0.0011709	-0.0293066	-0.0204713	0.0208696	-0.0192982	-0.00602678
346.93	-0.0258275	-0.0173628	-0.0174034	-0.048227	-0.0318414	-0.0342584	-0.019192	-0.00826089	-0.0207663	-0.0284238	-0.0218733	-0.0235618	-0.0245497	-0.025237	-0.0200166	-0.0147828	-0.0192545	-0.0322773	-0.0190827	-0.00176534	-0.0123277	-0.0013303	0.00402223	-0.0148467	-0.00160383	-0.0120005	-0.00686672	-0.00656336	0.0179481	-0.0121461	-0.00139207	-0.028295	-0.0192239	0.0206814	-0.018697	-0.00624302
346.94	-0.0263152	-0.0175793	-0.0173271	-0.0493742	-0.0310613	-0.0340306	-0.0203245	-0.00698162	-0.0208522	-0.0288233	-0.022086	-0.0244477	-0.0254366	-0.0270288	-0.0204596	-0.0150145	-0.0182348	-0.0322562	-0.0166686	-0.00123063	-0.0126947	-0.000647011	0.00445238	-0.0145295	-0.00229703	-0.0140964	-0.00660791	-0.00441916	0.0164074	-0.0135493	-0.00172124	-0.027162	-0.0178304	0.0202717	-0.0179892	-0.00650024
346.95	-0.0267183	-0.0178286	-0.017412	-0.0501972	-0.0302537	-0.0337195	-0.0214964	-0.00587731	-0.0211132	-0.0290917	-0.0223993	-0.0254211	-0.0264848	-0.0286913	-0.0209693	-0.0151764	-0.0173402	-0.0320891	-0.0143924	-0.000832257	-0.0131216	-0.000257586	0.00467614	-0.0140413	-0.00288075	-0.0162623	-0.0063434	-0.0022811	0.0146739	-0.0148994	-0.00213145	-0.0259141	-0.0163079	0.0196659	-0.0172408	-0.00682449
346.96	-0.0270488	-0.0180858	-0.0176612	-0.0507234	-0.029458	-0.0332999	-0.0227433	-0.00494783	-0.0214908	-0.0292283	-0.0228617	-0.0264928	-0.0276624	-0.0302451	-0.0215539	-0.0152828	-0.0165631	-0.0317794	-0.0123634	-0.000583373	-0.0135756	-0.000216577	0.00470424	-0.0134141	-0.00330954	-0.0184216	-0.00604834	-0.000167899	0.0128014	-0.0161259	-0.00256862	-0.0245706	-0.0146419	0.0188412	-0.0165336	-0.00722358
346.97	-0.0273039	-0.0183099	-0.018048	-0.0509747	-0.0287389	-0.0326736	-0.0240701	-0.00418712	-0.0219409	-0.0292256	-0.0235284	-0.0276436	-0.0289683	-0.0317011	-0.022188	-0.0153137	-0.0159142	-0.0313551	-0.0106328	-0.000487852	-0.0140302	-0.000510403	0.00456497	-0.0126666	-0.00357828	-0.0204706	-0.00571777	0.00191215	0.0107992	-0.0172255	-0.0029598	-0.0231558	-0.0128566	0.0177721	-0.0159059	-0.00768628
346.98	-0.02748	-0.0184735	-0.018561	-0.0509766	-0.028164	-0.0317897	-0.0254156	-0.00360291	-0.0224283	-0.0291225	-0.0244271	-0.0288717	-0.0303742	-0.0330233	-0.0228265	-0.0152662	-0.0154177	-0.030821	-0.009202	-0.000493767	-0.0144313	-0.00109254	0.00426863	-0.0118501	-0.00371823	-0.0223153	-0.00535353	0.00392541	0.00867444	-0.018197	-0.00327321	-0.0216645	-0.0109786	0.0164226	-0.0153727	-0.00822408
346.99	-0.027541	-0.018569	-0.0192056	-0.0507836	-0.0277856	-0.0305977	-0.0267558	-0.00321892	-0.0229023	-0.0289717	-0.025512	-0.0301958	-0.0318652	-0.0341635	-0.0234382	-0.015174	-0.0150645	-0.0302059	-0.00804302	-0.000517071	-0.0146863	-0.0018974	0.00379736	-0.0110481	-0.00374339	-0.0239357	-0.00497026	0.00585899	0.00645819	-0.0190192	-0.0034495	-0.0200933	-0.00905706	0.0148307	-0.0149382	-0.00882531
347	-0.0274996	-0.0186186	-0.0199415	-0.0504224	-0.0276145	-0.0291098	-0.028069	-0.00308875	-0.0233311	-0.0287854	-0.026699	-0.0316219	-0.0333977	-0.0351141	-0.0240155	-0.0150795	-0.0148225	-0.0294937	-0.00707129	-0.000532523	-0.0147428	-0.00282601	0.00314396	-0.0103411	-0.00364955	-0.025366	-0.00454935	0.00777044	0.00419187	-0.0196951	-0.00346209	-0.0184239	-0.0071278	0.0130877	-0.0145809	-0.009479
347.01	-0.0273481	-0.0186546	-0.0207578	-0.0499314	-0.027645	-0.0273561	-0.029308	-0.00329168	-0.0236551	-0.0285727	-0.027955	-0.0331062	-0.0349227	-0.0358586	-0.0245591	-0.015007	-0.0146945	-0.0286721	-0.00624269	-0.000502955	-0.0145721	-0.00381651	0.00237779	-0.00978579	-0.00341651	-0.0266195	-0.00406172	0.0096814	0.00189867	-0.0201874	-0.00333025	-0.0166667	-0.00523339	0.0112722	-0.0142856	-0.0102107
347.02	-0.027081	-0.0186789	-0.0216804	-0.0493231	-0.0278603	-0.0253861	-0.0304114	-0.0038384	-0.0238334	-0.0283569	-0.0292929	-0.0345565	-0.0364313	-0.0363634	-0.0250671	-0.0149591	-0.0147222	-0.0277715	-0.00556487	-0.000437823	-0.0141448	-0.00482081	0.00155831	-0.00940974	-0.00306265	-0.027676	-0.0034738	0.0115957	-0.000405483	-0.0204232	-0.00309402	-0.0148424	-0.00338744	0.00944009	-0.0140629	-0.0110556
347.03	-0.0266848	-0.0186493	-0.0227209	-0.0485998	-0.0282355	-0.0232255	-0.0313998	-0.00469854	-0.0238533	-0.0281885	-0.0306764	-0.0358418	-0.0378757	-0.0366232	-0.0255607	-0.0149728	-0.0148735	-0.0268101	-0.00505199	-0.000361428	-0.0134276	-0.00583055	0.000674285	-0.00919126	-0.00260456	-0.02849	-0.00277747	0.0134438	-0.00266649	-0.0203858	-0.00276861	-0.0129526	-0.00159174	0.00756006	-0.0138826	-0.0120422
347.04	-0.026185	-0.018536	-0.0238569	-0.0478169	-0.0287205	-0.0209368	-0.0323073	-0.00579601	-0.0237336	-0.0280866	-0.0320404	-0.0369158	-0.0392401	-0.0366101	-0.0260266	-0.0151086	-0.0151308	-0.0258409	-0.00469521	-0.000257506	-0.0124296	-0.00685358	-0.000300059	-0.00907433	-0.00208522	-0.0290436	-0.00206123	0.0151895	-0.00480527	-0.0200634	-0.00236442	-0.0110635	0.000179781	0.00566257	-0.0136685	-0.013163
347.05	-0.0256209	-0.018332	-0.0250486	-0.0470274	-0.0292292	-0.0186415	-0.0332124	-0.00707877	-0.0234304	-0.0280534	-0.0333402	-0.0377993	-0.0404977	-0.036308	-0.0264182	-0.0154229	-0.0155142	-0.0248774	-0.00451476	-0.000131271	-0.011191	-0.00789264	-0.00136959	-0.0090257	-0.00154557	-0.0293559	-0.00143587	0.0168138	-0.00674297	-0.0194268	-0.00191612	-0.00920871	0.00191844	0.00378948	-0.0133338	-0.0143714
347.06	-0.0249963	-0.0180358	-0.0262947	-0.0462852	-0.0297439	-0.0164449	-0.0341519	-0.00850703	-0.0228988	-0.0280683	-0.0345386	-0.0384844	-0.0415769	-0.0357558	-0.0266937	-0.0159589	-0.0160388	-0.0239369	-0.00454451	-3.80939e-05	-0.00975545	-0.00893946	-0.00252145	-0.00901403	-0.00108139	-0.02944	-0.0010005	0.0183577	-0.00843355	-0.0185255	-0.00144647	-0.00735146	0.00362579	0.00194662	-0.0128288	-0.0156314
347.07	-0.0243364	-0.0176515	-0.0276335	-0.0455915	-0.0302182	-0.0144158	-0.0350261	-0.0100893	-0.0221698	-0.0281166	-0.0356169	-0.0389187	-0.0424175	-0.0350016	-0.0267971	-0.0167474	-0.0166887	-0.0230283	-0.00476595	-5.50884e-07	-0.00813292	-0.00998408	-0.00375678	-0.0089656	-0.000744175	-0.0292872	-0.00080149	0.0198257	-0.00985669	-0.0174214	-0.000955562	-0.00552068	0.00527699	0.000111779	-0.012127	-0.0168722
347.08	-0.0236746	-0.0171624	-0.0291034	-0.0449562	-0.0306235	-0.0126473	-0.0357723	-0.0118454	-0.0212947	-0.0282321	-0.0365715	-0.0390364	-0.0429888	-0.034026	-0.0267396	-0.0178189	-0.0174245	-0.0221625	-0.00515019	-4.80345e-05	-0.00636796	-0.011029	-0.00507384	-0.00882561	-0.000543286	-0.028877	-0.000824782	0.0212048	-0.0110296	-0.0161552	-0.000449259	-0.00378611	0.00685817	-0.0017153	-0.0111971	-0.018037
347.09	-0.0230161	-0.0165475	-0.0307108	-0.044381	-0.0309612	-0.011181	-0.0363406	-0.013753	-0.020333	-0.0284047	-0.0374267	-0.0388519	-0.043285	-0.0328315	-0.0265895	-0.0192083	-0.0182213	-0.0213381	-0.00567665	-0.000236219	-0.00452871	-0.0120764	-0.00648182	-0.00863806	-0.000501996	-0.0281907	-0.00106751	0.0224649	-0.011966	-0.0147398	4.71414e-05	-0.00220442	0.00835303	-0.00352686	-0.0100061	-0.0190799
347.1	-0.0224117	-0.0157751	-0.0324465	-0.0438103	-0.031247	-0.0100537	-0.0366898	-0.0157434	-0.0193507	-0.0286039	-0.0382083	-0.0384131	-0.0433228	-0.0313927	-0.0263914	-0.0209023	-0.019067	-0.0205544	-0.00634849	-0.000581422	-0.00269807	-0.0131705	-0.00795006	-0.0084633	-0.000618379	-0.0271899	-0.00153563	0.0235923	-0.0126889	-0.0132128	0.000551612	-0.0007933	0.0097524	-0.00533337	-0.00856478	-0.0199766
347.11	-0.0219087	-0.0148379	-0.0342848	-0.0432252	-0.0314862	-0.00928119	-0.0367905	-0.0177104	-0.0184464	-0.0287534	-0.0389017	-0.0377512	-0.0430613	-0.0297065	-0.0261101	-0.0228682	-0.0199261	-0.019827	-0.00713456	-0.00108544	-0.000916191	-0.0142914	-0.00946284	-0.00835962	-0.000909648	-0.0258589	-0.00224927	0.0245918	-0.0132472	-0.0115565	0.00106823	0.000463385	0.0110773	-0.00710708	-0.00694384	-0.0207253
347.12	-0.021495	-0.0137508	-0.036152	-0.0425899	-0.0316461	-0.00887502	-0.0366117	-0.0195617	-0.0176527	-0.0288209	-0.0394983	-0.0369493	-0.0424368	-0.027813	-0.025675	-0.0250729	-0.020797	-0.019159	-0.0080013	-0.00172794	0.000784357	-0.0153518	-0.0110521	-0.0083708	-0.00138517	-0.0242314	-0.00323469	0.0254503	-0.0137163	-0.00978234	0.00159613	0.00157061	0.0123338	-0.00882101	-0.00523585	-0.021325
347.13	-0.0211541	-0.0125523	-0.0379794	-0.0418536	-0.0317263	-0.00884955	-0.0361699	-0.0212297	-0.0169812	-0.0287747	-0.0399747	-0.0360589	-0.0413714	-0.0257736	-0.0250779	-0.0274871	-0.0216957	-0.0185644	-0.00891685	-0.00247545	0.00239914	-0.0162892	-0.0127276	-0.00851274	-0.00204603	-0.0223468	-0.00448533	0.0260982	-0.014128	-0.00789742	0.00208917	0.00257104	0.013481	-0.0104584	-0.00353164	-0.0218038
347.14	-0.020843	-0.0113082	-0.0396753	-0.0409839	-0.0317638	-0.00924138	-0.0355558	-0.0226992	-0.016402	-0.0286112	-0.040329	-0.0350615	-0.0398264	-0.0236439	-0.0243753	-0.0300413	-0.0226109	-0.0180257	-0.00986314	-0.00327311	0.00389799	-0.01705	-0.0144844	-0.00882204	-0.00289572	-0.020279	-0.00592062	0.0264392	-0.014469	-0.00588551	0.00252131	0.00346662	0.0144125	-0.0119818	-0.00191359	-0.0221668
347.15	-0.0205815	-0.0100594	-0.0411907	-0.0400229	-0.0317656	-0.0100142	-0.0348766	-0.0239629	-0.0158792	-0.0283563	-0.0405863	-0.0339331	-0.0377922	-0.0214613	-0.0236221	-0.0326266	-0.0235093	-0.0175662	-0.010779	-0.00409466	0.00519652	-0.0175787	-0.0163322	-0.00928808	-0.00393717	-0.0181081	-0.007445	0.0264336	-0.0147137	-0.00375438	0.00289682	0.00428002	0.015048	-0.0133589	-0.000413214	-0.022412
347.16	-0.0204425	-0.00888419	-0.0425208	-0.0390095	-0.0317714	-0.0111759	-0.0342265	-0.0249839	-0.0154063	-0.0280192	-0.040779	-0.0326314	-0.0353198	-0.0192125	-0.0228351	-0.035175	-0.0243335	-0.0172569	-0.0116448	-0.00491908	0.00624192	-0.0178492	-0.0182147	-0.00994467	-0.00517796	-0.0159394	-0.00901433	0.02609	-0.0148876	-0.0014938	0.00319718	0.00497051	0.0153446	-0.0145379	0.000950868	-0.0225434
347.17	-0.0204562	-0.00784972	-0.0436819	-0.0380106	-0.0318015	-0.0127464	-0.0336576	-0.0257463	-0.0150205	-0.0275952	-0.0408999	-0.0311198	-0.0324844	-0.0169484	-0.022033	-0.0376968	-0.0250383	-0.0171885	-0.0124719	-0.00573658	0.00697182	-0.0178916	-0.0200823	-0.0107814	-0.00657356	-0.0138175	-0.0106072	0.0254926	-0.0150404	0.00088968	0.00340713	0.00547718	0.0153353	-0.0154753	0.00217486	-0.0224802
347.18	-0.0206509	-0.00705571	-0.0446729	-0.037033	-0.0318169	-0.0146933	-0.0331672	-0.0262826	-0.0147053	-0.0271223	-0.040892	-0.0293917	-0.0293466	-0.0147933	-0.0212136	-0.040184	-0.0256061	-0.017357	-0.0132724	-0.0065264	0.00737	-0.0177479	-0.0218773	-0.0117224	-0.00806433	-0.0117557	-0.0121828	0.0247072	-0.0151935	0.00334644	0.003488	0.00577057	0.0150793	-0.0161598	0.00322559	-0.0221426
347.19	-0.0209867	-0.00653094	-0.0455021	-0.0361045	-0.031752	-0.016974	-0.0327461	-0.0266579	-0.01445	-0.0266328	-0.0407029	-0.0274736	-0.0259691	-0.0128066	-0.0203807	-0.0425885	-0.0260421	-0.0177072	-0.0140307	-0.00726369	0.0074431	-0.0174799	-0.0235857	-0.0126839	-0.00960369	-0.00977759	-0.0136723	0.0237671	-0.0153334	0.00579472	0.00343843	0.00586891	0.0146874	-0.0165795	0.00411907	-0.0215013
347.2	-0.0214181	-0.00626109	-0.0461944	-0.0352288	-0.0315639	-0.019541	-0.0324031	-0.026922	-0.0142336	-0.0261523	-0.0403474	-0.0253795	-0.0224331	-0.0109966	-0.0195733	-0.0448628	-0.0264134	-0.0181823	-0.0147042	-0.00794697	0.00720411	-0.0171379	-0.0251754	-0.0136246	-0.0112027	-0.00794992	-0.0150291	0.0227099	-0.0154592	0.00815647	0.00324258	0.00580964	0.0142176	-0.0167325	0.00487159	-0.0206058
347.21	-0.0219001	-0.00623659	-0.0467518	-0.0343765	-0.0312308	-0.0222798	-0.0321803	-0.0270776	-0.0140398	-0.0256873	-0.0398428	-0.0230963	-0.0188533	-0.00932294	-0.0188157	-0.0469781	-0.0268189	-0.0187302	-0.0152881	-0.00863956	0.0067023	-0.0167587	-0.0265893	-0.0145521	-0.0128729	-0.00633835	-0.0162142	0.0215858	-0.0155732	0.0103655	0.00291279	0.00564959	0.0136726	-0.0166102	0.00550567	-0.0194949
347.22	-0.0224392	-0.00644653	-0.0471516	-0.0335192	-0.0307837	-0.0251008	-0.032093	-0.0271506	-0.013876	-0.0252295	-0.0392261	-0.0206452	-0.0153461	-0.00774753	-0.0181091	-0.0489275	-0.0272825	-0.0193461	-0.0157451	-0.00937889	0.00595165	-0.0163705	-0.027754	-0.0154859	-0.0145807	-0.00495245	-0.0171894	0.0204369	-0.0156592	0.0123535	0.00247472	0.00536226	0.0130303	-0.016244	0.00603152	-0.0181922
347.23	-0.0230331	-0.00688725	-0.0474222	-0.0326721	-0.0302937	-0.0279872	-0.0321581	-0.0271735	-0.0138157	-0.024791	-0.0385127	-0.0180683	-0.0119902	-0.0062531	-0.0174036	-0.0506575	-0.0277977	-0.0200634	-0.0160462	-0.0101699	0.0049503	-0.0159394	-0.0286802	-0.0164156	-0.0162814	-0.00377985	-0.0179512	0.0192649	-0.0156928	0.0140617	0.00198975	0.00490459	0.0122487	-0.0156578	0.00646693	-0.0167391
347.24	-0.0236367	-0.00752214	-0.0475508	-0.0318359	-0.0298235	-0.0308919	-0.0323872	-0.0271825	-0.0139225	-0.0244116	-0.0376952	-0.015458	-0.00881992	-0.00489682	-0.0166371	-0.0520865	-0.0283277	-0.0208528	-0.0161945	-0.0109482	0.00370441	-0.0154528	-0.0294204	-0.0172865	-0.017951	-0.0028272	-0.0184677	0.0180673	-0.0156436	0.0154158	0.00148398	0.00424968	0.0113169	-0.0148537	0.00684553	-0.0151582
347.25	-0.0241853	-0.00836554	-0.0474979	-0.0309944	-0.0294127	-0.033776	-0.0327872	-0.0271578	-0.0142386	-0.0240981	-0.0367698	-0.0128879	-0.00587791	-0.00371661	-0.0157273	-0.0531637	-0.028872	-0.0216309	-0.0162272	-0.0116288	0.00220504	-0.0148986	-0.0300005	-0.0180581	-0.0196373	-0.00211236	-0.0187361	0.0168323	-0.0154789	0.0163774	0.000965066	0.00346287	0.0102454	-0.0138948	0.00713219	-0.0134717
347.26	-0.0246729	-0.00940557	-0.0472531	-0.0301129	-0.0290975	-0.0366211	-0.0333575	-0.0270798	-0.0148139	-0.0238191	-0.0357215	-0.0104496	-0.00321072	-0.00270038	-0.0145975	-0.0538547	-0.02942	-0.0223531	-0.0161707	-0.0121858	0.00047933	-0.0142919	-0.0304327	-0.0186941	-0.0213442	-0.00163978	-0.0188048	0.0155026	-0.0152079	0.0169253	0.000430353	0.00258922	0.00913651	-0.012877	0.00730768	-0.0117293
347.27	-0.025136	-0.0106638	-0.0468382	-0.0291696	-0.0288946	-0.039429	-0.0340694	-0.0269529	-0.0156328	-0.0235459	-0.0345626	-0.00819863	-0.000832804	-0.00182783	-0.0132744	-0.0541508	-0.0299757	-0.0230076	-0.0160338	-0.0126142	-0.00138865	-0.0136601	-0.0307499	-0.0191759	-0.0230366	-0.00134814	-0.0187256	0.0140567	-0.0148259	0.0170627	-0.000172266	0.00165862	0.00807117	-0.0118784	0.0073592	-0.00996761
347.28	-0.0256376	-0.0121751	-0.046303	-0.0281419	-0.0288129	-0.0421786	-0.0349146	-0.026753	-0.0166193	-0.0232186	-0.0333036	-0.0061963	0.00126489	-0.00114977	-0.0118293	-0.0540103	-0.0305053	-0.023577	-0.0157824	-0.0128838	-0.00335657	-0.0129712	-0.0309486	-0.0194888	-0.0246523	-0.00123671	-0.0185131	0.0124808	-0.014378	0.0167905	-0.000864619	0.000694906	0.00709594	-0.0109491	0.00724238	-0.00826638
347.29	-0.0262033	-0.0139197	-0.0456945	-0.0269938	-0.0288239	-0.0448272	-0.0358459	-0.0264556	-0.0177356	-0.0227767	-0.031952	-0.00446076	0.00304603	-0.000731056	-0.0103135	-0.0534385	-0.0309824	-0.0241051	-0.0154232	-0.0129685	-0.00539958	-0.0122123	-0.0310225	-0.01963	-0.026129	-0.00132051	-0.0181293	0.0108028	-0.0139715	0.0160653	-0.00158427	-0.00031352	0.0061966	-0.0100905	0.00692372	-0.00670994
347.3	-0.0268318	-0.0158302	-0.0450389	-0.0256618	-0.028935	-0.0473463	-0.0368411	-0.0261068	-0.0189348	-0.0221886	-0.0305048	-0.00301799	0.00445944	-0.000598628	-0.00875346	-0.052486	-0.0313309	-0.0246397	-0.0149902	-0.012887	-0.00750458	-0.011419	-0.0309393	-0.0196128	-0.0274055	-0.00158309	-0.0175475	0.00906192	-0.0136708	0.0148568	-0.00227303	-0.00136418	0.005315	-0.00926865	0.00640954	-0.00537172
347.31	-0.0275042	-0.0178708	-0.0443329	-0.0241039	-0.0291592	-0.049696	-0.037873	-0.0257568	-0.0201552	-0.0214646	-0.0289945	-0.0018709	0.00548302	-0.00073477	-0.00720686	-0.0511654	-0.0315211	-0.0251615	-0.0145242	-0.012659	-0.00960981	-0.0106371	-0.0306533	-0.0193836	-0.0284348	-0.00201427	-0.0167241	0.00725139	-0.01347	0.0132278	-0.00293387	-0.00246239	0.00441798	-0.00841514	0.00572144	-0.00433428
347.32	-0.0281798	-0.0199809	-0.0435816	-0.0223371	-0.0294374	-0.0518424	-0.0388973	-0.0254415	-0.0213437	-0.0205847	-0.0274512	-0.00103652	0.00611676	-0.00111655	-0.0057261	-0.0494599	-0.0315645	-0.0256611	-0.0140905	-0.0123487	-0.0116799	-0.00992845	-0.030137	-0.0189225	-0.0291826	-0.00263907	-0.0156138	0.00531871	-0.013321	0.0112916	-0.00359474	-0.00364959	0.00348732	-0.00749254	0.00488068	-0.00360652
347.33	-0.0287874	-0.022102	-0.04283	-0.0203814	-0.0297574	-0.0537168	-0.0398591	-0.025169	-0.0225204	-0.0195395	-0.0259008	-0.000491033	0.00636979	-0.00168675	-0.00434077	-0.0473545	-0.0314831	-0.0261296	-0.0137418	-0.0119916	-0.0136711	-0.00930714	-0.0293733	-0.0182531	-0.0296297	-0.0034469	-0.0142157	0.00324424	-0.0131399	0.0091717	-0.00424573	-0.00492791	0.00251792	-0.00646659	0.00390208	-0.00316767
347.34	-0.0292874	-0.0241807	-0.0421184	-0.0182671	-0.0301103	-0.055277	-0.0407456	-0.0249163	-0.0236837	-0.0183588	-0.0244152	-0.000216285	0.00625003	-0.00246215	-0.00310911	-0.0448823	-0.0312686	-0.0265196	-0.013516	-0.0115695	-0.0155526	-0.0087525	-0.0283699	-0.0174001	-0.0297543	-0.00436742	-0.0125993	0.00104424	-0.0128805	0.00701249	-0.00489096	-0.00622358	0.00155688	-0.00531723	0.00274648	-0.00301924
347.35	-0.0296649	-0.02619	-0.0414254	-0.0160496	-0.0305014	-0.056471	-0.0415389	-0.0246885	-0.0248015	-0.0170839	-0.0230084	-0.000212278	0.00572866	-0.00346862	-0.00204556	-0.0421059	-0.0309288	-0.026769	-0.0134275	-0.0110397	-0.0172592	-0.00825337	-0.0271141	-0.0164777	-0.0295354	-0.00532326	-0.0108915	-0.00125645	-0.0125663	0.00491461	-0.00549897	-0.0074491	0.000675948	-0.00409583	0.00138534	-0.00317233
347.36	-0.0299015	-0.0281069	-0.040741	-0.0138004	-0.03093	-0.0572496	-0.042212	-0.0244886	-0.0258548	-0.015734	-0.0216968	-0.000487625	0.00481297	-0.0047164	-0.00114306	-0.0390808	-0.030444	-0.0268457	-0.0134624	-0.0104172	-0.0187426	-0.00774619	-0.0255879	-0.0155565	-0.0289836	-0.00625789	-0.00916568	-0.00365195	-0.0122519	0.00291674	-0.00605998	-0.00858579	-5.5365e-05	-0.00281173	-0.000130007	-0.00362055
347.37	-0.0299558	-0.0299292	-0.0400697	-0.0115876	-0.031388	-0.0575592	-0.0427566	-0.0243206	-0.0268249	-0.014335	-0.0204718	-0.00100806	0.00354685	-0.0062253	-0.000410308	-0.0358547	-0.0298418	-0.0267684	-0.0135632	-0.00971502	-0.019968	-0.00715831	-0.0237675	-0.0146567	-0.0281306	-0.00715555	-0.00747765	-0.00609492	-0.0119889	0.00107058	-0.00656477	-0.00962754	-0.000592544	-0.00147138	-0.00166719	-0.00436645
347.38	-0.0298148	-0.0317007	-0.0394077	-0.0094698	-0.0318548	-0.0574122	-0.0431578	-0.0241944	-0.0277004	-0.0129351	-0.0193167	-0.0017534	0.00199804	-0.00796021	0.000160781	-0.0324966	-0.0291314	-0.0265602	-0.013678	-0.00893787	-0.0208904	-0.00650409	-0.0217141	-0.0138016	-0.0269915	-0.00798973	-0.0058817	-0.00851732	-0.0117843	-0.000580882	-0.00702167	-0.0105973	-0.000919396	-6.73142e-05	-0.00315074	-0.00543878
347.39	-0.0294274	-0.0334167	-0.0387776	-0.00749755	-0.0322793	-0.0568248	-0.0434531	-0.0241319	-0.0284341	-0.0115782	-0.0182037	-0.00270966	0.00021615	-0.00988543	0.000573971	-0.029105	-0.0283001	-0.026229	-0.0137676	-0.00811045	-0.0215125	-0.00580195	-0.0194836	-0.0130229	-0.0255837	-0.00877674	-0.00438986	-0.0108447	-0.0116283	-0.00200202	-0.0074193	-0.0115517	-0.00104893	0.00142706	-0.00454843	-0.00681941
347.4	-0.0287927	-0.0350629	-0.0382011	-0.00567083	-0.0325862	-0.0558505	-0.0436396	-0.0241364	-0.0289725	-0.0103252	-0.0171477	-0.00384448	-0.00173156	-0.011986	0.000833803	-0.0257758	-0.0273383	-0.0257867	-0.0138411	-0.00728421	-0.0218824	-0.00508613	-0.0171153	-0.0123089	-0.0239198	-0.00950682	-0.0029837	-0.0130043	-0.0115107	-0.00317652	-0.00776026	-0.0125434	-0.00102992	0.00299426	-0.00583376	-0.00847691
347.41	-0.0279209	-0.0366094	-0.0377305	-0.00397845	-0.0327163	-0.0545021	-0.0436949	-0.0242089	-0.029263	-0.00924752	-0.0161876	-0.00512791	-0.00379533	-0.0142234	0.000978425	-0.0225512	-0.0262955	-0.0252808	-0.0139528	-0.00647556	-0.022022	-0.00442909	-0.0146178	-0.0116542	-0.0220355	-0.0101401	-0.00167604	-0.0150088	-0.0114287	-0.00407299	-0.00803899	-0.0135974	-0.000887936	0.00457176	-0.00698388	-0.0103727
347.42	-0.0268508	-0.0380073	-0.037401	-0.00242996	-0.0326207	-0.0528328	-0.0436057	-0.0243045	-0.0293161	-0.00840074	-0.0153285	-0.00651488	-0.00589156	-0.0165551	0.00107528	-0.0194907	-0.0252084	-0.0247616	-0.0141329	-0.00569247	-0.0219432	-0.00388685	-0.0120669	-0.0110649	-0.0200241	-0.0106544	-0.00052589	-0.0168506	-0.0113385	-0.00470294	-0.00824106	-0.0147258	-0.000599887	0.00608306	-0.0079563	-0.0124371
347.43	-0.0255978	-0.0391926	-0.0372119	-0.00106311	-0.0322601	-0.050898	-0.04343	-0.0244141	-0.0291742	-0.00782231	-0.0145395	-0.00796287	-0.00794223	-0.0189295	0.00117102	-0.0166977	-0.0240627	-0.0242533	-0.0144178	-0.0049214	-0.0216931	-0.00348795	-0.00953527	-0.0105261	-0.0179759	-0.0110392	0.000356526	-0.0184829	-0.0111666	-0.00510759	-0.00836151	-0.0159175	-0.000161797	0.00747204	-0.00868401	-0.0145965
347.44	-0.0241764	-0.0401055	-0.0371663	6.53854e-05	-0.0316301	-0.0487902	-0.0431835	-0.024511	-0.028913	-0.00749735	-0.0138025	-0.00947882	-0.00990674	-0.0212964	0.00131121	-0.0142522	-0.0228569	-0.0237869	-0.0148292	-0.00418268	-0.0213031	-0.00321545	-0.00707165	-0.0100169	-0.0159739	-0.01133	0.000888104	-0.0198267	-0.0108555	-0.0053138	-0.00838781	-0.0171515	0.000425227	0.00877036	-0.00913078	-0.0167844
347.45	-0.0225986	-0.0407189	-0.03726	0.00091463	-0.0307356	-0.0466036	-0.0428709	-0.024639	-0.0286084	-0.00738894	-0.0131175	-0.0110417	-0.011784	-0.0236624	0.00148792	-0.0122089	-0.0216164	-0.0233514	-0.0154061	-0.00355141	-0.0208002	-0.00301116	-0.00470961	-0.00949614	-0.0140618	-0.0115413	0.00106024	-0.0208518	-0.0104187	-0.00538395	-0.00833834	-0.0183457	0.00114729	0.00998575	-0.00930542	-0.018959
347.46	-0.0208689	-0.0409865	-0.0374749	0.00148903	-0.0296311	-0.0443635	-0.042456	-0.0248137	-0.0283634	-0.00744512	-0.0124707	-0.0125695	-0.0135915	-0.0260461	0.00166548	-0.0105811	-0.020365	-0.0229477	-0.0161473	-0.00311244	-0.0202274	-0.00285339	-0.0024834	-0.0089367	-0.0122666	-0.0116502	0.000910103	-0.021556	-0.00990934	-0.00542194	-0.00818609	-0.0194523	0.0019879	0.0110902	-0.00924146	-0.0211026
347.47	-0.0190521	-0.0408989	-0.0377676	0.00183122	-0.0283438	-0.0420595	-0.0418631	-0.0250203	-0.0283048	-0.00763275	-0.0118553	-0.0139815	-0.0153722	-0.0284132	0.00181511	-0.00935036	-0.0190993	-0.022617	-0.0169985	-0.00290479	-0.0196082	-0.00274059	-0.000429219	-0.00832235	-0.0105479	-0.011604	0.000470732	-0.0220181	-0.00938295	-0.00545381	-0.00791734	-0.0204838	0.00290299	0.0120382	-0.0089749	-0.0231733
347.48	-0.0171909	-0.0404558	-0.0381011	0.00197203	-0.0269032	-0.0397066	-0.0411073	-0.0251802	-0.0284729	-0.00793939	-0.0112716	-0.0152404	-0.0171349	-0.0307417	0.0018976	-0.00852629	-0.0178474	-0.0224044	-0.0179208	-0.00293556	-0.018979	-0.00266597	0.0014128	-0.00772595	-0.00890958	-0.0113662	-0.00021608	-0.0222873	-0.00890032	-0.00548	-0.00755632	-0.0214362	0.00383849	0.0127679	-0.00851159	-0.025142
347.49	-0.0152725	-0.0396985	-0.0384383	0.00195188	-0.025347	-0.0373082	-0.0401946	-0.0252027	-0.0288867	-0.00831034	-0.0107485	-0.0163741	-0.0188448	-0.0330028	0.00191668	-0.00808027	-0.0166432	-0.0223316	-0.0188774	-0.0032105	-0.0184094	-0.00261393	0.00297179	-0.00724167	-0.00739793	-0.0109267	-0.00112005	-0.022378	-0.00850453	-0.00549061	-0.00713765	-0.0222563	0.00475412	0.0132411	-0.00789133	-0.0269743
347.5	-0.0133193	-0.0386685	-0.0387459	0.00182744	-0.0237256	-0.0349056	-0.0391458	-0.0250385	-0.0294957	-0.00871068	-0.010318	-0.0173661	-0.0204781	-0.035092	0.00189932	-0.00796005	-0.0155073	-0.0224253	-0.0198634	-0.00368038	-0.0179313	-0.00258033	0.00418851	-0.00690378	-0.0060466	-0.0103319	-0.00220337	-0.0223028	-0.00823284	-0.00545371	-0.00668233	-0.0228891	0.00560131	0.0134645	-0.00722863	-0.0286099
347.51	-0.0113356	-0.0374266	-0.0389548	0.0016067	-0.0221135	-0.0325458	-0.0379777	-0.0246655	-0.0302371	-0.00910678	-0.0100187	-0.0181789	-0.0219792	-0.0369741	0.00187553	-0.0081294	-0.0143962	-0.0227073	-0.0208563	-0.00427024	-0.0175436	-0.0025133	0.00500918	-0.00666714	-0.00490277	-0.00962759	-0.00340131	-0.0220934	-0.00809715	-0.00531095	-0.00622914	-0.0232952	0.00633859	0.0134624	-0.00659116	-0.0299954
347.52	-0.00932289	-0.0360356	-0.0390172	0.00131604	-0.0205366	-0.0302638	-0.0367581	-0.0241189	-0.031072	-0.0094753	-0.00983234	-0.0188115	-0.0233015	-0.0386233	0.00183567	-0.0085102	-0.0132935	-0.0232179	-0.0218242	-0.00494734	-0.0172208	-0.00237982	0.00541225	-0.00649942	-0.00401053	-0.00887493	-0.00465465	-0.0217956	-0.00810006	-0.00505017	-0.00581148	-0.0234816	0.00690187	0.0132099	-0.00602583	-0.0310699
347.53	-0.0072859	-0.0345562	-0.0388839	0.000935691	-0.0190361	-0.0280857	-0.035579	-0.0234059	-0.031934	-0.00978056	-0.00971369	-0.019206	-0.0244344	-0.0400152	0.0017142	-0.00902052	-0.0121941	-0.02403	-0.0227754	-0.00566588	-0.0169443	-0.00222174	0.00540153	-0.00640892	-0.00338946	-0.00813471	-0.00592167	-0.0213888	-0.00820657	-0.00464116	-0.00545666	-0.0234992	0.007239	0.0126603	-0.00556481	-0.031773
347.54	-0.00527013	-0.0330412	-0.0385064	0.000406603	-0.0176047	-0.0260266	-0.0344928	-0.0225318	-0.0327758	-0.0100011	-0.00963116	-0.0193224	-0.0253861	-0.0411135	0.00145183	-0.00960632	-0.0111106	-0.0251636	-0.0237025	-0.0064003	-0.0167173	-0.00207723	0.00498652	-0.00642791	-0.0030329	-0.00748067	-0.00713675	-0.0208028	-0.00838388	-0.00406507	-0.00515289	-0.0234228	0.00727869	0.0118134	-0.00524205	-0.0320585
347.55	-0.00339551	-0.0315175	-0.0378907	-0.000312874	-0.0162168	-0.0240906	-0.0334965	-0.0215062	-0.0335849	-0.010132	-0.00955591	-0.0191936	-0.0261674	-0.0418985	0.00107293	-0.0102521	-0.0100754	-0.0266355	-0.0245731	-0.00716163	-0.0165184	-0.00197984	0.00425294	-0.00655065	-0.00295807	-0.00696154	-0.00827195	-0.0199368	-0.00862339	-0.00333358	-0.00488771	-0.0232548	0.00702487	0.0106876	-0.00505888	-0.0319069
347.56	-0.00176224	-0.0300493	-0.0370366	-0.00119854	-0.0148821	-0.0223341	-0.0325627	-0.0203543	-0.0343856	-0.0101701	-0.00948524	-0.0188808	-0.0268359	-0.0423643	0.000617508	-0.0109725	-0.0091204	-0.0284406	-0.0253836	-0.00796728	-0.0162897	-0.0019478	0.00330677	-0.00673714	-0.00317276	-0.0065791	-0.00934577	-0.0187503	-0.00891982	-0.00246702	-0.00465181	-0.0230068	0.00651931	0.00931762	-0.00504511	-0.0313023
347.57	-0.00037571	-0.0286935	-0.0359947	-0.0022516	-0.0135984	-0.0207681	-0.0316689	-0.0191466	-0.0351787	-0.0101261	-0.00940201	-0.018417	-0.0273769	-0.0425716	0.000103326	-0.0117884	-0.00829024	-0.0305098	-0.0261399	-0.00880515	-0.0160206	-0.00202289	0.00221089	-0.00689603	-0.00359918	-0.00631786	-0.0103373	-0.0172311	-0.00922926	-0.00155659	-0.00441548	-0.0226869	0.00580153	0.00771581	-0.00519642	-0.0301696
347.58	0.000787743	-0.0274877	-0.0348222	-0.00346694	-0.0123249	-0.0193935	-0.0307876	-0.0179447	-0.0359462	-0.0100367	-0.00931524	-0.0177905	-0.0277397	-0.0425208	-0.00046156	-0.0126726	-0.00763668	-0.0327208	-0.0268018	-0.00965576	-0.0156651	-0.00218452	0.00101143	-0.00697451	-0.00419289	-0.00615456	-0.0111961	-0.0154069	-0.00951273	-0.000699187	-0.00415241	-0.0222836	0.00489231	0.00588272	-0.00547274	-0.0285289
347.59	0.00176064	-0.026411	-0.033574	-0.00487371	-0.0110762	-0.0182194	-0.0299627	-0.0167507	-0.0367016	-0.00991097	-0.00927527	-0.0170012	-0.0279304	-0.0421112	-0.00108148	-0.0135797	-0.00717511	-0.0350018	-0.0273272	-0.0104972	-0.0151632	-0.00241334	-0.000260112	-0.0069693	-0.00494853	-0.00606678	-0.0118871	-0.0133348	-0.00974623	3.20912e-05	-0.00384832	-0.021776	0.00382866	0.00383606	-0.0058111	-0.0264958
347.6	0.00252571	-0.0254171	-0.0322818	-0.00645248	-0.00990631	-0.0172324	-0.0292666	-0.015553	-0.0374899	-0.00973369	-0.00934052	-0.0160131	-0.0279931	-0.0412812	-0.0017891	-0.0144693	-0.00694096	-0.0373076	-0.0276698	-0.0113079	-0.0144324	-0.00269866	-0.00156748	-0.0069008	-0.00589715	-0.00603282	-0.0124017	-0.0110488	-0.00993687	0.000586002	-0.00353699	-0.0211749	0.00260916	0.00160723	-0.0061803	-0.0241739
347.61	0.0030294	-0.0244742	-0.0309597	-0.00816174	-0.00889347	-0.016439	-0.0287516	-0.0143417	-0.0383476	-0.00949173	-0.00953078	-0.0148236	-0.0279835	-0.0400379	-0.00254356	-0.0152853	-0.00693232	-0.039604	-0.0278301	-0.0120676	-0.0134357	-0.00299791	-0.00288643	-0.00679451	-0.00702155	-0.00604405	-0.0127407	-0.00857531	-0.0100844	0.000947841	-0.00324306	-0.0205294	0.00122067	-0.000780586	-0.00650121	-0.0216016
347.62	0.00321571	-0.0235671	-0.0296076	-0.0099765	-0.00809673	-0.0158971	-0.0284008	-0.0131285	-0.0392343	-0.00915763	-0.00986115	-0.0134977	-0.0279513	-0.038432	-0.00327663	-0.0159944	-0.00711221	-0.0418884	-0.0278131	-0.0127158	-0.0122328	-0.00325105	-0.0042432	-0.00664451	-0.00827851	-0.00611585	-0.012919	-0.00595627	-0.0101527	0.00114455	-0.00297249	-0.0198623	-0.000329818	-0.00331316	-0.00676314	-0.0188424
347.63	0.00309544	-0.0226904	-0.028226	-0.0118739	-0.00751225	-0.0156273	-0.0281838	-0.0119259	-0.0401103	-0.00871926	-0.0103564	-0.0120933	-0.0278668	-0.0365307	-0.00394464	-0.0165675	-0.0074659	-0.044103	-0.0276644	-0.0132257	-0.010877	-0.00340018	-0.00567725	-0.00640409	-0.00965731	-0.00628177	-0.0129562	-0.00323973	-0.0101319	0.00120874	-0.00274923	-0.0191614	-0.00203343	-0.00594616	-0.00696008	-0.0159791
347.64	0.00270174	-0.0218508	-0.0268044	-0.0137833	-0.00708141	-0.0155818	-0.028062	-0.0107552	-0.0409185	-0.00817714	-0.0110453	-0.0106645	-0.0277153	-0.0344133	-0.0045644	-0.0169338	-0.00795643	-0.0461922	-0.0274175	-0.0135445	-0.0094015	-0.0034411	-0.00717804	-0.00604486	-0.0111563	-0.00657075	-0.0128263	-0.000463059	-0.0100502	0.0011413	-0.00263134	-0.018353	-0.00380462	-0.00866627	-0.00712312	-0.0130628
347.65	0.00200909	-0.0210688	-0.0253725	-0.0156469	-0.00675005	-0.0157277	-0.0279911	-0.00962101	-0.0416097	-0.00750396	-0.0119515	-0.00923771	-0.0275062	-0.0321431	-0.00517133	-0.017076	-0.00856151	-0.0481079	-0.0270731	-0.0137029	-0.00779854	-0.00337639	-0.00876562	-0.00559134	-0.0127429	-0.00695813	-0.0125425	0.00233895	-0.00992272	0.000949956	-0.00269831	-0.0173662	-0.00556668	-0.0115183	-0.00731975	-0.010157
347.66	0.0009816	-0.0203411	-0.0239799	-0.0174222	-0.00644845	-0.0160294	-0.0279396	-0.0085161	-0.0421547	-0.00666963	-0.0130554	-0.0078746	-0.0272698	-0.0297707	-0.00583289	-0.016996	-0.00925454	-0.0498488	-0.0265937	-0.0137905	-0.00602321	-0.00320741	-0.010407	-0.00506326	-0.0143555	-0.00739231	-0.0121105	0.00509542	-0.0097819	0.000613188	-0.00301255	-0.0162038	-0.00724661	-0.014507	-0.00753451	-0.00733072
347.67	-0.000346188	-0.0196956	-0.0226796	-0.0190741	-0.00612255	-0.0164359	-0.0278996	-0.00749845	-0.0425165	-0.00564484	-0.014334	-0.00662955	-0.0270293	-0.0273378	-0.00664318	-0.0166875	-0.0100339	-0.0514338	-0.0259504	-0.0138802	-0.00406909	-0.00290378	-0.0120568	-0.00446307	-0.0159459	-0.00783923	-0.0115103	0.00777072	-0.00963957	0.00011958	-0.00359925	-0.0148933	-0.00886223	-0.0175755	-0.00773877	-0.00462514
347.68	-0.00190441	-0.019125	-0.0215094	-0.0205954	-0.0057427	-0.0168714	-0.0278696	-0.00658809	-0.0426632	-0.00445727	-0.0157017	-0.00552673	-0.0268298	-0.0248894	-0.00760493	-0.0161668	-0.0108576	-0.052816	-0.0251533	-0.0139844	-0.00199877	-0.00246838	-0.0136722	-0.00379467	-0.017467	-0.0083429	-0.0107662	0.0103496	-0.00952613	-0.000557212	-0.00439364	-0.013463	-0.0104796	-0.0206439	-0.00792042	-0.00210267
347.69	-0.00360188	-0.0185718	-0.0204678	-0.0219809	-0.0052835	-0.0172968	-0.0278192	-0.00580087	-0.0426198	-0.00316976	-0.0170856	-0.00458347	-0.0266905	-0.0224221	-0.00867129	-0.0154827	-0.0117295	-0.0539638	-0.0242563	-0.0141196	0.000172649	-0.00196105	-0.0152272	-0.00305023	-0.0188928	-0.00893718	-0.00989264	0.0128036	-0.00944649	-0.00138997	-0.00531561	-0.0119584	-0.0121266	-0.0236052	-0.00804656	0.000227491
347.7	-0.00536004	-0.018013	-0.0195193	-0.0232233	-0.00474542	-0.0177141	-0.0277623	-0.00517638	-0.0423831	-0.00186136	-0.0184453	-0.00382743	-0.0266283	-0.019933	-0.009806	-0.0146492	-0.0126301	-0.0547858	-0.0233203	-0.0142865	0.00240752	-0.00144249	-0.0166806	-0.00223243	-0.0202167	-0.00960278	-0.00893205	0.015053	-0.00932525	-0.00229029	-0.00633991	-0.0104	-0.0138004	-0.0263577	-0.00808273	0.00235583
347.71	-0.00710557	-0.0174564	-0.0186223	-0.0243406	-0.0041252	-0.0181389	-0.027691	-0.00470568	-0.0419773	-0.000581078	-0.019787	-0.00323635	-0.0266419	-0.0174585	-0.0110254	-0.0136489	-0.0135756	-0.0551698	-0.0223777	-0.0144937	0.00468985	-0.000909422	-0.018008	-0.00135932	-0.0214237	-0.010318	-0.00790963	0.0170174	-0.00908155	-0.00316957	-0.00747413	-0.00881725	-0.0154061	-0.0288451	-0.00806825	0.00428934
347.72	-0.00881933	-0.016896	-0.01777	-0.0253372	-0.00340198	-0.0185635	-0.0275662	-0.00438598	-0.0414515	0.000658411	-0.0211137	-0.0028124	-0.0267253	-0.0150775	-0.0123222	-0.0125045	-0.0145705	-0.0550729	-0.0214729	-0.0147273	0.00694726	-0.000368112	-0.0191775	-0.000480827	-0.0224765	-0.0110609	-0.00687547	0.018631	-0.00869956	-0.00396942	-0.00871429	-0.00727391	-0.0168763	-0.0310671	-0.00803061	0.00603975
347.73	-0.0104987	-0.0163547	-0.0169796	-0.0261971	-0.0025906	-0.0189759	-0.0273607	-0.00418243	-0.0408729	0.00181962	-0.022395	-0.00257835	-0.0268712	-0.0128309	-0.0136687	-0.0112441	-0.015599	-0.0545023	-0.0206294	-0.0149152	0.00913395	0.000182789	-0.020175	0.000353776	-0.0233107	-0.0117645	-0.00592201	0.0198589	-0.00821809	-0.00463849	-0.0100204	-0.00575558	-0.0181664	-0.0330068	-0.00793298	0.00760024
347.74	-0.0121761	-0.0158688	-0.0162529	-0.0269336	-0.00167537	-0.0193735	-0.0270782	-0.0040932	-0.0402344	0.00285049	-0.0236223	-0.00261549	-0.0270627	-0.0107472	-0.0150526	-0.00992638	-0.0166544	-0.0534784	-0.0198333	-0.0150206	0.0111884	0.000730976	-0.0209678	0.00108812	-0.0238332	-0.0123484	-0.00512993	0.0206802	-0.00769792	-0.00517979	-0.0113586	-0.00424666	-0.0192302	-0.0346615	-0.0077402	0.00897545
347.75	-0.0138526	-0.0154229	-0.0155784	-0.0275881	-0.000677233	-0.0197367	-0.0267202	-0.00417492	-0.0395155	0.00371068	-0.0247643	-0.00294788	-0.0272597	-0.00883403	-0.0164203	-0.0086076	-0.0177642	-0.0520388	-0.0190718	-0.0150913	0.0130178	0.00125688	-0.0214883	0.0016817	-0.023996	-0.0127942	-0.00453127	0.0211036	-0.007194	-0.00562306	-0.0126904	-0.00278623	-0.0200487	-0.0360253	-0.00738488	0.01017
347.76	-0.0154627	-0.0149956	-0.014991	-0.0281343	0.000386336	-0.0200642	-0.0263155	-0.0044376	-0.0387061	0.00438635	-0.0258347	-0.00358206	-0.0274017	-0.00712481	-0.0177247	-0.00733735	-0.0189291	-0.0502478	-0.0183398	-0.0152282	0.0144988	0.00175312	-0.0217313	0.00218673	-0.02378	-0.0130947	-0.00409337	0.0211774	-0.00672586	-0.00598531	-0.0139963	-0.00145063	-0.0206207	-0.0370422	-0.00681002	0.0111998
347.77	-0.0169302	-0.0145915	-0.0144973	-0.0285458	0.00147524	-0.0203262	-0.0259042	-0.00489095	-0.0377488	0.00485232	-0.0268088	-0.00448049	-0.027456	-0.00566212	-0.0189565	-0.00616179	-0.0201261	-0.0481894	-0.0176208	-0.0154888	0.0155938	0.00216577	-0.0217404	0.00263534	-0.0231825	-0.0132358	-0.0037915	0.0209623	-0.00629186	-0.00625349	-0.0152212	-0.000288337	-0.0209681	-0.0377113	-0.00604539	0.0120768
347.78	-0.0181866	-0.0141848	-0.0140971	-0.0287886	0.00253705	-0.0205105	-0.0255051	-0.00556008	-0.036596	0.00505448	-0.02768	-0.00564064	-0.0274003	-0.00446819	-0.0200905	-0.00511019	-0.0212736	-0.0458977	-0.0169229	-0.0159103	0.0162997	0.00245096	-0.0215931	0.0030355	-0.0221883	-0.0131623	-0.00358281	0.0204868	-0.00585389	-0.00646628	-0.0162943	0.000670621	-0.0211335	-0.0380435	-0.00512856	0.0128391
347.79	-0.0191876	-0.0137057	-0.0138187	-0.0288759	0.00360161	-0.020589	-0.0251321	-0.00644038	-0.0351973	0.00493617	-0.028418	-0.00708471	-0.0272229	-0.00355102	-0.0211086	-0.00421988	-0.0223122	-0.0433776	-0.0162657	-0.0164503	0.0166121	0.00258719	-0.0213238	0.00337521	-0.0207867	-0.0128863	-0.00342637	0.0197562	-0.00539849	-0.00664239	-0.0171164	0.00140687	-0.0211511	-0.0380429	-0.00406455	0.013552
347.8	-0.0199517	-0.0130982	-0.0136524	-0.0288093	0.00467309	-0.0205599	-0.024736	-0.00749462	-0.0335841	0.00446995	-0.0289776	-0.00878303	-0.026924	-0.00291771	-0.0219681	-0.00353195	-0.0232437	-0.0406859	-0.0156989	-0.0170284	0.0165642	0.00255032	-0.0209441	0.00362994	-0.0189884	-0.0124379	-0.00332484	0.0187706	-0.00491071	-0.00682202	-0.0176324	0.00194984	-0.0210379	-0.037734	-0.00283953	0.0142394
347.81	-0.0205176	-0.0123169	-0.0135767	-0.0286222	0.00572259	-0.0204155	-0.0242974	-0.00872298	-0.0318246	0.0036649	-0.0293299	-0.0106958	-0.0265083	-0.00254886	-0.0226402	-0.00306918	-0.0240894	-0.0378429	-0.0152392	-0.0175844	0.0161792	0.00233448	-0.0204431	0.00372367	-0.0168313	-0.0118409	-0.00334426	0.0174983	-0.00436276	-0.00705411	-0.0178448	0.00234027	-0.0207591	-0.0371167	-0.00144468	0.0148746
347.82	-0.0208949	-0.011313	-0.0135854	-0.0283998	0.00670163	-0.0201858	-0.0238295	-0.0100963	-0.0300423	0.00254729	-0.0294175	-0.0127541	-0.0259902	-0.00242362	-0.0231332	-0.00287542	-0.024802	-0.0348744	-0.0148963	-0.0181012	0.0154429	0.00197949	-0.019853	0.00364145	-0.0143873	-0.0111722	-0.00352532	0.0159694	-0.00371671	-0.00735783	-0.0177783	0.00259867	-0.0202904	-0.0361536	0.000127141	0.0154254
347.83	-0.0210484	-0.0100694	-0.0136629	-0.028167	0.00757489	-0.0198588	-0.0233464	-0.0116244	-0.0283297	0.00118297	-0.0291739	-0.0148974	-0.0254336	-0.0025217	-0.0234468	-0.00295412	-0.025317	-0.0318148	-0.0146693	-0.0186198	0.0143433	0.00150905	-0.0191971	0.0034444	-0.0117313	-0.0105125	-0.00386879	0.014227	-0.00297755	-0.007695	-0.0174331	0.00276836	-0.019654	-0.0348124	0.00185958	0.0158217
347.84	-0.0209366	-0.00861599	-0.0137982	-0.0279179	0.00832488	-0.0194393	-0.022795	-0.0132529	-0.0267488	-0.00035094	-0.0285587	-0.0170971	-0.0249202	-0.00287621	-0.023621	-0.00330944	-0.0256258	-0.0287051	-0.0145485	-0.0192227	0.0129149	0.000947724	-0.0185005	0.00317965	-0.00895464	-0.00991458	-0.00432666	0.0122577	-0.00220379	-0.00803945	-0.0167541	0.00292871	-0.0188818	-0.0331271	0.00369206	0.0160014
347.85	-0.0205418	-0.00699676	-0.0139578	-0.0276346	0.00892116	-0.0189061	-0.0221388	-0.0149184	-0.0253355	-0.00199211	-0.0275399	-0.0192696	-0.0245512	-0.00353696	-0.0236924	-0.00393363	-0.0257718	-0.0256052	-0.0144985	-0.0199717	0.0111589	0.000304615	-0.0177787	0.00285714	-0.00613047	-0.00936609	-0.00485835	0.0100266	-0.00145596	-0.0083687	-0.0157406	0.00313073	-0.018001	-0.0311742	0.0056034	0.0159265
347.86	-0.0198905	-0.00523686	-0.014062	-0.027228	0.00931283	-0.0182283	-0.0213741	-0.0165255	-0.0240885	-0.00370497	-0.0260926	-0.0213077	-0.0243616	-0.00445845	-0.0236544	-0.00477187	-0.0257467	-0.0225858	-0.0144357	-0.0208631	0.00908315	-0.000436967	-0.0170523	0.00239837	-0.00330318	-0.00882776	-0.00543628	0.00753306	-0.000750921	-0.00865956	-0.0144291	0.00334245	-0.0170514	-0.0290288	0.00756275	0.0156037
347.87	-0.0190422	-0.00337968	-0.0140929	-0.0266366	0.00948392	-0.0174112	-0.0204872	-0.0179761	-0.0229968	-0.00549069	-0.0242449	-0.023126	-0.024313	-0.00557241	-0.023504	-0.00577302	-0.0254816	-0.0197154	-0.0142943	-0.0218658	0.00674882	-0.0012543	-0.01635	0.00176382	-0.000518527	-0.00828007	-0.00601017	0.00481057	-9.80625e-05	-0.00889419	-0.0128907	0.00355529	-0.0160473	-0.0267767	0.00952446	0.0150823
347.88	-0.018016	-0.00145961	-0.0140712	-0.0258497	0.00942849	-0.0165034	-0.0195019	-0.0192258	-0.0219818	-0.00731743	-0.022078	-0.0246682	-0.0243399	-0.00681213	-0.0232366	-0.00690924	-0.0249369	-0.0169989	-0.0140564	-0.0229274	0.00418791	-0.00210272	-0.0157032	0.000939425	0.00213886	-0.00777897	-0.00650646	0.00193377	0.00049411	-0.00903673	-0.0112123	0.00376298	-0.0149855	-0.0244372	0.0114494	0.0143973
347.89	-0.0168196	0.000475584	-0.013934	-0.024859	0.00908807	-0.0155547	-0.0184436	-0.0202932	-0.0209965	-0.00915741	-0.0196724	-0.0259133	-0.0243818	-0.00807979	-0.0228457	-0.00811244	-0.0240706	-0.0144581	-0.0137348	-0.0240001	0.00141484	-0.00295005	-0.0151457	-3.47933e-06	0.0046289	-0.00738393	-0.00686794	-0.00103333	0.00102275	-0.00904725	-0.00944317	0.0039602	-0.0138314	-0.0220067	0.0132582	0.0135705
347.9	-0.0154875	0.00239445	-0.0136519	-0.023663	0.00840309	-0.0146119	-0.017325	-0.0212095	-0.0199619	-0.0109914	-0.0170712	-0.0268442	-0.0244128	-0.00932265	-0.0223452	-0.00935364	-0.0228651	-0.01215	-0.0133412	-0.0250189	-0.00149107	-0.00381186	-0.0147015	-0.000994309	0.00693155	-0.00713305	-0.00707894	-0.00403997	0.00147292	-0.00889511	-0.00759859	0.00413388	-0.0126031	-0.0195047	0.0148719	0.0126359
347.91	-0.0140482	0.00424474	-0.0132218	-0.0222992	0.00736567	-0.0136915	-0.016164	-0.0219783	-0.0188909	-0.0128032	-0.0142694	-0.027487	-0.0243361	-0.0105438	-0.0217472	-0.0105915	-0.0213167	-0.010152	-0.0128612	-0.0259195	-0.00444227	-0.00464638	-0.0143541	-0.00199641	0.00902203	-0.00702773	-0.00714076	-0.00703723	0.00184782	-0.0085878	-0.00567719	0.00429583	-0.0113164	-0.0169873	0.016283	0.0116125
347.92	-0.0125194	0.00595372	-0.0126488	-0.020807	0.00604758	-0.0128123	-0.0149818	-0.0226126	-0.0178299	-0.0145729	-0.0112044	-0.0278957	-0.0240303	-0.0116924	-0.0211171	-0.0117671	-0.0194734	-0.00852045	-0.0122831	-0.0266785	-0.0073444	-0.00546078	-0.0140617	-0.00302808	0.010915	-0.00708583	-0.00705224	-0.00990769	0.00215929	-0.00817126	-0.00364952	0.00445997	-0.0100218	-0.014519	0.0174178	0.0105225
347.93	-0.0109367	0.0074581	-0.0119294	-0.0192587	0.00447267	-0.0119743	-0.0137776	-0.0230677	-0.0167616	-0.0162906	-0.00788723	-0.0280641	-0.0234417	-0.0127149	-0.0205139	-0.0128367	-0.0174291	-0.00726513	-0.0116382	-0.027223	-0.0101487	-0.00629954	-0.0137716	-0.0041065	0.0126467	-0.00729278	-0.00680787	-0.0125519	0.00243959	-0.0076847	-0.0015072	0.00459826	-0.00874785	-0.0121497	0.0182529	0.00935804
347.94	-0.00937891	0.00874982	-0.0110805	-0.0176687	0.00266194	-0.0111792	-0.0125293	-0.0233427	-0.0157424	-0.017909	-0.00438017	-0.0280088	-0.0225486	-0.0135653	-0.0199774	-0.0137904	-0.0152934	-0.00629958	-0.0109032	-0.027533	-0.0127967	-0.00715182	-0.0133667	-0.00518529	0.0142141	-0.00760988	-0.00640381	-0.0149558	0.00268405	-0.00717524	0.000736496	0.00471536	-0.00751327	-0.00988088	0.0188061	0.00808808
347.95	-0.00790492	0.00982637	-0.010171	-0.0160118	0.000627873	-0.0104406	-0.0112246	-0.0234413	-0.014803	-0.0194074	-0.000801479	-0.0277395	-0.0213604	-0.0142457	-0.0195021	-0.0146296	-0.0131212	-0.00558378	-0.0100692	-0.0275975	-0.01526	-0.007985	-0.0127321	-0.00615346	0.0155633	-0.00797351	-0.00590675	-0.0171104	0.00287768	-0.00667721	0.00304918	0.0048271	-0.00629855	-0.00772411	0.0191395	0.00670877
347.96	-0.00654389	0.0106536	-0.00922889	-0.0142689	-0.00159532	-0.00978274	-0.00986143	-0.0234034	-0.0139366	-0.020743	0.00272102	-0.0272249	-0.0199292	-0.0147531	-0.0191095	-0.0153566	-0.0109543	-0.00506068	-0.00913184	-0.0273944	-0.0175305	-0.00878471	-0.0118641	-0.00690775	0.0166711	-0.00832596	-0.00537246	-0.0190057	0.00301436	-0.00621711	0.00538479	0.00492597	-0.00509575	-0.00570902	0.019279	0.00523446
347.97	-0.00527116	0.0112533	-0.00830967	-0.0124328	-0.00395423	-0.0092091	-0.00847262	-0.0232456	-0.0131434	-0.0218577	0.00606966	-0.0263968	-0.0182798	-0.0150636	-0.0188074	-0.0159937	-0.00883601	-0.00464626	-0.00811171	-0.0268842	-0.0195997	-0.00953649	-0.0107907	-0.00742255	0.0175505	-0.00863553	-0.00480093	-0.020629	0.00307619	-0.00581443	0.00768721	0.00499506	-0.00390879	-0.00384615	0.0192523	0.00366482
347.98	-0.00407172	0.0116839	-0.00740857	-0.0105185	-0.00638132	-0.00874397	-0.00707645	-0.022918	-0.0124461	-0.0227167	0.00913383	-0.0251677	-0.0164761	-0.0151087	-0.0185904	-0.0165194	-0.00680793	-0.00431374	-0.00698856	-0.0260504	-0.0213795	-0.0101861	-0.0095446	-0.00771128	0.0181452	-0.00885141	-0.0041814	-0.0219575	0.00299592	-0.00548058	0.00987798	0.00504248	-0.0027246	-0.00216146	0.0191069	0.00193318
347.99	-0.00297624	0.0119949	-0.00651785	-0.00852348	-0.00885835	-0.00841158	-0.00574045	-0.0223884	-0.0118385	-0.0233066	0.0118234	-0.0235027	-0.0145966	-0.0148586	-0.0184706	-0.0169058	-0.00488803	-0.00407635	-0.00576502	-0.0248989	-0.0228124	-0.0107363	-0.00816754	-0.00774258	0.0184238	-0.0089624	-0.0034795	-0.0229613	0.00276868	-0.00521188	0.0118521	0.00502525	-0.00152524	-0.000652188	0.018884	-5.92644e-06
348	-0.00202823	0.012263	-0.00564303	-0.00640579	-0.0113181	-0.00821192	-0.00449918	-0.0216935	-0.0112971	-0.0236476	0.0140901	-0.02141	-0.0126607	-0.0143632	-0.018429	-0.0171421	-0.00312969	-0.00389563	-0.00446206	-0.0234388	-0.0238838	-0.0111569	-0.00669745	-0.00748952	0.018409	-0.00899777	-0.00268257	-0.0236016	0.00238013	-0.00498566	0.0135102	0.00494422	-0.000308298	0.000722309	0.0186216	-0.0021172
348.01	-0.0012703	0.0124403	-0.00481216	-0.0041452	-0.0136885	-0.00812568	-0.00333609	-0.0208851	-0.0107643	-0.0237196	0.015913	-0.0189594	-0.0106736	-0.0136646	-0.0183606	-0.0172095	-0.00152401	-0.00374354	-0.00311812	-0.0216843	-0.0246504	-0.0113921	-0.00515673	-0.00695714	0.018142	-0.00900664	-0.0017782	-0.0238502	0.00184197	-0.00475883	0.0148184	0.00482197	0.000935592	0.00197	0.018357	-0.00436228
348.02	-0.000714741	0.0124512	-0.00404527	-0.00178242	-0.0158611	-0.00809611	-0.00219739	-0.020027	-0.010156	-0.0235082	0.0172508	-0.0162352	-0.00859604	-0.0127799	-0.0182201	-0.0170838	-2.66516e-05	-0.00361022	-0.0017523	-0.0196762	-0.0251675	-0.0114347	-0.00359156	-0.00615347	0.0176197	-0.00900668	-0.000767284	-0.0236996	0.00116062	-0.00448991	0.015738	0.00473078	0.00219302	0.00309539	0.0180502	-0.00674662
348.03	-0.000317431	0.0122514	-0.00336353	0.000630327	-0.0177234	-0.00804093	-0.00107941	-0.0191874	-0.00948473	-0.0230384	0.0180689	-0.0132839	-0.00638056	-0.0117294	-0.0180285	-0.0167241	0.0013673	-0.0034703	-0.000390111	-0.017456	-0.0254068	-0.0113183	-0.00200256	-0.00511052	0.0167934	-0.00899212	0.00033185	-0.0231658	0.000316042	-0.00417296	0.0162473	0.00471866	0.00346782	0.00409894	0.017683	-0.00923909
348.04	-5.08387e-05	0.0117883	-0.00279256	0.00307787	-0.019227	-0.0078899	1.42792e-05	-0.0184044	-0.00877471	-0.0223249	0.0183959	-0.0101592	-0.00407758	-0.0105563	-0.0178032	-0.0160925	0.00268591	-0.00330356	0.000969667	-0.01508	-0.0253407	-0.0110708	-0.000378946	-0.00391439	0.0156247	-0.0089441	0.00148256	-0.0222853	-0.000684846	-0.0038451	0.0163275	0.00480874	0.00478147	0.00495344	0.0172338	-0.0118397
348.05	0.000113649	0.0110472	-0.00235013	0.00550055	-0.0204067	-0.00763268	0.00105136	-0.0176562	-0.00806296	-0.0213689	0.0182918	-0.00694115	-0.00172634	-0.0093123	-0.0175111	-0.0152318	0.00393784	-0.00308128	0.00233033	-0.0126473	-0.0249423	-0.0107168	0.00123071	-0.00260324	0.0141399	-0.00885365	0.00262308	-0.0211068	-0.00175667	-0.00352908	0.0159534	0.00493089	0.00611468	0.0056231	0.0167152	-0.0145823
348.06	0.000231417	0.0100283	-0.00203087	0.00783789	-0.0212751	-0.00724864	0.00199095	-0.0169319	-0.00736155	-0.0201913	0.0178378	-0.00373632	0.000640544	-0.00802155	-0.0171254	-0.0141725	0.00512048	-0.00276298	0.00366362	-0.0102008	-0.024251	-0.0102533	0.00286544	-0.00117848	0.0123749	-0.00872936	0.00370822	-0.0197521	-0.0028242	-0.00323532	0.0151599	0.00498598	0.00741928	0.00613203	0.0161358	-0.0174693
348.07	0.000352804	0.00873796	-0.00182462	0.0100448	-0.0218637	-0.00673611	0.00282886	-0.0162763	-0.00664412	-0.0188385	0.0170796	-0.000598343	0.00298953	-0.00671608	-0.0165922	-0.0129291	0.0062295	-0.00231096	0.0048988	-0.00774793	-0.023309	-0.00968598	0.00455427	0.000357068	0.0103982	-0.00862611	0.00470415	-0.0182751	-0.00385688	-0.00295675	0.0140322	0.00491323	0.00861622	0.0065069	0.0155106	-0.020435
348.08	0.000517155	0.00723822	-0.00168615	0.012085	-0.0221783	-0.00614553	0.00358727	-0.0156784	-0.00589007	-0.0173748	0.0160721	0.00243883	0.00532889	-0.00545803	-0.015838	-0.0115607	0.00729415	-0.00162173	0.005991	-0.00526702	-0.0221399	-0.00903407	0.00631239	0.00196457	0.00830976	-0.0085858	0.00553916	-0.0167346	-0.00485311	-0.00269676	0.0126671	0.00472224	0.00967818	0.00673388	0.0148363	-0.0234067
348.09	0.000730774	0.00559307	-0.00154529	0.0139556	-0.0222231	-0.00551846	0.0042946	-0.015161	-0.00508426	-0.0158277	0.0148045	0.00533923	0.00766549	-0.00430833	-0.01487	-0.0101119	0.0083253	-0.000655526	0.00692779	-0.0027499	-0.0207753	-0.00830171	0.00811514	0.00358406	0.00618511	-0.00859381	0.00620604	-0.0152297	-0.00578711	-0.00245476	0.0111139	0.00444022	0.0106452	0.00682858	0.0141524	-0.0262963
348.1	0.000941048	0.00383592	-0.00133736	0.0156776	-0.0220141	-0.00484742	0.00496182	-0.0147375	-0.00423697	-0.0141941	0.0132716	0.00805144	0.00992935	-0.00331409	-0.0137344	-0.00861791	0.00933583	0.000588116	0.00769325	-0.000168735	-0.019301	-0.00749808	0.00995119	0.00516432	0.00410849	-0.00856996	0.00670309	-0.0138372	-0.00659331	-0.00221663	0.00939476	0.00411132	0.0115162	0.00680393	0.0134788	-0.0290463
348.11	0.00109976	0.00201503	-0.00106805	0.017273	-0.02159	-0.00412296	0.0056141	-0.0143941	-0.00337614	-0.0124686	0.0115215	0.0105544	0.0120567	-0.00252024	-0.0124682	-0.00711522	0.010284	0.00207775	0.00827597	0.00246479	-0.0178006	-0.0065856	0.0118352	0.00666493	0.00216228	-0.00847685	0.00706089	-0.0125791	-0.00724313	-0.00201782	0.0075355	0.00371906	0.0122703	0.00667113	0.0128099	-0.0315871
348.12	0.00115065	0.000176396	-0.000762712	0.0187606	-0.0209683	-0.00332363	0.00628013	-0.0141616	-0.00251271	-0.0106238	0.0096406	0.012771	0.0140172	-0.0019461	-0.0110473	-0.00565709	0.0111068	0.00371902	0.00865025	0.00516821	-0.016348	-0.00555603	0.0137932	0.00808704	0.000419957	-0.00831607	0.00729308	-0.0114732	-0.00774614	-0.00189431	0.00561995	0.00325094	0.0128404	0.00644177	0.012207	-0.0338605
348.13	0.0010768	-0.00162508	-0.00044776	0.020145	-0.0201731	-0.0024487	0.00695394	-0.0140498	-0.00161803	-0.00865554	0.00768076	0.0145957	0.0157894	-0.00158469	-0.0094304	-0.0042518	0.011739	0.00543458	0.00882354	0.00789349	-0.0149528	-0.00441122	0.0158144	0.00943018	-0.00107488	-0.00806699	0.0073752	-0.0104731	-0.00813203	-0.00184179	0.00373908	0.00276517	0.013164	0.00614086	0.0117034	-0.0357801
348.14	0.000911844	-0.00330157	-0.000156043	0.0213989	-0.019271	-0.0015164	0.00756909	-0.0141128	-0.000636654	-0.00659121	0.00561715	0.0159747	0.0173739	-0.001448	-0.00760496	-0.00289552	0.0120953	0.00717794	0.00884487	0.010529	-0.0136573	-0.00314994	0.0178854	0.010651	-0.00227752	-0.00773854	0.00730577	-0.00951707	-0.00840225	-0.00188989	0.00198684	0.00226849	0.013247	0.00577263	0.0112779	-0.0372676
348.15	0.000719098	-0.00476224	0.00011923	0.0225518	-0.0183751	-0.000520781	0.0080926	-0.0143926	0.000476629	-0.00446672	0.00347038	0.0169353	0.0187645	-0.00157545	-0.00556971	-0.0015943	0.0121821	0.00889318	0.00872962	0.0129786	-0.0124765	-0.00176326	0.0199494	0.0117346	-0.00318109	-0.00736145	0.00709319	-0.00854147	-0.00854401	-0.0020491	0.000428123	0.00172655	0.0131066	0.0053847	0.0109098	-0.0382632
348.16	0.000573634	-0.00600031	0.000377016	0.0236758	-0.0175287	0.000573221	0.00849801	-0.0148523	0.00176811	-0.00230703	0.00130697	0.0174829	0.0199058	-0.00200982	-0.00338075	-0.000365972	0.0120801	0.0105642	0.00849179	0.0151887	-0.0113373	-0.000243708	0.021885	0.0126854	-0.00376992	-0.00695817	0.00676919	-0.00751897	-0.00853723	-0.00229299	-0.000882191	0.00114559	0.0127916	0.00500583	0.0106066	-0.0387146
348.17	0.00051525	-0.00701114	0.000654751	0.0247439	-0.0167332	0.00180117	0.00880306	-0.0154717	0.00326975	-0.000135749	-0.000792242	0.0176119	0.0207554	-0.00273286	-0.00108819	0.000787599	0.0119051	0.0122097	0.00812026	0.0172044	-0.010143	0.00138101	0.0236177	0.0134595	-0.00402463	-0.00653272	0.00636679	-0.00648598	-0.00838778	-0.00261293	-0.00188126	0.000546101	0.0123106	0.0046114	0.0103893	-0.038618
348.18	0.000528283	-0.00774651	0.000978903	0.0256699	-0.0159385	0.00317724	0.00905541	-0.0162287	0.00494895	0.00200834	-0.00278532	0.0173022	0.0213097	-0.00369656	0.00125712	0.0018631	0.0117336	0.0138361	0.00757422	0.0190882	-0.00886042	0.00307553	0.0251199	0.0140088	-0.00395188	-0.00609342	0.00592122	-0.00547257	-0.00809517	-0.00305009	-0.00254199	-5.74151e-05	0.0116909	0.00423461	0.0103298	-0.0379835
348.19	0.000575849	-0.00818548	0.00139074	0.0263599	-0.0150854	0.00470699	0.00933497	-0.0170724	0.00670405	0.00411348	-0.00462614	0.0166102	0.0215551	-0.00480384	0.00361957	0.00282617	0.0115885	0.0154228	0.00686258	0.020871	-0.00747417	0.00476022	0.0263787	0.0142983	-0.00360625	-0.00567282	0.00539381	-0.00452542	-0.00768349	-0.00358765	-0.00286408	-0.000673293	0.0109923	0.00391979	0.010432	-0.0368575
348.2	0.00063945	-0.00832798	0.00192009	0.0268202	-0.0142036	0.00638976	0.00969404	-0.0179578	0.00840979	0.00618806	-0.00626609	0.0156526	0.0214898	-0.00601534	0.00597992	0.00365502	0.0114657	0.0169443	0.00601302	0.0225033	-0.00598702	0.00641571	0.0274207	0.0143011	-0.00305147	-0.0053049	0.00477163	-0.003703	-0.00714525	-0.00420211	-0.00291622	-0.00126907	0.0102583	0.00369872	0.010657	-0.0353022
348.21	0.000707091	-0.00818149	0.00256046	0.0270756	-0.0133377	0.00822498	0.0101198	-0.0188553	0.0100214	0.00824	-0.00769313	0.0145107	0.0211494	-0.00730945	0.00829587	0.00433784	0.0113888	0.0184121	0.00510188	0.0238959	-0.00442834	0.00804132	0.0282707	0.0140007	-0.00233061	-0.00499695	0.0040576	-0.00301568	-0.00648152	-0.00480881	-0.00270773	-0.00181283	0.00948726	0.00361612	0.0109644	-0.0333842
348.22	0.000808216	-0.00775322	0.00327667	0.0271395	-0.0125117	0.0101884	0.0106107	-0.0197071	0.0115211	0.0102819	-0.00884202	0.0132354	0.0205303	-0.00868792	0.0105518	0.00485705	0.0113721	0.0198428	0.0041727	0.0249611	-0.00282067	0.00963731	0.0289169	0.0134301	-0.00152673	-0.00478844	0.00331014	-0.00242526	-0.0057217	-0.00532339	-0.00219639	-0.00227255	0.0086583	0.00368617	0.0113222	-0.0311449
348.23	0.000977695	-0.0070737	0.0040697	0.027091	-0.0117365	0.0122347	0.0111898	-0.0204852	0.012965	0.0122779	-0.00967219	0.0118739	0.0196287	-0.010136	0.012736	0.00520951	0.0113944	0.0212486	0.00329431	0.0256339	-0.00114432	0.0111844	0.0293328	0.0126054	-0.000732462	-0.00464397	0.00256695	-0.00191152	-0.00492025	-0.00573667	-0.00132744	-0.00260538	0.00775994	0.00387372	0.0117187	-0.0286068
348.24	0.00122122	-0.00616678	0.0049445	0.0270007	-0.0109836	0.0142858	0.0118818	-0.0211403	0.0143597	0.0141658	-0.0101774	0.0105013	0.0184421	-0.0116526	0.014806	0.00533814	0.0114332	0.0226161	0.00249863	0.0258912	0.000612621	0.0126868	0.0295152	0.0115024	1.04022e-05	-0.00448603	0.00183594	-0.00147022	-0.00407059	-0.00607843	-9.7864e-05	-0.00280871	0.00678651	0.00413376	0.0121567	-0.0257417
348.25	0.00151022	-0.00503266	0.00590134	0.026932	-0.01026	0.0163025	0.0126625	-0.0216373	0.0157057	0.0158786	-0.0103622	0.00921593	0.0170306	-0.013213	0.016772	0.0052534	0.0115123	0.0238953	0.00185188	0.0258072	0.00241562	0.0141449	0.0294393	0.0100818	0.000711111	-0.00425585	0.00113085	-0.00105806	-0.00314944	-0.00639012	0.00140467	-0.00291984	0.00579275	0.00446218	0.0126862	-0.0225446
348.26	0.00177848	-0.003678	0.00695819	0.0269476	-0.00957713	0.0182565	0.0135037	-0.0219656	0.0169979	0.017371	-0.0102495	0.0080493	0.015513	-0.0147473	0.018625	0.004978	0.0116842	0.0250988	0.00141881	0.0254762	0.00427828	0.0155759	0.029049	0.00835754	0.00139874	-0.00391854	0.000475996	-0.00061535	-0.00218695	-0.00670045	0.00309201	-0.00298458	0.00482954	0.00486531	0.0132958	-0.0190114
348.27	0.00199221	-0.00212223	0.00806528	0.0270268	-0.00892327	0.0201146	0.0144042	-0.0221257	0.018219	0.0186023	-0.00989223	0.0069944	0.0140263	-0.016209	0.0203187	0.00453578	0.0119801	0.0262275	0.00118798	0.0249165	0.0062068	0.0169693	0.0283178	0.00644279	0.00210816	-0.00349023	-9.51881e-05	-0.00011437	-0.00121516	-0.00698655	0.0049331	-0.00298236	0.00393131	0.00528639	0.0139728	-0.01515
348.28	0.00216506	-0.000378085	0.00922983	0.0271563	-0.00829786	0.0218569	0.0153297	-0.0221368	0.0194046	0.0195687	-0.0093113	0.00599796	0.0126981	-0.017532	0.0218252	0.00396224	0.0123664	0.0272572	0.0011311	0.0241726	0.008172	0.0183126	0.0272594	0.00444773	0.00287248	-0.00298296	-0.000553384	0.00043429	-0.000231711	-0.00716287	0.00690164	-0.00292028	0.00312293	0.0056795	0.0147072	-0.0110289
348.29	0.00234032	0.00151202	0.0104809	0.0273497	-0.00770458	0.023467	0.0162675	-0.0219875	0.0205635	0.0202417	-0.00846367	0.0050017	0.0115917	-0.0186631	0.0231032	0.0032939	0.012797	0.0281464	0.00124146	0.0232886	0.0101571	0.0196342	0.0259027	0.00242761	0.0037204	-0.00235087	-0.000906218	0.000998127	0.000769634	-0.00720829	0.00900197	-0.0027844	0.00243921	0.00601033	0.0154462	-0.00674196
348.3	0.00256328	0.00350202	0.0117708	0.0276288	-0.00710097	0.0249511	0.0172472	-0.0216323	0.0216683	0.0206198	-0.00730154	0.00399741	0.0107713	-0.0195713	0.0241013	0.00252296	0.0132358	0.0288745	0.00153587	0.0223198	0.0121689	0.0209344	0.0242962	0.000399992	0.004662	-0.00156078	-0.00118358	0.00157542	0.00177191	-0.00714307	0.011251	-0.00252449	0.00187768	0.00627243	0.0161756	-0.00235804
348.31	0.00285371	0.00551842	0.0130838	0.0280146	-0.0064368	0.0263243	0.0182564	-0.0210482	0.0226264	0.0207054	-0.00580517	0.00299794	0.0103294	-0.0201714	0.0247776	0.00169353	0.0136163	0.029448	0.00200171	0.0213132	0.0141816	0.0222241	0.0225458	-0.00159113	0.00569719	-0.000607903	-0.00140311	0.00218886	0.00276709	-0.00699068	0.0136402	-0.00210988	0.00145621	0.00647267	0.0168853	0.00206995
348.32	0.0032229	0.00753469	0.014429	0.0285286	-0.0056688	0.0275958	0.0192407	-0.0202517	0.0234176	0.0205561	-0.0040148	0.00205142	0.0102793	-0.0203685	0.0250868	0.000861738	0.0138799	0.0298846	0.00262519	0.0202726	0.0161632	0.0234499	0.0207399	-0.00348896	0.00679811	0.000510548	-0.00154257	0.00289019	0.00374823	-0.00676117	0.0161447	-0.00156344	0.00119872	0.00659679	0.0175312	0.00647278
348.33	0.00367912	0.0095621	0.0157809	0.0291886	-0.00479574	0.0288051	0.0201519	-0.0192344	0.0240624	0.0202408	-0.00203577	0.00123718	0.0105448	-0.0201081	0.025027	9.70025e-05	0.0139739	0.030215	0.00340661	0.0192358	0.0180549	0.0245963	0.0189605	-0.00523506	0.00788869	0.00181004	-0.00162783	0.00365105	0.0046681	-0.00641577	0.0187048	-0.000986052	0.00113685	0.00662085	0.0181613	0.0107783
348.34	0.00423738	0.0116067	0.0170879	0.0300429	-0.00379692	0.0299275	0.0209645	-0.0180033	0.024529	0.0198289	1.77466e-05	0.000589837	0.0110685	-0.0193725	0.024606	-0.00057729	0.013905	0.0304612	0.00438377	0.0181961	0.0198354	0.0256596	0.0172787	-0.00675217	0.00888738	0.00328678	-0.00170572	0.00444126	0.00544164	-0.00592403	0.0212616	-0.000408851	0.00127797	0.0065786	0.0188162	0.0149329
348.35	0.0048992	0.013663	0.0183025	0.0311309	-0.0026305	0.0309293	0.0216765	-0.0165726	0.0248399	0.019368	0.00204309	0.000124222	0.0118111	-0.0181787	0.0238654	-0.00116801	0.013748	0.0306123	0.00557371	0.0171569	0.0214663	0.0266266	0.0156815	-0.0079664	0.00976141	0.00495668	-0.00181914	0.00527434	0.00604114	-0.00525813	0.023741	0.000145635	0.00161218	0.00646646	0.0194962	0.0189008
348.36	0.00563973	0.0157549	0.0194262	0.0324793	-0.00122522	0.0317789	0.0223077	-0.0149823	0.0250058	0.0189067	0.0039941	-0.000167384	0.0127346	-0.0165246	0.022863	-0.00169801	0.0135544	0.0307091	0.00702634	0.0161616	0.0229616	0.027455	0.0141331	-0.00882766	0.0105123	0.00680329	-0.00193412	0.00614496	0.0064348	-0.00441282	0.0260398	0.000666673	0.00213043	0.00629532	0.0201921	0.0226624
348.37	0.00648347	0.0179119	0.0204636	0.0340933	0.000493917	0.0324544	0.0228762	-0.0132298	0.0249714	0.018487	0.00582609	-0.00028599	0.0138515	-0.014387	0.0216819	-0.00215841	0.0133519	0.0307693	0.0087464	0.015238	0.024369	0.0281208	0.012649	-0.00932962	0.0111676	0.0088072	-0.0019747	0.00704181	0.00657869	-0.00342534	0.0280765	0.00115064	0.00285488	0.00612175	0.0209073	0.0261811
348.38	0.0074324	0.0200923	0.0214114	0.0358915	0.00257425	0.0329322	0.023408	-0.0113328	0.0247446	0.0181007	0.00753643	-0.000238457	0.0152085	-0.0117721	0.0203668	-0.00248611	0.0131533	0.030758	0.0107507	0.0143958	0.0257198	0.0286256	0.0112537	-0.00945871	0.0117622	0.0109301	-0.00185838	0.00799119	0.00645003	-0.00235322	0.0297878	0.00159853	0.00382009	0.00599322	0.0216927	0.0294092
348.39	0.00845884	0.0222175	0.0222331	0.0378248	0.0050353	0.0332401	0.0239132	-0.00936135	0.0243917	0.0177363	0.00911881	-4.48532e-05	0.0168878	-0.00872328	0.018964	-0.00265818	0.0130061	0.0306977	0.0130214	0.0136352	0.02698	0.0289252	0.0099822	-0.00917949	0.0123723	0.0130844	-0.00153956	0.00903092	0.0060681	-0.00118829	0.0311294	0.00200745	0.00503503	0.00594953	0.0225546	0.0323172
348.4	0.00953989	0.0242128	0.0228906	0.0398545	0.00789531	0.0334694	0.0244204	-0.00735682	0.0239485	0.0174035	0.0105878	0.000261034	0.018963	-0.00528267	0.0175508	-0.00266499	0.0129636	0.0306249	0.0155014	0.0129692	0.0281162	0.028998	0.00886695	-0.00854208	0.0130154	0.0152181	-0.00104369	0.0101462	0.00544681	9.75768e-05	0.0321011	0.00246388	0.00646388	0.005997	0.0234616	0.034868
348.41	0.01065	0.0259509	0.0233569	0.0419159	0.0111142	0.0337166	0.0249487	-0.00533911	0.0234553	0.0171609	0.011924	0.000653336	0.0214309	-0.00147909	0.0161958	-0.00246274	0.0130935	0.030542	0.0181587	0.0123926	0.0290953	0.0287995	0.00795856	-0.007617	0.0136482	0.0173137	-0.000387683	0.0113123	0.00464864	0.00152844	0.0327236	0.00299756	0.00805792	0.00607051	0.0243938	0.0369912
348.42	0.0118232	0.0274042	0.023667	0.0439246	0.0146539	0.0340408	0.0255004	-0.00332911	0.0229448	0.0170169	0.0130922	0.00112739	0.0242851	0.00263842	0.0149131	-0.00201677	0.0133803	0.030438	0.020945	0.0118746	0.0299224	0.0283218	0.00727987	-0.00646441	0.0142088	0.019388	0.000397657	0.0124503	0.00375305	0.00309546	0.0330025	0.00361213	0.00971623	0.00613301	0.0253364	0.0386193
348.43	0.0131162	0.0285786	0.0238758	0.0458449	0.0184243	0.0344526	0.0260118	-0.0013334	0.0224217	0.0169884	0.0141367	0.00170086	0.0274496	0.00697927	0.0136914	-0.00136524	0.0137483	0.0303291	0.0237919	0.0114271	0.0305814	0.0275978	0.00687378	-0.00513942	0.0147087	0.0214258	0.00128297	0.0134687	0.00284532	0.00478299	0.032961	0.00424455	0.0114143	0.00617922	0.0263047	0.0396939
348.44	0.0145351	0.029483	0.02403	0.0476703	0.0223228	0.0349647	0.0264414	0.000654231	0.0219413	0.0171149	0.0151097	0.00235459	0.0308342	0.0114403	0.0125786	-0.000573909	0.0141873	0.0302877	0.0266416	0.0110311	0.0310548	0.0267033	0.00674245	-0.0036612	0.0152108	0.0234055	0.00225425	0.0142839	0.00203047	0.00656663	0.0326156	0.00480992	0.0131345	0.00620217	0.027321	0.0401437
348.45	0.0160739	0.0301677	0.0241714	0.0493412	0.0262812	0.0355806	0.0267828	0.00266478	0.0215396	0.0174141	0.0160281	0.00309037	0.0344226	0.0159274	0.0116478	0.000348894	0.0146853	0.0303596	0.0294479	0.0106917	0.0313395	0.0257388	0.00684174	-0.00200345	0.0157975	0.0252917	0.00334163	0.0148217	0.00137409	0.00843909	0.0319979	0.00525193	0.0148668	0.0062197	0.0284029	0.0399944
348.46	0.0177197	0.0306787	0.024337	0.0508373	0.0302653	0.0363017	0.0270679	0.00467165	0.0212643	0.0179216	0.0169045	0.00392174	0.0381937	0.0203957	0.0109315	0.00143887	0.0152638	0.0305522	0.0321621	0.0104518	0.0314334	0.0247753	0.0071857	-0.000204488	0.0165021	0.0270755	0.00456105	0.0150362	0.000836825	0.0103749	0.0311582	0.00558725	0.0165394	0.00626635	0.0295306	0.0393582
348.47	0.0194445	0.0310944	0.0245691	0.0521445	0.0341939	0.037102	0.027352	0.00663329	0.0211413	0.0186573	0.0177654	0.0048412	0.042102	0.0247912	0.0104577	0.00270236	0.015935	0.0308572	0.0347248	0.01034	0.031374	0.0238464	0.00775293	0.00169074	0.0173233	0.0287516	0.00591966	0.0149672	0.000373373	0.0123456	0.0301556	0.00587388	0.018087	0.00636245	0.0307371	0.0383594
348.48	0.0212458	0.0314817	0.0249175	0.0532651	0.0380095	0.0379442	0.0276395	0.00855257	0.0211547	0.0196536	0.0186542	0.00582441	0.0461179	0.0290749	0.0102237	0.00413929	0.0167044	0.0312602	0.0371155	0.0103739	0.0311255	0.0229727	0.00849417	0.00363717	0.0182394	0.0303478	0.00740308	0.0146641	-8.96015e-06	0.0143108	0.0290377	0.00614483	0.0194963	0.00649915	0.0320171	0.0370373
348.49	0.0230717	0.0318544	0.025402	0.0542302	0.0416736	0.0388719	0.0279099	0.0104279	0.0212736	0.0209425	0.0195934	0.00683061	0.0501691	0.0332337	0.0101942	0.00578511	0.0175396	0.0316733	0.0393292	0.0105448	0.030644	0.0221492	0.00935949	0.00559613	0.0192083	0.0318895	0.00904396	0.014202	-0.00025882	0.0162098	0.0278334	0.00638627	0.0207489	0.00670184	0.0333608	0.0354303
348.5	0.0248828	0.0322222	0.0260347	0.0550782	0.0451402	0.0399025	0.028161	0.0123003	0.0214522	0.0225573	0.020643	0.00781149	0.0541513	0.0372281	0.0103964	0.00766863	0.0183617	0.0320321	0.0413087	0.0108535	0.0298994	0.0213632	0.0103166	0.00760432	0.0202173	0.0333934	0.0108483	0.0136677	-0.000345502	0.0180176	0.0265857	0.00657376	0.0217853	0.00696346	0.0346951	0.0336221
348.51	0.0266794	0.0325902	0.0268088	0.0558199	0.0483523	0.0410127	0.0283891	0.0142169	0.0217078	0.0245053	0.0218509	0.0087623	0.0580101	0.0409786	0.0108706	0.00981196	0.0191132	0.0323409	0.0430134	0.0112861	0.0289167	0.0206414	0.0113394	0.00966524	0.0212271	0.0347987	0.0127707	0.013138	-0.000309073	0.0197097	0.0253319	0.00665112	0.022583	0.00726255	0.0359436	0.0316914
348.52	0.0284776	0.0329699	0.0277416	0.0564354	0.0512793	0.0421757	0.0285891	0.0161932	0.0220597	0.0267859	0.0231775	0.00963024	0.0617081	0.0444003	0.0116591	0.0122205	0.0197543	0.0325802	0.0444142	0.0118339	0.0277638	0.0199975	0.0123779	0.0117344	0.022214	0.0360385	0.0147223	0.0126818	-0.000226631	0.0212768	0.0240973	0.00660449	0.0231625	0.00755985	0.037056	0.0296658
348.53	0.0303275	0.0333847	0.0288536	0.0569157	0.0538695	0.0433738	0.0287559	0.0182465	0.0225429	0.0293235	0.0245405	0.0104134	0.0651737	0.0474314	0.0127453	0.01493	0.0202717	0.0327644	0.0455024	0.0124446	0.0265091	0.0194369	0.0133534	0.0137261	0.0231647	0.0370717	0.0166124	0.0123644	-0.000179876	0.0227425	0.0228651	0.00643905	0.0235639	0.00781127	0.037955	0.0275775
348.54	0.0322749	0.0338598	0.0301767	0.0572354	0.0561124	0.0445794	0.028884	0.0203807	0.0231863	0.0320339	0.0258999	0.0111964	0.0683414	0.0500448	0.0140589	0.0179417	0.0207179	0.0328985	0.0462768	0.0131113	0.0251976	0.018957	0.0142058	0.0155555	0.0240972	0.0378565	0.0184203	0.012171	-0.000175091	0.0240854	0.0216405	0.00615651	0.0238648	0.00801106	0.0386157	0.0254348
348.55	0.034324	0.0344028	0.0317535	0.0574038	0.0580384	0.0458341	0.0290529	0.0225939	0.0239921	0.0348451	0.0272795	0.0120578	0.0711405	0.0522511	0.0155254	0.021225	0.0212267	0.0330047	0.0467457	0.0138473	0.0238985	0.0185474	0.0149032	0.0172146	0.0249989	0.038395	0.0201258	0.0120801	-0.000194352	0.0252938	0.0204235	0.0057855	0.0240941	0.00821906	0.0390587	0.0232767
348.56	0.0364823	0.034974	0.0335839	0.0573805	0.0597255	0.0471491	0.0293251	0.0248979	0.0249667	0.0377227	0.0286883	0.0130498	0.0735083	0.0540842	0.0170809	0.024744	0.0218562	0.0331555	0.0468939	0.0146405	0.022687	0.0181881	0.0154365	0.018681	0.025833	0.0386899	0.0217204	0.012036	-0.000239522	0.0263783	0.0192038	0.00537861	0.0242346	0.00843943	0.0393256	0.0211444
348.57	0.0387454	0.0356168	0.0356855	0.0570699	0.0612069	0.0484791	0.0297505	0.0272901	0.0261059	0.0406327	0.0300997	0.0142469	0.0754426	0.0556323	0.0187265	0.0284614	0.0226116	0.0333934	0.0466964	0.0155191	0.0215882	0.0178449	0.0158298	0.0199302	0.0265928	0.0387921	0.0232086	0.0119882	-0.000308987	0.0273419	0.0179614	0.00494476	0.0242546	0.00866279	0.0394137	0.0190599
348.58	0.0411067	0.0363921	0.038032	0.0564357	0.0624792	0.0498044	0.030355	0.0297925	0.0274127	0.0435258	0.0314743	0.0157244	0.0769394	0.056958	0.0204518	0.0323149	0.0234644	0.033716	0.0461699	0.0164583	0.0206109	0.0175055	0.0161087	0.0209408	0.0272606	0.0387916	0.0245788	0.0119243	-0.000383832	0.0282006	0.0166737	0.00448938	0.0241706	0.00891826	0.0392725	0.0170806
348.59	0.0435746	0.0373011	0.0406112	0.0555551	0.0634728	0.0511083	0.031133	0.0324493	0.0288464	0.0463678	0.0328072	0.0175515	0.0780108	0.0580751	0.0222726	0.0362413	0.0243862	0.0341527	0.0453923	0.0174273	0.0198036	0.0171919	0.0162875	0.0217057	0.0278458	0.0387432	0.0258219	0.0117992	-0.00046586	0.0290037	0.0153508	0.0040378	0.0240111	0.00917577	0.0388244	0.0152347
348.6	0.0461015	0.0383417	0.0433831	0.0545569	0.0641445	0.0523811	0.0320381	0.0353356	0.0304084	0.0491148	0.034116	0.0197048	0.0787072	0.0589375	0.0241885	0.0401882	0.0253489	0.034776	0.0444181	0.0184419	0.0191705	0.0169694	0.0163996	0.022185	0.028371	0.0386677	0.0269493	0.0115932	-0.000538347	0.0297934	0.0140196	0.00362472	0.0237468	0.00942484	0.0380511	0.0135684
348.61	0.0486374	0.0395185	0.0463157	0.0535109	0.0644706	0.053597	0.0330463	0.0384497	0.0321307	0.0517359	0.0353881	0.0221501	0.0791063	0.0595453	0.0261591	0.0440604	0.0263575	0.0356282	0.0432962	0.0195215	0.0187051	0.0168664	0.0164231	0.0223563	0.0288382	0.0386211	0.0279366	0.0113307	-0.000609243	0.0305742	0.0127613	0.00328203	0.0233223	0.00966621	0.036965	0.0121177
348.62	0.0511733	0.0408205	0.0493749	0.0524449	0.0644688	0.0547262	0.0341727	0.0417432	0.0340255	0.0541605	0.0366647	0.024857	0.0792322	0.0599098	0.0281768	0.0477843	0.027414	0.0367238	0.0420695	0.0206677	0.0184324	0.016889	0.0162911	0.0222479	0.0291993	0.0386382	0.0287619	0.0110303	-0.000675957	0.0312609	0.0116074	0.00301111	0.0227164	0.00988648	0.0355936	0.0109199
348.63	0.0537078	0.0422256	0.0525626	0.0514252	0.0641738	0.0557452	0.0354313	0.0451862	0.03608	0.0562995	0.0379804	0.0278413	0.0791314	0.0600483	0.0302121	0.0513519	0.0285323	0.0380024	0.040801	0.0218909	0.0184107	0.0170523	0.0159491	0.021888	0.0294185	0.0387706	0.0293807	0.0107044	-0.00072356	0.03176	0.0105597	0.00278436	0.0219567	0.0100895	0.0340138	0.0100116
348.64	0.0562381	0.0437522	0.0558474	0.0505117	0.0636711	0.0566716	0.0368475	0.0487753	0.0382414	0.0581777	0.0393888	0.0311236	0.0788597	0.0599856	0.0322561	0.0547458	0.0297251	0.0393979	0.0395163	0.023189	0.018654	0.0173827	0.0154126	0.0212982	0.0295474	0.0390277	0.0297715	0.0103853	-0.000686138	0.0320541	0.00959284	0.00255282	0.0210796	0.0102819	0.0323108	0.00940379
348.65	0.0587619	0.0454187	0.0591795	0.0497258	0.0629816	0.057562	0.0384375	0.0525229	0.0405087	0.0598126	0.0409411	0.0346648	0.0784943	0.0597691	0.03429	0.0579766	0.0309766	0.0408839	0.0382644	0.0245762	0.0191664	0.0179068	0.014699	0.020505	0.0296428	0.0393959	0.0299537	0.0100903	-0.000571786	0.032165	0.00866871	0.00229988	0.0201434	0.0104838	0.0305454	0.0090683
348.66	0.0612725	0.0472545	0.0625415	0.0490998	0.0621338	0.0584455	0.0402124	0.0564335	0.0428679	0.0612174	0.0426641	0.0383934	0.0780793	0.0594681	0.0362797	0.0610283	0.0322757	0.0425044	0.0370818	0.0260345	0.0199636	0.0186577	0.0138459	0.019598	0.0297493	0.0398696	0.0299405	0.00979964	-0.000388625	0.0321759	0.00775272	0.00202063	0.0191531	0.0106772	0.0287231	0.00896412
348.67	0.063802	0.0492782	0.0658939	0.0486332	0.0611328	0.059331	0.0421777	0.0604951	0.045342	0.0623825	0.044581	0.0422534	0.0776463	0.0591519	0.0382027	0.0639124	0.0336262	0.0442613	0.0359887	0.0275309	0.021006	0.0196531	0.0129306	0.0186399	0.029887	0.0404404	0.0297201	0.00948849	-0.000100731	0.0321534	0.00683997	0.00175501	0.0181091	0.0108135	0.0268688	0.0090241
348.68	0.0664096	0.0514962	0.0692118	0.0483652	0.0599885	0.0602106	0.0443169	0.0647159	0.0479758	0.0633302	0.0467191	0.0461686	0.0772085	0.0589019	0.0400685	0.0666389	0.0350559	0.0461458	0.0350397	0.0290832	0.0222893	0.0209336	0.0120312	0.0176761	0.030038	0.0411161	0.0293025	0.00916674	0.000335134	0.0321211	0.00593603	0.00152681	0.0170691	0.0109054	0.024984	0.00919137
348.69	0.0691317	0.053875	0.0724248	0.0483456	0.0587558	0.0610809	0.0466458	0.0690915	0.0507254	0.064085	0.0490758	0.0501101	0.0767535	0.058769	0.0418592	0.0692067	0.0366272	0.048171	0.0343242	0.0307024	0.0238014	0.0225398	0.0112334	0.0167477	0.0301907	0.0418926	0.0286671	0.00885616	0.000921901	0.0320564	0.0050379	0.00136953	0.0161094	0.0110253	0.0230335	0.00944621
348.7	0.0719584	0.0564243	0.0755071	0.0486333	0.0574982	0.0619696	0.0491753	0.0736179	0.0535259	0.0647064	0.0516064	0.0540731	0.0762933	0.0587825	0.0435571	0.0716382	0.038393	0.0503201	0.0339102	0.0323993	0.0255245	0.0244167	0.0105904	0.015927	0.0303307	0.0427212	0.0278118	0.00860882	0.00162967	0.031968	0.00412682	0.00127052	0.0152718	0.0112219	0.0210169	0.00979014
348.71	0.0748588	0.0591414	0.0784467	0.0492558	0.056307	0.0629029	0.0518611	0.0782408	0.0563823	0.0652426	0.0542571	0.0580433	0.0758126	0.058991	0.0451837	0.0740019	0.0403578	0.0525635	0.0338488	0.0341444	0.0274435	0.0264923	0.010133	0.0152709	0.0304361	0.0435534	0.0267616	0.00847954	0.0024256	0.03187	0.00319807	0.00117581	0.0145738	0.0115165	0.0189165	0.0102342
348.72	0.0778372	0.0620393	0.0811935	0.0502057	0.0552566	0.06389	0.0546804	0.0829031	0.0593561	0.0657607	0.0569761	0.0619967	0.0752745	0.0593984	0.0467747	0.0763529	0.0425558	0.0548407	0.0342144	0.0358975	0.0295706	0.0287064	0.0098837	0.0147916	0.0304885	0.0443858	0.0255631	0.00846573	0.00330528	0.0317717	0.00227008	0.00105288	0.0140054	0.0119018	0.0167559	0.0107565
348.73	0.080897	0.065102	0.0836893	0.0514792	0.0543937	0.0649104	0.0577094	0.0875698	0.0624482	0.0662855	0.0597439	0.0658721	0.0746737	0.0599924	0.0483591	0.0787072	0.0450172	0.0571318	0.0350686	0.037675	0.0319044	0.0310328	0.00987186	0.0145206	0.0305082	0.0452021	0.024214	0.00851936	0.00425417	0.0316675	0.00135431	0.000882654	0.0135742	0.0123798	0.0146024	0.0113208
348.74	0.0840042	0.0682964	0.0859029	0.0530888	0.0537829	0.0659317	0.0610166	0.0921972	0.0656186	0.0668101	0.0625527	0.0695882	0.0740456	0.0607389	0.0499804	0.0810376	0.0477831	0.0594436	0.0364483	0.0394766	0.0344337	0.0334034	0.0101143	0.0144793	0.0305462	0.0459926	0.0227618	0.00861946	0.00526011	0.0315428	0.000479412	0.000687342	0.0132629	0.0129632	0.0124983	0.0119021
348.75	0.0871239	0.0716189	0.087818	0.0550265	0.0535161	0.0669717	0.0646379	0.0966987	0.0688724	0.0673634	0.0653983	0.0730794	0.073445	0.0616179	0.0516928	0.0833121	0.0509013	0.0618429	0.0383857	0.0413069	0.0371337	0.0357568	0.0106196	0.0146732	0.0306998	0.0467513	0.021273	0.00877466	0.00635089	0.0313985	-0.000355568	0.000480857	0.0130687	0.0136038	0.0104751	0.0125066
348.76	0.0902498	0.0750524	0.0894566	0.0572626	0.0536842	0.068062	0.0685843	0.101036	0.0721855	0.0679523	0.0682731	0.0763162	0.072938	0.06266	0.0535439	0.0855135	0.054363	0.0643808	0.0408906	0.0431886	0.0399836	0.0380493	0.0114046	0.0151085	0.0310263	0.0474309	0.0198257	0.00899347	0.00751764	0.0312227	-0.00114582	0.000297579	0.0130228	0.0143214	0.00862776	0.0131484
348.77	0.0934004	0.0785137	0.0908585	0.0597324	0.0543015	0.0692611	0.0728513	0.105202	0.0755227	0.0686027	0.0711759	0.0793736	0.072634	0.0639026	0.0555594	0.0876635	0.0580946	0.0670565	0.0439178	0.0451384	0.0429339	0.040266	0.0125093	0.0157573	0.0315782	0.0479958	0.0184977	0.0093061	0.00876446	0.0309938	-0.00183095	0.000172818	0.0131802	0.0151246	0.00702001	0.0137975
348.78	0.0965486	0.081951	0.0920107	0.0623701	0.0553288	0.0706459	0.0773852	0.109149	0.0789474	0.0693337	0.0741394	0.082312	0.0726296	0.0653363	0.0577138	0.0897681	0.0620693	0.0698713	0.0474451	0.0471863	0.0459365	0.0424152	0.0139591	0.0166207	0.0323764	0.0484306	0.0173331	0.00973823	0.0101301	0.0307458	-0.00232862	0.000138585	0.0135234	0.0159715	0.0057031	0.0144218
348.79	0.0996635	0.0853469	0.0929126	0.0651842	0.0567338	0.0722938	0.0821358	0.112868	0.0825238	0.0701921	0.0771772	0.0851897	0.0729712	0.0669598	0.059999	0.0917775	0.0662724	0.072863	0.0514287	0.0493508	0.0489717	0.0444633	0.0157672	0.0177244	0.0333934	0.048733	0.0163425	0.0103041	0.0116745	0.0305336	-0.00258411	0.000217542	0.0139769	0.0167812	0.00466577	0.0150058
348.8	0.102719	0.0887096	0.0936135	0.0681794	0.0584679	0.0742665	0.0870255	0.116359	0.0862354	0.0712342	0.0802984	0.0879962	0.0736442	0.0687953	0.0623739	0.09366	0.0706495	0.0760175	0.0558201	0.0516153	0.052026	0.0464556	0.0179359	0.0190425	0.034578	0.0489739	0.0155762	0.0109898	0.0134765	0.0303949	-0.00256411	0.000452512	0.0144845	0.0175042	0.0039145	0.0155439
348.81	0.105703	0.0920233	0.0942221	0.0713317	0.0604993	0.0765415	0.0919687	0.119603	0.0900881	0.0725087	0.0835068	0.09069	0.0746176	0.07087	0.0648277	0.095422	0.0751002	0.079318	0.0606143	0.0539351	0.0550763	0.04847	0.0204777	0.0205772	0.0359511	0.0492064	0.0150998	0.0118029	0.0155829	0.0303274	-0.00225926	0.000857323	0.0150416	0.0181406	0.00347569	0.0160451
348.82	0.108646	0.0952733	0.0948593	0.0745896	0.0628187	0.0790684	0.0968835	0.122581	0.0940911	0.0740375	0.0868308	0.0932768	0.0758889	0.073202	0.06736	0.0970708	0.0795202	0.0827098	0.0657816	0.0562759	0.0581129	0.0505867	0.0233461	0.0223383	0.0375667	0.0494601	0.0149619	0.0127096	0.0180069	0.0303068	-0.00167042	0.00143177	0.0156701	0.0188042	0.00337463	0.0165329
348.83	0.111522	0.0984348	0.0955984	0.0779083	0.0654032	0.0817929	0.101725	0.125265	0.098253	0.0758349	0.0903204	0.0957816	0.0774537	0.0757482	0.0699597	0.098623	0.083878	0.0861274	0.0712659	0.058649	0.061111	0.0528285	0.0264983	0.024325	0.0394824	0.0497086	0.0152197	0.0137012	0.0206827	0.0303468	-0.000808074	0.00215567	0.0164135	0.0195853	0.00362693	0.0170338
348.84	0.114288	0.101518	0.0964588	0.0812579	0.0682542	0.0847015	0.106492	0.127646	0.102585	0.077912	0.0939905	0.0982034	0.0793303	0.0784812	0.0726835	0.100141	0.0882164	0.0895346	0.077028	0.0610338	0.0641074	0.0552038	0.0298472	0.026548	0.0416677	0.0499491	0.0159136	0.0147961	0.0235515	0.0304213	0.000329164	0.00304696	0.0172737	0.0204886	0.00419527	0.0176066
348.85	0.11693	0.104528	0.0974552	0.0846115	0.0713495	0.0877825	0.11118	0.129753	0.107034	0.0803028	0.0978492	0.100561	0.0815609	0.0813725	0.0755749	0.101748	0.092557	0.0928677	0.0830159	0.063406	0.067105	0.0577039	0.0332964	0.0289754	0.0440421	0.0501999	0.0170592	0.0160761	0.0265114	0.0304865	0.00172814	0.0041454	0.0182155	0.0214859	0.00499941	0.0182744
348.86	0.119465	0.107473	0.0986164	0.0879748	0.0746374	0.0909831	0.115759	0.131579	0.111547	0.0830346	0.101935	0.102832	0.0841385	0.0844336	0.0786323	0.103522	0.0969119	0.0960927	0.089138	0.065778	0.0700833	0.0602439	0.036812	0.0315715	0.0465126	0.0504889	0.0186143	0.0176206	0.02946	0.0305116	0.00336096	0.00546026	0.0191489	0.0224985	0.00595897	0.0190352
348.87	0.121908	0.110366	0.100002	0.0913218	0.0780842	0.0942589	0.120209	0.133151	0.116071	0.0860457	0.10623	0.104963	0.087004	0.0876422	0.0818428	0.105516	0.101209	0.0992098	0.0953147	0.0681421	0.0729827	0.0627525	0.040359	0.0343321	0.0489993	0.0508096	0.0205567	0.0194805	0.0323796	0.0304808	0.00524304	0.00693774	0.0200668	0.0234916	0.00701707	0.0198708
348.88	0.124262	0.113189	0.101655	0.0946612	0.0817337	0.0975472	0.124484	0.134522	0.120569	0.0892918	0.11066	0.106951	0.090097	0.0909485	0.0851861	0.107763	0.105389	0.102213	0.101543	0.0704951	0.0757158	0.0651627	0.0439104	0.0372226	0.0514731	0.0511559	0.0228775	0.0216861	0.0352375	0.030375	0.00738442	0.00852254	0.0210099	0.0244238	0.00810576	0.0207517
348.89	0.126502	0.11594	0.103598	0.0980056	0.0856247	0.10082	0.128592	0.135749	0.125001	0.09275	0.115126	0.108753	0.0933575	0.0942822	0.0886361	0.110255	0.109389	0.105096	0.107787	0.0728388	0.0782729	0.0674293	0.0474277	0.0402605	0.0539424	0.0514824	0.0255471	0.0242394	0.0379838	0.0301964	0.0097376	0.0102019	0.0219875	0.0252968	0.00917509	0.0216938
348.9	0.128643	0.118618	0.105854	0.101311	0.0897349	0.10402	0.132553	0.136898	0.129334	0.0963835	0.119547	0.110372	0.0966946	0.0975442	0.092166	0.11295	0.11315	0.107877	0.113925	0.0751944	0.0806306	0.0695507	0.0508827	0.0434673	0.0563858	0.0517493	0.0285009	0.0271057	0.0405492	0.0299811	0.0122387	0.0119652	0.022993	0.0260796	0.0101671	0.0227073
348.91	0.1307	0.121189	0.108398	0.104516	0.094029	0.107103	0.13634	0.137985	0.133542	0.100108	0.123827	0.11183	0.100051	0.100685	0.0957259	0.11582	0.116661	0.110597	0.119857	0.0775517	0.0828294	0.0715551	0.0543086	0.0467667	0.0587592	0.0519041	0.0316506	0.0302467	0.0428752	0.02974	0.0148022	0.0138226	0.0240327	0.0267393	0.0110251	0.0237302
348.92	0.132663	0.123621	0.111193	0.107569	0.0984719	0.110019	0.139904	0.138964	0.137584	0.103837	0.127847	0.113147	0.103345	0.103684	0.099262	0.118826	0.119911	0.113234	0.125479	0.0798647	0.0849126	0.0734455	0.0576756	0.0500639	0.0610412	0.0519248	0.0349476	0.0336147	0.0449608	0.0294634	0.0173739	0.0158119	0.0250781	0.0272705	0.0117134	0.0247197
348.93	0.134504	0.125909	0.114189	0.11042	0.103032	0.112739	0.143186	0.139761	0.141428	0.107454	0.13155	0.114423	0.1065	0.106527	0.102694	0.121945	0.122898	0.115785	0.130718	0.0820816	0.0868821	0.0752178	0.0609329	0.0533262	0.0632184	0.0518108	0.0383673	0.0371126	0.0468454	0.029187	0.0199522	0.0179851	0.0261109	0.0276955	0.01221	0.0256976
348.94	0.136176	0.128047	0.117344	0.113035	0.107709	0.115243	0.146123	0.140328	0.145042	0.11088	0.134931	0.115737	0.109489	0.109211	0.105933	0.125142	0.125648	0.118252	0.13554	0.0841849	0.0887572	0.0768452	0.0640835	0.0565433	0.065284	0.0515993	0.0419176	0.0406111	0.0485876	0.0289207	0.0225303	0.0203748	0.0271188	0.0280682	0.0125542	0.0267091
348.95	0.13766	0.130014	0.120606	0.115402	0.112435	0.117533	0.148662	0.14065	0.14839	0.114067	0.137964	0.117131	0.112313	0.11172	0.10893	0.128362	0.128121	0.120637	0.139921	0.0861309	0.0905671	0.0783128	0.0671301	0.059684	0.0672539	0.0513442	0.045554	0.0440269	0.0501733	0.0286884	0.0250799	0.0229602	0.0280855	0.0284102	0.0127881	0.0277889
348.96	0.138926	0.131762	0.123946	0.117477	0.117101	0.119562	0.1507	0.140785	0.151473	0.116998	0.140614	0.118649	0.114958	0.11402	0.111668	0.131519	0.130245	0.122943	0.143761	0.0878922	0.0923265	0.0796054	0.0700454	0.0626819	0.0691774	0.0510967	0.0492658	0.0472777	0.0515511	0.0285216	0.0275704	0.0256924	0.0289872	0.0286759	0.012915	0.0289634
348.97	0.139935	0.13333	0.127361	0.119243	0.121588	0.121294	0.152187	0.140797	0.154277	0.119657	0.142852	0.120293	0.117422	0.116116	0.114146	0.134515	0.13198	0.12515	0.147006	0.0894979	0.094029	0.0807064	0.0727899	0.0655003	0.0710909	0.0509006	0.0530448	0.0503193	0.0526991	0.0284119	0.029995	0.0285092	0.0298533	0.0288451	0.0129099	0.0302186
348.98	0.140641	0.134678	0.130805	0.120736	0.125803	0.122725	0.153094	0.14072	0.15676	0.122046	0.14466	0.122004	0.119686	0.117972	0.116327	0.137254	0.133327	0.127245	0.149637	0.090937	0.0956667	0.0816366	0.0753604	0.0681073	0.0729659	0.0507821	0.0568289	0.0530932	0.053629	0.0283312	0.0323347	0.0313712	0.0306804	0.0289457	0.0127227	0.0315377
348.99	0.140972	0.135733	0.134243	0.121986	0.129676	0.123838	0.153413	0.14055	0.158833	0.124148	0.146051	0.123713	0.121776	0.119541	0.118169	0.139671	0.134255	0.129207	0.151649	0.0922101	0.097237	0.0824073	0.0777431	0.0704676	0.0747378	0.0506677	0.0605405	0.055535	0.0543322	0.0282331	0.0345837	0.034246	0.0314451	0.0289973	0.0123762	0.0328678
349	0.140828	0.136429	0.137584	0.122953	0.133175	0.124615	0.153163	0.140246	0.16045	0.125927	0.147005	0.125357	0.123708	0.120831	0.119622	0.141704	0.134724	0.130989	0.153045	0.0932884	0.0986813	0.0829959	0.0799005	0.0725437	0.0763208	0.050507	0.0640826	0.057618	0.0547968	0.0281052	0.0367228	0.0370876	0.0320703	0.0290723	0.0119038	0.0342046
349.01	0.140186	0.136717	0.140723	0.123575	0.136228	0.125043	0.152362	0.139686	0.161594	0.127352	0.147526	0.126945	0.12546	0.121881	0.12066	0.143298	0.134724	0.132485	0.15383	0.0941111	0.0999784	0.0834063	0.0817854	0.0743733	0.0776231	0.0502741	0.0673836	0.059334	0.054998	0.0278856	0.0387305	0.0398558	0.0324868	0.0292132	0.0113225	0.0355286
349.02	0.139077	0.136568	0.143547	0.123803	0.138784	0.125116	0.151017	0.138836	0.162231	0.128375	0.147685	0.128449	0.126961	0.122699	0.121286	0.144472	0.134247	0.133607	0.154023	0.0946212	0.101145	0.0836526	0.0833633	0.0759807	0.0785457	0.0499039	0.0704171	0.0606996	0.0549496	0.0275213	0.0405691	0.0424663	0.0326877	0.0294362	0.0106549	0.0368084
349.03	0.137519	0.135978	0.14596	0.123628	0.140831	0.124805	0.14915	0.137697	0.162315	0.129007	0.147527	0.129842	0.128157	0.123281	0.121472	0.14523	0.133269	0.134287	0.153613	0.0947869	0.10215	0.0837485	0.0846582	0.0773296	0.0790653	0.0493724	0.0731402	0.0617162	0.0546988	0.0270099	0.0421855	0.0448307	0.0326899	0.0297544	0.00996176	0.0380094
349.04	0.135535	0.13498	0.147856	0.123065	0.142365	0.124105	0.146791	0.136257	0.161803	0.129277	0.147064	0.131032	0.128986	0.12362	0.121224	0.145499	0.131799	0.13455	0.152594	0.0945829	0.102915	0.0836752	0.0857095	0.0784097	0.0792243	0.0486798	0.075525	0.0623647	0.0542756	0.0263978	0.0435126	0.0469022	0.0324783	0.0301464	0.00928085	0.0391105
349.05	0.133146	0.133574	0.149155	0.122107	0.143341	0.123016	0.143958	0.134525	0.160689	0.129122	0.146227	0.131883	0.129384	0.1237	0.120536	0.145201	0.129871	0.134452	0.150963	0.0940287	0.103382	0.0834278	0.0865026	0.0792388	0.0789976	0.0478599	0.0775255	0.0626176	0.0536405	0.0257354	0.0444648	0.0486748	0.0320498	0.0305807	0.00861552	0.0400568
349.06	0.130373	0.1318	0.149808	0.120781	0.143708	0.121494	0.140664	0.132523	0.158968	0.128508	0.144936	0.132294	0.129332	0.12352	0.119418	0.144309	0.127551	0.134011	0.148729	0.0931398	0.103497	0.083005	0.0869883	0.0798447	0.0783331	0.0469503	0.0790821	0.0624838	0.0527823	0.0250527	0.0449659	0.0501412	0.0314268	0.0310021	0.00797413	0.0407865
349.07	0.127237	0.129666	0.149766	0.119085	0.143409	0.119536	0.136952	0.130238	0.156667	0.127413	0.143126	0.132175	0.12884	0.123079	0.117893	0.142829	0.124901	0.133188	0.145912	0.0918912	0.103209	0.082381	0.0871404	0.0802163	0.0772268	0.0459657	0.0801404	0.0619814	0.0516883	0.0243236	0.0450077	0.0513094	0.0306617	0.0313866	0.00737477	0.0412849
349.08	0.123751	0.127178	0.148982	0.117058	0.142479	0.117139	0.132886	0.1277	0.15377	0.125831	0.140738	0.13146	0.127898	0.122353	0.115976	0.140742	0.121952	0.131938	0.142511	0.0902538	0.102526	0.0815042	0.0869454	0.080344	0.0757063	0.0448932	0.0807123	0.0611218	0.0503705	0.0235431	0.0445869	0.0521302	0.0298216	0.0317452	0.00679201	0.0415854
349.09	0.119894	0.12434	0.147422	0.114731	0.140971	0.114355	0.128557	0.124891	0.150237	0.12377	0.137732	0.130157	0.126506	0.121255	0.113643	0.138038	0.118712	0.130252	0.138548	0.0882141	0.101448	0.0803169	0.086402	0.0802017	0.0738033	0.0437222	0.0807441	0.0598886	0.0488192	0.0227361	0.0436707	0.0525405	0.0289268	0.0320913	0.00620617	0.0417035
349.1	0.115654	0.121173	0.145087	0.112122	0.138916	0.111209	0.124032	0.121797	0.146074	0.121232	0.134114	0.12826	0.124602	0.119704	0.110897	0.134734	0.115162	0.128106	0.134017	0.0857823	0.0999406	0.0787458	0.0854632	0.0797457	0.071507	0.042441	0.0801984	0.0582872	0.0470189	0.0219226	0.0422926	0.0524828	0.0279462	0.0324152	0.00562422	0.0416174
349.11	0.111055	0.117632	0.141936	0.109227	0.136344	0.10773	0.119347	0.11838	0.141312	0.11818	0.12992	0.125765	0.122169	0.117677	0.107797	0.130856	0.111265	0.125463	0.12893	0.0829591	0.0979499	0.076752	0.0840935	0.0789452	0.0688345	0.0410245	0.0790906	0.0563145	0.0449917	0.0210816	0.0405844	0.0519558	0.0268249	0.032677	0.00507898	0.041317
349.12	0.106124	0.113707	0.137904	0.106068	0.133214	0.10394	0.114548	0.114614	0.135953	0.114619	0.125187	0.122671	0.11922	0.115132	0.104391	0.126416	0.107035	0.122293	0.123332	0.0797893	0.0954302	0.0743688	0.0823013	0.0777712	0.0657978	0.0395006	0.0774265	0.0539304	0.0428066	0.0202108	0.0386385	0.050967	0.025508	0.0327757	0.00462848	0.0407632
349.13	0.100844	0.109418	0.132985	0.102645	0.129525	0.0998795	0.109668	0.110474	0.129948	0.110566	0.119971	0.118995	0.11578	0.112054	0.100698	0.121395	0.102515	0.118638	0.11726	0.0763344	0.0923243	0.0716194	0.0800804	0.0762028	0.0624068	0.0378506	0.0752337	0.0511142	0.0405107	0.019308	0.0365239	0.0495169	0.0239818	0.0326144	0.00429729	0.039938
349.14	0.0952226	0.104784	0.127208	0.0989513	0.125333	0.0956569	0.104666	0.105955	0.123323	0.106052	0.114328	0.114795	0.111865	0.108449	0.0967278	0.115813	0.0977716	0.114554	0.110756	0.0726103	0.0885942	0.0684775	0.0774421	0.0741965	0.0586851	0.0360725	0.072578	0.0478939	0.0381289	0.0183983	0.0343212	0.0476176	0.0222231	0.0321514	0.00412442	0.0388715
349.15	0.0893035	0.0998308	0.120625	0.094967	0.120697	0.091339	0.0994881	0.101071	0.116155	0.101141	0.108328	0.110153	0.107505	0.104374	0.0924719	0.109709	0.0928601	0.110073	0.103884	0.0686155	0.0842456	0.0649646	0.0743547	0.0717711	0.0546891	0.0341342	0.0694808	0.0443269	0.0356883	0.0174827	0.0320747	0.045328	0.0202715	0.0313661	0.00412837	0.0375925
349.16	0.0830872	0.0945752	0.113319	0.0906903	0.11563	0.0869595	0.094123	0.0958847	0.108515	0.0958627	0.10203	0.105157	0.102738	0.0999057	0.0879253	0.103123	0.0877697	0.105136	0.0966861	0.0643737	0.0793006	0.0611407	0.0707802	0.0689956	0.0504202	0.0320307	0.0659497	0.0404708	0.0332021	0.0165357	0.0298102	0.0426995	0.0181692	0.0302753	0.00432517	0.036114
349.17	0.0765705	0.0890284	0.105352	0.0861168	0.110112	0.0825592	0.0885864	0.0904058	0.100464	0.0902783	0.0955048	0.099899	0.0976006	0.0950727	0.0830809	0.0960777	0.0824947	0.0997004	0.0892321	0.0599468	0.0738075	0.057047	0.0667271	0.0659271	0.0459023	0.0297636	0.0619951	0.0363933	0.0306928	0.0155237	0.0275572	0.0397738	0.0159354	0.0288432	0.00466241	0.0344361
349.18	0.0697797	0.0832533	0.0967849	0.081251	0.104186	0.0781417	0.0828879	0.0846172	0.0921112	0.0844534	0.0888222	0.0943685	0.0921211	0.0899164	0.0779074	0.0885937	0.0770847	0.0937744	0.0815955	0.0553412	0.0678747	0.0527204	0.0622171	0.0626363	0.0411676	0.0273884	0.0576231	0.0321667	0.0281824	0.0144598	0.0253278	0.036604	0.0135313	0.0270427	0.00505847	0.0325796
349.19	0.062758	0.0772693	0.0877555	0.0761132	0.0979106	0.0736959	0.0770593	0.078548	0.0835195	0.0784323	0.0820395	0.088554	0.0863223	0.0845056	0.0724161	0.0807208	0.0715365	0.0873894	0.0738156	0.0505394	0.0616136	0.0481969	0.0572958	0.0591707	0.0362482	0.024978	0.0529027	0.0278661	0.0256398	0.0133401	0.0230792	0.0332607	0.0109574	0.0249133	0.00543337	0.0305651
349.2	0.0555755	0.0711358	0.0784498	0.0707072	0.0913299	0.0692117	0.0711197	0.0721944	0.074691	0.0722511	0.0752159	0.082439	0.0802503	0.0788899	0.0666267	0.0725712	0.0658543	0.0805557	0.0659352	0.0455283	0.0551002	0.0435818	0.0520466	0.0555351	0.0312197	0.0225907	0.0479161	0.0235402	0.0230463	0.0121674	0.0207858	0.0298574	0.00825375	0.0225416	0.00576471	0.0284318
349.21	0.0483088	0.064858	0.069022	0.0650001	0.0845519	0.0646518	0.0650859	0.0655524	0.0657077	0.065911	0.0684313	0.076057	0.0739795	0.0730785	0.060633	0.0642858	0.0600667	0.0733175	0.0580213	0.0403563	0.0483957	0.0389204	0.0465354	0.0517442	0.0261814	0.0202386	0.0427074	0.0192458	0.02037	0.0109082	0.0184589	0.026434	0.00546069	0.0200248	0.0060479	0.026196
349.22	0.0410489	0.0584899	0.059547	0.058973	0.0776583	0.0600145	0.0589851	0.0586139	0.056667	0.0593899	0.0617179	0.069492	0.0675639	0.0670755	0.05451	0.0559667	0.054237	0.0657244	0.0501391	0.0351085	0.0415616	0.0342201	0.0407993	0.0478029	0.0211766	0.0179315	0.0373113	0.0150276	0.0176062	0.00953548	0.0161211	0.0229816	0.00263608	0.0174125	0.00626575	0.0238559
349.23	0.0338179	0.0521243	0.0501056	0.0526656	0.070713	0.055329	0.0528878	0.0514034	0.0476288	0.0526813	0.0550913	0.0628005	0.0610525	0.0608622	0.0483215	0.0477238	0.0484405	0.0578673	0.0423442	0.029879	0.0346512	0.0294862	0.0349001	0.0437051	0.0161746	0.0156918	0.0317661	0.0109393	0.0147032	0.0080538	0.0137724	0.0195105	-0.00022255	0.01461	0.00635858	0.0214335
349.24	0.0266651	0.0458545	0.0407829	0.0461631	0.0637717	0.0506231	0.0468493	0.0440204	0.0386451	0.0458341	0.0485688	0.055999	0.0544516	0.0544777	0.0421542	0.0396871	0.0427369	0.0498892	0.0346882	0.0247062	0.0277476	0.0247302	0.028866	0.0394889	0.01114	0.013588	0.0261116	0.00706839	0.0116665	0.00644035	0.0114119	0.0160616	-0.00308662	0.0115371	0.00625669	0.0189296
349.25	0.0196419	0.0397402	0.0316989	0.0395296	0.0568756	0.0458932	0.0409433	0.0365736	0.0297499	0.0388997	0.0421434	0.0491179	0.0477749	0.0479818	0.0360325	0.0319788	0.0371359	0.041913	0.0271877	0.0196325	0.0208888	0.019979	0.0227578	0.0352131	0.00609006	0.0116725	0.0204026	0.00347147	0.00849493	0.00471093	0.00901711	0.0126657	-0.00593463	0.00818722	0.00591897	0.0163069
349.26	0.0127942	0.0338498	0.0229802	0.0328004	0.0500605	0.041106	0.0352798	0.029121	0.0210122	0.0318532	0.0358174	0.0421883	0.0410159	0.0414497	0.0299647	0.0246574	0.0316134	0.0340265	0.0198869	0.014743	0.0141028	0.0152539	0.0166658	0.0309321	0.00108645	0.00993408	0.0147097	0.000125914	0.00522719	0.00291049	0.00660785	0.00931489	-0.00873518	0.00461818	0.00537823	0.0136098
349.27	0.00616892	0.0282131	0.014713	0.0260323	0.043399	0.0362589	0.0299273	0.0217389	0.0124758	0.0246605	0.0295055	0.0352331	0.0341628	0.0348853	0.0239689	0.0177489	0.0261693	0.0262809	0.0128767	0.0100472	0.00741489	0.0105705	0.0106443	0.0266768	-0.00379191	0.00834615	0.0091075	-0.00295828	0.00193032	0.00111657	0.00425115	0.00600196	-0.0114134	0.000950088	0.00467275	0.0108933
349.28	-0.000231916	0.022837	0.00692649	0.0193224	0.0369633	0.0313614	0.0248655	0.0144899	0.00415712	0.0173553	0.0231736	0.0282529	0.0272273	0.0282574	0.0180438	0.0112501	0.0208789	0.018726	0.00622889	0.00558157	0.000882928	0.00596847	0.0047545	0.0224831	-0.00845371	0.00691008	0.00366439	-0.00573861	-0.00138062	-0.00058907	0.00195007	0.0027895	-0.0139009	-0.00272778	0.00379572	0.00818367
349.29	-0.00640317	0.0177076	-0.0003547	0.0127353	0.0307755	0.0264872	0.0200683	0.00744343	-0.00391108	0.0100049	0.0168218	0.0212549	0.020258	0.0215763	0.0121636	0.0051521	0.0157962	0.0113908	-0.00010386	0.00137222	-0.00541227	0.00152177	-0.000975992	0.0184477	-0.0128419	0.00559388	-0.00158255	-0.00817183	-0.00465023	-0.00217562	-0.000320794	-0.000252505	-0.0161701	-0.00635631	0.00271396	0.00553245
349.3	-0.0123234	0.0128109	-0.00710565	0.0062682	0.0248367	0.0216733	0.015489	0.000633394	-0.0116929	0.00264631	0.01051	0.0143447	0.0132703	0.0148589	0.00631367	-0.000513832	0.0109705	0.00430803	-0.00617859	-0.00258252	-0.0114079	-0.0026966	-0.00649154	0.0145922	-0.0169467	0.00439013	-0.00659903	-0.0102322	-0.00780138	-0.00362937	-0.00253615	-0.00308369	-0.0181802	-0.00990731	0.00140584	0.00296978
349.31	-0.0179949	0.00812296	-0.013312	-4.47037e-05	0.019144	0.0169318	0.0110231	-0.00594974	-0.01916	-0.00470688	0.0042947	0.00763548	0.00630052	0.00812871	0.000511212	-0.00569524	0.00645588	-0.00246143	-0.0120034	-0.00632935	-0.0169798	-0.00664314	-0.0117419	0.010906	-0.0207061	0.00325684	-0.0113539	-0.0119146	-0.0107588	-0.00490475	-0.00466595	-0.00564463	-0.0199164	-0.0133435	-0.000143253	0.000517077
349.32	-0.0234459	0.00366354	-0.0189431	-0.0061563	0.0137002	0.0122787	0.00657981	-0.012279	-0.0262541	-0.011993	-0.00179343	0.00124765	-0.000621738	0.0014006	-0.00525302	-0.0103756	0.00227682	-0.00887463	-0.017563	-0.00987386	-0.0220688	-0.0103222	-0.0167701	0.00739193	-0.0240655	0.00215104	-0.0157846	-0.0132358	-0.0134517	-0.00594957	-0.00664667	-0.00788909	-0.021352	-0.016572	-0.00188961	-0.00175527
349.33	-0.0286784	-0.000526526	-0.0239542	-0.0120091	0.00851653	0.00774725	0.00210948	-0.0182913	-0.0329386	-0.0191491	-0.00771024	-0.00473307	-0.00740905	-0.00530334	-0.010965	-0.014525	-0.00157131	-0.0148732	-0.022835	-0.0131925	-0.0266588	-0.0137157	-0.0215613	0.00406945	-0.0269661	0.00105106	-0.0198367	-0.0142362	-0.0158649	-0.006722	-0.00845885	-0.00979967	-0.0224074	-0.0195221	-0.00375225	-0.00381157
349.34	-0.0336936	-0.00446269	-0.0283024	-0.0175378	0.00358712	0.00335574	-0.00239325	-0.0238972	-0.0391665	-0.0260962	-0.0134039	-0.0102943	-0.0139618	-0.0119085	-0.0166117	-0.0181636	-0.00511061	-0.0204246	-0.0278202	-0.0162529	-0.0307045	-0.0168676	-0.0260354	0.000916346	-0.0293373	-3.80814e-05	-0.0234637	-0.0149219	-0.0180213	-0.00722206	-0.0101092	-0.0114078	-0.0230174	-0.0221485	-0.00565232	-0.00562745
349.35	-0.0384869	-0.00816321	-0.0319865	-0.0227414	-0.0011327	-0.000885299	-0.00691403	-0.0290188	-0.0448948	-0.0327713	-0.0188773	-0.015414	-0.0202265	-0.0183403	-0.0221205	-0.0213562	-0.00841142	-0.0255463	-0.0325447	-0.0190473	-0.0341971	-0.0197839	-0.030148	-0.00209169	-0.0311129	-0.00113295	-0.0266491	-0.0152587	-0.019942	-0.00747537	-0.0115571	-0.0127316	-0.0231467	-0.0244424	-0.0075459	-0.00720276
349.36	-0.0430624	-0.0116548	-0.0349972	-0.0276469	-0.00566156	-0.00498174	-0.0114021	-0.0336497	-0.0500928	-0.039126	-0.0241289	-0.0200914	-0.0261716	-0.0244907	-0.0274348	-0.0241575	-0.0115215	-0.0302666	-0.037022	-0.0215892	-0.0371449	-0.0224533	-0.0338736	-0.00494181	-0.0323104	-0.00224794	-0.0293649	-0.0152077	-0.0215788	-0.00750082	-0.012765	-0.0137973	-0.0228103	-0.0263531	-0.00944661	-0.00850815
349.37	-0.0473803	-0.0149433	-0.0373615	-0.0322637	-0.00995097	-0.00894261	-0.0157721	-0.0378438	-0.0547538	-0.0451306	-0.029105	-0.0243645	-0.0317859	-0.0302262	-0.032527	-0.0266195	-0.0144874	-0.034619	-0.0412025	-0.0238643	-0.0395553	-0.0248532	-0.0371789	-0.00759858	-0.0330364	-0.00341754	-0.0316384	-0.0147673	-0.0228589	-0.0073237	-0.0137398	-0.0146599	-0.0220436	-0.0278218	-0.0113497	-0.00955859
349.38	-0.0514144	-0.0181045	-0.0391611	-0.0365901	-0.0139938	-0.0128028	-0.0200147	-0.041672	-0.0588978	-0.0507881	-0.0337897	-0.028234	-0.0370739	-0.0354517	-0.0373942	-0.02877	-0.017342	-0.0386057	-0.045077	-0.025887	-0.0414501	-0.026959	-0.0400079	-0.0100416	-0.0333756	-0.0046297	-0.0334914	-0.0140106	-0.0237594	-0.00695744	-0.0145258	-0.0153368	-0.0209544	-0.0288107	-0.0132484	-0.0103548
349.39	-0.0551588	-0.0211855	-0.0404854	-0.0406431	-0.0178224	-0.0165807	-0.0241369	-0.0451733	-0.0625583	-0.0561487	-0.0381701	-0.0317005	-0.0420228	-0.0401171	-0.0420093	-0.0306026	-0.0201401	-0.0422376	-0.0486579	-0.0276554	-0.0428741	-0.0287945	-0.0423674	-0.0122611	-0.0333972	-0.00588081	-0.0349328	-0.0129867	-0.02434	-0.00641695	-0.015144	-0.0158549	-0.0195864	-0.029332	-0.0150848	-0.0109003
349.4	-0.0585999	-0.0242316	-0.0413961	-0.0444334	-0.0214856	-0.0202672	-0.0281404	-0.0483706	-0.0657422	-0.0612293	-0.042288	-0.034757	-0.0466333	-0.044188	-0.0463473	-0.0321279	-0.0228759	-0.0455156	-0.0519316	-0.029201	-0.0438882	-0.0303919	-0.0442808	-0.0142256	-0.0331608	-0.0071304	-0.0359246	-0.011709	-0.0246665	-0.00570167	-0.0155912	-0.0162403	-0.0180006	-0.0294032	-0.0168671	-0.0111718
349.41	-0.0616739	-0.0272305	-0.0419106	-0.0479229	-0.0250227	-0.0238297	-0.0320437	-0.0512673	-0.0684893	-0.0660161	-0.0461304	-0.0374106	-0.0508931	-0.0476382	-0.0503779	-0.0333809	-0.0255114	-0.0484232	-0.0548901	-0.030534	-0.0445349	-0.0317693	-0.0457406	-0.0159011	-0.0327127	-0.00831753	-0.0364481	-0.0101981	-0.0247604	-0.00486344	-0.0158689	-0.0165233	-0.0162474	-0.0291091	-0.0185766	-0.0111726
349.42	-0.064326	-0.0301514	-0.042066	-0.051087	-0.0284437	-0.0272602	-0.0358376	-0.053811	-0.0708611	-0.0704816	-0.0497015	-0.0397324	-0.0548106	-0.0504832	-0.0540995	-0.0344204	-0.0280295	-0.0509126	-0.0575263	-0.0316624	-0.0448511	-0.0329573	-0.0467727	-0.0173321	-0.0320562	-0.00941264	-0.0365244	-0.00849249	-0.0246	-0.00393213	-0.0160246	-0.0167288	-0.0143305	-0.0285009	-0.020184	-0.0108892
349.43	-0.066534	-0.0329686	-0.0418954	-0.0538688	-0.0317268	-0.0305869	-0.0394959	-0.0559904	-0.0728722	-0.0745954	-0.0530553	-0.0418106	-0.0583917	-0.052756	-0.0575161	-0.0353526	-0.0304591	-0.052951	-0.0598931	-0.032584	-0.0449052	-0.0339847	-0.0473921	-0.0185528	-0.0311592	-0.0103564	-0.0362122	-0.00666519	-0.024167	-0.00292397	-0.0161423	-0.0168699	-0.0123026	-0.0276248	-0.0216059	-0.0103046
349.44	-0.068261	-0.0356199	-0.0414268	-0.0562079	-0.0348765	-0.0337575	-0.0430188	-0.0577697	-0.0745084	-0.0783524	-0.0562461	-0.0437465	-0.0616247	-0.0544783	-0.0606223	-0.0362438	-0.0327881	-0.0545031	-0.0620384	-0.0333032	-0.0447473	-0.0348498	-0.0476411	-0.019555	-0.0300274	-0.0111189	-0.0355663	-0.00478945	-0.0235367	-0.00185387	-0.016285	-0.0169294	-0.0102105	-0.026521	-0.0227862	-0.00942819
349.45	-0.0695137	-0.0380822	-0.0407093	-0.0580743	-0.0379194	-0.0367363	-0.0463662	-0.0591129	-0.0757225	-0.0817533	-0.0593614	-0.0455807	-0.0644958	-0.0556339	-0.0634222	-0.0371226	-0.0349979	-0.0556075	-0.0640149	-0.0338223	-0.0444291	-0.0355453	-0.0475791	-0.0203788	-0.0287155	-0.011663	-0.0346389	-0.00290667	-0.0227536	-0.000753874	-0.0164893	-0.016912	-0.00807011	-0.0251832	-0.0237048	-0.00830609
349.46	-0.07032	-0.0403232	-0.0397926	-0.0594793	-0.040895	-0.0395212	-0.0495017	-0.0600492	-0.0765231	-0.0847817	-0.0624176	-0.0472856	-0.0669902	-0.0562361	-0.0659082	-0.0379865	-0.0370893	-0.0563433	-0.0658505	-0.0341644	-0.0440018	-0.0360743	-0.0472627	-0.0210985	-0.0272836	-0.0120213	-0.0334609	-0.00103995	-0.0218364	0.000349471	-0.0167804	-0.0168336	-0.00589579	-0.0236075	-0.0243536	-0.00695081
349.47	-0.0707181	-0.0423666	-0.0387235	-0.0604418	-0.0437914	-0.0420673	-0.0523637	-0.0606426	-0.076943	-0.0874536	-0.0653958	-0.0488456	-0.0691391	-0.0563129	-0.0680787	-0.0388559	-0.039078	-0.0567782	-0.0675758	-0.0343722	-0.0435074	-0.0364708	-0.0467104	-0.0217845	-0.0257374	-0.0122506	-0.0320553	0.000741929	-0.0207826	0.00144774	-0.017108	-0.0166762	-0.00372185	-0.0217971	-0.0247524	-0.00534455
349.48	-0.0707454	-0.0442325	-0.0375867	-0.0609628	-0.0465602	-0.0443498	-0.0549076	-0.0609096	-0.0770528	-0.0897927	-0.0682396	-0.0502218	-0.070981	-0.0559461	-0.0699506	-0.039764	-0.0409452	-0.0569576	-0.0692007	-0.0344642	-0.0429696	-0.0367667	-0.0459611	-0.0224767	-0.0241411	-0.0123627	-0.0304931	0.00237935	-0.0195776	0.00256357	-0.0174651	-0.0164502	-0.00160768	-0.0197487	-0.024905	-0.00349182
349.49	-0.0704302	-0.0459306	-0.0364816	-0.0610649	-0.0492025	-0.0463443	-0.0571376	-0.0608847	-0.0769368	-0.091787	-0.0708882	-0.0513985	-0.0725525	-0.0552043	-0.0715191	-0.0407185	-0.0426619	-0.0569213	-0.0706819	-0.0344355	-0.042451	-0.0369756	-0.0450937	-0.0231737	-0.0225822	-0.0123485	-0.0289027	0.00384603	-0.0182381	0.00366673	-0.0178113	-0.0161275	0.000363835	-0.0175047	-0.0247798	-0.00146223
349.5	-0.0697938	-0.0474595	-0.0355283	-0.0607618	-0.0517168	-0.0480578	-0.0590894	-0.0605956	-0.0766574	-0.0934698	-0.0732804	-0.0523793	-0.0739203	-0.0540979	-0.0727429	-0.0417504	-0.0442041	-0.0567518	-0.0719789	-0.0342873	-0.0420709	-0.0370824	-0.0442026	-0.0238777	-0.0211361	-0.012225	-0.0272993	0.00513239	-0.016796	0.00467096	-0.0180685	-0.0157023	0.00208233	-0.0151403	-0.0243465	0.000637413
349.51	-0.0688972	-0.0488334	-0.0348056	-0.060089	-0.0541077	-0.0494396	-0.0608226	-0.0600597	-0.0762514	-0.0948569	-0.0753701	-0.0531379	-0.0750534	-0.0526026	-0.0735889	-0.0428676	-0.0455651	-0.0565397	-0.0730773	-0.0340502	-0.0418924	-0.0370573	-0.0433459	-0.024583	-0.0198442	-0.0120182	-0.0256512	0.00619533	-0.0152548	0.00550349	-0.0181861	-0.0151845	0.00346114	-0.0127601	-0.0235692	0.00274741
349.52	-0.0678095	-0.0500259	-0.0343648	-0.0591058	-0.0563677	-0.0504709	-0.0624133	-0.0593152	-0.0757551	-0.0959013	-0.0771266	-0.053627	-0.0759634	-0.0507505	-0.0740802	-0.0440791	-0.0467097	-0.0563276	-0.0739515	-0.0337426	-0.0419317	-0.0368726	-0.0425272	-0.0253358	-0.0187617	-0.0116965	-0.0239725	0.00699821	-0.0136246	0.00614776	-0.0181954	-0.0145629	0.00448697	-0.0104535	-0.0224835	0.0047841
349.53	-0.0665531	-0.0510292	-0.0341884	-0.0579188	-0.0584432	-0.051159	-0.0639222	-0.0583838	-0.0751634	-0.0965422	-0.0785019	-0.0538257	-0.076689	-0.0485752	-0.0742796	-0.045387	-0.0476327	-0.0561169	-0.0746019	-0.0334266	-0.0421756	-0.0365837	-0.041759	-0.0261613	-0.0179263	-0.0113028	-0.0222556	0.00754156	-0.0119536	0.00656832	-0.0180999	-0.0137988	0.00520716	-0.00822366	-0.0211361	0.00671545
349.54	-0.0650983	-0.0518452	-0.0342103	-0.0565733	-0.0602976	-0.0515213	-0.0653758	-0.0572787	-0.074422	-0.0967475	-0.0794651	-0.0537411	-0.0772703	-0.0461125	-0.0742298	-0.0467726	-0.0483749	-0.0559334	-0.0749999	-0.0331731	-0.0425718	-0.0362558	-0.0410444	-0.0270348	-0.0173342	-0.0109075	-0.0205676	0.00787846	-0.0102879	0.00672897	-0.0179111	-0.0128753	0.00569482	-0.00602607	-0.019575	0.00850573
349.55	-0.0634532	-0.0524417	-0.0343902	-0.0550945	-0.0619392	-0.0516416	-0.0667675	-0.0560324	-0.0735271	-0.0965108	-0.0800294	-0.0534046	-0.0776785	-0.0434026	-0.0739493	-0.0482505	-0.0489727	-0.0557989	-0.0751257	-0.0329906	-0.0430561	-0.0358934	-0.0404542	-0.0279189	-0.0169468	-0.0105705	-0.0190067	0.00803312	-0.00867591	0.00659229	-0.0176992	-0.0118045	0.00602197	-0.00387526	-0.017885	0.0101313
349.56	-0.0616569	-0.0527581	-0.0347156	-0.0535286	-0.0634112	-0.0515679	-0.0680754	-0.0547087	-0.0724937	-0.0958377	-0.0802336	-0.0528691	-0.0778557	-0.0405097	-0.0734495	-0.0498322	-0.0494663	-0.0557254	-0.0749768	-0.0328411	-0.0435732	-0.0354948	-0.0399734	-0.0287994	-0.0167469	-0.0102782	-0.0176171	0.00803298	-0.0071798	0.00613113	-0.0175545	-0.0105806	0.00621747	-0.00178309	-0.0161305	0.0115781
349.57	-0.0596927	-0.0527883	-0.0351373	-0.0519404	-0.0647282	-0.0513432	-0.069264	-0.0533855	-0.0713741	-0.0947255	-0.0800816	-0.0521756	-0.077759	-0.0375365	-0.0727408	-0.0515119	-0.0498859	-0.0556306	-0.0745332	-0.0326869	-0.0440697	-0.0350555	-0.0395415	-0.0296742	-0.0167112	-0.00999771	-0.0164206	0.00791256	-0.00585182	0.0053537	-0.0174988	-0.00917699	0.00628766	0.000230587	-0.014371	0.0128174
349.58	-0.0575137	-0.0525551	-0.0355779	-0.0503928	-0.0658772	-0.0510252	-0.0703004	-0.0521255	-0.070162	-0.0932031	-0.0795712	-0.051347	-0.0773575	-0.03456	-0.0718462	-0.0532391	-0.0502893	-0.0554222	-0.0737902	-0.0325374	-0.0444873	-0.0345168	-0.039083	-0.0305145	-0.0168183	-0.00965599	-0.0154231	0.00770486	-0.00473616	0.00431628	-0.0175264	-0.00758127	0.00622156	0.00216134	-0.0126686	0.01385
349.59	-0.0551329	-0.0520954	-0.0359764	-0.0488809	-0.0668333	-0.0506424	-0.0711798	-0.0509609	-0.0688662	-0.0913177	-0.0787104	-0.0503901	-0.0766554	-0.0316762	-0.0707519	-0.054938	-0.0507142	-0.0550311	-0.0727727	-0.0323643	-0.0448162	-0.0338236	-0.0385406	-0.0313033	-0.0170592	-0.00922003	-0.0145925	0.00739889	-0.00387428	0.0030299	-0.0176566	-0.00579233	0.00603948	0.00401797	-0.0110254	0.0146545
349.6	-0.0525721	-0.0513944	-0.036309	-0.0474132	-0.0675695	-0.050223	-0.0719024	-0.0499217	-0.0675045	-0.0891139	-0.0775231	-0.0493119	-0.0756847	-0.0289775	-0.0694269	-0.0565416	-0.0511499	-0.0544179	-0.0714811	-0.0321368	-0.0450697	-0.0329289	-0.0378923	-0.0320631	-0.0174011	-0.00871039	-0.0139727	0.00697932	-0.00323146	0.00149592	-0.0178587	-0.0038565	0.0057533	0.00576774	-0.00938577	0.0152237
349.61	-0.0498806	-0.0504973	-0.0365863	-0.0460111	-0.0680329	-0.0497803	-0.0724615	-0.0490224	-0.0660604	-0.0866798	-0.0760414	-0.0481435	-0.0744801	-0.0265048	-0.0678476	-0.0579953	-0.0515893	-0.0535365	-0.0698924	-0.0318027	-0.0452529	-0.0318332	-0.0371374	-0.0327964	-0.0177938	-0.00812224	-0.0136081	0.00644726	-0.00276585	-0.000301678	-0.0181024	-0.00188309	0.00539546	0.0073677	-0.00773426	0.0155191
349.62	-0.0471119	-0.0493795	-0.0368328	-0.0446446	-0.0682437	-0.0493147	-0.0728166	-0.0482517	-0.0645295	-0.0840705	-0.0743384	-0.0469204	-0.0731008	-0.0242496	-0.0660403	-0.059284	-0.0520225	-0.0523665	-0.0680004	-0.0313463	-0.0453698	-0.0305388	-0.0363073	-0.0334629	-0.0182248	-0.00743704	-0.0135014	0.00577982	-0.00244742	-0.00233451	-0.0183978	8.66985e-05	0.00502764	0.00876681	-0.00606698	0.0155467
349.63	-0.044356	-0.0480417	-0.0370351	-0.043256	-0.0682303	-0.0488289	-0.072899	-0.0475578	-0.0629388	-0.0812941	-0.0724763	-0.0456497	-0.0715672	-0.0222031	-0.0640469	-0.0603503	-0.0524276	-0.0509244	-0.0658183	-0.0308039	-0.0454277	-0.0290689	-0.0354433	-0.0340074	-0.0187047	-0.00665227	-0.0136155	0.00498422	-0.00232277	-0.00452933	-0.0187859	0.00205279	0.0046617	0.00994404	-0.00438051	0.0153345
349.64	-0.0416405	-0.0465233	-0.0371935	-0.041822	-0.0679904	-0.0483495	-0.0726534	-0.0468658	-0.0612816	-0.0783261	-0.0704764	-0.0443502	-0.0699343	-0.020359	-0.0619009	-0.0611628	-0.0527558	-0.0492525	-0.0633852	-0.0302377	-0.0454221	-0.0274469	-0.0345939	-0.0343732	-0.0192007	-0.00582186	-0.0138843	0.00411447	-0.00237673	-0.00683503	-0.0192381	0.00402364	0.0043079	0.0109544	-0.00265969	0.0148638
349.65	-0.038983	-0.0448679	-0.0372936	-0.0403328	-0.0675251	-0.0478921	-0.0720422	-0.0461652	-0.0595605	-0.0751914	-0.0683658	-0.0430334	-0.0682071	-0.0187529	-0.0596412	-0.0617201	-0.0529705	-0.0474213	-0.060698	-0.0296575	-0.0453727	-0.0256757	-0.0337579	-0.0345403	-0.0196923	-0.00501478	-0.0142533	0.00320519	-0.00257515	-0.00917791	-0.0197007	0.00595086	0.00397055	0.0118415	-0.000884826	0.0141456
349.66	-0.0363752	-0.0431218	-0.0373599	-0.0387966	-0.0668478	-0.0474451	-0.0711081	-0.0454461	-0.0577844	-0.0719759	-0.0661481	-0.0417424	-0.066406	-0.0174403	-0.0572524	-0.0620171	-0.0530314	-0.0454786	-0.0577249	-0.0290967	-0.045299	-0.0237922	-0.032947	-0.0345424	-0.0201899	-0.00429519	-0.0146914	0.00231814	-0.00286375	-0.0114711	-0.020073	0.00779099	0.0036895	0.0126491	0.000975027	0.0132448
349.67	-0.0338205	-0.0413522	-0.0374764	-0.0371796	-0.065956	-0.0469801	-0.0699851	-0.0446715	-0.0560108	-0.0687314	-0.0638856	-0.040553	-0.064573	-0.016476	-0.0547527	-0.0620692	-0.0528994	-0.0434449	-0.0544921	-0.0286229	-0.0451901	-0.0218681	-0.032196	-0.0343882	-0.0206912	-0.00367315	-0.0152152	0.00155812	-0.00321844	-0.013623	-0.0202927	0.00952173	0.00351277	0.0133833	0.00287176	0.0122093
349.68	-0.0314105	-0.0396262	-0.037676	-0.0354865	-0.0648596	-0.0464811	-0.0687873	-0.0438062	-0.054264	-0.065446	-0.061579	-0.039509	-0.0627306	-0.0158721	-0.0522175	-0.0618998	-0.0525475	-0.0413173	-0.0510968	-0.0282142	-0.0450405	-0.0199163	-0.0314923	-0.0340635	-0.0212101	-0.00317515	-0.0158447	0.000998481	-0.00361358	-0.0156079	-0.0204004	0.0111383	0.00349801	0.0140332	0.00470781	0.0110866
349.69	-0.0292105	-0.0379744	-0.0379649	-0.0337537	-0.0635783	-0.0459206	-0.0675218	-0.0428271	-0.0525409	-0.0620797	-0.0592355	-0.0385582	-0.0608593	-0.0155836	-0.0497216	-0.0615273	-0.0520034	-0.039122	-0.0476477	-0.0278556	-0.0448408	-0.0179511	-0.0308621	-0.0335666	-0.0217732	-0.00285985	-0.0165698	0.000651867	-0.00401314	-0.017414	-0.0203785	0.0126394	0.00368032	0.0145665	0.00645751	0.00994525
349.7	-0.0272708	-0.0364007	-0.0383568	-0.0319931	-0.0621366	-0.0453273	-0.0661726	-0.0417749	-0.0508266	-0.058652	-0.0568436	-0.0376545	-0.0589577	-0.0155842	-0.0473087	-0.0609366	-0.0513029	-0.036891	-0.0441993	-0.0275346	-0.0445742	-0.0159683	-0.0302862	-0.0329693	-0.0223854	-0.00277322	-0.0173546	0.000499486	-0.00437957	-0.018977	-0.0202086	0.0139966	0.00406794	0.0150046	0.00816097	0.00875945
349.71	-0.0256464	-0.034931	-0.0388391	-0.0301569	-0.0605927	-0.0447233	-0.0647906	-0.0406716	-0.0490992	-0.0552093	-0.0544223	-0.0367913	-0.0570255	-0.0158444	-0.0449897	-0.0601322	-0.0504945	-0.0346337	-0.0407887	-0.0272469	-0.0442269	-0.0139756	-0.0297297	-0.032339	-0.0230122	-0.00297795	-0.0181378	0.000530589	-0.00464999	-0.0202347	-0.019898	0.0151849	0.00464436	0.0153577	0.00984101	0.00748843
349.72	-0.0243512	-0.0335715	-0.0393767	-0.0282176	-0.0589811	-0.0440797	-0.0633572	-0.039507	-0.0473328	-0.0517237	-0.0520249	-0.0359696	-0.0550217	-0.0162775	-0.0427607	-0.0591545	-0.0496479	-0.0323631	-0.0374495	-0.0269301	-0.043835	-0.0120328	-0.029182	-0.0317214	-0.0236347	-0.00346887	-0.01886	0.000728077	-0.00476291	-0.0212025	-0.0194432	0.0161622	0.00546727	0.0156525	0.0115187	0.00614962
349.73	-0.023351	-0.03235	-0.0399377	-0.0261858	-0.057313	-0.0433853	-0.0618169	-0.0383308	-0.0455449	-0.048222	-0.0496627	-0.0352164	-0.0529103	-0.0168005	-0.0405595	-0.0580133	-0.0488098	-0.0301269	-0.0342155	-0.0265677	-0.0434235	-0.0101778	-0.0285909	-0.0311536	-0.024223	-0.0042227	-0.0195114	0.00109476	-0.00468963	-0.0218936	-0.0188936	0.0168689	0.00654749	0.0158758	0.013177	0.00475483
349.74	-0.0226092	-0.031324	-0.0405363	-0.0241285	-0.055586	-0.0426448	-0.0601374	-0.0371983	-0.043757	-0.0448044	-0.0473401	-0.0345461	-0.0506995	-0.0173362	-0.0383781	-0.056755	-0.0480358	-0.0280022	-0.0310948	-0.026175	-0.0430045	-0.00849896	-0.0278971	-0.0306327	-0.0247657	-0.00518315	-0.0201083	0.00163412	-0.00441885	-0.0223049	-0.0182251	0.017286	0.0078414	0.0159981	0.0147846	0.00333313
349.75	-0.0220566	-0.0305007	-0.0411593	-0.0221322	-0.0537962	-0.0418869	-0.0583031	-0.0361821	-0.0419989	-0.0415642	-0.0451046	-0.0339392	-0.0484391	-0.0178745	-0.0362049	-0.0553861	-0.047353	-0.0260769	-0.0280984	-0.0257819	-0.0426	-0.00699903	-0.0270769	-0.0301503	-0.0253034	-0.00630267	-0.0206596	0.00231929	-0.00392454	-0.0224626	-0.0174035	0.0174143	0.00928008	0.0159934	0.0163197	0.00191378
349.76	-0.021612	-0.0298823	-0.0417572	-0.0202318	-0.0519362	-0.041171	-0.0563158	-0.0353372	-0.0402898	-0.0385333	-0.0429549	-0.0333905	-0.0461649	-0.0184072	-0.0340792	-0.0538955	-0.0467611	-0.0243699	-0.0252297	-0.025408	-0.0422138	-0.00566608	-0.0261162	-0.0296849	-0.0259075	-0.00752367	-0.0211637	0.0031284	-0.00317492	-0.0223664	-0.016431	0.0172487	0.010804	0.0158624	0.0177496	0.000538902
349.77	-0.0212271	-0.029449	-0.0422878	-0.0184186	-0.0500044	-0.040521	-0.0542473	-0.0346577	-0.038645	-0.0357384	-0.0408799	-0.0328726	-0.0439634	-0.0189493	-0.0320413	-0.0522823	-0.046214	-0.0228323	-0.0225247	-0.0250142	-0.0418481	-0.00449773	-0.0249685	-0.0292425	-0.0266213	-0.00878953	-0.0216128	0.00399697	-0.00218585	-0.0220286	-0.0153409	0.0168085	0.0123478	0.0155735	0.0190935	-0.000782022
349.78	-0.0209412	-0.0291979	-0.0427307	-0.0166742	-0.0480625	-0.0399369	-0.0521804	-0.0341175	-0.0370483	-0.033216	-0.0389707	-0.0323724	-0.0418689	-0.0195209	-0.0301255	-0.0505099	-0.0456563	-0.0213963	-0.0200384	-0.0245862	-0.0414954	-0.00351395	-0.0236169	-0.0288494	-0.0274442	-0.0100417	-0.0219563	0.0048482	-0.00101256	-0.0214999	-0.014154	0.0161764	0.0138346	0.0151013	0.0203674	-0.00200461
349.79	-0.0207965	-0.0291222	-0.0430324	-0.0149988	-0.0461483	-0.039348	-0.0501337	-0.0336927	-0.0354789	-0.0309866	-0.0372841	-0.0319345	-0.039868	-0.0201603	-0.0283746	-0.0485743	-0.0450483	-0.0200367	-0.0177716	-0.0241244	-0.0411648	-0.0027573	-0.0220817	-0.0284994	-0.0283758	-0.0112633	-0.022173	0.00566168	0.000311325	-0.0208328	-0.0128635	0.0153828	0.0152259	0.0144452	0.0215697	-0.00310552
349.8	-0.0207778	-0.0292015	-0.0431221	-0.0134055	-0.04426	-0.0386988	-0.0480849	-0.0333527	-0.0339199	-0.0290228	-0.0358789	-0.0315824	-0.0379411	-0.0208559	-0.0268414	-0.0464899	-0.0443457	-0.0187469	-0.0156953	-0.0236191	-0.0408617	-0.00225409	-0.0203709	-0.0281751	-0.0293949	-0.0124479	-0.02221	0.00643983	0.0017783	-0.0200591	-0.0114721	0.0144526	0.0164426	0.0136206	0.0226836	-0.004052
349.81	-0.0208649	-0.0293721	-0.042984	-0.0119111	-0.042361	-0.037948	-0.0460277	-0.0330726	-0.0323824	-0.027293	-0.0347196	-0.0313527	-0.0360845	-0.0215466	-0.0255449	-0.0443155	-0.0435322	-0.0175335	-0.013838	-0.023054	-0.0405845	-0.00199153	-0.0185062	-0.0278838	-0.0304494	-0.013584	-0.0220836	0.0071326	0.00339004	-0.0191905	-0.010039	0.0133927	0.0174321	0.0126338	0.0237445	-0.00481931
349.82	-0.0210637	-0.0295894	-0.0426589	-0.0105563	-0.040415	-0.037089	-0.0439459	-0.032808	-0.030811	-0.0257895	-0.033776	-0.0312728	-0.0343477	-0.0222109	-0.0244862	-0.0420892	-0.0426021	-0.0164427	-0.0122557	-0.0224249	-0.0403184	-0.00190722	-0.0165265	-0.0276384	-0.0315197	-0.0146908	-0.0217929	0.00768021	0.00513454	-0.0182501	-0.00864497	0.0122254	0.0181728	0.0115697	0.0247604	-0.00537464
349.83	-0.0213531	-0.0298231	-0.0421597	-0.00932265	-0.0384028	-0.0361129	-0.0418349	-0.0325179	-0.0291424	-0.0245191	-0.0329803	-0.0313469	-0.0327143	-0.0228164	-0.0236582	-0.0398084	-0.0415507	-0.0155363	-0.0110064	-0.0217418	-0.0400647	-0.00195773	-0.0144611	-0.0274431	-0.0326108	-0.0157462	-0.0213047	0.00803752	0.00697328	-0.0172578	-0.00730921	0.0109686	0.0186328	0.0104948	0.0257559	-0.00571466
349.84	-0.0217293	-0.0300435	-0.041515	-0.00820694	-0.0363271	-0.0349811	-0.0396842	-0.0321714	-0.0273684	-0.0234913	-0.0322701	-0.0315234	-0.0311481	-0.0233082	-0.0230483	-0.0374588	-0.0402941	-0.0148462	-0.0100823	-0.0210384	-0.0398562	-0.00209456	-0.0123397	-0.0272841	-0.0337306	-0.0167032	-0.0206192	0.00817819	0.00884548	-0.0162295	-0.00599796	0.00967883	0.0188141	0.00948484	0.02671	-0.00589496
349.85	-0.022207	-0.0302742	-0.0407656	-0.00720835	-0.0341913	-0.0337228	-0.0374736	-0.0317816	-0.0255291	-0.0227354	-0.0316234	-0.0317265	-0.0296868	-0.0236433	-0.0226402	-0.0350758	-0.0387717	-0.0143906	-0.00947459	-0.0203193	-0.0397005	-0.00233354	-0.0102003	-0.0271977	-0.0348812	-0.0174975	-0.0197621	0.00810994	0.0107623	-0.0151877	-0.00468584	0.00842911	0.0187389	0.00857926	0.0276101	-0.00595442
349.86	-0.0227692	-0.0304974	-0.0399237	-0.00638083	-0.0319919	-0.0323594	-0.0352233	-0.0313865	-0.0236994	-0.0222882	-0.0309833	-0.0318855	-0.0283742	-0.0238188	-0.0224138	-0.0327119	-0.0369616	-0.0141567	-0.00915379	-0.0196127	-0.0395804	-0.00265901	-0.00807521	-0.027202	-0.0360723	-0.0181228	-0.0187868	0.00784021	0.0126798	-0.0141479	-0.00340588	0.00728856	0.0184124	0.00777734	0.0284776	-0.00589667
349.87	-0.0233737	-0.030689	-0.0389853	-0.00572065	-0.029698	-0.0308706	-0.0329289	-0.0309841	-0.0219272	-0.022168	-0.0302802	-0.031977	-0.0272321	-0.0238141	-0.0223163	-0.0304183	-0.0348675	-0.0141334	-0.00908683	-0.0189363	-0.0394841	-0.00307132	-0.00596528	-0.0272724	-0.0372702	-0.0185466	-0.0177445	0.00735476	0.0145708	-0.0131447	-0.00213985	0.00632922	0.0178336	0.00708183	0.0293441	-0.00570605
349.88	-0.0239823	-0.0308081	-0.0379979	-0.00519112	-0.0273161	-0.0292543	-0.030607	-0.0305451	-0.0202757	-0.0223536	-0.0294654	-0.0319883	-0.0262575	-0.023637	-0.0222896	-0.0282453	-0.0324929	-0.0143081	-0.00919243	-0.0182949	-0.0394125	-0.00356166	-0.00391258	-0.0273839	-0.0384622	-0.0187049	-0.016696	0.00666925	0.0163969	-0.0121939	-0.000919116	0.00558678	0.0169781	0.00647966	0.0302433	-0.00537834
349.89	-0.0245662	-0.0307843	-0.036982	-0.0047731	-0.024885	-0.0275093	-0.0283105	-0.0300423	-0.0187672	-0.0227632	-0.0285303	-0.0319233	-0.0254484	-0.023263	-0.0222712	-0.026232	-0.0299084	-0.0146553	-0.00941206	-0.017699	-0.039371	-0.00413438	-0.00198423	-0.0275136	-0.0395958	-0.018574	-0.0156069	0.00582937	0.0181007	-0.0113536	0.000289661	0.00510327	0.0158434	0.00591752	0.0311787	-0.00494325
349.9	-0.0251253	-0.030553	-0.0359103	-0.00447273	-0.02242	-0.0256099	-0.0260859	-0.0294787	-0.0173633	-0.0233331	-0.0274698	-0.031743	-0.0247803	-0.0226716	-0.0222448	-0.0244063	-0.0271727	-0.0151581	-0.00971425	-0.0171639	-0.0393723	-0.00475953	-0.000154793	-0.02766	-0.0406173	-0.01817	-0.0144104	0.00484868	0.0196264	-0.0106523	0.00149193	0.00486597	0.0144402	0.00540008	0.0321141	-0.00443474
349.91	-0.0256588	-0.0300623	-0.0346858	-0.00434298	-0.0199398	-0.0235371	-0.0239739	-0.0288336	-0.0160228	-0.0239708	-0.0262586	-0.0313787	-0.0242015	-0.0218928	-0.0222209	-0.0227043	-0.0243236	-0.0157784	-0.0101193	-0.0166925	-0.0393783	-0.00543642	0.00161352	-0.0278101	-0.0415094	-0.0174857	-0.0131083	0.00375761	0.0209417	-0.0100553	0.00268436	0.00488992	0.0128357	0.00496529	0.0329706	-0.00383506
349.92	-0.0261086	-0.0292754	-0.033227	-0.00440147	-0.0174726	-0.0213756	-0.0220041	-0.0281358	-0.0146964	-0.0245423	-0.0248777	-0.030804	-0.0237132	-0.0210527	-0.0222186	-0.0210801	-0.0213968	-0.0164536	-0.0105851	-0.0162999	-0.0393376	-0.00618133	0.00334045	-0.0279559	-0.0422328	-0.0165423	-0.0117381	0.00262803	0.0220311	-0.00952923	0.00387007	0.00522977	0.011104	0.00466191	0.0336556	-0.00313221
349.93	-0.0263905	-0.0281783	-0.0314633	-0.00463711	-0.015053	-0.0192124	-0.0201699	-0.0274045	-0.0133151	-0.0249512	-0.0233161	-0.0300601	-0.0233046	-0.0202352	-0.0222171	-0.0195153	-0.0184708	-0.0171135	-0.0110745	-0.0160056	-0.0391662	-0.00699765	0.00501409	-0.0280574	-0.0427398	-0.0154299	-0.0103361	0.00149672	0.0228879	-0.00908248	0.00503067	0.00589104	0.00929384	0.00453232	0.034143	-0.002293
349.94	-0.0264583	-0.0267383	-0.0293678	-0.00499399	-0.0127114	-0.0170682	-0.0184602	-0.0266982	-0.0118951	-0.0251547	-0.021577	-0.0291655	-0.0229179	-0.0194738	-0.0221517	-0.018031	-0.0155764	-0.0177052	-0.0115539	-0.0157796	-0.0387917	-0.00784265	0.00659644	-0.0280633	-0.042944	-0.0141918	-0.00900498	0.0003718	0.0235049	-0.00870376	0.00612128	0.00684975	0.00744846	0.00459595	0.0344115	-0.00134564
349.95	-0.0263182	-0.0249368	-0.0270023	-0.00541052	-0.0104706	-0.0149704	-0.016876	-0.0260462	-0.0104812	-0.0251332	-0.0196618	-0.0281196	-0.0224723	-0.0187828	-0.0219838	-0.0166301	-0.0127181	-0.0181653	-0.0120514	-0.0155522	-0.0382055	-0.00863492	0.00806033	-0.0279492	-0.0427894	-0.0127694	-0.00778686	-0.000769659	0.0238496	-0.00835527	0.00707884	0.00806047	0.0056052	0.00483314	0.0344787	-0.000299053
349.96	-0.025973	-0.0228102	-0.0243855	-0.00582886	-0.00831973	-0.0129205	-0.0154296	-0.0254452	-0.00907863	-0.0248814	-0.01755	-0.0269077	-0.0219711	-0.0181715	-0.0217035	-0.0153008	-0.00993792	-0.0184352	-0.0125858	-0.0152847	-0.0374225	-0.00929359	0.00948928	-0.0276656	-0.0422734	-0.0110848	-0.00666776	-0.00191022	0.0238825	-0.00800132	0.00788916	0.00950747	0.00377332	0.00525567	0.0343748	0.000810956
349.97	-0.025429	-0.02048	-0.0215148	-0.00619798	-0.00622565	-0.010928	-0.0140936	-0.02487	-0.00770095	-0.024418	-0.0152263	-0.0255059	-0.0214332	-0.0176569	-0.021291	-0.0140415	-0.00729372	-0.0184302	-0.0131566	-0.0149736	-0.0364634	-0.00976222	0.0109361	-0.0271379	-0.0413952	-0.00911154	-0.00568635	-0.0030594	0.0235912	-0.00761157	0.00862616	0.0111273	0.00194615	0.00584697	0.034125	0.00197275
349.98	-0.0247078	-0.018004	-0.0184384	-0.00645003	-0.00414607	-0.0089894	-0.0128245	-0.0243146	-0.00630922	-0.0237761	-0.0127117	-0.0239339	-0.0208741	-0.0172616	-0.020705	-0.0128206	-0.00479583	-0.0181271	-0.0137617	-0.0146107	-0.0353305	-0.00998357	0.0124068	-0.0263085	-0.0401339	-0.00686077	-0.00487901	-0.00425936	0.0229908	-0.00718188	0.0093299	0.0128442	0.000111825	0.00657482	0.0337631	0.00321653
349.99	-0.0238637	-0.0153829	-0.0152428	-0.00650081	-0.00205754	-0.00706701	-0.0116572	-0.0237416	-0.00491495	-0.0229426	-0.0100332	-0.0222421	-0.0202786	-0.0169839	-0.0198933	-0.0115909	-0.00240024	-0.0175163	-0.0144028	-0.0141956	-0.0340215	-0.00998639	0.0138601	-0.0251871	-0.0384527	-0.00437635	-0.00424781	-0.00554912	0.0221194	-0.00671642	0.0100022	0.0146075	-0.00172613	0.00743753	0.0333543	0.00451725
350	-0.0229	-0.0126131	-0.0119884	-0.0063401	2.60328e-05	-0.00512113	-0.0106141	-0.0230998	-0.00353686	-0.0219164	-0.00721245	-0.020452	-0.0195972	-0.0167713	-0.0187978	-0.0103252	-6.49045e-05	-0.016582	-0.0150456	-0.0137793	-0.0325476	-0.00981513	0.0152663	-0.0238319	-0.0363236	-0.00169701	-0.00382579	-0.00690357	0.021023	-0.0062175	0.0106808	0.016375	-0.00353922	0.00844689	0.0329485	0.0058706
350.01	-0.0217999	-0.00972624	-0.00873589	-0.00598496	0.00209742	-0.00313691	-0.00966677	-0.0223572	-0.00217728	-0.0207102	-0.00424997	-0.0185685	-0.0187573	-0.0165551	-0.0174244	-0.00903864	0.00223178	-0.0153028	-0.0156501	-0.0133752	-0.0309427	-0.00953802	0.0166152	-0.0222276	-0.0337296	0.00117231	-0.00359266	-0.00828715	0.0197438	-0.00568172	0.0113923	0.0181289	-0.00525526	0.00961604	0.0325434	0.00725794
350.02	-0.0205375	-0.00674378	-0.00555065	-0.00543103	0.00412996	-0.00112853	-0.00876339	-0.0214684	-0.00079424	-0.0193067	-0.00115908	-0.0165363	-0.0177377	-0.0162892	-0.015773	-0.00776867	0.00450947	-0.0136806	-0.0161826	-0.0130187	-0.0292537	-0.00921431	0.0178307	-0.020357	-0.0307331	0.00419168	-0.00350394	-0.00964442	0.0182783	-0.00506282	0.01214	0.0198567	-0.00684013	0.0109393	0.0321367	0.00869125
350.03	-0.0190929	-0.00373351	-0.0024399	-0.00465679	0.00612267	0.000904834	-0.00785416	-0.0203807	0.000631924	-0.0176837	0.00208205	-0.0143048	-0.0165128	-0.0159471	-0.0138401	-0.00651377	0.00679041	-0.0117569	-0.0166084	-0.0127483	-0.0275112	-0.0088812	0.0188741	-0.018272	-0.027413	0.00726118	-0.00353777	-0.010866	0.0165831	-0.00433012	0.0129274	0.0215408	-0.00830097	0.0123828	0.0316894	0.0101559
350.04	-0.0174362	-0.00077112	0.00058409	-0.0036714	0.00809787	0.0029904	-0.00690876	-0.0190663	0.00211928	-0.0158153	0.00550848	-0.0118976	-0.0151184	-0.0155315	-0.0116096	-0.00528093	0.00908506	-0.00958044	-0.0169107	-0.0125671	-0.0257202	-0.00855521	0.0197756	-0.0160398	-0.0238665	0.0102877	-0.00369853	-0.0118733	0.0146864	-0.00347709	0.0137771	0.0231542	-0.0096776	0.0138913	0.031144	0.0116365
350.05	-0.015554	0.00211865	0.00348364	-0.00245762	0.0100273	0.0051391	-0.00595681	-0.0175303	0.00367916	-0.0137343	0.00908804	-0.00934952	-0.0135751	-0.0150524	-0.00906972	-0.00408102	0.0113209	-0.00717365	-0.0170604	-0.0124647	-0.0238991	-0.00824354	0.0205814	-0.0137195	-0.0202193	0.0132652	-0.00400427	-0.01264	0.0126412	-0.00247434	0.0146846	0.0246171	-0.0109308	0.0154112	0.0304578	0.013171
350.06	-0.0134537	0.00491705	0.00617735	-0.00104669	0.0118688	0.00736151	-0.00505469	-0.0157818	0.00531349	-0.0114629	0.012783	-0.00670935	-0.0119383	-0.0144361	-0.00622606	-0.00294828	0.013416	-0.00453751	-0.017057	-0.0124592	-0.0220612	-0.00795333	0.0213003	-0.0113515	-0.0165423	0.0161709	-0.00446042	-0.0131397	0.0105168	-0.00130564	0.0156428	0.0258903	-0.0120167	0.0169245	0.02959	0.0147809
350.07	-0.0111865	0.00760515	0.00860264	0.000574346	0.0135915	0.00965593	-0.0042144	-0.0138604	0.0070137	-0.00896759	0.0165391	-0.00400462	-0.0102424	-0.0136232	-0.00315671	-0.00193165	0.0153253	-0.00169247	-0.0169382	-0.0125157	-0.0202139	-0.00766956	0.0219439	-0.0089654	-0.01284	0.0189722	-0.00505687	-0.0133584	0.00835028	2.32352e-05	0.0166116	0.0269372	-0.0129401	0.0184034	0.0285048	0.0164696
350.08	-0.0088019	0.0101809	0.0107862	0.00238502	0.0152055	0.0120238	-0.00339372	-0.0118172	0.00881329	-0.00616984	0.0203212	-0.00123722	-0.00845687	-0.0125796	8.20883e-05	-0.00103315	0.0170473	0.00133805	-0.0167171	-0.012546	-0.0183667	-0.00733541	0.0225703	-0.0065995	-0.00914391	0.0216222	-0.00575314	-0.013321	0.006191	0.001505	0.0175462	0.0277369	-0.0136664	0.0198362	0.0272085	0.0182282
350.09	-0.0062954	0.012677	0.0127418	0.00438882	0.0167431	0.0144839	-0.00250527	-0.00968412	0.0107453	-0.00304827	0.0240731	0.00159894	-0.0065448	-0.0112683	0.00347281	-0.000219474	0.0185625	0.00448642	-0.0163656	-0.012485	-0.0164982	-0.00688559	0.0232148	-0.00431848	-0.00549333	0.0240932	-0.00645941	-0.0130705	0.00407242	0.00315473	0.0184893	0.0282841	-0.0141861	0.0212205	0.0257752	0.0200176
350.1	-0.00366338	0.0150825	0.0144903	0.00661583	0.0181964	0.0170172	-0.00150507	-0.00750045	0.0128602	0.000350752	0.0277843	0.00449002	-0.00448197	-0.00966632	0.00703886	0.000559212	0.0198604	0.00768798	-0.0158534	-0.0122952	-0.0146108	-0.0062791	0.0239432	-0.00217453	-0.00189021	0.0263703	-0.007123	-0.0126247	0.00209103	0.00496923	0.0194254	0.0285334	-0.0145153	0.0225457	0.0242657	0.0217324
350.11	-0.000861993	0.0174209	0.0160622	0.00903244	0.0195386	0.0195956	-0.000394369	-0.00528399	0.0151473	0.00399396	0.0314561	0.0074721	-0.00228123	-0.00778294	0.0108199	0.00134808	0.0209526	0.0109426	-0.0151727	-0.0119743	-0.0127405	-0.0055336	0.0247935	-0.000183434	0.00167602	0.0284246	-0.00772894	-0.0119821	0.00035026	0.00693778	0.0203289	0.0284472	-0.014644	0.0237307	0.0226912	0.0233399
350.12	0.00219827	0.0197086	0.0174832	0.0115743	0.020806	0.022186	0.000878069	-0.00307513	0.0175636	0.00788085	0.0350664	0.0105494	0.000108832	-0.0056373	0.0148245	0.0021851	0.0218375	0.0142116	-0.0142828	-0.011488	-0.0109021	-0.00471937	0.0257477	0.00165016	0.00518319	0.0302604	-0.0082812	-0.0111553	-0.00110463	0.00902832	0.0211815	0.0280286	-0.0145316	0.0247174	0.0210439	0.0248955
350.13	0.0055532	0.0219379	0.0187791	0.0141599	0.022062	0.0247449	0.00234727	-0.00093826	0.0200741	0.0119277	0.038619	0.0137024	0.00268857	-0.00329021	0.0190059	0.00310941	0.0225509	0.0174123	-0.0131366	-0.0108331	-0.00910377	-0.00386037	0.0268074	0.00333054	0.00857332	0.0318541	-0.00880041	-0.0101348	-0.00228775	0.0112376	0.0219601	0.0273366	-0.0142069	0.0254873	0.0193247	0.0264015
350.14	0.00918089	0.0241385	0.0199954	0.0167252	0.0233388	0.0272264	0.00400585	0.00110931	0.0226689	0.0160529	0.0420686	0.0169089	0.00539633	-0.000791961	0.0232703	0.00413736	0.0231127	0.0204915	-0.0117484	-0.0100223	-0.00733532	-0.00298014	0.0279951	0.00488973	0.0117556	0.0332272	-0.00925954	-0.00892637	-0.00319725	0.0135507	0.0227166	0.0264731	-0.0136549	0.0260372	0.0176053	0.0278492
350.15	0.0130257	0.0263534	0.0212176	0.0192514	0.0246343	0.0296005	0.00586536	0.00308065	0.0253682	0.0202489	0.0453682	0.0201541	0.00818196	0.00181555	0.0275297	0.0052898	0.0235863	0.0234369	-0.0101844	-0.00904744	-0.00555179	-0.00203425	0.0293377	0.00630543	0.0146526	0.0343796	-0.00961011	-0.00754291	-0.00379574	0.0159095	0.0234579	0.0254704	-0.0128592	0.0263896	0.0159362	0.029229
350.16	0.017007	0.0285851	0.0225	0.0217778	0.0259155	0.031897	0.00790764	0.00503145	0.0282077	0.0245361	0.0485026	0.0234294	0.011023	0.00452541	0.0317122	0.00658028	0.0240415	0.0262638	-0.00848243	-0.00788757	-0.00371621	-0.00101268	0.0308365	0.00758962	0.0172494	0.035297	-0.00980156	-0.00597531	-0.00404468	0.0182756	0.0241649	0.0243749	-0.011812	0.0265786	0.0143551	0.030511
350.17	0.0210147	0.030811	0.0238566	0.0243228	0.0271883	0.034159	0.01012	0.0070058	0.0312196	0.0288913	0.0514287	0.0267315	0.013879	0.007348	0.0357816	0.00801475	0.0245304	0.0289713	-0.00666314	-0.00651357	-0.00180275	7.25798e-05	0.0324985	0.00874121	0.0195821	0.0359763	-0.00981129	-0.00424347	-0.003953	0.0205902	0.0248078	0.0232078	-0.0105464	0.0266316	0.0129069	0.0316456
350.18	0.0249422	0.0329833	0.0252751	0.0268396	0.0284799	0.036413	0.0125549	0.00903226	0.0344543	0.0332705	0.0540952	0.0299975	0.0167681	0.0102872	0.0396972	0.00962361	0.025068	0.0315065	-0.00474315	-0.00490423	0.000189916	0.00121004	0.0342508	0.0097974	0.0216853	0.0364052	-0.00959043	-0.00238134	-0.00356462	0.0227884	0.0253782	0.0219687	-0.0090841	0.0265815	0.0116004	0.0325953
350.19	0.0287562	0.0350752	0.0267785	0.029287	0.0298325	0.0386885	0.0152797	0.011148	0.0378784	0.037646	0.0565094	0.0332065	0.0196976	0.0133555	0.0434019	0.011395	0.0256451	0.0338281	-0.0027009	-0.00306725	0.00224513	0.00239629	0.036036	0.0108277	0.0235773	0.0366056	-0.00907476	-0.000399623	-0.00290823	0.0248658	0.025906	0.0206387	-0.00744749	0.026478	0.0104108	0.0333148
350.2	0.032482	0.037096	0.0283626	0.0316403	0.0312936	0.0409685	0.0183248	0.013406	0.0414413	0.0420135	0.0587025	0.0363564	0.0226611	0.0165953	0.0469139	0.0133204	0.0262504	0.0359018	-0.000521673	-0.00101229	0.00436268	0.00365983	0.0378072	0.0118437	0.0252613	0.0366195	-0.00819788	0.00166819	-0.00203119	0.0268288	0.026407	0.0192281	-0.0056528	0.0263147	0.009332	0.0338073
350.21	0.0361029	0.0390917	0.0299935	0.0339046	0.0329083	0.043245	0.0216796	0.015845	0.0450846	0.0463584	0.0607536	0.0394374	0.0256451	0.0200555	0.0502909	0.0153541	0.0268979	0.0377102	0.00178334	0.00121217	0.00653746	0.00504475	0.0395013	0.0128151	0.0267301	0.0364935	-0.00696445	0.00376524	-0.000956865	0.0286582	0.0268646	0.0177677	-0.00371281	0.0260956	0.00835404	0.0340755
350.22	0.0395897	0.0410983	0.0316456	0.0360858	0.034653	0.045482	0.025331	0.0184968	0.0488071	0.0506224	0.0626967	0.0424539	0.0286429	0.0237406	0.0535586	0.0174967	0.0276352	0.0392388	0.00420276	0.00357588	0.00877198	0.00657034	0.0411211	0.0137258	0.027965	0.0362866	-0.00539591	0.00587035	0.000325735	0.0302785	0.0272801	0.016307	-0.0016548	0.0258928	0.007464	0.034127
350.23	0.0429731	0.0431382	0.0333322	0.0382171	0.0364815	0.0476706	0.0292409	0.0213452	0.052577	0.0547373	0.064555	0.0454246	0.0316849	0.0276701	0.0567255	0.019775	0.0285126	0.0405061	0.00673001	0.00604613	0.011082	0.00821556	0.0426582	0.0145572	0.0290009	0.0360533	-0.00352843	0.00798244	0.00181105	0.0316405	0.0276974	0.0148733	0.000497548	0.02575	0.00671041	0.0339577
350.24	0.0462674	0.0452218	0.0350732	0.0402846	0.0383983	0.0498	0.0333649	0.0243338	0.056339	0.058655	0.0662988	0.0483803	0.0347529	0.0318444	0.059778	0.0221827	0.0295904	0.0415818	0.0093508	0.00860194	0.0134753	0.00999049	0.0440978	0.0153288	0.0298705	0.035831	-0.00143275	0.0100804	0.00348635	0.0327231	0.02814	0.0135205	0.00271785	0.0256627	0.00614711	0.0335216
350.25	0.0495148	0.0473753	0.0369198	0.0422731	0.0403805	0.05185	0.037663	0.0274109	0.0600423	0.0623259	0.0678932	0.0513187	0.0377672	0.036225	0.0627058	0.0246905	0.0308501	0.0425084	0.0120503	0.011237	0.0160001	0.011881	0.0454226	0.0160099	0.030575	0.0356251	0.000823046	0.012172	0.00532058	0.0334851	0.0286078	0.012322	0.00500181	0.0255579	0.00580707	0.0328647
350.26	0.0527504	0.0496351	0.0389314	0.0441505	0.0423912	0.0538163	0.0421321	0.0305504	0.0636394	0.0657405	0.0693406	0.0542197	0.0407145	0.0407662	0.0655398	0.0272821	0.0322465	0.043308	0.0148339	0.0138856	0.0186493	0.0138829	0.0466295	0.0166161	0.03111	0.0354423	0.00320226	0.0142625	0.00726782	0.0339236	0.0291003	0.0112972	0.00730077	0.0253871	0.00571074	0.0320645
350.27	0.0559768	0.0520356	0.0411278	0.0459602	0.0444045	0.0557029	0.0467812	0.0337492	0.0670994	0.0689142	0.0706814	0.0570529	0.0436159	0.0454284	0.0683158	0.0299747	0.0337247	0.0439747	0.017691	0.016509	0.0214058	0.0159479	0.0477448	0.0171784	0.0315043	0.0352943	0.00571438	0.0163634	0.00931402	0.0340609	0.0296825	0.0104825	0.00958202	0.0251146	0.0058611	0.031202
350.28	0.059145	0.0546192	0.0435056	0.0477668	0.0463934	0.0575314	0.0515905	0.0370051	0.0704004	0.0719151	0.0719486	0.0598186	0.046516	0.0501813	0.0710147	0.0327826	0.0352533	0.0445311	0.0206367	0.0190725	0.024258	0.0180344	0.0487452	0.0177184	0.0318061	0.0352021	0.00837389	0.0184916	0.0114392	0.0339206	0.0303869	0.00991436	0.0118056	0.0247036	0.00623635	0.0302981
350.29	0.0622151	0.0574306	0.0461108	0.0495727	0.0483689	0.0593257	0.0565115	0.0403012	0.0735692	0.0748064	0.0731731	0.0625451	0.0494513	0.0549796	0.0736186	0.0357441	0.0368085	0.0450204	0.0236292	0.0215851	0.0272151	0.0201337	0.049615	0.0182454	0.0320332	0.0351765	0.0111897	0.0206622	0.0135978	0.0335025	0.0312537	0.00960381	0.0139567	0.0241975	0.00681965	0.0293197
350.3	0.0651771	0.0604736	0.0489967	0.0513493	0.0503798	0.061099	0.0615103	0.0436121	0.076628	0.0776272	0.0743888	0.065257	0.0524263	0.0597512	0.076085	0.0388805	0.0384349	0.0454808	0.0266253	0.0240914	0.0302812	0.0222817	0.0503825	0.0187851	0.032179	0.0352058	0.0141162	0.0228674	0.0157448	0.0328536	0.0322663	0.00953378	0.0160246	0.023684	0.00756903	0.028228
350.31	0.0680356	0.0636918	0.052179	0.0531126	0.0524621	0.0628145	0.0665673	0.0469498	0.0795751	0.0803965	0.0756267	0.0679803	0.0554509	0.0644425	0.0783928	0.042202	0.0401878	0.0459688	0.0295736	0.0266104	0.033472	0.0244817	0.051027	0.019363	0.0322495	0.0353196	0.0170984	0.0250934	0.0178509	0.032017	0.033397	0.0097201	0.0179907	0.0232071	0.00840834	0.0270524
350.32	0.0708261	0.0670286	0.0556347	0.0549515	0.0546254	0.0644261	0.0716393	0.0502703	0.082418	0.0831105	0.0768996	0.0706891	0.0585373	0.0690154	0.0805574	0.0456887	0.0420496	0.0465146	0.0324821	0.0291493	0.0368107	0.0267544	0.0515635	0.0200075	0.0322799	0.0355087	0.0200985	0.0272917	0.0199293	0.0309906	0.0346374	0.0101891	0.0198524	0.0227603	0.0093053	0.0258305
350.33	0.0735799	0.0704579	0.059309	0.0569189	0.0568773	0.0659705	0.0766854	0.0535565	0.085123	0.0857058	0.0782258	0.0733824	0.0616851	0.0735032	0.082627	0.0493065	0.0440159	0.0471631	0.035339	0.0317441	0.0403157	0.0291248	0.0520278	0.0207256	0.0322787	0.0358006	0.0230787	0.0293769	0.0219581	0.0298039	0.0359384	0.0109402	0.0216336	0.0223441	0.0102899	0.0245626
350.34	0.0763049	0.073976	0.0631394	0.0590767	0.0592258	0.0675195	0.0816645	0.0568217	0.087636	0.0881325	0.07966	0.0760676	0.0648831	0.0779472	0.0845939	0.0530411	0.0461448	0.0479779	0.0381056	0.0344464	0.0439515	0.0315786	0.052441	0.0215403	0.0322724	0.0362498	0.0259775	0.0313112	0.0238767	0.0285261	0.0372759	0.011962	0.0233658	0.0219892	0.0114013	0.0232404
350.35	0.0790014	0.077557	0.0671172	0.0614679	0.0616827	0.0690794	0.086563	0.060135	0.089989	0.0903689	0.0812365	0.0787228	0.068117	0.0823791	0.0864334	0.0569106	0.048476	0.0489948	0.0407585	0.0372885	0.0476792	0.0340953	0.0528795	0.0224897	0.0322813	0.0368866	0.0287955	0.0330705	0.0256438	0.0272207	0.0386237	0.0131968	0.0250569	0.0217189	0.01266	0.0219102
350.36	0.0816769	0.0811659	0.0712815	0.0640822	0.064265	0.0706845	0.0913588	0.0635223	0.0922524	0.0924148	0.0829797	0.0813451	0.0713958	0.0868068	0.0881573	0.0609367	0.051068	0.0502439	0.0433265	0.0402559	0.051478	0.0366158	0.0534057	0.0236101	0.0323335	0.0376796	0.0315243	0.034638	0.0272324	0.0259435	0.0399998	0.0146294	0.0266572	0.0215601	0.014067	0.0206065
350.37	0.0843205	0.0847611	0.0755928	0.066869	0.0669855	0.0723486	0.0960589	0.0669666	0.0944571	0.0943073	0.0848902	0.0839078	0.0747953	0.0911972	0.0898133	0.0651701	0.0539805	0.0517716	0.0458802	0.0432939	0.0553324	0.0390681	0.053968	0.0249113	0.0324598	0.0385832	0.034091	0.0359761	0.0286688	0.0247243	0.0414167	0.016255	0.0281113	0.0215282	0.0156214	0.0193884
350.38	0.0869647	0.0883489	0.0799941	0.0698065	0.0698382	0.0740861	0.100672	0.0704753	0.0966576	0.0961097	0.0869769	0.0864128	0.0783876	0.0955239	0.0914678	0.0696546	0.0572517	0.0536137	0.0484833	0.0463933	0.059242	0.0414141	0.0545017	0.0263724	0.0326983	0.0395742	0.0364706	0.0371037	0.0300253	0.023592	0.0428107	0.0180769	0.029382	0.0216357	0.017306	0.0182748
350.39	0.0896642	0.0918901	0.0844467	0.0728611	0.0727856	0.07594	0.105146	0.0740909	0.0988668	0.0978997	0.0892728	0.0889219	0.0822457	0.0998067	0.0931658	0.0743523	0.0609018	0.0558309	0.0511887	0.0495219	0.0631993	0.043583	0.0549801	0.0279543	0.0330982	0.0406187	0.0386625	0.0381103	0.0313518	0.0226157	0.0441403	0.0201319	0.0304852	0.0219001	0.0190863	0.0172269
350.4	0.0924981	0.0953188	0.0889544	0.0759995	0.0758547	0.0779221	0.109533	0.0778594	0.101139	0.0997057	0.0918325	0.0915154	0.0863637	0.104073	0.0949484	0.0791675	0.0649424	0.0584756	0.0540154	0.0526597	0.0671622	0.0455629	0.0553869	0.029655	0.0336455	0.0417263	0.0406336	0.0390684	0.0326671	0.0217978	0.0453925	0.022426	0.0314986	0.0222986	0.0209221	0.0162215
350.41	0.0955255	0.0985717	0.0935155	0.0791856	0.0790738	0.0800007	0.113928	0.0817742	0.103523	0.101562	0.0947075	0.0942599	0.0906804	0.108306	0.0968222	0.0840067	0.0693196	0.0615407	0.0569924	0.0558449	0.0711081	0.0473793	0.055714	0.0315141	0.0343331	0.0429033	0.0423843	0.0400127	0.0339716	0.0211493	0.0465398	0.0249293	0.0324457	0.0227727	0.0228004	0.015249
350.42	0.0987642	0.101611	0.0981437	0.0824261	0.0824545	0.0821784	0.118347	0.0858278	0.106072	0.103509	0.0979247	0.097198	0.0951065	0.11249	0.0988169	0.08885	0.0739933	0.0649969	0.0601441	0.0590733	0.0750434	0.0490857	0.0559623	0.0335107	0.0351136	0.0441	0.0439042	0.0409984	0.0352324	0.0206925	0.0475118	0.0275961	0.033255	0.0232756	0.0246957	0.0143581
350.43	0.102197	0.10443	0.102876	0.0857457	0.0859995	0.0844875	0.122763	0.0899966	0.108804	0.10561	0.101507	0.100305	0.0995958	0.116611	0.100942	0.093689	0.0789277	0.0687816	0.0634783	0.0623334	0.0789899	0.050733	0.0561899	0.0356425	0.0359476	0.0452614	0.0451953	0.0420546	0.0364188	0.0204235	0.0482541	0.0304175	0.0338776	0.0237831	0.026562	0.0136128
350.44	0.105827	0.107052	0.107667	0.0891478	0.0896988	0.0869605	0.127118	0.0942357	0.111755	0.107904	0.105399	0.10351	0.104093	0.120648	0.10322	0.0984881	0.0840478	0.072882	0.0670107	0.0656449	0.0829574	0.0523516	0.0564962	0.0379324	0.0368039	0.0463974	0.0462858	0.043144	0.0375743	0.0203396	0.0487589	0.0333745	0.0342852	0.0242859	0.0283521	0.0130584
350.45	0.109663	0.109522	0.112446	0.0926425	0.0935295	0.0896015	0.131333	0.0985164	0.114959	0.11044	0.109528	0.10678	0.10857	0.124612	0.105666	0.103224	0.0892716	0.0772957	0.0707254	0.0690282	0.0869069	0.054009	0.0569082	0.0403901	0.0376955	0.0475382	0.0472521	0.0442395	0.0387679	0.0204362	0.0490473	0.0364099	0.0345259	0.0247992	0.030051	0.012758
350.46	0.113695	0.111848	0.117175	0.096219	0.097507	0.0924207	0.135376	0.102818	0.118418	0.113287	0.113872	0.110069	0.113038	0.128539	0.108262	0.107903	0.0945897	0.0819993	0.074599	0.0725173	0.0908224	0.055759	0.0574207	0.0430339	0.0386817	0.0486781	0.0481443	0.0453672	0.0400306	0.0207369	0.0491474	0.0394893	0.0345903	0.0253515	0.031667	0.0127409
350.47	0.117896	0.114064	0.121831	0.0998687	0.101665	0.095418	0.13923	0.107146	0.12214	0.116465	0.1184	0.113346	0.117534	0.132373	0.110966	0.112545	0.100017	0.0869542	0.0785978	0.0761506	0.0946951	0.0576625	0.0580389	0.045835	0.0397832	0.0498397	0.0489834	0.0465476	0.0413336	0.0212735	0.0490577	0.042586	0.0344753	0.0259186	0.033241	0.0130332
350.48	0.122258	0.1162	0.126407	0.103558	0.106033	0.0986003	0.142902	0.111491	0.126131	0.119983	0.123054	0.11661	0.122088	0.136074	0.113775	0.11716	0.105543	0.0921088	0.0826915	0.0799703	0.0985078	0.0597701	0.058801	0.0487795	0.0409896	0.0510232	0.0497943	0.0477937	0.0426924	0.0221052	0.0487409	0.0456527	0.0342401	0.0264947	0.0348155	0.0136116
350.49	0.126772	0.118262	0.130841	0.107302	0.110589	0.101957	0.146446	0.115847	0.130382	0.123803	0.127794	0.119901	0.126704	0.139623	0.116678	0.121757	0.111155	0.0973736	0.086862	0.0839883	0.102237	0.0621154	0.0597296	0.0518417	0.0422928	0.0522011	0.0506303	0.0491141	0.044133	0.0232833	0.0481972	0.0486432	0.0339039	0.027057	0.0364277	0.0144063
350.5	0.131403	0.120251	0.135088	0.111112	0.115253	0.105429	0.149888	0.120152	0.134883	0.127883	0.13266	0.123264	0.131376	0.142956	0.119685	0.126321	0.116833	0.102664	0.0910947	0.088183	0.105843	0.0646669	0.0608375	0.0550068	0.0437457	0.053347	0.0515191	0.0505009	0.0457051	0.0248152	0.0474251	0.051514	0.0335146	0.0275565	0.0380933	0.0153688
350.51	0.13611	0.122214	0.139124	0.114924	0.119978	0.108976	0.153222	0.124338	0.139589	0.132207	0.137637	0.12672	0.136048	0.145995	0.122755	0.130813	0.122564	0.107911	0.0953724	0.0925294	0.1093	0.0674092	0.0620977	0.0582487	0.0453679	0.0544111	0.0524469	0.0519571	0.0474298	0.0267105	0.0464435	0.0542515	0.0331525	0.0279815	0.0398144	0.0165225
350.52	0.1408	0.124156	0.142978	0.118692	0.124769	0.112568	0.156452	0.128371	0.144468	0.136747	0.142651	0.130213	0.140688	0.148733	0.125829	0.135168	0.128318	0.113011	0.0997022	0.0970494	0.112621	0.0702677	0.0634513	0.0615495	0.0471539	0.0553859	0.0534139	0.05349	0.049288	0.0289326	0.045272	0.056865	0.0328934	0.0283833	0.0415695	0.0179058
350.53	0.145341	0.126095	0.146669	0.122381	0.129612	0.116224	0.159575	0.132241	0.149479	0.141463	0.147604	0.133708	0.145188	0.151217	0.128843	0.139343	0.134099	0.117932	0.10403	0.101728	0.115801	0.0732114	0.0648784	0.0649206	0.049087	0.0562789	0.0544369	0.0551189	0.0512479	0.0314707	0.0439276	0.0593318	0.0327869	0.0288452	0.0433607	0.0194658
350.54	0.14961	0.128069	0.150183	0.125977	0.134455	0.119921	0.162543	0.135973	0.154591	0.14631	0.152402	0.137172	0.149444	0.153496	0.131776	0.143319	0.139893	0.122666	0.108262	0.106528	0.118856	0.0762356	0.0663769	0.0683456	0.0511632	0.057119	0.0555342	0.0568372	0.0533153	0.0342943	0.0424654	0.0616007	0.0328734	0.0293828	0.0451957	0.021169
350.55	0.153487	0.130066	0.153473	0.129501	0.139221	0.123655	0.165359	0.139608	0.159722	0.151246	0.156989	0.140557	0.153453	0.155584	0.1346	0.147072	0.145677	0.127188	0.112353	0.111435	0.12179	0.079346	0.0679481	0.0717754	0.0534215	0.0579042	0.0566908	0.0586216	0.0554741	0.03732	0.040919	0.0636277	0.0331422	0.0299801	0.0470257	0.0229619
350.56	0.156893	0.132069	0.156503	0.132963	0.143866	0.127408	0.168009	0.143164	0.164761	0.156234	0.161314	0.14383	0.157229	0.157462	0.137352	0.150584	0.151399	0.131467	0.116308	0.116436	0.124574	0.0825183	0.0695754	0.0752014	0.0559148	0.0586296	0.0579185	0.060455	0.0576882	0.0404644	0.0393177	0.0654146	0.0335823	0.0306482	0.0488096	0.0247775
350.57	0.159771	0.134073	0.159231	0.136304	0.148392	0.131124	0.170498	0.146617	0.169599	0.161221	0.165325	0.146926	0.160754	0.159155	0.140062	0.153816	0.15692	0.135476	0.120145	0.121523	0.127171	0.0857357	0.0712356	0.0785847	0.0586389	0.0593239	0.0592455	0.0623159	0.0598966	0.0436607	0.0377054	0.0669148	0.0341512	0.0313673	0.0504752	0.026601
350.58	0.162076	0.136093	0.16162	0.139486	0.152772	0.134791	0.172805	0.149954	0.174155	0.16613	0.168988	0.149763	0.164006	0.160692	0.142684	0.156737	0.162116	0.139218	0.123862	0.12666	0.129548	0.0890151	0.0728533	0.0818557	0.0615001	0.0599994	0.0607343	0.0641519	0.062052	0.0468856	0.0361344	0.0680808	0.0348027	0.032106	0.0519317	0.0284275
350.59	0.163829	0.138168	0.163637	0.142521	0.156942	0.138368	0.174885	0.153155	0.178333	0.170899	0.17227	0.152319	0.166962	0.162126	0.145182	0.159283	0.166877	0.142723	0.127491	0.131776	0.131712	0.0923376	0.0743984	0.0849285	0.0644092	0.0606707	0.0624153	0.0659296	0.0641483	0.0501196	0.0346536	0.0688784	0.0354474	0.0328373	0.0531231	0.0302569
350.6	0.165059	0.140308	0.16523	0.145406	0.160847	0.141777	0.176691	0.156165	0.182072	0.175464	0.175144	0.154565	0.169618	0.163504	0.147608	0.161373	0.171143	0.14597	0.131019	0.136785	0.133664	0.0956733	0.075856	0.0876929	0.0673005	0.0613193	0.0642275	0.0676379	0.066156	0.0533063	0.0332649	0.0692744	0.0360278	0.0335078	0.0540252	0.0321077
350.61	0.16575	0.142523	0.166406	0.148103	0.164404	0.144926	0.17819	0.158916	0.185317	0.179729	0.17759	0.156478	0.171965	0.16485	0.149972	0.162935	0.174873	0.14894	0.134374	0.141571	0.135367	0.0989861	0.0772313	0.0900727	0.0701349	0.0619042	0.066086	0.0692914	0.0680341	0.0563771	0.0319659	0.0692524	0.0365215	0.0341294	0.0546412	0.0339716
350.62	0.165881	0.144761	0.167198	0.150568	0.167495	0.147747	0.179341	0.161317	0.188038	0.18358	0.179555	0.158069	0.173983	0.166156	0.15221	0.163956	0.178042	0.151577	0.137453	0.146037	0.136806	0.102191	0.0786051	0.0920422	0.0728947	0.0624047	0.067943	0.0708904	0.069732	0.0592592	0.0307929	0.0688059	0.0369379	0.0347498	0.0550001	0.0358248
350.63	0.165506	0.146918	0.167647	0.152784	0.170069	0.150222	0.180059	0.16328	0.190193	0.186917	0.181019	0.159347	0.175629	0.167364	0.154272	0.164432	0.180594	0.153851	0.140189	0.150091	0.137978	0.105231	0.0799988	0.093584	0.0755598	0.0627943	0.0697794	0.0723793	0.0711782	0.0619069	0.0297746	0.0679107	0.03729	0.0353375	0.0551329	0.0376372
350.64	0.164625	0.148913	0.167786	0.154725	0.172079	0.152316	0.1803	0.16473	0.191707	0.18969	0.181962	0.16029	0.176843	0.168372	0.156065	0.164336	0.182448	0.155755	0.142539	0.153672	0.13887	0.108082	0.0814072	0.0946941	0.0780827	0.0630871	0.0715575	0.0736903	0.0723259	0.0642835	0.0289295	0.0666126	0.0375662	0.0357773	0.0550225	0.0393577
350.65	0.16317	0.150712	0.167599	0.156385	0.17343	0.153977	0.180055	0.16564	0.192496	0.19183	0.182366	0.160866	0.177535	0.169092	0.157522	0.163646	0.183501	0.157241	0.144474	0.156688	0.139452	0.110664	0.0828486	0.0953278	0.0804084	0.0633186	0.0732141	0.0748113	0.0731326	0.0663242	0.0283044	0.0649622	0.0377341	0.0359547	0.05462	0.0409912
350.66	0.16108	0.152289	0.167031	0.157769	0.174098	0.155167	0.179344	0.16597	0.192492	0.193325	0.182211	0.16107	0.177692	0.169463	0.15859	0.162348	0.183662	0.158277	0.145936	0.159067	0.139685	0.112851	0.0843287	0.0954539	0.0825307	0.0635132	0.0747128	0.0757042	0.0735747	0.0679975	0.0279161	0.0629612	0.0377182	0.0358313	0.0539371	0.0424774
350.67	0.158314	0.153644	0.166023	0.158902	0.174097	0.155894	0.178175	0.165662	0.191683	0.194176	0.181507	0.160914	0.177306	0.169463	0.159209	0.16044	0.182881	0.158814	0.14687	0.16081	0.139524	0.114542	0.0858408	0.0950696	0.0844506	0.0636763	0.076046	0.0763332	0.0735851	0.0692568	0.0277466	0.0606557	0.0374883	0.0354252	0.0529644	0.0437655
350.68	0.154872	0.154731	0.16457	0.159772	0.173479	0.156177	0.17656	0.16465	0.190049	0.194396	0.18026	0.160415	0.176362	0.169069	0.159348	0.157928	0.181168	0.158845	0.147251	0.161958	0.138954	0.115712	0.0872841	0.0941918	0.0861548	0.0637915	0.077215	0.076669	0.0730983	0.0700732	0.0277443	0.058098	0.0370194	0.034781	0.0516527	0.0447761
350.69	0.150817	0.155464	0.162652	0.160307	0.172262	0.156013	0.174467	0.16291	0.187563	0.19393	0.178452	0.159564	0.174838	0.168258	0.158979	0.154841	0.178558	0.158393	0.147053	0.162545	0.137976	0.116365	0.0885687	0.0928345	0.0875647	0.0638227	0.0782037	0.076674	0.0720569	0.0704843	0.0278589	0.0553171	0.0363063	0.0339724	0.0499666	0.0454564
350.7	0.146206	0.155762	0.160242	0.160442	0.170411	0.155379	0.171879	0.160473	0.184207	0.192724	0.17609	0.158341	0.172716	0.167039	0.158036	0.151178	0.175123	0.15745	0.146297	0.162547	0.13659	0.116473	0.089654	0.0910612	0.0886358	0.063701	0.0789932	0.0763111	0.0704353	0.0704868	0.0280304	0.0523453	0.0353573	0.0330166	0.0478637	0.0457965
350.71	0.141104	0.155563	0.157331	0.160163	0.167858	0.154238	0.16876	0.157363	0.179987	0.190691	0.173183	0.156747	0.170022	0.165485	0.156478	0.146978	0.170898	0.156004	0.145008	0.161908	0.134775	0.116026	0.0905494	0.0889066	0.0893645	0.0634141	0.0795404	0.0755332	0.0682479	0.0700519	0.0282164	0.049235	0.0341894	0.0318888	0.0453489	0.045851
350.72	0.135589	0.15485	0.153935	0.159434	0.164527	0.152568	0.165065	0.153563	0.174947	0.187766	0.169755	0.154744	0.166777	0.163615	0.154277	0.142344	0.165896	0.15403	0.143234	0.160623	0.132531	0.115039	0.0912913	0.0863976	0.0897046	0.0629131	0.0797752	0.07431	0.0655476	0.0691816	0.0283901	0.0460348	0.032837	0.0305599	0.0425275	0.0456354
350.73	0.129725	0.153607	0.150076	0.158173	0.160405	0.150367	0.160794	0.149127	0.169141	0.183957	0.165844	0.152286	0.162968	0.161432	0.151407	0.13735	0.160212	0.15155	0.140994	0.158658	0.129878	0.1135	0.0918484	0.0835498	0.0895983	0.0621617	0.0796352	0.0726497	0.0623377	0.0679333	0.0284848	0.0427581	0.0312951	0.0290324	0.039545	0.0451164
350.74	0.123537	0.15181	0.145771	0.156334	0.155528	0.147606	0.155973	0.144128	0.162671	0.179332	0.161496	0.149313	0.15861	0.158917	0.147835	0.13207	0.153952	0.148565	0.138293	0.155962	0.126782	0.111367	0.0921516	0.0804027	0.0890595	0.0610963	0.0790673	0.0705684	0.0586417	0.06635	0.028471	0.0393926	0.0295765	0.0273171	0.0364936	0.0442866
350.75	0.117043	0.149405	0.14107	0.153882	0.14998	0.144287	0.150662	0.13859	0.155639	0.173956	0.156726	0.145793	0.153789	0.156029	0.143613	0.126562	0.147217	0.145023	0.135196	0.152493	0.12324	0.108618	0.0921405	0.0770012	0.0881283	0.0596772	0.0780434	0.0680553	0.0545434	0.064471	0.0283093	0.0359032	0.0276897	0.0254032	0.0333911	0.0431628
350.76	0.110281	0.146341	0.135975	0.150819	0.143843	0.140443	0.144925	0.132518	0.148112	0.167887	0.151561	0.141749	0.148572	0.152685	0.138827	0.120867	0.140085	0.140946	0.131767	0.148232	0.119285	0.105237	0.0917218	0.0733559	0.0868051	0.0579149	0.0765321	0.065148	0.0501223	0.0623101	0.0279624	0.0323078	0.0256314	0.0232776	0.0302594	0.0417359
350.77	0.10329	0.142573	0.130451	0.147126	0.13718	0.136027	0.13884	0.125964	0.140149	0.161171	0.146027	0.137203	0.143005	0.148799	0.133534	0.114992	0.132569	0.136397	0.128083	0.143172	0.114979	0.101262	0.0907977	0.0695051	0.0850766	0.0558375	0.0744888	0.0619223	0.0454583	0.0598559	0.0273779	0.0286699	0.0234247	0.0209274	0.0271073	0.0399885
350.78	0.0961795	0.138078	0.124531	0.142814	0.130004	0.131059	0.132492	0.119027	0.131841	0.153837	0.140171	0.13221	0.1371	0.144314	0.127779	0.108905	0.124671	0.13144	0.12416	0.137374	0.110397	0.0967815	0.0893749	0.0655035	0.0829868	0.0534445	0.07191	0.0584833	0.0406093	0.0570858	0.0265263	0.0250446	0.0211157	0.0183163	0.0239427	0.0378912
350.79	0.0890171	0.132838	0.118285	0.137892	0.122361	0.125601	0.125924	0.111792	0.12325	0.145924	0.134054	0.126809	0.130825	0.139198	0.121616	0.102579	0.116444	0.126138	0.11998	0.130886	0.105617	0.091863	0.0874861	0.0614289	0.0805605	0.0507275	0.068828	0.0548758	0.0355961	0.0539908	0.0254307	0.0215266	0.0187641	0.0154259	0.0208029	0.0354515
350.8	0.08184	0.126884	0.111793	0.132394	0.114363	0.119689	0.119219	0.104313	0.114431	0.137504	0.12772	0.12102	0.124142	0.133461	0.115094	0.0960475	0.107944	0.120525	0.11553	0.123769	0.100683	0.0865989	0.0851333	0.0573468	0.0777634	0.0477326	0.0652672	0.0510954	0.0304444	0.05052	0.0240748	0.0181424	0.0164049	0.0122653	0.0177328	0.0327135
350.81	0.0746667	0.120265	0.105097	0.126339	0.106088	0.113358	0.112381	0.0965915	0.105402	0.128683	0.121181	0.114853	0.117045	0.12713	0.108274	0.089402	0.0992044	0.114592	0.110851	0.116083	0.0956296	0.081067	0.0823339	0.0532913	0.0745857	0.0444637	0.0612852	0.0471628	0.0251819	0.0466735	0.0224388	0.014899	0.0139698	0.00887202	0.0147814	0.0297754
350.82	0.0674929	0.113052	0.0982466	0.119795	0.0975988	0.106687	0.105374	0.0886753	0.0962029	0.119548	0.114451	0.10827	0.109583	0.120264	0.101197	0.0827252	0.0903067	0.108376	0.105943	0.107869	0.0904983	0.0753214	0.0791045	0.0492885	0.0710255	0.0409034	0.0569202	0.0431053	0.0198672	0.0424639	0.0205033	0.0118202	0.0113994	0.00532833	0.0119002	0.0267342
350.83	0.0603482	0.105319	0.091254	0.112833	0.0889624	0.0997422	0.0982082	0.0806097	0.0869179	0.110203	0.107549	0.101242	0.101819	0.112887	0.0938852	0.0760394	0.0813041	0.101892	0.100782	0.0992048	0.0852922	0.0694159	0.0754468	0.0454073	0.0670633	0.037063	0.0522375	0.0389271	0.0145615	0.0379244	0.018307	0.00893866	0.00871165	0.00171725	0.00902669	0.0236293
350.84	0.0533044	0.0971087	0.0840646	0.105518	0.0802554	0.09258	0.0908987	0.0724893	0.0776301	0.100742	0.100458	0.093776	0.0938081	0.105015	0.0863605	0.0693776	0.072256	0.0951748	0.0953459	0.0901921	0.0799763	0.0634336	0.0714062	0.041682	0.062716	0.032998	0.0473295	0.0346486	0.00932452	0.0330954	0.0158966	0.00627656	0.00596823	-0.00187318	0.00614463	0.0204664
350.85	0.0464046	0.0884612	0.0766409	0.0978886	0.0715721	0.0852667	0.0835219	0.0644244	0.0683907	0.0912503	0.0931768	0.085946	0.0856197	0.0967122	0.0786094	0.0628042	0.0632748	0.0881882	0.0895961	0.0809063	0.0745308	0.0574646	0.0669917	0.0381191	0.058008	0.0287605	0.0422712	0.0303401	0.00421455	0.0280514	0.0132695	0.00382682	0.00321118	-0.00535264	0.00328769	0.0172685
350.86	0.0396807	0.0794345	0.0689805	0.0899688	0.0630172	0.0778292	0.0761582	0.0565019	0.0592474	0.081774	0.0857121	0.0778151	0.077336	0.0880037	0.0706054	0.0563615	0.0544889	0.0809246	0.083558	0.0714127	0.0689906	0.0515582	0.0622326	0.0347149	0.0529903	0.0243772	0.037068	0.0260655	-0.000720285	0.0229146	0.0104197	0.0015931	0.00046919	-0.00866496	0.000506897	0.0140616
350.87	0.0331464	0.0701222	0.0610704	0.0817577	0.0546566	0.0702856	0.0688876	0.0487876	0.0502541	0.0723298	0.0780574	0.069467	0.0690015	0.0789213	0.0623696	0.0500805	0.046005	0.0733938	0.0772819	0.0617531	0.0633782	0.045781	0.0571887	0.0314184	0.0477147	0.019861	0.0317706	0.0218341	-0.00542704	0.0177699	0.00735916	-0.000429619	-0.00218296	-0.0118161	-0.00213158	0.010826
350.88	0.0268375	0.0605839	0.0529255	0.0733094	0.0464975	0.0626733	0.061794	0.041314	0.0414557	0.0630069	0.0702285	0.0609876	0.0606437	0.0695215	0.0539877	0.0439933	0.0379385	0.0656064	0.0708118	0.0519929	0.0576915	0.0401815	0.051936	0.0282182	0.0422597	0.0151945	0.0264636	0.0176453	-0.0098143	0.0127254	0.00413905	-0.00227888	-0.00467453	-0.0147462	-0.00456565	0.00756479
350.89	0.0207244	0.0508852	0.0445782	0.0647265	0.0385776	0.0549966	0.0549601	0.0341388	0.0328842	0.0538844	0.0622583	0.0524273	0.0522685	0.0598888	0.0455134	0.038143	0.0303846	0.0575771	0.0642166	0.0422009	0.0519374	0.0347902	0.0465086	0.0250938	0.0367102	0.0104232	0.0212122	0.0134763	-0.0138478	0.00782357	0.000877063	-0.00397135	-0.00697697	-0.0174115	-0.0067589	0.00433037
350.9	0.0147411	0.0411514	0.0361489	0.0560491	0.0309268	0.0472753	0.0484179	0.0272994	0.0245486	0.0449882	0.0542018	0.0438178	0.0438614	0.0500942	0.0370117	0.0325433	0.0233788	0.0493305	0.0575357	0.032458	0.0461019	0.0296034	0.0409057	0.0220668	0.0311717	0.00560749	0.0160372	0.00933037	-0.0175051	0.00306525	-0.0023329	-0.00553198	-0.00903041	-0.0197745	-0.0086884	0.00124851
350.91	0.00884029	0.0315127	0.0277568	0.0472725	0.0235826	0.0395864	0.0421554	0.0208213	0.0164335	0.0363453	0.0460532	0.0351939	0.0354315	0.0402628	0.0285059	0.027193	0.0169495	0.0409436	0.0507889	0.0228651	0.0401606	0.0246077	0.0350992	0.0191719	0.0256792	0.00079762	0.0109234	0.00525044	-0.0207662	-0.00151841	-0.00544844	-0.00698723	-0.0108119	-0.0217851	-0.0103663	-0.00158139
350.92	0.00300301	0.0220943	0.0194807	0.0383966	0.0165889	0.0319623	0.0361755	0.0147331	0.00851668	0.0279712	0.0378122	0.0265956	0.0270275	0.0305636	0.0200531	0.0221187	0.0110967	0.0325271	0.0439947	0.0135754	0.034116	0.0197432	0.029082	0.0164415	0.0202466	-0.00393338	0.00593047	0.00129407	-0.0236396	-0.00591696	-0.00843914	-0.00833938	-0.0123093	-0.0234419	-0.0118247	-0.00409594
350.93	-0.00276326	0.0130169	0.0113514	0.0294688	0.0099672	0.0244289	0.030471	0.00901505	0.000780941	0.0198964	0.0294822	0.0180571	0.018719	0.0211287	0.0117207	0.0173402	0.0057907	0.0241937	0.0372017	0.00467229	0.0279728	0.0150468	0.0229276	0.0138982	0.0149019	-0.00853283	0.00113923	-0.00250481	-0.0261139	-0.0100926	-0.0112608	-0.00958598	-0.0135016	-0.0247454	-0.0130607	-0.00625093
350.94	-0.00846056	0.00436305	0.00339477	0.0205564	0.00369995	0.0169784	0.0250405	0.00369931	-0.00677948	0.0121306	0.0211174	0.00960311	0.0106244	0.0120069	0.00363755	0.0128232	0.000978294	0.015989	0.0304941	-0.00376988	0.0217464	0.0105695	0.0167175	0.0114826	0.00967587	-0.0129765	-0.00342087	-0.00615061	-0.0281649	-0.014034	-0.01386	-0.0107111	-0.0144078	-0.0257044	-0.0140894	-0.0079862
350.95	-0.0140904	-0.00379562	-0.00437518	0.0117358	-0.00221296	0.00963871	0.0199527	-0.00119411	-0.0142268	0.00471898	0.0127605	0.00127389	0.00285088	0.0032235	-0.00408699	0.0085033	-0.00343047	0.00796511	0.0239424	-0.0116525	0.0154487	0.00634612	0.0105413	0.00912678	0.00460165	-0.0172544	-0.00770554	-0.00964477	-0.0297922	-0.017752	-0.0161945	-0.0117013	-0.0150417	-0.0263292	-0.0149354	-0.00929058
350.96	-0.019589	-0.0114008	-0.0119398	0.00305956	-0.00772153	0.00241991	0.0152209	-0.00569632	-0.0215439	-0.00229466	0.00445584	-0.00684578	-0.00455873	-0.00516166	-0.0113509	0.00431489	-0.00751313	0.000184353	0.0175838	-0.0189143	0.0091128	0.00241335	0.0044704	0.0067837	-0.000325563	-0.0213138	-0.0116283	-0.0129798	-0.0310232	-0.0212253	-0.0182403	-0.012601	-0.0154238	-0.0266022	-0.0156268	-0.0101443
350.97	-0.0248675	-0.0184161	-0.0192972	-0.00541821	-0.0128189	-0.00464893	0.0108203	-0.00983814	-0.0286404	-0.00890279	-0.00375537	-0.0147141	-0.0116118	-0.0130244	-0.0181534	0.00021216	-0.0113726	-0.00729864	0.0114261	-0.0255176	0.00278305	-0.0012154	-0.00143726	0.00440054	-0.00513982	-0.0251003	-0.0151501	-0.0161425	-0.031898	-0.0244017	-0.0199741	-0.0134742	-0.0155924	-0.0265657	-0.0161924	-0.0105036
350.98	-0.0298752	-0.0248206	-0.026437	-0.0136134	-0.0175351	-0.0115443	0.00671302	-0.0136295	-0.0354516	-0.0151108	-0.0118343	-0.0222945	-0.0183175	-0.020309	-0.0245095	-0.00385024	-0.0150401	-0.0144087	0.00545166	-0.0314709	-0.00350908	-0.00454221	-0.00714792	0.00192464	-0.00984951	-0.0285928	-0.0182602	-0.0191378	-0.0324347	-0.0272449	-0.0213737	-0.0143319	-0.0155891	-0.02625	-0.0166264	-0.0103746
350.99	-0.0345585	-0.0306154	-0.0333207	-0.0214865	-0.0218864	-0.018306	0.00289688	-0.0171076	-0.04196	-0.0209023	-0.0197571	-0.029506	-0.0246435	-0.0269609	-0.0303633	-0.00792216	-0.0185355	-0.0211233	-0.000338937	-0.0368143	-0.00973625	-0.00762516	-0.0125857	-0.000619385	-0.0143794	-0.0317747	-0.0209965	-0.0219606	-0.0326652	-0.029754	-0.0224108	-0.0151714	-0.0154299	-0.025669	-0.0168962	-0.00976632
351	-0.0389311	-0.0358333	-0.0398797	-0.0289979	-0.0258832	-0.0249572	-0.000620773	-0.0203608	-0.048174	-0.0262719	-0.0274998	-0.03628	-0.0305639	-0.0329554	-0.0356324	-0.0120676	-0.0218554	-0.0274637	-0.00594943	-0.0416541	-0.0158716	-0.0105206	-0.0176778	-0.00319589	-0.0186638	-0.0346208	-0.0234129	-0.0245806	-0.032676	-0.0319349	-0.0230456	-0.0159653	-0.0151029	-0.0248475	-0.0170052	-0.00868782
351.01	-0.0430094	-0.0405019	-0.0460331	-0.036107	-0.029564	-0.0314332	-0.00387682	-0.0234752	-0.0541005	-0.0312312	-0.0350187	-0.0425978	-0.0360708	-0.0383135	-0.0403112	-0.0162837	-0.0250206	-0.0334224	-0.0114009	-0.0460691	-0.0219006	-0.0132925	-0.0223493	-0.00578558	-0.0226276	-0.0371192	-0.0255113	-0.0270089	-0.0325326	-0.033838	-0.0232491	-0.0166942	-0.0146079	-0.0238043	-0.0169599	-0.00719934
351.02	-0.046805	-0.0446571	-0.0517827	-0.042748	-0.0329534	-0.0376263	-0.00692608	-0.0265368	-0.0597491	-0.0357875	-0.0423026	-0.048444	-0.0411924	-0.0430977	-0.0444597	-0.0205441	-0.0280313	-0.0390219	-0.0166831	-0.0500758	-0.0277893	-0.0160302	-0.0265428	-0.00836977	-0.0262131	-0.0391864	-0.0272605	-0.0292962	-0.0322703	-0.0355078	-0.0230394	-0.0173684	-0.013987	-0.0225517	-0.0167947	-0.00536562
351.03	-0.0503125	-0.0483163	-0.0571408	-0.0488597	-0.0360597	-0.0434703	-0.00983008	-0.0296176	-0.0651209	-0.0399516	-0.0493138	-0.0538085	-0.0459712	-0.0473857	-0.0481145	-0.0248362	-0.0309515	-0.0442628	-0.0217323	-0.0536602	-0.0334984	-0.0187197	-0.0302639	-0.0109255	-0.0293999	-0.0407809	-0.0286925	-0.0315136	-0.0319158	-0.0369867	-0.0224395	-0.018006	-0.0133044	-0.021195	-0.0165439	-0.00325874
351.04	-0.053596	-0.0514487	-0.0621221	-0.0543911	-0.0389385	-0.0489826	-0.0125821	-0.0327599	-0.0702508	-0.0437167	-0.0560339	-0.0586758	-0.0504227	-0.0512184	-0.0513197	-0.0291584	-0.0338579	-0.0491461	-0.0264954	-0.0568183	-0.0390044	-0.0213541	-0.0335255	-0.0134281	-0.0321746	-0.0418786	-0.029836	-0.0336524	-0.0315179	-0.0382793	-0.0214294	-0.0185631	-0.0126288	-0.0198355	-0.0162367	-0.000969509
351.05	-0.0567277	-0.0540441	-0.0667844	-0.0593404	-0.0416114	-0.0541806	-0.0151717	-0.0359921	-0.0751673	-0.0470946	-0.0624467	-0.0630198	-0.0545373	-0.0545865	-0.054095	-0.0335001	-0.0368233	-0.0536889	-0.0309578	-0.0596032	-0.0443039	-0.0239967	-0.03635	-0.0158736	-0.0345369	-0.04249	-0.0307046	-0.0356779	-0.0311537	-0.039409	-0.0200201	-0.0190092	-0.0119988	-0.0185072	-0.0158891	0.00141179
351.06	-0.0596843	-0.0561385	-0.0711475	-0.0637337	-0.0440445	-0.0590534	-0.0175962	-0.0393546	-0.0798666	-0.05009	-0.0685203	-0.066823	-0.0582101	-0.0574969	-0.0564441	-0.0378662	-0.0398987	-0.0579225	-0.0351242	-0.0620284	-0.0494107	-0.0267015	-0.0388024	-0.0182079	-0.0364895	-0.0426571	-0.0312819	-0.0375742	-0.0308936	-0.0403704	-0.0183049	-0.0193134	-0.0114153	-0.0171937	-0.0155004	0.00377668
351.07	-0.0624368	-0.0578325	-0.0751803	-0.0676118	-0.0462559	-0.0635629	-0.0199053	-0.0428785	-0.0843263	-0.0527367	-0.0741708	-0.0700963	-0.0613773	-0.0599365	-0.0583771	-0.0422194	-0.0430531	-0.061853	-0.0389887	-0.064082	-0.0543544	-0.029452	-0.0409586	-0.0203646	-0.0380698	-0.0424343	-0.031545	-0.0393383	-0.0307693	-0.0411549	-0.0163839	-0.019447	-0.0108588	-0.0159034	-0.0151315	0.00608807
351.08	-0.0649534	-0.0592544	-0.07887	-0.0710405	-0.0482832	-0.0676614	-0.0221932	-0.0465626	-0.0885599	-0.0551076	-0.0793367	-0.0728756	-0.0640234	-0.0618863	-0.0599272	-0.0464985	-0.0462381	-0.0654447	-0.0425088	-0.0657909	-0.0590917	-0.0321796	-0.0429098	-0.0223164	-0.0393305	-0.0419422	-0.0315039	-0.0409666	-0.0307515	-0.041724	-0.0143379	-0.0194262	-0.0102771	-0.0146875	-0.0148027	0.00829747
351.09	-0.0672313	-0.0604606	-0.0822343	-0.0740776	-0.0502377	-0.0713405	-0.0245777	-0.050364	-0.0925501	-0.0572885	-0.0839821	-0.0751913	-0.0661325	-0.0633047	-0.0611993	-0.0506604	-0.0494538	-0.0686887	-0.0456401	-0.067223	-0.0635835	-0.0348761	-0.0446438	-0.0240692	-0.0403442	-0.0412721	-0.0312067	-0.0424779	-0.0308291	-0.0420483	-0.0122388	-0.0192826	-0.00962812	-0.0136131	-0.014469	0.0103678
351.1	-0.0692827	-0.0614794	-0.0852498	-0.0767484	-0.0522045	-0.0746392	-0.0270948	-0.0542568	-0.0962204	-0.0593038	-0.088048	-0.0770902	-0.0677092	-0.0641787	-0.0622866	-0.0546702	-0.0526922	-0.0716439	-0.0483465	-0.0684295	-0.0677852	-0.0375428	-0.0461216	-0.0256468	-0.0411059	-0.0404846	-0.0307296	-0.0438579	-0.0309893	-0.0421784	-0.0101247	-0.0190408	-0.00888252	-0.0127505	-0.0140599	0.0123155
351.11	-0.0710921	-0.0623373	-0.087868	-0.0790453	-0.0542114	-0.077606	-0.0297851	-0.0582411	-0.0994988	-0.0611987	-0.0915404	-0.0786159	-0.0687535	-0.0645279	-0.0632278	-0.0584557	-0.0559346	-0.0743428	-0.0506112	-0.0694581	-0.0716709	-0.0401128	-0.0473309	-0.0270984	-0.0415938	-0.0395722	-0.0301673	-0.045094	-0.0312015	-0.0421107	-0.00800081	-0.0187109	-0.0080208	-0.0121728	-0.0134884	0.0141477
351.12	-0.0726716	-0.0630684	-0.0900841	-0.0809724	-0.0562187	-0.0802632	-0.0326226	-0.0623106	-0.102322	-0.0630046	-0.0944612	-0.0798443	-0.0692524	-0.0644632	-0.0640038	-0.0619212	-0.0591595	-0.0767995	-0.0524396	-0.07035	-0.0752	-0.0425716	-0.0482972	-0.0284641	-0.0418386	-0.0385856	-0.0295877	-0.0461606	-0.0314251	-0.0418274	-0.00586919	-0.0183154	-0.00704169	-0.0119355	-0.0127118	0.0158058
351.13	-0.0740412	-0.0637004	-0.0918976	-0.082532	-0.0581603	-0.0826082	-0.035594	-0.0664107	-0.104648	-0.0647265	-0.0967847	-0.0808351	-0.0692165	-0.0641114	-0.0645728	-0.0650457	-0.0623317	-0.0790274	-0.0538765	-0.0711907	-0.0783344	-0.0449761	-0.0490957	-0.029772	-0.0418266	-0.0375856	-0.0290066	-0.0470173	-0.0316553	-0.0413129	-0.00375974	-0.0178769	-0.00593301	-0.0120821	-0.011751	0.0172236
351.14	-0.0752315	-0.0642823	-0.093318	-0.0837143	-0.0600189	-0.0846004	-0.0386555	-0.0705175	-0.106478	-0.0663935	-0.0984852	-0.0816409	-0.0686615	-0.0636217	-0.0649131	-0.0678206	-0.0654384	-0.0810644	-0.0549546	-0.0719959	-0.0810784	-0.047357	-0.0497945	-0.0310223	-0.04149	-0.0366068	-0.0284538	-0.0476754	-0.0318578	-0.0405382	-0.00171624	-0.0174098	-0.00465464	-0.012616	-0.0106739	0.018369
351.15	-0.0762228	-0.0648664	-0.094313	-0.0845227	-0.0617967	-0.0862099	-0.0417573	-0.0746282	-0.107828	-0.0680312	-0.0995834	-0.0822769	-0.067608	-0.0631121	-0.0650193	-0.0702633	-0.0684766	-0.082914	-0.0556964	-0.0727509	-0.0833551	-0.0497109	-0.0504384	-0.0322056	-0.0408407	-0.0356764	-0.0279612	-0.0481243	-0.0319959	-0.0395246	0.000189512	-0.016924	-0.00323429	-0.0135307	-0.00956193	0.019213
351.16	-0.0769856	-0.0654631	-0.0948722	-0.0849863	-0.0635317	-0.0874738	-0.04487	-0.0786928	-0.108707	-0.0696298	-0.100091	-0.0827334	-0.0661152	-0.0626509	-0.0649152	-0.0724072	-0.0714904	-0.0845167	-0.0561587	-0.0734688	-0.0850505	-0.0519732	-0.0510398	-0.0333097	-0.0399463	-0.0348153	-0.0275631	-0.048314	-0.0320633	-0.038349	0.00192887	-0.0163618	-0.00171593	-0.0148355	-0.0084444	0.0197234
351.17	-0.0775278	-0.0660699	-0.0949884	-0.085185	-0.0652607	-0.0884414	-0.0479862	-0.0826544	-0.109126	-0.0712015	-0.10002	-0.0830098	-0.0642596	-0.0622713	-0.0646564	-0.0742523	-0.0744843	-0.0858432	-0.0564157	-0.0741653	-0.0861223	-0.0540659	-0.0515791	-0.0342951	-0.0388591	-0.0340539	-0.0272998	-0.0482249	-0.0320608	-0.0370821	0.00348565	-0.0156384	-0.000109955	-0.0165074	-0.00734667	0.0198855
351.18	-0.0778519	-0.0666745	-0.0946429	-0.0851321	-0.0669618	-0.0890621	-0.051088	-0.0864773	-0.109119	-0.072719	-0.0993981	-0.0831499	-0.0620864	-0.0619751	-0.0642926	-0.0757925	-0.0774215	-0.0868482	-0.0565809	-0.0748391	-0.0866145	-0.0559338	-0.0520262	-0.0351652	-0.0376033	-0.0334329	-0.0271759	-0.0478846	-0.0319855	-0.0357742	0.00484703	-0.0147448	0.00156772	-0.0184691	-0.00628647	0.0197132
351.19	-0.0780264	-0.0672669	-0.0938373	-0.0848511	-0.0685676	-0.0893186	-0.0541804	-0.0901482	-0.108743	-0.0741206	-0.0982524	-0.0831942	-0.0596682	-0.0617132	-0.0638375	-0.0770395	-0.0802313	-0.0875276	-0.0567009	-0.0754837	-0.0865653	-0.0575801	-0.0524069	-0.0359083	-0.0362762	-0.0329732	-0.0271414	-0.0473174	-0.0318578	-0.0344309	0.00597619	-0.013679	0.0032958	-0.0205952	-0.00528072	0.0191942
351.2	-0.0780752	-0.0678338	-0.0926169	-0.0843642	-0.0700066	-0.0892566	-0.0572431	-0.0936517	-0.108059	-0.0753431	-0.0966191	-0.0831985	-0.0570364	-0.0614135	-0.0633266	-0.0780068	-0.082828	-0.0879411	-0.0567727	-0.0761028	-0.086013	-0.0589875	-0.0527813	-0.0365625	-0.0349706	-0.0326803	-0.0271974	-0.0465298	-0.0316952	-0.0330596	0.00679632	-0.0124807	0.00505067	-0.0227823	-0.00440714	0.018312
351.21	-0.0779791	-0.0683807	-0.0910631	-0.0837093	-0.0712728	-0.0889191	-0.0602608	-0.09695	-0.107081	-0.0763999	-0.0945237	-0.083228	-0.0542659	-0.0610574	-0.0627808	-0.07871	-0.0851682	-0.0881507	-0.0567818	-0.0767147	-0.0850168	-0.0601453	-0.0531628	-0.0371718	-0.033752	-0.0325714	-0.027334	-0.0455307	-0.0315185	-0.0316604	0.00730174	-0.0111829	0.0068072	-0.024929	-0.00374742	0.0170461
351.22	-0.0777301	-0.0689351	-0.0892571	-0.0828817	-0.0723958	-0.0883409	-0.0631905	-0.0999517	-0.105803	-0.0773284	-0.0919968	-0.0833348	-0.0514108	-0.060691	-0.0622441	-0.0792117	-0.087232	-0.0881681	-0.0567532	-0.077333	-0.083617	-0.0610645	-0.0535385	-0.0377636	-0.0326644	-0.0326554	-0.0275468	-0.0443354	-0.0313196	-0.0302222	0.0075123	-0.00981178	0.00859319	-0.0269234	-0.00340543	0.0153758
351.23	-0.0773051	-0.0695147	-0.0873469	-0.081905	-0.0733829	-0.0875617	-0.0659606	-0.10258	-0.104204	-0.0781489	-0.0890997	-0.083473	-0.0485391	-0.0604067	-0.0617651	-0.0795245	-0.0890094	-0.0880396	-0.0567088	-0.0779428	-0.0818917	-0.0617534	-0.0538756	-0.0383261	-0.0317782	-0.0329278	-0.027813	-0.0429641	-0.0311015	-0.0287142	0.00745722	-0.00837521	0.0104243	-0.0286953	-0.00341061	0.0133014
351.24	-0.0766992	-0.0701396	-0.0854567	-0.0807989	-0.0742176	-0.0866073	-0.0685372	-0.10471	-0.102313	-0.0788813	-0.085955	-0.0835804	-0.0456996	-0.0602283	-0.0613729	-0.0796284	-0.0904901	-0.0877933	-0.056637	-0.0785344	-0.0798896	-0.0621931	-0.0541122	-0.038866	-0.0310888	-0.0333698	-0.0280857	-0.0414302	-0.0308474	-0.0271397	0.00711904	-0.00688248	0.012291	-0.0302109	-0.00370874	0.0108587
351.25	-0.0759252	-0.0708048	-0.0836166	-0.0795988	-0.0748707	-0.0854998	-0.0708639	-0.106276	-0.100167	-0.0795673	-0.0826707	-0.0836265	-0.042957	-0.0601172	-0.0611071	-0.0795009	-0.0916316	-0.087477	-0.0565042	-0.0790856	-0.077611	-0.062355	-0.0542559	-0.0394138	-0.0305671	-0.0339806	-0.0283684	-0.0397652	-0.0305053	-0.0254778	0.00646801	-0.00538294	0.01412	-0.0314503	-0.00424368	0.00811181
351.26	-0.0750217	-0.0714724	-0.0818117	-0.078327	-0.0753444	-0.0843056	-0.0729428	-0.107245	-0.0978061	-0.0802176	-0.0793056	-0.083617	-0.0403901	-0.0600886	-0.0609663	-0.0791232	-0.0923939	-0.0870759	-0.0562915	-0.0795849	-0.0751007	-0.0622154	-0.0543106	-0.0399885	-0.0301561	-0.034782	-0.0286699	-0.038037	-0.03007	-0.0237389	0.00552375	-0.00396725	0.015877	-0.0323952	-0.00493776	0.00516648
351.27	-0.0740514	-0.0720907	-0.0800138	-0.0770174	-0.0756919	-0.0830417	-0.0747889	-0.107596	-0.0952708	-0.0808301	-0.0758801	-0.0835528	-0.0380969	-0.0601118	-0.0609121	-0.0784726	-0.0927527	-0.0865714	-0.0560277	-0.0800181	-0.072439	-0.0617749	-0.0542815	-0.0405903	-0.0298412	-0.0357392	-0.0289579	-0.036269	-0.0295678	-0.0219371	0.00435335	-0.0027368	0.0174822	-0.0330506	-0.00570389	0.00209881
351.28	-0.073059	-0.0726397	-0.0781708	-0.0756677	-0.0759843	-0.0816995	-0.076419	-0.107332	-0.0925909	-0.0813975	-0.072434	-0.0834347	-0.0361816	-0.0601774	-0.0609212	-0.0775585	-0.0927067	-0.0859576	-0.0557635	-0.0803311	-0.0697489	-0.0610712	-0.0542102	-0.0411819	-0.0296102	-0.0367859	-0.0292203	-0.0344749	-0.0290379	-0.0200855	0.00299026	-0.0017883	0.0188537	-0.0333742	-0.00648748	-0.000946758
351.29	-0.0721144	-0.073098	-0.0762513	-0.0742809	-0.0762247	-0.0802956	-0.0778085	-0.106491	-0.0898282	-0.0819699	-0.0690292	-0.0832356	-0.0347201	-0.0602614	-0.0609892	-0.07641	-0.0922941	-0.085232	-0.055526	-0.0804493	-0.06716	-0.0601774	-0.0541619	-0.0417037	-0.0294597	-0.0378394	-0.0294649	-0.0326678	-0.0285096	-0.0182513	0.00147329	-0.00115275	0.0199511	-0.0333701	-0.00726894	-0.00385418
351.3	-0.0712071	-0.0733877	-0.0742515	-0.0729406	-0.0764547	-0.078814	-0.0789706	-0.105144	-0.0870268	-0.0825995	-0.0657025	-0.0828972	-0.0337229	-0.0603624	-0.0610508	-0.0750895	-0.0915797	-0.0843967	-0.0553439	-0.0802961	-0.0647639	-0.0591774	-0.0541872	-0.0420816	-0.0294169	-0.0388874	-0.0297062	-0.030851	-0.0279724	-0.0164394	-0.000175294	-0.000841544	0.0207985	-0.0330571	-0.00803346	-0.00654286
351.31	-0.0703147	-0.0734701	-0.07225	-0.071709	-0.0766997	-0.0772983	-0.0799269	-0.10336	-0.0842215	-0.08325	-0.062493	-0.0823572	-0.0331349	-0.0604566	-0.0610654	-0.0736484	-0.0906351	-0.0834411	-0.0552403	-0.0798066	-0.0625748	-0.0581358	-0.0543035	-0.0422993	-0.0295247	-0.039924	-0.0299172	-0.0290605	-0.0274097	-0.0146578	-0.00193911	-0.000832164	0.0214046	-0.0324322	-0.00876601	-0.00895877
351.32	-0.0694188	-0.0733261	-0.070333	-0.0706237	-0.0769309	-0.0758391	-0.0806672	-0.101185	-0.0814208	-0.0838906	-0.0594595	-0.0815778	-0.0329289	-0.0605533	-0.0609741	-0.07211	-0.0895416	-0.0823775	-0.0552215	-0.0789354	-0.0605824	-0.0570666	-0.0544609	-0.0423768	-0.0297722	-0.0409658	-0.0300535	-0.0273193	-0.0268006	-0.0129525	-0.00381144	-0.00110998	0.0217977	-0.0315238	-0.00944719	-0.0110788
351.33	-0.0684814	-0.0729628	-0.0685628	-0.0696339	-0.0771274	-0.0744883	-0.0811732	-0.0986607	-0.0786216	-0.0844779	-0.0566499	-0.0805784	-0.0330947	-0.0606925	-0.0606884	-0.0705384	-0.0883618	-0.0812226	-0.0552597	-0.0777432	-0.0588161	-0.0559377	-0.0545894	-0.0423668	-0.0301238	-0.0420384	-0.0301122	-0.0257087	-0.0261067	-0.0113457	-0.00577791	-0.00171642	0.0219687	-0.0302958	-0.0100428	-0.012884
351.34	-0.067468	-0.0723877	-0.0669959	-0.0687137	-0.0772791	-0.073261	-0.0813953	-0.0957729	-0.0758516	-0.0849762	-0.0540565	-0.0793636	-0.0336068	-0.0608591	-0.0601384	-0.0690152	-0.0871359	-0.0799835	-0.0553788	-0.076264	-0.0572816	-0.0547237	-0.0546151	-0.0423267	-0.0305843	-0.0431539	-0.0301485	-0.0242922	-0.0253148	-0.00984031	-0.00781256	-0.00269896	0.021849	-0.028748	-0.0105406	-0.0144046
351.35	-0.0663368	-0.0715797	-0.0656834	-0.0678465	-0.0773752	-0.072148	-0.0813026	-0.0925668	-0.0731397	-0.0853205	-0.0517152	-0.0779313	-0.0344674	-0.0609886	-0.0593424	-0.0675599	-0.0858799	-0.0786631	-0.0556435	-0.0745164	-0.0559728	-0.053422	-0.0544356	-0.0422666	-0.0311479	-0.0443022	-0.0301886	-0.023092	-0.0244514	-0.00848026	-0.00988519	-0.00404307	0.0214129	-0.0269576	-0.0109344	-0.0156734
351.36	-0.065022	-0.0705247	-0.0646232	-0.0670223	-0.0774226	-0.0711267	-0.0809381	-0.0890945	-0.070465	-0.0854725	-0.0496518	-0.076313	-0.0356679	-0.0610066	-0.0583547	-0.0661663	-0.0845671	-0.0772649	-0.0560845	-0.0725644	-0.0548559	-0.052056	-0.054014	-0.042147	-0.0318235	-0.0454201	-0.0302392	-0.022122	-0.0235624	-0.00727665	-0.0119929	-0.0056846	0.0206425	-0.0249654	-0.0112234	-0.0166855
351.37	-0.0635102	-0.0692285	-0.0637835	-0.0662351	-0.0774687	-0.0701531	-0.0803731	-0.0853817	-0.067829	-0.0854171	-0.0478965	-0.0745739	-0.0371866	-0.0608968	-0.057209	-0.0648288	-0.0831953	-0.0757909	-0.056683	-0.0704757	-0.0539357	-0.0506822	-0.0533702	-0.0419149	-0.0325873	-0.0464742	-0.0303527	-0.0213787	-0.0226516	-0.00623071	-0.014115	-0.00753032	0.0195414	-0.0228249	-0.0114104	-0.0174311
351.38	-0.0618949	-0.0677287	-0.0631447	-0.0654733	-0.0775464	-0.0692247	-0.0796331	-0.0814731	-0.0653028	-0.0851218	-0.0465017	-0.0727527	-0.0389922	-0.0607296	-0.0558598	-0.0636018	-0.0817812	-0.0742575	-0.0573707	-0.0683319	-0.0532438	-0.0493711	-0.0525927	-0.0415389	-0.0333716	-0.0474532	-0.0305476	-0.0208648	-0.0216998	-0.00536038	-0.0161879	-0.0094999	0.0181161	-0.020584	-0.0115115	-0.0179094
351.39	-0.0602541	-0.0660806	-0.0626717	-0.0647218	-0.0776602	-0.0683401	-0.0787171	-0.0774492	-0.0629045	-0.084548	-0.0455136	-0.0708533	-0.0410064	-0.0605311	-0.0542695	-0.0625279	-0.0803474	-0.0726856	-0.0580869	-0.0662237	-0.0527396	-0.0481795	-0.0517268	-0.0409806	-0.0341116	-0.048345	-0.0308602	-0.0205741	-0.0207516	-0.00468733	-0.0181452	-0.0115615	0.016377	-0.0182762	-0.0115733	-0.0181221
351.4	-0.0586465	-0.064326	-0.0623428	-0.0639443	-0.0778279	-0.0674679	-0.0776615	-0.0734373	-0.0606303	-0.0836994	-0.0449414	-0.068925	-0.0431799	-0.0603453	-0.0524619	-0.0616366	-0.0789082	-0.0710972	-0.0587811	-0.0642199	-0.0523846	-0.0471431	-0.0507973	-0.0402587	-0.0348058	-0.049151	-0.0312899	-0.0204649	-0.0198552	-0.00422135	-0.0199762	-0.0136681	0.0143033	-0.0159294	-0.0116484	-0.0181017
351.41	-0.0570736	-0.0625169	-0.0621692	-0.0631482	-0.0780537	-0.0665425	-0.0765024	-0.0695101	-0.0584733	-0.082598	-0.0447431	-0.0670385	-0.0454563	-0.0602084	-0.0504948	-0.0609063	-0.0775105	-0.0695027	-0.0594194	-0.0623232	-0.0521928	-0.0462582	-0.0498116	-0.0394197	-0.0354715	-0.049863	-0.0318023	-0.0205255	-0.0190218	-0.00398821	-0.0217027	-0.0157871	0.0118909	-0.0135701	-0.0117667	-0.017884
351.42	-0.0555768	-0.0606917	-0.0621835	-0.0623626	-0.0783314	-0.0655789	-0.0752633	-0.0657208	-0.0564422	-0.0812458	-0.0449001	-0.0652354	-0.0478131	-0.0601353	-0.048454	-0.060335	-0.0762001	-0.0679409	-0.0599267	-0.0605347	-0.0521666	-0.0454845	-0.0487582	-0.038464	-0.0361333	-0.0504006	-0.0323685	-0.0207256	-0.01827	-0.00396362	-0.0233148	-0.0178932	0.00916447	-0.0112225	-0.0119462	-0.0174999
351.43	-0.0541963	-0.0589016	-0.0623609	-0.0616002	-0.0786571	-0.064617	-0.0739809	-0.0621375	-0.0545337	-0.0796609	-0.0453714	-0.063523	-0.0502202	-0.0601316	-0.0463442	-0.0599329	-0.0750217	-0.0664115	-0.0602442	-0.0588742	-0.0522787	-0.044762	-0.0476189	-0.0373946	-0.0367954	-0.050746	-0.032998	-0.0210063	-0.01762	-0.00417109	-0.0247692	-0.0199072	0.00619068	-0.00896952	-0.0121949	-0.0170207
351.44	-0.0529618	-0.0571987	-0.0626818	-0.0608879	-0.0790166	-0.0636752	-0.072688	-0.0587951	-0.0527586	-0.0778878	-0.0461112	-0.0619068	-0.0526219	-0.0602093	-0.0441635	-0.0597009	-0.0739566	-0.064893	-0.060386	-0.0573663	-0.0525067	-0.0441193	-0.0464169	-0.0362287	-0.0374584	-0.0508771	-0.0336421	-0.0212721	-0.0171089	-0.00460217	-0.026043	-0.0217454	0.00302089	-0.00684968	-0.0125212	-0.0165103
351.45	-0.0518637	-0.055667	-0.0631343	-0.0603186	-0.0793582	-0.0626948	-0.0714322	-0.0557216	-0.0511361	-0.0759713	-0.0470712	-0.0604119	-0.0549354	-0.0603644	-0.0419357	-0.0596042	-0.0729986	-0.0633701	-0.0603919	-0.0560091	-0.0528466	-0.0436133	-0.0452013	-0.0349826	-0.0381094	-0.0507949	-0.0342687	-0.0214858	-0.016704	-0.00528316	-0.027176	-0.0233429	-0.000251431	-0.00493794	-0.012926	-0.0160194
351.46	-0.0508673	-0.0543727	-0.0636419	-0.0599274	-0.0796462	-0.0616006	-0.0702587	-0.0529124	-0.0496615	-0.0739676	-0.0482183	-0.059042	-0.0570852	-0.0606008	-0.0396939	-0.0596073	-0.0721166	-0.0618292	-0.060298	-0.0547737	-0.0533153	-0.0432627	-0.044005	-0.0336661	-0.0387424	-0.0505356	-0.0348852	-0.0216417	-0.0163363	-0.0062044	-0.0282245	-0.0246903	-0.00358565	-0.0033127	-0.0134038	-0.0155701
351.47	-0.0499409	-0.0533566	-0.0641611	-0.0597082	-0.0798981	-0.0603198	-0.0692208	-0.0503773	-0.0483317	-0.0719239	-0.0495177	-0.0577881	-0.0590765	-0.0608577	-0.0375215	-0.0596467	-0.0712584	-0.0602407	-0.0601016	-0.0536372	-0.0538839	-0.0430582	-0.0428493	-0.0323341	-0.0393561	-0.0501465	-0.035533	-0.0217507	-0.0159292	-0.00733102	-0.0291978	-0.0258005	-0.00694394	-0.00206104	-0.0139464	-0.0151452
351.48	-0.0490501	-0.0525676	-0.0646947	-0.059634	-0.0800963	-0.0588273	-0.0683312	-0.0481174	-0.0471223	-0.0698941	-0.0509423	-0.0566296	-0.0609325	-0.061065	-0.035492	-0.0596742	-0.0704234	-0.0586014	-0.0597961	-0.0526092	-0.0545184	-0.0429989	-0.0417117	-0.0310216	-0.0399464	-0.0496972	-0.0362594	-0.0217921	-0.0154712	-0.00861947	-0.0300637	-0.0266714	-0.0102209	-0.00121809	-0.0144847	-0.0147392
351.49	-0.0481895	-0.0519302	-0.0652193	-0.0596654	-0.0802277	-0.0571788	-0.0675307	-0.0461383	-0.0459869	-0.0679016	-0.0524604	-0.0555275	-0.0625925	-0.0612187	-0.0336589	-0.0596649	-0.0696347	-0.056942	-0.059418	-0.0516883	-0.0551763	-0.0431083	-0.0405278	-0.0297619	-0.0404888	-0.049221	-0.0370737	-0.0217581	-0.0149864	-0.010052	-0.0307819	-0.0272617	-0.0133899	-0.000806895	-0.0149638	-0.0143191
351.5	-0.0473205	-0.0514262	-0.0656687	-0.0597758	-0.0802676	-0.0554359	-0.0667571	-0.0444673	-0.0448795	-0.0659783	-0.0540386	-0.0545045	-0.0639871	-0.0613441	-0.0319991	-0.0595836	-0.0688836	-0.0552949	-0.0589988	-0.0508822	-0.0558288	-0.04336	-0.0392918	-0.0286182	-0.040906	-0.0487121	-0.0380062	-0.0215931	-0.0144438	-0.0116189	-0.0313158	-0.0275397	-0.0164334	-0.000816069	-0.0153707	-0.0138423
351.51	-0.0464032	-0.0510564	-0.0659813	-0.0599325	-0.0801922	-0.0536025	-0.0660173	-0.0431036	-0.0437914	-0.0641705	-0.055683	-0.0535663	-0.0650361	-0.061483	-0.0304787	-0.0594015	-0.0681819	-0.0536301	-0.058563	-0.0502265	-0.0564876	-0.0437138	-0.0380199	-0.0276323	-0.0411582	-0.0481484	-0.0390482	-0.0212707	-0.0138027	-0.0132583	-0.0316476	-0.0274703	-0.0193385	-0.0012396	-0.015752	-0.0133734
351.52	-0.0454396	-0.0508038	-0.0661195	-0.0601092	-0.0799726	-0.0516522	-0.0652997	-0.042032	-0.0427169	-0.0624728	-0.0573361	-0.0527591	-0.0656714	-0.0616576	-0.0290811	-0.0591015	-0.0675471	-0.0519335	-0.0581721	-0.0497355	-0.0571419	-0.0442093	-0.0367191	-0.0268524	-0.0412398	-0.0475536	-0.0401682	-0.0207846	-0.0130128	-0.0148975	-0.0317839	-0.0270283	-0.0220769	-0.00205943	-0.0161887	-0.0129844
351.53	-0.044434	-0.050649	-0.0660422	-0.0603248	-0.0796245	-0.0495705	-0.0646266	-0.0412246	-0.0416867	-0.0608208	-0.058935	-0.0521115	-0.0659091	-0.0618939	-0.0278727	-0.0587169	-0.0669683	-0.0502152	-0.0579086	-0.0493992	-0.0577571	-0.0448591	-0.0354071	-0.026272	-0.04114	-0.0469504	-0.0413582	-0.0201419	-0.0120399	-0.0164588	-0.0317722	-0.0261903	-0.0246092	-0.00323962	-0.0167204	-0.0127177
351.54	-0.0434082	-0.0505962	-0.0657002	-0.0606048	-0.0791728	-0.0473369	-0.0639472	-0.0406556	-0.040742	-0.0591364	-0.0604682	-0.0516229	-0.0657713	-0.0622103	-0.0269209	-0.0582598	-0.0664315	-0.0485099	-0.0577975	-0.049204	-0.058295	-0.0455845	-0.034091	-0.0258717	-0.0408623	-0.0463168	-0.0426434	-0.0193757	-0.0108813	-0.0178977	-0.031657	-0.0249357	-0.0269352	-0.00471656	-0.0173472	-0.0125902
351.55	-0.0423881	-0.0505925	-0.0650634	-0.0609707	-0.0786073	-0.0450071	-0.0632629	-0.0403104	-0.0398604	-0.0573398	-0.0619449	-0.0512585	-0.0652619	-0.0625656	-0.0262521	-0.0577368	-0.0659264	-0.0468007	-0.0578523	-0.0491623	-0.0587082	-0.0463167	-0.0327672	-0.0256577	-0.0404539	-0.0456511	-0.0440267	-0.018481	-0.00957666	-0.0192766	-0.031461	-0.023283	-0.0290766	-0.00642096	-0.0180879	-0.0125868
351.56	-0.0414278	-0.0505661	-0.0641546	-0.0614224	-0.0778973	-0.0426418	-0.0625621	-0.0401914	-0.0390397	-0.0553755	-0.0633116	-0.051007	-0.0643735	-0.0629001	-0.0258578	-0.0571197	-0.0654254	-0.0450683	-0.0580646	-0.0492918	-0.0589978	-0.0469792	-0.0314185	-0.0256207	-0.0399303	-0.0449265	-0.0454865	-0.0174728	-0.00818783	-0.0206481	-0.0311854	-0.0212331	-0.030986	-0.00829942	-0.018948	-0.0126986
351.57	-0.0405764	-0.0504668	-0.0630265	-0.0619565	-0.0769959	-0.0402767	-0.0618165	-0.0402729	-0.0382795	-0.0532439	-0.0645451	-0.0508853	-0.0631209	-0.0632176	-0.0257231	-0.0563876	-0.0648365	-0.0433133	-0.0584222	-0.0495712	-0.0592332	-0.0475301	-0.0300328	-0.0257362	-0.0393074	-0.0441118	-0.0469691	-0.0164186	-0.0067925	-0.0220154	-0.0308669	-0.0188224	-0.0325939	-0.0102426	-0.0199524	-0.0129601
351.58	-0.039843	-0.0502614	-0.0617291	-0.0625506	-0.0758649	-0.0379435	-0.0610009	-0.0405019	-0.0375863	-0.0509282	-0.065617	-0.0509232	-0.0614676	-0.0635117	-0.0258343	-0.0555801	-0.0641058	-0.0415483	-0.0588552	-0.0499851	-0.0594525	-0.0479482	-0.0286176	-0.0259806	-0.0385968	-0.0432261	-0.048414	-0.0153738	-0.00545967	-0.0233356	-0.0305547	-0.0161306	-0.0338609	-0.0121509	-0.0211038	-0.0134167
351.59	-0.0392345	-0.0499491	-0.0603008	-0.0631929	-0.0745256	-0.0357172	-0.0601118	-0.0408128	-0.0369774	-0.0484775	-0.0664882	-0.0511071	-0.0594691	-0.0637637	-0.0261597	-0.0547278	-0.0632054	-0.0398447	-0.0592233	-0.0504778	-0.0596117	-0.0482229	-0.0271867	-0.0263149	-0.0378553	-0.0422844	-0.0497722	-0.0143695	-0.00421931	-0.0245778	-0.0302911	-0.0132248	-0.0347669	-0.0139849	-0.0224195	-0.0141286
351.6	-0.0387166	-0.0495358	-0.0587833	-0.0638419	-0.0729892	-0.0336597	-0.0591321	-0.0411464	-0.0364549	-0.0459759	-0.0671657	-0.0514065	-0.0571922	-0.0639914	-0.0266574	-0.0538091	-0.0621572	-0.038257	-0.059461	-0.0510109	-0.05966	-0.0483254	-0.0257385	-0.0267501	-0.0371295	-0.0412725	-0.0510556	-0.0134579	-0.00305375	-0.0257246	-0.0300812	-0.0101534	-0.0352914	-0.0157571	-0.0239383	-0.0150701
351.61	-0.0382913	-0.0490212	-0.0572319	-0.0644424	-0.0712682	-0.0317897	-0.0580563	-0.041468	-0.036003	-0.0435246	-0.0676703	-0.0517627	-0.0547547	-0.0642485	-0.0272949	-0.0528164	-0.0610231	-0.0367779	-0.0595527	-0.0515633	-0.0596041	-0.0482546	-0.0242572	-0.0272827	-0.0364727	-0.0401806	-0.0522286	-0.0126512	-0.00195339	-0.0267647	-0.0298517	-0.00697701	-0.0354428	-0.0174599	-0.0256312	-0.0161931
351.62	-0.037992	-0.0484168	-0.0556846	-0.0649522	-0.0693414	-0.0301189	-0.0568814	-0.0417365	-0.035634	-0.0411507	-0.068038	-0.0520957	-0.0522113	-0.0645956	-0.0280688	-0.0517488	-0.0598455	-0.0354089	-0.0595484	-0.0520959	-0.059411	-0.0480308	-0.0227473	-0.0278572	-0.0359156	-0.0390139	-0.0532443	-0.0119402	-0.000903895	-0.0276798	-0.0295663	-0.00376505	-0.0352732	-0.0190792	-0.0274529	-0.0173899
351.63	-0.0378194	-0.0477114	-0.0541946	-0.0653464	-0.0671655	-0.0286287	-0.0555778	-0.0419281	-0.0353505	-0.0388733	-0.0683051	-0.0523201	-0.0496283	-0.0650084	-0.0289983	-0.0505499	-0.0586294	-0.0341591	-0.0594918	-0.0525546	-0.0590728	-0.0476418	-0.0212209	-0.0284039	-0.0354387	-0.0377666	-0.0540487	-0.0113313	7.87986e-05	-0.0284873	-0.0292485	-0.000550583	-0.034899	-0.0206111	-0.0293127	-0.0185867
351.64	-0.0377682	-0.0469115	-0.0527229	-0.0655605	-0.0647191	-0.0273029	-0.0541853	-0.041999	-0.035143	-0.0367166	-0.0685147	-0.0524378	-0.0470763	-0.06542	-0.0300588	-0.0492199	-0.0573688	-0.0330392	-0.0593913	-0.0528957	-0.0585924	-0.0470621	-0.0197233	-0.0289044	-0.0349858	-0.0364162	-0.0545831	-0.0108286	0.000991905	-0.0292404	-0.0289618	0.00254596	-0.0343789	-0.0220322	-0.0311037	-0.0197335
351.65	-0.0378268	-0.0460191	-0.0511929	-0.0655595	-0.0620382	-0.0261489	-0.052705	-0.0419472	-0.035001	-0.0347035	-0.0686431	-0.0524575	-0.0446447	-0.0657826	-0.0312382	-0.0477718	-0.0560249	-0.0320732	-0.0592354	-0.0530959	-0.0579934	-0.0462805	-0.0183228	-0.0293712	-0.0345071	-0.0349433	-0.054849	-0.0104426	0.00182177	-0.0299414	-0.0287326	0.00536843	-0.0337435	-0.0232827	-0.0327699	-0.0207773
351.66	-0.0379879	-0.0450187	-0.0495905	-0.0653207	-0.0591917	-0.0251841	-0.0511479	-0.0417659	-0.0349016	-0.0328534	-0.06864	-0.0523435	-0.0423849	-0.0660975	-0.0324907	-0.04619	-0.0546008	-0.0312244	-0.0590505	-0.0531639	-0.0573277	-0.0453349	-0.0170342	-0.0297822	-0.0339972	-0.0333281	-0.0548516	-0.0101861	0.00251962	-0.0305817	-0.0285548	0.00777174	-0.0329951	-0.0243284	-0.0342559	-0.0216836
351.67	-0.0382219	-0.0439351	-0.0479142	-0.0648456	-0.0562476	-0.0244126	-0.0495495	-0.0414478	-0.0348289	-0.031172	-0.0684821	-0.0520226	-0.0403073	-0.06637	-0.0337534	-0.0444867	-0.0531285	-0.0304612	-0.0588657	-0.0530882	-0.0566268	-0.0442904	-0.0158798	-0.0300828	-0.0334769	-0.0315446	-0.0545834	-0.0100533	0.00306395	-0.031129	-0.0284025	0.0097042	-0.0321497	-0.0251946	-0.0355354	-0.0224488
351.68	-0.0384752	-0.0428452	-0.0461791	-0.0641211	-0.0532432	-0.0238587	-0.0478971	-0.0410013	-0.0347883	-0.0296538	-0.0682014	-0.0514356	-0.0383879	-0.0666343	-0.0349606	-0.0427006	-0.0516291	-0.0297602	-0.0586898	-0.0528136	-0.0559364	-0.0431873	-0.0148794	-0.0302257	-0.0329537	-0.0296171	-0.0540287	-0.0100987	0.00348002	-0.0315814	-0.0282839	0.0111529	-0.0311489	-0.0258744	-0.0365982	-0.0230937
351.69	-0.0386756	-0.041752	-0.0444347	-0.0631477	-0.0501539	-0.0235548	-0.0461784	-0.0404349	-0.0347958	-0.0282772	-0.0678078	-0.0505425	-0.0365719	-0.0668926	-0.0360342	-0.0408485	-0.0501206	-0.0291164	-0.0585176	-0.0523294	-0.0552407	-0.0420613	-0.0140272	-0.0301723	-0.032423	-0.027613	-0.0531953	-0.0103663	0.00384267	-0.0319463	-0.0281852	0.0121741	-0.0299266	-0.0263553	-0.0374289	-0.0236502
351.7	-0.0387477	-0.0406295	-0.0427367	-0.0619483	-0.0469734	-0.0235175	-0.0444216	-0.0397327	-0.0348351	-0.026987	-0.0672954	-0.0493399	-0.0348169	-0.0671185	-0.0369265	-0.0389568	-0.0486471	-0.0285508	-0.0583389	-0.0516715	-0.0544785	-0.0409021	-0.013287	-0.0299022	-0.031887	-0.025613	-0.0520958	-0.0109134	0.0041659	-0.0322098	-0.0281196	0.0127696	-0.0284516	-0.0266261	-0.0380218	-0.0241271
351.71	-0.0386705	-0.0394849	-0.041129	-0.0605134	-0.0436843	-0.0237966	-0.0426426	-0.0388748	-0.0348857	-0.0257474	-0.0666447	-0.0478283	-0.0331294	-0.0672594	-0.0376266	-0.0369992	-0.0472455	-0.0281166	-0.0581433	-0.0509093	-0.0536237	-0.0396905	-0.0125845	-0.0294439	-0.031339	-0.0236617	-0.0507456	-0.0117803	0.0044401	-0.0324366	-0.0281175	0.0129298	-0.0267725	-0.0266893	-0.0383621	-0.0245049
351.72	-0.0384283	-0.0383142	-0.0396218	-0.0588482	-0.0402709	-0.0243907	-0.0408532	-0.0378415	-0.034909	-0.0245621	-0.0658572	-0.0460687	-0.0315529	-0.0672509	-0.0381124	-0.0349829	-0.0459197	-0.0278181	-0.0578725	-0.0501125	-0.0527183	-0.0383853	-0.0118493	-0.0288145	-0.0307609	-0.0218346	-0.0491973	-0.012958	0.00467565	-0.0326505	-0.0282387	0.0126229	-0.0249585	-0.0265647	-0.0384539	-0.0248282
351.73	-0.0379842	-0.0370682	-0.0382472	-0.0569684	-0.0367745	-0.0252639	-0.03906	-0.0366227	-0.0348862	-0.0234028	-0.0648972	-0.0441421	-0.0301221	-0.0669791	-0.0383735	-0.0329432	-0.0446483	-0.0276317	-0.0574447	-0.0493318	-0.0517581	-0.0369381	-0.0110601	-0.0280386	-0.0301667	-0.0201678	-0.0474867	-0.0144507	0.00484158	-0.0328265	-0.0284858	0.0118628	-0.0231031	-0.0262309	-0.0383228	-0.0251074
351.74	-0.0373364	-0.0356916	-0.0370197	-0.0549218	-0.033266	-0.0263449	-0.0373017	-0.0352088	-0.0348625	-0.0222469	-0.0637628	-0.042087	-0.0288277	-0.0663307	-0.0384538	-0.0309007	-0.043391	-0.0275388	-0.0568112	-0.0485816	-0.0506556	-0.035332	-0.01018	-0.0271012	-0.0295609	-0.0186737	-0.0456701	-0.0161918	0.00489381	-0.0329196	-0.0288539	0.01074	-0.0212493	-0.0257251	-0.0380333	-0.0253578
351.75	-0.0365151	-0.0341468	-0.0359306	-0.0527556	-0.0298244	-0.0275901	-0.0356688	-0.0336039	-0.034834	-0.0210646	-0.0625419	-0.039966	-0.0276651	-0.065329	-0.0383594	-0.0288462	-0.042088	-0.0275382	-0.0559319	-0.047886	-0.0493782	-0.0336072	-0.00927298	-0.0260005	-0.0289445	-0.0173754	-0.0437513	-0.0181112	0.00479117	-0.0329068	-0.0293645	0.00939013	-0.0193867	-0.0250735	-0.0376263	-0.025541
351.76	-0.0355853	-0.0324786	-0.0349455	-0.0504799	-0.0265298	-0.0289763	-0.0342587	-0.0318282	-0.0347649	-0.0198508	-0.061276	-0.037864	-0.0266145	-0.0640729	-0.0380246	-0.0268377	-0.040754	-0.02762	-0.0547711	-0.0472528	-0.0478742	-0.0318128	-0.00848282	-0.0247352	-0.0283122	-0.0162723	-0.041736	-0.0201543	0.00454296	-0.0326781	-0.0299898	0.00790809	-0.0175027	-0.0242672	-0.0371366	-0.0255959
351.77	-0.0346406	-0.0308117	-0.0340503	-0.0481032	-0.0234365	-0.0304875	-0.0331317	-0.0299291	-0.0346194	-0.0186356	-0.0600082	-0.0358397	-0.0256642	-0.0626866	-0.0373646	-0.0249597	-0.039454	-0.0277742	-0.0533128	-0.0466765	-0.0461482	-0.0299834	-0.00791791	-0.0233652	-0.0276259	-0.0153734	-0.0396424	-0.0222633	0.00418545	-0.0321759	-0.0306488	0.00630548	-0.0156012	-0.0233109	-0.0366093	-0.0254712
351.78	-0.0337672	-0.029252	-0.0332464	-0.0456431	-0.0205909	-0.0321329	-0.0322697	-0.0279668	-0.0343839	-0.0174415	-0.0587439	-0.0339683	-0.0247883	-0.0612437	-0.036333	-0.0232929	-0.0382319	-0.0279665	-0.0515746	-0.0461364	-0.0442001	-0.0281603	-0.00762816	-0.0219676	-0.0268786	-0.0147112	-0.0374566	-0.0244	0.00370982	-0.0314063	-0.0312622	0.00455849	-0.013731	-0.0222159	-0.03607	-0.0251467
351.79	-0.0329484	-0.0278347	-0.0325157	-0.043128	-0.0180042	-0.033874	-0.0316388	-0.0260069	-0.0340297	-0.0163123	-0.057435	-0.0323166	-0.0239435	-0.0597251	-0.0349776	-0.0218663	-0.0370634	-0.028131	-0.0495969	-0.0456265	-0.0419954	-0.0263513	-0.00756809	-0.0205884	-0.0261241	-0.0142683	-0.0351951	-0.026504	0.00309425	-0.0303994	-0.0318094	0.00265015	-0.0119806	-0.020981	-0.0355382	-0.0246659
351.8	-0.0321358	-0.026549	-0.0318714	-0.0406341	-0.0156487	-0.0356885	-0.0312282	-0.0241124	-0.0335737	-0.0153358	-0.0560196	-0.0309376	-0.0231749	-0.0581253	-0.0333723	-0.0206709	-0.0359107	-0.0282426	-0.0474143	-0.0451584	-0.0395504	-0.0245554	-0.00768617	-0.019261	-0.0254244	-0.0140175	-0.0328629	-0.028492	0.00234077	-0.029202	-0.0322923	0.000608154	-0.0104072	-0.0196053	-0.0349999	-0.0240649
351.81	-0.0312651	-0.0254022	-0.0313201	-0.0382384	-0.0134972	-0.0375087	-0.0309963	-0.022292	-0.0330468	-0.0145553	-0.054456	-0.0298663	-0.022542	-0.0564532	-0.0315385	-0.019709	-0.034751	-0.0282897	-0.045024	-0.0447435	-0.0368832	-0.0227586	-0.00796535	-0.0180066	-0.0247966	-0.0138809	-0.0304479	-0.0302681	0.00147503	-0.0279194	-0.0326701	-0.00154227	-0.00903596	-0.0181331	-0.0344496	-0.0233445
351.82	-0.0303232	-0.0243954	-0.030845	-0.0359991	-0.0115121	-0.0392731	-0.0309429	-0.0205758	-0.0324717	-0.0139802	-0.0527679	-0.029121	-0.0221185	-0.0547088	-0.0294972	-0.0190157	-0.03356	-0.0282516	-0.0424396	-0.0443651	-0.0339978	-0.0209572	-0.00834932	-0.0168443	-0.0242208	-0.0138017	-0.0279673	-0.0317356	0.000552797	-0.0266467	-0.032903	-0.00377098	-0.00786711	-0.0166064	-0.0338842	-0.0225385
351.83	-0.0292812	-0.0235065	-0.0303905	-0.0339287	-0.00965805	-0.0408907	-0.0310919	-0.0189807	-0.0318768	-0.0136337	-0.0509666	-0.0286627	-0.0219316	-0.0529053	-0.0272432	-0.0186217	-0.032289	-0.0280494	-0.0397406	-0.0439889	-0.0309214	-0.019196	-0.0088064	-0.015789	-0.0236719	-0.0137736	-0.0254567	-0.0328712	-0.000395041	-0.025464	-0.0329948	-0.00599758	-0.00690391	-0.0150859	-0.0332948	-0.0216731
351.84	-0.028122	-0.0227275	-0.0299406	-0.0320758	-0.00794066	-0.0422623	-0.0314457	-0.017476	-0.0312889	-0.0135411	-0.0490522	-0.0284516	-0.0219575	-0.0510372	-0.024839	-0.0185014	-0.0309264	-0.0276246	-0.0370416	-0.0435477	-0.0277202	-0.0175302	-0.00934858	-0.0148282	-0.0231742	-0.0138334	-0.0229421	-0.0336942	-0.00131602	-0.0243834	-0.0329391	-0.00820858	-0.0061674	-0.0136161	-0.0326489	-0.0207315
351.85	-0.0268303	-0.0220743	-0.0294862	-0.0304801	-0.00636689	-0.0433183	-0.0319777	-0.0160256	-0.0307262	-0.0136953	-0.0470429	-0.0284409	-0.0221144	-0.0490736	-0.0224126	-0.0186201	-0.0295218	-0.0269691	-0.0344086	-0.0429867	-0.0244801	-0.0159885	-0.00995983	-0.0139647	-0.0227215	-0.0140423	-0.0204719	-0.0342308	-0.00209962	-0.0234188	-0.0327291	-0.0104126	-0.00563349	-0.0122354	-0.031913	-0.0196919
351.86	-0.0254091	-0.0215321	-0.0290088	-0.0291278	-0.00496401	-0.0440214	-0.0326257	-0.0146339	-0.0301679	-0.014113	-0.0449695	-0.0285673	-0.0223816	-0.0469664	-0.0200839	-0.0189536	-0.0281081	-0.0260854	-0.0318948	-0.0422892	-0.0212717	-0.01459	-0.0106143	-0.0132275	-0.0223516	-0.0144321	-0.0181148	-0.034489	-0.0027219	-0.0225287	-0.0323383	-0.0126207	-0.00530518	-0.0109316	-0.0310584	-0.0185436
351.87	-0.0238659	-0.0210557	-0.0285246	-0.0279968	-0.00378138	-0.0443967	-0.0333151	-0.0133491	-0.029565	-0.0147937	-0.0428486	-0.0287819	-0.022722	-0.044656	-0.0179397	-0.0194984	-0.026705	-0.0249961	-0.0295417	-0.0414315	-0.0181207	-0.0133512	-0.0112591	-0.0126421	-0.0220734	-0.0149883	-0.0159192	-0.0344661	-0.00319005	-0.0216344	-0.0317186	-0.0147788	-0.00511051	-0.00968573	-0.0300873	-0.017288
351.88	-0.0222496	-0.0206024	-0.0280246	-0.0270717	-0.00282074	-0.0445212	-0.0339616	-0.0122188	-0.0288538	-0.0157164	-0.0406863	-0.0290866	-0.0230663	-0.0421104	-0.0159826	-0.0202443	-0.0253422	-0.0237307	-0.027414	-0.0404094	-0.0150857	-0.0122899	-0.0118278	-0.0122291	-0.0218521	-0.015711	-0.0138858	-0.0341487	-0.00349856	-0.0207132	-0.0308558	-0.0168254	-0.00500649	-0.00848852	-0.0289989	-0.0159689
351.89	-0.0206059	-0.0201795	-0.0274412	-0.0263636	-0.00211949	-0.0444405	-0.0345148	-0.0112841	-0.0280098	-0.0168218	-0.0384775	-0.0294946	-0.0233158	-0.0393789	-0.0142091	-0.0211606	-0.0240488	-0.0223432	-0.0255304	-0.0392317	-0.012189	-0.0113956	-0.0123212	-0.0120375	-0.0216323	-0.0165721	-0.0119975	-0.0335307	-0.00362872	-0.019767	-0.0297834	-0.0187087	-0.00505644	-0.0073603	-0.0278494	-0.0146203
351.9	-0.0189164	-0.0198135	-0.0267495	-0.02587	-0.00171356	-0.0441638	-0.0349644	-0.0105447	-0.0270398	-0.0180275	-0.0362177	-0.0300431	-0.0234329	-0.0364811	-0.0126134	-0.0222017	-0.0228401	-0.0208825	-0.0238694	-0.0379397	-0.00946568	-0.0106548	-0.0127512	-0.012151	-0.021349	-0.0174916	-0.0102908	-0.0325709	-0.00357073	-0.0187779	-0.0285569	-0.0203941	-0.00529765	-0.00628796	-0.0267051	-0.0133025
351.91	-0.0171955	-0.0194786	-0.025959	-0.0255345	-0.00161296	-0.0436577	-0.035291	-0.00994359	-0.0259602	-0.0192148	-0.0339179	-0.0307453	-0.0233952	-0.0334654	-0.0112227	-0.0233154	-0.0217022	-0.0193472	-0.0224102	-0.0365277	-0.0069461	-0.0100701	-0.0131206	-0.0125946	-0.0209387	-0.0184401	-0.00875431	-0.0313059	-0.00333472	-0.0177319	-0.0271893	-0.021855	-0.00576823	-0.00526341	-0.0256342	-0.0120912
351.92	-0.0154936	-0.0190879	-0.0250604	-0.0253374	-0.00179243	-0.0429452	-0.0354566	-0.0094615	-0.0247959	-0.0202677	-0.0315753	-0.0316125	-0.0232056	-0.0303388	-0.0100622	-0.024433	-0.0205978	-0.0177724	-0.0211504	-0.0349778	-0.00461713	-0.00962201	-0.0134381	-0.0133706	-0.0203671	-0.0194127	-0.00739423	-0.0298213	-0.00291984	-0.0166398	-0.0256882	-0.0230716	-0.00646561	-0.00427434	-0.0246777	-0.0110156
351.93	-0.0138522	-0.018595	-0.0240749	-0.0253029	-0.00222922	-0.0420478	-0.0354274	-0.0090892	-0.023569	-0.0210984	-0.0292173	-0.0325944	-0.0228915	-0.0271645	-0.00913217	-0.025498	-0.0194959	-0.016179	-0.0200752	-0.033292	-0.00248875	-0.0092587	-0.0136781	-0.0144007	-0.0196206	-0.0204073	-0.00623053	-0.0281951	-0.00236234	-0.0155427	-0.0240849	-0.0240499	-0.00737373	-0.00330579	-0.0238249	-0.0100871
351.94	-0.0123349	-0.0179794	-0.0230085	-0.0254112	-0.00290166	-0.0409795	-0.0351716	-0.00880321	-0.0222876	-0.0216516	-0.0268915	-0.0336254	-0.0224227	-0.0240043	-0.00838051	-0.026438	-0.0183788	-0.014608	-0.0191232	-0.0314967	-0.00056314	-0.00893475	-0.0138196	-0.0156316	-0.0186833	-0.0213891	-0.00527087	-0.0264889	-0.00173776	-0.0145336	-0.0223982	-0.0248038	-0.00847289	-0.0023435	-0.0230407	-0.00930137
351.95	-0.0109823	-0.0172093	-0.0219141	-0.0256129	-0.00377487	-0.0397942	-0.0347021	-0.00860847	-0.0209449	-0.0219174	-0.0246116	-0.0346583	-0.0217615	-0.0208753	-0.00778239	-0.0272303	-0.017215	-0.0130528	-0.0182739	-0.0295658	0.00113317	-0.00862159	-0.0138472	-0.0169894	-0.0175745	-0.0223087	-0.00447292	-0.0247641	-0.0011101	-0.0137003	-0.0206465	-0.0254073	-0.00969494	-0.00136179	-0.0223092	-0.00864056
351.96	-0.00979198	-0.0162783	-0.0208238	-0.0258728	-0.00480722	-0.0385272	-0.0339779	-0.00848623	-0.0195619	-0.0219151	-0.022389	-0.0356399	-0.020883	-0.0178052	-0.00731868	-0.0278546	-0.0159989	-0.0115422	-0.0175135	-0.0274889	0.0025742	-0.00829421	-0.0137348	-0.0183875	-0.0163214	-0.0231173	-0.00377951	-0.0230911	-0.000484954	-0.0130906	-0.0188227	-0.0258715	-0.010952	-0.000408016	-0.0216069	-0.00813538
351.97	-0.00877616	-0.015217	-0.0197279	-0.0261616	-0.00596266	-0.0372047	-0.0329839	-0.00837629	-0.0181519	-0.0216914	-0.0202859	-0.0365122	-0.0198052	-0.0148285	-0.00696504	-0.028348	-0.0147216	-0.0101286	-0.0168453	-0.025236	0.00376448	-0.00794401	-0.0134727	-0.0197544	-0.0149693	-0.0237789	-0.00318505	-0.0215123	0.000183519	-0.0126861	-0.0169276	-0.0261977	-0.0121947	0.000489302	-0.0209167	-0.00780886
351.98	-0.00792305	-0.0140743	-0.018604	-0.0264272	-0.00721755	-0.0358907	-0.031718	-0.00826839	-0.0167383	-0.0213139	-0.018321	-0.0372257	-0.0185514	-0.0119496	-0.00670405	-0.028734	-0.0134244	-0.00885688	-0.0162544	-0.0228047	0.00474694	-0.00760337	-0.0130853	-0.021064	-0.0135719	-0.0243141	-0.0027148	-0.0200116	0.000962759	-0.0124561	-0.0149598	-0.0263667	-0.0133927	0.00128077	-0.0202331	-0.00761467
351.99	-0.00724647	-0.0129032	-0.0174233	-0.0266106	-0.00852815	-0.0346195	-0.0301868	-0.00821679	-0.0153361	-0.0208437	-0.0165175	-0.0377173	-0.0171913	-0.00918741	-0.00653988	-0.0289859	-0.0121754	-0.00775574	-0.0157451	-0.0202018	0.00555428	-0.00728502	-0.012613	-0.0223655	-0.0122133	-0.0247247	-0.00237486	-0.018581	0.0019216	-0.0123857	-0.0128954	-0.0263697	-0.0145313	0.00193144	-0.0195771	-0.00748722
352	-0.00677494	-0.0117199	-0.016201	-0.0266508	-0.00982291	-0.0333657	-0.0284017	-0.00831773	-0.0139369	-0.0202827	-0.0149123	-0.0379246	-0.0157542	-0.00657903	-0.00649162	-0.0290733	-0.0110183	-0.00682797	-0.0154288	-0.0174602	0.0062165	-0.00698696	-0.0120736	-0.0236864	-0.0109354	-0.0249827	-0.00217203	-0.017188	0.00305018	-0.0124394	-0.0107125	-0.0262134	-0.0155858	0.00241917	-0.0189321	-0.00735151
352.01	-0.00650567	-0.0105444	-0.0149664	-0.0265002	-0.011034	-0.0321144	-0.0264055	-0.00861841	-0.0125378	-0.0196007	-0.0134941	-0.0378412	-0.0142427	-0.00416139	-0.00660414	-0.0290108	-0.00995579	-0.00606042	-0.0153899	-0.0146324	0.00671819	-0.00669168	-0.0115188	-0.0250199	-0.00974478	-0.0250745	-0.00205892	-0.0158022	0.00430177	-0.0125999	-0.00840962	-0.0259477	-0.0165546	0.00275624	-0.018233	-0.00717125
352.02	-0.00637585	-0.00943907	-0.0137306	-0.026124	-0.0121189	-0.030857	-0.0241961	-0.00909344	-0.0111541	-0.0187578	-0.012237	-0.0374624	-0.0126176	-0.00194969	-0.00691662	-0.0287824	-0.00898305	-0.00545751	-0.0156482	-0.0117495	0.00706616	-0.00639093	-0.0109541	-0.0263322	-0.00860449	-0.0249735	-0.00199707	-0.0144334	0.00563413	-0.0128734	-0.00605918	-0.0256214	-0.017453	0.00299195	-0.0174435	-0.00693616
352.03	-0.00631566	-0.00842936	-0.012481	-0.0254287	-0.0130706	-0.0295836	-0.0217836	-0.0096977	-0.00978183	-0.017763	-0.0111336	-0.0368007	-0.0108779	9.26301e-05	-0.00742187	-0.0283604	-0.00811382	-0.00498611	-0.0161279	-0.00882564	0.0072287	-0.00607116	-0.0103805	-0.027584	-0.00746466	-0.0246578	-0.0019815	-0.0130877	0.00699603	-0.0132836	-0.00376086	-0.0252604	-0.0182514	0.0031906	-0.0165607	-0.0066948
352.04	-0.00630932	-0.00752387	-0.0111334	-0.024331	-0.0139013	-0.0283258	-0.0192305	-0.0103644	-0.0083888	-0.0166166	-0.0101618	-0.0358706	-0.00901946	0.00194161	-0.00804894	-0.0277206	-0.00736915	-0.00461515	-0.0167564	-0.00587658	0.00718058	-0.00573986	-0.00978899	-0.0287439	-0.00632722	-0.0241018	-0.00202639	-0.0117563	0.00835897	-0.0137872	-0.00156541	-0.0249348	-0.0188377	0.00339085	-0.0156076	-0.00647796
352.05	-0.00633723	-0.00672531	-0.00963696	-0.0228429	-0.0146246	-0.0271384	-0.0165216	-0.0110185	-0.00698157	-0.0153134	-0.00925869	-0.0346144	-0.00701288	0.00357952	-0.00874472	-0.0268384	-0.00677806	-0.0042821	-0.0174367	-0.00294124	0.00693521	-0.00539632	-0.00913533	-0.0297604	-0.00519068	-0.0232908	-0.00217001	-0.0104451	0.00966066	-0.0142888	0.000541048	-0.0246369	-0.0191404	0.00359087	-0.0146195	-0.00631032
352.06	-0.00634238	-0.00605236	-0.00797343	-0.0209823	-0.0151898	-0.0260575	-0.013687	-0.0115891	-0.00559626	-0.0138739	-0.00842025	-0.0329532	-0.00483451	0.00500533	-0.00946633	-0.0256641	-0.00636008	-0.00392347	-0.0181328	-7.58197e-05	0.00652946	-0.00501661	-0.0083657	-0.0305449	-0.00406207	-0.0222279	-0.00240561	-0.00919701	0.010839	-0.0147313	0.00256292	-0.0243326	-0.0191222	0.00377828	-0.0135942	-0.00621549
352.07	-0.00628045	-0.00552792	-0.00609734	-0.0188016	-0.0155499	-0.0250905	-0.010781	-0.0120191	-0.00428201	-0.0123044	-0.0076624	-0.0308328	-0.00250146	0.00624789	-0.0101628	-0.0241998	-0.0060761	-0.00352642	-0.0188142	0.00268337	0.00599558	-0.00459968	-0.00747196	-0.0310444	-0.00293121	-0.0209564	-0.00271329	-0.00805425	0.0119066	-0.0151028	0.00449792	-0.0239711	-0.0187613	0.00393221	-0.012523	-0.00620059
352.08	-0.00610341	-0.0051414	-0.00401515	-0.0163595	-0.0156488	-0.0242298	-0.00781427	-0.0122857	-0.00306002	-0.0106264	-0.00701962	-0.0282771	-5.98865e-05	0.00738141	-0.0108128	-0.0224498	-0.00586097	-0.00308556	-0.0194211	0.00530984	0.00536692	-0.0041463	-0.00644629	-0.0312663	-0.00178258	-0.0195208	-0.00307209	-0.00704603	0.0129156	-0.0153871	0.0063299	-0.0234991	-0.0180813	0.00407148	-0.0113876	-0.00626395
352.09	-0.0057762	-0.00479363	-0.00177494	-0.0137058	-0.0154045	-0.0234442	-0.00482921	-0.0123481	-0.00191503	-0.00886345	-0.00650294	-0.0253491	0.00241988	0.00848268	-0.0113933	-0.0203982	-0.0056875	-0.00264957	-0.019908	0.00770881	0.00467936	-0.00367269	-0.00529702	-0.0312177	-0.000590131	-0.0179637	-0.00348882	-0.00615284	0.0138568	-0.0155825	0.00801864	-0.0228432	-0.0171316	0.00421415	-0.0101879	-0.00634066
352.1	-0.00531786	-0.00441862	0.000557153	-0.0108748	-0.014821	-0.0227374	-0.00189473	-0.012192	-0.000841807	-0.0070493	-0.00608265	-0.0221317	0.0048519	0.00961318	-0.0118993	-0.0180624	-0.00555739	-0.00226566	-0.0202153	0.00983266	0.00395386	-0.0031817	-0.0040248	-0.0308914	0.000645155	-0.0163207	-0.00393888	-0.00534661	0.0146589	-0.0156826	0.00952357	-0.0220084	-0.0159527	0.00434399	-0.00896439	-0.00639046
352.11	-0.00477283	-0.00392865	0.00292534	-0.00794816	-0.0139362	-0.0221125	0.000905684	-0.0118217	0.000183634	-0.00524165	-0.00568583	-0.0187002	0.00718324	0.0108065	-0.012294	-0.0154734	-0.00546251	-0.00192753	-0.0202632	0.0116839	0.00320974	-0.00266969	-0.0026646	-0.0303264	0.00192037	-0.0146096	-0.0044213	-0.00456988	0.01527	-0.0156822	0.0108274	-0.020977	-0.0145743	0.0044683	-0.00775285	-0.00636194
352.12	-0.00419141	-0.0032519	0.00528954	-0.00501789	-0.0127919	-0.0215352	0.00349912	-0.0112332	0.0011906	-0.00347312	-0.00527264	-0.0151626	0.00941111	0.0120703	-0.0125377	-0.0126993	-0.00539109	-0.00155207	-0.0199801	0.0132656	0.00249846	-0.00209726	-0.00129972	-0.0295581	0.0032579	-0.0128977	-0.00491227	-0.00373767	0.0156681	-0.0155022	0.011922	-0.0197148	-0.0130067	0.00461352	-0.00660229	-0.00625955
352.13	-0.00358156	-0.00233657	0.00761352	-0.00212578	-0.0114498	-0.0209602	0.005818	-0.010427	0.00217854	-0.00175862	-0.00483823	-0.0115743	0.0115328	0.01336	-0.0125667	-0.00977327	-0.00534031	-0.00109318	-0.0193487	0.0145678	0.0019267	-0.00143185	8.33674e-07	-0.0286227	0.00465967	-0.0111914	-0.00539443	-0.00279732	0.0158116	-0.015069	0.0128431	-0.0181837	-0.011264	0.0048103	-0.00557602	-0.00607149
352.14	-0.00297801	-0.00119129	0.00992594	0.000740926	-0.00994182	-0.0203692	0.00776414	-0.00937647	0.00311107	-0.000126425	-0.0044519	-0.00798516	0.0135804	0.0145765	-0.0123101	-0.00673434	-0.00527633	-0.000534491	-0.0184046	0.0155778	0.00155543	-0.000728213	0.00119846	-0.0275285	0.0061088	-0.00951707	-0.0058804	-0.00170227	0.0157416	-0.0143084	0.0136001	-0.0163614	-0.00934329	0.00503829	-0.00468854	-0.00578107
352.15	-0.0024346	9.72647e-05	0.0122417	0.00358077	-0.00829784	-0.0197941	0.0092945	-0.00805957	0.0040296	0.00140372	-0.00414852	-0.00451147	0.0155762	0.0156003	-0.0116732	-0.0036477	-0.00517177	9.86703e-05	-0.0171821	0.0163462	0.001356	-3.49764e-05	0.00222172	-0.0262817	0.00755363	-0.00790649	-0.00636364	-0.000437029	0.0155026	-0.013182	0.0142167	-0.0142746	-0.00728044	0.00530417	-0.00388491	-0.0053233
352.16	-0.00196361	0.00140461	0.0145661	0.00638149	-0.00653687	-0.0192205	0.010432	-0.006489	0.00496213	0.00280742	-0.00387058	-0.00122642	0.0175012	0.0163516	-0.010636	-0.000589588	-0.00505291	0.00077428	-0.0157121	0.0169771	0.00136266	0.000650687	0.00308514	-0.0248746	0.0089688	-0.00635937	-0.00684952	0.000977802	0.0151372	-0.0116903	0.0147992	-0.0119942	-0.00511788	0.00560965	-0.00315144	-0.00466523
352.17	-0.00152386	0.00269192	0.0168657	0.0090934	-0.00464703	-0.0186	0.01123	-0.00466137	0.00585731	0.004017	-0.00355408	0.00182974	0.0193387	0.0167903	-0.00928414	0.00240848	-0.00488452	0.0014864	-0.0140144	0.0174946	0.0015828	0.00134014	0.00385681	-0.0233401	0.0103179	-0.00485356	-0.00733129	0.0025339	0.014637	-0.00994405	0.0154108	-0.00962799	-0.00292485	0.00595423	-0.00248116	-0.00378669
352.18	-0.00107096	0.00401342	0.0190868	0.0116639	-0.00264785	-0.0179074	0.0117592	-0.0025766	0.00668261	0.00499129	-0.00311458	0.0046202	0.0210515	0.0169358	-0.00771833	0.00532914	-0.00461647	0.00225407	-0.0120922	0.0178956	0.00205572	0.00201678	0.00458946	-0.0216596	0.0115446	-0.00338386	-0.00781881	0.00423038	0.0139785	-0.00804614	0.0160584	-0.00723696	-0.000782514	0.00633388	-0.00184389	-0.00269598
352.19	-0.000532502	0.00540838	0.0211809	0.0140798	-0.000534885	-0.0170919	0.0120734	-0.000244621	0.00741115	0.00570382	-0.00251545	0.00717241	0.0225757	0.0168369	-0.0060595	0.00815573	-0.00420885	0.00305727	-0.00994718	0.0181311	0.00281352	0.00267976	0.00530723	-0.0197996	0.0126263	-0.00190716	-0.00832642	0.00610153	0.0131663	-0.00605507	0.0167135	-0.0048463	0.00125869	0.00676382	-0.00122027	-0.00140969
352.2	0.000117298	0.00688155	0.0231082	0.0163304	0.00170701	-0.0161247	0.012177	0.00233102	0.00802312	0.00613296	-0.00176369	0.00952603	0.0238278	0.0165175	-0.00437335	0.0108791	-0.00365907	0.00386645	-0.00762169	0.0181924	0.00384621	0.00331632	0.0060142	-0.0177627	0.013582	-0.000429009	-0.00883964	0.00816819	0.0121838	-0.00402438	0.0173541	-0.00245255	0.00322135	0.0072601	-0.00059126	0.000104532
352.21	0.000853573	0.00838565	0.0248696	0.0184083	0.00405907	-0.0149395	0.0120714	0.00513371	0.00851766	0.00631506	-0.000868066	0.0116627	0.024793	0.0160518	-0.00267491	0.0134497	-0.00298784	0.00466862	-0.0051416	0.0181235	0.0051331	0.00392114	0.00671173	-0.0155849	0.0144288	0.00104355	-0.00931128	0.0104193	0.011094	-0.00201112	0.017956	-5.44341e-05	0.00512929	0.00780355	3.58932e-05	0.00185483
352.22	0.00161534	0.00986723	0.0264593	0.0202708	0.0065003	-0.0135129	0.0117476	0.0081223	0.00889285	0.00629575	0.00013114	0.0135658	0.0255085	0.0155395	-0.00098712	0.0158268	-0.00221838	0.00553633	-0.00256812	0.0179851	0.00661417	0.00449668	0.00745719	-0.013296	0.0151637	0.00246211	-0.00974767	0.0127602	0.00997425	-9.12001e-06	0.0185045	0.00233857	0.00701574	0.00839454	0.000669706	0.00379318
352.23	0.00237832	0.0113006	0.0278732	0.0218945	0.00896659	-0.0118709	0.0112217	0.0112724	0.00912201	0.00613152	0.00122991	0.0152562	0.0260258	0.0150061	0.000642326	0.0179792	-0.00135209	0.00648201	6.72221e-05	0.0178223	0.00822585	0.00500413	0.00824411	-0.0109191	0.0157649	0.00379704	-0.0101394	0.0150904	0.00885015	0.00200708	0.0189996	0.00469346	0.00888663	0.00900425	0.00132006	0.00587413
352.24	0.00310085	0.0126108	0.0290633	0.0232163	0.0113713	-0.0100466	0.010556	0.0145374	0.00921327	0.00583564	0.00239443	0.0167179	0.0263712	0.0144788	0.0021571	0.0198945	-0.000401935	0.00743773	0.00274789	0.0176966	0.0099108	0.00542609	0.00903751	-0.00850252	0.016182	0.0050081	-0.0104476	0.0173722	0.00777003	0.00402908	0.0194601	0.00693477	0.0107701	0.00962756	0.00197088	0.00804275
352.25	0.00376741	0.0137449	0.0299963	0.0241996	0.0136655	-0.00811964	0.00983299	0.0178635	0.00921633	0.00540366	0.00357755	0.0179175	0.0265305	0.0139698	0.00352611	0.0215293	0.000622366	0.00829473	0.00545809	0.0176291	0.0116307	0.00575633	0.0098247	-0.00610999	0.0164394	0.00608547	-0.0106359	0.0196074	0.0067589	0.00605661	0.0198878	0.00903851	0.0126921	0.0102742	0.00258445	0.010235
352.26	0.00436855	0.0147254	0.0306627	0.0248352	0.0158002	-0.00613986	0.00912997	0.021177	0.00919184	0.00485847	0.00473897	0.0188018	0.0264418	0.0135251	0.00480194	0.0228583	0.00173022	0.00897808	0.00817522	0.0176358	0.0133881	0.00597203	0.0105822	-0.00380187	0.0165506	0.0070489	-0.0107055	0.0217762	0.0057587	0.0080948	0.0202694	0.011046	0.0146106	0.0109385	0.00312674	0.0123638
352.27	0.00489624	0.0156128	0.0310587	0.0251403	0.0177228	-0.00417573	0.00846868	0.0244267	0.00918594	0.00427554	0.00585145	0.019323	0.0260963	0.0131632	0.00606287	0.0238778	0.00293305	0.00943323	0.0109034	0.0177277	0.0151825	0.00607465	0.0112996	-0.0016189	0.0165676	0.00794271	-0.0106679	0.0238379	0.00471652	0.0100987	0.0205631	0.0129963	0.0164452	0.0116208	0.00354068	0.0143375
352.28	0.00536941	0.0164116	0.0311598	0.0251373	0.0194273	-0.00225152	0.0078363	0.0275774	0.00919704	0.00373019	0.00689273	0.0194346	0.0255104	0.012878	0.00737352	0.0246468	0.00420942	0.00963162	0.013655	0.0178649	0.0169652	0.00608659	0.011933	0.000376737	0.0165449	0.00876989	-0.0105358	0.0257374	0.00361323	0.011973	0.0207383	0.0148798	0.018073	0.0123201	0.00379048	0.0160769
352.29	0.00586455	0.0171378	0.0309402	0.0248285	0.0208681	-0.000345337	0.00720863	0.0306351	0.0091899	0.00328484	0.00787386	0.0191437	0.0246818	0.0126016	0.00872896	0.0252194	0.00553386	0.00956365	0.0164632	0.0180348	0.0186981	0.00605847	0.0124509	0.00213009	0.016533	0.00952298	-0.0103494	0.0274015	0.00237431	0.0136513	0.0207677	0.0166618	0.0193775	0.0130395	0.00381642	0.0175742
352.3	0.0064414	0.0178197	0.0303202	0.0242477	0.0220259	0.00152118	0.00661826	0.033633	0.009112	0.00299281	0.00879101	0.0184875	0.0236049	0.012312	0.0101101	0.025596	0.00688928	0.00924945	0.0193254	0.0182431	0.0203571	0.00599416	0.0128768	0.00359137	0.016553	0.0101975	-0.0101315	0.0287718	0.000965629	0.0150896	0.0206382	0.0182945	0.0203086	0.0137924	0.00360468	0.0188039
352.31	0.00705323	0.0185015	0.0293179	0.0234257	0.0228887	0.00333489	0.00607491	0.0365409	0.00894026	0.00285571	0.00961101	0.0175141	0.0222855	0.0120197	0.011485	0.0257709	0.00825128	0.00871537	0.0222477	0.018533	0.0219333	0.00586526	0.01321	0.00477987	0.0166143	0.0107681	-0.00984843	0.0297463	-0.000578052	0.0162639	0.0203773	0.0196971	0.0208391	0.0145692	0.00314823	0.0197291
352.32	0.00762964	0.0191714	0.0279688	0.0223564	0.0234681	0.00507806	0.00556109	0.0392753	0.0086451	0.00286316	0.0102985	0.0162842	0.0207346	0.0117605	0.0128386	0.0257187	0.00957691	0.00796575	0.0252095	0.0188995	0.0234125	0.00565771	0.0134644	0.0057343	0.0166733	0.011256	-0.00948977	0.0302473	-0.00221738	0.0171812	0.0199891	0.0208181	0.0210012	0.0153326	0.00246354	0.0203276
352.33	0.0081091	0.019752	0.0262517	0.0210539	0.0237651	0.00678988	0.00506971	0.041788	0.00821498	0.00300626	0.0108182	0.0148761	0.0189682	0.0115104	0.0141675	0.0253838	0.0108383	0.00700007	0.0281683	0.0193071	0.0247638	0.00534789	0.0136823	0.00652589	0.016724	0.0116821	-0.00906137	0.0302656	-0.00392301	0.0178486	0.0194681	0.0216047	0.0208553	0.0160277	0.00160412	0.0206121
352.34	0.00843162	0.0201756	0.0241929	0.0195287	0.0237768	0.00843779	0.00460487	0.0440242	0.00762689	0.00328775	0.0111402	0.0133389	0.0170195	0.0112627	0.0154471	0.0247186	0.0120133	0.00576363	0.0310327	0.0197377	0.0260071	0.00492858	0.0138308	0.00716091	0.016766	0.0120644	-0.00856681	0.0298031	-0.00565654	0.0182169	0.0187965	0.0220463	0.0204679	0.0166347	0.000646197	0.0206222
352.35	0.00857885	0.0203963	0.0218017	0.0177892	0.0235019	0.00997153	0.00419579	0.0459019	0.00690025	0.00369497	0.011232	0.0117128	0.0148859	0.0110567	0.0166163	0.0236706	0.0130726	0.00424568	0.0336859	0.0201757	0.0270908	0.00442018	0.0138678	0.00764347	0.0167843	0.0124071	-0.00797862	0.028865	-0.00736909	0.0182587	0.0179714	0.022143	0.0198819	0.0171223	-0.000405389	0.0203894
352.36	0.00854937	0.0203947	0.0191301	0.0158328	0.0229257	0.0113479	0.00386675	0.0473572	0.00604211	0.00421917	0.0110593	0.0100648	0.0125685	0.0108748	0.0176925	0.0222584	0.0139646	0.00244994	0.0360332	0.0205362	0.0279771	0.00384458	0.013731	0.00794225	0.0167605	0.012648	-0.00731948	0.0274589	-0.00898379	0.0179456	0.0170181	0.0219375	0.0190957	0.0174178	-0.00159056	0.0199087
352.37	0.00830482	0.0201114	0.0162238	0.0137054	0.022019	0.0125131	0.00360743	0.0482997	0.00502255	0.00486059	0.0106118	0.00841477	0.0101063	0.0106734	0.0186487	0.0204982	0.0146849	0.000398225	0.0380061	0.020759	0.028648	0.00319632	0.0133799	0.00802131	0.0166315	0.0127223	-0.00667129	0.0256269	-0.0104677	0.017315	0.0159221	0.021428	0.0180803	0.0175346	-0.00291314	0.0191876
352.38	0.00783379	0.0194802	0.0131182	0.0114485	0.0207759	0.013403	0.00340928	0.0486407	0.0038474	0.00557648	0.00989491	0.0067289	0.0075773	0.0103962	0.0193914	0.0184377	0.0152033	-0.00188414	0.0395398	0.0207838	0.029071	0.00245144	0.0128029	0.00781532	0.0163226	0.0125575	-0.00608551	0.0233923	-0.0118286	0.0164027	0.0146659	0.0205887	0.0168049	0.0174797	-0.00438575	0.0182597
352.39	0.00710038	0.0184584	0.00981318	0.00910794	0.019228	0.0140357	0.00322428	0.0483096	0.00251814	0.00636082	0.00892802	0.00500846	0.00504216	0.0100194	0.0198216	0.0161629	0.0154823	-0.00435733	0.0405846	0.0205926	0.029206	0.00162157	0.0120397	0.00729601	0.0158067	0.0121304	-0.0055996	0.0207621	-0.0130965	0.015256	0.0132185	0.0193666	0.0152736	0.0172766	-0.00596596	0.017101
352.4	0.00614408	0.0170489	0.00632277	0.00675504	0.0174086	0.0144406	0.00300298	0.0472859	0.00104922	0.00721417	0.00770943	0.00326494	0.00253582	0.00959339	0.0198939	0.0137432	0.015529	-0.00696806	0.0411003	0.0202229	0.0290438	0.000745025	0.0111303	0.00653804	0.0151039	0.0114753	-0.00524203	0.0177841	-0.0143397	0.0138972	0.0115544	0.0177102	0.0134877	0.0169241	-0.0076035	0.015653
352.41	0.00506502	0.0152784	0.0027067	0.00443288	0.0153506	0.014602	0.00271232	0.0456566	-0.000548432	0.00812666	0.00626256	0.00150483	8.43381e-05	0.0091543	0.0195892	0.0112186	0.0153079	-0.0096689	0.0411374	0.019685	0.0285267	-0.000138725	0.010059	0.00560959	0.0142189	0.0106166	-0.00498942	0.0144886	-0.0155862	0.0123172	0.0096536	0.0156134	0.0114371	0.0164342	-0.00928437	0.0138878
352.42	0.00394284	0.0132186	-0.000924348	0.00218564	0.0130924	0.0145326	0.00239689	0.0435141	-0.00225657	0.00907486	0.00460083	-0.000230713	-0.00229473	0.00875183	0.0189173	0.00865123	0.0147831	-0.0124147	0.0407791	0.0189794	0.027631	-0.00105219	0.00885103	0.00460928	0.0131616	0.0096136	-0.00485596	0.010932	-0.0168706	0.0104956	0.00749767	0.0131168	0.00912102	0.0158308	-0.011051	0.0117971
352.43	0.00278216	0.0109764	-0.00444299	3.95496e-05	0.0106518	0.0142175	0.00202838	0.0409391	-0.00403581	0.0100228	0.00274595	-0.00190971	-0.00461379	0.00843238	0.0179376	0.00609759	0.0139302	-0.0151389	0.0400614	0.0181305	0.0263443	-0.00200808	0.00750879	0.00361154	0.0119379	0.00849633	-0.00487676	0.00721594	-0.0182429	0.00844921	0.00511327	0.0102733	0.00660181	0.01513	-0.0129287	0.00938405
352.44	0.00156851	0.00862672	-0.00773201	-0.00203431	0.00804018	0.0136323	0.00158981	0.037976	-0.00586542	0.0109409	0.00073332	-0.00345642	-0.00688079	0.00818282	0.0167013	0.00359198	0.0127599	-0.0178029	0.0389729	0.0171122	0.0246844	-0.00303267	0.00605953	0.00262955	0.0105929	0.00729645	-0.00506291	0.003413	-0.0197208	0.0062529	0.00257974	0.00714333	0.00393827	0.0142954	-0.0148825	0.00667117
352.45	0.000337158	0.0061887	-0.0107168	-0.00409709	0.00529595	0.0127665	0.00107185	0.03467	-0.00775772	0.0117522	-0.00141012	-0.00478456	-0.0091069	0.0080378	0.0152197	0.00114291	0.0112951	-0.0203778	0.0375537	0.0158804	0.0226906	-0.00413028	0.00451817	0.00166521	0.00917677	0.00602254	-0.00541143	-0.00042978	-0.0212977	0.00393999	-5.85219e-05	0.00378914	0.00112636	0.0132933	-0.0168523	0.00368227
352.46	-0.000856592	0.00367742	-0.0133599	-0.00616462	0.00246553	0.0116276	0.000419058	0.0310514	-0.00970993	0.0123687	-0.00372766	-0.0058724	-0.0113504	0.00801389	0.0134837	-0.00121035	0.00959185	-0.0228634	0.0358042	0.0144373	0.0204148	-0.0052824	0.00286838	0.000686203	0.00773249	0.00465636	-0.00588056	-0.00427719	-0.0228772	0.00151873	-0.00280216	0.000250579	-0.0018359	0.0121246	-0.0187511	0.000483405
352.47	-0.00202425	0.00115121	-0.0156622	-0.00826227	-0.000449464	0.0102346	-0.000400264	0.0271267	-0.0116682	0.0127255	-0.00621888	-0.00677342	-0.0136629	0.00812035	0.0115064	-0.00343351	0.0077228	-0.0252352	0.03373	0.012834	0.0178805	-0.00651879	0.00106989	-0.000373819	0.0062932	0.00320511	-0.00645219	-0.00806786	-0.0243637	-0.000999819	-0.00564662	-0.00340476	-0.00493987	0.0107861	-0.0205381	-0.00285841
352.48	-0.00318354	-0.00132917	-0.0177063	-0.0103786	-0.00343382	0.00859265	-0.00141416	0.0229005	-0.0135617	0.0127946	-0.00884416	-0.00758095	-0.0160193	0.00832599	0.00932556	-0.00550094	0.00573756	-0.0274682	0.0313686	0.0111129	0.0151149	-0.00787304	-0.000872963	-0.00154692	0.00491035	0.00170844	-0.00710397	-0.0117171	-0.0257658	-0.00356854	-0.0085628	-0.00704937	-0.00815935	0.00929529	-0.0221988	-0.0062756
352.49	-0.00438966	-0.00370421	-0.0195153	-0.0124718	-0.00647849	0.00673955	-0.00264272	0.0184122	-0.0153456	0.0125685	-0.0115053	-0.0083838	-0.0183695	0.00855206	0.00700947	-0.00740417	0.00365002	-0.029542	0.0287535	0.00929671	0.0121347	-0.00934568	-0.00295048	-0.00282946	0.0036331	0.000189425	-0.00784298	-0.0151268	-0.0271402	-0.00615134	-0.0115388	-0.0105922	-0.0114085	0.00767785	-0.0237347	-0.00972482
352.5	-0.0056866	-0.0059316	-0.0211096	-0.0145217	-0.00964295	0.00469282	-0.00408869	0.0136983	-0.0169847	0.0120387	-0.0140668	-0.00924705	-0.0206775	0.00872337	0.00459363	-0.00917215	0.00145199	-0.0314345	0.025943	0.00742804	0.00898587	-0.0109006	-0.00515396	-0.00419542	0.00247571	-0.00136118	-0.00868139	-0.0182445	-0.0285078	-0.00871182	-0.0145401	-0.0140121	-0.0146181	0.00598009	-0.0251603	-0.0131715
352.51	-0.00710414	-0.0079741	-0.0224769	-0.016545	-0.0129311	0.00252131	-0.00574037	0.00880857	-0.0184049	0.0111895	-0.0164559	-0.0101703	-0.0228713	0.00878641	0.00213584	-0.0108274	-0.000859317	-0.0330914	0.0229775	0.00553738	0.00571104	-0.0124512	-0.00749033	-0.00563223	0.00140604	-0.00294382	-0.00966877	-0.0210465	-0.029864	-0.0111936	-0.017511	-0.0172853	-0.0177848	0.00424697	-0.0264523	-0.0165517
352.52	-0.00861781	-0.00986585	-0.0236035	-0.0185063	-0.0162946	0.00027322	-0.00758221	0.00381912	-0.0195963	0.00999769	-0.0186847	-0.0111384	-0.0249171	0.00867673	-0.000312689	-0.0123238	-0.00325397	-0.0345036	0.0198686	0.00363452	0.00235281	-0.0139493	-0.00991368	-0.00710153	0.000383656	-0.00458575	-0.0108007	-0.0235045	-0.0311634	-0.0135262	-0.0204048	-0.0204032	-0.0209439	0.00249711	-0.0275619	-0.0198669
352.53	-0.0101402	-0.0116655	-0.0245162	-0.0203389	-0.0196664	-0.0020436	-0.00960292	-0.00116156	-0.0206205	0.00845416	-0.0207962	-0.0121037	-0.0268334	0.00832924	-0.00270716	-0.0136066	-0.00566815	-0.0357313	0.0166296	0.0017602	-0.00104702	-0.0153976	-0.0123424	-0.00854116	-0.000615016	-0.00623812	-0.0120708	-0.0256319	-0.0323508	-0.0156833	-0.0231713	-0.0233783	-0.0240973	0.000743035	-0.0284332	-0.0230692
352.54	-0.0116321	-0.0134118	-0.0252201	-0.0220089	-0.0229744	-0.00439979	-0.0117795	-0.00605188	-0.0215436	0.00654869	-0.0228097	-0.0130581	-0.028609	0.00770611	-0.00506856	-0.0146711	-0.00802743	-0.0368375	0.0132802	2.15116e-06	-0.00443701	-0.0168318	-0.0146787	-0.00988932	-0.00160843	-0.00786373	-0.0134441	-0.02744	-0.0333711	-0.017646	-0.025755	-0.0261949	-0.0272036	-0.00104516	-0.0290213	-0.0260464
352.55	-0.0130587	-0.0151308	-0.0257632	-0.0235298	-0.0261948	-0.00674439	-0.0140236	-0.0108151	-0.0223658	0.00430746	-0.0246638	-0.0139938	-0.0302499	0.00679711	-0.00743289	-0.015547	-0.0102962	-0.0378578	0.00986104	-0.00155679	-0.00775392	-0.0182318	-0.0168549	-0.0110806	-0.00257795	-0.00944265	-0.014889	-0.0289415	-0.0342473	-0.0194174	-0.0280898	-0.0288613	-0.0302028	-0.00288014	-0.0293185	-0.0286978
352.56	-0.0143665	-0.0167872	-0.0261679	-0.0249042	-0.0293022	-0.00901545	-0.0162524	-0.015421	-0.0231093	0.00175206	-0.026283	-0.0148486	-0.0317754	0.00561602	-0.00987544	-0.0162025	-0.0124531	-0.0388071	0.00637023	-0.00290834	-0.0108812	-0.0195813	-0.0188385	-0.0120908	-0.00349256	-0.0109602	-0.0163827	-0.0301702	-0.0350035	-0.0209912	-0.0301269	-0.0313562	-0.0330294	-0.00477724	-0.0293514	-0.0309868
352.57	-0.0155291	-0.0183148	-0.0264491	-0.0260798	-0.0322753	-0.0111784	-0.0184336	-0.0198411	-0.0238383	-0.0011338	-0.0276321	-0.0155579	-0.0331652	0.00422027	-0.0124329	-0.0166161	-0.0144433	-0.0396434	0.00281578	-0.00414353	-0.0137429	-0.0208966	-0.020624	-0.0129375	-0.0043236	-0.0123985	-0.0178873	-0.0311045	-0.0356455	-0.0223233	-0.0318947	-0.0336386	-0.0356225	-0.00674127	-0.0291277	-0.0328774
352.58	-0.0165522	-0.0197232	-0.0266272	-0.0270253	-0.035099	-0.0132274	-0.0205125	-0.0240542	-0.0245422	-0.00433763	-0.0287032	-0.0160958	-0.0344365	0.00270316	-0.0150771	-0.0167789	-0.0162515	-0.040335	-0.000764805	-0.00530332	-0.0163137	-0.0221963	-0.0222244	-0.013609	-0.00505821	-0.0137598	-0.0193489	-0.0317209	-0.0361584	-0.0233588	-0.0334403	-0.0356656	-0.0379201	-0.00873311	-0.0286481	-0.0343955
352.59	-0.0174172	-0.0210603	-0.0266962	-0.027736	-0.0377096	-0.0151133	-0.0224579	-0.0280236	-0.0252416	-0.00783862	-0.0295205	-0.0164463	-0.0355971	0.00112897	-0.0177801	-0.0166772	-0.0178418	-0.040885	-0.00434629	-0.00639302	-0.0186216	-0.0234572	-0.0236266	-0.0141081	-0.00569923	-0.0150417	-0.0206802	-0.0320246	-0.0365308	-0.0240711	-0.0348152	-0.03742	-0.0398449	-0.0107036	-0.0279377	-0.0355725
352.6	-0.0181416	-0.0223465	-0.026653	-0.0282656	-0.0400422	-0.0168397	-0.0243196	-0.0317106	-0.0259373	-0.011604	-0.0301168	-0.0166456	-0.0366678	-0.000459121	-0.020467	-0.016332	-0.0191897	-0.041258	-0.00791038	-0.00735655	-0.0207043	-0.0246303	-0.0248001	-0.0144774	-0.0062614	-0.0162617	-0.0217986	-0.0320698	-0.0367213	-0.024501	-0.0360487	-0.0388667	-0.0413359	-0.0126139	-0.0270238	-0.0364391
352.61	-0.0187347	-0.0236092	-0.0264984	-0.0287489	-0.0420569	-0.0184108	-0.0261131	-0.0350983	-0.0266028	-0.0155261	-0.0305229	-0.0167904	-0.0376677	-0.00202311	-0.023034	-0.0157912	-0.0202669	-0.0414385	-0.0113854	-0.00815932	-0.0225877	-0.0256377	-0.0257316	-0.0147494	-0.00679518	-0.0174118	-0.0226483	-0.0319222	-0.0366515	-0.0246952	-0.0371568	-0.0399755	-0.0423931	-0.0144546	-0.0259527	-0.0370301
352.62	-0.0191715	-0.0248581	-0.0262835	-0.0292609	-0.0437613	-0.0198325	-0.0278282	-0.0381589	-0.0272068	-0.019467	-0.0307806	-0.0169493	-0.0386511	-0.00362245	-0.0254024	-0.0151086	-0.0210468	-0.0414151	-0.0146969	-0.00877548	-0.0243114	-0.0264308	-0.0264141	-0.0149348	-0.00733496	-0.0184855	-0.0232226	-0.0316429	-0.0362965	-0.0246518	-0.0381007	-0.0407504	-0.043025	-0.0162038	-0.0247453	-0.0373912
352.63	-0.019422	-0.0260854	-0.0260651	-0.0298253	-0.045179	-0.0211626	-0.0294715	-0.0408596	-0.0277248	-0.0233269	-0.0309035	-0.0171502	-0.0397212	-0.00534478	-0.0275244	-0.0143352	-0.0215032	-0.0412907	-0.0177776	-0.00919998	-0.0258816	-0.0270153	-0.0268671	-0.0150775	-0.00789215	-0.0194422	-0.0234859	-0.0312176	-0.0356918	-0.0243745	-0.0388454	-0.0412007	-0.0432587	-0.0178458	-0.0234463	-0.037546
352.64	-0.0194939	-0.027285	-0.0259142	-0.0304645	-0.0463247	-0.0224237	-0.031031	-0.0431873	-0.028103	-0.0270837	-0.0309424	-0.0174447	-0.0409617	-0.00719275	-0.0293769	-0.0134965	-0.02162	-0.0411199	-0.0206137	-0.00944314	-0.0272794	-0.0274039	-0.0270906	-0.0151921	-0.00843983	-0.0202666	-0.0234205	-0.0306713	-0.0348839	-0.0238892	-0.0393473	-0.0413063	-0.0431279	-0.0193264	-0.0221104	-0.0375189
352.65	-0.0193873	-0.0284227	-0.0258676	-0.0311468	-0.0471899	-0.0236177	-0.0325199	-0.0450864	-0.02831	-0.0306743	-0.0309234	-0.017874	-0.0424179	-0.00916188	-0.0309372	-0.0126112	-0.0214244	-0.0409393	-0.0232185	-0.00955904	-0.028474	-0.0275928	-0.0270937	-0.0152892	-0.00893768	-0.020933	-0.0230468	-0.0300635	-0.0339429	-0.0232179	-0.0395687	-0.0410399	-0.0427185	-0.0205998	-0.0207645	-0.0373172
352.66	-0.01909	-0.0294455	-0.0259279	-0.0318177	-0.0477482	-0.0246713	-0.0339805	-0.0465413	-0.0283869	-0.0339912	-0.0308273	-0.0184435	-0.0440549	-0.0112338	-0.0321653	-0.0116669	-0.0209859	-0.0407424	-0.0255768	-0.00959222	-0.0294469	-0.027564	-0.0268813	-0.0153932	-0.00937834	-0.0213735	-0.0224355	-0.0294656	-0.0329742	-0.0224114	-0.0395045	-0.0403792	-0.0421283	-0.0216241	-0.0194226	-0.036975
352.67	-0.0185939	-0.0303236	-0.0261073	-0.0324596	-0.0479839	-0.0255288	-0.0354495	-0.0475475	-0.0284013	-0.0369739	-0.030648	-0.0191262	-0.0458239	-0.0134178	-0.0330689	-0.0106899	-0.020389	-0.0404947	-0.0276416	-0.0095972	-0.0302442	-0.0272683	-0.0264535	-0.0155242	-0.00976311	-0.0215109	-0.0216451	-0.0289153	-0.0320446	-0.021482	-0.0391792	-0.0393925	-0.0414305	-0.0223573	-0.0181227	-0.0365222
352.68	-0.0179183	-0.0310786	-0.0264478	-0.0330928	-0.0478826	-0.0261684	-0.0369353	-0.0480751	-0.0284113	-0.0396252	-0.0303854	-0.0198678	-0.0476664	-0.0157288	-0.0337088	-0.00973573	-0.0197146	-0.0401685	-0.0293879	-0.00961837	-0.0309174	-0.0266833	-0.0258334	-0.0156936	-0.0100856	-0.0213627	-0.0207135	-0.0284304	-0.0311351	-0.0204113	-0.0386094	-0.0381845	-0.0406201	-0.0227938	-0.0169062	-0.0359715
352.69	-0.0171043	-0.0317159	-0.0269667	-0.0337636	-0.0474546	-0.0266013	-0.0383999	-0.0481121	-0.0284711	-0.0419279	-0.0300116	-0.0206143	-0.049569	-0.0181792	-0.0341629	-0.00890403	-0.0190058	-0.0397477	-0.0307954	-0.00965281	-0.0314547	-0.0258209	-0.0250367	-0.0159053	-0.0103345	-0.0209757	-0.0196733	-0.02801	-0.0302213	-0.0191875	-0.0378656	-0.0368664	-0.0397023	-0.0229619	-0.0158105	-0.0353143
352.7	-0.016228	-0.0322785	-0.0276715	-0.0344555	-0.0466855	-0.0268738	-0.0397951	-0.0477063	-0.0286322	-0.0438704	-0.0295342	-0.0213203	-0.0515316	-0.0207449	-0.0344666	-0.00830214	-0.0182951	-0.0392644	-0.0318654	-0.00971719	-0.0318452	-0.0247638	-0.0241119	-0.0161398	-0.0105194	-0.0203511	-0.0184923	-0.0276352	-0.0292286	-0.0177991	-0.0369969	-0.0355225	-0.0386633	-0.0229153	-0.0148073	-0.0345849
352.71	-0.0153927	-0.0328078	-0.0285079	-0.0351226	-0.0455649	-0.0269587	-0.0411129	-0.0469547	-0.028899	-0.0454576	-0.0290066	-0.0219904	-0.0535211	-0.0233896	-0.0346285	-0.0079848	-0.017583	-0.0387436	-0.032584	-0.00983177	-0.0320735	-0.0235716	-0.023119	-0.0163545	-0.0106049	-0.019503	-0.0171605	-0.0273243	-0.0281133	-0.0162246	-0.0360026	-0.034187	-0.0374965	-0.0227071	-0.0139124	-0.0337701
352.72	-0.0146545	-0.0333618	-0.0294824	-0.0357542	-0.0441033	-0.0268171	-0.0423444	-0.0459088	-0.0292563	-0.0466583	-0.0284693	-0.0226237	-0.0555132	-0.0261004	-0.0346306	-0.00798373	-0.0168542	-0.0381778	-0.033012	-0.0100438	-0.0321857	-0.0222623	-0.0220879	-0.0165362	-0.0105573	-0.0184665	-0.0156813	-0.0271043	-0.0268954	-0.0144712	-0.034894	-0.0328253	-0.036188	-0.0223959	-0.0131509	-0.0328057
352.73	-0.0140651	-0.0339679	-0.03062	-0.0363704	-0.0423406	-0.0264792	-0.0434627	-0.0445982	-0.0296884	-0.0474349	-0.0279798	-0.0232184	-0.0574867	-0.0288635	-0.0344791	-0.00831053	-0.016109	-0.0375949	-0.0332367	-0.0104212	-0.0321994	-0.0208525	-0.0210776	-0.0166627	-0.0103548	-0.0173348	-0.0140782	-0.0269812	-0.0255856	-0.0126262	-0.033675	-0.0314124	-0.0347304	-0.022045	-0.0125227	-0.0316452
352.74	-0.0136611	-0.0346155	-0.0319071	-0.0370302	-0.0403354	-0.0260443	-0.0444296	-0.0430778	-0.0302073	-0.04777	-0.0275987	-0.0238062	-0.0594282	-0.0316647	-0.0342283	-0.00893332	-0.0153749	-0.0370335	-0.0333624	-0.0110277	-0.0321101	-0.0193348	-0.0201709	-0.016737	-0.0100416	-0.0162218	-0.0123992	-0.0269577	-0.0241762	-0.0107998	-0.0323635	-0.0299391	-0.033164	-0.0216691	-0.0120302	-0.0302965
352.75	-0.0134683	-0.0352905	-0.0333375	-0.0377246	-0.0381683	-0.0255657	-0.0452255	-0.041415	-0.0307988	-0.047687	-0.027391	-0.0244129	-0.0613008	-0.0344815	-0.0339293	-0.00980052	-0.014676	-0.0364933	-0.0334096	-0.0119232	-0.0319604	-0.0177045	-0.0193833	-0.0167525	-0.00969005	-0.0152267	-0.0107054	-0.0270258	-0.0226772	-0.00905982	-0.0309398	-0.0284573	-0.031595	-0.0213034	-0.0117508	-0.0288156
352.76	-0.0135073	-0.0359854	-0.0348938	-0.0384357	-0.0358914	-0.0250865	-0.0458864	-0.0396505	-0.0314718	-0.0472162	-0.0273696	-0.0250459	-0.0630343	-0.0373535	-0.0335709	-0.0108513	-0.0140286	-0.0359846	-0.0334036	-0.0131308	-0.0317382	-0.0160091	-0.0187162	-0.0166977	-0.00941731	-0.014392	-0.00909173	-0.0271716	-0.0211037	-0.00743261	-0.0294217	-0.0270617	-0.0301169	-0.0209486	-0.0117133	-0.0272746
352.77	-0.0137945	-0.0367401	-0.0365341	-0.039155	-0.0335444	-0.0246511	-0.0464377	-0.0378181	-0.032214	-0.0463954	-0.0275435	-0.0257511	-0.0645704	-0.0402633	-0.0332454	-0.0120528	-0.0134403	-0.0355425	-0.0333559	-0.0145927	-0.0314165	-0.0143319	-0.0181115	-0.0165695	-0.00929161	-0.0136976	-0.0076195	-0.0273331	-0.0195149	-0.00590397	-0.0278738	-0.0258516	-0.0287845	-0.0205776	-0.01189	-0.0257198
352.78	-0.0143102	-0.0375689	-0.038218	-0.0399043	-0.0311476	-0.0242813	-0.0468821	-0.0359123	-0.0329621	-0.0453153	-0.0279357	-0.0265532	-0.0659335	-0.0431182	-0.0330311	-0.0133687	-0.0129773	-0.0351942	-0.0332674	-0.0162319	-0.031	-0.0127396	-0.0175751	-0.0163675	-0.00927212	-0.0131192	-0.00631914	-0.0274947	-0.0179616	-0.004481	-0.0263433	-0.0248741	-0.0276097	-0.0201997	-0.0122987	-0.0241724
352.79	-0.0150172	-0.0384014	-0.0399558	-0.0406601	-0.0287386	-0.0239652	-0.0472668	-0.033943	-0.0336857	-0.0439963	-0.0285164	-0.0273845	-0.0671875	-0.0458317	-0.0329333	-0.014754	-0.0126824	-0.0349323	-0.0330888	-0.0179614	-0.0304713	-0.0112299	-0.0171479	-0.0160217	-0.00931392	-0.0126155	-0.00520719	-0.0276507	-0.0164968	-0.00317322	-0.024873	-0.0241557	-0.0265606	-0.0197951	-0.0129082	-0.0226948
352.8	-0.0158234	-0.039131	-0.0416809	-0.0414158	-0.0263751	-0.023718	-0.0476363	-0.031924	-0.0343361	-0.0424255	-0.0292817	-0.0282011	-0.0683563	-0.0483295	-0.0329762	-0.0162204	-0.0125658	-0.0347616	-0.0327698	-0.0197348	-0.0298178	-0.00975416	-0.0169118	-0.0154883	-0.00939041	-0.0121134	-0.00427962	-0.0277607	-0.0151672	-0.00203144	-0.0234456	-0.0237233	-0.0256412	-0.0193502	-0.0137441	-0.0213005
352.81	-0.0166908	-0.0396683	-0.0433451	-0.0421991	-0.024103	-0.0235688	-0.0480164	-0.0298623	-0.0348828	-0.0406028	-0.0301946	-0.0289923	-0.0694133	-0.0506217	-0.0331962	-0.0177849	-0.0126392	-0.0346926	-0.0323021	-0.0215648	-0.0290625	-0.00832434	-0.0169363	-0.0147487	-0.00949693	-0.0115861	-0.00352032	-0.027805	-0.0140134	-0.00107606	-0.0220694	-0.0235573	-0.0248613	-0.0188533	-0.0147997	-0.0199564
352.82	-0.0176283	-0.0400086	-0.0448834	-0.0429825	-0.0219627	-0.0235416	-0.0484376	-0.027837	-0.0352776	-0.0385631	-0.0312116	-0.029759	-0.070348	-0.0527155	-0.03362	-0.0194321	-0.0128734	-0.0347034	-0.0316948	-0.0234775	-0.0281898	-0.00702391	-0.0172086	-0.0138099	-0.00962861	-0.0110221	-0.00295943	-0.0277265	-0.0130772	-0.000317985	-0.0207388	-0.0236286	-0.0242062	-0.0183279	-0.0160337	-0.018645
352.83	-0.0186986	-0.0402174	-0.0462531	-0.043766	-0.0200294	-0.0237012	-0.0489664	-0.0259141	-0.0354958	-0.0363674	-0.0322988	-0.0304954	-0.0711741	-0.0546238	-0.0342542	-0.0211512	-0.013233	-0.0347887	-0.0309644	-0.0254509	-0.0271977	-0.00590404	-0.0176961	-0.0127621	-0.00976516	-0.0104613	-0.00260868	-0.0274813	-0.0123846	0.000254917	-0.0194293	-0.0239075	-0.0236458	-0.0177748	-0.0173524	-0.0173785
352.84	-0.0199447	-0.0403645	-0.0474487	-0.0445271	-0.0183802	-0.0240642	-0.0495878	-0.024171	-0.0355393	-0.0341264	-0.0334609	-0.0311876	-0.0718972	-0.0563626	-0.0351083	-0.022942	-0.0137092	-0.0349804	-0.0300821	-0.0274583	-0.0260866	-0.00502831	-0.0183705	-0.0116922	-0.00986675	-0.00990907	-0.00246759	-0.0270836	-0.0118894	0.000673901	-0.0181334	-0.0243334	-0.0231934	-0.0172024	-0.0186591	-0.0161615
352.85	-0.0213854	-0.0405339	-0.0484783	-0.0452582	-0.0170469	-0.024623	-0.0502966	-0.0226416	-0.0353759	-0.0319792	-0.0347065	-0.0318659	-0.0724949	-0.0579016	-0.0361566	-0.0247892	-0.0143068	-0.035287	-0.0290086	-0.0294094	-0.0248566	-0.00438436	-0.0192227	-0.0106555	-0.00996412	-0.00934407	-0.00254106	-0.0265458	-0.0115379	0.00093941	-0.0168814	-0.0248902	-0.0228575	-0.0165989	-0.0198845	-0.0149769
352.86	-0.0230268	-0.0407489	-0.0493822	-0.0459382	-0.0160891	-0.0253602	-0.0510573	-0.0213762	-0.0349598	-0.0300041	-0.0360547	-0.0326081	-0.0729545	-0.0592301	-0.0373555	-0.0266869	-0.0150104	-0.0356812	-0.0277493	-0.0311819	-0.0235282	-0.00392868	-0.0202709	-0.00969262	-0.010052	-0.0087556	-0.00282624	-0.0259246	-0.0112973	0.00106913	-0.0156649	-0.0255369	-0.0225893	-0.0159632	-0.0209737	-0.0138024
352.87	-0.0248897	-0.0410127	-0.0501888	-0.046559	-0.015547	-0.0262304	-0.0518218	-0.0204303	-0.0342921	-0.0282383	-0.0374452	-0.0334831	-0.0731818	-0.0603293	-0.038631	-0.0286214	-0.0157957	-0.0361113	-0.0263194	-0.0327227	-0.0221473	-0.00367417	-0.0215429	-0.00882843	-0.010128	-0.00811688	-0.00333414	-0.0252929	-0.0112442	0.00107555	-0.0144617	-0.0262047	-0.0223702	-0.0152616	-0.0219126	-0.0126838
352.88	-0.0269567	-0.041394	-0.0509338	-0.0470843	-0.0154452	-0.027172	-0.0525518	-0.0198231	-0.033392	-0.0266977	-0.038799	-0.0344979	-0.073078	-0.0611974	-0.0399035	-0.0306436	-0.0166587	-0.0365795	-0.024735	-0.0340032	-0.0207453	-0.00364793	-0.0230202	-0.00804093	-0.0101953	-0.0074513	-0.0040566	-0.0246849	-0.0114362	0.00100201	-0.0132621	-0.0268395	-0.0222119	-0.0144552	-0.0226777	-0.0116505
352.89	-0.0291656	-0.041927	-0.0515802	-0.0474983	-0.0157854	-0.0281008	-0.0531882	-0.0195221	-0.0322948	-0.0254115	-0.0400658	-0.0356255	-0.0726294	-0.061845	-0.0411615	-0.0327838	-0.0176159	-0.037073	-0.0230519	-0.0350076	-0.0193535	-0.00383276	-0.0246896	-0.00730811	-0.0102934	-0.00681822	-0.00498992	-0.0241156	-0.0118392	0.000865897	-0.0120763	-0.0274703	-0.022122	-0.0135452	-0.0232477	-0.0107107
352.9	-0.0314312	-0.0425833	-0.0521391	-0.0478132	-0.0165202	-0.0289954	-0.0537043	-0.0194915	-0.0310227	-0.0244283	-0.0412355	-0.036792	-0.0718908	-0.062291	-0.0424232	-0.0350213	-0.0186673	-0.0376088	-0.0213221	-0.0357571	-0.0179808	-0.00417158	-0.0265183	-0.00658718	-0.0104725	-0.0062962	-0.00609412	-0.0236201	-0.0124113	0.000656604	-0.0108864	-0.0281146	-0.0221458	-0.0125589	-0.0236414	-0.00983325
352.91	-0.0336652	-0.0433405	-0.052605	-0.0480399	-0.0175646	-0.0298456	-0.0541184	-0.0197097	-0.0296246	-0.023821	-0.0423496	-0.0378873	-0.0708941	-0.0625487	-0.0436848	-0.0372889	-0.0198111	-0.0381574	-0.019588	-0.0362581	-0.016631	-0.00461141	-0.0284495	-0.00587186	-0.0107707	-0.00588982	-0.00732778	-0.0231915	-0.013106	0.00038984	-0.00965613	-0.0287709	-0.0223127	-0.0115717	-0.0238661	-0.00902165
352.92	-0.0357744	-0.0442186	-0.0529866	-0.0482066	-0.0188374	-0.0306477	-0.0544676	-0.0201685	-0.0282077	-0.0236766	-0.0434295	-0.0388323	-0.0696975	-0.0626541	-0.0449264	-0.0394949	-0.0210367	-0.0387283	-0.0178868	-0.0364979	-0.015289	-0.00516091	-0.0304014	-0.00519933	-0.0111524	-0.00557142	-0.00861456	-0.0227966	-0.0138691	5.2385e-05	-0.00839061	-0.0294307	-0.0225984	-0.010639	-0.0239172	-0.00830471
352.93	-0.0377005	-0.0451901	-0.0533029	-0.0483282	-0.0203071	-0.0313603	-0.0547528	-0.0208701	-0.0268494	-0.0240064	-0.0444733	-0.0395607	-0.0683445	-0.0625802	-0.0461332	-0.0416351	-0.0223521	-0.0393118	-0.0162504	-0.0364646	-0.0139318	-0.00584012	-0.0323351	-0.00460662	-0.011537	-0.00529507	-0.0098895	-0.0224556	-0.014665	-0.000386593	-0.00710637	-0.030056	-0.0229288	-0.00985668	-0.0238317	-0.00766522
352.94	-0.0394566	-0.0461799	-0.0534879	-0.0484322	-0.0219728	-0.0318983	-0.0549283	-0.0218438	-0.0255748	-0.024766	-0.0454655	-0.0400448	-0.0668426	-0.0622854	-0.0473436	-0.0437458	-0.0237706	-0.0398495	-0.014744	-0.0361605	-0.0125215	-0.00664859	-0.0342291	-0.00408442	-0.0119016	-0.00507243	-0.0110841	-0.0221977	-0.0154919	-0.000926062	-0.00584537	-0.0305924	-0.0232295	-0.00929596	-0.0236854	-0.00710131
352.95	-0.0410461	-0.0471238	-0.0534941	-0.0485156	-0.0238392	-0.0322367	-0.0549177	-0.0230673	-0.0243771	-0.025856	-0.0463625	-0.0402426	-0.0652029	-0.0617286	-0.0485814	-0.0457926	-0.0252463	-0.0403022	-0.0133963	-0.0356427	-0.0110674	-0.00755564	-0.0361212	-0.00359972	-0.0122353	-0.00496918	-0.0121802	-0.0220136	-0.0163456	-0.00156366	-0.0046673	-0.0310123	-0.0234489	-0.00895853	-0.0235135	-0.00665585
352.96	-0.0424796	-0.0480276	-0.0532942	-0.0485479	-0.0258832	-0.0323838	-0.0546952	-0.0245008	-0.0232877	-0.0272216	-0.0471462	-0.0401558	-0.0634335	-0.0608963	-0.0498406	-0.0476673	-0.0266973	-0.0406631	-0.0122221	-0.0349791	-0.00960197	-0.00852749	-0.0380288	-0.00316057	-0.0125647	-0.00501847	-0.0131556	-0.021886	-0.017194	-0.00227274	-0.00363141	-0.0312905	-0.0235754	-0.00879895	-0.0233177	-0.00638628
352.97	-0.043755	-0.0489317	-0.0529296	-0.0485082	-0.0280561	-0.0323474	-0.0542813	-0.0261203	-0.0223442	-0.0288485	-0.0478087	-0.0398257	-0.0615502	-0.0598112	-0.0510983	-0.0493165	-0.0280563	-0.0409106	-0.0111901	-0.0342348	-0.00818224	-0.00951285	-0.0398942	-0.00276677	-0.0129274	-0.00521699	-0.013937	-0.0217711	-0.0180173	-0.00301513	-0.00276308	-0.031432	-0.0235894	-0.00876215	-0.0230995	-0.00632048
352.98	-0.0448792	-0.0498701	-0.0524553	-0.048458	-0.0302957	-0.0321351	-0.0536749	-0.0278639	-0.0215409	-0.0307027	-0.0483321	-0.0393445	-0.0596353	-0.0585216	-0.052322	-0.050707	-0.0293063	-0.0410528	-0.0102827	-0.0333875	-0.00685921	-0.0104455	-0.0416381	-0.00242662	-0.0133468	-0.00552425	-0.0144477	-0.0216733	-0.0188033	-0.00381167	-0.00209963	-0.0314615	-0.0234687	-0.00878407	-0.0228528	-0.00647636
352.99	-0.0458448	-0.0508135	-0.051908	-0.0484721	-0.0325295	-0.031753	-0.0529519	-0.0296742	-0.020851	-0.0326995	-0.0487161	-0.038768	-0.0577789	-0.0570704	-0.0534959	-0.0518269	-0.0304035	-0.0411156	-0.00951228	-0.032384	-0.00566596	-0.011264	-0.043186	-0.00215984	-0.0138308	-0.00591346	-0.0146416	-0.0216523	-0.0195377	-0.00469322	-0.0016496	-0.0313876	-0.0232232	-0.00880928	-0.0225615	-0.00683696
353	-0.0466703	-0.0517343	-0.0513197	-0.0485812	-0.0347443	-0.0312926	-0.0522098	-0.0314959	-0.0202228	-0.0347264	-0.0489749	-0.0381623	-0.056029	-0.055476	-0.0545761	-0.052703	-0.0313443	-0.0410919	-0.0089023	-0.0311984	-0.00460584	-0.0119381	-0.0444821	-0.00199047	-0.0143682	-0.0063532	-0.0145216	-0.0217557	-0.0201763	-0.0056579	-0.00138265	-0.0311831	-0.022886	-0.0088095	-0.0222211	-0.00741716
353.01	-0.0473814	-0.0526413	-0.0506917	-0.048784	-0.0369519	-0.0308099	-0.0514714	-0.0332779	-0.0195957	-0.0366449	-0.0490894	-0.0375787	-0.0544122	-0.0537879	-0.0555368	-0.0533222	-0.0321497	-0.0409794	-0.00844651	-0.0298434	-0.00369459	-0.0124696	-0.0454946	-0.00193634	-0.0149433	-0.00678451	-0.0141309	-0.0219983	-0.0207134	-0.00663741	-0.00122651	-0.0308597	-0.0224826	-0.00875984	-0.0218442	-0.00822414
353.02	-0.0480106	-0.0535525	-0.0500317	-0.0489698	-0.0391816	-0.0303384	-0.0507528	-0.0349787	-0.0189407	-0.0383851	-0.0490252	-0.0370152	-0.0529514	-0.0520681	-0.0563957	-0.0536729	-0.0328552	-0.0407841	-0.00819145	-0.0283605	-0.0029441	-0.0128988	-0.046189	-0.00200051	-0.0154932	-0.00716618	-0.0135022	-0.0223834	-0.0211351	-0.00757673	-0.00106415	-0.0304648	-0.0220047	-0.00862621	-0.0214276	-0.00927871
353.03	-0.0485695	-0.0544663	-0.0493378	-0.0490887	-0.0414141	-0.0299178	-0.0500686	-0.0365522	-0.0182767	-0.0399623	-0.0487704	-0.0364881	-0.0516343	-0.0503414	-0.0572045	-0.053765	-0.0334767	-0.0405242	-0.00819663	-0.0268303	-0.00236668	-0.0132412	-0.0465344	-0.00221802	-0.0159713	-0.00744652	-0.0126219	-0.0229232	-0.0214526	-0.00847991	-0.000843409	-0.0299939	-0.021451	-0.00838555	-0.0209966	-0.0105999
353.04	-0.0490599	-0.0553641	-0.0486106	-0.0491043	-0.0435995	-0.0295024	-0.0494026	-0.0379398	-0.0176461	-0.0413813	-0.0483191	-0.036052	-0.05039	-0.0486096	-0.0579945	-0.053639	-0.0340397	-0.0402044	-0.00850149	-0.0253307	-0.00195956	-0.0134811	-0.0465361	-0.00257603	-0.0163373	-0.00759069	-0.0114795	-0.023662	-0.0216819	-0.00936566	-0.000548515	-0.0294231	-0.0208167	-0.00802491	-0.0205492	-0.0121853
353.05	-0.0494899	-0.0562315	-0.0478441	-0.0489796	-0.0456499	-0.0290335	-0.0487617	-0.039085	-0.017117	-0.0426007	-0.047647	-0.035721	-0.049188	-0.0468813	-0.0587411	-0.0533314	-0.0345778	-0.0398609	-0.00914084	-0.0239205	-0.00170291	-0.0135356	-0.0462327	-0.00306495	-0.0166185	-0.00755084	-0.0100786	-0.024585	-0.0218574	-0.0102376	-0.000215826	-0.0287773	-0.0201079	-0.00753623	-0.0200766	-0.0139976
353.06	-0.0498539	-0.0570229	-0.0470268	-0.0487106	-0.0474832	-0.0284827	-0.0481459	-0.0399958	-0.0167566	-0.0436142	-0.0467259	-0.0354787	-0.0480047	-0.0451864	-0.0594037	-0.0528824	-0.0351316	-0.0394986	-0.010078	-0.0226104	-0.00160279	-0.0133702	-0.0456512	-0.00365574	-0.0168289	-0.0073076	-0.00847313	-0.0256174	-0.0219717	-0.0110883	5.12285e-05	-0.0281078	-0.019318	-0.00692609	-0.0195713	-0.0160059
353.07	-0.0502067	-0.057701	-0.0461852	-0.0483476	-0.0490858	-0.0278965	-0.0475322	-0.0406878	-0.0165877	-0.04446	-0.0455881	-0.0353223	-0.0468447	-0.0435644	-0.0600002	-0.052354	-0.0357058	-0.0391086	-0.0112258	-0.0214038	-0.00168166	-0.0129902	-0.0448519	-0.00433789	-0.0169782	-0.00691454	-0.00670679	-0.0266849	-0.021967	-0.011888	0.000161985	-0.027513	-0.0184402	-0.00623539	-0.0190358	-0.0181541
353.08	-0.0506103	-0.058261	-0.0453019	-0.0479093	-0.0504644	-0.0273536	-0.0469144	-0.0411587	-0.0165797	-0.0451668	-0.0442676	-0.0352341	-0.0457178	-0.0420566	-0.060556	-0.0517651	-0.0362587	-0.0387159	-0.0125619	-0.0202912	-0.00190434	-0.0124301	-0.0438947	-0.00509847	-0.0170468	-0.00645519	-0.0047958	-0.0277806	-0.0218075	-0.012623	8.12254e-05	-0.0270236	-0.0174352	-0.00553871	-0.0184984	-0.0203751
353.09	-0.0510685	-0.0586916	-0.0443744	-0.0473622	-0.0516079	-0.0268752	-0.0462607	-0.0414602	-0.0167188	-0.0457083	-0.0427986	-0.0352142	-0.0446622	-0.0407067	-0.0610295	-0.0511322	-0.0367499	-0.038345	-0.0141172	-0.0192651	-0.00223257	-0.0117475	-0.042804	-0.00592418	-0.0170069	-0.00598367	-0.00276322	-0.0289155	-0.0215167	-0.0132829	-0.000206465	-0.0266186	-0.0163198	-0.00493269	-0.0179453	-0.0225983
353.1	-0.0515976	-0.0589732	-0.0433943	-0.046639	-0.0525131	-0.0264702	-0.0455699	-0.0416433	-0.0169825	-0.0460819	-0.0412338	-0.0352837	-0.043702	-0.0395496	-0.061368	-0.0504628	-0.0371503	-0.0380453	-0.0159488	-0.0183435	-0.00268738	-0.0110252	-0.0415705	-0.006767	-0.0168396	-0.00551852	-0.0006313	-0.0301144	-0.0211388	-0.0138423	-0.00065066	-0.0262572	-0.015124	-0.0045061	-0.0173998	-0.0247653
353.11	-0.0522227	-0.059044	-0.0423617	-0.0457252	-0.0531955	-0.0261037	-0.0448396	-0.0417201	-0.0173369	-0.0462837	-0.0396251	-0.0354962	-0.042792	-0.0386111	-0.0615236	-0.0497413	-0.0374489	-0.0378518	-0.0180673	-0.0175607	-0.00326787	-0.0103324	-0.0401423	-0.00759082	-0.0165331	-0.00513116	0.00154984	-0.0313781	-0.0207296	-0.0142933	-0.00116374	-0.0259007	-0.0138833	-0.00431506	-0.0169408	-0.0267851
353.12	-0.0529432	-0.0588877	-0.0413215	-0.0446812	-0.0536696	-0.0258009	-0.0440608	-0.0416784	-0.0177457	-0.0463118	-0.0379962	-0.0358764	-0.0419543	-0.0379103	-0.0614818	-0.0489564	-0.0376979	-0.0377842	-0.0204931	-0.0169796	-0.0039589	-0.00971011	-0.0384841	-0.00837507	-0.0161284	-0.00489497	0.00374575	-0.0326868	-0.0203081	-0.0146646	-0.00171055	-0.0255455	-0.0126032	-0.00440026	-0.0165626	-0.0286192
353.13	-0.0537461	-0.0585039	-0.0403319	-0.0435731	-0.0539419	-0.0256551	-0.0432165	-0.0415298	-0.018216	-0.046165	-0.0364014	-0.0364627	-0.041216	-0.0374632	-0.0612745	-0.048123	-0.0379383	-0.0379	-0.023201	-0.0166844	-0.00466014	-0.00917311	-0.0366215	-0.00907221	-0.0156923	-0.0048649	0.0058972	-0.0339726	-0.0198419	-0.015046	-0.00225636	-0.0252401	-0.0113006	-0.00475945	-0.0162368	-0.0302934
353.14	-0.0545879	-0.0578634	-0.0393769	-0.0424592	-0.0540111	-0.025709	-0.0423009	-0.0413018	-0.018745	-0.0458653	-0.0348655	-0.0372821	-0.0406099	-0.0373012	-0.0609391	-0.0472493	-0.0381665	-0.0382508	-0.0261294	-0.0167069	-0.00528517	-0.00871507	-0.0345675	-0.00966395	-0.0152815	-0.00502848	0.00795171	-0.0351958	-0.0193182	-0.0154716	-0.00280102	-0.0250804	-0.0100273	-0.00532452	-0.0159633	-0.031868
353.15	-0.0554268	-0.0569522	-0.0384174	-0.0413658	-0.0538768	-0.0259701	-0.041344	-0.041035	-0.0192823	-0.0454163	-0.0333797	-0.0383085	-0.0401543	-0.0374456	-0.06048	-0.0463317	-0.0383571	-0.0388906	-0.0291928	-0.016999	-0.00580328	-0.00837304	-0.0323165	-0.0101356	-0.0149503	-0.00531708	0.00988435	-0.0363477	-0.0187857	-0.0159376	-0.00337342	-0.0251431	-0.00879807	-0.00604176	-0.0157581	-0.0333581
353.16	-0.0562323	-0.055785	-0.0374537	-0.0403329	-0.053532	-0.0264287	-0.0403744	-0.0407173	-0.019801	-0.0447858	-0.0319286	-0.0395013	-0.0398979	-0.0379233	-0.0599341	-0.0453541	-0.0385044	-0.0398221	-0.0323563	-0.017468	-0.00618397	-0.00817955	-0.0298977	-0.0104762	-0.0147106	-0.00564658	0.0116892	-0.0374242	-0.0183111	-0.01637	-0.00402485	-0.0254493	-0.00759309	-0.00684279	-0.0155995	-0.0347536
353.17	-0.0569627	-0.0543952	-0.0364622	-0.0393898	-0.053025	-0.027065	-0.0393905	-0.0403528	-0.0203126	-0.043955	-0.030524	-0.0408344	-0.0399138	-0.0386919	-0.0593956	-0.044299	-0.0385896	-0.0410144	-0.0355401	-0.0180356	-0.00641822	-0.00811711	-0.0273612	-0.0106867	-0.0144959	-0.00598562	0.0133796	-0.0384161	-0.0179448	-0.0167236	-0.0047891	-0.0259667	-0.00636677	-0.00768801	-0.0154598	-0.0360176
353.18	-0.0575884	-0.0527909	-0.0354911	-0.0385385	-0.0523968	-0.0278719	-0.0384138	-0.039963	-0.0208225	-0.042932	-0.0291921	-0.0422882	-0.0402673	-0.0396791	-0.0589086	-0.0431673	-0.0386086	-0.0424053	-0.0386626	-0.0186657	-0.00653684	-0.0081803	-0.0247974	-0.010724	-0.0142916	-0.00632625	0.014937	-0.0393659	-0.0176794	-0.0169823	-0.00566557	-0.0266142	-0.00508434	-0.00851796	-0.0153484	-0.037108
353.19	-0.0580982	-0.0509629	-0.0346174	-0.0377487	-0.0516575	-0.0288479	-0.0375413	-0.0395966	-0.0213479	-0.0417013	-0.0279115	-0.0438187	-0.0409512	-0.0408607	-0.0585044	-0.0419853	-0.0385002	-0.0439367	-0.0416765	-0.0193466	-0.00655739	-0.00831672	-0.0222449	-0.010551	-0.014178	-0.0066686	0.0163545	-0.0402808	-0.0174981	-0.0171547	-0.00662308	-0.0273527	-0.00371383	-0.00927229	-0.0152433	-0.0380016
353.2	-0.0584879	-0.0489638	-0.0338346	-0.0370022	-0.0508059	-0.0299967	-0.0368397	-0.0393007	-0.0218895	-0.0402833	-0.0267013	-0.0454196	-0.0419304	-0.0421814	-0.0582384	-0.0408039	-0.0382345	-0.0455843	-0.044565	-0.0201292	-0.00654238	-0.00852287	-0.0197293	-0.0101982	-0.0141665	-0.00702902	0.0176258	-0.0410994	-0.0174083	-0.0172619	-0.00760172	-0.0281387	-0.00227977	-0.00995696	-0.0151186	-0.0386354
353.21	-0.0587951	-0.0468754	-0.0331787	-0.0362681	-0.0498454	-0.0312833	-0.0363214	-0.0391208	-0.0224161	-0.0387521	-0.0255777	-0.0470555	-0.0431661	-0.0436323	-0.0581031	-0.0396705	-0.0377944	-0.0473138	-0.0473253	-0.0210408	-0.00652617	-0.00886868	-0.0172503	-0.00970988	-0.0142602	-0.0074724	0.018743	-0.0417844	-0.0174296	-0.0173126	-0.00859499	-0.0288992	-0.000837091	-0.0106199	-0.0148813	-0.0389737
353.22	-0.0590582	-0.0448081	-0.0326392	-0.0354981	-0.0488254	-0.0326961	-0.0359809	-0.0390886	-0.022906	-0.0371948	-0.0245628	-0.0486746	-0.0446313	-0.0451888	-0.0580837	-0.0386373	-0.0372147	-0.0490941	-0.0498867	-0.0220706	-0.00652599	-0.00941639	-0.0148106	-0.00916975	-0.0144745	-0.00803446	0.0196637	-0.0423102	-0.0175478	-0.0173666	-0.00954869	-0.0295639	0.000601468	-0.0113064	-0.0144575	-0.0389964
353.23	-0.0593205	-0.0428192	-0.0322082	-0.034717	-0.0477735	-0.0342016	-0.0357829	-0.0392135	-0.0233942	-0.0356733	-0.0237158	-0.0502302	-0.0462734	-0.0467879	-0.0581338	-0.0377742	-0.036546	-0.0509281	-0.0521821	-0.0231448	-0.00657336	-0.0101473	-0.0124766	-0.00863296	-0.0147715	-0.00871672	0.0203485	-0.0426976	-0.0177485	-0.0174522	-0.0104388	-0.0300694	0.00201058	-0.0119715	-0.013779	-0.0387104
353.24	-0.0595653	-0.0409428	-0.0318936	-0.0339438	-0.046709	-0.0357431	-0.0356589	-0.0395023	-0.0238861	-0.0342546	-0.0230884	-0.0516912	-0.0480209	-0.0483805	-0.0581849	-0.0371545	-0.0358461	-0.0527938	-0.054181	-0.0241874	-0.00671126	-0.0110407	-0.0103576	-0.00810103	-0.0151206	-0.00949999	0.0207629	-0.0429989	-0.0179698	-0.0175543	-0.0112414	-0.0303692	0.00336946	-0.0126086	-0.0128151	-0.0381104
353.25	-0.0597283	-0.0392693	-0.0316687	-0.0332387	-0.0456256	-0.037283	-0.0356068	-0.039969	-0.0243529	-0.0330027	-0.0227078	-0.0530433	-0.0498044	-0.0499302	-0.0581634	-0.0368402	-0.0351401	-0.0546227	-0.0559202	-0.0251495	-0.00698801	-0.0120061	-0.0085265	-0.00758693	-0.0155423	-0.01035	0.0208894	-0.0432394	-0.0182161	-0.017674	-0.011951	-0.0304769	0.00470525	-0.0132311	-0.0115686	-0.037193
353.26	-0.05974	-0.0378391	-0.0315333	-0.032633	-0.0445422	-0.0387895	-0.0356112	-0.0406148	-0.0248082	-0.0319274	-0.0225768	-0.0542654	-0.0515874	-0.0514299	-0.058043	-0.036855	-0.0344093	-0.0563398	-0.0574073	-0.0260047	-0.00743391	-0.0130219	-0.00705066	-0.00712302	-0.0160139	-0.0112755	0.0207518	-0.043443	-0.0185292	-0.0177856	-0.0125531	-0.0303408	0.00600089	-0.0138583	-0.0100533	-0.0359989
353.27	-0.0595249	-0.0367199	-0.0315097	-0.0321267	-0.0434189	-0.0402309	-0.0356595	-0.0413855	-0.0253207	-0.0310375	-0.0226571	-0.0553079	-0.0533069	-0.052911	-0.0578363	-0.0371851	-0.033641	-0.0579078	-0.0586434	-0.0267819	-0.0080485	-0.0141305	-0.00599355	-0.00674476	-0.016529	-0.0122624	0.0204044	-0.0435568	-0.0189386	-0.0178922	-0.0130568	-0.0299507	0.00718575	-0.0144763	-0.0083202	-0.0345776
353.28	-0.0590091	-0.0359706	-0.0316101	-0.0317051	-0.042222	-0.0415904	-0.0357697	-0.0422085	-0.025869	-0.0303482	-0.0229234	-0.0560927	-0.0549788	-0.0543966	-0.0575561	-0.0378757	-0.0328676	-0.059334	-0.0596431	-0.0275206	-0.00883525	-0.0153395	-0.00535494	-0.00645438	-0.0170563	-0.0132924	0.0198899	-0.0434545	-0.0193931	-0.0179794	-0.0134477	-0.0293332	0.00822227	-0.0151419	-0.00644274	-0.0329378
353.29	-0.0581227	-0.0355497	-0.0318047	-0.0313697	-0.0409112	-0.0428655	-0.0359697	-0.0430384	-0.0264536	-0.0298685	-0.0233726	-0.0565399	-0.0566331	-0.0559142	-0.0572337	-0.0388975	-0.0321246	-0.0605859	-0.0604166	-0.0282949	-0.00976125	-0.0166118	-0.00511786	-0.0062547	-0.0175551	-0.0143324	0.019224	-0.0430362	-0.0198237	-0.0180877	-0.0136919	-0.0285054	0.00911705	-0.0159358	-0.00452744	-0.031111
353.3	-0.0568726	-0.0353996	-0.0320775	-0.0311267	-0.0394616	-0.0440679	-0.0362674	-0.0438891	-0.0270929	-0.0295982	-0.023995	-0.0565798	-0.0582633	-0.0574673	-0.0568343	-0.0402088	-0.0314519	-0.0616265	-0.0609287	-0.0291678	-0.010781	-0.0178809	-0.00526496	-0.00615947	-0.0179845	-0.0153242	0.0184122	-0.0422533	-0.0202067	-0.018275	-0.0137934	-0.0274629	0.00981561	-0.016891	-0.00266507	-0.0291702
353.31	-0.0552668	-0.0355385	-0.0323858	-0.0309878	-0.0379335	-0.0451638	-0.0366705	-0.044781	-0.0278175	-0.0295177	-0.0247959	-0.0561608	-0.0598205	-0.0589986	-0.056319	-0.041784	-0.0309227	-0.0624167	-0.061186	-0.0301429	-0.0118811	-0.0191511	-0.00580031	-0.00620687	-0.0182938	-0.0161564	0.017428	-0.0410832	-0.0205075	-0.0185675	-0.0137983	-0.0262386	0.0102926	-0.0180042	-0.000885116	-0.0272036
353.32	-0.0533398	-0.0360049	-0.0327068	-0.0309878	-0.0363684	-0.0460955	-0.0371666	-0.0457574	-0.0286628	-0.0295734	-0.0257967	-0.0552707	-0.0612483	-0.060433	-0.0556434	-0.0436017	-0.030567	-0.0629599	-0.0612333	-0.031199	-0.0130528	-0.0204416	-0.00671849	-0.00639667	-0.018426	-0.0167758	0.0162811	-0.0395636	-0.0207177	-0.0189892	-0.0137897	-0.0248672	0.0105455	-0.0192658	0.000788838	-0.0252757
353.33	-0.051115	-0.0367718	-0.0330143	-0.0311108	-0.0348387	-0.0468288	-0.0376856	-0.0468051	-0.0296465	-0.0296557	-0.0270189	-0.0539349	-0.062527	-0.0616907	-0.0548232	-0.0456523	-0.0303674	-0.0632408	-0.0610845	-0.0323333	-0.0142996	-0.0217628	-0.00801319	-0.00664625	-0.018345	-0.0171903	0.0150148	-0.0377528	-0.0208386	-0.0195566	-0.013819	-0.0233504	0.0106015	-0.0206827	0.00231464	-0.0234204
353.34	-0.0486407	-0.0378117	-0.0332565	-0.0313339	-0.0333937	-0.0473598	-0.0381544	-0.0478777	-0.0307771	-0.0296932	-0.0284623	-0.0522034	-0.0636243	-0.0627327	-0.0539075	-0.0478751	-0.0302453	-0.0632597	-0.0607403	-0.0335512	-0.0156312	-0.0230847	-0.00963677	-0.00686313	-0.0180719	-0.0174383	0.0136715	-0.0356688	-0.0208739	-0.0202383	-0.0139162	-0.0217075	0.0105004	-0.022169	0.0037009	-0.0216414
353.35	-0.045973	-0.0391243	-0.0334847	-0.0315924	-0.0320684	-0.0477116	-0.0385331	-0.0489039	-0.0320591	-0.0296775	-0.0300739	-0.0501421	-0.0644869	-0.063564	-0.0529041	-0.050127	-0.0301137	-0.0630423	-0.0601563	-0.0348398	-0.0170713	-0.0243566	-0.0115299	-0.00703023	-0.0176239	-0.0175193	0.0122604	-0.0333152	-0.0208256	-0.0209694	-0.0140725	-0.0199748	0.0102578	-0.0236521	0.00498178	-0.0199588
353.36	-0.0431639	-0.0407404	-0.0337709	-0.0318487	-0.0308879	-0.0479149	-0.0388704	-0.0498652	-0.033496	-0.0296544	-0.0318015	-0.0478687	-0.0650993	-0.0642053	-0.0518041	-0.0523007	-0.0299376	-0.0625752	-0.0593248	-0.036151	-0.0186291	-0.0255809	-0.0135816	-0.00719305	-0.0169959	-0.017407	0.0108179	-0.0307108	-0.020686	-0.0216543	-0.014243	-0.0181931	0.00987939	-0.0250969	0.00618785	-0.0184039
353.37	-0.0402528	-0.042644	-0.0341445	-0.0321152	-0.0298391	-0.0480018	-0.0392392	-0.0507303	-0.0350269	-0.0296647	-0.0335713	-0.0454981	-0.0654781	-0.0646476	-0.0506214	-0.0543441	-0.029752	-0.0618419	-0.0582742	-0.0374116	-0.0202756	-0.0267757	-0.0156923	-0.00740433	-0.0161734	-0.0170688	0.00940087	-0.027888	-0.0204635	-0.0222272	-0.01438	-0.0163979	0.00936729	-0.0264639	0.00733891	-0.0169736
353.38	-0.0373158	-0.0447917	-0.0345637	-0.0324109	-0.0289181	-0.048012	-0.0396979	-0.0514502	-0.036565	-0.0296979	-0.0353318	-0.0430699	-0.0656634	-0.0648582	-0.0493474	-0.0562305	-0.0295968	-0.0608372	-0.0570606	-0.0385068	-0.0219859	-0.0279734	-0.0177826	-0.00769523	-0.0151142	-0.0164808	0.008031	-0.024925	-0.0201366	-0.0226759	-0.0144784	-0.0146154	0.0087031	-0.027689	0.00844694	-0.0156651
353.39	-0.0344089	-0.0471553	-0.0349834	-0.0327179	-0.0281305	-0.048003	-0.040303	-0.0520104	-0.0380207	-0.0297031	-0.0371014	-0.0405827	-0.0656218	-0.0648071	-0.0479795	-0.0579251	-0.0294932	-0.0595626	-0.0557289	-0.0393831	-0.0237696	-0.0291944	-0.0198007	-0.00806823	-0.0138235	-0.0156821	0.00670876	-0.0219228	-0.0197147	-0.0229522	-0.0144781	-0.0128906	0.00782922	-0.0287121	0.00947485	-0.0144868
353.4	-0.0315871	-0.0497331	-0.0353338	-0.0329612	-0.0275318	-0.0480334	-0.0410691	-0.0523999	-0.0393398	-0.0296748	-0.0388932	-0.0380676	-0.0652556	-0.0645144	-0.0464736	-0.0593652	-0.0295029	-0.0579969	-0.0543105	-0.040063	-0.0256309	-0.0304082	-0.0217243	-0.00851436	-0.0123054	-0.0146557	0.00541737	-0.0189373	-0.0191779	-0.0229891	-0.014352	-0.0112389	0.00673748	-0.0295161	0.0103297	-0.0134555
353.41	-0.0288923	-0.0525164	-0.0355748	-0.0330881	-0.0271247	-0.0480849	-0.0419696	-0.0526228	-0.0404752	-0.0296347	-0.0406923	-0.035563	-0.0645317	-0.0640249	-0.0448341	-0.0604987	-0.0296754	-0.0561389	-0.0528386	-0.040596	-0.0275848	-0.0315455	-0.023557	-0.00903183	-0.0105743	-0.0133644	0.00418908	-0.0160032	-0.0185163	-0.0227591	-0.0140727	-0.00968053	0.00545157	-0.0300635	0.0109493	-0.0125613
353.42	-0.0263302	-0.0554498	-0.0356905	-0.0330718	-0.0268908	-0.0480844	-0.0429572	-0.0526734	-0.0414182	-0.0296482	-0.0424978	-0.0331369	-0.0634488	-0.0633463	-0.0430842	-0.0613305	-0.0300147	-0.0540298	-0.0513609	-0.0410352	-0.0296119	-0.0325586	-0.0253112	-0.00959742	-0.00869652	-0.0118146	0.00311438	-0.0131668	-0.017725	-0.0223058	-0.0136518	-0.00822074	0.00401504	-0.0303594	0.0113173	-0.0117866
353.43	-0.0239323	-0.0584511	-0.0356723	-0.0329434	-0.0267925	-0.0479603	-0.0439522	-0.0525139	-0.042193	-0.0297704	-0.0443069	-0.0308586	-0.0620551	-0.0624715	-0.0412675	-0.0618838	-0.0304919	-0.0516961	-0.0498611	-0.0413944	-0.0316665	-0.033424	-0.02699	-0.0102015	-0.00675803	-0.0100108	0.00223818	-0.0104907	-0.01683	-0.0216636	-0.0131736	-0.00681469	0.00250182	-0.0304141	0.0114556	-0.011124
353.44	-0.0217617	-0.0614318	-0.035498	-0.0327021	-0.0267973	-0.0476833	-0.0448847	-0.0521484	-0.0428285	-0.0300269	-0.0460802	-0.0287263	-0.060402	-0.0613789	-0.0393708	-0.0621543	-0.031118	-0.0491889	-0.0483144	-0.0416675	-0.0336548	-0.0341423	-0.0286056	-0.0108002	-0.00482899	-0.00796922	0.00155446	-0.00797854	-0.0158634	-0.0208543	-0.0127243	-0.0054826	0.000953215	-0.0302401	0.0114124	-0.0105435
353.45	-0.0199126	-0.0643072	-0.0351407	-0.0323383	-0.026869	-0.047288	-0.0457055	-0.0516358	-0.0433616	-0.0304197	-0.0477776	-0.0266822	-0.0585331	-0.0600599	-0.0374019	-0.0621227	-0.031898	-0.0465187	-0.0466938	-0.0418085	-0.0355098	-0.0347219	-0.030155	-0.0113644	-0.00298756	-0.00574018	0.00102201	-0.00559492	-0.0148442	-0.019873	-0.0123922	-0.00429762	-0.000628194	-0.0298448	0.0111918	-0.0100254
353.46	-0.018447	-0.0670014	-0.0345763	-0.0318765	-0.0270094	-0.0467972	-0.0463813	-0.0510322	-0.0437831	-0.0309388	-0.0493712	-0.0247375	-0.0564315	-0.0585716	-0.0353835	-0.0617721	-0.0328559	-0.0436401	-0.0449509	-0.0417554	-0.037247	-0.0352278	-0.0316071	-0.0118809	-0.00127426	-0.00339373	0.000568584	-0.00330973	-0.013761	-0.0187271	-0.0122574	-0.00332106	-0.00220478	-0.029296	0.0108111	-0.00956603
353.47	-0.0174206	-0.0694819	-0.0338175	-0.0313463	-0.0272689	-0.0462186	-0.0468886	-0.0503777	-0.0440634	-0.0315599	-0.0508408	-0.022909	-0.0540878	-0.0569866	-0.0333554	-0.0611006	-0.0339877	-0.0405512	-0.0431	-0.0415036	-0.0388604	-0.035699	-0.0329165	-0.0123658	0.000296405	-0.000978316	0.000155206	-0.00115704	-0.0126557	-0.0173803	-0.0122891	-0.00256004	-0.00374099	-0.0286576	0.0102637	-0.00917375
353.48	-0.0168019	-0.0717017	-0.0328684	-0.0307334	-0.0276492	-0.0455263	-0.047225	-0.0496666	-0.0441792	-0.032265	-0.052151	-0.0211767	-0.0515479	-0.0553654	-0.03131	-0.0601483	-0.0352708	-0.0373105	-0.0412461	-0.0410586	-0.0402823	-0.0361647	-0.0340058	-0.0128009	0.00174032	0.00147924	-0.000247747	0.00079226	-0.0116061	-0.0157738	-0.0124237	-0.00198809	-0.00519534	-0.0279722	0.00951483	-0.00886205
353.49	-0.0165472	-0.073594	-0.0317972	-0.0300411	-0.0281106	-0.0446848	-0.0473917	-0.0489154	-0.0441641	-0.0330209	-0.0532501	-0.0195601	-0.048889	-0.0537748	-0.029227	-0.0589734	-0.0367085	-0.0339816	-0.0394617	-0.0404421	-0.0414681	-0.0366626	-0.0347742	-0.0131412	0.00304811	0.00392616	-0.000691799	0.00252707	-0.0106215	-0.0139113	-0.0125986	-0.0015946	-0.00656669	-0.0272724	0.00859285	-0.00865251
353.5	-0.0166554	-0.0751097	-0.0306247	-0.0293001	-0.0286093	-0.0437349	-0.0474011	-0.0481369	-0.0440569	-0.0338306	-0.0540809	-0.018129	-0.0461656	-0.0522435	-0.0271545	-0.0576131	-0.0383138	-0.0306528	-0.0377306	-0.0397083	-0.0424017	-0.037211	-0.0351125	-0.0133726	0.00418079	0.00629375	-0.00120924	0.00407224	-0.00968611	-0.0118194	-0.0127664	-0.00141345	-0.00786537	-0.0265783	0.0074581	-0.00853936
353.51	-0.0170839	-0.0762076	-0.0294059	-0.0285816	-0.029079	-0.0427072	-0.0472291	-0.0473194	-0.0438855	-0.0346793	-0.0546224	-0.0169334	-0.0434303	-0.0508182	-0.0251301	-0.0560927	-0.0400963	-0.0274141	-0.0359918	-0.0388913	-0.0430345	-0.0378153	-0.0350022	-0.0135112	0.00508421	0.00850589	-0.00172864	0.00545549	-0.00879661	-0.00954754	-0.012901	-0.0014612	-0.00906375	-0.0258848	0.00613031	-0.00852618
353.52	-0.017793	-0.0768949	-0.0281766	-0.0279427	-0.0294384	-0.0416389	-0.0468395	-0.0464822	-0.0436556	-0.0355416	-0.0548641	-0.0159788	-0.040808	-0.0494846	-0.0232198	-0.0544306	-0.0420152	-0.0242783	-0.0342237	-0.0380022	-0.0432753	-0.0384136	-0.0344965	-0.0135799	0.00572033	0.0105385	-0.0021603	0.00667357	-0.00792131	-0.00715527	-0.01303	-0.00174456	-0.0101084	-0.0251401	0.00468642	-0.00867949
353.53	-0.0187649	-0.0771391	-0.0269542	-0.027444	-0.0296676	-0.0405609	-0.0462378	-0.0456428	-0.0434037	-0.0363861	-0.0548267	-0.0152586	-0.0383958	-0.0482263	-0.0214928	-0.0526495	-0.0439518	-0.0212711	-0.0324244	-0.0370385	-0.043066	-0.0389524	-0.0336664	-0.0136014	0.00609379	0.0123921	-0.00245223	0.0077091	-0.00706732	-0.00468336	-0.0131999	-0.00228881	-0.0109702	-0.0242898	0.00313635	-0.00903624
353.54	-0.0200075	-0.0768502	-0.0257225	-0.0271143	-0.0297644	-0.0394704	-0.0454353	-0.0448248	-0.0431616	-0.0371943	-0.0545175	-0.0147762	-0.0362576	-0.0470336	-0.02001	-0.0507154	-0.0458248	-0.0184175	-0.0305909	-0.0359298	-0.0424295	-0.0394066	-0.0325198	-0.0135829	0.00619437	0.0140403	-0.00256776	0.0085058	-0.00626738	-0.00210042	-0.0134757	-0.00309039	-0.0116237	-0.0233173	0.00147581	-0.0096271
353.55	-0.0215558	-0.0759813	-0.0245239	-0.0269509	-0.0297446	-0.0383675	-0.044444	-0.0440575	-0.0429325	-0.0379285	-0.0539552	-0.014537	-0.0344839	-0.0458939	-0.0188137	-0.0485813	-0.0475835	-0.015734	-0.0287356	-0.0345913	-0.0414228	-0.0397738	-0.0310593	-0.0135064	0.00599351	0.0154241	-0.00248384	0.00903237	-0.0055283	0.000639025	-0.0139126	-0.00404229	-0.0120139	-0.0222315	-0.000287643	-0.0103915
353.56	-0.0234283	-0.0745483	-0.0234623	-0.0268893	-0.0296299	-0.0372337	-0.043288	-0.0433297	-0.0427616	-0.0385368	-0.0532124	-0.0145484	-0.0331398	-0.0447847	-0.0179749	-0.0462407	-0.0491821	-0.0131592	-0.0268943	-0.0330025	-0.0400754	-0.0400411	-0.0293011	-0.0133724	0.00551219	0.0164586	-0.00217296	0.00929161	-0.00483916	0.00353452	-0.0144957	-0.00503482	-0.0121449	-0.0210188	-0.00211003	-0.0112847
353.57	-0.0256102	-0.072579	-0.0226061	-0.0269064	-0.0294393	-0.03607	-0.042003	-0.0426424	-0.0427129	-0.0390017	-0.0523571	-0.0148058	-0.0322633	-0.0436648	-0.0175282	-0.0437291	-0.0505545	-0.0106772	-0.0251196	-0.0312225	-0.0384267	-0.0402077	-0.0272818	-0.0131753	0.00475798	0.0170781	-0.00163449	0.00930748	-0.00414811	0.00644987	-0.0152182	-0.00597772	-0.0120273	-0.0196824	-0.00392759	-0.0122588
353.58	-0.0281173	-0.0701125	-0.0220383	-0.0269797	-0.0291648	-0.0349164	-0.0406778	-0.04197	-0.0427824	-0.0393432	-0.051435	-0.015298	-0.0318493	-0.0425042	-0.017478	-0.0411293	-0.051689	-0.0082862	-0.0234832	-0.0292964	-0.0365344	-0.0402988	-0.0250472	-0.0128926	0.00372125	0.0172275	-0.000886772	0.00910396	-0.0034214	0.0092613	-0.0160462	-0.00681881	-0.0116624	-0.0182384	-0.00572466	-0.0132712
353.59	-0.0309649	-0.0672298	-0.0217764	-0.027075	-0.0287836	-0.0337772	-0.0393797	-0.0412928	-0.0429486	-0.0396085	-0.0504246	-0.015958	-0.0318553	-0.0413122	-0.0178175	-0.0385511	-0.0525689	-0.00600635	-0.0220037	-0.0272784	-0.0344399	-0.0402998	-0.0226584	-0.0125673	0.00242926	0.0168559	4.18755e-05	0.00875413	-0.00267945	0.0118451	-0.0169342	-0.00753981	-0.0110696	-0.0167399	-0.00746439	-0.0142777
353.6	-0.034145	-0.0640024	-0.0217681	-0.0271833	-0.0283232	-0.0326528	-0.0381191	-0.0406179	-0.0431552	-0.0398409	-0.0493511	-0.0167488	-0.032262	-0.040113	-0.018499	-0.0360856	-0.0532187	-0.00388611	-0.0206526	-0.0252375	-0.0321736	-0.0402418	-0.0202077	-0.0122421	0.000967473	0.0159479	0.00111823	0.00831866	-0.00196445	0.014102	-0.0178501	-0.00809417	-0.0103056	-0.0152538	-0.00905337	-0.0152379
353.61	-0.0376249	-0.0604775	-0.0219989	-0.0273301	-0.0278267	-0.031533	-0.036894	-0.0399682	-0.0433524	-0.0400437	-0.0482143	-0.0176415	-0.0330111	-0.0389706	-0.0194608	-0.033821	-0.0536346	-0.001954	-0.0194065	-0.0231929	-0.02973	-0.040136	-0.0177667	-0.0119538	-0.000658225	0.0145478	0.00227236	0.00781369	-0.00129946	0.0159382	-0.0187857	-0.00842595	-0.009383	-0.0138391	-0.0104054	-0.0161365
353.62	-0.0413364	-0.0567037	-0.0224136	-0.027545	-0.0273246	-0.0304718	-0.0357098	-0.0393623	-0.043539	-0.0401889	-0.0469975	-0.0186182	-0.0340424	-0.0379091	-0.0206809	-0.0318192	-0.0538278	-0.00025816	-0.0182269	-0.0211577	-0.0271309	-0.0399435	-0.0154189	-0.0116958	-0.00244366	0.0127711	0.00343558	0.0072401	-0.000700166	0.0173046	-0.0197142	-0.00850944	-0.00829398	-0.012513	-0.0114727	-0.0169622
353.63	-0.0451877	-0.0527458	-0.0229773	-0.0278569	-0.0267752	-0.0294895	-0.0345749	-0.038849	-0.0437221	-0.0402438	-0.0457142	-0.0196794	-0.0353166	-0.0369394	-0.0221145	-0.0301299	-0.0537618	0.00116746	-0.0171176	-0.0191296	-0.0244124	-0.0396137	-0.0132378	-0.0114596	-0.00433321	0.0107238	0.0045757	0.00662813	-0.000195875	0.0182587	-0.0206498	-0.0083351	-0.00704947	-0.0112679	-0.0122311	-0.0177301
353.64	-0.0490529	-0.0487022	-0.0236762	-0.0282662	-0.0261765	-0.0286175	-0.0335275	-0.0384051	-0.0438599	-0.0402351	-0.0443462	-0.0208166	-0.0367908	-0.0361292	-0.0237217	-0.0287829	-0.0534019	0.00233585	-0.0161226	-0.0171134	-0.0216192	-0.0391239	-0.0112701	-0.0112947	-0.006319	0.00850514	0.00569726	0.0060237	0.000205256	0.0188468	-0.021609	-0.00793432	-0.00564605	-0.0101189	-0.0127064	-0.0184403
353.65	-0.052813	-0.0446974	-0.024492	-0.0287564	-0.0255546	-0.0278768	-0.0326246	-0.0379999	-0.0439537	-0.0402102	-0.0428704	-0.0220253	-0.0384068	-0.0355482	-0.0254784	-0.0278058	-0.0527042	0.00323046	-0.0152486	-0.0151106	-0.0187737	-0.0384577	-0.0094976	-0.0112495	-0.00841925	0.0062305	0.00682328	0.00552561	0.000438275	0.0190712	-0.0226144	-0.00734431	-0.00411212	-0.00907128	-0.0129405	-0.0190983
353.66	-0.0563811	-0.0407821	-0.0254623	-0.0292647	-0.0249133	-0.0272698	-0.0318782	-0.0375554	-0.0440615	-0.0401606	-0.041234	-0.0232647	-0.0400893	-0.0352428	-0.0273368	-0.0271986	-0.0516616	0.00382903	-0.0144521	-0.0131524	-0.0158834	-0.0376709	-0.00794428	-0.0113459	-0.0105787	0.00396001	0.0079484	0.00521722	0.000480071	0.0189536	-0.0236307	-0.00657193	-0.00253568	-0.00813996	-0.0129551	-0.0197274
353.67	-0.059671	-0.0370431	-0.0265854	-0.0297274	-0.0242354	-0.02679	-0.0313	-0.037042	-0.0442283	-0.0400779	-0.0394074	-0.0244998	-0.0417382	-0.0352284	-0.0292354	-0.0269862	-0.0503378	0.00410189	-0.0137224	-0.0113106	-0.0129613	-0.0368262	-0.00667007	-0.0115535	-0.0127214	0.00178679	0.00903399	0.00517471	0.000373039	0.0184792	-0.0246042	-0.00567735	-0.000959488	-0.00734979	-0.0127953	-0.0203469
353.68	-0.0626192	-0.0335368	-0.027806	-0.0301425	-0.0235636	-0.0264484	-0.0309084	-0.0364911	-0.0444138	-0.0399584	-0.0374105	-0.0256796	-0.0432905	-0.0354491	-0.0310794	-0.0271934	-0.0488152	0.00403197	-0.0130834	-0.00965413	-0.0100184	-0.0359512	-0.00566872	-0.0118305	-0.0147602	-0.000187755	0.0100082	0.00540677	0.000178784	0.0176617	-0.0254959	-0.00468262	0.000586896	-0.00671867	-0.0124906	-0.0210106
353.69	-0.0651638	-0.0302805	-0.0290719	-0.0305282	-0.0229608	-0.0262444	-0.0306811	-0.0359838	-0.044644	-0.0398235	-0.0352768	-0.0267659	-0.0446898	-0.0358821	-0.0328023	-0.0277762	-0.0471602	0.00363938	-0.0125619	-0.00822659	-0.00704937	-0.0350584	-0.00492734	-0.0121441	-0.0166549	-0.00192165	0.0108246	0.00584678	-4.52233e-05	0.0164769	-0.0263371	-0.00361271	0.00204337	-0.00619752	-0.0120663	-0.0217567
353.7	-0.0672835	-0.0272977	-0.0303474	-0.030906	-0.0224791	-0.0261655	-0.0305547	-0.0355855	-0.0449196	-0.0396742	-0.0330466	-0.0277229	-0.0458844	-0.0364815	-0.0343689	-0.0287048	-0.0453972	0.00293417	-0.0121692	-0.00702915	-0.00410893	-0.0341535	-0.00443825	-0.012474	-0.0183878	-0.00337937	0.0114361	0.00642969	-0.000285787	0.0149261	-0.0271522	-0.00252112	0.00332911	-0.00572221	-0.011505	-0.02261
353.71	-0.0689441	-0.0246495	-0.0315921	-0.0313005	-0.0221877	-0.0262078	-0.0305269	-0.0353085	-0.0452131	-0.0395172	-0.0307848	-0.0285079	-0.0468573	-0.0372008	-0.0357943	-0.0299234	-0.0435273	0.00188705	-0.0119515	-0.00604551	-0.0013022	-0.033271	-0.00416974	-0.0127902	-0.0199215	-0.00457432	0.011814	0.00710259	-0.000530513	0.0130497	-0.027964	-0.00143695	0.00445838	-0.00528951	-0.0107744	-0.0235638
353.72	-0.0701424	-0.022334	-0.0328191	-0.0317222	-0.0221093	-0.0263637	-0.0306002	-0.0351525	-0.0455006	-0.0393823	-0.0285651	-0.0291218	-0.0475888	-0.038034	-0.0370803	-0.0313598	-0.0415274	0.000491133	-0.0118736	-0.00523048	0.00129936	-0.0324133	-0.00407559	-0.0130472	-0.0212355	-0.00558796	0.0120019	0.00783203	-0.000788539	0.0108916	-0.0287741	-0.000359315	0.00546001	-0.00493537	-0.00985347	-0.0245978
353.73	-0.070889	-0.0203216	-0.0340078	-0.032151	-0.0223118	-0.0266135	-0.0307477	-0.0350465	-0.0457364	-0.0393062	-0.0264038	-0.0296113	-0.0480935	-0.0389937	-0.038247	-0.0329298	-0.0393739	-0.00120283	-0.0118422	-0.00451868	0.00360992	-0.0315795	-0.00411046	-0.013221	-0.0223004	-0.00650259	0.0120709	0.00860867	-0.00105127	0.00849838	-0.0295592	0.00073529	0.0063355	-0.00466355	-0.00871178	-0.0256807
353.74	-0.0712457	-0.0186188	-0.0351538	-0.0325448	-0.0228213	-0.0269633	-0.0309867	-0.0349437	-0.0458926	-0.0393497	-0.0242922	-0.0300105	-0.0483569	-0.0400628	-0.0392947	-0.0345189	-0.0370479	-0.00314342	-0.0117919	-0.00384845	0.00556983	-0.030773	-0.00424647	-0.0133336	-0.0231087	-0.00733589	0.0120228	0.00942404	-0.00130532	0.00597487	-0.0302944	0.00181874	0.00706826	-0.00442766	-0.0073455	-0.0267573
353.75	-0.0712474	-0.0172173	-0.0362989	-0.0328713	-0.0236216	-0.0274181	-0.0313714	-0.0347818	-0.0459326	-0.0395422	-0.0222139	-0.0303664	-0.0483698	-0.0412618	-0.0401914	-0.0360251	-0.0346105	-0.00529191	-0.0116942	-0.00314447	0.00714375	-0.030016	-0.00447505	-0.0134008	-0.0236346	-0.00805099	0.0118445	0.010267	-0.00155503	0.0034246	-0.0309395	0.00284476	0.00759454	-0.00417968	-0.00580662	-0.0278011
353.76	-0.0708933	-0.0161301	-0.0373881	-0.033113	-0.0246687	-0.028017	-0.0320053	-0.0345577	-0.0457912	-0.0398623	-0.0201989	-0.0306946	-0.0481342	-0.0425755	-0.0409141	-0.0374129	-0.0321365	-0.00762214	-0.0115553	-0.00237444	0.00830842	-0.0293523	-0.00478572	-0.0134234	-0.0238717	-0.00868005	0.0115434	0.0111523	-0.00176324	0.00090254	-0.0314466	0.00379396	0.00784567	-0.00389558	-0.00417002	-0.0287448
353.77	-0.0702128	-0.0153981	-0.038329	-0.0332847	-0.0259098	-0.028789	-0.032923	-0.0342165	-0.045399	-0.0402706	-0.0182893	-0.0309558	-0.0476274	-0.0439607	-0.0414304	-0.0386575	-0.0296756	-0.0101268	-0.0113971	-0.00152015	0.00906242	-0.0287675	-0.00519951	-0.0133626	-0.0238678	-0.00922017	0.0111383	0.0120355	-0.00192552	-0.0015463	-0.0318045	0.00464661	0.00776085	-0.00351684	-0.002515	-0.0295126
353.78	-0.0692256	-0.0150138	-0.0390469	-0.0333451	-0.0273185	-0.0297413	-0.0340947	-0.0337263	-0.0447481	-0.0407189	-0.0165809	-0.0310355	-0.0468057	-0.0454239	-0.0417054	-0.0397293	-0.0272394	-0.0127555	-0.01127	-0.000593404	0.00939402	-0.0282367	-0.00572851	-0.0131628	-0.0236474	-0.00965622	0.0106365	0.012851	-0.00204793	-0.00388576	-0.0320183	0.00541359	0.0073183	-0.00300214	-0.000922782	-0.0300451
353.79	-0.0679212	-0.0149912	-0.0395076	-0.0332956	-0.028877	-0.0308424	-0.0354559	-0.0330858	-0.0438678	-0.0412105	-0.0151906	-0.0308983	-0.0456028	-0.0469872	-0.0417081	-0.0405915	-0.0248688	-0.0154212	-0.0112031	0.000351186	0.00930919	-0.027699	-0.00640114	-0.0127827	-0.0232757	-0.0099643	0.010043	0.0135678	-0.00213087	-0.00605627	-0.0320618	0.00606274	0.00653931	-0.00236913	0.000516651	-0.0303143
353.8	-0.0662977	-0.0153266	-0.0396734	-0.0331378	-0.0305979	-0.0320114	-0.0369112	-0.0322777	-0.0427798	-0.0417993	-0.0141365	-0.0305762	-0.0440013	-0.0486238	-0.041432	-0.0412071	-0.0226241	-0.0180368	-0.0111779	0.00125913	0.00882629	-0.0270806	-0.00725061	-0.0122119	-0.0228085	-0.0100583	0.00934365	0.0141991	-0.00213303	-0.00804935	-0.0319381	0.00658541	0.00550086	-0.0016404	0.00177808	-0.0303446
353.81	-0.0643847	-0.0159911	-0.0395357	-0.032869	-0.0324362	-0.0331398	-0.0383619	-0.0312989	-0.0415152	-0.0425292	-0.0133598	-0.0300816	-0.0420704	-0.0502583	-0.0409526	-0.0415878	-0.0205419	-0.020529	-0.0111538	0.00208099	0.00797464	-0.0263871	-0.00827032	-0.0114656	-0.0223195	-0.00991531	0.00855702	0.0147555	-0.00203893	-0.00987474	-0.0316156	0.00696303	0.00429481	-0.000830723	0.00288377	-0.0301836
353.82	-0.062244	-0.0169317	-0.0390513	-0.0324906	-0.0343422	-0.0341618	-0.0396982	-0.0301534	-0.0401168	-0.0434003	-0.0127813	-0.0293992	-0.0398982	-0.0518018	-0.0403487	-0.0417743	-0.0186392	-0.0228371	-0.0110731	0.00281787	0.00677662	-0.0256775	-0.00946053	-0.0105563	-0.0218808	-0.00954324	0.00768047	0.0152283	-0.00186262	-0.0115596	-0.0310859	0.00715035	0.00301018	8.58663e-06	0.00387469	-0.0298505
353.83	-0.0599705	-0.0181185	-0.0381997	-0.0320108	-0.036276	-0.0350745	-0.0408152	-0.0288541	-0.0386604	-0.0443779	-0.0123388	-0.0284694	-0.0375537	-0.0531882	-0.0396657	-0.0417831	-0.0169299	-0.0249073	-0.0108967	0.00349498	0.00528003	-0.0250054	-0.0107956	-0.00948448	-0.0214887	-0.00893628	0.00664378	0.0156349	-0.00157497	-0.0130943	-0.0303806	0.00712161	0.0017038	0.00085309	0.00478431	-0.0293709
353.84	-0.0576	-0.0195312	-0.0370403	-0.0314499	-0.0382106	-0.035931	-0.0416661	-0.0274491	-0.0372064	-0.0453928	-0.0119799	-0.0272577	-0.035016	-0.0543834	-0.0388999	-0.0416241	-0.0154467	-0.0267212	-0.0106155	0.00410861	0.00353309	-0.0243902	-0.0122378	-0.00828303	-0.0211512	-0.00809688	0.00542439	0.016048	-0.00115715	-0.0144318	-0.0295275	0.00683762	0.000354531	0.00166263	0.00558796	-0.028758
353.85	-0.0551562	-0.0211562	-0.0356708	-0.0308484	-0.0401102	-0.0367432	-0.0422424	-0.025967	-0.0357995	-0.0463446	-0.0116904	-0.0257854	-0.0322309	-0.0553983	-0.0380518	-0.0413439	-0.0142061	-0.0282241	-0.0102339	0.00467136	0.00154303	-0.0238355	-0.0137443	-0.00699024	-0.0208651	-0.00707223	0.00400103	0.0164906	-0.000629207	-0.0154901	-0.0285245	0.00628304	-0.00104585	0.00236557	0.00622596	-0.0280208
353.86	-0.0526395	-0.0229476	-0.0341844	-0.0302697	-0.0419365	-0.0374339	-0.0425701	-0.0243822	-0.034442	-0.0471701	-0.0114498	-0.0241189	-0.0292157	-0.0562851	-0.0371119	-0.0409595	-0.0132433	-0.0293943	-0.00978148	0.00518678	-0.000671527	-0.0233241	-0.0152781	-0.00564004	-0.0206202	-0.00589904	0.00233666	0.016917	-8.5617e-06	-0.0162062	-0.0273413	0.00543704	-0.00246362	0.00288799	0.00669539	-0.0271711
353.87	-0.0500537	-0.0248288	-0.0326494	-0.0297605	-0.0436709	-0.0379815	-0.0426697	-0.0226789	-0.0332049	-0.0478938	-0.0112324	-0.0222694	-0.0260911	-0.0570599	-0.0360692	-0.0405061	-0.0125611	-0.0303067	-0.00928731	0.00561697	-0.00299279	-0.0228467	-0.0168054	-0.00425277	-0.0203594	-0.00461072	0.00042553	0.0172485	0.000671531	-0.0165376	-0.0259192	0.00433957	-0.00388334	0.0032383	0.00697323	-0.0262369
353.88	-0.0473853	-0.0266907	-0.0310513	-0.0293408	-0.0452395	-0.0384046	-0.0425472	-0.0208683	-0.0321586	-0.048542	-0.011012	-0.0202681	-0.0230158	-0.0576738	-0.0349344	-0.0400121	-0.0121484	-0.0310409	-0.00878955	0.00593191	-0.00528825	-0.0224013	-0.0182648	-0.00283748	-0.0200458	-0.00325168	-0.00171218	0.0174552	0.0014019	-0.0164825	-0.0242567	0.0029983	-0.00529358	0.00340969	0.00704998	-0.0252481
353.89	-0.0446605	-0.0284609	-0.0293713	-0.0290355	-0.0465587	-0.0387627	-0.0422069	-0.0189921	-0.0313307	-0.0491239	-0.0107652	-0.0182094	-0.0201142	-0.0580664	-0.0337496	-0.0394439	-0.0119886	-0.0316411	-0.00828629	0.00611058	-0.00750872	-0.0219928	-0.0195779	-0.00142779	-0.0196958	-0.00188876	-0.003999	0.0175537	0.00221479	-0.0160827	-0.0223544	0.00142122	-0.0066949	0.00336188	0.00693611	-0.0242225
353.9	-0.0419248	-0.030093	-0.0276199	-0.0288575	-0.0475517	-0.0390981	-0.0416123	-0.0170842	-0.0307441	-0.0496554	-0.0105398	-0.0161716	-0.0174523	-0.0581807	-0.0325362	-0.0387599	-0.0120473	-0.0321513	-0.0077704	0.00613271	-0.0096512	-0.0216271	-0.0207325	-8.49454e-05	-0.0193037	-0.000594581	-0.00631408	0.0175389	0.00309663	-0.0153321	-0.0202636	-0.000392502	-0.00806906	0.00304371	0.00658705	-0.0231779
353.91	-0.039198	-0.0315405	-0.0258512	-0.0288235	-0.0481777	-0.0393648	-0.0407339	-0.015132	-0.0304145	-0.0500966	-0.0104068	-0.0141989	-0.0151094	-0.0579764	-0.0312869	-0.0379138	-0.0122467	-0.0325722	-0.00729442	0.00601544	-0.0116761	-0.0213176	-0.0217871	0.00112432	-0.0188552	0.000607181	-0.00852836	0.0173603	0.00402881	-0.0142348	-0.0180257	-0.00241072	-0.00938254	0.00247525	0.00602861	-0.0221647
353.92	-0.0365257	-0.0327575	-0.0241067	-0.0289009	-0.0484324	-0.0395418	-0.039594	-0.0131732	-0.0303482	-0.0504063	-0.0104091	-0.012344	-0.0131232	-0.0573541	-0.0300433	-0.0368537	-0.0125191	-0.0328459	-0.00691186	0.00575391	-0.0135366	-0.0210524	-0.0227666	0.00217917	-0.0183188	0.00169797	-0.0106312	0.016969	0.00504022	-0.0128215	-0.0156684	-0.00460627	-0.0105995	0.00171077	0.00529769	-0.0212113
353.93	-0.0339726	-0.0336885	-0.0224336	-0.0290848	-0.0483684	-0.0396301	-0.0382559	-0.0112202	-0.0305596	-0.05057	-0.0106148	-0.0106538	-0.0115172	-0.0562945	-0.0288253	-0.0355471	-0.0128435	-0.0329572	-0.00666873	0.00534766	-0.0152701	-0.0208563	-0.0236561	0.00310026	-0.0176848	0.00260585	-0.0126522	0.0163257	0.00611583	-0.0111217	-0.0132251	-0.00695483	-0.0116993	0.000775797	0.00437311	-0.0202916
353.94	-0.0315917	-0.0343095	-0.0208817	-0.0293481	-0.0480015	-0.0396215	-0.036773	-0.00932437	-0.0310245	-0.0505541	-0.01106	-0.00918528	-0.0103197	-0.0547834	-0.027653	-0.0339602	-0.0132459	-0.0329094	-0.00659153	0.00483494	-0.0169203	-0.0207757	-0.024381	0.0039127	-0.0170208	0.00322047	-0.014564	0.0154256	0.0072456	-0.00921122	-0.010701	-0.00933403	-0.0126937	-0.000329583	0.00325321	-0.0193834
353.95	-0.0294385	-0.0346493	-0.0194939	-0.0296558	-0.0473213	-0.0394847	-0.0352016	-0.00749702	-0.0316873	-0.0503325	-0.0117708	-0.00794496	-0.00956875	-0.0528389	-0.0265306	-0.0321238	-0.0137073	-0.032688	-0.00672295	0.00422134	-0.0184997	-0.0208353	-0.0249019	0.00462011	-0.0163723	0.00349939	-0.0163314	0.0142812	0.00841803	-0.00717526	-0.00809252	-0.0115958	-0.0135928	-0.001592	0.00198189	-0.0184288
353.96	-0.0275265	-0.0347603	-0.0183036	-0.0299658	-0.0463054	-0.0391815	-0.0336193	-0.00573148	-0.032547	-0.0498793	-0.0127385	-0.00689808	-0.00923124	-0.0505005	-0.0254758	-0.0301308	-0.0142159	-0.0322693	-0.0071264	0.00345388	-0.0199933	-0.0210386	-0.0252179	0.00519139	-0.015741	0.00343239	-0.0179207	0.0128961	0.00961225	-0.00513367	-0.00537952	-0.0136784	-0.0143965	-0.00297755	0.000623051	-0.0174415
353.97	-0.0258763	-0.0346915	-0.0172801	-0.0302999	-0.04496	-0.0386951	-0.0320919	-0.00404644	-0.0336012	-0.0492149	-0.0138919	-0.0060406	-0.00927217	-0.0478243	-0.0244715	-0.0280412	-0.0147777	-0.0316976	-0.00781963	0.00248825	-0.0213926	-0.0213419	-0.0253664	0.0056211	-0.0151169	0.00305298	-0.0193424	0.0112967	0.0108062	-0.00322459	-0.00259716	-0.0155365	-0.0150623	-0.0044734	-0.000804943	-0.0164111
353.98	-0.0245209	-0.0345134	-0.0164016	-0.0306355	-0.0433255	-0.0380139	-0.03068	-0.00246354	-0.0347774	-0.0484125	-0.0151309	-0.00540121	-0.00962997	-0.0448323	-0.0235052	-0.0259262	-0.0153922	-0.0309925	-0.00874943	0.0013537	-0.022708	-0.0216962	-0.0254004	0.00592356	-0.0145073	0.0024045	-0.0205635	0.00950998	0.011913	-0.00150075	0.000212852	-0.0171577	-0.0155292	-0.00606219	-0.00227903	-0.0153414
353.99	-0.0234513	-0.0342685	-0.0156328	-0.0309689	-0.041425	-0.0371095	-0.029361	-0.0010525	-0.0359918	-0.0475133	-0.0163811	-0.00496908	-0.0102444	-0.0415488	-0.0225621	-0.0238475	-0.0160073	-0.0302044	-0.00984156	3.57211e-05	-0.0239194	-0.0220472	-0.0253566	0.00607144	-0.0139353	0.00157363	-0.02157	0.00757013	0.0128492	-2.54355e-06	0.00299251	-0.0185155	-0.0158091	-0.00772139	-0.00372917	-0.0142692
354	-0.0226269	-0.0339178	-0.0149472	-0.0313102	-0.0393021	-0.0359999	-0.0281224	0.00012912	-0.0371731	-0.0464878	-0.017621	-0.00475039	-0.0111075	-0.0380254	-0.0216226	-0.0218398	-0.0165942	-0.0293889	-0.0110952	-0.00146968	-0.0250099	-0.0223433	-0.0252279	0.00607438	-0.0134333	0.000664472	-0.0223851	0.00547434	0.0135661	0.00126674	0.00570044	-0.0195972	-0.0158962	-0.00942687	-0.00503172	-0.0132456
354.01	-0.0219761	-0.0334362	-0.0143396	-0.0316173	-0.0369948	-0.0347179	-0.0269773	0.00105911	-0.0382844	-0.0452886	-0.0187808	-0.00471582	-0.0121347	-0.034318	-0.0207374	-0.0199122	-0.017111	-0.0285676	-0.0125146	-0.00314431	-0.0259736	-0.0225259	-0.025004	0.00595545	-0.0130426	-0.000203576	-0.0230481	0.00324804	0.0140346	0.00233643	0.00828102	-0.0204248	-0.0157692	-0.0111835	-0.00612696	-0.0122693
354.02	-0.0214137	-0.0328351	-0.0138096	-0.0318199	-0.0345285	-0.0333169	-0.0259428	0.00171694	-0.0393071	-0.0439129	-0.0198016	-0.00483072	-0.0132604	-0.0304789	-0.0199577	-0.0180824	-0.0175344	-0.0277511	-0.0140636	-0.00491715	-0.0267983	-0.0225367	-0.0246613	0.00574883	-0.0127335	-0.0009687	-0.0235427	0.000918063	0.0142256	0.00326854	0.0106575	-0.0210537	-0.0154634	-0.0129558	-0.00698983	-0.0113386
354.03	-0.0208505	-0.0321559	-0.0133837	-0.0318576	-0.031904	-0.0318204	-0.0250503	0.00210765	-0.0402591	-0.0423819	-0.0206474	-0.00508937	-0.0144312	-0.0265847	-0.0192754	-0.0163743	-0.0178507	-0.0269307	-0.0157253	-0.00670452	-0.0274868	-0.0223537	-0.0241968	0.00543153	-0.0124877	-0.00164252	-0.0238418	-0.00144165	0.0141347	0.00410235	0.0127572	-0.0215233	-0.014986	-0.0147	-0.00765222	-0.0104699
354.04	-0.0202385	-0.031441	-0.0130789	-0.0316982	-0.0291534	-0.0302313	-0.0243324	0.00228756	-0.0411345	-0.0407526	-0.0212953	-0.00546226	-0.0155584	-0.0227391	-0.0186516	-0.0147979	-0.0180824	-0.0260824	-0.0174931	-0.00844481	-0.0280434	-0.0219903	-0.0236268	0.00497969	-0.0123308	-0.00221818	-0.023954	-0.00379111	0.0137987	0.00481963	0.0145394	-0.0218789	-0.0143756	-0.016335	-0.00815304	-0.00967979
354.05	-0.0195406	-0.0307352	-0.0129085	-0.0313294	-0.026324	-0.0285636	-0.0237419	0.00224931	-0.0419457	-0.039044	-0.021722	-0.0059334	-0.016574	-0.019007	-0.0180768	-0.0133564	-0.0182454	-0.0252218	-0.0193316	-0.0101074	-0.0284724	-0.0214925	-0.0229585	0.00441679	-0.0122585	-0.00269344	-0.023911	-0.006099	0.0132524	0.00540672	0.0160246	-0.0221052	-0.0136822	-0.0178132	-0.00851274	-0.00900662
354.06	-0.0187265	-0.0300499	-0.0128872	-0.0307713	-0.0234314	-0.0268245	-0.023241	0.00195229	-0.0426773	-0.0372651	-0.021916	-0.00646711	-0.0174642	-0.0154071	-0.0175344	-0.0120266	-0.0184173	-0.0243199	-0.0212197	-0.0117094	-0.0287679	-0.0209121	-0.0222458	0.00375781	-0.0121961	-0.00307581	-0.0237655	-0.00836347	0.0125621	0.00587919	0.0172403	-0.0221555	-0.012918	-0.0191108	-0.00872518	-0.00850653
354.07	-0.0177732	-0.0294099	-0.0129819	-0.0300861	-0.020557	-0.0250382	-0.0228077	0.00131296	-0.0432518	-0.0354638	-0.0218981	-0.00704475	-0.0182326	-0.0119354	-0.0170304	-0.0108023	-0.0186745	-0.0233944	-0.0231403	-0.0132305	-0.0289143	-0.0203147	-0.0215333	0.00302712	-0.0121277	-0.00337178	-0.0234934	-0.0105857	0.0118019	0.00621627	0.0181589	-0.0219749	-0.0120638	-0.0202249	-0.00879958	-0.008255
354.08	-0.0166639	-0.0288186	-0.013187	-0.029333	-0.0177889	-0.0232601	-0.0223945	0.0002901	-0.0435682	-0.0336633	-0.0217252	-0.0076132	-0.0189118	-0.00859098	-0.0165989	-0.00965729	-0.0190169	-0.0224717	-0.0250903	-0.0146625	-0.0289203	-0.0197409	-0.0208004	0.00224005	-0.01206	-0.00362344	-0.0230685	-0.0127919	0.0110063	0.00640386	0.0187282	-0.0215409	-0.0111399	-0.0211147	-0.00872172	-0.00832445
354.09	-0.0153933	-0.0282715	-0.0134834	-0.0285259	-0.0151845	-0.0215189	-0.0219655	-0.00112812	-0.0435613	-0.0318744	-0.0214404	-0.00813206	-0.0195177	-0.00543062	-0.0162902	-0.0085693	-0.0194116	-0.0215571	-0.0270391	-0.0159928	-0.0288475	-0.0191742	-0.0200327	0.00139508	-0.0120442	-0.00391646	-0.0224681	-0.0149881	0.0101753	0.0064246	0.0189115	-0.0208776	-0.0102085	-0.0217593	-0.0084907	-0.00870738
354.1	-0.0139885	-0.0277881	-0.0138478	-0.0276415	-0.0127817	-0.0198319	-0.0214923	-0.00287929	-0.0431689	-0.0300682	-0.0211009	-0.00854043	-0.0200347	-0.00249274	-0.0161535	-0.00752904	-0.0197787	-0.0206411	-0.0289089	-0.0171742	-0.0287589	-0.0186153	-0.0192378	0.000513592	-0.0120926	-0.00428364	-0.0217064	-0.0171227	0.0092694	0.00626297	0.0187184	-0.0199793	-0.00929223	-0.0221861	-0.00810343	-0.00941066
354.11	-0.012495	-0.0273826	-0.0142482	-0.0266694	-0.0106103	-0.0182058	-0.0210292	-0.00485797	-0.0423549	-0.0282465	-0.0207721	-0.00883469	-0.0204662	0.00017423	-0.0161658	-0.00648176	-0.0200711	-0.0197053	-0.0306245	-0.0181377	-0.0287078	-0.018072	-0.0184137	-0.000362708	-0.0121619	-0.00477981	-0.0207599	-0.0191563	0.00826479	0.00591981	0.0181206	-0.0188169	-0.00841302	-0.0224468	-0.00757721	-0.0104182
354.12	-0.0109789	-0.0270363	-0.0146827	-0.0255734	-0.00869677	-0.0166407	-0.0206104	-0.00694926	-0.0411335	-0.0264361	-0.0204898	-0.0090571	-0.0207816	0.00252943	-0.0162754	-0.00539177	-0.020297	-0.0186953	-0.032061	-0.0188217	-0.0287034	-0.0175529	-0.0175591	-0.00116661	-0.0122123	-0.00544727	-0.0195766	-0.0210503	0.00715657	0.00541471	0.0171336	-0.0173862	-0.00762714	-0.022526	-0.00695975	-0.0116668
354.13	-0.00947492	-0.0267609	-0.0151072	-0.0243344	-0.00707115	-0.0151652	-0.0202633	-0.00905205	-0.0395391	-0.0246471	-0.020254	-0.00924656	-0.0209608	0.00457248	-0.0164376	-0.0042276	-0.0204671	-0.0175496	-0.0331785	-0.0191786	-0.02876	-0.0170639	-0.0166552	-0.00183984	-0.0121959	-0.0062553	-0.0181689	-0.0227819	0.00595112	0.00477571	0.0157926	-0.0157169	-0.00698664	-0.0223535	-0.00634066	-0.0131063
354.14	-0.00798948	-0.0265607	-0.0155345	-0.022949	-0.00570792	-0.013857	-0.020051	-0.0111216	-0.0376454	-0.0228986	-0.0200688	-0.00939836	-0.0209919	0.00631858	-0.016633	-0.00298332	-0.0206129	-0.0162632	-0.0340051	-0.0192048	-0.0288541	-0.0165859	-0.0157039	-0.00232942	-0.0121177	-0.00711609	-0.0166055	-0.024329	0.00468036	0.00403867	0.0141506	-0.0138609	-0.00651626	-0.0218814	-0.00583287	-0.0146808
354.15	-0.00649283	-0.0264086	-0.0159786	-0.0214555	-0.00458152	-0.0127328	-0.020009	-0.0131079	-0.0354859	-0.021196	-0.0199777	-0.00949312	-0.0208359	0.00773036	-0.0168331	-0.00170145	-0.0207708	-0.0148416	-0.0345758	-0.0188997	-0.0289591	-0.0160946	-0.0146958	-0.00258385	-0.0119982	-0.00800074	-0.0149042	-0.0256549	0.00335862	0.00323333	0.0122774	-0.0118499	-0.00624323	-0.0211004	-0.00550087	-0.0163316
354.16	-0.00500012	-0.0263453	-0.016372	-0.019871	-0.00369097	-0.0118113	-0.0201386	-0.0150005	-0.0330736	-0.0195436	-0.0200465	-0.00946757	-0.0204482	0.00880024	-0.0170212	-0.000418572	-0.0208961	-0.0132586	-0.0349155	-0.018294	-0.0290412	-0.0155584	-0.0136717	-0.00257313	-0.0119093	-0.00891247	-0.0130496	-0.0267315	0.00204838	0.00235507	0.0102391	-0.00968638	-0.00615255	-0.0200813	-0.00539074	-0.0180164
354.17	-0.00352438	-0.0263944	-0.016683	-0.0182291	-0.00306076	-0.0110782	-0.0203312	-0.016736	-0.0304586	-0.0179368	-0.0203096	-0.00926454	-0.0198209	0.00952595	-0.0171641	0.000858095	-0.0209048	-0.0114517	-0.0350518	-0.0174148	-0.0290713	-0.0149604	-0.0126842	-0.00229676	-0.0118774	-0.0097885	-0.0110439	-0.0275679	0.000755633	0.00142212	0.00809518	-0.00741197	-0.00620102	-0.0188595	-0.00550665	-0.0197362
354.18	-0.0020177	-0.026515	-0.0169201	-0.0165192	-0.00271258	-0.0105111	-0.020491	-0.0183186	-0.027688	-0.0164171	-0.020785	-0.00886625	-0.01896	0.00988828	-0.0172645	0.0021299	-0.0208063	-0.00932791	-0.0349925	-0.016295	-0.0290504	-0.0143115	-0.0117528	-0.00176843	-0.0118656	-0.0106083	-0.00893027	-0.0281354	-0.000526985	0.000414741	0.0059532	-0.00511103	-0.00633018	-0.0174678	-0.0058588	-0.0214942
354.19	-0.000449898	-0.0267334	-0.0170995	-0.014817	-0.00268427	-0.0100642	-0.0205254	-0.0197643	-0.0248098	-0.0150582	-0.0214319	-0.00836375	-0.0179088	0.00992402	-0.0173376	0.00335949	-0.0206656	-0.00684314	-0.0346711	-0.0149711	-0.0289762	-0.0136153	-0.0109123	-0.00100907	-0.0119092	-0.0113862	-0.0067609	-0.0283848	-0.00176472	-0.000664149	0.00391272	-0.00292271	-0.00649328	-0.0159724	-0.00645449	-0.02329
354.2	0.00116609	-0.0270281	-0.017224	-0.0131211	-0.00297781	-0.00970977	-0.0203587	-0.0210659	-0.0218561	-0.0138746	-0.0221369	-0.00783202	-0.0167225	0.00970415	-0.017427	0.00451306	-0.0205229	-0.00400414	-0.0340014	-0.0134805	-0.0288631	-0.0128672	-0.0101766	-9.2876e-05	-0.012044	-0.0121478	-0.00460007	-0.0283002	-0.00290641	-0.00182238	0.00203154	-0.000905371	-0.00665578	-0.0144148	-0.00727794	-0.0251043
354.21	0.00277231	-0.0273488	-0.0172959	-0.0114035	-0.00352812	-0.009486	-0.0199633	-0.0222344	-0.0188709	-0.0128608	-0.0228202	-0.00726419	-0.0154398	0.00927884	-0.0175585	0.00552724	-0.0203801	-0.000847627	-0.0329432	-0.0118613	-0.0286845	-0.012101	-0.00954765	0.000913748	-0.0122932	-0.0129514	-0.00248994	-0.0278935	-0.0038892	-0.00302284	0.000366666	0.000911765	-0.00680224	-0.0128322	-0.00832166	-0.026893
354.22	0.00430873	-0.0276437	-0.0173287	-0.00967438	-0.0042976	-0.00946293	-0.019309	-0.0232694	-0.0158895	-0.0119767	-0.0234832	-0.00665654	-0.0140834	0.00865945	-0.0177195	0.00633158	-0.0202061	0.00257212	-0.0314966	-0.0101016	-0.0284079	-0.0113182	-0.00904944	0.00196495	-0.0126577	-0.0137808	-0.000468239	-0.0271803	-0.00469076	-0.00421043	-0.0010754	0.00250169	-0.00694564	-0.0112606	-0.00955855	-0.0286174
354.23	0.00576056	-0.0278811	-0.0173668	-0.0079685	-0.00529618	-0.0096767	-0.0183922	-0.0241199	-0.0129641	-0.011202	-0.0241613	-0.00602358	-0.0126514	0.0078375	-0.0178547	0.00693767	-0.0199583	0.00616498	-0.029668	-0.00822002	-0.0279531	-0.0105452	-0.00866146	0.00301021	-0.0131129	-0.0146425	0.00142979	-0.0261564	-0.00528041	-0.0052919	-0.00230748	0.00388681	-0.00713086	-0.0097407	-0.0109761	-0.0302408
354.24	0.00712902	-0.0280292	-0.0174789	-0.00635177	-0.00651111	-0.0101605	-0.0172533	-0.0247656	-0.0101156	-0.0105043	-0.0248503	-0.00541499	-0.011137	0.00679541	-0.0179201	0.0073413	-0.01964	0.00985801	-0.0274674	-0.0062624	-0.0272657	-0.00983847	-0.00836141	0.00398408	-0.0136446	-0.0155425	0.0031701	-0.0248395	-0.00568327	-0.0061862	-0.00331653	0.00507755	-0.00735469	-0.00832963	-0.0125824	-0.031728
354.25	0.00839697	-0.0280282	-0.0176617	-0.0048751	-0.00788725	-0.0108854	-0.0159427	-0.0252169	-0.00737295	-0.00990663	-0.025515	-0.00487371	-0.00958103	0.00552807	-0.0178647	0.00753521	-0.0192806	0.0136116	-0.0249511	-0.00424691	-0.026345	-0.00923001	-0.00814493	0.00488241	-0.0141884	-0.0164734	0.00467638	-0.0233037	-0.00592892	-0.00687104	-0.0040666	0.00603103	-0.00758507	-0.00707547	-0.0143687	-0.0330352
354.26	0.00953994	-0.0278085	-0.017854	-0.00357154	-0.00937468	-0.0117882	-0.0145041	-0.0254701	-0.00476614	-0.00945927	-0.026094	-0.00444101	-0.00811162	0.00405757	-0.017673	0.00756784	-0.018905	0.0173401	-0.0221823	-0.002205	-0.0251728	-0.00875004	-0.00800185	0.00569867	-0.0146755	-0.0174097	0.00588286	-0.0216103	-0.00598809	-0.00734953	-0.00452685	0.00671634	-0.00780186	-0.00599859	-0.0163024	-0.0341338
354.27	0.0105522	-0.0273635	-0.017977	-0.00246952	-0.0109458	-0.012871	-0.0129477	-0.0255475	-0.00235908	-0.00923729	-0.0265586	-0.00416022	-0.006853	0.00245214	-0.0173221	0.00746067	-0.0184837	0.0209508	-0.0192263	-0.000210854	-0.0237068	-0.00847107	-0.00788678	0.00643257	-0.0150409	-0.018348	0.00677959	-0.0197804	-0.00586331	-0.00766379	-0.00468216	0.00716174	-0.00799173	-0.00508472	-0.018367	-0.0350084
354.28	0.0114356	-0.0267232	-0.0179513	-0.00155747	-0.0125397	-0.0141312	-0.01128	-0.025485	-0.000175774	-0.0092249	-0.0269028	-0.00407177	-0.00584762	0.000789638	-0.0168124	0.0072178	-0.018015	0.024397	-0.0161852	0.00164778	-0.0219708	-0.00842984	-0.00774608	0.00705071	-0.0153041	-0.0193077	0.00738488	-0.0178235	-0.00553707	-0.0077889	-0.00453232	0.00736037	-0.00814706	-0.00436308	-0.0205076	-0.0356022
354.29	0.0121577	-0.0259531	-0.017798	-0.000861754	-0.0141134	-0.0155436	-0.00951946	-0.0252716	0.00174934	-0.00941036	-0.0271258	-0.00419942	-0.00509813	-0.000885941	-0.0161146	0.00685463	-0.0174933	0.0276387	-0.0131215	0.0033148	-0.0200651	-0.0086444	-0.00756352	0.00748469	-0.0154875	-0.0203263	0.00771937	-0.0157675	-0.00501317	-0.00771342	-0.00406496	0.00731478	-0.00824732	-0.00383789	-0.022673	-0.0358465
354.3	0.0126892	-0.0250954	-0.0175627	-0.000404458	-0.0156531	-0.0170265	-0.00770893	-0.0249076	0.00334431	-0.00976301	-0.0272583	-0.00452483	-0.00459402	-0.00255347	-0.0151922	0.0063629	-0.0169085	0.0306479	-0.0100906	0.00474825	-0.0180632	-0.0091093	-0.00738937	0.00769778	-0.0156016	-0.0214229	0.00778417	-0.0136478	-0.00431585	-0.00743694	-0.00328511	0.00705737	-0.0082786	-0.00349458	-0.0248394	-0.0356975
354.31	0.0130288	-0.0241538	-0.0172374	-0.000172583	-0.0171479	-0.0185154	-0.00594584	-0.0243835	0.00457626	-0.0102431	-0.0273025	-0.00504732	-0.00432981	-0.00416172	-0.0140718	0.00574426	-0.0162881	0.0334444	-0.00716887	0.00594375	-0.0159995	-0.00980963	-0.00724877	0.00766968	-0.0156981	-0.0225808	0.00756902	-0.011528	-0.00345952	-0.00700802	-0.00215364	0.0066391	-0.00823201	-0.00325816	-0.026952	-0.0351137
354.32	0.0131404	-0.0231088	-0.0168179	-0.000142937	-0.0185572	-0.0200012	-0.00434208	-0.0237501	0.00546921	-0.0108263	-0.0272564	-0.00574676	-0.00423078	-0.00567262	-0.0127536	0.00501655	-0.0156944	0.0360515	-0.00437544	0.00691361	-0.0139179	-0.0107159	-0.00711571	0.00745739	-0.0158035	-0.0238285	0.00708033	-0.00945212	-0.00247231	-0.00649563	-0.000652057	0.00612313	-0.00810606	-0.00307501	-0.028955	-0.0340655
354.33	0.0129822	-0.0219642	-0.0163118	-0.000337122	-0.0198517	-0.0214299	-0.00296684	-0.0230482	0.00605729	-0.0115014	-0.0271314	-0.00657025	-0.00428477	-0.00705764	-0.011203	0.00417683	-0.0151489	0.0384418	-0.00171131	0.00770395	-0.0118847	-0.0118074	-0.00692253	0.00710429	-0.0159548	-0.0251957	0.0063583	-0.00743715	-0.0014254	-0.00594126	0.00118073	0.00558785	-0.00789296	-0.00293601	-0.0308223	-0.03258
354.34	0.0125625	-0.0207515	-0.0157617	-0.000737375	-0.0209914	-0.0227412	-0.0018655	-0.0223238	0.00636766	-0.0122427	-0.0268923	-0.00750239	-0.00446757	-0.00827133	-0.00944302	0.00321404	-0.014654	0.0405757	0.000845173	0.00836302	-0.00989486	-0.0130571	-0.0065983	0.00660515	-0.0161917	-0.0266856	0.00547751	-0.00548652	-0.000360901	-0.00539683	0.00328256	0.00512588	-0.00761605	-0.00283654	-0.0324735	-0.0306868
354.35	0.011894	-0.0194748	-0.0151964	-0.00128534	-0.0219393	-0.0238657	-0.00104342	-0.0215639	0.00641486	-0.0130685	-0.026515	-0.00851419	-0.00469255	-0.00932196	-0.00750134	0.00212601	-0.0142013	0.0424105	0.00330331	0.00889308	-0.00793652	-0.0143964	-0.00615967	0.00598245	-0.016483	-0.0282525	0.00445774	-0.00362392	0.000733333	-0.00484733	0.00558385	0.00474799	-0.00726018	-0.00274074	-0.0338152	-0.0284406
354.36	0.0110274	-0.018164	-0.014626	-0.0019249	-0.0226895	-0.0247436	-0.000464877	-0.0207685	0.00619712	-0.013964	-0.0259795	-0.00961044	-0.00489212	-0.0102173	-0.00542383	0.000913453	-0.0137909	0.0438763	0.00564265	0.00926938	-0.00601108	-0.0157595	-0.00565272	0.00525766	-0.0167955	-0.0298507	0.00329102	-0.00186312	0.00186292	-0.00430454	0.00800715	0.00439425	-0.00676467	-0.00258046	-0.0347781	-0.0258884
354.37	0.010006	-0.0168716	-0.0140631	-0.00264432	-0.0232723	-0.0253336	-8.1385e-05	-0.019946	0.00574166	-0.0149123	-0.0252881	-0.0108136	-0.00502063	-0.0109383	-0.00324579	-0.000379482	-0.0133854	0.0449153	0.00784406	0.00950781	-0.00414671	-0.0170549	-0.00513779	0.00446299	-0.017084	-0.0314201	0.00196835	-0.000169116	0.0029686	-0.00380137	0.0104494	0.004003	-0.00608478	-0.00232787	-0.0353096	-0.0230548
354.38	0.00886532	-0.0156114	-0.0135592	-0.00343459	-0.0237101	-0.0256196	0.000158119	-0.0190578	0.00514302	-0.0158991	-0.0244522	-0.0120887	-0.00502517	-0.0114204	-0.00102526	-0.00174961	-0.0129277	0.0454988	0.00986174	0.00965098	-0.00236806	-0.0182493	-0.00466549	0.00362728	-0.0173608	-0.0329277	0.000538883	0.00144552	0.00401797	-0.0033165	0.0128145	0.00350321	-0.00525333	-0.00197667	-0.0353582	-0.0200085
354.39	0.00765443	-0.014343	-0.0131206	-0.00428167	-0.0239852	-0.0256089	0.000301235	-0.0180774	0.00446692	-0.016838	-0.0234849	-0.0133423	-0.00488594	-0.0116748	0.00119322	-0.00318329	-0.0124032	0.0455938	0.0116268	0.0096997	-0.000668545	-0.0193078	-0.00425175	0.00276691	-0.017628	-0.0343501	-0.00102367	0.00296988	0.00502692	-0.00280751	0.0150455	0.00288714	-0.00431853	-0.00154725	-0.0349033	-0.0167983
354.4	0.00645764	-0.0130379	-0.0127578	-0.00514401	-0.0241022	-0.0253214	0.000322517	-0.0169649	0.00373053	-0.0176362	-0.0223631	-0.0145115	-0.00462565	-0.0117591	0.0033826	-0.00466182	-0.0118333	0.045247	0.0130815	0.00968651	0.000955244	-0.0201842	-0.00390236	0.00190455	-0.0178752	-0.0356839	-0.00274228	0.00443205	0.00602192	-0.00223133	0.017117	0.00216913	-0.0032876	-0.00105061	-0.0339259	-0.0134355
354.41	0.00535567	-0.0117224	-0.0124898	-0.00595639	-0.0240768	-0.0247578	0.000189403	-0.0157437	0.0029446	-0.0182521	-0.0210454	-0.0155632	-0.0042011	-0.0117199	0.00548617	-0.00614302	-0.0112311	0.044497	0.0142209	0.00963879	0.00249663	-0.0208444	-0.00366811	0.00105246	-0.0180699	-0.0369352	-0.00457643	0.00588416	0.00699791	-0.00156974	0.0189388	0.00136617	-0.00221187	-0.000515359	-0.0324833	-0.00989618
354.42	0.00440829	-0.0104261	-0.0123339	-0.00671954	-0.0238963	-0.0238805	-8.58486e-05	-0.0144537	0.00212303	-0.0186603	-0.0195543	-0.016533	-0.0036411	-0.0116177	0.00750683	-0.00765553	-0.0105976	0.0433546	0.0150489	0.0096243	0.00396953	-0.0212639	-0.00356522	0.000165874	-0.018175	-0.0381361	-0.00647369	0.00734309	0.00793069	-0.000807587	0.020422	0.000525151	-0.00116232	8.29639e-05	-0.0306525	-0.0062455
354.43	0.00365756	-0.00918116	-0.0122929	-0.00747908	-0.0235161	-0.0226872	-0.000478945	-0.013098	0.00127403	-0.018845	-0.0179306	-0.0174032	-0.00301048	-0.0115169	0.009473	-0.00920226	-0.00995338	0.0418258	0.0155253	0.0096526	0.00536352	-0.0214733	-0.00364188	-0.000808803	-0.0182227	-0.0392664	-0.00838503	0.00881433	0.00882013	3.30779e-05	0.0215587	-0.000297078	-0.000152795	0.000779817	-0.0285132	-0.00259619
354.44	0.00308782	-0.00802791	-0.0123476	-0.00829205	-0.0229317	-0.0211841	-0.000943641	-0.0117169	0.000460005	-0.0187923	-0.0162349	-0.0181454	-0.00235944	-0.0114254	0.0113428	-0.0107567	-0.00933469	0.0399531	0.0156329	0.00970159	0.00666335	-0.0215205	-0.00391015	-0.00189443	-0.0182366	-0.040268	-0.010263	0.0102512	0.00965515	0.000942958	0.0223658	-0.000998979	0.000770955	0.00158813	-0.026078	0.000942167
354.45	0.00269624	-0.0070089	-0.0124827	-0.00920115	-0.0221813	-0.0194079	-0.00143643	-0.0103744	-0.000263954	-0.0184747	-0.0144848	-0.01875	-0.0017491	-0.0112916	0.0130229	-0.0122819	-0.0087467	0.0377526	0.015358	0.0097493	0.00786797	-0.0214666	-0.00436463	-0.00309264	-0.0181931	-0.0411134	-0.0120513	0.0116214	0.0103965	0.00189825	0.0228372	-0.00145653	0.00161224	0.00245563	-0.0233745	0.00426768
354.46	0.00249592	-0.00614606	-0.0126758	-0.0102101	-0.0213273	-0.0173414	-0.00196066	-0.0091264	-0.000846873	-0.0178904	-0.0127014	-0.0191813	-0.00123522	-0.0110646	0.0144737	-0.0137371	-0.00820757	0.0352401	0.0147111	0.00978513	0.00898863	-0.0213571	-0.00500132	-0.00435618	-0.0180654	-0.0417855	-0.0136826	0.0128946	0.011011	0.00285622	0.02295	-0.00159089	0.00236612	0.00332952	-0.020424	0.00729341
354.47	0.00247792	-0.0054636	-0.0129235	-0.011309	-0.020442	-0.0150011	-0.00249341	-0.00795208	-0.00125515	-0.0170358	-0.0109174	-0.0194156	-0.000813504	-0.0107184	0.0157038	-0.0150572	-0.007657	0.0323973	0.0137264	0.00982286	0.0100008	-0.02121	-0.00578638	-0.00563373	-0.0178928	-0.0422799	-0.0150695	0.0140229	0.0114851	0.0037482	0.0227015	-0.00138022	0.00299265	0.00418394	-0.0172537	0.00995151
354.48	0.00264586	-0.00498851	-0.0132183	-0.0124441	-0.0195059	-0.0124053	-0.00298424	-0.00679247	-0.00149417	-0.0158482	-0.00919143	-0.0194168	-0.00047668	-0.0102697	0.0167153	-0.0161767	-0.00700204	0.0292786	0.012442	0.00983262	0.0108656	-0.0209796	-0.00665845	-0.0068599	-0.0176561	-0.0425554	-0.0162041	0.0149498	0.0117771	0.00453795	0.022131	-0.000889909	0.00342842	0.00506003	-0.0139183	0.0122279
354.49	0.0029851	-0.00473096	-0.0135358	-0.0135752	-0.018504	-0.009574	-0.00343432	-0.00559619	-0.00159523	-0.014336	-0.00756351	-0.0191901	-0.00019384	-0.00976445	0.0175187	-0.017057	-0.00618676	0.0259898	0.0108938	0.00980892	0.0115467	-0.0205989	-0.00757089	-0.00797664	-0.0173321	-0.0425794	-0.0170756	0.0156509	0.0118273	0.00521086	0.0212632	-0.000173529	0.00360397	0.00596835	-0.0104918	0.0141325
354.5	0.00346173	-0.00465891	-0.0138774	-0.0146434	-0.0174335	-0.00652768	-0.00387131	-0.00432684	-0.00158626	-0.0125329	-0.0060649	-0.0187606	6.26175e-05	-0.0092152	0.0181354	-0.0176639	-0.00521523	0.0226418	0.00911919	0.00977671	0.0120492	-0.0200413	-0.00849457	-0.00889703	-0.0168456	-0.0423308	-0.0176766	0.01614	0.0116101	0.00574845	0.0201348	0.000751787	0.00350002	0.00692238	-0.00705535	0.0156504
354.51	0.00403807	-0.00473205	-0.0142203	-0.0156265	-0.0162979	-0.00329831	-0.00435847	-0.00296792	-0.00147701	-0.0104967	-0.00470886	-0.0181813	0.000313365	-0.00860893	0.0186035	-0.0179773	-0.00414982	0.0192879	0.00714118	0.0097733	0.0123467	-0.0192675	-0.00937443	-0.00953919	-0.0161155	-0.0418116	-0.0179596	0.0164293	0.011155	0.00615437	0.0187932	0.00186103	0.00310229	0.0079275	-0.00368611	0.0167914
354.52	0.00471709	-0.00492598	-0.0145721	-0.0164933	-0.0151354	5.01412e-05	-0.00489293	-0.00151921	-0.00129011	-0.00830983	-0.00351043	-0.0174808	0.000600028	-0.0079536	0.0189111	-0.0180516	-0.00305637	0.0159688	0.00500211	0.00981627	0.0124373	-0.0182465	-0.0101602	-0.00984575	-0.0151304	-0.0410181	-0.0179047	0.0165232	0.0104868	0.0064207	0.0172908	0.00312627	0.00242745	0.00900337	-0.000450692	0.0175633
354.53	0.0055613	-0.00521661	-0.0149375	-0.0172822	-0.0139718	0.00344281	-0.00548196	1.24886e-05	-0.00106537	-0.00601911	-0.00249431	-0.0166744	0.000905617	-0.00722971	0.0190353	-0.017919	-0.00192556	0.0127441	0.00271688	0.0099456	0.01235	-0.0169666	-0.010815	-0.00980287	-0.0139088	-0.0399058	-0.0175337	0.0164396	0.00965289	0.0065235	0.0157024	0.00452205	0.0015181	0.0101464	0.00258231	0.0179409
354.54	0.00657866	-0.00553362	-0.0153419	-0.0180166	-0.0128034	0.00684142	-0.0061163	0.00158961	-0.000823309	-0.00367985	-0.00168988	-0.0157645	0.00118	-0.00644795	0.018925	-0.0176063	-0.000755618	0.00964742	0.000321381	0.0101832	0.0121269	-0.0153992	-0.0113552	-0.00940155	-0.0125146	-0.038476	-0.016837	0.0161835	0.00871651	0.00647704	0.0140929	0.00601576	0.000431893	0.0112859	0.0053787	0.0179486
354.55	0.00773868	-0.00583803	-0.015769	-0.0186437	-0.011662	0.0102509	-0.00673457	0.00320267	-0.000534993	-0.00133624	-0.00115332	-0.0147295	0.00143894	-0.00564297	0.0185949	-0.017126	0.000487052	0.00672995	-0.00210458	0.0105188	0.0117958	-0.013585	-0.0118147	-0.00864834	-0.0110063	-0.03679	-0.0158054	0.0157754	0.00773037	0.00630043	0.0125354	0.00755753	-0.000758005	0.012357	0.00793632	0.0176304
354.56	0.00902716	-0.00612512	-0.01615	-0.0190576	-0.0105983	0.0136178	-0.00725869	0.00485193	-0.000169554	0.00101167	-0.000877927	-0.0135518	0.00167222	-0.00483133	0.0180701	-0.0164763	0.00184503	0.00403728	-0.00449144	0.0109129	0.0113587	-0.0115633	-0.0122396	-0.0075696	-0.00942898	-0.0348765	-0.0144219	0.0151926	0.0067678	0.00598531	0.011106	0.00909708	-0.00199087	0.0133176	0.0102126	0.0169911
354.57	0.0105002	-0.00638476	-0.0164799	-0.0191889	-0.00963458	0.0168863	-0.00760515	0.00654295	0.000259078	0.00339852	-0.000833602	-0.0122529	0.00187236	-0.00402992	0.0173446	-0.0156364	0.00328953	0.00161834	-0.00678648	0.011328	0.0108028	-0.00941085	-0.0125912	-0.00620094	-0.00777646	-0.0327568	-0.0127373	0.0144214	0.00581685	0.00556066	0.00988748	0.0105664	-0.00324752	0.0141891	0.0122071	0.0160577
354.58	0.0121798	-0.00659565	-0.0167682	-0.0190331	-0.00877489	0.0200223	-0.00777975	0.00824321	0.000716221	0.00578737	-0.000995835	-0.0109052	0.00205965	-0.00326243	0.0164056	-0.0146242	0.00472325	-0.000464906	-0.00890105	0.0117759	0.0101209	-0.00717447	-0.0128052	-0.00457712	-0.00607898	-0.0304999	-0.0108215	0.0134864	0.0048757	0.00506475	0.00895208	0.0118978	-0.00451066	0.0149916	0.0139147	0.0148753
354.59	0.0139918	-0.00676855	-0.016993	-0.0186233	-0.00803231	0.0229629	-0.00777658	0.0099685	0.00116386	0.00814902	-0.00132962	-0.0095579	0.00222323	-0.00255444	0.0152666	-0.0135019	0.00608781	-0.00219987	-0.0107823	0.0122489	0.00937	-0.00488674	-0.0128828	-0.00278337	-0.00439729	-0.0281642	-0.00870936	0.012417	0.00401371	0.00454563	0.00828068	0.0130948	-0.00575288	0.0156859	0.0153403	0.0135047
354.6	0.0158299	-0.00689063	-0.0171325	-0.0179092	-0.00737484	0.0256126	-0.00762183	0.0117314	0.00159523	0.0104712	-0.00181079	-0.00816553	0.00237903	-0.00194508	0.013943	-0.0123135	0.00738557	-0.00358634	-0.0124046	0.0127244	0.00858582	-0.00254984	-0.0128145	-0.000916848	-0.00274716	-0.0257786	-0.00644323	0.0112234	0.00330484	0.00403676	0.00786639	0.0142082	-0.00696004	0.0162717	0.0164844	0.0119795
354.61	0.0176082	-0.00695481	-0.0171739	-0.0168677	-0.00680412	0.0278645	-0.0073648	0.0135195	0.00202597	0.0126929	-0.00243364	-0.00669385	0.0025448	-0.00145987	0.0124825	-0.0110974	0.00862249	-0.00462895	-0.0137573	0.0131863	0.00781019	-0.000213446	-0.0126103	0.000971933	-0.00113844	-0.0233384	-0.004057	0.00994915	0.00274743	0.00359449	0.00770692	0.0152726	-0.00811789	0.0167881	0.0173663	0.0103086
354.62	0.0192966	-0.00696054	-0.0171136	-0.0155254	-0.00634747	0.029678	-0.00705631	0.0152959	0.00245224	0.0147805	-0.00318346	-0.00515785	0.00270234	-0.00114468	0.0109241	-0.00981783	0.00980522	-0.00533981	-0.0148188	0.0136561	0.00706283	0.00207449	-0.0122502	0.00286147	0.000442951	-0.0207887	-0.00157427	0.0086502	0.00227171	0.00325887	0.00776108	0.0162959	-0.00918522	0.0172336	0.0179687	0.00850722
354.63	0.0208888	-0.00697037	-0.016928	-0.0139565	-0.00601894	0.0310418	-0.00673428	0.0170233	0.00284351	0.0167009	-0.0040108	-0.00358295	0.0028067	-0.00100641	0.00931524	-0.00842271	0.0109005	-0.00576373	-0.0155864	0.0141067	0.00635042	0.00421841	-0.0116886	0.00472752	0.00199989	-0.0181283	0.00098013	0.00736306	0.00184913	0.00305683	0.008015	0.017282	-0.0101273	0.0175694	0.0182733	0.00666779
354.64	0.0223173	-0.00705754	-0.0166019	-0.0122422	-0.00579976	0.0319445	-0.00643292	0.0185971	0.00315953	0.0184258	-0.00482512	-0.00200532	0.00286176	-0.00103	0.00768412	-0.00694655	0.0118268	-0.00590182	-0.0160991	0.0145081	0.00565183	0.00612989	-0.0108975	0.00657432	0.0035414	-0.0153253	0.00352929	0.00610929	0.00146863	0.00298074	0.00846094	0.018216	-0.010877	0.0178012	0.0183084	0.00488639
354.65	0.0235496	-0.00725793	-0.0161051	-0.0104308	-0.00567596	0.0324108	-0.00615819	0.0199467	0.00335183	0.0198743	-0.00554947	-0.000427379	0.00286769	-0.00118081	0.00607017	-0.00543708	0.0125467	-0.00576708	-0.0164145	0.0148293	0.00495027	0.00779491	-0.00985153	0.00840658	0.00505078	-0.0123842	0.00602241	0.00489284	0.00112327	0.00300348	0.00910908	0.0190661	-0.0114232	0.017928	0.018118	0.00324802
354.66	0.0245647	-0.0076027	-0.0153874	-0.00855732	-0.00566559	0.0324807	-0.00591106	0.0210644	0.0033622	0.0210187	-0.00615223	0.00113029	0.00280942	-0.00143556	0.004486	-0.00391962	0.0130487	-0.00541008	-0.016561	0.0150028	0.00426918	0.00920768	-0.00857444	0.0102091	0.00648283	-0.0093876	0.00847016	0.00372136	0.00079363	0.0031238	0.00998083	0.0198475	-0.0117506	0.0179589	0.017786	0.0018361
354.67	0.0253544	-0.0081291	-0.014441	-0.00666221	-0.00578126	0.0321438	-0.00569341	0.0219212	0.00314672	0.021842	-0.00662589	0.00266452	0.00269774	-0.00177595	0.00295765	-0.00243935	0.013331	-0.00484136	-0.0165387	0.0149715	0.00362076	0.0103728	-0.00709035	0.0119796	0.00776193	-0.00640967	0.0109051	0.00258432	0.000451706	0.00335184	0.0110764	0.0205729	-0.0118276	0.0179328	0.0173883	0.000706791
354.68	0.0258882	-0.00884774	-0.0132739	-0.00475025	-0.0060235	0.031394	-0.00554899	0.0224784	0.00266838	0.0223901	-0.00692771	0.00417995	0.00259165	-0.00215963	0.00154167	-0.00104943	0.013342	-0.00407741	-0.0163411	0.0146925	0.0029816	0.011335	-0.00545843	0.0136741	0.00881123	-0.00350772	0.0133442	0.00148881	9.08477e-05	0.00372157	0.0123897	0.0212266	-0.011668	0.017865	0.0169821	-6.51192e-05
354.69	0.026137	-0.00973016	-0.0119274	-0.00286111	-0.00637181	0.0302544	-0.00552659	0.0227334	0.00190135	0.0226418	-0.00703077	0.00566745	0.00252817	-0.00254748	0.000295291	0.000253937	0.0130684	-0.00312605	-0.0159462	0.014187	0.0023241	0.0121313	-0.00372346	0.0152719	0.00961396	-0.000720952	0.0157632	0.000447213	-0.000343217	0.00418338	0.0139054	0.021814	-0.0113085	0.0177648	0.0165858	-0.000473205
354.7	0.0261262	-0.0107064	-0.0104078	-0.000960693	-0.00679268	0.0287878	-0.00570904	0.0226771	0.000864558	0.0225695	-0.00697519	0.00712356	0.00254275	-0.00292427	-0.000753045	0.00147926	0.0125197	-0.00200417	-0.0153356	0.0135207	0.00165256	0.0127788	-0.0019397	0.0167759	0.0101523	0.00191296	0.0181424	-0.000546799	-0.000861487	0.00469421	0.0156136	0.0223372	-0.0108052	0.0176395	0.0162108	-0.00053378
354.71	0.0258791	-0.0117031	-0.00872388	0.000970344	-0.00723172	0.0270468	-0.00612377	0.0223351	-0.000404116	0.0221586	-0.0067983	0.00851194	0.00270948	-0.00326274	-0.00159779	0.00265383	0.0116869	-0.000746351	-0.0144791	0.0127878	0.000980858	0.0132806	-0.000113163	0.0181954	0.0104135	0.00437813	0.020455	-0.00150885	-0.00144762	0.00523108	0.0174621	0.0227807	-0.0101877	0.0175308	0.0158927	-0.000293646
354.72	0.0253785	-0.0127091	-0.00694395	0.00290403	-0.00764186	0.0250911	-0.00675714	0.0217285	-0.001844	0.0214474	-0.00653735	0.00981237	0.00310149	-0.0035355	-0.00219516	0.00382748	0.0106048	0.000596359	-0.0133215	0.0120724	0.00032343	0.013633	0.001778	0.0195591	0.0104193	0.00668099	0.0226325	-0.00240945	-0.00209017	0.00577586	0.0193526	0.023132	-0.0094498	0.0174641	0.0156668	0.000199891
354.73	0.0246486	-0.0137563	-0.0051478	0.00482071	-0.00802931	0.022982	-0.0075485	0.0208751	-0.00344003	0.0204595	-0.00622042	0.010988	0.00372865	-0.00368604	-0.00259383	0.00498047	0.00930808	0.0019453	-0.0118395	0.0114129	-0.000301116	0.0138296	0.00373552	0.0208693	0.0101921	0.00883651	0.0246046	-0.00319252	-0.00278524	0.00632726	0.0211698	0.0233444	-0.00854137	0.0174335	0.0155549	0.000891794
354.74	0.0237366	-0.0148605	-0.00336249	0.00673745	-0.00840055	0.020759	-0.0084466	0.0198385	-0.00518016	0.0191799	-0.00586166	0.0119689	0.00460523	-0.00373852	-0.00289187	0.00611401	0.0077949	0.00324966	-0.010063	0.0108169	-0.000851313	0.0138955	0.00572565	0.0220745	0.00975763	0.0108181	0.026354	-0.00382858	-0.0035055	0.00690584	0.022827	0.0233554	-0.00746585	0.0174526	0.0155764	0.00175944
354.75	0.0226516	-0.0159908	-0.00157272	0.00863894	-0.00872137	0.0184843	-0.00937528	0.0186929	-0.00703104	0.0175981	-0.00548283	0.0127253	0.00575318	-0.00373206	-0.00310331	0.00723685	0.00609698	0.0044284	-0.00806726	0.0102495	-0.00132816	0.013863	0.00768046	0.0231415	0.00917111	0.0125997	0.0278699	-0.00429526	-0.00424495	0.00756504	0.0242831	0.0231094	-0.00619915	0.0175153	0.01573	0.00280995
354.76	0.0213981	-0.0171356	0.00022714	0.0104614	-0.00896952	0.0162055	-0.0102726	0.0174909	-0.00892946	0.0157731	-0.00509655	0.0132358	0.0071373	-0.00366351	-0.00323222	0.00833413	0.00426585	0.00540852	-0.00595305	0.0096938	-0.00173837	0.0137673	0.00953482	0.0240191	0.00846639	0.0141736	0.0291408	-0.00456296	-0.00506404	0.00830755	0.0254899	0.0225666	-0.00473501	0.0175957	0.0159885	0.0040782
354.77	0.0199745	-0.0182738	0.00201692	0.0121251	-0.0091547	0.0139624	-0.0111617	0.0162841	-0.0107946	0.0137688	-0.0046821	0.0135344	0.00871978	-0.00351076	-0.00331552	0.00940673	0.0023638	0.00616111	-0.00380605	0.00915573	-0.00207392	0.0136254	0.0112214	0.0246545	0.00766886	0.0155201	0.0301767	-0.00459757	-0.00599369	0.00912932	0.026397	0.0217571	-0.00313649	0.0176301	0.0162931	0.0055288
354.78	0.0183809	-0.0193787	0.00379413	0.0135887	-0.00926741	0.011781	-0.0120793	0.0151363	-0.0125335	0.011632	-0.00420264	0.0136694	0.0104307	-0.00330503	-0.00339986	0.0104386	0.000430703	0.00667577	-0.00169013	0.00863244	-0.00233562	0.0134343	0.0126903	0.0250225	0.00675115	0.0166117	0.0310141	-0.0044007	-0.00700126	0.0100376	0.0269658	0.0207662	-0.00151768	0.0175664	0.0165925	0.00710462
354.79	0.0166713	-0.0204554	0.00558844	0.0148481	-0.00928206	0.00967375	-0.0130272	0.0140407	-0.0141177	0.00942377	-0.0036119	0.013672	0.0121819	-0.00310925	-0.00348903	0.0114184	-0.0015016	0.00696804	0.000320348	0.00812151	-0.00252975	0.0132476	0.0139243	0.0250864	0.00573168	0.0174461	0.0316437	-0.00393803	-0.00810026	0.0110532	0.0271751	0.0196784	8.64197e-05	0.0173846	0.0168697	0.00879206
354.8	0.0149215	-0.0214961	0.00741353	0.0158682	-0.00922607	0.00767959	-0.0139953	0.0129348	-0.015528	0.00717746	-0.00289603	0.0135285	0.0138669	-0.00292946	-0.00358517	0.012333	-0.00339322	0.00706748	0.00216959	0.0076401	-0.00265058	0.0131179	0.0148998	0.0247964	0.0046461	0.0180384	0.0320662	-0.00314839	-0.00932539	0.0121947	0.0269911	0.0185278	0.001637	0.0170839	0.017124	0.010553
354.81	0.0131494	-0.0224873	0.0092702	0.0166242	-0.00912506	0.00581965	-0.0149379	0.0117352	-0.0167341	0.00490365	-0.00208191	0.0132209	0.0154442	-0.00277088	-0.00372654	0.0132119	-0.00520631	0.00690514	0.00381216	0.00719867	-0.00272481	0.0130509	0.0155961	0.0241455	0.00351008	0.0183996	0.0322972	-0.00208514	-0.0107128	0.0134211	0.0263571	0.0173364	0.00306075	0.0166369	0.0173209	0.0123579
354.82	0.0113651	-0.0234216	0.0111571	0.0170841	-0.00895667	0.00409543	-0.0157885	0.0104488	-0.0177045	0.00262057	-0.0012247	0.0127223	0.0168745	-0.00263481	-0.00391829	0.0140279	-0.00689983	0.00643758	0.00522678	0.00681976	-0.0027416	0.0130256	0.0160445	0.0231149	0.0023168	0.0185679	0.0323594	-0.000848319	-0.0122734	0.0146913	0.0253305	0.0161353	0.0043408	0.0160658	0.0174457	0.0141162
354.83	0.00957152	-0.0242999	0.0130638	0.0172074	-0.00869665	0.00246776	-0.0165303	0.00907126	-0.0184208	0.000331523	-0.000333944	0.0121032	0.0181388	-0.00248042	-0.00415902	0.0148243	-0.00845725	0.00568171	0.00642414	0.00647661	-0.00271877	0.012985	0.0163023	0.0217298	0.0010493	0.0185841	0.0322654	0.0004668	-0.0140023	0.0159395	0.0239968	0.014959	0.00548188	0.0153787	0.0175257	0.0157697
354.84	0.00773866	-0.0251069	0.0149459	0.017007	-0.00838385	0.000956842	-0.0171459	0.00755818	-0.0188722	-0.00190339	0.000575873	0.0113855	0.0192556	-0.0022392	-0.00451126	0.015674	-0.00983519	0.00470274	0.00742547	0.00615599	-0.00270809	0.012923	0.0164475	0.0200586	-0.000248323	0.0184631	0.0320243	0.00178154	-0.0158778	0.0171031	0.022385	0.0139001	0.00643605	0.0145766	0.01757	0.0172817
354.85	0.00587084	-0.0258034	0.0167518	0.0165236	-0.00805007	-0.00037479	-0.0176284	0.00592274	-0.0190701	-0.00402524	0.00154444	0.0105946	0.0202617	-0.0018737	-0.00501284	0.0166215	-0.0109678	0.00353638	0.00823763	0.00586409	-0.0027258	0.012839	0.016512	0.0181735	-0.0014878	0.018235	0.03161	0.00304453	-0.0178334	0.0180948	0.0205078	0.0129536	0.00718301	0.0136937	0.0175594	0.0186419
354.86	0.00403484	-0.026333	0.01845	0.0157888	-0.00769951	-0.00145712	-0.0179463	0.00423172	-0.0190244	-0.00598977	0.00259584	0.0097315	0.0211452	-0.00140498	-0.00564336	0.0177031	-0.0118041	0.00222368	0.00889726	0.00558538	-0.00280089	0.0127795	0.0165227	0.0161473	-0.00260656	0.0179322	0.031031	0.00423219	-0.0197756	0.0188626	0.0184043	0.0120505	0.00767917	0.0127971	0.0175283	0.0198342
354.87	0.00225697	-0.0266917	0.0200162	0.0148116	-0.00727736	-0.00230284	-0.0180822	0.00259703	-0.0187634	-0.00778058	0.00373776	0.00879073	0.0219264	-0.000880764	-0.00634676	0.0189301	-0.0123111	0.000826602	0.00943267	0.00529047	-0.00295533	0.0127933	0.0165187	0.0140022	-0.00353541	0.0175713	0.0303161	0.00534203	-0.0216424	0.0193907	0.0161185	0.0111096	0.00790978	0.0119392	0.0174835	0.0208468
354.88	0.000580484	-0.0268639	0.0214578	0.0136275	-0.0067086	-0.00292473	-0.0180529	0.00109047	-0.0182958	-0.00938219	0.00496272	0.00776129	0.0226192	-0.000348162	-0.00710222	0.020224	-0.0125124	-0.000587298	0.0098265	0.0049438	-0.00320255	0.0129028	0.0165213	0.0118041	-0.00416394	0.0171565	0.0294669	0.00636049	-0.0234108	0.0196932	0.0136888	0.0100482	0.0078669	0.0111407	0.0173753	0.0216736
354.89	-0.000986329	-0.0268373	0.0227693	0.0122752	-0.00599315	-0.00334711	-0.0179087	-0.00027663	-0.0175844	-0.010818	0.00620185	0.00661408	0.0232484	0.000187626	-0.00793229	0.0215034	-0.0124385	-0.00196399	0.0100287	0.00454949	-0.00355277	0.0131031	0.0165475	0.00959403	-0.00443202	0.0166557	0.0285194	0.007273	-0.0250724	0.0197685	0.0111342	0.0088662	0.00753432	0.0103841	0.0171837	0.0222915
354.9	-0.00242045	-0.0265791	0.0239566	0.0108234	-0.0051415	-0.00356594	-0.0176753	-0.00149758	-0.0165822	-0.0120943	0.00739308	0.00534281	0.0238185	0.000743667	-0.00883267	0.022719	-0.0121234	-0.00327748	0.010046	0.00415378	-0.00398635	0.0133859	0.0166026	0.00740129	-0.00429657	0.0160335	0.0274975	0.00807517	-0.0265669	0.0195929	0.00852591	0.00760635	0.00693125	0.00965063	0.0168799	0.0226684
354.91	-0.00366074	-0.0260952	0.0250354	0.0093225	-0.00415893	-0.00358831	-0.0173362	-0.00253616	-0.0152677	-0.0132178	0.00848988	0.00400455	0.0243267	0.00131054	-0.00982568	0.0238218	-0.0115578	-0.00455885	0.00993237	0.00379381	-0.0044912	0.013734	0.0167184	0.00524907	-0.00375343	0.0152647	0.0264302	0.00875918	-0.0278366	0.0191504	0.00592714	0.00630065	0.00609783	0.00890511	0.0164532	0.0227866
354.92	-0.00465035	-0.025354	0.0259719	0.00781324	-0.00302945	-0.00342564	-0.0168609	-0.00334792	-0.0136487	-0.0141976	0.00943938	0.00263379	0.0247388	0.00186414	-0.0109621	0.024768	-0.0107155	-0.00578373	0.0097554	0.00345468	-0.00500454	0.0141355	0.0169061	0.00314446	-0.00288618	0.0143428	0.0252958	0.00928755	-0.0288452	0.0184509	0.00337329	0.00498224	0.00508193	0.00816005	0.0159018	0.0226676
354.93	-0.0053819	-0.0243469	0.0267527	0.00632944	-0.00174239	-0.00308699	-0.0162545	-0.00389622	-0.0117738	-0.0150206	0.0102239	0.00123541	0.025002	0.00243545	-0.0122445	0.0255826	-0.00960314	-0.00691495	0.00954022	0.00311079	-0.00548771	0.0145794	0.0171617	0.00109597	-0.00178385	0.0132955	0.024072	0.00964602	-0.0295265	0.0175211	0.000925715	0.00367398	0.00396442	0.00741844	0.0152232	0.0223577
354.94	-0.00589807	-0.0230743	0.027364	0.00496228	-0.000293955	-0.00254502	-0.0155119	-0.00419069	-0.0096392	-0.0156732	0.0108437	-0.000175342	0.025113	0.00301718	-0.0136163	0.0262735	-0.00828761	-0.00794744	0.00928464	0.0027191	-0.00594774	0.0150681	0.0174813	-0.000865275	-0.000542643	0.0121095	0.0227514	0.00979701	-0.0298735	0.0163997	-0.00140006	0.00236821	0.00281268	0.00666168	0.0144324	0.0218851
354.95	-0.00619124	-0.0215981	0.0277873	0.00383083	0.00127565	-0.00179063	-0.0146082	-0.00421262	-0.00725943	-0.0161286	0.0112885	-0.00153259	0.0251121	0.0035908	-0.014974	0.0268417	-0.00681109	-0.00885336	0.00899558	0.00222388	-0.00639235	0.0155475	0.0178762	-0.00273048	0.000790514	0.0107826	0.02132	0.00974353	-0.0298811	0.0150754	-0.0035371	0.0010979	0.00163414	0.00590473	0.0135549	0.0212307
354.96	-0.00622474	-0.0199496	0.0280058	0.00294904	0.00293032	-0.000878741	-0.0135521	-0.00397992	-0.00467835	-0.0163256	0.0115635	-0.00280743	0.0249835	0.00412866	-0.016254	0.0273008	-0.0051936	-0.00958844	0.00866652	0.00162567	-0.00680398	0.0159737	0.0183964	-0.00450735	0.00220176	0.00935512	0.0197728	0.00947439	-0.029577	0.0135464	-0.00543703	-0.000107467	0.000412185	0.00517944	0.0126099	0.0203833
354.97	-0.0059933	-0.0181631	0.0279969	0.00225854	0.00467122	0.000151832	-0.0123988	-0.00356097	-0.00195558	-0.0162504	0.0116413	-0.00398073	0.0247244	0.0045792	-0.017429	0.0276704	-0.00349309	-0.0100812	0.00830672	0.000981118	-0.00715602	0.0162996	0.0190686	-0.00617202	0.00367844	0.00785426	0.0180948	0.00905384	-0.0290365	0.0118614	-0.0070764	-0.00123329	-0.000848959	0.00449244	0.0116597	0.0193614
354.98	-0.00555893	-0.0162421	0.0277828	0.00169784	0.00646916	0.00125689	-0.0112045	-0.00299506	0.000840652	-0.0159636	0.0115341	-0.00500443	0.0243485	0.00491131	-0.0184508	0.0279369	-0.00175959	-0.0102579	0.00792404	0.000329471	-0.00740283	0.016531	0.0198551	-0.00775882	0.00520007	0.00626167	0.0163164	0.0085666	-0.0282612	0.0100477	-0.00846544	-0.00226972	-0.0020938	0.003823	0.0106983	0.0181905
354.99	-0.00497909	-0.0142352	0.0273679	0.00128042	0.00826905	0.00234365	-0.00998868	-0.00228496	0.0036857	-0.015531	0.0112921	-0.00578505	0.0238554	0.00509783	-0.0193042	0.0281004	-1.70925e-05	-0.0100987	0.00745638	-0.000351649	-0.00750962	0.0166928	0.020674	-0.00930733	0.00672604	0.00458289	0.0144872	0.00804506	-0.0272432	0.00808951	-0.00965376	-0.00318426	-0.0032794	0.00316126	0.00969897	0.016906
355	-0.00427674	-0.0122069	0.0267291	0.00101124	0.0100625	0.00338444	-0.00878867	-0.00148172	0.00653934	-0.0150037	0.0109343	-0.00627883	0.0232895	0.00516913	-0.0199835	0.0281786	0.00172213	-0.00962846	0.00689252	-0.00106302	-0.00750711	0.0168006	0.0214942	-0.0107929	0.00819313	0.00285305	0.0126261	0.00749418	-0.0260158	0.00601215	-0.010644	-0.00394834	-0.00441595	0.00257901	0.00864062	0.0155382
355.01	-0.00345173	-0.0101938	0.0258614	0.000865583	0.0118115	0.00436246	-0.00765515	-0.00063193	0.00932634	-0.0144079	0.0105013	-0.00654978	0.0226633	0.005156	-0.0204627	0.0282434	0.00342585	-0.00888132	0.00624159	-0.00178821	-0.00737697	0.0168283	0.0223231	-0.0121905	0.00952269	0.00113674	0.010747	0.00694497	-0.0246599	0.00387416	-0.011461	-0.00454715	-0.00548356	0.00214854	0.00753709	0.0141102
355.02	-0.0025256	-0.00825273	0.0247653	0.000791614	0.0135097	0.00528166	-0.00662885	0.000195914	0.0119473	-0.0137276	0.0100224	-0.00662482	0.0219973	0.00507702	-0.0207324	0.028357	0.00505956	-0.00790145	0.00553387	-0.00250853	-0.00712314	0.0167617	0.0231901	-0.0134736	0.0106709	-0.000518126	0.00889097	0.00640142	-0.0232083	0.00171824	-0.0121282	-0.00501033	-0.00643544	0.0018517	0.00640701	0.0126767
355.03	-0.00156313	-0.00647304	0.023461	0.000771214	0.0151343	0.0061125	-0.00567926	0.000957419	0.014321	-0.0129797	0.00953942	-0.00651939	0.0213187	0.00498694	-0.0207517	0.0284592	0.00656131	-0.00674445	0.00477562	-0.00324573	-0.00675843	0.0165898	0.0240822	-0.0146334	0.0115938	-0.0021205	0.0070948	0.00586954	-0.02166	-0.000414021	-0.0126145	-0.00536361	-0.00725232	0.0016752	0.00533044	0.0113278
355.04	-0.00062807	-0.00485406	0.02196	0.000814755	0.0166877	0.00683353	-0.00479989	0.00160431	0.0163942	-0.0121631	0.00910238	-0.00623386	0.0207028	0.00492629	-0.0205138	0.0284784	0.00789859	-0.00542701	0.00394258	-0.00402761	-0.00628052	0.0163351	0.0249401	-0.0156563	0.0122881	-0.003683	0.00534368	0.00536536	-0.0200261	-0.00253591	-0.0128994	-0.00562379	-0.00792846	0.00164545	0.00440985	0.01013
355.05	0.000310695	-0.00335687	0.0202989	0.000902627	0.0181706	0.00742818	-0.00400105	0.00212932	0.0181224	-0.011266	0.00871761	-0.00576671	0.0201582	0.00491568	-0.0200013	0.0283639	0.00909006	-0.00396526	0.00302668	-0.00483597	-0.00568158	0.0160885	0.0256792	-0.0165404	0.0127335	-0.00522963	0.00364112	0.0048607	-0.0183457	-0.00467177	-0.01294	-0.00581636	-0.00848814	0.001758	0.00369196	0.0091206
355.06	0.00125232	-0.00196331	0.0185042	0.00103569	0.0195733	0.00789133	-0.00333052	0.00253279	0.019477	-0.0102353	0.00837494	-0.00514871	0.0196943	0.0049623	-0.0192062	0.0281012	0.0101452	-0.00236544	0.00204596	-0.00564816	-0.00496932	0.0159103	0.0261712	-0.0172785	0.0129369	-0.00678767	0.00200306	0.00433032	-0.0166538	-0.00680348	-0.0127223	-0.00595763	-0.00893354	0.00204291	0.00320336	0.00833064
355.07	0.00217065	-0.000675148	0.0165494	0.00124799	0.0208975	0.00821364	-0.00282916	0.00281252	0.0204585	-0.00905852	0.00807633	-0.0044009	0.0193259	0.00509089	-0.0181012	0.0276556	0.0110588	-0.000608561	0.00103534	-0.00640098	-0.0041557	0.0158368	0.0263711	-0.0178897	0.0128927	-0.00832792	0.000419426	0.00378027	-0.0149628	-0.0089071	-0.0122761	-0.00606797	-0.00929292	0.00251987	0.00291328	0.00775118
355.08	0.00305208	0.000528246	0.0144589	0.00157457	0.022159	0.00839105	-0.0025093	0.00301593	0.0210426	-0.00775458	0.0078473	-0.00356932	0.0190875	0.00533426	-0.0166306	0.026999	0.0118266	0.00127684	4.72649e-06	-0.007046	-0.00323266	0.0158902	0.0262407	-0.0184209	0.0126247	-0.00981578	-0.00112444	0.00323514	-0.0133039	-0.0109863	-0.0116566	-0.00615865	-0.00961313	0.00318841	0.00279451	0.00739953
355.09	0.00391503	0.00170123	0.0122631	0.00201417	0.0233829	0.00843441	-0.00234565	0.00322043	0.0212128	-0.00641614	0.00764338	-0.00270244	0.0189635	0.00567921	-0.0148398	0.0261754	0.0124848	0.00323927	-0.00103746	-0.00750025	-0.00220015	0.0160738	0.0258047	-0.0188851	0.012159	-0.0112074	-0.00265312	0.00270578	-0.0116913	-0.0130193	-0.0109247	-0.0062265	-0.00990596	0.0040487	0.00284337	0.00723196
355.1	0.00478184	0.00286653	0.0100039	0.00257957	0.0245558	0.00839273	-0.00232917	0.00346418	0.0210034	-0.00508415	0.00742309	-0.00183951	0.0189299	0.00609926	-0.0127989	0.0252286	0.0130544	0.00516848	-0.00207293	-0.00767907	-0.00109289	0.0163803	0.0250811	-0.0192966	0.0114704	-0.0124478	-0.00415477	0.00220492	-0.010102	-0.0149481	-0.0101461	-0.00629501	-0.0101292	0.00513375	0.00305246	0.00722087
355.11	0.00560696	0.00400354	0.00772292	0.00321255	0.0256589	0.00828886	-0.00242108	0.0037683	0.0204332	-0.0037582	0.00717607	-0.00103668	0.0190031	0.00659469	-0.0105957	0.0242277	0.0135281	0.00698567	-0.00307338	-0.00753752	9.63615e-05	0.0168141	0.0241204	-0.0196268	0.0105429	-0.0134501	-0.00563406	0.00178138	-0.00854974	-0.0167304	-0.00938711	-0.00634918	-0.0102045	0.00643091	0.00339923	0.00734406
355.12	0.00632332	0.00505671	0.00544772	0.00386923	0.026672	0.00810949	-0.00259704	0.00415056	0.0195251	-0.00246288	0.00687302	-0.000349332	0.0191645	0.00720247	-0.00827138	0.0232142	0.0139314	0.00867465	-0.00404025	-0.00709839	0.00137211	0.0173737	0.0229597	-0.0198577	0.00942598	-0.0141482	-0.00711375	0.00147051	-0.00707802	-0.018362	-0.00867042	-0.00639739	-0.0100602	0.00790221	0.00382747	0.00761657
355.13	0.00691679	0.00601207	0.00324116	0.00454373	0.0275542	0.00783896	-0.00284344	0.00459	0.0182729	-0.00126615	0.00651626	0.000170978	0.0193505	0.00794965	-0.00591936	0.0221822	0.0142372	0.0102111	-0.00498493	-0.00642313	0.00274125	0.0180907	0.021614	-0.0200254	0.00817924	-0.0145485	-0.00854644	0.00128903	-0.00572503	-0.0198097	-0.00800792	-0.00647286	-0.00966896	0.00948536	0.00428079	0.00802878
355.14	0.00736291	0.00691895	0.00118146	0.0052282	0.0283034	0.00749516	-0.00316901	0.00509204	0.016733	-0.000242155	0.00612424	0.000484108	0.0194884	0.00879798	-0.00358298	0.0211748	0.0144485	0.011556	-0.00591798	-0.00555211	0.00414852	0.018986	0.0201036	-0.0202174	0.00682343	-0.0146801	-0.00989857	0.00121707	-0.00448522	-0.0210159	-0.00739271	-0.0065612	-0.00905261	0.0111429	0.00471081	0.00857443
355.15	0.00762376	0.00782523	-0.000705841	0.00589564	0.028932	0.00710125	-0.00355528	0.00565002	0.0150044	0.000618985	0.00573034	0.000600296	0.0195348	0.00973915	-0.0012352	0.0202188	0.0146229	0.0126492	-0.00684827	-0.00450714	0.00553064	0.0200429	0.0184279	-0.0204675	0.00536405	-0.014559	-0.0111651	0.00125715	-0.00336207	-0.0219617	-0.00682727	-0.00662764	-0.00822908	0.0128315	0.00508668	0.00926591
355.16	0.00768768	0.00871678	-0.0024117	0.00654523	0.029411	0.00663979	-0.0039829	0.00627132	0.0131717	0.00134519	0.00537339	0.000536692	0.0194565	0.01076	0.00106917	0.0193468	0.0147995	0.0134774	-0.00782223	-0.00326973	0.00682162	0.0212327	0.0165648	-0.0207897	0.00377213	-0.0141932	-0.0123677	0.00141792	-0.00232957	-0.0226628	-0.00634317	-0.0066411	-0.00723334	0.0145355	0.00538089	0.0100566
355.17	0.00757288	0.00957487	-0.00389843	0.0071787	0.0296863	0.00606818	-0.00442113	0.00698387	0.0112655	0.00193247	0.00508381	0.000324689	0.0191977	0.0118206	0.00325958	0.0185768	0.0150314	0.0140598	-0.00886888	-0.00184263	0.00795597	0.022491	0.014521	-0.021182	0.00203367	-0.0136025	-0.013542	0.0016773	-0.0013468	-0.0231331	-0.00596038	-0.00655181	-0.0061062	0.0162238	0.00559325	0.0108767
355.18	0.00729798	0.0103896	-0.00510946	0.00781046	0.0297644	0.00535471	-0.00479443	0.00773379	0.00928036	0.00236947	0.00483594	-1.04684e-05	0.0187232	0.0128781	0.00536743	0.0178995	0.015339	0.0144119	-0.00998466	-0.000237131	0.00886815	0.0238395	0.0123202	-0.0216197	0.000174801	-0.0128213	-0.0146957	0.00202168	-0.00040624	-0.0233524	-0.00567647	-0.006343	-0.00484378	0.0178618	0.00574066	0.0116973
355.19	0.00689233	0.0111938	-0.00601207	0.00844131	0.0296546	0.00448864	-0.00501665	0.00842613	0.00720238	0.00267689	0.00460347	-0.000446639	0.0180683	0.0139379	0.00743878	0.0173127	0.0157213	0.0145436	-0.0111553	0.00153364	0.0095446	0.0253133	0.0100143	-0.0220817	-0.00173894	-0.0118765	-0.0158434	0.00244369	0.000467918	-0.0232782	-0.00546872	-0.00607549	-0.00341768	0.0194401	0.00583462	0.012534
355.2	0.00635334	0.0120561	-0.00660792	0.00905616	0.0293303	0.00350429	-0.00505838	0.00899589	0.00503679	0.00288696	0.00435817	-0.00096682	0.0172749	0.0150195	0.00948851	0.0168244	0.0161567	0.014454	-0.0122826	0.00344417	0.00999869	0.026878	0.00766371	-0.0225357	-0.0036508	-0.01077	-0.0169735	0.0029231	0.00127698	-0.0229285	-0.00530993	-0.00576801	-0.00185392	0.0209443	0.00590984	0.0133841
355.21	0.00566754	0.0129914	-0.00695664	0.00967039	0.0288229	0.00241399	-0.00492186	0.00947467	0.00279805	0.00301548	0.00408107	-0.00154911	0.0164423	0.0161078	0.0114936	0.0164354	0.0166258	0.0141211	-0.0132719	0.00546327	0.0102279	0.0284335	0.00536203	-0.0229455	-0.00550417	-0.00949961	-0.018047	0.00334207	0.00205341	-0.022391	-0.00515842	-0.00542557	-0.000196436	0.0223582	0.00599371	0.0142715
355.22	0.00486167	0.0139805	-0.0070814	0.0102707	0.0281813	0.00126914	-0.0046139	0.0099289	0.000531609	0.00307612	0.00380121	-0.00220244	0.0156205	0.0171982	0.0134506	0.0161075	0.0171171	0.0135857	-0.0140275	0.00753875	0.0102625	0.029911	0.00320032	-0.0233029	-0.0072101	-0.0080619	-0.019047	0.00365841	0.00282262	-0.0216914	-0.00496305	-0.00504756	0.00153653	0.0236996	0.00610586	0.0151871
355.23	0.00396636	0.0150367	-0.00700113	0.0108212	0.0274409	0.000143115	-0.00416823	0.0103579	-0.00172691	0.00310802	0.00356132	-0.00286983	0.0148017	0.0182772	0.0153237	0.0158542	0.0176353	0.0129141	-0.0144779	0.00959692	0.0100991	0.0312646	0.00126654	-0.0235908	-0.0086601	-0.00646486	-0.0199894	0.00387549	0.00359961	-0.0208651	-0.00474384	-0.00463073	0.00328628	0.0249385	0.00625536	0.0161417
355.24	0.00299977	0.0162062	-0.00675854	0.0113485	0.0266078	-0.000882833	-0.00359167	0.0107769	-0.00395593	0.00318413	0.00336878	-0.00353445	0.0139727	0.0192998	0.0170417	0.0157075	0.0182035	0.0121616	-0.0146262	0.0115759	0.00972651	0.0325033	-0.000401399	-0.0237737	-0.00972627	-0.0047095	-0.0208453	0.00401842	0.00442137	-0.0199378	-0.00455149	-0.00416931	0.0050142	0.0260616	0.00642091	0.017116
355.25	0.00200226	0.0175177	-0.00632776	0.0118546	0.0257226	-0.00172854	-0.00289495	0.0112906	-0.00608572	0.00331395	0.00326478	-0.00417917	0.0131248	0.0202073	0.0185925	0.0156716	0.0188199	0.0113481	-0.0144592	0.0133921	0.00917181	0.0336135	-0.00180309	-0.0238589	-0.0103101	-0.00281758	-0.0216089	0.00413864	0.00530423	-0.0189175	-0.00439807	-0.00375692	0.00672984	0.02704	0.00662125	0.0180761
355.26	0.00102694	0.0189409	-0.00566035	0.0123723	0.024815	-0.00237929	-0.00209674	0.011979	-0.00803071	0.00346701	0.00323372	-0.00482058	0.0122041	0.0209322	0.020038	0.0157522	0.0194862	0.0105002	-0.0139754	0.0149742	0.00843872	0.0345776	-0.00291506	-0.0238467	-0.0103765	-0.000874876	-0.0222253	0.00429328	0.00623365	-0.0177828	-0.00427558	-0.0034341	0.00841117	0.027832	0.00681994	0.0189493
355.27	7.68644e-05	0.0204066	-0.00473264	0.0129476	0.0239094	-0.00284316	-0.00123153	0.012856	-0.00974725	0.00360039	0.00325209	-0.00543778	0.011233	0.0214416	0.021424	0.0158779	0.0201719	0.00964302	-0.0131929	0.016295	0.00756185	0.0353415	-0.00370755	-0.0237156	-0.00990364	0.00105521	-0.0226344	0.00448329	0.00717164	-0.0165073	-0.00415248	-0.00316723	0.010046	0.0284054	0.00692379	0.0196867
355.28	-0.000805513	0.0218993	-0.00356598	0.0136199	0.0230095	-0.00312531	-0.000311449	0.0138919	-0.0111644	0.00367312	0.00326211	-0.00602475	0.0102131	0.0217466	0.022744	0.0159667	0.0208642	0.00877585	-0.0121796	0.0173535	0.00656842	0.0358912	-0.00417211	-0.0234239	-0.00890338	0.00292654	-0.0227918	0.00461786	0.00808444	-0.0150889	-0.00398999	-0.00289446	0.0115849	0.0287554	0.00686162	0.0202682
355.29	-0.00160194	0.0233993	-0.00219961	0.0144103	0.0220963	-0.00319472	0.000696029	0.0150457	-0.0122349	0.00366328	0.00318659	-0.00655069	0.00913418	0.0218906	0.02396	0.0160296	0.021567	0.00790965	-0.010977	0.0181475	0.00553386	0.036235	-0.00430726	-0.022972	-0.00745769	0.00470041	-0.0226459	0.0046714	0.00891531	-0.0135623	-0.0037646	-0.00254792	0.0129774	0.0288929	0.00663539	0.0206924
355.3	-0.00226607	0.0249186	-0.000670735	0.0153409	0.0211837	-0.00302696	0.00181886	0.0163319	-0.0129579	0.003548	0.00303139	-0.00697598	0.0079506	0.0218978	0.0250508	0.0160954	0.0222977	0.00701602	-0.00953221	0.0186892	0.00453978	0.0363893	-0.00412187	-0.0223464	-0.00565221	0.00633629	-0.0222147	0.00466693	0.00965281	-0.0119741	-0.00344585	-0.0020994	0.0142038	0.028812	0.00627567	0.0209776
355.31	-0.00276377	0.0264612	0.000960185	0.016435	0.0202934	-0.00263593	0.00307899	0.0177714	-0.0133266	0.00334408	0.00284491	-0.00726054	0.00665179	0.0217607	0.025974	0.0161735	0.0230406	0.00606751	-0.0077927	0.0189465	0.00363481	0.0363696	-0.00362865	-0.0215165	-0.00361655	0.00781445	-0.0215355	0.00462176	0.0102591	-0.0103514	-0.0030329	-0.00156346	0.0152622	0.0285093	0.005838	0.0211811
355.32	-0.00311148	0.0280293	0.0026108	0.017668	0.0194437	-0.00202734	0.0044803	0.0193591	-0.0133345	0.00305362	0.00264654	-0.00745487	0.00524127	0.0214897	0.0267647	0.0162597	0.023748	0.00511256	-0.00577301	0.0188771	0.00284861	0.0361994	-0.00287873	-0.020467	-0.00149008	0.00916032	-0.0206609	0.00454682	0.0107194	-0.00872495	-0.0025353	-0.000942425	0.0161819	0.0279912	0.00536477	0.0213578
355.33	-0.00332809	0.0295984	0.0042318	0.0190212	0.0186258	-0.00121517	0.00600086	0.0210338	-0.0129893	0.00270082	0.00247709	-0.00757852	0.00372386	0.0210948	0.0275231	0.016377	0.0243651	0.00416878	-0.00354948	0.0184756	0.00216244	0.0358651	-0.00191454	-0.0191828	0.000659586	0.0103639	-0.0196177	0.00447883	0.0110015	-0.00714936	-0.00192576	-0.000254828	0.0169718	0.0272237	0.00488643	0.021513
355.34	-0.00339881	0.0311668	0.00575383	0.0204718	0.0178342	-0.000186203	0.00761129	0.0227042	-0.0122903	0.00234391	0.0023618	-0.00758175	0.0020944	0.0205537	0.0283499	0.0165322	0.0248888	0.00328642	-0.00117337	0.0177735	0.00159638	0.0353377	-0.000759892	-0.0176418	0.00282201	0.0113607	-0.0184008	0.00441808	0.0110635	-0.00566645	-0.00117238	0.000462992	0.0176091	0.0261624	0.00443011	0.0215831
355.35	-0.00330003	0.0327411	0.0071292	0.0219922	0.0170602	0.00104089	0.00930017	0.0243004	-0.0112632	0.00200568	0.00229563	-0.00737398	0.000357631	0.0198626	0.0292501	0.016745	0.0253458	0.00252849	0.00130898	0.0168209	0.0012125	0.0345893	0.000532672	-0.0158658	0.00501734	0.012104	-0.0170046	0.0043847	0.0108877	-0.00429843	-0.000222166	0.00118488	0.0181007	0.0247892	0.0040052	0.0215296
355.36	-0.00303268	0.0343376	0.00833307	0.0234787	0.016298	0.00239521	0.0109931	0.025729	-0.00992377	0.0016914	0.00228669	-0.00693901	-0.00143751	0.0189962	0.030185	0.0170596	0.0257413	0.00191188	0.0038448	0.0156882	0.00104235	0.0336241	0.00191514	-0.0138528	0.00723582	0.0125768	-0.0154186	0.00440042	0.0104663	-0.0030211	0.000898909	0.00186001	0.0185219	0.0231113	0.00358597	0.0213727
355.37	-0.00260876	0.0359279	0.00937754	0.0248756	0.0155663	0.00383223	0.0126419	0.0269746	-0.00830247	0.00137026	0.00237785	-0.00627281	-0.00320357	0.017949	0.0311049	0.0175128	0.0260425	0.00144074	0.00636503	0.0144223	0.00104783	0.0325103	0.00329006	-0.011607	0.00944663	0.0127563	-0.0135851	0.00450227	0.00979034	-0.00179617	0.00214678	0.00245451	0.0189151	0.0211611	0.00313019	0.0211524
355.38	-0.0020728	0.0374698	0.0102505	0.0261852	0.0148704	0.00529812	0.014274	0.028115	-0.0064572	0.00102582	0.00263449	-0.00536702	-0.00481769	0.0167883	0.0319658	0.0181086	0.0262358	0.00110709	0.00880213	0.0130188	0.00124136	0.0312987	0.00458711	-0.00922801	0.0115955	0.0126362	-0.0114938	0.00468713	0.00890605	-0.000639817	0.00346743	0.00294809	0.0192667	0.0190006	0.00259201	0.0209071
355.39	-0.00148256	0.0388973	0.0109021	0.0274125	0.0142092	0.00675426	0.0158994	0.0291925	-0.00443817	0.000652803	0.00309502	-0.00427547	-0.00620917	0.0155763	0.0327095	0.0188255	0.0263444	0.000889235	0.0111064	0.0115125	0.00161023	0.0300484	0.00576667	-0.00675893	0.0136076	0.0122577	-0.00915941	0.00492025	0.00782848	0.000417516	0.00480316	0.0033539	0.0195222	0.01673	0.00199216	0.0206534
355.4	-0.000895467	0.0401525	0.0113392	0.0285067	0.0136129	0.00818102	0.0175084	0.0302045	-0.00232054	0.000314021	0.00374669	-0.00307564	-0.00734602	0.0144093	0.0333074	0.0196334	0.0263813	0.00074545	0.0132834	0.00995584	0.00211799	0.0287729	0.00678739	-0.00421531	0.0154666	0.0116358	-0.00663956	0.00519516	0.0065763	0.001398	0.00613329	0.00366993	0.0196502	0.0144112	0.00137141	0.0203706
355.41	-0.000335208	0.0412148	0.0115872	0.0294796	0.0130785	0.00954065	0.0190683	0.0311313	-0.000164549	8.55935e-05	0.00459521	-0.00180209	-0.00822473	0.0132939	0.033746	0.0205224	0.0263518	0.00067991	0.0153341	0.00838261	0.00277002	0.027511	0.00760518	-0.00166028	0.0171802	0.0107879	-0.00399744	0.00554711	0.00516274	0.0023065	0.00744503	0.00385237	0.019676	0.0120385	0.000792138	0.0200406
355.42	0.000185532	0.0420554	0.0116348	0.0303398	0.0126255	0.0108249	0.0205843	0.0319135	0.00199007	7.22426e-07	0.00561636	-0.000432677	-0.00880637	0.0122678	0.0340264	0.0214059	0.0262472	0.00072297	0.0172538	0.00682315	0.00353342	0.0263265	0.00814995	0.000864069	0.0187893	0.00972689	-0.00125789	0.00601007	0.0036208	0.00309834	0.00874304	0.00385597	0.0196341	0.00957315	0.000304692	0.0197007
355.43	0.000679647	0.0426673	0.0115011	0.0311139	0.0122519	0.0120119	0.0221144	0.0325292	0.00410502	6.95768e-05	0.00678353	0.00102392	-0.0090693	0.01138	0.0341673	0.0221897	0.0260918	0.000883446	0.0189683	0.00531287	0.00440736	0.0252878	0.0083861	0.00332915	0.0203401	0.0084872	0.0015041	0.00661297	0.00195966	0.00371988	0.0100349	0.00369275	0.0194945	0.00704111	-7.69777e-05	0.0193877
355.44	0.00118488	0.0430579	0.0112084	0.0317342	0.0119956	0.0131284	0.02366	0.0329857	0.00616544	0.000333208	0.00807136	0.002556	-0.00900067	0.0106747	0.0341269	0.0228489	0.0259539	0.00120062	0.020401	0.00387802	0.00540546	0.0244228	0.00830113	0.00570133	0.021863	0.00714162	0.00417703	0.00733321	0.00020023	0.00411104	0.0112856	0.00339058	0.0192155	0.00450402	-0.000362128	0.0191181
355.45	0.00174588	0.0432038	0.0107761	0.0321585	0.0118498	0.0141538	0.0252321	0.0333227	0.0081426	0.000771554	0.00945056	0.00412587	-0.00859138	0.0101944	0.0338697	0.0233372	0.0258713	0.00171525	0.0215435	0.00257268	0.00655425	0.0237511	0.00789127	0.00796136	0.0233574	0.0057556	0.00669941	0.00811808	-0.00163054	0.00427092	0.012461	0.00297393	0.0187829	0.00201743	-0.000578156	0.0188766
355.46	0.00236522	0.0431017	0.0102045	0.0324073	0.0117941	0.0150812	0.0268315	0.033578	0.0100363	0.00133165	0.0109171	0.00571981	-0.0078156	0.00996681	0.0333853	0.0236391	0.0258395	0.0024118	0.0223859	0.00139549	0.00789093	0.0232407	0.00714459	0.0101127	0.0247881	0.00435376	0.00904862	0.00898315	-0.00350527	0.00426399	0.0135131	0.00245159	0.018228	-0.000366061	-0.000744959	0.0186509
355.47	0.00304126	0.0427763	0.00950607	0.0324997	0.0118087	0.0158804	0.0284564	0.0337771	0.0118533	0.00194645	0.0124851	0.00728739	-0.00671818	0.0100109	0.0326858	0.0237863	0.0258173	0.00323867	0.0229275	0.000377364	0.00943577	0.0228619	0.00612714	0.0121299	0.0260982	0.0029968	0.0112278	0.00995795	-0.00536257	0.00413899	0.0143961	0.00184429	0.0175751	-0.00261805	-0.000857035	0.018445
355.48	0.00378316	0.0422668	0.00875786	0.0324195	0.0118837	0.0164897	0.0301043	0.0339491	0.013558	0.00256139	0.0141791	0.0087748	-0.00537017	0.0103229	0.0317829	0.0238598	0.0257954	0.00410145	0.023197	-0.000462042	0.0111461	0.0225876	0.00489004	0.0140221	0.0272543	0.00179135	0.0132309	0.0110091	-0.00713034	0.0039655	0.0150875	0.00119244	0.0168539	-0.00471985	-0.000945231	0.0182479
355.49	0.00459486	0.0415798	0.00802081	0.032154	0.0120037	0.0169119	0.0317372	0.0340829	0.0151375	0.00312658	0.0159729	0.0101466	-0.00384027	0.0109107	0.0306199	0.0239814	0.0257814	0.00492024	0.0232229	-0.00110297	0.0129578	0.0223841	0.00349596	0.015802	0.0282067	0.000795382	0.0150296	0.0121029	-0.00871894	0.00380923	0.0155793	0.000530243	0.0161272	-0.00666123	-0.00102602	0.0179834
355.5	0.00543737	0.0406761	0.00735676	0.0317285	0.0121695	0.017174	0.0333178	0.034132	0.0166122	0.0036492	0.0178439	0.0113849	-0.00216778	0.0117941	0.0291969	0.02422	0.0257923	0.00566843	0.0230371	-0.00154644	0.014808	0.0222503	0.00198245	0.0174754	0.0289332	4.42438e-05	0.016597	0.0132159	-0.0100842	0.00367911	0.0158757	-8.37481e-05	0.0154846	-0.00843176	-0.00114214	0.0176408
355.51	0.00625431	0.0395318	0.00682981	0.0311539	0.0123749	0.0172635	0.0348344	0.0340821	0.0179633	0.00414389	0.0197535	0.0124685	-0.000368282	0.0129905	0.0275738	0.0246025	0.0258323	0.00637382	0.0226933	-0.00181294	0.0167031	0.0222064	0.000396414	0.0190588	0.0294815	-0.000443077	0.0178763	0.014342	-0.0111906	0.00355832	0.0160426	-0.000608505	0.0149738	-0.0100604	-0.00133726	0.0172405
355.52	0.00703279	0.0381566	0.0064722	0.0304661	0.0126266	0.017175	0.0362887	0.033902	0.0191632	0.00458481	0.0216699	0.013373	0.00149902	0.0145196	0.0258248	0.0250635	0.0258887	0.00706815	0.0222071	-0.0019398	0.0185987	0.0222649	-0.00125294	0.0205301	0.0298862	-0.000656474	0.0188186	0.015442	-0.0119493	0.0034566	0.016104	-0.00106281	0.014612	-0.0115439	-0.00164096	0.0167782
355.53	0.00777522	0.0366068	0.00632196	0.0297208	0.0129388	0.0169212	0.0376734	0.0335457	0.0202097	0.00498706	0.0235839	0.0140944	0.00334816	0.0163147	0.0239243	0.0255655	0.0258953	0.00775156	0.021577	-0.00192616	0.0203944	0.022427	-0.00295167	0.0218215	0.0301299	-0.000594181	0.0194074	0.0164855	-0.0122767	0.00339704	0.0160494	-0.0014422	0.0143961	-0.0128834	-0.00202485	0.0162358
355.54	0.00849451	0.034935	0.00636477	0.0289686	0.0133372	0.0164983	0.0390322	0.0330043	0.0211261	0.00540708	0.025471	0.0146379	0.00517457	0.0182501	0.0219117	0.0260854	0.0258412	0.00839702	0.0207954	-0.00174325	0.0219829	0.0226474	-0.00468902	0.022898	0.0301835	-0.000281447	0.0196428	0.0174325	-0.0121275	0.00338103	0.0158669	-0.00170465	0.0143011	-0.0140726	-0.00240207	0.0156009
355.55	0.00921297	0.0331844	0.00657447	0.0282241	0.0138465	0.0158985	0.0404333	0.0323344	0.0218994	0.00590592	0.027319	0.0150352	0.00700229	0.0202639	0.0198613	0.0265837	0.0257354	0.00901112	0.0198495	-0.00136817	0.0233555	0.0228946	-0.00647419	0.0238109	0.0300104	0.000224337	0.0195708	0.0182655	-0.0114956	0.00341545	0.0155648	-0.00182982	0.0142658	-0.0150976	-0.00271835	0.0148749
355.56	0.00994776	0.0313937	0.00695506	0.0274715	0.0144941	0.0151249	0.0419171	0.0315834	0.0224538	0.00648483	0.0290824	0.0153305	0.00885983	0.0223092	0.0178059	0.027035	0.025542	0.00960484	0.0187466	-0.000815334	0.0245241	0.0231332	-0.00827685	0.0246016	0.0296436	0.000901914	0.0192159	0.01896	-0.0103891	0.00352119	0.0151435	-0.00179262	0.0142671	-0.0159603	-0.00293719	0.014068
355.57	0.0106995	0.0296397	0.00750494	0.0266896	0.0152877	0.014204	0.0434929	0.0307659	0.0227388	0.00713988	0.0306874	0.015577	0.0107471	0.0243549	0.0158028	0.0273958	0.0252551	0.0101727	0.0175712	-0.000156853	0.0255219	0.023351	-0.010024	0.0252812	0.0291848	0.00176037	0.0185738	0.0194917	-0.00888177	0.00372561	0.0146164	-0.00159766	0.0143028	-0.016692	-0.00304549	0.0132221
355.58	0.0114486	0.0279877	0.00821271	0.0259014	0.0162504	0.0132216	0.0451045	0.0298119	0.0227437	0.00790143	0.0320781	0.0158262	0.0126898	0.0263888	0.013921	0.0276431	0.0248457	0.0106889	0.0164299	0.000530135	0.0264037	0.0235782	-0.011637	0.0258597	0.0287327	0.00278382	0.0177151	0.0198899	-0.00703899	0.00405387	0.0139813	-0.00128483	0.0143594	-0.0172858	-0.00307457	0.0123753
355.59	0.0121856	0.026499	0.00904506	0.0251101	0.0173803	0.0122706	0.0466646	0.0287119	0.0224985	0.00881307	0.0333071	0.0161229	0.0147072	0.0283949	0.0121426	0.0277747	0.0242946	0.011158	0.0154144	0.00117928	0.0272217	0.0237798	-0.0130468	0.0263498	0.0283402	0.00398476	0.0167104	0.0201247	-0.00489877	0.00447603	0.0132152	-0.000934254	0.0143951	-0.0177216	-0.00300804	0.0115762
355.6	0.012894	0.0251922	0.00998492	0.0243034	0.0186501	0.0114558	0.0480911	0.0274938	0.0220515	0.00989587	0.0344475	0.0165042	0.0167456	0.0303832	0.0104555	0.027791	0.0235982	0.0115805	0.0146167	0.00176439	0.0280312	0.0238705	-0.0142101	0.0267583	0.0280572	0.00535942	0.0156314	0.0201686	-0.00248417	0.00492811	0.0122947	-0.000552266	0.0143795	-0.0179953	-0.00280688	0.0108364
355.61	0.0135794	0.0240592	0.0110277	0.0234468	0.020046	0.0108466	0.049323	0.0262147	0.0214655	0.0111156	0.0355203	0.0169883	0.0187446	0.0323332	0.00882424	0.0277034	0.0227985	0.0119256	0.0140365	0.00226016	0.0288526	0.023792	-0.0150774	0.0270931	0.027932	0.00687541	0.0145003	0.0199844	0.000185866	0.00537248	0.0112292	-0.000143526	0.014299	-0.0181286	-0.00250892	0.0101708
355.62	0.0142409	0.0231025	0.0122199	0.0225144	0.0215228	0.0104919	0.05032	0.0248795	0.0208083	0.0124327	0.0365403	0.0175781	0.0206064	0.0341916	0.00724735	0.0275579	0.021953	0.0121873	0.0136724	0.00262936	0.0296784	0.023565	-0.0156144	0.0273512	0.0279945	0.0084858	0.0133157	0.0196238	0.00306595	0.00582368	0.0100207	0.000308764	0.0141466	-0.018152	-0.00218121	0.00956735
355.63	0.0148505	0.0223807	0.0135696	0.0215374	0.0230407	0.0104077	0.0510578	0.0234767	0.0201204	0.0138219	0.0374631	0.018315	0.0222628	0.0359043	0.00573083	0.0274089	0.0211139	0.0123906	0.0134979	0.00285253	0.030489	0.0232079	-0.0157919	0.0275172	0.0282595	0.010167	0.0121043	0.0191315	0.00608733	0.0062635	0.00867552	0.000807076	0.0139158	-0.0181125	-0.0018544	0.00898132
355.64	0.0153961	0.0219494	0.0150614	0.020563	0.0245556	0.0105972	0.0515429	0.0220126	0.019446	0.0152492	0.0382491	0.0192031	0.0237097	0.0374287	0.00433634	0.0273065	0.0203015	0.0125635	0.0134629	0.00293227	0.0312593	0.0227137	-0.0155972	0.0275934	0.0286961	0.0118834	0.0109442	0.0185479	0.00918853	0.00671256	0.00720925	0.00136804	0.0136033	-0.017998	-0.00152812	0.00834004
355.65	0.0158853	0.0217718	0.0167192	0.0196052	0.0260734	0.0110544	0.051789	0.0205259	0.018848	0.0166549	0.0388972	0.020237	0.0249507	0.0387342	0.00313268	0.0272264	0.0195017	0.0127489	0.0135623	0.00287432	0.0319774	0.0220593	-0.0150435	0.0275892	0.0292501	0.0135821	0.00989416	0.0179113	0.0123152	0.00719518	0.00569781	0.00199818	0.0131679	-0.0177984	-0.00118776	0.00760032
355.66	0.0163386	0.0218002	0.0185194	0.0186777	0.0275738	0.011716	0.0518114	0.0190023	0.0183322	0.0180006	0.0394048	0.0213602	0.025964	0.0398018	0.00216025	0.0270856	0.0187039	0.0129672	0.0137468	0.0027335	0.0326509	0.0212597	-0.0141637	0.0275197	0.0298468	0.0152127	0.00903552	0.0172293	0.0154358	0.00772433	0.0042112	0.00273127	0.0125539	-0.0174783	-0.00086821	0.00679149
355.67	0.0167956	0.0220115	0.0204135	0.0177484	0.0290208	0.0125491	0.0516438	0.0174413	0.0178493	0.0192666	0.0397996	0.0225383	0.0267668	0.0406553	0.00141324	0.0267908	0.017888	0.0132026	0.0139855	0.00253305	0.0333145	0.0203317	-0.0130177	0.0273922	0.0304103	0.0167626	0.00842038	0.0164777	0.0184951	0.00830441	0.00283089	0.00359225	0.0117382	-0.0169896	-0.000527573	0.00600505
355.68	0.0172995	0.0224228	0.022322	0.016816	0.030376	0.0135268	0.0513224	0.0158806	0.0173636	0.020417	0.0400848	0.0237303	0.0273644	0.041334	0.000892085	0.026357	0.0170833	0.013432	0.0142609	0.00228026	0.0339848	0.0193248	-0.0116896	0.027216	0.0308707	0.0182056	0.00803525	0.0156389	0.021403	0.00889786	0.00161843	0.00454685	0.0107138	-0.0163224	-9.97128e-05	0.00532274
355.69	0.0178473	0.0230667	0.0241883	0.0158514	0.0315858	0.0146381	0.0508647	0.0143751	0.0168504	0.0215075	0.0402918	0.024916	0.0277432	0.0418488	0.000590694	0.0258398	0.0163349	0.0136171	0.0146083	0.00198836	0.0346907	0.0182645	-0.0102322	0.0270158	0.0311458	0.0194912	0.00782369	0.0147956	0.0240597	0.00944975	0.000610234	0.00551016	0.00949666	-0.0154947	0.000472622	0.00479297
355.7	0.0184581	0.0239709	0.0259429	0.0148302	0.0326305	0.0158308	0.0502707	0.0129444	0.0163248	0.0226269	0.0404412	0.0260684	0.0278681	0.0421544	0.000508121	0.0252477	0.0156812	0.0137269	0.0150822	0.00169491	0.0354078	0.0171717	-0.00866359	0.0268261	0.0312133	0.0205537	0.0077146	0.0139786	0.0264269	0.00992781	-0.000172126	0.00641521	0.00813866	-0.0145501	0.00121361	0.00443709
355.71	0.0191549	0.0251247	0.0275334	0.0137158	0.0335043	0.0170634	0.0495586	0.0115682	0.0158483	0.0238553	0.0405761	0.0271922	0.0277547	0.0421969	0.000683229	0.024595	0.0151122	0.0138004	0.0156541	0.00141152	0.0360901	0.0160442	-0.00702483	0.02666	0.031065	0.0213354	0.00768051	0.0132001	0.0284652	0.01035	-0.000707352	0.00720489	0.00671488	-0.0135333	0.00211533	0.00425807
355.72	0.0199376	0.0264964	0.028935	0.0124489	0.0342223	0.0183255	0.0487467	0.0101798	0.0154952	0.0252117	0.0407068	0.0282517	0.0274089	0.0419798	0.00114872	0.0238826	0.0146434	0.0138666	0.0162542	0.00116177	0.0367154	0.0148696	-0.00535208	0.0264879	0.0307396	0.0217827	0.007708	0.0124559	0.030156	0.0107296	-0.00096709	0.00787034	0.00529914	-0.0124727	0.00314243	0.00421265
355.73	0.0208209	0.0280756	0.0301642	0.0110281	0.0347856	0.0196061	0.0478133	0.00873932	0.0153303	0.0267188	0.0408725	0.0292688	0.0268179	0.0414987	0.00187814	0.0231333	0.0142847	0.0139007	0.016826	0.000956997	0.0372759	0.0136394	-0.00365197	0.0262816	0.0302684	0.0218147	0.00781434	0.011726	0.0314615	0.0110651	-0.000923005	0.00841788	0.0039116	-0.0113683	0.00423835	0.00423627
355.74	0.0218212	0.0298165	0.0312268	0.00949151	0.0351925	0.0209065	0.0467318	0.00727337	0.0153637	0.0283482	0.0410927	0.0302684	0.0260333	0.0407384	0.00283689	0.0223466	0.0140442	0.0139005	0.0173462	0.000816921	0.0377934	0.0123668	-0.00193238	0.0260008	0.0296742	0.0214072	0.00802786	0.0109754	0.0323654	0.0113542	-0.000599876	0.00884406	0.00261217	-0.0102368	0.00532963	0.00428227
355.75	0.0229166	0.0316904	0.0321336	0.00788032	0.0354778	0.0222114	0.0455091	0.00583483	0.0156108	0.0300177	0.0413828	0.0312504	0.0251775	0.0397091	0.00395391	0.0215193	0.0138958	0.0138513	0.0177773	0.000783287	0.0382672	0.0110953	-0.000220786	0.0256143	0.0289728	0.0206136	0.00833649	0.010217	0.0328346	0.011618	-5.42622e-05	0.00915493	0.00146345	-0.00905664	0.00634776	0.00440465
355.76	0.0240683	0.0336751	0.0328947	0.00622188	0.0356551	0.0234711	0.0441557	0.00445679	0.0160635	0.0316856	0.0417666	0.0321648	0.0243744	0.038421	0.00520584	0.0206665	0.0138133	0.0137323	0.0181115	0.000907964	0.0386586	0.00987191	0.0014426	0.0251198	0.0281568	0.0194965	0.00872909	0.00946427	0.0328755	0.0118556	0.000671563	0.00935641	0.000485252	-0.00779504	0.00724163	0.00468551
355.77	0.0252319	0.0357416	0.0335522	0.00461407	0.0357486	0.024652	0.0427614	0.00323208	0.0166985	0.0333495	0.0422474	0.0329814	0.0236865	0.0369645	0.0065819	0.0198007	0.0138244	0.0135991	0.0183378	0.0012376	0.0389631	0.00873768	0.0030221	0.0244795	0.0272097	0.0181119	0.00917161	0.00869696	0.0324948	0.0120464	0.00155473	0.00943733	-0.000374103	-0.0064543	0.00799252	0.00515945
355.78	0.0263645	0.037863	0.0341076	0.00313737	0.0357361	0.0257268	0.041417	0.00221512	0.0174909	0.0349943	0.0427935	0.0337116	0.0231456	0.0354233	0.00807525	0.0188969	0.0139732	0.0135295	0.0184619	0.00177669	0.0392263	0.00765853	0.00449503	0.0236485	0.026117	0.0165007	0.00958067	0.00791685	0.0317255	0.012124	0.00257664	0.00938599	-0.0011562	-0.00506227	0.00862282	0.00580789
355.79	0.0274379	0.0400086	0.0345941	0.00180978	0.0355834	0.0267124	0.0401351	0.00139611	0.0184155	0.0366026	0.0433672	0.034372	0.0227154	0.0338283	0.00964646	0.0179188	0.0142987	0.0135843	0.0184559	0.00250451	0.0394322	0.00664347	0.00584496	0.0226426	0.0249287	0.0146995	0.00989635	0.00715063	0.0305679	0.0120356	0.00372353	0.00920304	-0.0018236	-0.0036494	0.00913588	0.00657559
355.8	0.028478	0.0421279	0.0350537	0.000645574	0.0352786	0.027627	0.0389302	0.000761305	0.0194387	0.0381857	0.0439155	0.0350018	0.0223839	0.0322172	0.0112968	0.0168728	0.0147865	0.0137734	0.0183206	0.00335276	0.0395397	0.00570227	0.00705035	0.0214779	0.0237032	0.012736	0.0100434	0.00643376	0.0290694	0.0117718	0.00498396	0.00885397	-0.00231979	-0.00227851	0.00949967	0.00741162
355.81	0.0295217	0.044202	0.035465	-0.000292481	0.0348238	0.0284916	0.0378405	0.000282122	0.0205619	0.0397005	0.0443995	0.0356402	0.0221955	0.0305789	0.0130371	0.0157915	0.0154009	0.0141152	0.0180759	0.00425941	0.0395743	0.00486118	0.00813952	0.0201422	0.0224781	0.0107005	0.00999324	0.00579231	0.0272936	0.0113473	0.00633203	0.00833403	-0.00261886	-0.000984345	0.0096922	0.00830338
355.82	0.0305727	0.0462033	0.0358142	-0.000992874	0.0342194	0.0293084	0.0369298	-3.92796e-05	0.0217647	0.0410808	0.0447909	0.0362797	0.0222025	0.0289988	0.0148527	0.0146856	0.0161268	0.0146173	0.0177296	0.00517986	0.0395578	0.00413777	0.00916411	0.0186604	0.0212911	0.008687	0.0097384	0.00523008	0.0253024	0.0107874	0.0077228	0.00767477	-0.00271673	0.000244635	0.00967983	0.0092331
355.83	0.031618	0.0480886	0.0361304	-0.00145851	0.0334714	0.0300384	0.0362442	-0.000176772	0.0230391	0.0422956	0.0450813	0.0369019	0.022417	0.0275484	0.0167087	0.0135967	0.0169827	0.0152527	0.0172726	0.00608054	0.039493	0.00351715	0.0101836	0.0170778	0.0201258	0.00675107	0.00922356	0.00471636	0.0231506	0.0101281	0.00909733	0.00692574	-0.00266941	0.00142451	0.00944897	0.0101666
355.84	0.0326366	0.0497947	0.0364469	-0.00172094	0.0326148	0.0306706	0.0358026	-9.97273e-05	0.0244255	0.0433303	0.0453212	0.0375086	0.0228092	0.0262788	0.0185605	0.0125685	0.0179426	0.0160293	0.016764	0.00691842	0.0393746	0.00294786	0.0111868	0.0154087	0.018942	0.00493381	0.00840721	0.00420534	0.0209117	0.00942227	0.0103998	0.00609707	-0.00248589	0.00256745	0.00904518	0.011057
355.85	0.0336265	0.0513034	0.0367943	-0.00172352	0.0316501	0.0311248	0.0355767	0.000201427	0.025909	0.0441731	0.0455553	0.0381118	0.0233427	0.0252295	0.020404	0.0116154	0.0189743	0.0169166	0.0162738	0.00769613	0.039214	0.00239357	0.0121241	0.0136703	0.0177132	0.00326403	0.00730863	0.00370049	0.0186522	0.0087658	0.0115877	0.00521296	-0.00213715	0.00366032	0.00853865	0.0118779
355.86	0.0345769	0.0526314	0.0371996	-0.00143793	0.0305927	0.0313695	0.0355012	0.000727376	0.027476	0.0448339	0.0458036	0.038728	0.0239642	0.024413	0.0222965	0.0107717	0.0200581	0.0178529	0.015836	0.00843346	0.0389886	0.00182896	0.0129881	0.0118575	0.0163847	0.00178361	0.0059502	0.0031964	0.0164281	0.00823973	0.0126459	0.00432821	-0.00156803	0.00469747	0.00796054	0.0126383
355.87	0.0354711	0.0537793	0.0376695	-0.000830898	0.0294571	0.0313557	0.0355487	0.00148922	0.0291248	0.0453438	0.0460832	0.0393057	0.024622	0.0238462	0.0242825	0.0100985	0.0211856	0.0188244	0.015515	0.0091701	0.0386313	0.00127804	0.0138346	0.00994784	0.0149369	0.000585198	0.00437906	0.00263899	0.0143276	0.00787348	0.0135528	0.00354379	-0.000743695	0.00568205	0.00732577	0.0133329
355.88	0.0362974	0.0547025	0.0382604	0.000125395	0.0282807	0.0310915	0.0357343	0.00248282	0.0308133	0.0457192	0.0463696	0.0398599	0.0253036	0.0235261	0.0263618	0.00960993	0.0224039	0.0198422	0.0153544	0.00990088	0.0380916	0.000797132	0.0146751	0.00799222	0.0133763	-0.000250944	0.00259127	0.00195435	0.0124061	0.00770746	0.0143075	0.00295602	0.000360343	0.00663187	0.00659048	0.0139036
355.89	0.0370689	0.0553599	0.0390016	0.00145595	0.0271058	0.0306347	0.036052	0.00365782	0.0325246	0.0459538	0.0465964	0.0404133	0.0260596	0.02345	0.0285085	0.00931529	0.0237484	0.0209453	0.015325	0.0105877	0.0373926	0.000460781	0.0155264	0.0060111	0.0117372	-0.000729725	0.000591905	0.00114519	0.0106982	0.00769955	0.0148912	0.00263932	0.00173483	0.00757531	0.00578213	0.0143184
355.9	0.0377945	0.0557488	0.0398906	0.0031848	0.0259694	0.0300329	0.0365076	0.00494441	0.034236	0.046084	0.0467018	0.0409747	0.0269114	0.0235749	0.0307252	0.00915206	0.0251907	0.0221571	0.0154303	0.0112244	0.0365113	0.000353294	0.0164022	0.00406336	0.0100898	-0.000821173	-0.00158681	0.000254327	0.00922266	0.00781642	0.0153279	0.00263162	0.00334045	0.00852476	0.00492015	0.0146198
355.91	0.0385025	0.0558966	0.0408893	0.00528071	0.0248663	0.0293255	0.0370934	0.00631645	0.0358951	0.0461325	0.0466273	0.0415474	0.0278644	0.0238446	0.0330083	0.00905322	0.0266397	0.0234604	0.0156664	0.0118045	0.0354523	0.000495257	0.0172909	0.00221275	0.00845928	-0.000489345	-0.00390801	-0.000692593	0.00802792	0.00803687	0.015649	0.00289829	0.00509703	0.00946659	0.00404731	0.0148369
355.92	0.0392205	0.0558372	0.0419296	0.00773416	0.0238386	0.0285484	0.0377902	0.00773312	0.0374565	0.0460855	0.0463409	0.0421216	0.0289081	0.0242067	0.0352941	0.00896372	0.0280298	0.0248358	0.0159901	0.0123029	0.0341766	0.000854038	0.0181578	0.000479569	0.00683435	0.00029655	-0.00631328	-0.00169704	0.00715198	0.0083567	0.0158122	0.00342384	0.0069256	0.0103759	0.00323069	0.014965
355.93	0.0399499	0.0556161	0.0429475	0.010539	0.0229217	0.0277214	0.0385775	0.00921228	0.0389094	0.0459786	0.0458178	0.0427041	0.0300506	0.0245939	0.0375213	0.00890406	0.0293278	0.0262665	0.016372	0.0127173	0.0326684	0.00138066	0.0190073	-0.00113279	0.00524021	0.00152235	-0.00872482	-0.00275434	0.00655562	0.00873595	0.0157979	0.00422031	0.00874041	0.0112365	0.00252683	0.0150348
355.94	0.0407281	0.0552686	0.043874	0.0136439	0.0221296	0.0268737	0.0394478	0.0107714	0.0402453	0.0458435	0.0450602	0.0433114	0.0313246	0.0249865	0.0397327	0.00888425	0.030523	0.0277166	0.0168169	0.0130274	0.0310012	0.00205196	0.0198441	-0.00256543	0.00369304	0.00311346	-0.0110408	-0.00386694	0.00618889	0.00915452	0.0156059	0.00529784	0.0104644	0.0120469	0.0019702	0.0150652
355.95	0.0415437	0.054868	0.0446922	0.0169604	0.0214801	0.0260838	0.0403512	0.0124483	0.0414762	0.0456568	0.0440819	0.0439832	0.0327161	0.0254403	0.0419379	0.00892092	0.0316096	0.02918	0.0173514	0.01319	0.0292498	0.00285618	0.0206952	-0.00376413	0.00222021	0.00502168	-0.0132104	-0.00501161	0.00601177	0.00962082	0.0152349	0.00663249	0.0120445	0.0128347	0.0015041	0.0150722
355.96	0.0423472	0.0544401	0.0454038	0.0204307	0.0209762	0.0254216	0.0412184	0.0141905	0.0426147	0.0453973	0.0428735	0.0447577	0.0342063	0.0259724	0.0440831	0.00904399	0.0325716	0.030619	0.0180205	0.0131589	0.0274507	0.00377394	0.0216131	-0.00474277	0.000931854	0.00724832	-0.0152246	-0.00615021	0.00597143	0.0101033	0.0146472	0.00818432	0.0134868	0.0135932	0.00109317	0.0150916
355.97	0.0430993	0.0539933	0.046002	0.0240309	0.0205907	0.0249263	0.0419813	0.0159431	0.0436991	0.045083	0.0414646	0.0456332	0.0357467	0.0266035	0.046101	0.00925829	0.0334547	0.0319973	0.0188683	0.0129047	0.0256066	0.00479602	0.0226071	-0.0055021	-0.000111273	0.00977392	-0.0170577	-0.00723798	0.00602167	0.0105612	0.0138242	0.00986857	0.0147857	0.0143211	0.000712084	0.0151293
355.98	0.0437638	0.0535233	0.0465272	0.0277328	0.0203107	0.0246569	0.0425676	0.0176245	0.0447513	0.0447508	0.0399341	0.0465963	0.0372912	0.0273594	0.0479468	0.00958645	0.0342718	0.0333022	0.0199015	0.0124482	0.0237311	0.00590511	0.0236639	-0.00600563	-0.000913846	0.0125366	-0.0186167	-0.00823797	0.00618338	0.0109388	0.0127458	0.011617	0.0159129	0.0150237	0.000361689	0.0151508
355.99	0.0443116	0.0530308	0.0469999	0.0314517	0.0201447	0.0246649	0.0429441	0.0192028	0.0457929	0.0444197	0.0383632	0.0476308	0.0387745	0.0282487	0.0495832	0.0100394	0.0350298	0.034548	0.0211002	0.0118405	0.0218317	0.00707293	0.024747	-0.00623005	-0.00150917	0.0154954	-0.0198509	-0.00913977	0.00647948	0.0111877	0.0114312	0.0133938	0.0168793	0.0156756	9.10087e-05	0.0151193
356	0.044719	0.0524935	0.0474345	0.0350963	0.0200766	0.0249703	0.0431139	0.0206732	0.0468483	0.044079	0.0367494	0.0487062	0.0401554	0.0292836	0.0510087	0.0106314	0.0357432	0.0357071	0.0224252	0.0111578	0.0199301	0.00827102	0.0258412	-0.00617782	-0.00190054	0.0185984	-0.0207329	-0.00986817	0.00690508	0.0113063	0.00995305	0.0152252	0.017701	0.0162554	-7.70674e-05	0.0149922
356.01	0.0449962	0.0519076	0.0478165	0.0386021	0.020088	0.0255312	0.0430887	0.0220582	0.0479175	0.0436804	0.0350547	0.049782	0.0414481	0.0304253	0.0522029	0.0113772	0.0364324	0.0367559	0.0238109	0.0104488	0.0180056	0.0094857	0.026972	-0.00587849	-0.0020889	0.021812	-0.0212833	-0.0103751	0.00746772	0.0113225	0.00839604	0.0171204	0.018366	0.0167431	-0.000148694	0.0147615
356.02	0.0451511	0.0512643	0.0481223	0.0419585	0.0201758	0.026308	0.0428936	0.0233586	0.0489784	0.0432103	0.0332722	0.0507996	0.042667	0.0316228	0.0531686	0.0122856	0.0370722	0.0377242	0.0252319	0.00977084	0.0160258	0.0107059	0.0281341	-0.00537672	-0.00209566	0.0250954	-0.0214959	-0.0106138	0.0081411	0.0112766	0.0068042	0.0190468	0.018854	0.0171283	-7.77623e-05	0.0144183
356.03	0.0452068	0.0505639	0.0483161	0.0451597	0.0203767	0.0272676	0.0425715	0.0245738	0.0499995	0.0427026	0.0313995	0.0517137	0.0438504	0.0328514	0.0539231	0.013324	0.037614	0.0386464	0.0266491	0.00917489	0.01399	0.0119043	0.029292	-0.00468653	-0.00194598	0.0284036	-0.0213259	-0.0105742	0.00887615	0.0111932	0.00522463	0.0209674	0.019146	0.0174069	0.000220494	0.0139528
356.04	0.0452066	0.0497904	0.0483766	0.0481481	0.0207477	0.0283865	0.0421592	0.0256909	0.0509425	0.0422091	0.0294831	0.0524681	0.0450405	0.0340977	0.0544928	0.0144411	0.0380116	0.0395216	0.0280452	0.00870031	0.0118874	0.0130489	0.0304067	-0.00380967	-0.00169153	0.0316581	-0.0207254	-0.0102437	0.00966199	0.0111244	0.00371179	0.0228516	0.0192185	0.0176	0.000817673	0.0133953
356.05	0.0451738	0.0489133	0.0483151	0.0508692	0.0213107	0.0296425	0.0416852	0.026742	0.0517591	0.041782	0.0275918	0.0529973	0.0462216	0.0353455	0.0548476	0.0155675	0.0382396	0.0403372	0.0294361	0.00838604	0.00973027	0.0141504	0.0314097	-0.0027479	-0.0013556	0.0347664	-0.0197038	-0.00960682	0.0105171	0.0110843	0.00234044	0.0246505	0.0190682	0.0177105	0.00174456	0.0128134
356.06	0.0451258	0.0479638	0.048117	0.0532645	0.0219986	0.0310161	0.0411709	0.0277678	0.0523924	0.0414742	0.0257998	0.0532277	0.0473536	0.0365941	0.0549568	0.0166663	0.0383043	0.0410363	0.0308182	0.00827163	0.00754354	0.0152318	0.0322523	-0.00153502	-0.000980924	0.0376345	-0.0183053	-0.0086672	0.0114228	0.0110592	0.00115443	0.0262873	0.0187256	0.0177644	0.00299083	0.0122705
356.07	0.0450915	0.0469681	0.047771	0.0553069	0.0227508	0.0325216	0.0406364	0.0287957	0.0528036	0.041321	0.0241677	0.0531357	0.0484053	0.0378646	0.0548449	0.0177615	0.038226	0.0415564	0.0322406	0.00835663	0.00535696	0.0162629	0.0329288	-0.000177424	-0.000606445	0.0401827	-0.0165987	-0.00744047	0.0123191	0.0110464	0.000183807	0.0277168	0.0182123	0.0177762	0.00455012	0.0117835
356.08	0.045067	0.0459672	0.0472488	0.0569741	0.0235505	0.0341479	0.0400804	0.0298179	0.0530139	0.0413654	0.022723	0.0527278	0.0493262	0.0391408	0.0545429	0.0188933	0.0380327	0.0418695	0.0337396	0.00867846	0.00320124	0.0172114	0.0334749	0.00133225	-0.000244849	0.0423483	-0.014654	-0.00593878	0.0131665	0.0110423	-0.000578663	0.028893	0.0175587	0.0177183	0.00636805	0.0113216
356.09	0.0450462	0.044983	0.0465487	0.0581769	0.0243936	0.0358529	0.0395001	0.0307853	0.0531095	0.041722	0.0215035	0.0520296	0.0500421	0.0403506	0.0540541	0.0200509	0.0377192	0.0419436	0.0353077	0.00927691	0.00111349	0.0180417	0.0339718	0.00298075	0.000115337	0.0440392	-0.0124931	-0.00416016	0.0139545	0.0110528	-0.00116625	0.0297935	0.0167875	0.0175685	0.00836596	0.0108531
356.1	0.0448851	0.0440752	0.0456436	0.0589915	0.0254475	0.0375815	0.038984	0.0316793	0.0532021	0.0424472	0.0206374	0.0510069	0.0504723	0.0414372	0.0533446	0.0211958	0.0371958	0.0417848	0.0369168	0.0102179	-0.000788697	0.0186035	0.034447	0.00466872	0.000472046	0.0451332	-0.0100379	-0.00215513	0.014705	0.0111053	-0.00160532	0.0303087	0.0159421	0.0171692	0.0104549	0.0103486
356.11	0.0446065	0.0432315	0.0445806	0.0594417	0.026718	0.0393314	0.0385346	0.0324834	0.0533429	0.0434899	0.0201475	0.0496927	0.0506467	0.0423949	0.0524367	0.022318	0.0364623	0.0414186	0.038524	0.0114751	-0.00249476	0.0188825	0.0348935	0.00634709	0.000829343	0.0456414	-0.00731893	3.99624e-05	0.0154027	0.0112111	-0.00189056	0.0304721	0.0150478	0.0165377	0.0125894	0.00981111
356.12	0.0442068	0.0424541	0.0433999	0.0595773	0.0282007	0.0411008	0.0381444	0.0331947	0.0535578	0.0447818	0.0200285	0.0480878	0.0505956	0.0432288	0.0513317	0.0233914	0.0355301	0.040838	0.0401068	0.0130253	-0.00398135	0.0188829	0.0353172	0.00796756	0.00117703	0.0455934	-0.00437124	0.00237558	0.0160287	0.0113455	-0.00202295	0.0303269	0.014118	0.0157076	0.0147168	0.00924451
356.13	0.0436886	0.0417603	0.0421361	0.0594707	0.0298724	0.0428803	0.0377945	0.0338517	0.0538331	0.0462625	0.0202737	0.0462276	0.0503589	0.0439185	0.0500543	0.0244031	0.0343964	0.0400505	0.0416478	0.0148438	-0.00523805	0.0186214	0.0357246	0.00950967	0.00149234	0.0450327	-0.00122624	0.00481588	0.0165649	0.0114787	-0.00201719	0.0298942	0.0131625	0.0147037	0.0167853	0.00867147
356.14	0.0430441	0.0411566	0.0408022	0.0591867	0.0317202	0.0446578	0.0374897	0.03448	0.0541291	0.047872	0.0208579	0.0441434	0.0500029	0.0444591	0.048654	0.0253398	0.0330716	0.0390959	0.0431316	0.0169337	-0.00625831	0.0181134	0.0361087	0.0109629	0.00177863	0.0440261	0.00206614	0.00733886	0.0170022	0.0115975	-0.0018916	0.0291661	0.0122129	0.0135216	0.0187601	0.00813755
356.15	0.0422536	0.0406789	0.0394102	0.0587643	0.0337346	0.0464109	0.037264	0.0350794	0.0544367	0.0495791	0.0217507	0.0418687	0.0495673	0.0448788	0.0471603	0.0262065	0.0315743	0.0380244	0.0445463	0.0192983	-0.00704216	0.0173798	0.0364541	0.0123376	0.00204363	0.042627	0.00544185	0.00992839	0.0173379	0.0117065	-0.00164283	0.0281401	0.0112817	0.0121785	0.0206283	0.0076898
356.16	0.0413151	0.0403423	0.0379899	0.0582412	0.035865	0.0481031	0.0371488	0.0356467	0.0547426	0.0513798	0.02291	0.0394359	0.0490513	0.0452068	0.0456112	0.0270218	0.0299451	0.0368826	0.0458909	0.0219064	-0.00759137	0.0164275	0.0367441	0.0136299	0.00227479	0.0408591	0.00885086	0.0125524	0.0175968	0.0117861	-0.00125366	0.0268103	0.0103744	0.0106766	0.0223763	0.00732094
356.17	0.0402378	0.040133	0.0365761	0.0576544	0.0380687	0.0497206	0.0371711	0.0362051	0.0550423	0.0532553	0.0242901	0.0368933	0.0484408	0.0454795	0.0440267	0.0277927	0.0282302	0.0357237	0.0471484	0.0246929	-0.00790006	0.0152564	0.0369875	0.0148246	0.00246658	0.0387552	0.0122397	0.0151798	0.0177936	0.0118244	-0.00073958	0.025176	0.00949728	0.00900551	0.0239909	0.0069861
356.18	0.0390365	0.0400331	0.0351806	0.0570057	0.0402931	0.0512635	0.0373283	0.036751	0.0553276	0.0551599	0.0258567	0.0343002	0.0477303	0.0456885	0.0424174	0.028504	0.0264427	0.0345636	0.048313	0.0275671	-0.00798847	0.0138659	0.0371861	0.0159072	0.00263472	0.036349	0.0155692	0.0178085	0.0179432	0.0118124	-0.000125013	0.0232569	0.0086776	0.0071788	0.0254627	0.00664671
356.19	0.0377164	0.0400211	0.03383	0.0562947	0.0425141	0.0527364	0.0376046	0.0372774	0.0555887	0.057073	0.0275904	0.0316954	0.0469215	0.0458315	0.040786	0.0291528	0.0245821	0.0333885	0.0493854	0.0304548	-0.00789154	0.0122992	0.0373574	0.0168712	0.00280601	0.0336934	0.0188079	0.0204189	0.0180617	0.0117762	0.000558114	0.0210813	0.00795358	0.00521797	0.0267704	0.00627502
356.2	0.0362952	0.0400737	0.0325225	0.0555474	0.044721	0.0541164	0.0380116	0.0377833	0.0558244	0.0589804	0.0294673	0.0290983	0.0460418	0.0459276	0.0391679	0.0297631	0.0226424	0.0321827	0.0504067	0.0333101	-0.00763019	0.0105933	0.0375176	0.017708	0.00296509	0.0308458	0.0219226	0.0229723	0.0181953	0.0117643	0.00127079	0.0186786	0.00732135	0.00314266	0.0279113	0.0058648
356.21	0.0347746	0.0401871	0.031253	0.0547942	0.0469068	0.0553725	0.0385613	0.038268	0.05605	0.0608591	0.0314727	0.0265288	0.0451144	0.0459933	0.0375772	0.0303468	0.0206402	0.0309587	0.051403	0.0361181	-0.00719499	0.00876898	0.037684	0.0184001	0.00309822	0.0278686	0.0248947	0.0254282	0.0183621	0.0118207	0.00197667	0.0161031	0.00676557	0.00098517	0.028906	0.00541467
356.22	0.0331558	0.0403402	0.0300503	0.0540436	0.0490527	0.0564742	0.0392461	0.0387459	0.056258	0.0627059	0.0335982	0.023999	0.0441346	0.0460735	0.0360146	0.0308945	0.0186204	0.0297356	0.0523774	0.0388689	-0.00661001	0.00684863	0.037854	0.018948	0.0031808	0.0248007	0.0276886	0.0277535	0.0185596	0.0119614	0.00264389	0.0134032	0.00627928	-0.00122337	0.0297815	0.00491969
356.23	0.0314556	0.0405082	0.0289383	0.0533099	0.0511565	0.0573996	0.0400473	0.0392234	0.0564607	0.0645314	0.0358379	0.0215391	0.0430815	0.0461725	0.034506	0.0314015	0.0166222	0.0285291	0.053339	0.0415529	-0.00591356	0.00484149	0.0380073	0.0193477	0.00317505	0.0216733	0.030263	0.0299131	0.0187854	0.0121836	0.00324893	0.0106302	0.00585309	-0.00346394	0.0305777	0.00438898
356.24	0.0297033	0.040682	0.0279354	0.0526096	0.0532128	0.0581436	0.0409454	0.0397125	0.0566668	0.0663381	0.0381882	0.0191859	0.0419452	0.046287	0.0330876	0.0318519	0.0146714	0.0273657	0.0543041	0.0441625	-0.00512176	0.00276492	0.0381206	0.0195761	0.00307748	0.0185469	0.0326044	0.0318826	0.0190414	0.0124986	0.00377983	0.00783699	0.00551616	-0.00569786	0.0313244	0.00383331
356.25	0.0279359	0.0408775	0.0270428	0.0519744	0.0551982	0.0586823	0.041893	0.0402182	0.0568479	0.0681177	0.040604	0.0169618	0.0407494	0.0464159	0.0317961	0.0322248	0.0128147	0.026251	0.0552606	0.0467005	-0.0042452	0.000657526	0.038205	0.0196285	0.0028914	0.0154854	0.0347272	0.0336488	0.0193271	0.0129193	0.00423149	0.00510743	0.00529666	-0.00788989	0.032018	0.00328195
356.26	0.026176	0.0410958	0.0262518	0.0514121	0.0570959	0.0590305	0.0428793	0.0407437	0.0570052	0.0698434	0.043028	0.014873	0.0395363	0.0465421	0.0306625	0.0325135	0.0110774	0.0252063	0.0561901	0.0491481	-0.00331442	-0.00141921	0.0383039	0.0195158	0.00260641	0.0125476	0.036637	0.0351731	0.0196385	0.0134223	0.00461565	0.0025197	0.00520758	-0.00999501	0.0326206	0.00275162
356.27	0.0244523	0.041321	0.0255541	0.050945	0.0588875	0.0592058	0.0439158	0.0412743	0.0571511	0.0714926	0.045412	0.0129217	0.0383479	0.0466473	0.0296789	0.0327313	0.0094789	0.0242629	0.0570809	0.0514642	-0.00235223	-0.0033924	0.0384381	0.0192811	0.00224006	0.00978417	0.0383454	0.0364475	0.0199787	0.0139816	0.00493396	0.000126268	0.00522757	-0.0119784	0.0331113	0.002234
356.28	0.0227979	0.0415327	0.0249671	0.0505746	0.0605686	0.0592562	0.0449883	0.0417706	0.0572655	0.0730363	0.0476904	0.01115	0.037212	0.0467058	0.02882	0.0328736	0.00803688	0.0234279	0.0579002	0.053605	-0.00136412	-0.00521457	0.0385957	0.0189837	0.00182003	0.00722098	0.0398372	0.0374869	0.0203307	0.0145784	0.00520011	-0.00205587	0.00531413	-0.0138125	0.0334785	0.00172547
356.29	0.0212539	0.0417434	0.0244667	0.0502959	0.0621248	0.0592122	0.0460522	0.0422001	0.0573431	0.0744551	0.0498147	0.00956566	0.0361604	0.0467048	0.0280779	0.0329483	0.00673354	0.0226927	0.0586233	0.0555444	-0.000364932	-0.00686862	0.0387759	0.0186436	0.00138041	0.00486838	0.0411245	0.0383315	0.0206865	0.0151673	0.0054185	-0.00402498	0.00541402	-0.0154924	0.0337453	0.00125377
