# Supplementary material for: Operando film-electrochemical EPR spectroscopy tracks radical intermediates in surface-immobilized catalysts
Source: Nat Chem. 2024 Feb 14;16(6):1015–23. doi: 10.1038/s41557-024-01450-y (PMC11636982; doi:10.1038/s41557-024-01450-y)
Supplement: Supplementary file 7 — Electrochemistry and EPR source data from FE(CV)-EPR experiments. [file 41557_2024_1450_MOESM7_ESM.zip › Source Data Fig. 4/Fig4abc_EPRdata_rev.xlsx]

## Sheet: Sheet1
Field (mT)	Intensity_01	Intensity_02	Intensity_03	Intensity_04	Intensity_05	Intensity_06	Intensity_07	Intensity_08	Intensity_09	Intensity_10	Intensity_11	Intensity_12	Intensity_13	Intensity_14	Intensity_15	Intensity_16	Intensity_17	Intensity_18	Intensity_19	Intensity_20	Intensity_21	Intensity_22	Intensity_23	Intensity_24	Intensity_25	Intensity_26	Intensity_27	Intensity_28	Intensity_29	Intensity_30	Intensity_31	Intensity_32	Intensity_33	Intensity_34	Intensity_35	Intensity_36
346.3	-0.0409162	0.0209483	0.0176578	-0.015167	0.0106757	-0.00877318	-0.0139633	-0.00528164	-0.0215388	-0.0179676	-0.00999749	-0.0410977	-0.0331492	-0.0340357	-0.00362751	-0.00436177	-0.0085436	-0.0194423	-0.0348332	-0.0194629	-0.0502597	0.0018805	-0.0222208	-0.0260249	-0.0430577	-0.0443376	-0.0509323	-0.0225485	-0.0350858	-0.0267345	-0.0269724	-0.0377764	-0.0211043	-0.0333435	-0.0256232	-0.0250591
346.31	-0.0400527	0.0200818	0.0171903	-0.0156138	0.00939693	-0.00888029	-0.0124764	-0.00624364	-0.0205941	-0.0192563	-0.00988046	-0.0390849	-0.0326554	-0.0343547	-0.00429665	-0.00510051	-0.00903752	-0.0198111	-0.0339009	-0.0186824	-0.0504425	4.60511e-05	-0.0226885	-0.0258349	-0.0425776	-0.0426238	-0.0486571	-0.0234788	-0.0351419	-0.0259138	-0.0276685	-0.0380502	-0.020226	-0.0326672	-0.0266524	-0.0255399
346.32	-0.0390875	0.0190393	0.0165356	-0.0160969	0.00811354	-0.00890624	-0.0109427	-0.00727897	-0.0195761	-0.0205633	-0.00986917	-0.0369406	-0.0321147	-0.0346898	-0.00500541	-0.00595154	-0.00954097	-0.0201502	-0.0328917	-0.0178684	-0.0505492	-0.00192455	-0.0231851	-0.02567	-0.0420778	-0.0407455	-0.0462594	-0.0244541	-0.0351322	-0.0250148	-0.0282843	-0.0383933	-0.0192116	-0.0319825	-0.0276585	-0.0260445
346.33	-0.0380062	0.017834	0.0156825	-0.0165938	0.00686555	-0.00883851	-0.00942796	-0.00835979	-0.0184932	-0.0218665	-0.00996759	-0.034675	-0.0315363	-0.0350632	-0.00575773	-0.00689749	-0.0100469	-0.0204628	-0.0318211	-0.0170552	-0.0505731	-0.00401836	-0.0236969	-0.0255426	-0.0415429	-0.0387034	-0.0437745	-0.0254663	-0.0350456	-0.0240273	-0.0287695	-0.0388086	-0.0180531	-0.0313181	-0.0285993	-0.0265636
346.34	-0.0367741	0.0164726	0.0146294	-0.0170349	0.00570612	-0.00865511	-0.00796417	-0.00949286	-0.0173655	-0.0231359	-0.0101796	-0.0323097	-0.0309284	-0.0354921	-0.00655832	-0.00790663	-0.0105551	-0.0207661	-0.0307338	-0.0162605	-0.0504898	-0.00622437	-0.0241885	-0.0254436	-0.040943	-0.0365095	-0.0412309	-0.0265277	-0.0348781	-0.022949	-0.0290916	-0.0392876	-0.0167284	-0.0307026	-0.0294631	-0.0270806
346.35	-0.0353725	0.0149922	0.0133695	-0.0173566	0.00468893	-0.00833553	-0.0065603	-0.0106813	-0.0162109	-0.0243363	-0.010492	-0.0298766	-0.0302959	-0.0359683	-0.00740127	-0.00895662	-0.0110574	-0.0210838	-0.0296834	-0.0154956	-0.0502877	-0.00853072	-0.0246263	-0.0253504	-0.0402577	-0.0342058	-0.0386639	-0.0276292	-0.0346061	-0.0218022	-0.0292484	-0.0398018	-0.0152405	-0.0301635	-0.0302362	-0.0275725
346.36	-0.0338133	0.0134185	0.0119247	-0.0175615	0.00384345	-0.00787929	-0.00522136	-0.0119496	-0.0150778	-0.0254433	-0.0108745	-0.0274145	-0.0296254	-0.0364612	-0.00826954	-0.0100495	-0.0115458	-0.0214512	-0.0287171	-0.014779	-0.0499543	-0.0109232	-0.0250212	-0.0252305	-0.0394675	-0.0318733	-0.0360762	-0.0287372	-0.0342421	-0.0206123	-0.0292409	-0.0403269	-0.0136127	-0.0296889	-0.0309194	-0.0280152
346.37	-0.0321146	0.0117506	0.0103002	-0.0176637	0.00318163	-0.00730893	-0.00398471	-0.0132903	-0.0139914	-0.0264357	-0.0113402	-0.0249888	-0.0289002	-0.0369042	-0.00913716	-0.0111591	-0.0120193	-0.021895	-0.0278477	-0.0141428	-0.0494646	-0.0134005	-0.0253989	-0.0250696	-0.0385637	-0.0295776	-0.0334632	-0.0298439	-0.0338223	-0.0194202	-0.0290488	-0.0408343	-0.0119036	-0.0292688	-0.0314945	-0.0283879
346.38	-0.0303035	0.0100003	0.00849559	-0.0176829	0.00273899	-0.0066552	-0.00287813	-0.0146696	-0.0129757	-0.0272984	-0.0118702	-0.0226296	-0.0281068	-0.0372618	-0.00998389	-0.0122737	-0.0124406	-0.0224363	-0.0270745	-0.0135911	-0.0488215	-0.0159361	-0.0257853	-0.0248442	-0.0375423	-0.0273398	-0.0308531	-0.0309437	-0.0333714	-0.0182718	-0.0286587	-0.0412891	-0.0101505	-0.0289075	-0.0319416	-0.0286832
346.39	-0.0283909	0.00820192	0.00652978	-0.0176349	0.00252123	-0.0059597	-0.0019151	-0.0160587	-0.0120078	-0.0280291	-0.0124267	-0.0203366	-0.027228	-0.0375104	-0.0107948	-0.0134017	-0.0127767	-0.0230492	-0.026383	-0.0130942	-0.0480393	-0.018485	-0.0262007	-0.0245402	-0.036413	-0.0251646	-0.0282911	-0.032009	-0.0328908	-0.0171973	-0.0280564	-0.0416899	-0.00836541	-0.0286213	-0.0322502	-0.0288792
346.4	-0.0263817	0.00636202	0.00443936	-0.0175372	0.0025034	-0.00526375	-0.00111735	-0.0174406	-0.0110635	-0.0286189	-0.0130122	-0.0181179	-0.026289	-0.0376366	-0.0115773	-0.0145416	-0.0129966	-0.0236933	-0.0257398	-0.0126325	-0.0471379	-0.0210097	-0.026672	-0.0241566	-0.0352072	-0.0230797	-0.025847	-0.0330156	-0.0323498	-0.0162015	-0.0272473	-0.0420359	-0.00655498	-0.0284078	-0.0324121	-0.0289472
346.41	-0.0242953	0.00445806	0.00229505	-0.0173834	0.00266044	-0.00458986	-0.000506221	-0.018799	-0.0101801	-0.0290535	-0.0136147	-0.0160053	-0.0253186	-0.0376328	-0.012324	-0.015672	-0.0130775	-0.0243505	-0.0251184	-0.0122002	-0.0461301	-0.0234866	-0.0271913	-0.0236805	-0.0339321	-0.0211184	-0.0235743	-0.0339368	-0.0317346	-0.0152996	-0.0262402	-0.0423238	-0.00472857	-0.0282606	-0.0324208	-0.0288814
346.42	-0.0221708	0.00249656	0.000137241	-0.017166	0.00297244	-0.00394371	-9.13429e-05	-0.0201073	-0.00939216	-0.0293301	-0.0142236	-0.0140055	-0.0243557	-0.0374941	-0.0130143	-0.0167767	-0.013013	-0.0249998	-0.0245052	-0.0118255	-0.0450232	-0.0258911	-0.0277556	-0.0230955	-0.032611	-0.0193097	-0.02153	-0.034751	-0.0310747	-0.0145028	-0.0250321	-0.0425557	-0.00291944	-0.0281738	-0.0322661	-0.0286997
346.43	-0.0200387	0.0005019	-0.00200899	-0.0168695	0.00341224	-0.00331442	0.000102359	-0.0213316	-0.00871871	-0.0294587	-0.014815	-0.012111	-0.0234565	-0.0372294	-0.0136309	-0.0178372	-0.0128288	-0.0256553	-0.0239048	-0.0115033	-0.0438033	-0.0281625	-0.0283256	-0.0224	-0.0312622	-0.0176813	-0.0197636	-0.0354336	-0.0303885	-0.0138228	-0.0236092	-0.0427206	-0.00113259	-0.0281494	-0.031959	-0.0284182
346.44	-0.0179072	-0.00150021	-0.00414629	-0.0164973	0.00395178	-0.00268202	4.75664e-05	-0.0224124	-0.00818915	-0.0294344	-0.0153859	-0.0103423	-0.0226496	-0.0368462	-0.0141695	-0.0188399	-0.0125536	-0.0263051	-0.0233204	-0.0112399	-0.042443	-0.0302571	-0.0288628	-0.0216206	-0.0299174	-0.0162376	-0.0183249	-0.0359404	-0.0297001	-0.013263	-0.0219621	-0.0427831	0.000648267	-0.0282104	-0.0315119	-0.028051
346.45	-0.0157743	-0.00351684	-0.00624727	-0.0160626	0.00457583	-0.00204154	-0.000269378	-0.0232942	-0.00782345	-0.029257	-0.015938	-0.00875109	-0.0219545	-0.0363637	-0.0146515	-0.0197827	-0.0122156	-0.0269334	-0.0227642	-0.0110556	-0.040935	-0.0321227	-0.029345	-0.02079	-0.028632	-0.0149725	-0.0172474	-0.0362503	-0.0290334	-0.0128479	-0.0201025	-0.0427386	0.00239944	-0.0283837	-0.0309364	-0.0276055
346.46	-0.0136812	-0.00556336	-0.00828023	-0.0155573	0.00525655	-0.00138975	-0.000848236	-0.0239211	-0.0076287	-0.0289131	-0.0164747	-0.00739258	-0.0213754	-0.0357922	-0.0151002	-0.0206605	-0.0118201	-0.027536	-0.0222493	-0.0109646	-0.0392854	-0.0337417	-0.0297535	-0.0199316	-0.0274449	-0.0138801	-0.0165386	-0.0363515	-0.0283953	-0.0126066	-0.018043	-0.0426068	0.00407307	-0.0286866	-0.030241	-0.0270962
346.47	-0.0116552	-0.00766608	-0.0102237	-0.0149623	0.00597226	-0.000735061	-0.00169581	-0.0242535	-0.00760771	-0.0283994	-0.0169967	-0.00632948	-0.020896	-0.035161	-0.0155036	-0.0214778	-0.0113491	-0.0280727	-0.0217863	-0.0109869	-0.037507	-0.0350922	-0.030077	-0.0190855	-0.026412	-0.012958	-0.0162063	-0.0362464	-0.0277653	-0.012572	-0.0158226	-0.0423991	0.00560743	-0.0291275	-0.0294489	-0.0265402
346.48	-0.00972024	-0.00983105	-0.0120627	-0.0142547	0.0067269	-9.28092e-05	-0.0028473	-0.0242865	-0.00777215	-0.0277148	-0.0175101	-0.00560615	-0.0205021	-0.0344654	-0.0158617	-0.0222444	-0.0107934	-0.0284776	-0.0213811	-0.0111317	-0.0356028	-0.0361334	-0.0303061	-0.0182614	-0.0255316	-0.0122281	-0.0162412	-0.0359426	-0.0271487	-0.0127551	-0.0134769	-0.0420825	0.00695345	-0.0296889	-0.0285447	-0.0259317
346.49	-0.0078984	-0.0120382	-0.0137757	-0.0134295	0.00754746	0.000535057	-0.00432309	-0.0240533	-0.00809449	-0.0268584	-0.0180323	-0.00525867	-0.0201916	-0.0336698	-0.0161924	-0.0229466	-0.0101296	-0.0287149	-0.0210491	-0.0114024	-0.0335767	-0.0368156	-0.0304336	-0.0174727	-0.0248056	-0.0116991	-0.0166475	-0.035441	-0.0265614	-0.0131266	-0.0110588	-0.0416411	0.00807523	-0.0303971	-0.0275054	-0.0252566
346.5	-0.00618657	-0.0142474	-0.0153135	-0.0124971	0.00847505	0.00113377	-0.00610073	-0.023577	-0.00855599	-0.0258164	-0.0185636	-0.00530128	-0.019962	-0.0327249	-0.0164858	-0.0235556	-0.00936393	-0.0287616	-0.0208002	-0.0118036	-0.0314424	-0.0371322	-0.0304611	-0.0167467	-0.0242383	-0.0113981	-0.0174214	-0.0347316	-0.0260352	-0.0136782	-0.00863561	-0.0410404	0.00896263	-0.0312727	-0.0263181	-0.0245015
346.51	-0.0045916	-0.016387	-0.0166506	-0.0114837	0.00951466	0.00169738	-0.00816765	-0.0228796	-0.00916871	-0.0245677	-0.0190904	-0.00573928	-0.0198079	-0.0316122	-0.0167259	-0.0240624	-0.00852228	-0.0286219	-0.0206442	-0.0123254	-0.0292336	-0.0370886	-0.0303873	-0.0161106	-0.0238346	-0.0113491	-0.0185624	-0.0337899	-0.0256212	-0.0144227	-0.00626882	-0.0402588	0.00956145	-0.0323203	-0.0249721	-0.0236523
346.52	-0.00306173	-0.0184285	-0.0177446	-0.0104337	0.0106082	0.00222339	-0.0103607	-0.0220445	-0.00991665	-0.0232153	-0.0195467	-0.00647949	-0.0196319	-0.0303397	-0.016965	-0.0245366	-0.00770583	-0.0283688	-0.0205331	-0.012881	-0.0270472	-0.0368036	-0.0302963	-0.0156099	-0.0236145	-0.0115176	-0.019934	-0.0326453	-0.0253658	-0.0152767	-0.00409878	-0.0392974	0.00983907	-0.0335295	-0.0235534	-0.0227384
346.53	-0.00155862	-0.020287	-0.0185823	-0.00933415	0.0116964	0.00271215	-0.0125954	-0.021124	-0.0108281	-0.0218116	-0.0198725	-0.0074587	-0.0193854	-0.0289463	-0.0172233	-0.0249746	-0.00694945	-0.0279853	-0.0204454	-0.013497	-0.0249133	-0.036321	-0.0301224	-0.0152473	-0.0235819	-0.0118506	-0.0214882	-0.0313284	-0.025247	-0.0161771	-0.0021771	-0.0381663	0.00977136	-0.0348471	-0.0221338	-0.0218134
346.54	-8.11408e-05	-0.0218934	-0.0191821	-0.00813269	0.0127352	0.00313792	-0.0148175	-0.020116	-0.0119357	-0.0204258	-0.0200044	-0.00857563	-0.0190344	-0.0274967	-0.0174784	-0.0253239	-0.00628345	-0.0275013	-0.0203216	-0.0141781	-0.0228648	-0.0356861	-0.0298144	-0.0150465	-0.0236998	-0.0123117	-0.0231732	-0.0299035	-0.0252393	-0.0171084	-0.000573081	-0.036876	0.00932559	-0.0361867	-0.0208067	-0.0208944
346.55	0.00134324	-0.0232008	-0.019511	-0.00682007	0.0136738	0.00345897	-0.0169571	-0.0189999	-0.0132195	-0.0191263	-0.0199132	-0.00974766	-0.018596	-0.0260334	-0.0176409	-0.0255487	-0.00572847	-0.026924	-0.0201289	-0.0148811	-0.0209064	-0.0349317	-0.0292998	-0.0149971	-0.0239252	-0.0128896	-0.0249322	-0.0284333	-0.0253213	-0.018051	0.000681034	-0.0354732	0.00853504	-0.0374716	-0.0195951	-0.0200012
346.56	0.00268652	-0.0242379	-0.019555	-0.00539948	0.0144565	0.00367706	-0.0189381	-0.0177894	-0.0146374	-0.0179526	-0.0195969	-0.0109167	-0.0181269	-0.0246632	-0.0176639	-0.0256534	-0.00534144	-0.0262203	-0.0198662	-0.0155645	-0.0190378	-0.0341048	-0.0285687	-0.0150709	-0.0241951	-0.0136079	-0.0267016	-0.0269796	-0.0254608	-0.0189397	0.00154864	-0.0340257	0.00743276	-0.0386464	-0.0184918	-0.019131
346.57	0.00393591	-0.0250488	-0.0193197	-0.00395336	0.0150301	0.00378745	-0.0207374	-0.0165148	-0.0161414	-0.0168976	-0.0190735	-0.0120331	-0.0176527	-0.0234718	-0.0175561	-0.0256637	-0.00519724	-0.0253944	-0.0195311	-0.0162148	-0.0172291	-0.033246	-0.0275974	-0.0152346	-0.0244513	-0.0144291	-0.0284542	-0.0256024	-0.0256455	-0.0197184	0.00203097	-0.032578	0.00612088	-0.0396537	-0.017471	-0.0182787
346.58	0.00505963	-0.0256468	-0.0188586	-0.00251892	0.0153685	0.00378066	-0.0223432	-0.0151757	-0.0176389	-0.0159341	-0.018362	-0.0130343	-0.01715	-0.022483	-0.017335	-0.0256026	-0.0052991	-0.0244397	-0.0191223	-0.0168358	-0.0154768	-0.032375	-0.0263893	-0.0154627	-0.0246178	-0.0152619	-0.0301628	-0.02436	-0.0258665	-0.020406	0.00211966	-0.0311406	0.00466834	-0.0404559	-0.0165461	-0.0174671
346.59	0.00602628	-0.0260198	-0.018234	-0.0011028	0.0154294	0.00364177	-0.0237349	-0.0137486	-0.0190737	-0.0150318	-0.0174717	-0.013898	-0.0165799	-0.0216598	-0.0170428	-0.0255166	-0.00562852	-0.0233847	-0.0186372	-0.0174038	-0.0138008	-0.0314687	-0.0249511	-0.0157663	-0.0246949	-0.0159992	-0.0317917	-0.0233003	-0.0261364	-0.0210302	0.00181247	-0.0296881	0.00309494	-0.0410304	-0.015764	-0.0167182
346.6	0.00683233	-0.0261624	-0.0174918	0.000330308	0.0151353	0.00332812	-0.0248977	-0.0122577	-0.0203987	-0.0142154	-0.0164171	-0.0146544	-0.0159012	-0.0209449	-0.0167633	-0.0254448	-0.0061258	-0.0222603	-0.0180684	-0.0178673	-0.0122461	-0.0305141	-0.0233241	-0.0161945	-0.0247287	-0.0166025	-0.0332866	-0.0224292	-0.0264826	-0.0216277	0.00113038	-0.028218	0.00138923	-0.0413443	-0.0151903	-0.0160303
346.61	0.0075068	-0.0261145	-0.0166436	0.0018149	0.0144666	0.00283278	-0.0258301	-0.0107322	-0.0216181	-0.0134705	-0.0152094	-0.0153218	-0.0151019	-0.0203154	-0.0165404	-0.025414	-0.0067668	-0.0210727	-0.0174582	-0.0182435	-0.0108735	-0.0295135	-0.0215823	-0.0167802	-0.0247097	-0.0170715	-0.0345973	-0.0217484	-0.0268975	-0.0222462	7.30081e-05	-0.0267425	-0.000450747	-0.0413841	-0.0148961	-0.0154146
346.62	0.00806175	-0.025873	-0.0156537	0.0033777	0.0134475	0.00218267	-0.0265256	-0.00916518	-0.0227114	-0.0127846	-0.0138636	-0.015902	-0.0141479	-0.0197791	-0.0163664	-0.0254254	-0.00751521	-0.0197991	-0.0168602	-0.0185672	-0.00972136	-0.0284517	-0.0197814	-0.0175504	-0.0246385	-0.0174271	-0.0356801	-0.0212382	-0.0273885	-0.0229017	-0.00135015	-0.0252794	-0.00240703	-0.0411826	-0.0148867	-0.0148856
346.63	0.00848406	-0.0254546	-0.0145178	0.00501948	0.0121026	0.00139792	-0.0269311	-0.00752113	-0.0236296	-0.0120894	-0.0124141	-0.0163655	-0.0130536	-0.0193165	-0.0162125	-0.0254321	-0.00834664	-0.0184092	-0.0163175	-0.0188305	-0.00884947	-0.0273557	-0.0179246	-0.0184927	-0.0245401	-0.0176438	-0.0365167	-0.0208742	-0.027932	-0.0236207	-0.00312696	-0.0238356	-0.00442326	-0.0407562	-0.0151009	-0.0144939
346.64	0.00875829	-0.0248976	-0.0132205	0.00667212	0.0104605	0.000483454	-0.0270826	-0.00576298	-0.0243158	-0.0113076	-0.0109434	-0.0166795	-0.0118784	-0.0188893	-0.0160495	-0.0253925	-0.00926806	-0.016853	-0.0158364	-0.0189859	-0.00831016	-0.0262914	-0.0159761	-0.0195942	-0.0244106	-0.017696	-0.0370926	-0.0206036	-0.0284588	-0.0243933	-0.00519853	-0.022419	-0.00648967	-0.0401174	-0.0155338	-0.0142869
346.65	0.00888419	-0.0242233	-0.0118298	0.0082956	0.00857934	-0.0005435	-0.0270238	-0.0039084	-0.0247641	-0.0103911	-0.00951167	-0.0168358	-0.0106656	-0.0185141	-0.0158545	-0.0253224	-0.0102948	-0.0151333	-0.0153925	-0.0190221	-0.00805479	-0.0253033	-0.0139622	-0.0208381	-0.0242415	-0.017607	-0.0373975	-0.0204115	-0.0289162	-0.0251895	-0.00748593	-0.0210291	-0.00863029	-0.0392824	-0.0162297	-0.014281
346.66	0.008826	-0.023399	-0.010403	0.009879	0.00647235	-0.00165071	-0.026736	-0.00202989	-0.0249592	-0.00935238	-0.00815177	-0.0168609	-0.00945272	-0.0181963	-0.015628	-0.025268	-0.011434	-0.0132808	-0.0149917	-0.0189326	-0.0080125	-0.0244106	-0.0119095	-0.022208	-0.0240624	-0.017407	-0.0374916	-0.0202944	-0.0292802	-0.0259462	-0.00991356	-0.0197046	-0.0108631	-0.0382768	-0.0171784	-0.014455
346.67	0.00856528	-0.0224169	-0.00899437	0.0113855	0.00417826	-0.00281411	-0.026168	-0.000199936	-0.0249253	-0.00821465	-0.0069348	-0.0167266	-0.00828122	-0.0179625	-0.015377	-0.0252626	-0.0126658	-0.0113364	-0.0146551	-0.0187303	-0.00814878	-0.0236178	-0.00983526	-0.0237267	-0.0238852	-0.017109	-0.0374267	-0.0202712	-0.0295311	-0.0266422	-0.0124534	-0.0184874	-0.013202	-0.0370862	-0.018359	-0.0148125
346.68	0.00811299	-0.0212848	-0.00767165	0.0128029	0.00175683	-0.00400047	-0.0252969	0.00150342	-0.0247117	-0.00701513	-0.00586568	-0.0164406	-0.00716667	-0.0177928	-0.0151292	-0.0253087	-0.0139591	-0.00932202	-0.0143841	-0.0184256	-0.00844509	-0.0229064	-0.00772564	-0.0254138	-0.0236888	-0.0166901	-0.0372319	-0.0203417	-0.0296647	-0.0272662	-0.0150914	-0.0173974	-0.0156124	-0.0357241	-0.0197074	-0.0153309
346.69	0.00753128	-0.0200299	-0.00646917	0.0141289	-0.000725724	-0.00517189	-0.0241396	0.0030401	-0.0243608	-0.0058152	-0.00496323	-0.0159848	-0.00608443	-0.0176957	-0.0148758	-0.0253651	-0.0152955	-0.00724575	-0.0141581	-0.0180288	-0.00893533	-0.0222709	-0.00559389	-0.0272393	-0.0234189	-0.0161559	-0.036913	-0.0205361	-0.0296778	-0.0278103	-0.0177768	-0.0164845	-0.018053	-0.0342003	-0.0211528	-0.0159994
346.7	0.00687895	-0.0186632	-0.00544241	0.0153677	-0.00322519	-0.0062836	-0.022725	0.00439247	-0.0239362	-0.00466265	-0.00421962	-0.0153696	-0.0050232	-0.0176637	-0.0146024	-0.0254088	-0.0167051	-0.00513225	-0.0139958	-0.0175737	-0.00965616	-0.0216919	-0.00346235	-0.0291785	-0.0230381	-0.0155442	-0.0365027	-0.0209093	-0.0295625	-0.0282772	-0.0204922	-0.0157326	-0.0204642	-0.0325683	-0.0225828	-0.016799
346.71	0.00620687	-0.0171621	-0.00463617	0.0165397	-0.00564756	-0.00728453	-0.0210548	0.00557206	-0.0234629	-0.00358172	-0.00361014	-0.0146245	-0.00399877	-0.0176855	-0.0143229	-0.0254342	-0.0181973	-0.0030515	-0.013986	-0.0170694	-0.0105775	-0.0211514	-0.00137906	-0.0311965	-0.022484	-0.0148592	-0.0360499	-0.021472	-0.0293608	-0.0286488	-0.0231808	-0.0151124	-0.0227986	-0.0308654	-0.0239429	-0.0177031
346.72	0.00557472	-0.0155088	-0.00400889	0.017669	-0.00791862	-0.00814152	-0.0191795	0.00662414	-0.0229073	-0.00254873	-0.00311253	-0.0137624	-0.00303069	-0.0177645	-0.0140403	-0.0253941	-0.0197188	-0.00107161	-0.014176	-0.0165593	-0.0116515	-0.0206527	0.000618403	-0.0332406	-0.0216967	-0.0141286	-0.0355764	-0.022187	-0.0290878	-0.0289407	-0.0257851	-0.0146126	-0.0250264	-0.0291288	-0.0252115	-0.0187017
346.73	0.00499326	-0.0137268	-0.00352683	0.0187807	-0.010011	-0.00888777	-0.0171054	0.00752339	-0.0222857	-0.00154567	-0.00268876	-0.0127903	-0.0021301	-0.0178837	-0.0137524	-0.0252308	-0.0212093	0.000708588	-0.0146004	-0.0160601	-0.0128235	-0.0202156	0.00250309	-0.0352547	-0.0206669	-0.0134225	-0.0350778	-0.0230296	-0.0287488	-0.0291792	-0.0282506	-0.0142188	-0.0271535	-0.0273843	-0.0263825	-0.0197605
346.74	0.00446876	-0.0118239	-0.00317636	0.0198637	-0.0118955	-0.00951754	-0.0148035	0.00821219	-0.0216531	-0.000572394	-0.00230167	-0.0117609	-0.00128385	-0.0179985	-0.0134736	-0.0249294	-0.0226255	0.00220699	-0.0152737	-0.0155666	-0.0140452	-0.0198365	0.00424981	-0.03715	-0.0193854	-0.0128217	-0.0345703	-0.0239658	-0.0283475	-0.0294318	-0.0305614	-0.0139205	-0.0291867	-0.0256162	-0.0274513	-0.0208427
346.75	0.00395712	-0.00979611	-0.0029513	0.0208423	-0.0135982	-0.0100556	-0.0123178	0.00868024	-0.0210676	0.000371678	-0.00190969	-0.0107143	-0.00048912	-0.0180254	-0.0132117	-0.0244946	-0.0239032	0.0033662	-0.0161685	-0.0150912	-0.0153013	-0.0195164	0.0057932	-0.0388653	-0.0178731	-0.0124271	-0.0340577	-0.0249177	-0.0278832	-0.0297651	-0.0327043	-0.0136791	-0.0311745	-0.023802	-0.0283891	-0.021914
346.76	0.00339289	-0.00767653	-0.00280783	0.0216294	-0.0151753	-0.010546	-0.00973535	0.00892775	-0.0205722	0.001273	-0.00152406	-0.00969699	0.000256805	-0.0178805	-0.0129637	-0.0239475	-0.0250209	0.0041624	-0.0172129	-0.0146347	-0.0165638	-0.0192545	0.0070444	-0.0403338	-0.0161547	-0.0122797	-0.033528	-0.0258353	-0.0273969	-0.0302134	-0.0346296	-0.0134798	-0.0331236	-0.021936	-0.0291692	-0.022944
346.77	0.00276064	-0.0054989	-0.00275342	0.0222096	-0.0166428	-0.0110421	-0.00714071	0.00902134	-0.0201255	0.00212476	-0.00118722	-0.00871758	0.000932822	-0.0175113	-0.0127176	-0.0232794	-0.0259746	0.0046124	-0.018308	-0.014176	-0.0178146	-0.0190399	0.00794918	-0.0415408	-0.014306	-0.0123261	-0.0330156	-0.0267107	-0.026878	-0.0308167	-0.0362568	-0.0133143	-0.0349938	-0.0200705	-0.0297601	-0.0239213
346.78	0.00206958	-0.00328716	-0.0027543	0.0225512	-0.0180159	-0.0115959	-0.00455585	0.00899406	-0.0197049	0.0029059	-0.000887486	-0.00771588	0.00148094	-0.0169373	-0.0124645	-0.0225389	-0.0267085	0.00475201	-0.0193705	-0.0136654	-0.0190546	-0.0188412	0.00849247	-0.0424485	-0.0123983	-0.0125096	-0.0325936	-0.0275134	-0.0262732	-0.0315845	-0.0375628	-0.0131936	-0.0366921	-0.0182595	-0.0301441	-0.0248686
346.79	0.00136388	-0.00109998	-0.00276688	0.0226198	-0.0193616	-0.0122252	-0.0020076	0.00882576	-0.0192808	0.00359391	-0.000654881	-0.00667693	0.00184584	-0.0161947	-0.0122152	-0.0217498	-0.027221	0.00464247	-0.0203456	-0.0130852	-0.0202732	-0.0186359	0.00868645	-0.0430341	-0.0104766	-0.0128067	-0.0323111	-0.0282031	-0.0255366	-0.0324939	-0.0385455	-0.0131599	-0.0381721	-0.0165276	-0.0303078	-0.025785
346.8	0.000655171	0.000981311	-0.00274408	0.0223979	-0.0207196	-0.0129117	0.000459434	0.0085225	-0.0188989	0.00418713	-0.000564361	-0.00565182	0.0019366	-0.0153134	-0.0119935	-0.0209174	-0.0275244	0.00427576	-0.0212016	-0.012506	-0.0214322	-0.018424	0.0085492	-0.0432986	-0.00857302	-0.0132251	-0.032203	-0.028753	-0.024684	-0.0334958	-0.0392256	-0.0132031	-0.0394498	-0.014889	-0.0302435	-0.0266864
346.81	-6.79091e-05	0.00291715	-0.0026697	0.0219156	-0.0220837	-0.0135842	0.002818	0.00808752	-0.018626	0.00465311	-0.000612755	-0.00469065	0.00171318	-0.0143134	-0.0117996	-0.0200574	-0.0276568	0.00361225	-0.0219373	-0.0119907	-0.0224823	-0.0181989	0.00812672	-0.0432627	-0.00669617	-0.0137656	-0.0322767	-0.0291106	-0.0237891	-0.0345834	-0.0396005	-0.0133122	-0.0405496	-0.0133935	-0.0299629	-0.027602
346.82	-0.000806607	0.004689	-0.00258397	0.0211852	-0.0234391	-0.0141863	0.00504734	0.00753815	-0.0184569	0.00494326	-0.000784435	-0.00380476	0.00114968	-0.0132046	-0.0116474	-0.0192063	-0.027653	0.00265288	-0.0225758	-0.0115884	-0.023358	-0.017956	0.00743437	-0.0429729	-0.00490563	-0.0144274	-0.032554	-0.0292647	-0.0229022	-0.0357277	-0.0396553	-0.0134662	-0.0414692	-0.0121076	-0.0294847	-0.0285404
346.83	-0.00154618	0.00624495	-0.00250554	0.0202241	-0.0247892	-0.0146803	0.00708865	0.00690612	-0.0183724	0.00503098	-0.00106383	-0.0030589	0.000247049	-0.0120005	-0.0116014	-0.018374	-0.0275225	0.00140286	-0.0231297	-0.0112756	-0.0239835	-0.0176604	0.00648972	-0.0425134	-0.00325717	-0.0152096	-0.0330214	-0.0292145	-0.0220006	-0.036914	-0.039391	-0.0136269	-0.0421595	-0.0110798	-0.0288532	-0.0295019
346.84	-0.00226876	0.00752942	-0.00244195	0.0190349	-0.0261233	-0.0150569	0.00890702	0.0062412	-0.0183744	0.00491725	-0.00145608	-0.00255844	-0.00095143	-0.0107056	-0.0117199	-0.0175599	-0.0272466	-6.21007e-05	-0.0236046	-0.0110625	-0.0243243	-0.0173344	0.00527277	-0.0419794	-0.00180512	-0.0160817	-0.033641	-0.0289626	-0.0210683	-0.0381347	-0.0388525	-0.0137837	-0.0426213	-0.0103512	-0.0280887	-0.0304924
346.85	-0.00297032	0.00848156	-0.00239388	0.0176541	-0.0273974	-0.0153492	0.0104752	0.0055509	-0.0184607	0.00462132	-0.00196937	-0.00234045	-0.0023873	-0.00934021	-0.0120243	-0.0167633	-0.0268204	-0.00167689	-0.024008	-0.0109845	-0.024425	-0.016992	0.0037549	-0.0413988	-0.000593775	-0.0170121	-0.03433	-0.0285362	-0.0200915	-0.0393959	-0.0381029	-0.0139865	-0.0429259	-0.00994185	-0.0271794	-0.0314937
346.86	-0.00366494	0.00907775	-0.00238952	0.0161336	-0.0285885	-0.0155856	0.01178	0.00481935	-0.0186389	0.00419476	-0.0025989	-0.00241303	-0.00396331	-0.00790781	-0.0124864	-0.0159618	-0.0262362	-0.00338204	-0.0243367	-0.0110575	-0.0243197	-0.0166667	0.00194971	-0.0407604	0.00037415	-0.0179819	-0.0350354	-0.0279407	-0.0190673	-0.0406754	-0.0371891	-0.014234	-0.0431214	-0.00984402	-0.0261088	-0.0324968
346.87	-0.00430306	0.00932049	-0.00246459	0.0144838	-0.0296519	-0.0157832	0.0127856	0.00399502	-0.0189197	0.00363573	-0.00333329	-0.00277316	-0.00559745	-0.00640087	-0.0130513	-0.0151411	-0.0254967	-0.00507967	-0.0245579	-0.0112952	-0.0240114	-0.0163417	-0.000118703	-0.0400657	0.00109306	-0.0190066	-0.035768	-0.0271697	-0.0179943	-0.0419154	-0.0361828	-0.0144795	-0.0432288	-0.0100293	-0.0248653	-0.033475
346.88	-0.00484836	0.00926128	-0.00265093	0.0126988	-0.0305347	-0.0159111	0.0134644	0.0030109	-0.0193195	0.00294387	-0.00414865	-0.00336425	-0.00723322	-0.00477967	-0.013701	-0.0142783	-0.0246512	-0.00673924	-0.0246479	-0.0116961	-0.0234933	-0.0160141	-0.00242402	-0.0392912	0.00161624	-0.0201143	-0.0365295	-0.0262415	-0.016928	-0.0430515	-0.0351161	-0.0146575	-0.043254	-0.0104432	-0.023408	-0.0343787
346.89	-0.00528382	0.00896936	-0.00294112	0.0107617	-0.0312122	-0.0159271	0.0138585	0.00183611	-0.0198014	0.00211417	-0.00498687	-0.00412709	-0.00882913	-0.00302967	-0.0143887	-0.0133387	-0.0237533	-0.00839234	-0.0245905	-0.0122497	-0.0227594	-0.0157082	-0.00492985	-0.0384695	0.00191366	-0.0212824	-0.0373388	-0.0251701	-0.0159109	-0.044022	-0.0340575	-0.0147524	-0.0432024	-0.01108	-0.0217773	-0.0351913
346.9	-0.00558887	0.00851805	-0.00332701	0.00867412	-0.0316814	-0.0158155	0.0140314	0.000514897	-0.0204001	0.00114839	-0.00576116	-0.00500223	-0.0103547	-0.0011888	-0.015045	-0.0123231	-0.0228782	-0.0100608	-0.0243622	-0.0129298	-0.0218519	-0.0154753	-0.00759256	-0.0376264	0.0019551	-0.0225083	-0.0382052	-0.0239471	-0.0149465	-0.0448118	-0.033041	-0.0147528	-0.0430877	-0.011878	-0.0200473	-0.0359114
346.91	-0.00581832	0.00795874	-0.00385466	0.0064785	-0.0319965	-0.0155522	0.0140142	-0.000915551	-0.0211382	3.59633e-05	-0.0064321	-0.00594068	-0.0117866	0.000655243	-0.0156235	-0.0112649	-0.0220835	-0.0117634	-0.0239654	-0.0136894	-0.0208039	-0.0153168	-0.0103471	-0.0367582	0.00172284	-0.0237456	-0.0391469	-0.0225758	-0.014002	-0.0453639	-0.0320389	-0.0147031	-0.0429609	-0.0127653	-0.0182829	-0.0365698
346.92	-0.00602678	0.00729775	-0.00453894	0.00424132	-0.0321732	-0.0151244	0.0138609	-0.00239238	-0.0219878	-0.0012418	-0.00696764	-0.00689118	-0.0130812	0.00242732	-0.0161079	-0.0101782	-0.0213852	-0.0134913	-0.0234041	-0.0144905	-0.0196074	-0.0152312	-0.0131048	-0.0358545	0.00122717	-0.0249358	-0.040157	-0.0211002	-0.0130152	-0.045584	-0.0310067	-0.0146396	-0.0428062	-0.0136669	-0.0165586	-0.0371843
346.93	-0.00624302	0.00653204	-0.00536105	0.00197847	-0.032212	-0.0145785	0.0135436	-0.00386124	-0.0229111	-0.00268939	-0.00734937	-0.00776279	-0.0142282	0.00407461	-0.0164698	-0.00907507	-0.0207864	-0.015179	-0.0226569	-0.0153072	-0.0182572	-0.0151933	-0.0157555	-0.0349297	0.000510512	-0.026052	-0.0411731	-0.019596	-0.0119824	-0.0454342	-0.0299444	-0.0146304	-0.0426452	-0.014535	-0.0149099	-0.0377288
346.94	-0.00650024	0.00564007	-0.00631152	-0.000288359	-0.0321036	-0.0139349	0.0130633	-0.00524016	-0.0238625	-0.00425814	-0.00757807	-0.00849616	-0.0152568	0.0055384	-0.0166778	-0.00798249	-0.0203149	-0.0168126	-0.0217283	-0.0160663	-0.0168049	-0.0151737	-0.0182944	-0.0340107	-0.000370637	-0.027121	-0.0421538	-0.0181397	-0.0109326	-0.0449072	-0.0288901	-0.0147351	-0.0424985	-0.0153784	-0.0133137	-0.0381432
346.95	-0.00682449	0.00455495	-0.00736152	-0.00258585	-0.0318818	-0.0131614	0.0123922	-0.00648615	-0.0247484	-0.00589976	-0.00766282	-0.00910532	-0.0161724	0.00679041	-0.0167295	-0.00697666	-0.0199968	-0.018331	-0.0206443	-0.0166946	-0.015321	-0.0151601	-0.0207247	-0.0330762	-0.00135721	-0.0281535	-0.0430733	-0.0167972	-0.00990416	-0.0440123	-0.0278644	-0.0150412	-0.0423291	-0.0161937	-0.0117016	-0.0384339
346.96	-0.00722358	0.00323109	-0.00851715	-0.004936	-0.0315977	-0.0122346	0.0114692	-0.00758595	-0.0254787	-0.00755782	-0.00762865	-0.00960931	-0.0169439	0.00781052	-0.0166877	-0.00609709	-0.0198361	-0.0196814	-0.0194222	-0.0171983	-0.0138882	-0.0151408	-0.0230664	-0.0321427	-0.00238838	-0.0291116	-0.0438986	-0.0156309	-0.00891112	-0.0427715	-0.0268896	-0.0155906	-0.0421199	-0.0169761	-0.0100681	-0.0385851
346.97	-0.00768628	0.00169325	-0.00978264	-0.00733776	-0.0312719	-0.0111754	0.0102423	-0.00856643	-0.0259997	-0.00913966	-0.0074928	-0.0100213	-0.0175084	0.00865041	-0.0166101	-0.00536741	-0.0197942	-0.0208638	-0.0180506	-0.0175983	-0.0125713	-0.0151088	-0.0252748	-0.031247	-0.00342518	-0.0299151	-0.0446128	-0.0146704	-0.0080005	-0.0412737	-0.0259952	-0.0163742	-0.0418613	-0.0176938	-0.0084839	-0.03859
346.98	-0.00822408	-1.43686e-05	-0.0111779	-0.00970067	-0.0309061	-0.010038	0.0087347	-0.00944917	-0.0262784	-0.0105623	-0.00728971	-0.0103433	-0.0178167	0.00936111	-0.0165172	-0.00480557	-0.0198442	-0.0218679	-0.0165463	-0.0178778	-0.0114458	-0.0150832	-0.0273256	-0.0304324	-0.00444332	-0.0305083	-0.0451788	-0.0138803	-0.00720358	-0.0396237	-0.0252315	-0.0173544	-0.0416097	-0.018348	-0.00708871	-0.0384617
346.99	-0.00882531	-0.00184931	-0.0126896	-0.0119536	-0.0305151	-0.00887006	0.00698548	-0.0102626	-0.026355	-0.0117666	-0.00705305	-0.0105891	-0.0178782	0.00996301	-0.0164322	-0.00441571	-0.0199641	-0.0227055	-0.0149308	-0.0180151	-0.0105944	-0.0150783	-0.0292045	-0.0297677	-0.00551394	-0.0308871	-0.0455647	-0.0132291	-0.00654182	-0.0378569	-0.0245946	-0.0184609	-0.0413954	-0.0189212	-0.00597592	-0.0382059
347	-0.009479	-0.00381504	-0.0142825	-0.0140366	-0.0300938	-0.00771065	0.00503396	-0.0110342	-0.0262332	-0.0127161	-0.00682023	-0.0107629	-0.0177189	0.0105029	-0.0163449	-0.00416583	-0.0201256	-0.0233574	-0.0132712	-0.0179901	-0.0100748	-0.0151132	-0.0309267	-0.0293054	-0.00665356	-0.0310991	-0.0457652	-0.0127022	-0.00602401	-0.0359814	-0.0240581	-0.019631	-0.0412366	-0.0193867	-0.00519005	-0.0378212
347.01	-0.0102107	-0.00588541	-0.0159009	-0.0159478	-0.0295794	-0.00655179	0.00293451	-0.0117138	-0.0259038	-0.0133354	-0.0066158	-0.0108654	-0.0173909	0.0109643	-0.0161874	-0.00400918	-0.0203876	-0.0237412	-0.0116369	-0.0178262	-0.00989979	-0.0152007	-0.0324967	-0.0290839	-0.0077888	-0.0311689	-0.0458246	-0.0123023	-0.00563696	-0.0339933	-0.0236132	-0.0207821	-0.0411482	-0.0197625	-0.00475239	-0.0372876
347.02	-0.0110556	-0.00797328	-0.0175044	-0.0176969	-0.0289494	-0.00542876	0.000737915	-0.0122236	-0.0253184	-0.013613	-0.00649277	-0.0108789	-0.0169164	0.0113414	-0.0159212	-0.00388314	-0.0207737	-0.023799	-0.0100438	-0.0175253	-0.0100683	-0.0153295	-0.0338746	-0.0290986	-0.00888978	-0.0311176	-0.0457708	-0.0120013	-0.00536638	-0.0319035	-0.0232395	-0.0218756	-0.0411246	-0.0200746	-0.00462821	-0.036564
347.03	-0.0120422	-0.0100415	-0.019109	-0.019299	-0.0281563	-0.00440119	-0.00148358	-0.0125475	-0.024465	-0.0135233	-0.00647603	-0.0107661	-0.0163821	0.0116409	-0.0155322	-0.00375748	-0.0212859	-0.02352	-0.00849775	-0.0170389	-0.0105615	-0.0154891	-0.0350231	-0.0293103	-0.00996587	-0.0309515	-0.0456459	-0.0117926	-0.00517281	-0.0297518	-0.0229238	-0.0228891	-0.0411525	-0.0202633	-0.00481814	-0.0356318
347.04	-0.013163	-0.0120395	-0.0207187	-0.0207507	-0.0271736	-0.00352204	-0.00372788	-0.0127325	-0.0233434	-0.0130753	-0.00652684	-0.0105303	-0.0158358	0.0118526	-0.0150399	-0.00365978	-0.0219143	-0.0229488	-0.00702036	-0.0163268	-0.011316	-0.0156649	-0.0359138	-0.0297189	-0.0109971	-0.0306796	-0.045491	-0.0116662	-0.00504347	-0.0275508	-0.0226163	-0.0238382	-0.0412635	-0.0202969	-0.00533382	-0.0344857
347.05	-0.0143714	-0.0138875	-0.0223721	-0.0219993	-0.0259851	-0.00277973	-0.00593297	-0.0128497	-0.0219698	-0.0123447	-0.00662767	-0.0101905	-0.015294	0.0119188	-0.0144898	-0.00360375	-0.0226363	-0.0221879	-0.00562537	-0.0154073	-0.0122638	-0.0158214	-0.0365669	-0.0303171	-0.0120041	-0.0303332	-0.0453363	-0.0116549	-0.004992	-0.0253392	-0.022285	-0.024704	-0.0414681	-0.0201812	-0.00615391	-0.033144
347.06	-0.0156314	-0.0155431	-0.0240881	-0.0230149	-0.0245846	-0.00214247	-0.00800786	-0.0129386	-0.0203388	-0.0113881	-0.00678062	-0.00976801	-0.0147663	0.0118175	-0.0139156	-0.00359487	-0.0234196	-0.0212937	-0.00435529	-0.0142764	-0.0133982	-0.0159234	-0.0369839	-0.0311138	-0.012989	-0.0298944	-0.0452256	-0.0117975	-0.00503463	-0.0231331	-0.0219265	-0.0254868	-0.041729	-0.0198986	-0.00720471	-0.031665
347.07	-0.0168722	-0.0170375	-0.0258337	-0.0237856	-0.022946	-0.00158072	-0.00987829	-0.0129553	-0.0184922	-0.0102428	-0.00698811	-0.00920103	-0.0142394	0.0115529	-0.0133362	-0.00358981	-0.0242285	-0.0202625	-0.00322184	-0.0129234	-0.0147429	-0.0159545	-0.0371401	-0.0320877	-0.0138845	-0.0293671	-0.045143	-0.0121453	-0.00519994	-0.0209949	-0.0215667	-0.0261621	-0.0419853	-0.0194478	-0.00844346	-0.0301192
347.08	-0.018037	-0.0183873	-0.0275795	-0.0242936	-0.0210228	-0.00105857	-0.0115239	-0.012888	-0.0164601	-0.00893951	-0.00717505	-0.00850099	-0.0136931	0.0111626	-0.0127445	-0.00351714	-0.0250263	-0.0191013	-0.00221209	-0.0113447	-0.0163019	-0.0159392	-0.0370574	-0.0331473	-0.0146448	-0.0287588	-0.0450773	-0.0127133	-0.00551425	-0.0189623	-0.0211957	-0.0267236	-0.0421655	-0.0188627	-0.00980906	-0.0285593
347.09	-0.0190799	-0.0195894	-0.0292528	-0.0245441	-0.0188361	-0.00055451	-0.0129085	-0.0126946	-0.0142449	-0.00749622	-0.00730736	-0.00767415	-0.0131154	0.010685	-0.0120881	-0.00334856	-0.0258152	-0.0178576	-0.00136452	-0.00957994	-0.0180852	-0.0159029	-0.0367688	-0.0341706	-0.0152475	-0.0280974	-0.0450369	-0.0134989	-0.00599818	-0.0170417	-0.0207827	-0.0271972	-0.042258	-0.0181627	-0.0112613	-0.0270441
347.1	-0.0199766	-0.0206354	-0.0307833	-0.0245566	-0.0164515	-7.00444e-05	-0.0139935	-0.0123725	-0.0118559	-0.00591103	-0.00733745	-0.00677874	-0.0125163	0.0101492	-0.0113713	-0.00307693	-0.0266065	-0.0165843	-0.000757069	-0.00769867	-0.0200568	-0.015806	-0.0363241	-0.0350985	-0.0156854	-0.0274322	-0.0450335	-0.0144566	-0.00667496	-0.0152598	-0.0203437	-0.0275278	-0.042295	-0.0173899	-0.0127729	-0.0255637
347.11	-0.0207253	-0.0215179	-0.0321354	-0.0243271	-0.0139123	0.000367547	-0.0147685	-0.011914	-0.00931377	-0.00419197	-0.00724951	-0.00587937	-0.0118895	0.00955771	-0.010619	-0.00271985	-0.0273964	-0.0153389	-0.000431258	-0.00572447	-0.022134	-0.0156225	-0.0357898	-0.0359294	-0.0159425	-0.0268008	-0.045047	-0.0154875	-0.00755942	-0.0136402	-0.0198543	-0.027687	-0.0422986	-0.0165619	-0.0143679	-0.0240968
347.12	-0.021325	-0.0222348	-0.033249	-0.0238522	-0.0113106	0.000697638	-0.0152858	-0.0113135	-0.00669378	-0.00236558	-0.00705785	-0.00497724	-0.0112577	0.0088997	-0.00988189	-0.00226432	-0.0281349	-0.0141621	-0.00033284	-0.0037063	-0.0242617	-0.0153717	-0.0351757	-0.0366353	-0.0160383	-0.0262345	-0.0450447	-0.0165259	-0.00860994	-0.0122245	-0.0193449	-0.027668	-0.0422717	-0.0156867	-0.0160467	-0.0226392
347.13	-0.0218038	-0.0227785	-0.0341118	-0.0231563	-0.00873353	0.000863576	-0.015583	-0.0106168	-0.0041158	-0.000481878	-0.00676554	-0.00411091	-0.0106242	0.00821188	-0.00918908	-0.00173107	-0.028813	-0.0131184	-0.000387791	-0.00165826	-0.0263914	-0.0151134	-0.0344711	-0.0371703	-0.0159891	-0.0257661	-0.0449907	-0.0175484	-0.00976288	-0.0110428	-0.0188104	-0.0274665	-0.0421864	-0.0147365	-0.0177746	-0.0211759
347.14	-0.0221668	-0.0231158	-0.0347372	-0.022263	-0.00622385	0.000865676	-0.0157276	-0.00987178	-0.00163418	0.00138813	-0.00638189	-0.00333508	-0.0100218	0.0075343	-0.0085443	-0.00113683	-0.0294162	-0.012227	-0.000550349	0.000376607	-0.028504	-0.0149103	-0.0337072	-0.0374932	-0.0157905	-0.0254127	-0.0448625	-0.0185606	-0.0109869	-0.0101297	-0.0182652	-0.0270789	-0.04201	-0.0137283	-0.0195458	-0.0197299
347.15	-0.022412	-0.0232444	-0.0351234	-0.0211379	-0.00384188	0.000676275	-0.0157857	-0.00908895	0.000763839	0.00320198	-0.00597498	-0.00266921	-0.00951631	0.00688945	-0.00792637	-0.000507009	-0.0299382	-0.0114563	-0.000800712	0.00234264	-0.0305564	-0.0148221	-0.0329215	-0.0376107	-0.0154781	-0.0251733	-0.0446045	-0.0195528	-0.012235	-0.00949897	-0.0177341	-0.0264889	-0.0416576	-0.0127164	-0.0213611	-0.0183175
347.16	-0.0225434	-0.0231646	-0.0352492	-0.0197925	-0.00160511	0.000276397	-0.0157654	-0.00828382	0.00311892	0.00491104	-0.00561535	-0.00212156	-0.00916597	0.00630253	-0.00728822	0.000117304	-0.0303975	-0.0107766	-0.00111656	0.00420225	-0.0324641	-0.0148851	-0.0321403	-0.0374966	-0.0150932	-0.0250028	-0.0441975	-0.0205387	-0.0134718	-0.00917057	-0.0172333	-0.0257184	-0.0410061	-0.0117708	-0.0231951	-0.0169744
347.17	-0.0224802	-0.0229221	-0.0351212	-0.0182894	0.000520141	-0.000347881	-0.0156396	-0.00749646	0.00544467	0.00646958	-0.00531382	-0.00163397	-0.00901534	0.00575988	-0.00661396	0.000730778	-0.0307544	-0.0101978	-0.00149604	0.00590699	-0.0341571	-0.0151271	-0.0313905	-0.0371905	-0.014694	-0.0248768	-0.0436062	-0.0215133	-0.0146503	-0.00916835	-0.0167808	-0.0247898	-0.0399771	-0.0109194	-0.0250518	-0.0157495
347.18	-0.0221426	-0.022589	-0.0347187	-0.0167214	0.00251791	-0.00118459	-0.0153926	-0.00679859	0.00770403	0.00784455	-0.00505683	-0.00119004	-0.00911718	0.00522005	-0.00593023	0.00128661	-0.0309102	-0.00973609	-0.00196815	0.00739349	-0.0355786	-0.0155531	-0.0306678	-0.0366951	-0.0142722	-0.0248255	-0.0428266	-0.0224584	-0.0157559	-0.00948106	-0.0164324	-0.0237395	-0.0385846	-0.0101593	-0.0268897	-0.014675
347.19	-0.0215013	-0.0222046	-0.0340461	-0.0151382	0.00436854	-0.00218798	-0.0150209	-0.00624333	0.0098527	0.00902276	-0.00483111	-0.000850056	-0.00944258	0.00464441	-0.00528941	0.00178959	-0.0308454	-0.00941322	-0.00257993	0.00857099	-0.036693	-0.0161423	-0.0299537	-0.0360283	-0.0137996	-0.0248478	-0.0418478	-0.023342	-0.0167947	-0.0100685	-0.0162353	-0.0226192	-0.0369135	-0.00948957	-0.0286779	-0.0137353
347.2	-0.0206058	-0.021797	-0.0331231	-0.0135284	0.00606959	-0.00331074	-0.0144996	-0.00583709	0.0118317	0.00999522	-0.00460187	-0.000654307	-0.0099601	0.00403694	-0.00471994	0.00224704	-0.0305562	-0.0092823	-0.00334489	0.00934238	-0.037444	-0.0168908	-0.0292583	-0.0352523	-0.0132684	-0.024968	-0.0406648	-0.0241183	-0.0177734	-0.0108809	-0.0161713	-0.0214421	-0.0349917	-0.00895281	-0.0304008	-0.0129362
347.21	-0.0194949	-0.0213879	-0.0319965	-0.0118543	0.00762265	-0.00451653	-0.0138197	-0.00559446	0.0136079	0.010721	-0.00429191	-0.000609846	-0.0106209	0.00339542	-0.00421562	0.00269193	-0.0300491	-0.0093418	-0.00425382	0.00967568	-0.0377646	-0.0177777	-0.0286104	-0.0344177	-0.0127119	-0.025206	-0.0392961	-0.0247467	-0.0186388	-0.0119318	-0.0162207	-0.0202194	-0.0327641	-0.0085843	-0.0320816	-0.0122691
347.22	-0.0181922	-0.0210259	-0.0306718	-0.010107	0.00897554	-0.00581904	-0.0129945	-0.00548081	0.0151448	0.0111879	-0.00387053	-0.000736664	-0.011354	0.002713	-0.00376674	0.00317172	-0.0293251	-0.00955696	-0.00531407	0.0095679	-0.0375908	-0.0187901	-0.0280478	-0.0335295	-0.0121892	-0.0255572	-0.0377307	-0.0252478	-0.0193168	-0.0132049	-0.0163727	-0.0189625	-0.0301696	-0.00838069	-0.0337307	-0.0117522
347.23	-0.0167391	-0.0207257	-0.0291573	-0.00826881	0.0100596	-0.0072121	-0.0120578	-0.00544996	0.0164017	0.0113884	-0.00335879	-0.00105945	-0.0120853	0.0019857	-0.00338816	0.00374674	-0.0284051	-0.00988347	-0.00650565	0.0090597	-0.0368996	-0.0198742	-0.0276024	-0.0325767	-0.0117196	-0.0259964	-0.0359259	-0.0256163	-0.0197698	-0.0146817	-0.0166348	-0.0176992	-0.0272068	-0.00829825	-0.0353241	-0.0114224
347.24	-0.0151582	-0.0204807	-0.0275148	-0.00635164	0.0108514	-0.00869348	-0.0110141	-0.005466	0.0173314	0.0113453	-0.0027601	-0.00157422	-0.0127492	0.00121076	-0.00305846	0.00442942	-0.0273441	-0.0102698	-0.00782756	0.00814053	-0.0357414	-0.0210209	-0.0272895	-0.031527	-0.0112817	-0.026472	-0.0338543	-0.0258229	-0.0199908	-0.016321	-0.0170365	-0.0164677	-0.0239558	-0.00831479	-0.0368067	-0.0112867
347.25	-0.0134717	-0.0202846	-0.0257968	-0.00438076	0.0113524	-0.010241	-0.00987698	-0.00554008	0.0178876	0.0111041	-0.00209355	-0.00222511	-0.0132679	0.00039365	-0.0027479	0.00521176	-0.0261824	-0.0106702	-0.00923958	0.00677083	-0.0341772	-0.022215	-0.0271006	-0.0302911	-0.0108952	-0.0269669	-0.0315371	-0.025833	-0.0199865	-0.0180757	-0.0176021	-0.0152942	-0.0204906	-0.00841353	-0.0381248	-0.0113313
347.26	-0.0117293	-0.0201097	-0.023996	-0.0024139	0.01155	-0.0117869	-0.00866188	-0.00570233	0.0180595	0.0106499	-0.00134325	-0.00300654	-0.0136223	-0.000432953	-0.00242889	0.00608644	-0.0249095	-0.0110845	-0.0106811	0.00500439	-0.0322091	-0.0234374	-0.026995	-0.0288456	-0.010587	-0.0274773	-0.0290878	-0.0256388	-0.0197777	-0.0198853	-0.0183286	-0.0141725	-0.016845	-0.00853173	-0.0392906	-0.0115678
347.27	-0.00996761	-0.0199197	-0.0221214	-0.000495176	0.0114452	-0.0132276	-0.00742987	-0.00594576	0.0178836	0.0099208	-0.000489407	-0.00388575	-0.0138466	-0.00124811	-0.00205164	0.007022	-0.0235326	-0.0115113	-0.0120973	0.00288902	-0.02985	-0.02466	-0.0269611	-0.0272294	-0.010379	-0.0280079	-0.0266101	-0.025266	-0.0193462	-0.0216691	-0.0192218	-0.0130964	-0.0130782	-0.0086228	-0.0403109	-0.0119787
347.28	-0.00826638	-0.0196838	-0.0201852	0.00133258	0.0110512	-0.0144566	-0.00622859	-0.00623671	0.0173914	0.00890483	0.000483262	-0.00480111	-0.0139893	-0.00205092	-0.00157123	0.00799424	-0.0220457	-0.0119663	-0.0134619	0.000486037	-0.0271519	-0.0258803	-0.0270092	-0.0254732	-0.0102815	-0.0285135	-0.0241417	-0.0247592	-0.018719	-0.0233553	-0.0202913	-0.0120274	-0.00927534	-0.00867984	-0.0411741	-0.0125308
347.29	-0.00670994	-0.01939	-0.0181792	0.00302642	0.0103751	-0.0153975	-0.00509763	-0.00652054	0.0166404	0.00761659	0.00157839	-0.00571192	-0.0141178	-0.00286494	-0.000957723	0.00895353	-0.0204425	-0.0124343	-0.014769	-0.00211839	-0.0241821	-0.0270602	-0.0271187	-0.0236057	-0.0103169	-0.0289271	-0.0217188	-0.0240804	-0.0179089	-0.0248397	-0.0215633	-0.0109654	-0.0054973	-0.00873784	-0.0418973	-0.0131797
347.3	-0.00537172	-0.0190307	-0.0161518	0.00454122	0.00941235	-0.0159953	-0.00404548	-0.00677028	0.0156511	0.00608189	0.00277534	-0.00658449	-0.0142928	-0.00372981	-0.000256725	0.00983422	-0.0187114	-0.0129016	-0.0160159	-0.00484777	-0.0210565	-0.0281663	-0.0272778	-0.0216049	-0.01048	-0.0292366	-0.0193421	-0.0231631	-0.0169334	-0.0260416	-0.022982	-0.00995468	-0.00181198	-0.00881281	-0.0424475	-0.0138928
347.31	-0.00433428	-0.0186197	-0.0141419	0.00584663	0.0081529	-0.0162122	-0.00306772	-0.00699679	0.0144755	0.00431437	0.00402085	-0.0073931	-0.0145247	-0.00465468	0.000485568	0.0105684	-0.0168455	-0.0133467	-0.0172069	-0.00761863	-0.0178393	-0.0291769	-0.0274855	-0.0194325	-0.0107512	-0.0294221	-0.0169799	-0.0219868	-0.0158562	-0.0269019	-0.0244556	-0.00906027	0.00169952	-0.00894539	-0.0427617	-0.0146545
347.32	-0.00360652	-0.0181557	-0.0121432	0.00690491	0.00665694	-0.0160368	-0.0021857	-0.00716991	0.0131384	0.00234843	0.00531405	-0.00810377	-0.0147768	-0.00560751	0.00122086	0.011112	-0.0148689	-0.0137086	-0.0182953	-0.0103741	-0.0145915	-0.0301096	-0.0277434	-0.0171187	-0.0110824	-0.029504	-0.0145896	-0.0205894	-0.0147611	-0.027406	-0.0259551	-0.0083139	0.00499413	-0.00916598	-0.0427866	-0.0153975
347.33	-0.00316767	-0.0176593	-0.0101376	0.0077075	0.00495431	-0.0154834	-0.0014417	-0.0072416	0.0116477	0.000237463	0.00670228	-0.0086768	-0.0150338	-0.0065696	0.00195221	0.011392	-0.0128537	-0.0139289	-0.0192257	-0.0130956	-0.0114082	-0.0309329	-0.0280656	-0.014753	-0.0114286	-0.0295378	-0.0121208	-0.019037	-0.0137157	-0.0275974	-0.0275034	-0.00777452	0.00802968	-0.00948909	-0.0424765	-0.0160823
347.34	-0.00301924	-0.0171998	-0.00812222	0.00828527	0.00302525	-0.0145539	-0.000833906	-0.007215	0.0100355	-0.00197618	0.00818417	-0.00915844	-0.015272	-0.00750007	0.00269466	0.0113397	-0.0108442	-0.0139845	-0.0199871	-0.0157766	-0.00837849	-0.0316367	-0.0284817	-0.0124169	-0.0117544	-0.0295688	-0.00957324	-0.0173894	-0.0127694	-0.0275304	-0.0291145	-0.00745216	0.0108008	-0.00990521	-0.041774	-0.0166949
347.35	-0.00317233	-0.0168731	-0.00610484	0.0086309	0.000833937	-0.0132696	-0.000421721	-0.00711828	0.008367	-0.00425288	0.00972985	-0.00962863	-0.0154438	-0.00835795	0.00344398	0.0109147	-0.00885644	-0.0138637	-0.0205467	-0.01842	-0.00555023	-0.0322439	-0.0289731	-0.0101825	-0.0120394	-0.0295912	-0.00695909	-0.0156912	-0.011941	-0.0272767	-0.0307847	-0.00736279	0.0133229	-0.0103405	-0.0407465	-0.0172206
347.36	-0.00362055	-0.0166964	-0.004124	0.00875589	-0.00159978	-0.0117153	-0.000228016	-0.00698821	0.00670655	-0.00653633	0.0112754	-0.010109	-0.0155427	-0.00909064	0.00419983	0.0101507	-0.00691012	-0.0135867	-0.0208675	-0.0210382	-0.0029562	-0.0327619	-0.0294777	-0.00811763	-0.0122723	-0.0295855	-0.00431454	-0.013974	-0.0112258	-0.026852	-0.0325004	-0.00748005	0.0155638	-0.01078	-0.0395186	-0.0175772
347.37	-0.00436645	-0.0166433	-0.00220425	0.008707	-0.00421374	-0.009964	-0.000192749	-0.00687922	0.00507148	-0.00874629	0.012772	-0.0106032	-0.0155712	-0.009667	0.00494882	0.00905291	-0.00501515	-0.0131732	-0.0209517	-0.0235907	-0.000621128	-0.0332142	-0.0299458	-0.00624762	-0.0124784	-0.029556	-0.00169752	-0.0122502	-0.0106444	-0.0262967	-0.0342386	-0.00772719	0.0174798	-0.0112354	-0.038216	-0.0177269
347.38	-0.00543878	-0.016671	-0.000384412	0.00853649	-0.00691648	-0.0081173	-0.000213105	-0.00682247	0.00347192	-0.0108103	0.0141353	-0.0110997	-0.0155528	-0.0100613	0.00566235	0.00764291	-0.00321442	-0.0126467	-0.0208337	-0.0260129	0.00144076	-0.0336005	-0.0303608	-0.00460869	-0.0127119	-0.0295097	0.000842614	-0.0105258	-0.0101793	-0.0256231	-0.0359504	-0.00801669	0.0190407	-0.0117334	-0.0368982	-0.01763
347.39	-0.00681941	-0.0167308	0.00132784	0.00826322	-0.00962234	-0.0062195	-0.000213897	-0.00681294	0.00192118	-0.0126702	0.0153149	-0.0116055	-0.0155256	-0.0102441	0.00632393	0.00597383	-0.00151245	-0.0120025	-0.0205445	-0.0282561	0.00321446	-0.0338759	-0.0307409	-0.00323957	-0.0130174	-0.0294623	0.00324462	-0.00886339	-0.00978846	-0.0248381	-0.03754	-0.00827482	0.0202229	-0.0122667	-0.035526	-0.0172545
347.4	-0.00847691	-0.0167717	0.00294675	0.00790128	-0.012291	-0.00433129	-0.000151312	-0.00679906	0.000483889	-0.0142849	0.0163025	-0.0121293	-0.015503	-0.0101898	0.00689299	0.00411472	5.57582e-05	-0.0112401	-0.0201273	-0.0302791	0.0047034	-0.0340025	-0.0311099	-0.00216406	-0.0133759	-0.0294474	0.00544099	-0.0073075	-0.00948378	-0.0239916	-0.0389568	-0.00846922	0.020978	-0.0128236	-0.0340603	-0.0165897
347.41	-0.0103727	-0.0166847	0.00450917	0.00747812	-0.0148761	-0.00250069	2.93941e-06	-0.00672156	-0.00076816	-0.0156417	0.0171074	-0.0126912	-0.0155114	-0.00995125	0.00732955	0.00211443	0.0014464	-0.0103369	-0.0195677	-0.0320578	0.00589169	-0.0339309	-0.0314528	-0.00138721	-0.0137468	-0.0294841	0.00741004	-0.00587497	-0.00926967	-0.0231741	-0.0401906	-0.00858885	0.0212795	-0.0134001	-0.0324918	-0.0156276
347.42	-0.0124371	-0.0164176	0.00604462	0.00701926	-0.0173382	-0.000749354	0.000222651	-0.00659006	-0.00177274	-0.0167672	0.0177353	-0.0132702	-0.0155571	-0.00954477	0.00759013	-3.72646e-05	0.00267886	-0.00932756	-0.0188635	-0.0335587	0.00674915	-0.0336136	-0.0317819	-0.000858346	-0.0141293	-0.0295932	0.0091788	-0.00457631	-0.00913115	-0.0224755	-0.0412199	-0.00867244	0.0211621	-0.0139906	-0.0308241	-0.0144174
347.43	-0.0145965	-0.0159977	0.00755495	0.00653908	-0.0196244	0.000947307	0.000493757	-0.00648392	-0.0025253	-0.0176717	0.0182153	-0.0138528	-0.0156324	-0.00899858	0.00765786	-0.00234105	0.00375209	-0.00828239	-0.018058	-0.0347356	0.00727478	-0.0330601	-0.0321152	-0.000549556	-0.0145212	-0.0297444	0.010743	-0.00344885	-0.00907105	-0.0219102	-0.0419963	-0.00873249	0.0206708	-0.0145496	-0.0290856	-0.0130532
347.44	-0.0167844	-0.0154559	0.00907006	0.00607659	-0.0217638	0.00261579	0.000784355	-0.00644478	-0.00300383	-0.018366	0.018541	-0.0144427	-0.0156814	-0.00833946	0.00753109	-0.00478137	0.0046223	-0.00727571	-0.0172284	-0.0355516	0.007458	-0.0322942	-0.0324621	-0.000452351	-0.0149165	-0.0298871	0.0121015	-0.00250104	-0.00909969	-0.0214532	-0.0424598	-0.00878091	0.019809	-0.0150806	-0.027266	-0.0116419
347.45	-0.018959	-0.0148222	0.0105929	0.00566368	-0.0237714	0.00431162	0.00110222	-0.00643785	-0.00319511	-0.0188512	0.0186303	-0.01504	-0.0156648	-0.00758908	0.0072462	-0.00731457	0.00524313	-0.00631468	-0.0163962	-0.0360036	0.00726773	-0.0313058	-0.03283	-0.00053138	-0.0153259	-0.0300414	0.0132404	-0.00175996	-0.00922121	-0.0210812	-0.0426064	-0.00879382	0.0185999	-0.0155849	-0.0253629	-0.0102553
347.46	-0.0211026	-0.0141417	0.0120955	0.00532701	-0.0256148	0.00600571	0.00144936	-0.00640618	-0.00312085	-0.0191119	0.018468	-0.0156184	-0.0155568	-0.00673317	0.00682953	-0.00990287	0.00560517	-0.00536371	-0.0155802	-0.0361042	0.00669198	-0.0300934	-0.0332066	-0.000750294	-0.0157273	-0.0302111	0.0141483	-0.00123743	-0.00945884	-0.0207352	-0.0424405	-0.00877341	0.0170699	-0.0160227	-0.0233915	-0.00898059
347.47	-0.0231733	-0.0134287	0.0135931	0.00507416	-0.0272778	0.00763353	0.00180568	-0.00629264	-0.00282448	-0.0191754	0.0181012	-0.0161357	-0.0153452	-0.00574934	0.0062873	-0.0125175	0.00569277	-0.0043926	-0.0147955	-0.0358677	0.00573798	-0.0286926	-0.0335484	-0.00103379	-0.0160913	-0.0304295	0.0148496	-0.000915656	-0.00985125	-0.0203581	-0.041963	-0.00873914	0.0152412	-0.0164059	-0.0213857	-0.00787949
347.48	-0.025142	-0.0126574	0.0150685	0.00486698	-0.0287477	0.00912947	0.00213565	-0.00610409	-0.00233457	-0.0190837	0.0175905	-0.0166352	-0.0150013	-0.00460627	0.00565136	-0.0151596	0.0054751	-0.00343674	-0.0140661	-0.0353503	0.00440926	-0.0271488	-0.0338613	-0.00131319	-0.016422	-0.0306937	0.0153383	-0.000748979	-0.0104162	-0.0198933	-0.0411937	-0.00869799	0.0131072	-0.0167485	-0.0193503	-0.00698465
347.49	-0.0269743	-0.0117855	0.0165429	0.0046708	-0.030067	0.0104162	0.00242409	-0.00584704	-0.00167943	-0.0188939	0.0169534	-0.017123	-0.0145358	-0.00328716	0.00494379	-0.0178333	0.00491706	-0.00254782	-0.0134603	-0.0346218	0.00271146	-0.0254693	-0.0341277	-0.00158087	-0.0166959	-0.0310125	0.0156379	-0.000714692	-0.0111713	-0.0192935	-0.0401742	-0.00863835	0.0106417	-0.0170574	-0.0173226	-0.00626094
347.5	-0.0286099	-0.0107962	0.0179941	0.00447265	-0.031223	0.0114495	0.00260722	-0.00556809	-0.000893249	-0.018662	0.0162074	-0.0176034	-0.0139774	-0.00182155	0.00412943	-0.0204989	0.00403398	-0.00173731	-0.0129792	-0.033713	0.000686865	-0.0236752	-0.0343573	-0.00190489	-0.0168764	-0.0314219	0.0158013	-0.000835428	-0.0121268	-0.0185942	-0.0389545	-0.00851774	0.00783386	-0.0173561	-0.0153592	-0.0056542
347.51	-0.0299954	-0.00969985	0.019367	0.00426376	-0.0321611	0.0122261	0.00259454	-0.00525957	-4.90365e-05	-0.018459	0.0153476	-0.0180805	-0.0133465	-0.000241395	0.00318737	-0.0231178	0.0028614	-0.00106294	-0.0126019	-0.0326245	-0.00159693	-0.0218677	-0.03454	-0.00236657	-0.0169377	-0.0319317	0.0158717	-0.00116133	-0.0132352	-0.0178158	-0.0375719	-0.008344	0.00474451	-0.0176354	-0.0135128	-0.00517
347.52	-0.0310699	-0.0084816	0.0206243	0.00404322	-0.0328348	0.0127259	0.00233083	-0.00493206	0.000813727	-0.0183251	0.0143651	-0.0185153	-0.0127059	0.00140556	0.00213152	-0.0256332	0.00147757	-0.000591554	-0.0123025	-0.0314064	-0.00409032	-0.0201601	-0.0346166	-0.00295313	-0.0168707	-0.032505	0.0158856	-0.00176072	-0.0144524	-0.0169728	-0.0360676	-0.00813206	0.00144605	-0.0178268	-0.0118068	-0.00482895
347.53	-0.031773	-0.00714829	0.0217192	0.00381298	-0.0331879	0.0129659	0.00181193	-0.00464528	0.00170881	-0.0182798	0.0132859	-0.0189156	-0.0120774	0.00309716	0.00103658	-0.0279751	-7.94815e-05	-0.000359207	-0.0120953	-0.0301051	-0.00671493	-0.0186062	-0.0345441	-0.00365349	-0.0166627	-0.0331631	0.0158802	-0.00265462	-0.0157269	-0.01611	-0.0344306	-0.00793371	-0.00196047	-0.0178923	-0.0102588	-0.00463908
347.54	-0.0320585	-0.005721	0.0226183	0.00360269	-0.0331784	0.0129929	0.00107078	-0.00445287	0.00267154	-0.0183168	0.0120911	-0.0192511	-0.0114795	0.00479913	-4.28926e-05	-0.0300814	-0.00174209	-0.000338455	-0.0120276	-0.0287905	-0.00938609	-0.017193	-0.0342962	-0.00448022	-0.0163496	-0.0339168	0.0158753	-0.00386032	-0.0170468	-0.0153022	-0.0326802	-0.00779924	-0.00537194	-0.0178612	-0.00891787	-0.00461676
347.55	-0.0319069	-0.00424072	0.0233294	0.00338476	-0.0327969	0.0128359	0.00015762	-0.00437722	0.0036892	-0.0183894	0.0107614	-0.0194518	-0.0109376	0.00649353	-0.00110136	-0.0319391	-0.00347772	-0.000507305	-0.0121288	-0.027537	-0.0119973	-0.0158974	-0.033839	-0.00542687	-0.0159628	-0.0347648	0.0158712	-0.00532663	-0.0184034	-0.0146237	-0.0308462	-0.00775702	-0.00869511	-0.0177358	-0.00776738	-0.00475582
347.56	-0.0313023	-0.0027592	0.0238638	0.00305302	-0.0320591	0.0124929	-0.000909177	-0.00444196	0.00469936	-0.0184638	0.00934641	-0.0194551	-0.0104232	0.00820548	-0.0021389	-0.0335139	-0.00523549	-0.000920141	-0.0124063	-0.0264044	-0.0144428	-0.014704	-0.0331555	-0.00647313	-0.0155254	-0.0357227	0.0158529	-0.00698385	-0.0197584	-0.0141054	-0.0289402	-0.00782458	-0.0119026	-0.0175091	-0.00678062	-0.00506584
347.57	-0.0301696	-0.00136037	0.0241948	0.00255059	-0.0309592	0.011952	-0.00210576	-0.00466707	0.00562616	-0.018509	0.00788425	-0.0192062	-0.00988327	0.00989942	-0.00319791	-0.0347879	-0.00693194	-0.00165408	-0.0128686	-0.0254481	-0.0166789	-0.0135801	-0.0322264	-0.00763727	-0.0150582	-0.0367689	0.015832	-0.00875839	-0.0210734	-0.0137254	-0.0269677	-0.00801383	-0.0150188	-0.0171671	-0.00597268	-0.00552109
347.58	-0.0285289	-7.92312e-05	0.0243001	0.00190341	-0.0295518	0.0112098	-0.00339512	-0.0050209	0.00641304	-0.0184825	0.0063864	-0.0187347	-0.00926216	0.0115239	-0.00430419	-0.0357806	-0.0085382	-0.0027201	-0.0135238	-0.0247222	-0.0186622	-0.0124764	-0.0310064	-0.00889632	-0.014532	-0.0378606	0.0157511	-0.010606	-0.0223186	-0.0134424	-0.0249236	-0.0083635	-0.0180753	-0.016732	-0.00532055	-0.0060892
347.59	-0.0264958	0.00108479	0.0241914	0.00117452	-0.0278891	0.0102589	-0.00471137	-0.00549386	0.0070229	-0.0183855	0.00487017	-0.0180877	-0.00848599	0.0130198	-0.00544615	-0.0364371	-0.0101084	-0.00411037	-0.0143641	-0.0242863	-0.0203363	-0.0113739	-0.0294691	-0.0101993	-0.0139387	-0.0389114	0.0156075	-0.0124721	-0.0234586	-0.0132366	-0.0228237	-0.00886947	-0.0210469	-0.0162266	-0.0048444	-0.00676382
347.6	-0.0241739	0.00210072	0.0238774	0.000445651	-0.0260344	0.00911659	-0.00599753	-0.00605719	0.00744778	-0.0182082	0.00334139	-0.0172818	-0.0075413	0.0143509	-0.00658087	-0.0367039	-0.011658	-0.00581637	-0.0153719	-0.0241369	-0.0216211	-0.0102633	-0.0276435	-0.0115179	-0.0133013	-0.0398925	0.0153951	-0.0143005	-0.0244691	-0.013105	-0.0206633	-0.00945982	-0.0238178	-0.0156706	-0.00457645	-0.00757869
347.61	-0.0216016	0.00297708	0.0234077	-0.000241175	-0.0240701	0.00780457	-0.00727785	-0.00666289	0.00771333	-0.0179869	0.00177271	-0.0163683	-0.00645105	0.0154828	-0.00766678	-0.0365664	-0.0131854	-0.0077877	-0.0165443	-0.0242366	-0.0224465	-0.00912845	-0.0255674	-0.0127917	-0.0126955	-0.0407813	0.0151029	-0.0160661	-0.0253341	-0.0130542	-0.018544	-0.0100863	-0.0263252	-0.0150624	-0.00457587	-0.00852794
347.62	-0.0188424	0.00372242	0.022833	-0.000892776	-0.0220822	0.00636812	-0.00857757	-0.00728409	0.00783816	-0.0177294	0.000135866	-0.0154095	-0.00521526	0.016415	-0.00869651	-0.0360514	-0.0146734	-0.00997027	-0.0178635	-0.0245111	-0.0228134	-0.00796934	-0.0232879	-0.0139536	-0.0121636	-0.0415546	0.0147546	-0.017776	-0.0260782	-0.0130395	-0.0165541	-0.0107508	-0.0285762	-0.0143884	-0.00484023	-0.00962286
347.63	-0.0159791	0.00435735	0.022124	-0.00152661	-0.020087	0.00488367	-0.00992516	-0.00790798	0.007841	-0.0174434	-0.00157505	-0.0144172	-0.00388686	0.017156	-0.00970148	-0.0352008	-0.0160941	-0.0122846	-0.0192709	-0.0249041	-0.0227379	-0.0067859	-0.0208411	-0.0149817	-0.011698	-0.0421792	0.0143253	-0.0194105	-0.0267337	-0.0129958	-0.0147691	-0.0114475	-0.0306052	-0.0136388	-0.00533966	-0.0108484
347.64	-0.0130628	0.00490678	0.0212526	-0.00218273	-0.0180479	0.00339944	-0.0113426	-0.00854283	0.00772267	-0.0170796	-0.0033178	-0.0134206	-0.00252169	0.0177008	-0.0106911	-0.0340701	-0.0174007	-0.0146521	-0.0207368	-0.0254177	-0.0222655	-0.00560322	-0.0182652	-0.0159063	-0.0113261	-0.0426244	0.0137532	-0.0209501	-0.0272879	-0.0128879	-0.0132449	-0.0121478	-0.0324448	-0.0128376	-0.00605589	-0.0121663
347.65	-0.010157	0.00539804	0.02025	-0.0028901	-0.0159344	0.00198263	-0.0128473	-0.00922288	0.00748018	-0.0166088	-0.00508032	-0.0124053	-0.00115517	0.0180471	-0.0116569	-0.0326792	-0.0185298	-0.0170314	-0.0222135	-0.0260202	-0.021429	-0.00443837	-0.0155785	-0.0167277	-0.0111037	-0.0428944	0.0129613	-0.0224006	-0.0277337	-0.0126822	-0.012016	-0.0128168	-0.0340864	-0.0119929	-0.00696812	-0.0135387
347.66	-0.00733072	0.00585066	0.0191242	-0.00368196	-0.0137464	0.000711025	-0.0145024	-0.00994658	0.00714854	-0.0160603	-0.00682342	-0.0113614	0.000146015	0.0181776	-0.0125464	-0.0310492	-0.019421	-0.0194268	-0.0236606	-0.0266197	-0.020288	-0.00330346	-0.0128056	-0.017479	-0.0110403	-0.0429584	0.0118964	-0.023752	-0.0280551	-0.0123071	-0.0110793	-0.013405	-0.0355267	-0.0110879	-0.00807507	-0.014907
347.67	-0.00462514	0.00624357	0.0178147	-0.00457414	-0.0115158	-0.000354626	-0.0163451	-0.0106516	0.00675699	-0.0154234	-0.00852332	-0.010281	0.00136284	0.0180584	-0.0133093	-0.0292274	-0.0200766	-0.0217816	-0.0250426	-0.0272141	-0.0189389	-0.00223824	-0.00999919	-0.0181518	-0.011123	-0.0428064	0.0105747	-0.02496	-0.0282157	-0.0116938	-0.010443	-0.0138253	-0.0368017	-0.0101647	-0.00932799	-0.0161792
347.68	-0.00210267	0.00654456	0.0163	-0.00562345	-0.00926697	-0.00117936	-0.0183606	-0.0113115	0.00628466	-0.0146875	-0.0101838	-0.00914822	0.00246285	0.0177089	-0.01394	-0.0272801	-0.0204675	-0.024018	-0.0263056	-0.0277872	-0.0174558	-0.00127332	-0.00720893	-0.0186873	-0.011352	-0.042431	0.00905466	-0.0259149	-0.0282523	-0.0107954	-0.0101159	-0.0140148	-0.0379191	-0.00926969	-0.010666	-0.0172826
347.69	0.000227491	0.00674804	0.0145913	-0.00685138	-0.00705003	-0.00172327	-0.0204893	-0.011933	0.00573869	-0.0138411	-0.0117847	-0.00797683	0.00342926	0.0171382	-0.0144609	-0.0253232	-0.0206064	-0.0261003	-0.0274101	-0.0283203	-0.0158892	-0.000411803	-0.00447582	-0.0190388	-0.0117301	-0.0418836	0.00738824	-0.0265129	-0.0281907	-0.00961579	-0.0100249	-0.0140241	-0.0388574	-0.00842021	-0.0120462	-0.0181866
347.7	0.00235583	0.00686781	0.0126872	-0.00824133	-0.00490041	-0.00201008	-0.0226115	-0.0125364	0.0051062	-0.0129145	-0.0132904	-0.00683045	0.00428076	0.0164036	-0.0149079	-0.0234312	-0.0204923	-0.0280037	-0.0283169	-0.0287954	-0.0142623	0.000289831	-0.00186685	-0.019188	-0.012278	-0.041219	0.00566864	-0.0267329	-0.0280669	-0.00823524	-0.010065	-0.0139064	-0.0396232	-0.00763363	-0.0134199	-0.0189298
347.71	0.00428934	0.00687495	0.0106374	-0.00971336	-0.00279423	-0.00209078	-0.0246418	-0.013076	0.00434678	-0.0119413	-0.0146696	-0.00576262	0.00506485	0.0155884	-0.015249	-0.0216543	-0.0201397	-0.0296607	-0.0290033	-0.0291989	-0.0125824	0.000783682	0.000581771	-0.0191494	-0.012987	-0.0404443	0.0039447	-0.0266257	-0.027882	-0.00674021	-0.0101674	-0.0136735	-0.0402272	-0.00693875	-0.0147572	-0.0195225
347.72	0.00603975	0.00671596	0.00849267	-0.0111651	-0.000706224	-0.00200464	-0.0265279	-0.0134809	0.00343345	-0.0109071	-0.0158758	-0.00476868	0.00582208	0.0147561	-0.0154807	-0.0200286	-0.0195902	-0.0309967	-0.0294505	-0.0295664	-0.0108671	0.00103213	0.00287171	-0.0190615	-0.0138126	-0.0395683	0.00222305	-0.0262887	-0.0276147	-0.00520271	-0.0103555	-0.0133128	-0.0406273	-0.00630148	-0.0160521	-0.0199469
347.73	0.00760024	0.00630208	0.00627959	-0.0125062	0.00131401	-0.00177132	-0.0281774	-0.0137142	0.0024012	-0.00977789	-0.0168577	-0.00386574	0.00656307	0.0139257	-0.0156096	-0.0186245	-0.0188434	-0.0320081	-0.0296576	-0.0299511	-0.00912284	0.00106396	0.00501078	-0.0190337	-0.0147317	-0.0385804	0.000534886	-0.0257922	-0.0272423	-0.00371992	-0.0106749	-0.0128349	-0.0408001	-0.00566368	-0.0173052	-0.020202
347.74	0.00897545	0.00557161	0.00399442	-0.0136799	0.00320599	-0.00141837	-0.0295218	-0.0138062	0.00130215	-0.00849726	-0.0176571	-0.0031204	0.00728467	0.0131549	-0.0156855	-0.0174514	-0.017901	-0.0327392	-0.0296294	-0.0303723	-0.00735033	0.000875521	0.00698424	-0.0190937	-0.0157382	-0.0374485	-0.00111363	-0.0251775	-0.0267699	-0.00234517	-0.0111518	-0.0122276	-0.0407777	-0.00501513	-0.018539	-0.0202365
347.75	0.01017	0.00452577	0.00166505	-0.014686	0.0049419	-0.00096455	-0.0305644	-0.0137875	0.000226636	-0.00701677	-0.0183291	-0.00257055	0.00796429	0.0124811	-0.015785	-0.0164644	-0.0167977	-0.0332354	-0.0293435	-0.03081	-0.00556018	0.000483775	0.0087741	-0.0192136	-0.0168464	-0.0361613	-0.00274751	-0.0244954	-0.0261851	-0.00110463	-0.0117901	-0.0115306	-0.0406333	-0.00441004	-0.0198283	-0.0199907
347.76	0.0111998	0.00324176	-0.000676861	-0.0154672	0.00653575	-0.000451663	-0.0312739	-0.0136962	-0.000774308	-0.00531891	-0.0189147	-0.00220294	0.00856353	0.011908	-0.0159759	-0.0156337	-0.0155542	-0.0335086	-0.0288054	-0.0312386	-0.00377841	-5.97387e-05	0.0103816	-0.0193148	-0.0180457	-0.0347076	-0.00437713	-0.0237914	-0.0254722	1.8903e-05	-0.0125476	-0.0107293	-0.0404049	-0.00395119	-0.0211728	-0.0194496
347.77	0.0120768	0.0018289	-0.0029539	-0.015977	0.0080015	0.000104776	-0.0315795	-0.0135454	-0.00170599	-0.00340591	-0.0194545	-0.00201837	0.00905063	0.0114144	-0.0163125	-0.014961	-0.014171	-0.0335646	-0.028067	-0.0316254	-0.0020177	-0.000698478	0.0117611	-0.0193537	-0.0193522	-0.0330865	-0.00597388	-0.0230584	-0.024636	0.000991981	-0.0134069	-0.00980658	-0.0401113	-0.00370476	-0.0225448	-0.0186338
347.78	0.0128391	0.000350013	-0.00507465	-0.0161888	0.009339	0.000657872	-0.0314601	-0.0133267	-0.00257849	-0.00128797	-0.0199809	-0.00200141	0.00939273	0.0109894	-0.0168337	-0.0144365	-0.0127049	-0.033421	-0.0271849	-0.0319415	-0.000265958	-0.00137615	0.0128763	-0.0193201	-0.0207769	-0.0313071	-0.00750584	-0.0222758	-0.0236852	0.00180732	-0.0143659	-0.0087981	-0.0397604	-0.00368846	-0.0238895	-0.0175458
347.79	0.013552	-0.00117581	-0.00694746	-0.0161033	0.0104862	0.00121978	-0.0309554	-0.0130168	-0.00337352	0.000990738	-0.0204759	-0.00213939	0.00956552	0.0105881	-0.0175082	-0.0140384	-0.0112047	-0.0330537	-0.0262021	-0.0321573	0.00149223	-0.00206719	0.0136689	-0.0191878	-0.0222978	-0.0293803	-0.00893557	-0.0214517	-0.0226436	0.00245051	-0.0153736	-0.00774426	-0.0393724	-0.00389339	-0.0251337	-0.0162555
347.8	0.0142394	-0.00271457	-0.00851263	-0.0156989	0.0113579	0.00181597	-0.0301423	-0.0125894	-0.00406312	0.00336932	-0.0209199	-0.00238977	0.00957786	0.0101422	-0.0183058	-0.0137383	-0.00972903	-0.0324505	-0.0251382	-0.0322468	0.00324956	-0.00276662	0.0141113	-0.0189609	-0.0239041	-0.0273337	-0.0101828	-0.020585	-0.0215606	0.00289736	-0.0164233	-0.00665012	-0.0389217	-0.00430589	-0.0262632	-0.0148422
347.81	0.0148746	-0.00423329	-0.00971993	-0.0149431	0.0119694	0.00249051	-0.029068	-0.0120768	-0.00463516	0.00578046	-0.0213276	-0.00272439	0.0094623	0.0096336	-0.0191567	-0.0135306	-0.00832906	-0.0315603	-0.0239974	-0.0321942	0.00497782	-0.00347159	0.0141642	-0.018643	-0.025563	-0.0251964	-0.011174	-0.019671	-0.0204119	0.00315151	-0.0175063	-0.00548707	-0.0383779	-0.00491623	-0.0273068	-0.0133735
347.82	0.0154254	-0.00576991	-0.0105597	-0.0138711	0.0123368	0.00328148	-0.0277866	-0.0115038	-0.00509381	0.00817067	-0.0217105	-0.00309971	0.00927338	0.00909162	-0.0199865	-0.013452	-0.00704451	-0.0303892	-0.0228432	-0.0319862	0.00664957	-0.00420795	0.0137669	-0.0182239	-0.0272409	-0.0229727	-0.0118799	-0.0187183	-0.0191688	0.00327508	-0.0185781	-0.00425416	-0.0377204	-0.00573662	-0.0282574	-0.0119093
347.83	0.0158217	-0.00732892	-0.0110251	-0.0125009	0.0124341	0.00415042	-0.0263063	-0.0108502	-0.00546065	0.0104856	-0.0220668	-0.00346784	0.00906658	0.00852151	-0.0207328	-0.0134851	-0.00592451	-0.0289844	-0.0217197	-0.0316076	0.00826548	-0.00500186	0.0129204	-0.0177093	-0.0289075	-0.0206323	-0.0123025	-0.0177246	-0.0178301	0.00337159	-0.0195994	-0.00296203	-0.0369671	-0.00672691	-0.0290525	-0.0104706
347.84	0.0160014	-0.00886037	-0.0111205	-0.0108326	0.0122305	0.00505305	-0.0246672	-0.0100706	-0.0057129	0.0126861	-0.0223779	-0.00380007	0.00883879	0.00791699	-0.0213457	-0.0136201	-0.00497734	-0.0273825	-0.0206458	-0.0310484	0.00978894	-0.00581235	0.011621	-0.0170827	-0.0305788	-0.018189	-0.0124497	-0.0166786	-0.0164149	0.00346982	-0.0205595	-0.00164487	-0.036154	-0.00782519	-0.0296061	-0.00904081
347.85	0.0159265	-0.0103031	-0.0108961	-0.00891857	0.0117506	0.00594687	-0.0229146	-0.0091262	-0.00585259	0.0147179	-0.0226188	-0.00407372	0.00855193	0.00727985	-0.0218232	-0.0138363	-0.00416877	-0.025604	-0.019608	-0.0303386	0.0111606	-0.00659283	0.00990522	-0.0163373	-0.0322579	-0.0157094	-0.0123695	-0.015593	-0.0149901	0.00358248	-0.0214768	-0.000351333	-0.0352471	-0.00895409	-0.029882	-0.00761847
347.86	0.0156037	-0.0115706	-0.0103942	-0.00682841	0.0110689	0.00674663	-0.0210889	-0.00801038	-0.00587857	0.0165062	-0.0227067	-0.00423481	0.00816238	0.0066139	-0.0222271	-0.0141006	-0.00346254	-0.0236907	-0.0185915	-0.0295118	0.0123506	-0.0073531	0.00783402	-0.0154815	-0.0339155	-0.0132102	-0.012056	-0.0144631	-0.0136122	0.0037074	-0.0223475	0.000862705	-0.0342302	-0.0100776	-0.0298901	-0.00627119
347.87	0.0150823	-0.0126211	-0.00960675	-0.00466182	0.0101939	0.00742188	-0.0192226	-0.00673018	-0.0057778	0.0179946	-0.0225885	-0.00429145	0.00764811	0.0059505	-0.0225696	-0.0143892	-0.00285406	-0.0217074	-0.0176062	-0.0285643	0.0133067	-0.00812153	0.00548034	-0.014548	-0.0354884	-0.010697	-0.0114963	-0.0132904	-0.0123225	0.00381117	-0.0231615	0.00196397	-0.0331076	-0.0112157	-0.0296424	-0.00502802
347.88	0.0143973	-0.013432	-0.00853982	-0.00251084	0.00915351	0.00797456	-0.0173486	-0.00531473	-0.00552063	0.0191666	-0.022253	-0.00426577	0.00703012	0.00534218	-0.0228025	-0.0146664	-0.00232046	-0.0197529	-0.0166747	-0.0275168	0.0139965	-0.00891151	0.00290333	-0.0135778	-0.0369306	-0.00818525	-0.0107127	-0.0121163	-0.0111342	0.00382954	-0.0239221	0.00297879	-0.0319234	-0.0123576	-0.0291423	-0.00387766
347.89	0.0135705	-0.0140002	-0.00721584	-0.000427565	0.00799561	0.00842645	-0.0155111	-0.00379757	-0.00512056	0.0200428	-0.021719	-0.00410947	0.006271	0.00476822	-0.0229008	-0.0148673	-0.00181743	-0.0178792	-0.0157993	-0.026349	0.0143942	-0.00972433	0.000190637	-0.0126627	-0.038196	-0.00570407	-0.00968507	-0.0110133	-0.0100236	0.00373775	-0.024593	0.00389193	-0.030695	-0.013463	-0.028418	-0.00276128
347.9	0.0126359	-0.0143444	-0.00569046	0.00157992	0.00679464	0.008834	-0.0137657	-0.0022032	-0.00459394	0.020655	-0.0210184	-0.00380327	0.00538163	0.00418201	-0.0228949	-0.0149471	-0.00131096	-0.0161006	-0.0149378	-0.025036	0.014507	-0.0105748	-0.00258766	-0.011854	-0.0392539	-0.00327985	-0.0083844	-0.0100243	-0.0089673	0.00347228	-0.0251249	0.00469349	-0.0294261	-0.0144948	-0.0274757	-0.00169443
347.91	0.0116125	-0.0144811	-0.00399878	0.00347492	0.00557091	0.00924274	-0.0121087	-0.000534109	-0.00398539	0.0210257	-0.0201956	-0.00334648	0.0043875	0.00354467	-0.0227982	-0.0148698	-0.000766051	-0.0144761	-0.014092	-0.0235755	0.0143679	-0.0114284	-0.00535681	-0.011168	-0.0400898	-0.000913956	-0.0068324	-0.00917048	-0.00792621	0.00302338	-0.0254965	0.00537521	-0.0280719	-0.0154226	-0.0262809	-0.000718959
347.92	0.0105225	-0.0143892	-0.00218287	0.00525281	0.00432748	0.00965101	-0.0105117	0.0011782	-0.00328643	0.0211928	-0.019295	-0.00269772	0.00328024	0.00282643	-0.0225925	-0.0146038	-0.000165028	-0.0130255	-0.0132462	-0.0219994	0.0140273	-0.0121948	-0.00802327	-0.0105983	-0.0406643	0.00135844	-0.00504767	-0.00843935	-0.00690028	0.00238387	-0.0256872	0.00593268	-0.0266029	-0.0162269	-0.0248058	0.000167313
347.93	0.00935804	-0.0140899	-0.000266764	0.0068934	0.0030737	0.0100895	-0.0089626	0.00287759	-0.00248939	0.0211336	-0.0183338	-0.00184993	0.00208759	0.00203779	-0.0222534	-0.0141103	0.000461478	-0.011751	-0.0123723	-0.0203364	0.0135677	-0.012815	-0.0105236	-0.0101508	-0.0409655	0.00344824	-0.00308959	-0.00780089	-0.00589764	0.00152207	-0.0256869	0.00633868	-0.0249978	-0.0169591	-0.0230601	0.000976603
347.94	0.00808808	-0.013608	0.00171599	0.00833803	0.00180691	0.0105608	-0.00744634	0.00452776	-0.0016049	0.0208538	-0.0173713	-0.000771227	0.000863031	0.001213	-0.0217715	-0.0134072	0.00109237	-0.0106684	-0.0114629	-0.0186413	0.0130367	-0.0133107	-0.0128161	-0.00982592	-0.0409715	0.00533498	-0.00100081	-0.00722823	-0.00491907	0.000448359	-0.0255026	0.00659361	-0.0232918	-0.0176423	-0.0210545	0.00173041
347.95	0.00670877	-0.012975	0.00372825	0.00951849	0.000533297	0.0110226	-0.00599406	0.00611648	-0.000638492	0.0203527	-0.0164299	0.000520371	-0.000356688	0.000376811	-0.0211888	-0.012518	0.00166161	-0.00982483	-0.0105339	-0.0169702	0.0124785	-0.0137288	-0.014887	-0.00962454	-0.0406468	0.0070171	0.00116942	-0.00662864	-0.00394703	-0.000786197	-0.025141	0.00672989	-0.0215451	-0.0182645	-0.0187622	0.00244314
347.96	0.00523446	-0.0121919	0.00570965	0.0104072	-0.000744146	0.0114219	-0.0046368	0.00762142	0.000433932	0.0196002	-0.0155317	0.00196624	-0.00150171	-0.000502315	-0.0205111	-0.0114734	0.0021287	-0.00931184	-0.00963262	-0.0153394	0.0119101	-0.0140666	-0.0167175	-0.00956793	-0.0400215	0.0085324	0.00341327	-0.00593646	-0.00292925	-0.00212854	-0.0246052	0.00675251	-0.0198047	-0.0188066	-0.0162345	0.00310473
347.97	0.00366482	-0.0112551	0.00760142	0.0110228	-0.00197796	0.0117371	-0.00334623	0.00899066	0.00162876	0.0185874	-0.0147115	0.00349098	-0.00254795	-0.00147295	-0.0197384	-0.0103031	0.00247073	-0.00916207	-0.00879367	-0.0137443	0.0113229	-0.0142994	-0.018268	-0.00963902	-0.0391104	0.00997326	0.0056775	-0.00515624	-0.00186582	-0.00355172	-0.0239078	0.00664599	-0.0181027	-0.0192644	-0.0135281	0.00374629
347.98	0.00193318	-0.0101496	0.00941728	0.0114025	-0.00317492	0.0119678	-0.00208646	0.0101772	0.00294456	0.017314	-0.0139569	0.00499747	-0.00350714	-0.00257533	-0.0188416	-0.00898479	0.00262583	-0.0093144	-0.00802863	-0.0121994	0.0107311	-0.0144136	-0.0195256	-0.00980163	-0.0379163	0.0113626	0.00790009	-0.00432314	-0.000766568	-0.00505691	-0.0230576	0.00640654	-0.0164414	-0.0196417	-0.0107012	0.00436406
347.99	-5.92644e-06	-0.00886891	0.0111608	0.01157	-0.00433905	0.0120887	-0.000849801	0.011119	0.00440829	0.0157713	-0.0132206	0.00641635	-0.00440806	-0.0038268	-0.0177749	-0.00746989	0.00256284	-0.00971852	-0.0073449	-0.0107257	0.0101502	-0.0144112	-0.0205053	-0.00999604	-0.0364843	0.0127062	0.010087	-0.00344086	0.000361817	-0.00665326	-0.0220886	0.00607297	-0.0147968	-0.019907	-0.00783481	0.00494501
348	-0.0021172	-0.00742701	0.0127876	0.0114998	-0.00549935	0.0121045	0.00033909	0.0118344	0.00603731	0.013996	-0.0124867	0.00769984	-0.0052776	-0.00520626	-0.0165279	-0.00576552	0.00231376	-0.0103204	-0.00673282	-0.00928963	0.00959425	-0.0142648	-0.0212371	-0.0102195	-0.0348791	0.0139617	0.0122144	-0.00253506	0.00152067	-0.00832009	-0.0210317	0.00564997	-0.0131389	-0.0200644	-0.0049861	0.00547048
348.01	-0.00436228	-0.0058222	0.0142895	0.0111411	-0.00666192	0.012027	0.00140703	0.0123297	0.00783196	0.0119955	-0.0117668	0.00881197	-0.00612765	-0.00667235	-0.0151377	-0.00394723	0.00189514	-0.0110797	-0.00615991	-0.00786443	0.00904961	-0.0139523	-0.021756	-0.0104541	-0.0331572	0.0150931	0.0142507	-0.00163446	0.00271811	-0.0100138	-0.0199304	0.00510083	-0.011505	-0.0201057	-0.00218971	0.005971
348.02	-0.00674662	-0.00407287	0.015612	0.0104624	-0.00776253	0.0118577	0.0023369	0.0125625	0.00973193	0.00983955	-0.011033	0.00975097	-0.00691973	-0.00816673	-0.0136511	-0.00208276	0.00132577	-0.0119372	-0.0055518	-0.00642275	0.00847496	-0.0134648	-0.0220837	-0.0106907	-0.031319	0.0161216	0.0161459	-0.00074384	0.00396435	-0.0116738	-0.0187622	0.00440877	-0.00990015	-0.0199956	0.000564446	0.00644298
348.03	-0.00923909	-0.00222192	0.0167091	0.00947925	-0.00873348	0.0115772	0.00310673	0.0125383	0.0116484	0.00760707	-0.0102719	0.0105349	-0.00763291	-0.00966267	-0.0121343	-0.000192619	0.000621862	-0.0128542	-0.00489123	-0.00499491	0.00785715	-0.012831	-0.0221981	-0.0109428	-0.0293508	0.0170826	0.0178273	0.000162886	0.00527564	-0.0132209	-0.0174894	0.00361168	-0.0083175	-0.0197076	0.00329066	0.00691445
348.04	-0.0118397	-0.000295596	0.0175995	0.0082197	-0.00952313	0.0111489	0.00371584	0.0122586	0.0135108	0.00538758	-0.00946937	0.0111476	-0.00822332	-0.0111423	-0.0106274	0.00171527	-0.000209836	-0.0138315	-0.00420627	-0.00360907	0.00714111	-0.0120816	-0.0221245	-0.011189	-0.0272783	0.0179669	0.0192567	0.00110859	0.0067063	-0.0146002	-0.0160788	0.00276785	-0.00677524	-0.0192429	0.00599314	0.00742605
348.05	-0.0145823	0.00166384	0.018284	0.00669178	-0.0101149	0.0105408	0.00416062	0.0117396	0.0152751	0.00323231	-0.00862548	0.0115987	-0.00865437	-0.0125739	-0.00914874	0.00361711	-0.00114111	-0.0149219	-0.00348733	-0.00224869	0.006266	-0.0112902	-0.0218754	-0.0113529	-0.0250987	0.0187423	0.0204238	0.00213416	0.00828105	-0.0157463	-0.0145289	0.00191	-0.00529055	-0.0185803	0.00864621	0.00798728
348.06	-0.0174693	0.00361448	0.0187339	0.00489076	-0.0105316	0.00974062	0.00440112	0.011042	0.0169195	0.00113661	-0.00774713	0.0118687	-0.00892678	-0.013918	-0.00767258	0.00547595	-0.00211944	-0.0160889	-0.00268264	-0.000917453	0.00517369	-0.0105234	-0.0214619	-0.011391	-0.0228116	0.0194043	0.0213234	0.0033105	0.0100133	-0.0166181	-0.0128408	0.00107519	-0.00387455	-0.0176988	0.0111707	0.00859727
348.07	-0.020435	0.0055098	0.018914	0.00283653	-0.0107794	0.00870386	0.00450718	0.0102154	0.0183901	-0.000860941	-0.00685492	0.011916	-0.00904029	-0.0151291	-0.00619486	0.00722315	-0.00311789	-0.0172459	-0.00174867	0.000350192	0.0038371	-0.00984366	-0.0209192	-0.0112701	-0.0204285	0.0199258	0.0219764	0.00467401	0.0118636	-0.0172205	-0.0110134	0.000294776	-0.00253026	-0.0166059	0.0135521	0.0092131
348.08	-0.0234067	0.00734264	0.0188248	0.000578337	-0.0108266	0.00742951	0.00455295	0.0092802	0.0196557	-0.00276143	-0.00596413	0.0117372	-0.00902848	-0.0161229	-0.00472785	0.00880083	-0.00409157	-0.0183385	-0.000677671	0.00155514	0.00229907	-0.00925129	-0.0202691	-0.0109848	-0.0179736	0.0202843	0.0224143	0.00624352	0.013768	-0.0175809	-0.00902721	-0.000449786	-0.001258	-0.0152994	0.0158175	0.00975431
348.09	-0.0262963	0.00910726	0.0184861	-0.00179285	-0.0106632	0.00594281	0.00462186	0.00823978	0.0207132	-0.00455102	-0.0050364	0.0112826	-0.00889143	-0.0168739	-0.00331714	0.0101947	-0.00501752	-0.0193389	0.000496398	0.00268227	0.000612216	-0.00872934	-0.0195234	-0.0105783	-0.0154375	0.0204911	0.0226559	0.00794699	0.0156673	-0.0177684	-0.00685125	-0.00118994	-9.19386e-05	-0.013778	0.0179641	0.010137
348.1	-0.0290463	0.0107666	0.0178829	-0.00416099	-0.010246	0.00423304	0.00478884	0.00711123	0.0215134	-0.00623951	-0.00406026	0.0105541	-0.00858691	-0.0173361	-0.0020348	0.0114503	-0.0058688	-0.0201977	0.00171457	0.00369593	-0.00116871	-0.00830277	-0.0186531	-0.0101018	-0.0128199	0.0206192	0.0227341	0.00969821	0.0175214	-0.0177993	-0.00449886	-0.00190595	0.000941341	-0.0120674	0.0199614	0.0103346
348.11	-0.0315871	0.0122309	0.0170167	-0.00642431	-0.00955278	0.00235249	0.00510246	0.00593386	0.0220202	-0.00782742	-0.00303121	0.00964009	-0.00810999	-0.0175278	-0.000944571	0.0125931	-0.00662239	-0.0208769	0.00293455	0.00453532	-0.00303401	-0.00794901	-0.0176174	-0.00958929	-0.0101493	0.0207061	0.0226411	0.0114068	0.0193339	-0.0176472	-0.0020258	-0.00256842	0.00182054	-0.0101687	0.0217577	0.0103945
348.12	-0.0338605	0.0134529	0.015903	-0.00851988	-0.0086419	0.000362952	0.00560267	0.00471734	0.0222529	-0.00927605	-0.00196777	0.0086357	-0.00749169	-0.0174874	-0.000133699	0.0136137	-0.00726736	-0.021388	0.0041344	0.00515144	-0.0049443	-0.00762765	-0.0163988	-0.00911711	-0.00747539	0.0207534	0.022399	0.0130118	0.0210804	-0.0173092	0.000480395	-0.0031901	0.00256013	-0.00807524	0.0233298	0.0103605
348.13	-0.0357801	0.0144154	0.0145823	-0.0104348	-0.00760598	-0.0017284	0.00630256	0.00345677	0.0222798	-0.0105485	-0.00089786	0.00754905	-0.00677091	-0.0172348	0.000370954	0.0144843	-0.00782186	-0.0217471	0.00533255	0.00551853	-0.00684258	-0.00725454	-0.0150121	-0.00865078	-0.0048398	0.0207742	0.0220547	0.0145119	0.0227396	-0.0167704	0.00296418	-0.00377068	0.00314728	-0.0058491	0.024653	0.0102895
348.14	-0.0372676	0.01513	0.0130955	-0.0121696	-0.00649644	-0.00392659	0.00711701	0.00212968	0.0221308	-0.0116352	0.000126281	0.00635498	-0.00600346	-0.0167779	0.000607467	0.0151895	-0.00832581	-0.0219585	0.00652661	0.00566798	-0.00870195	-0.00679332	-0.0134785	-0.00810019	-0.00228288	0.0207914	0.0216277	0.0159045	0.0242816	-0.0159868	0.0054336	-0.00429352	0.00354534	-0.00360755	0.0256866	0.0102578
348.15	-0.0382632	0.0156	0.0115215	-0.0137398	-0.00529268	-0.00620391	0.00795424	0.000709603	0.0218122	-0.0125896	0.0010969	0.00504518	-0.00521155	-0.0162007	0.000637461	0.0157195	-0.00876324	-0.0219827	0.00771241	0.00565518	-0.0104766	-0.00622073	-0.0118021	-0.007389	0.000154344	0.0208227	0.0211193	0.0171833	0.0257088	-0.0149276	0.00790188	-0.00477121	0.00375486	-0.00148269	0.0264189	0.0102595
348.16	-0.0387146	0.0158497	0.00991819	-0.0150944	-0.00398368	-0.00853909	0.00879958	-0.000794605	0.0212576	-0.0134523	0.00199735	0.00366007	-0.00440576	-0.0155977	0.000529735	0.0160634	-0.00911415	-0.021794	0.00884434	0.00552198	-0.0121119	-0.00551375	-0.0100082	-0.00647274	0.0024336	0.0208919	0.0205424	0.018369	0.0270182	-0.0135879	0.0103654	-0.00519091	0.00383675	0.00046984	0.0268789	0.0102619
348.17	-0.038618	0.0159077	0.00837106	-0.016226	-0.00261106	-0.0108972	0.00966419	-0.00233662	0.0204293	-0.014259	0.00280662	0.00224943	-0.00357403	-0.0149961	0.000380832	0.016258	-0.0094075	-0.0213606	0.00985435	0.0052975	-0.0135606	-0.00468145	-0.00814955	-0.00535728	0.00448176	0.0209943	0.0199004	0.0195	0.028185	-0.012001	0.0127524	-0.0055792	0.00381605	0.00224406	0.0270889	0.0102655
348.18	-0.0379835	0.0157435	0.00692871	-0.0171362	-0.00123066	-0.0132076	0.0104987	-0.00392224	0.0193199	-0.0150073	0.0035374	0.000885138	-0.00268553	-0.0144076	0.000245074	0.0163461	-0.00964898	-0.0206622	0.010722	0.00501853	-0.0147928	-0.00373678	-0.0062789	-0.00405657	0.00624385	0.0211274	0.0191846	0.0205755	0.0292097	-0.0101711	0.0150505	-0.00590584	0.00372653	0.0038614	0.0270767	0.0102558
348.19	-0.0368575	0.0153635	0.00555203	-0.0178209	0.000126803	-0.0153721	0.011249	-0.00558003	0.0179859	-0.0157011	0.0041967	-0.000369504	-0.00172534	-0.0138355	0.000186151	0.0163888	-0.00981369	-0.0196835	0.0114534	0.00471248	-0.015803	-0.00271091	-0.0044768	-0.00259038	0.00768319	0.0212781	0.0184159	0.0215437	0.0301029	-0.00813363	0.0172912	-0.00610601	0.00359601	0.00533327	0.0268817	0.0101975
348.2	-0.0353022	0.0147949	0.00421268	-0.0182639	0.00147714	-0.0173326	0.0118813	-0.0072944	0.0164924	-0.0163527	0.00478868	-0.00145854	-0.000686611	-0.0132635	0.00021225	0.0164161	-0.0098843	-0.0184561	0.0120603	0.00436629	-0.0166304	-0.00161696	-0.00283352	-0.00101274	0.00876846	0.0214228	0.017637	0.0223394	0.0308907	-0.00595836	0.0194478	-0.00610978	0.00346363	0.00665414	0.0265212	0.0101169
348.21	-0.0333842	0.014047	0.0029249	-0.0184852	0.00286185	-0.0191027	0.0124175	-0.00902272	0.0148982	-0.0169815	0.00533661	-0.00237177	0.000445553	-0.0126465	0.000324026	0.0163916	-0.00985572	-0.0170188	0.0125421	0.00394586	-0.01731	-0.000486847	-0.00143221	0.000648961	0.00949238	0.0215614	0.0168174	0.0229349	0.0316003	-0.00368991	0.021524	-0.00590286	0.00331773	0.00781007	0.0260442	0.0100397
348.22	-0.0311449	0.0131373	0.00168923	-0.0185419	0.00422791	-0.0207109	0.0128239	-0.010656	0.0132888	-0.0175877	0.00589394	-0.00306946	0.00166083	-0.0119561	0.000514831	0.0162587	-0.00968882	-0.0154522	0.0129149	0.00345343	-0.0178627	0.000672095	-0.00027906	0.00241802	0.00985026	0.0217321	0.0159255	0.0233277	0.0322027	-0.00134711	0.0235385	-0.00553138	0.00317844	0.00876004	0.0255619	0.01003
348.23	-0.0286068	0.0121464	0.000537174	-0.0184491	0.00551584	-0.0221482	0.013085	-0.0121156	0.0117119	-0.0181734	0.00650695	-0.0035066	0.00293251	-0.0112185	0.00077998	0.0160362	-0.00933075	-0.0138269	0.0132197	0.00291462	-0.018311	0.00187168	0.000659547	0.00431128	0.00983469	0.0219625	0.0149514	0.0235434	0.0326361	0.00102851	0.025493	-0.0050745	0.0031071	0.00953366	0.0251389	0.0101379
348.24	-0.0257417	0.0111409	-0.000544113	-0.0182274	0.00673002	-0.0233438	0.0131609	-0.013368	0.0102099	-0.0187145	0.00718035	-0.00368857	0.00417977	-0.0104542	0.00110736	0.0157425	-0.00872029	-0.0121899	0.013459	0.00236254	-0.0186863	0.00315189	0.00141086	0.00633266	0.00942342	0.022247	0.0139038	0.0236101	0.0328026	0.00333743	0.02738	-0.00458286	0.00316743	0.0101834	0.0247813	0.010371
348.25	-0.0225446	0.0101473	-0.00156431	-0.0179231	0.0078841	-0.0242851	0.0130496	-0.0143641	0.0088032	-0.0191483	0.00789596	-0.00361125	0.00535387	-0.00964896	0.00146328	0.0153961	-0.00783473	-0.0105706	0.0136331	0.00180812	-0.0190047	0.00452453	0.00204043	0.00846567	0.00864974	0.022557	0.0128169	0.0235633	0.0326404	0.00553237	0.0291475	-0.00407903	0.00340295	0.0107183	0.0244352	0.0106603
348.26	-0.0190114	0.00918565	-0.00251241	-0.0175477	0.00897568	-0.024978	0.0127839	-0.0150576	0.00753152	-0.0194091	0.00862882	-0.00327349	0.00646218	-0.00881159	0.00183379	0.0150017	-0.00667483	-0.00898933	0.0137542	0.00129979	-0.0192448	0.0059687	0.00260773	0.0106912	0.00756376	0.0228766	0.0117813	0.0234265	0.0321694	0.00759253	0.030771	-0.00353267	0.00379524	0.0111088	0.0240647	0.0109364
348.27	-0.01515	0.00821563	-0.0033894	-0.0171063	0.00992422	-0.025416	0.0123534	-0.0154244	0.00642356	-0.0194332	0.00929612	-0.00271253	0.00750823	-0.00792892	0.00228353	0.0145476	-0.00523078	-0.00745018	0.0138106	0.000916882	-0.019404	0.00746437	0.00313678	0.0129644	0.00624046	0.0231975	0.0108525	0.0231723	0.0314424	0.00951877	0.032256	-0.00287832	0.00434234	0.0113322	0.0236653	0.0112045
348.28	-0.0110289	0.00722883	-0.00420157	-0.0166346	0.0107104	-0.025603	0.0117428	-0.0154852	0.00548747	-0.0191782	0.00985564	-0.00192822	0.00849755	-0.00702014	0.00284734	0.014035	-0.00351951	-0.00594124	0.013817	0.000697381	-0.0194463	0.00898461	0.00364681	0.0152625	0.00471157	0.0234778	0.0100518	0.0227567	0.0305441	0.0113569	0.0336143	-0.0020631	0.0050637	0.0113922	0.0232472	0.0114946
348.29	-0.00674196	0.00623587	-0.00497352	-0.0161541	0.0113253	-0.0255248	0.0109598	-0.0152615	0.00470173	-0.0186353	0.0102784	-0.000894709	0.00939116	-0.00616022	0.00349699	0.0134971	-0.00159847	-0.00441619	0.0138256	0.00067519	-0.019364	0.0105289	0.00413746	0.0175217	0.00305387	0.0236944	0.00941071	0.0221574	0.0295185	0.0131436	0.0348265	-0.0010777	0.00600079	0.0112898	0.0228252	0.0118258
348.3	-0.00235804	0.00528337	-0.00572244	-0.0156795	0.0117506	-0.0251657	0.0100552	-0.0147633	0.00411444	-0.0178703	0.010569	0.000364722	0.0101857	-0.00535047	0.00418711	0.0129454	0.000502213	-0.00287843	0.0138468	0.0008599	-0.0191075	0.0121076	0.0046135	0.0197157	0.00135371	0.0238189	0.00893549	0.0213728	0.028374	0.0148523	0.0358607	0.000103455	0.00713959	0.0109921	0.0224366	0.0121471
348.31	0.00206995	0.00440134	-0.00644778	-0.0152647	0.0119605	-0.0245028	0.00907031	-0.013993	0.00378621	-0.0169596	0.0107485	0.00179436	0.0108653	-0.00456706	0.00492346	0.0124131	0.0027479	-0.00138509	0.0138858	0.00126457	-0.018617	0.0137322	0.00509484	0.021804	-0.000307924	0.0238191	0.00859357	0.0203915	0.0271418	0.0164772	0.0366658	0.00147626	0.00846916	0.0104531	0.0221015	0.0124319
348.32	0.00647278	0.00362976	-0.00715931	-0.0149104	0.0119812	-0.0235302	0.00799274	-0.0129593	0.00377486	-0.0159702	0.0108677	0.00337302	0.011428	-0.00381085	0.00574784	0.0118966	0.00503939	2.83323e-05	0.0139535	0.00188895	-0.0178595	0.0153512	0.00560978	0.0237537	-0.00185884	0.0236685	0.0084011	0.019255	0.0258301	0.0180041	0.0372402	0.00298836	0.00991044	0.00967686	0.0217824	0.0127078
348.33	0.0107783	0.00299139	-0.00785511	-0.0146264	0.0118299	-0.0222263	0.00680418	-0.0117181	0.00411257	-0.0149826	0.0109515	0.00505037	0.0119003	-0.00306821	0.00670606	0.0113768	0.00724787	0.00131429	0.0140427	0.00269854	-0.0168363	0.016858	0.00613747	0.0255515	-0.00329826	0.0234005	0.00836826	0.0180354	0.0244858	0.019393	0.0376171	0.00456864	0.0113869	0.00868902	0.0214393	0.0129904
348.34	0.0149329	0.00250826	-0.00853998	-0.0144461	0.0115147	-0.0205941	0.00553036	-0.0103144	0.00481018	-0.0139995	0.0109966	0.00677485	0.0123043	-0.00231252	0.00779058	0.0108297	0.00927529	0.00243724	0.0141024	0.00363206	-0.0155963	0.0181978	0.00665464	0.0271987	-0.00460289	0.0231013	0.0085626	0.0168174	0.0231577	0.0206236	0.0378323	0.00617663	0.0128415	0.00757359	0.021039	0.0133145
348.35	0.0189008	0.00219711	-0.00920702	-0.0143559	0.011053	-0.0186661	0.0041779	-0.00878882	0.00587107	-0.0130156	0.011009	0.00846765	0.0126213	-0.00155004	0.008937	0.0102456	0.0110076	0.00336955	0.0140651	0.00465942	-0.0141894	0.0194042	0.00718208	0.0286896	-0.00578969	0.0228294	0.0089911	0.0156523	0.0218433	0.0216689	0.0379238	0.0077955	0.0142566	0.00638516	0.0205675	0.0136924
348.36	0.0226624	0.00207807	-0.00985094	-0.0143786	0.0104486	-0.0164623	0.00279511	-0.00719682	0.00725459	-0.0120089	0.0109923	0.010094	0.0128308	-0.000804995	0.0101601	0.00962232	0.0124146	0.00409746	0.013911	0.0057759	-0.0126734	0.0205476	0.00775696	0.030015	-0.00687585	0.0226377	0.00966312	0.0145299	0.0205608	0.0224732	0.0378893	0.00937665	0.0156283	0.00516851	0.0199744	0.0141262
348.37	0.0261811	0.00213578	-0.0104568	-0.0144854	0.00971853	-0.0140373	0.00144843	-0.00558647	0.00887415	-0.0109375	0.0109956	0.0116235	0.0128877	-3.21082e-05	0.0114526	0.00898175	0.0135224	0.00469867	0.0136894	0.00695226	-0.0110774	0.021639	0.00837676	0.0312345	-0.007837	0.0225272	0.0105293	0.0134091	0.0193543	0.0230265	0.0377597	0.0108886	0.0169462	0.00394974	0.0192557	0.0146463
348.38	0.0294092	0.00235453	-0.0110134	-0.0146447	0.00887545	-0.0114815	0.000175175	-0.00393142	0.010649	-0.00978132	0.0110678	0.0130611	0.0127726	0.000784551	0.0127804	0.00835838	0.0143656	0.00527517	0.0134665	0.00812675	-0.00942719	0.0226911	0.00902101	0.0323603	-0.00863803	0.0224742	0.0116033	0.0122648	0.0182406	0.0233357	0.037571	0.0123152	0.018252	0.0027664	0.01841	0.0152359
348.39	0.0323172	0.00272246	-0.0115316	-0.0148417	0.00793046	-0.00889522	-0.00102365	-0.0021981	0.0125487	-0.00850491	0.0112096	0.0144299	0.0125147	0.00166809	0.0140888	0.00774756	0.014982	0.00587087	0.0132637	0.00927454	-0.00772336	0.0237012	0.00968975	0.033434	-0.00925638	0.022488	0.0128998	0.0111288	0.0172447	0.0234378	0.0373426	0.0136179	0.0195809	0.00166725	0.0174504	0.0158849
348.4	0.034868	0.00321065	-0.0119775	-0.0151049	0.00687777	-0.00631036	-0.00215392	-0.000385354	0.014532	-0.00707514	0.011368	0.0157347	0.0121419	0.00263337	0.0152932	0.00709398	0.0154014	0.00650424	0.0131041	0.0104211	-0.00597551	0.0246753	0.0103975	0.0344621	-0.0096854	0.0225814	0.014405	0.010039	0.016369	0.0233896	0.0370596	0.0147776	0.0209351	0.000679111	0.016438	0.0166002
348.41	0.0369912	0.00377239	-0.0123001	-0.0154179	0.00576127	-0.00376355	-0.00321874	0.0014605	0.0165458	-0.00545023	0.0114961	0.0169717	0.0117031	0.00369291	0.0163436	0.00635622	0.0156065	0.00714007	0.0130175	0.0116116	-0.00422686	0.0256051	0.011159	0.0354532	-0.00988822	0.0227704	0.0160785	0.00907984	0.0155904	0.0232904	0.0367285	0.0158214	0.0222738	-0.000139674	0.0154258	0.0174285
348.42	0.0386193	0.00437908	-0.012511	-0.015761	0.00465675	-0.00132796	-0.00420283	0.00329443	0.0185089	-0.00358898	0.0115837	0.0180959	0.0112293	0.00484514	0.0172314	0.00558136	0.0155606	0.00778006	0.013035	0.0128497	-0.00250538	0.026447	0.0119729	0.0364052	-0.00983155	0.0230587	0.0178809	0.00832357	0.0148886	0.023239	0.0363565	0.0167865	0.0235989	-0.000750746	0.014431	0.0183864
348.43	0.0396939	0.00502452	-0.012603	-0.0160955	0.00358861	0.000936018	-0.00512767	0.00514379	0.0203664	-0.0014851	0.0116387	0.0190497	0.010707	0.00606208	0.0179298	0.0048464	0.0152501	0.00838069	0.0131217	0.0141093	-0.000860839	0.0271577	0.0128092	0.0373136	-0.00949435	0.0234038	0.0197803	0.0078014	0.0142231	0.0233225	0.0359542	0.017717	0.0248733	-0.00114576	0.0134509	0.0194962
348.44	0.0401437	0.00572748	-0.0126014	-0.0164086	0.00255889	0.00297569	-0.00596852	0.00698749	0.0221078	0.000840927	0.0116899	0.0197793	0.0101458	0.00733044	0.0184434	0.00416901	0.0146664	0.00893315	0.0132578	0.0153991	0.000631078	0.0277319	0.0136154	0.0382077	-0.0088719	0.0237448	0.0217595	0.0075258	0.0136199	0.0235719	0.0354897	0.0186299	0.0260426	-0.00131843	0.0124545	0.0207136
348.45	0.0399944	0.00647474	-0.0125878	-0.0167424	0.00155959	0.00473395	-0.00671679	0.00878546	0.0237286	0.00334105	0.0117304	0.0202361	0.00957414	0.00864505	0.0188096	0.00352539	0.0138504	0.00947778	0.013456	0.0167481	0.00193382	0.0281647	0.0144027	0.0390728	-0.0079675	0.024036	0.0238014	0.00749601	0.0130917	0.0239689	0.0349055	0.0195168	0.0271024	-0.00120305	0.0114187	0.0219685
348.46	0.0393582	0.00725251	-0.0126292	-0.0171159	0.000599278	0.00618321	-0.00735636	0.0105473	0.0252273	0.00593318	0.011733	0.0203844	0.00902057	0.00997822	0.0190688	0.00294451	0.0128464	0.0101191	0.0137412	0.0181375	0.00305423	0.0285036	0.0152085	0.0398723	-0.00677871	0.0242492	0.0258867	0.0076826	0.0126515	0.024483	0.0341858	0.020413	0.0280705	-0.000740498	0.0103537	0.0232095
348.47	0.0383594	0.00805608	-0.0127781	-0.0175034	-0.000279583	0.00730305	-0.00782348	0.012263	0.0265996	0.00857304	0.0116872	0.0202218	0.00851937	0.0113134	0.0192162	0.00244215	0.0116919	0.010904	0.0141036	0.0195457	0.00401291	0.0287905	0.0160417	0.0405909	-0.00530292	0.0243731	0.028031	0.00806819	0.0122719	0.0251043	0.0333513	0.021338	0.0289525	8.23304e-05	0.00932819	0.0243751
348.48	0.0370373	0.00888166	-0.0130521	-0.017859	-0.0010671	0.00814996	-0.00810044	0.0139054	0.0278772	0.0111628	0.0115915	0.0197706	0.00811045	0.0126657	0.0192156	0.0020547	0.0104316	0.0118455	0.0145262	0.0209447	0.00484883	0.0290808	0.0169618	0.0412237	-0.00356778	0.0244294	0.0302579	0.00861147	0.0119512	0.0258337	0.0324299	0.0222707	0.0297166	0.00127261	0.00837987	0.025445
348.49	0.0354303	0.00968772	-0.0134137	-0.0181643	-0.00175347	0.00874798	-0.0081757	0.0154327	0.0290211	0.0136367	0.0114359	0.0190369	0.00782167	0.0140081	0.019019	0.00183689	0.00911661	0.012946	0.0150129	0.0222815	0.00556997	0.0294049	0.018048	0.0417603	-0.00159329	0.0244818	0.0325711	0.00925719	0.0116944	0.0266652	0.0314364	0.0232147	0.0303328	0.00280287	0.00748969	0.026438
348.5	0.0336221	0.0104549	-0.0138587	-0.0184044	-0.00230281	0.0090892	-0.00802072	0.0168301	0.0299399	0.0159325	0.0111705	0.0181142	0.00767859	0.0152964	0.0186393	0.00180826	0.00780859	0.0142081	0.0155648	0.0235321	0.0061707	0.0297597	0.0193426	0.0421947	0.000546289	0.0245549	0.0349664	0.00999078	0.0115962	0.0276202	0.0304124	0.0241813	0.0308306	0.00465055	0.00664487	0.0274111
348.51	0.0316914	0.0111683	-0.0143493	-0.018581	-0.00273629	0.00919066	-0.0076279	0.0180964	0.0305867	0.0179778	0.0107808	0.01708	0.00762885	0.0164513	0.0181226	0.00192596	0.00656435	0.0156278	0.0161895	0.0247094	0.00663367	0.0301976	0.020838	0.0425331	0.00276329	0.0246183	0.0374175	0.0108085	0.0117374	0.0286824	0.0293463	0.0251938	0.0312114	0.00680672	0.00588464	0.028416
348.52	0.0296658	0.0118539	-0.0148373	-0.0187009	-0.00308769	0.00903146	-0.00698969	0.0192154	0.0309544	0.0197587	0.0102593	0.0159541	0.00765297	0.0174512	0.0175228	0.00213252	0.00541329	0.0171801	0.0168846	0.0258642	0.0069768	0.0307783	0.0225394	0.042767	0.00503098	0.0246896	0.0398823	0.0117486	0.0121272	0.0298359	0.0282363	0.0262439	0.0314991	0.00921784	0.00530206	0.0294546
348.53	0.0275775	0.012515	-0.0152635	-0.0187794	-0.00336059	0.00860418	-0.00612885	0.0201144	0.0310579	0.0212513	0.00964654	0.0147102	0.00776753	0.0183005	0.0169344	0.00236859	0.00437652	0.0188676	0.0176512	0.0270458	0.00720897	0.0315329	0.0244399	0.0429365	0.00739072	0.0248192	0.0422835	0.0128154	0.0127566	0.0311085	0.0271088	0.0273405	0.0317188	0.0118356	0.00493779	0.030514
348.54	0.0254348	0.013127	-0.015625	-0.0188332	-0.00349743	0.007973	-0.00510187	0.0207405	0.0308512	0.0224286	0.00899868	0.0133454	0.00798919	0.0189772	0.0164482	0.00263043	0.00351954	0.0206806	0.018462	0.0283111	0.00735059	0.0324156	0.0265091	0.0430699	0.00980532	0.0250535	0.0445549	0.0139658	0.0136093	0.032488	0.0260166	0.0284597	0.031896	0.0146282	0.00482957	0.0315554
348.55	0.0232767	0.0136589	-0.015867	-0.0188524	-0.00345553	0.00720024	-0.00391748	0.0210552	0.0303331	0.0232828	0.00834643	0.0119153	0.00836952	0.0194555	0.0160781	0.00298173	0.00287219	0.022594	0.0193103	0.029693	0.00746358	0.0333997	0.0286923	0.0431609	0.0122003	0.0253776	0.0466335	0.0151555	0.0146829	0.0339413	0.0249568	0.0295321	0.032041	0.0175439	0.00505151	0.0325185
348.56	0.0211444	0.0141239	-0.01595	-0.0188041	-0.00327198	0.00631288	-0.00255133	0.021053	0.0295507	0.0238172	0.00765357	0.0104872	0.00892399	0.0197666	0.0158053	0.00349708	0.00243182	0.0245756	0.0201614	0.031151	0.00759209	0.0344731	0.0309085	0.0432189	0.0144895	0.0257518	0.0484595	0.016344	0.0159611	0.0354084	0.0239283	0.0305283	0.032184	0.020584	0.00566	0.033413
348.57	0.0190599	0.0144753	-0.0158891	-0.0186967	-0.00300051	0.00535602	-0.000998768	0.0207233	0.0286013	0.0240404	0.00694189	0.00911525	0.00967232	0.0199647	0.015632	0.00423138	0.00221028	0.0266238	0.0209877	0.0326264	0.0077348	0.035604	0.0331162	0.0432471	0.0166096	0.0261655	0.050011	0.0174926	0.017429	0.0368629	0.0229334	0.0314697	0.032326	0.02373	0.00666312	0.0342746
348.58	0.0170806	0.0146579	-0.0157581	-0.0185618	-0.00263057	0.00439521	0.00069917	0.0200587	0.0275517	0.0239927	0.00625692	0.00784931	0.0105939	0.0200589	0.0155105	0.00517905	0.00229093	0.0286863	0.0218312	0.0340613	0.00790557	0.0367789	0.0352622	0.0432485	0.0185532	0.0266306	0.0513072	0.0185649	0.0190494	0.0383001	0.0220317	0.0324215	0.0324625	0.0269628	0.00809466	0.0351438
348.59	0.0152347	0.0146787	-0.0156075	-0.0184216	-0.00213548	0.00342359	0.00252433	0.0191507	0.0264769	0.0236958	0.00560069	0.00673134	0.0116622	0.0200671	0.0154012	0.00632051	0.00269358	0.0307227	0.0227149	0.0353926	0.00812794	0.0379733	0.0372988	0.0432497	0.0202979	0.0271205	0.0523744	0.0195183	0.0207933	0.0396889	0.0212687	0.0333788	0.032577	0.0302165	0.00999868	0.0360448
348.6	0.0135684	0.01453	-0.0153937	-0.0182835	-0.00150684	0.00243347	0.00446906	0.0181563	0.0254121	0.0231652	0.00498981	0.00577428	0.0128465	0.0200215	0.0153058	0.00761546	0.00340907	0.0327009	0.0236634	0.0365686	0.0084571	0.0391795	0.0392048	0.0432729	0.0218236	0.0276411	0.0532234	0.0203842	0.0226553	0.0409985	0.0206755	0.0343471	0.0326671	0.0334198	0.012391	0.037025
348.61	0.0121177	0.0142131	-0.0150742	-0.0181513	-0.000765075	0.00145327	0.00650608	0.0171789	0.0243429	0.0224445	0.00445945	0.00500563	0.0141618	0.0199503	0.0152738	0.00903373	0.00446985	0.0346291	0.0247093	0.0376045	0.00897594	0.0403758	0.0410043	0.0433464	0.0231283	0.0282114	0.0538179	0.0212544	0.0245982	0.0422704	0.0203089	0.035312	0.0327582	0.0365182	0.0152425	0.0380926
348.62	0.0109199	0.0137728	-0.0146395	-0.0180181	5.48798e-05	0.000536788	0.00855268	0.0162988	0.0232809	0.0216162	0.0040176	0.00448036	0.0155681	0.0198709	0.0153248	0.0105834	0.00591931	0.0365039	0.0258748	0.0385586	0.0097204	0.0415667	0.0427448	0.0435224	0.0242442	0.0288353	0.0541673	0.0221912	0.0265471	0.0435526	0.0201711	0.0362392	0.0329355	0.0394591	0.0184896	0.0392523
348.63	0.0100116	0.0132671	-0.0140724	-0.0178425	0.000961917	-0.000262115	0.0105516	0.0155327	0.0222159	0.0207472	0.00364516	0.00418723	0.0170127	0.019754	0.0154577	0.012279	0.00776859	0.038312	0.0271275	0.0394692	0.0106858	0.042776	0.0444269	0.0438236	0.025218	0.029493	0.0543107	0.0232217	0.0284391	0.0448474	0.0202574	0.0370994	0.0332783	0.0422616	0.0220271	0.040464
348.64	0.00940379	0.012726	-0.0133965	-0.0176146	0.00196386	-0.000946072	0.0124631	0.0149001	0.0211814	0.0199005	0.00329372	0.00409183	0.0184426	0.0196267	0.0156683	0.0140894	0.0099827	0.040039	0.0284303	0.040385	0.0119253	0.0440342	0.0460372	0.0442794	0.0260964	0.0301611	0.054284	0.0243536	0.0302673	0.0461533	0.0205467	0.0379356	0.0338124	0.044946	0.0257624	0.0416881
348.65	0.0090683	0.0121827	-0.0126112	-0.0173548	0.00298636	-0.00154887	0.0143055	0.0144336	0.0202341	0.0191327	0.00294117	0.00419728	0.0198567	0.0194857	0.0159533	0.0159883	0.0125411	0.0416863	0.029791	0.0413336	0.0134722	0.0453214	0.0475878	0.0449287	0.0269305	0.0308239	0.0541409	0.0255643	0.0321023	0.0474964	0.0210016	0.038811	0.0345765	0.0474917	0.0296067	0.0428873
348.66	0.00896412	0.0116604	-0.0116972	-0.0170733	0.00394826	-0.00208524	0.0160888	0.0141337	0.0194131	0.0184531	0.00256835	0.00447286	0.0212411	0.0193301	0.0163383	0.0179734	0.0154244	0.0432744	0.0312107	0.0423534	0.015353	0.0465837	0.0490917	0.0457679	0.0277705	0.0314696	0.0538955	0.0268078	0.0340071	0.0489159	0.0216643	0.0397831	0.0356118	0.0498674	0.0335305	0.0440672
348.67	0.0090241	0.0111684	-0.0106395	-0.0168176	0.00481248	-0.00254779	0.0177862	0.0139733	0.0187401	0.0178385	0.00217446	0.00489359	0.0225382	0.0192083	0.0168499	0.020052	0.0185878	0.044823	0.032706	0.0434242	0.0175867	0.0477729	0.0505158	0.0467905	0.0287012	0.0321019	0.0535321	0.0280533	0.0360189	0.050416	0.0225629	0.0408913	0.0369571	0.0520242	0.0374824	0.0452297
348.68	0.00919137	0.0107146	-0.00942612	-0.0166465	0.00560035	-0.00286602	0.0194156	0.0139068	0.0182202	0.0172542	0.00185896	0.00545295	0.0237388	0.019147	0.0174429	0.0222242	0.0219635	0.0463273	0.0342779	0.0444969	0.0201902	0.0488849	0.0518591	0.0479563	0.0297541	0.0327006	0.0530355	0.0292884	0.0381252	0.0519777	0.0237014	0.0421588	0.0386208	0.0539245	0.041405	0.0463607
348.69	0.00944621	0.0103486	-0.0080692	-0.0165127	0.00633888	-0.00295028	0.020993	0.0139305	0.0178735	0.0166484	0.00172102	0.00614883	0.0248315	0.0191957	0.0181111	0.0244732	0.0255278	0.0477859	0.0359302	0.0455457	0.0231462	0.0499495	0.053112	0.0492122	0.0309953	0.0332706	0.0524383	0.0305311	0.0402701	0.0535346	0.0250588	0.0435684	0.0405419	0.0555256	0.0452594	0.0474265
348.7	0.00979014	0.0101307	-0.00656714	-0.0163684	0.00706149	-0.00274543	0.0225231	0.0140503	0.0177292	0.0159918	0.00186795	0.00695799	0.0258342	0.0194485	0.0188634	0.0267674	0.0292887	0.0491582	0.0376405	0.0465948	0.0264423	0.0509853	0.0543164	0.050545	0.0324588	0.0338447	0.0517892	0.0318068	0.0424717	0.0550312	0.0266585	0.0450966	0.0426451	0.0568108	0.0490018	0.0483927
348.71	0.0102342	0.0100764	-0.0048734	-0.0161647	0.0077882	-0.00221837	0.0239274	0.0142695	0.0177741	0.0153676	0.00233019	0.007861	0.0267847	0.019906	0.0197187	0.0290802	0.033184	0.0504184	0.039403	0.047645	0.0300486	0.0519905	0.0555166	0.0519408	0.0341347	0.0344783	0.051142	0.0331562	0.0447388	0.0564408	0.0285185	0.0467053	0.0449017	0.0578096	0.0525552	0.0492842
348.72	0.0107565	0.0102188	-0.0029563	-0.0158643	0.00852203	-0.00136445	0.025138	0.0145765	0.0179505	0.014885	0.00309176	0.00888928	0.0276908	0.0205576	0.0206777	0.0314009	0.0371395	0.0515834	0.0411778	0.0486501	0.0338956	0.0529498	0.0567323	0.0534139	0.0359733	0.0352409	0.0505866	0.0346499	0.0470633	0.057742	0.0306984	0.0483507	0.0472603	0.0585802	0.0558675	0.050187
348.73	0.0113208	0.0105442	-0.000824495	-0.0154751	0.00926663	-0.000185446	0.026148	0.014956	0.0182231	0.0146193	0.00407222	0.0100355	0.0285312	0.0214299	0.0217171	0.0337383	0.0410947	0.0526604	0.0429433	0.0495291	0.037919	0.0538821	0.0579805	0.0550191	0.0379309	0.0361893	0.0501651	0.0363057	0.0494702	0.0589017	0.0332367	0.0500175	0.0497183	0.0591765	0.0589146	0.0511756
348.74	0.0119021	0.0110416	0.00150736	-0.0150197	0.0100374	0.00126898	0.0270119	0.0154419	0.0185479	0.01462	0.00521265	0.0113207	0.0292581	0.0225439	0.0228038	0.0360755	0.0450272	0.0536797	0.0446756	0.0502681	0.0420568	0.0548495	0.0593214	0.0568235	0.0400278	0.037352	0.0499067	0.0381022	0.0519236	0.0599505	0.0361185	0.0517076	0.0523058	0.0596674	0.0616704	0.0523252
348.75	0.0125066	0.011686	0.0040003	-0.0144687	0.0108526	0.00292925	0.0277586	0.0160628	0.0188848	0.0149461	0.00645221	0.01279	0.0298354	0.0238877	0.023935	0.0383829	0.0489177	0.054666	0.0463829	0.0509082	0.0462822	0.0559036	0.0608168	0.0588486	0.0422948	0.0387303	0.0497995	0.0400209	0.0543982	0.0609195	0.0393218	0.0534019	0.0550448	0.0600837	0.0641721	0.0536444
348.76	0.0131484	0.0124849	0.00661144	-0.0137964	0.0117242	0.00474247	0.0284255	0.0168334	0.0191955	0.0156353	0.00778666	0.014498	0.0302718	0.0254282	0.0251501	0.0406733	0.0528092	0.0556822	0.0481326	0.0514728	0.0505811	0.0570595	0.0624481	0.0610948	0.044796	0.0403315	0.0498322	0.0420476	0.056909	0.0618037	0.0427872	0.0550687	0.0579664	0.06046	0.0664454	0.0551261
348.77	0.0137975	0.0134499	0.00929728	-0.0129168	0.0126398	0.0066159	0.0290259	0.0177645	0.0194487	0.0166827	0.00924779	0.0164313	0.0306118	0.0271499	0.0264391	0.0429755	0.0567192	0.0568085	0.0499749	0.051952	0.0549423	0.0583042	0.0641695	0.0635984	0.0475764	0.0421699	0.0499701	0.0441856	0.0594781	0.0626515	0.0465359	0.0566762	0.0610996	0.0608327	0.0685142	0.0567964
348.78	0.0144218	0.0145638	0.0120511	-0.0118054	0.0135786	0.00848254	0.0295802	0.0188663	0.0196343	0.0180563	0.0108077	0.0185981	0.030895	0.0290242	0.0277929	0.0453168	0.0606076	0.0580884	0.0519355	0.0523588	0.0593595	0.059664	0.0659769	0.0663158	0.0506399	0.0442893	0.0502438	0.0464642	0.062039	0.0634982	0.0505244	0.0582083	0.0644605	0.0612153	0.0703677	0.0586631
348.79	0.0150058	0.01581	0.0148887	-0.010486	0.0145103	0.0103307	0.0300939	0.0200729	0.0197805	0.019732	0.0124458	0.0209624	0.0311586	0.0310153	0.0292286	0.0476902	0.0643781	0.0594916	0.0539774	0.0527366	0.0638402	0.0611381	0.0678784	0.0692477	0.0539557	0.0466899	0.0507075	0.0489218	0.0645461	0.0644162	0.0546839	0.0597025	0.0679679	0.0616229	0.0719748	0.0607597
348.8	0.0155439	0.0171774	0.017758	-0.00899766	0.0154084	0.0121558	0.0305771	0.0212847	0.0199248	0.0216532	0.0141639	0.0234753	0.0314209	0.0330942	0.0307566	0.0500695	0.0679329	0.0609667	0.0560855	0.0531444	0.0683398	0.06274	0.0698504	0.0723551	0.0574832	0.0493655	0.0514213	0.0515622	0.066954	0.0654791	0.0589215	0.0612469	0.0715306	0.0620727	0.0733404	0.0631341
348.81	0.0160451	0.0186692	0.020576	-0.00734844	0.0162918	0.0139144	0.0310358	0.0224778	0.0200883	0.0237904	0.0159835	0.0260803	0.0317293	0.0352586	0.0323973	0.0524904	0.0711675	0.0624868	0.0582512	0.0536468	0.0727927	0.0645093	0.0718475	0.0756059	0.061209	0.0522922	0.052406	0.0543688	0.0692499	0.0667599	0.0631626	0.062913	0.0750927	0.0625909	0.0744789	0.0657746
348.82	0.0165329	0.0203327	0.0232893	-0.00554193	0.0171777	0.015563	0.0314731	0.0236461	0.0203071	0.0260759	0.0178957	0.0287164	0.0321158	0.0375237	0.0341658	0.0550073	0.0740236	0.0640595	0.0604428	0.0542379	0.0771388	0.0664457	0.0737965	0.0790004	0.0650765	0.0554198	0.0536779	0.0573023	0.0714432	0.0682937	0.0673326	0.0647395	0.0786508	0.0632416	0.0753939	0.0686096
348.83	0.0170338	0.0221742	0.0258802	-0.00357594	0.018041	0.017084	0.0318739	0.0248083	0.0206287	0.0284343	0.0198918	0.0313583	0.0326159	0.0398814	0.0360677	0.0576172	0.0765374	0.0656901	0.0626202	0.0549025	0.0812792	0.0685507	0.0756709	0.0825259	0.0690328	0.0587152	0.0552077	0.060331	0.0735464	0.0700677	0.0713645	0.0667527	0.08217	0.0640908	0.0761021	0.0715604
348.84	0.0176066	0.0241503	0.0282743	-0.00150082	0.0188575	0.0184296	0.0322606	0.0259519	0.0210602	0.0307987	0.0219327	0.0340045	0.0332961	0.0423346	0.0381574	0.0602832	0.0787358	0.0674284	0.0647601	0.05567	0.0851699	0.0708423	0.0774993	0.0861628	0.0730379	0.0621442	0.0569789	0.0634483	0.0756474	0.0720287	0.0751627	0.0689354	0.0856566	0.0652184	0.0766243	0.0745443
348.85	0.0182744	0.0262126	0.0304485	0.000592068	0.0196589	0.0195793	0.032631	0.027102	0.0216033	0.033109	0.0239435	0.0366603	0.0341966	0.0448612	0.0404695	0.0629851	0.080703	0.0693027	0.0668626	0.0565526	0.0888191	0.0733103	0.0793258	0.0898615	0.077053	0.0657047	0.0589936	0.0666193	0.0777731	0.074135	0.0786812	0.0713052	0.0891434	0.06671	0.0770064	0.0774993
348.86	0.0190352	0.0283465	0.032404	0.00270837	0.0204865	0.0205626	0.0330257	0.0283176	0.0222571	0.035341	0.0258754	0.0393466	0.0353345	0.0474261	0.042983	0.0657667	0.0825318	0.0713171	0.0689543	0.0575181	0.0922395	0.0759297	0.0811868	0.093593	0.081071	0.0694228	0.0612596	0.0698416	0.0798984	0.076385	0.0819349	0.0738949	0.092634	0.0685736	0.0773154	0.0803455
348.87	0.0198708	0.0305371	0.0341433	0.00487913	0.0213623	0.0214284	0.033505	0.0295963	0.022969	0.0374671	0.027674	0.0420904	0.036722	0.0500493	0.0456536	0.0685971	0.0842888	0.0734653	0.0710303	0.0585709	0.095398	0.0786775	0.0831037	0.0973497	0.0850309	0.0733399	0.0637775	0.07313	0.0819619	0.0788044	0.0849654	0.0766903	0.0961177	0.0707726	0.0775969	0.0830243
348.88	0.0207517	0.0327577	0.0356771	0.00710887	0.0222802	0.0222073	0.0341455	0.0309076	0.023675	0.0394319	0.0293109	0.0448928	0.0383754	0.0527115	0.0484286	0.0714256	0.0860106	0.0757299	0.073117	0.0597528	0.0982721	0.0815361	0.0851092	0.10111	0.0888636	0.0774883	0.0665489	0.076424	0.0839783	0.0813999	0.0878126	0.0796416	0.0995702	0.07329	0.077896	0.085536
348.89	0.0216938	0.0349635	0.0370392	0.00939581	0.0232843	0.0228901	0.0350218	0.0322392	0.0242762	0.0411995	0.0307562	0.0477673	0.0402483	0.0553442	0.0512885	0.0742041	0.0877154	0.07809	0.0752344	0.0610901	0.100851	0.0844844	0.0871993	0.104822	0.0925351	0.0818642	0.0695386	0.0796886	0.085991	0.0841284	0.0904812	0.0827309	0.102972	0.0761143	0.0782598	0.0878917
348.9	0.0227073	0.0371505	0.0382267	0.0117378	0.0243786	0.0234631	0.0362094	0.0335605	0.0247196	0.042745	0.0320031	0.0507695	0.0423323	0.0578655	0.0542344	0.0768878	0.0894201	0.0805451	0.0773568	0.0626228	0.103134	0.0875132	0.0893259	0.10841	0.0960047	0.0864094	0.0727184	0.0828818	0.0880325	0.0869525	0.092955	0.0859015	0.106278	0.0792668	0.078734	0.0901009
348.91	0.0237302	0.0393113	0.0392517	0.0141354	0.0255367	0.0239384	0.0376982	0.0348285	0.0250602	0.0440696	0.0331021	0.0538976	0.044609	0.0602166	0.0572109	0.0794378	0.0911281	0.083069	0.0794454	0.0643805	0.105144	0.0906219	0.091466	0.111795	0.0992667	0.0910699	0.0760627	0.0859749	0.0900382	0.0898576	0.0951706	0.0890849	0.109403	0.0827355	0.0794045	0.0921369
348.92	0.0247197	0.0414291	0.0401462	0.0165446	0.0267661	0.0243368	0.0394766	0.0359967	0.0253601	0.0452087	0.0341173	0.0570916	0.0470574	0.0624145	0.0601779	0.0818647	0.0928316	0.0856317	0.0814717	0.0663828	0.10691	0.0937624	0.0935908	0.114906	0.102333	0.0958328	0.0795459	0.0889127	0.0919432	0.092828	0.0971181	0.0922052	0.112298	0.0864729	0.080346	0.0939307
348.93	0.0256976	0.043472	0.0409283	0.0189364	0.028076	0.0246738	0.0414981	0.0370266	0.0256569	0.0461809	0.0350751	0.0602928	0.0496497	0.0644629	0.0631389	0.0841723	0.0945108	0.08823	0.0834365	0.0686021	0.108431	0.096834	0.0956367	0.117703	0.105202	0.100636	0.0831345	0.0916043	0.0937411	0.0958162	0.098835	0.0951997	0.114922	0.0904118	0.0815735	0.0954192
348.94	0.0267091	0.0453954	0.0415693	0.0212561	0.0294949	0.0249785	0.0436968	0.0379398	0.025958	0.0469841	0.0359311	0.0634839	0.0523658	0.0663608	0.0660712	0.0864173	0.0961221	0.0908646	0.0853579	0.0709905	0.109727	0.0997228	0.0975285	0.120167	0.107782	0.105393	0.0868047	0.0939898	0.0954577	0.0987601	0.100346	0.0980086	0.117185	0.0944683	0.083108	0.0965842
348.95	0.0277889	0.047172	0.042075	0.0234839	0.0310021	0.0252501	0.0460173	0.0387353	0.026297	0.0476056	0.0366488	0.0666492	0.0551884	0.0681106	0.06892	0.08861	0.0975881	0.0935161	0.0872394	0.0734704	0.1108	0.10237	0.0992266	0.122308	0.109985	0.110002	0.0905168	0.0960464	0.0970769	0.101595	0.10162	0.100595	0.118975	0.0985414	0.0849654	0.0974701
348.96	0.0289634	0.0487639	0.0423988	0.0255833	0.0325637	0.0255008	0.0484129	0.0394312	0.0266859	0.0480188	0.0372116	0.0697405	0.0580605	0.0697176	0.0716327	0.0907237	0.0988989	0.0961805	0.0890681	0.0759049	0.111623	0.104726	0.100712	0.124142	0.111766	0.114397	0.0942203	0.0977791	0.0985849	0.104274	0.102628	0.102997	0.120247	0.102553	0.087119	0.0981506
348.97	0.0302186	0.0500571	0.0424628	0.0275146	0.0341456	0.0257746	0.0508319	0.0400732	0.0270981	0.0482506	0.0376882	0.0727185	0.0609721	0.0711692	0.0741881	0.092702	0.100063	0.0988271	0.0908546	0.0782003	0.112155	0.106736	0.101995	0.125643	0.113114	0.118577	0.0978874	0.0992196	0.0999678	0.106794	0.103344	0.105207	0.120987	0.106416	0.0895357	0.0986419
348.98	0.0315377	0.0510358	0.0422534	0.0292382	0.0357407	0.0260935	0.0532003	0.0407366	0.0274653	0.0483227	0.0380837	0.0755251	0.0638837	0.07245	0.0765512	0.0945018	0.101094	0.101383	0.0926373	0.0802908	0.112399	0.108363	0.103048	0.126807	0.114071	0.122502	0.101479	0.100411	0.101209	0.109118	0.103769	0.10719	0.121207	0.110087	0.092181	0.0989375
348.99	0.0328678	0.0517312	0.0418146	0.0307418	0.0373271	0.0264517	0.055451	0.0414889	0.0277331	0.0482256	0.0383636	0.0780864	0.0667804	0.0735839	0.0787144	0.096135	0.101943	0.103806	0.0943891	0.0821671	0.112363	0.109555	0.103852	0.127631	0.114619	0.126089	0.104884	0.101385	0.102326	0.111223	0.103896	0.108884	0.120938	0.113496	0.0949796	0.0990053
349	0.0342046	0.0521334	0.0411716	0.0320312	0.0388931	0.0269042	0.0575306	0.0423353	0.027862	0.0479716	0.0385145	0.0803192	0.0696281	0.0745655	0.0806844	0.097587	0.102555	0.106036	0.0960684	0.0838508	0.11208	0.110252	0.104383	0.12809	0.114782	0.129273	0.107982	0.102199	0.103272	0.113095	0.103709	0.110268	0.120227	0.116606	0.0978131	0.0988473
349.01	0.0355286	0.0522708	0.0403158	0.0330917	0.04042	0.0274794	0.0593946	0.0432114	0.0278489	0.0475754	0.038536	0.0821666	0.0723879	0.0753548	0.0824156	0.0988389	0.102928	0.108041	0.0976496	0.0853739	0.111552	0.110395	0.104635	0.128175	0.114618	0.132001	0.110658	0.102836	0.103958	0.114758	0.103209	0.111306	0.119125	0.119369	0.100542	0.0984135
349.02	0.0368084	0.0521855	0.0392406	0.0338903	0.0418792	0.0281259	0.0610213	0.0440993	0.0277564	0.0470601	0.0384229	0.0835582	0.0749722	0.0759219	0.0838344	0.0998408	0.10303	0.109774	0.0990739	0.0867386	0.110753	0.109969	0.104602	0.127889	0.114207	0.134214	0.112878	0.10325	0.104316	0.116177	0.102389	0.111948	0.117673	0.121745	0.103068	0.0976642
349.03	0.0380094	0.0519167	0.0379766	0.0344026	0.0432322	0.0287857	0.0623993	0.0449589	0.0276113	0.0464123	0.0381883	0.0844	0.0773313	0.0762313	0.0849179	0.100535	0.102839	0.111198	0.100273	0.0879397	0.109706	0.108996	0.104279	0.12721	0.113608	0.135865	0.114629	0.103399	0.10432	0.117261	0.101259	0.1122	0.115873	0.123732	0.105319	0.0965823
349.04	0.0391105	0.0514778	0.0365676	0.0345966	0.0444541	0.0294416	0.0635615	0.0457823	0.0274164	0.0456461	0.0378437	0.0846567	0.0794457	0.0762547	0.0856652	0.10087	0.10236	0.112281	0.101204	0.088973	0.108492	0.107451	0.103678	0.126103	0.112874	0.136914	0.115922	0.103251	0.104003	0.117935	0.0998382	0.112091	0.113689	0.125333	0.107244	0.0951814
349.05	0.0400568	0.0508813	0.035072	0.0344509	0.0454944	0.0301033	0.0645187	0.0465661	0.0271443	0.0447728	0.0374209	0.0843105	0.0812742	0.0759204	0.0860767	0.100823	0.101629	0.112987	0.101848	0.089759	0.107118	0.105309	0.102804	0.124546	0.112011	0.137332	0.116775	0.102794	0.103396	0.118141	0.0981731	0.111597	0.111117	0.126506	0.108805	0.0934471
349.06	0.0407865	0.0500929	0.0335219	0.0339849	0.0463605	0.0307406	0.0652283	0.0472592	0.0267381	0.0438132	0.0369392	0.0833222	0.0827897	0.0752582	0.0861467	0.100378	0.100616	0.113323	0.102159	0.0902133	0.105592	0.102581	0.101606	0.122491	0.111025	0.137067	0.117151	0.102038	0.102478	0.11784	0.0963108	0.110674	0.108163	0.127168	0.109974	0.091334
349.07	0.0412849	0.049072	0.0319401	0.0332299	0.0470837	0.0313429	0.0656292	0.0477987	0.0261912	0.0427698	0.0364137	0.0817148	0.0839792	0.0743075	0.0858252	0.0994975	0.0993046	0.113267	0.102105	0.0902627	0.103903	0.0993254	0.10003	0.119936	0.109905	0.136079	0.117048	0.101016	0.101275	0.117006	0.0942384	0.109269	0.10484	0.127268	0.11069	0.0888058
349.08	0.0415854	0.047784	0.0303321	0.0322949	0.0476242	0.0319318	0.0656622	0.0481223	0.025486	0.0416589	0.0358936	0.0794913	0.0848546	0.0730972	0.0850747	0.09814	0.0977453	0.112792	0.101632	0.0898924	0.102004	0.0956301	0.0981067	0.116857	0.108602	0.134354	0.116462	0.0997126	0.0998118	0.115637	0.0919706	0.10736	0.10115	0.126801	0.110928	0.085897
349.09	0.0417035	0.046259	0.0287059	0.0313124	0.0479706	0.0324713	0.0652736	0.0482201	0.0245888	0.0405162	0.035368	0.0766536	0.0853775	0.0716451	0.0839121	0.0962841	0.0959769	0.111863	0.100722	0.0891067	0.0998461	0.0915619	0.0958875	0.113312	0.107108	0.131924	0.115414	0.0981296	0.0981147	0.113737	0.0895331	0.104918	0.0970527	0.12576	0.110719	0.0826612
349.1	0.0416174	0.0445174	0.0270802	0.0303208	0.0481201	0.0329127	0.0644313	0.0480916	0.0234734	0.0394558	0.0347815	0.0732393	0.0855043	0.0699222	0.0823154	0.0939499	0.0939816	0.110434	0.099359	0.0879257	0.097419	0.0871659	0.0934674	0.109369	0.10538	0.128842	0.113919	0.0962496	0.0962077	0.111305	0.0869651	0.101937	0.0925689	0.124173	0.11005	0.0791574
349.11	0.041317	0.0425701	0.0254766	0.0293252	0.04805	0.0332373	0.0630794	0.0477267	0.022123	0.0386004	0.0340262	0.0693198	0.0851784	0.067862	0.0802927	0.0911426	0.0917352	0.108491	0.0975293	0.0863201	0.0947163	0.0824675	0.0909	0.105105	0.103389	0.125141	0.111994	0.094063	0.0940776	0.108364	0.0842824	0.098399	0.0877481	0.122039	0.108898	0.0754556
349.12	0.0407632	0.0404529	0.023855	0.0282838	0.0477481	0.0334332	0.0612554	0.0471307	0.020544	0.0379527	0.0330336	0.0649845	0.0843116	0.0654949	0.0778463	0.0878946	0.0892313	0.106043	0.0952306	0.0842662	0.0917295	0.0775077	0.0882045	0.100647	0.101132	0.120831	0.109664	0.0915501	0.0917205	0.10493	0.0815115	0.0942914	0.0826004	0.119346	0.107269	0.071646
349.13	0.039938	0.0381532	0.0221556	0.0271645	0.0472297	0.0334533	0.0590438	0.0462925	0.0187719	0.0374454	0.0317951	0.0603143	0.0828464	0.0628612	0.0749968	0.0841928	0.0864558	0.103093	0.0924985	0.081782	0.0884721	0.0723459	0.0853952	0.0960626	0.0986867	0.115931	0.10691	0.0886712	0.0891204	0.101021	0.0786284	0.0896306	0.077185	0.116131	0.105187	0.0677313
349.14	0.0388715	0.0356963	0.0203887	0.0259784	0.0464706	0.0332207	0.0564913	0.0451726	0.0168295	0.037008	0.0303296	0.0554066	0.0807488	0.060004	0.0718019	0.0800151	0.0834009	0.0996679	0.0893523	0.0789392	0.0849623	0.0670556	0.0824577	0.0913625	0.0961499	0.110494	0.103733	0.0854463	0.0862316	0.0966886	0.0755751	0.0844761	0.0715729	0.11242	0.102679	0.063669
349.15	0.0375925	0.0331118	0.0185622	0.0247904	0.0454583	0.0326858	0.0535925	0.0436822	0.014752	0.0366216	0.0286738	0.0503096	0.07806	0.0569513	0.068293	0.0754171	0.0800652	0.0957885	0.0858339	0.0757648	0.0812265	0.0616988	0.0793485	0.0865225	0.0935776	0.104574	0.10016	0.0819341	0.0830379	0.0919351	0.0723265	0.0788799	0.0657958	0.108205	0.0997752	0.0594282
349.16	0.036114	0.030447	0.0166977	0.0236484	0.0441513	0.0317857	0.0503579	0.0417318	0.0125543	0.0362229	0.0269068	0.0450271	0.0748593	0.0537036	0.0644785	0.0704835	0.076451	0.0915101	0.0819768	0.072239	0.0772981	0.0563156	0.0760322	0.0815279	0.0910055	0.0982323	0.0962018	0.0781458	0.0795238	0.08677	0.0688613	0.0729184	0.0598703	0.103482	0.0964553	0.055053
349.17	0.0344361	0.0277189	0.0148118	0.0225823	0.0425343	0.0304508	0.0468142	0.0392714	0.0102389	0.0357143	0.025077	0.0395344	0.0712198	0.0502825	0.0603789	0.0652738	0.072555	0.0868507	0.0777734	0.0683535	0.0731971	0.0509715	0.07248	0.0763881	0.0883963	0.0915591	0.0919179	0.0740826	0.0756947	0.0812561	0.0652044	0.0666862	0.0537833	0.0982987	0.0926595	0.050618
349.18	0.0325796	0.0249259	0.0129349	0.0215882	0.0406201	0.0286632	0.0430149	0.0362812	0.00785048	0.0350474	0.0231683	0.0338873	0.0671652	0.0467463	0.0560346	0.059803	0.0683549	0.081819	0.0732253	0.064128	0.0689664	0.0457226	0.0686889	0.0710974	0.0856648	0.0846237	0.0874182	0.0697578	0.071547	0.0754567	0.0612866	0.0603094	0.0475172	0.0926847	0.0883451	0.0461374
349.19	0.0305651	0.0220884	0.0110341	0.0206407	0.0384389	0.0264301	0.0389796	0.0327617	0.00549989	0.0341942	0.0212129	0.028119	0.0627289	0.0431341	0.0514771	0.0540942	0.0638379	0.0763899	0.0682921	0.0595882	0.0646129	0.0405805	0.0646336	0.0657118	0.0827603	0.0774602	0.0827757	0.0651591	0.0671381	0.0694427	0.0570516	0.0539	0.0410891	0.0867108	0.0835392	0.0416582
349.2	0.0284318	0.0192278	0.00906346	0.0197515	0.0360055	0.0237685	0.0347151	0.02877	0.0032666	0.0331303	0.0192192	0.0222986	0.0579571	0.0395203	0.0467439	0.0481937	0.0590251	0.0705687	0.0630001	0.0547971	0.0601104	0.0355862	0.0602954	0.0602651	0.079649	0.0701405	0.0779923	0.0603054	0.0625173	0.0632796	0.0524787	0.0475217	0.0345935	0.0804728	0.0783326	0.0371974
349.21	0.026196	0.0163503	0.00708386	0.0189445	0.0333491	0.0207167	0.0302172	0.0244327	0.00115925	0.0318729	0.0171565	0.0164689	0.0528986	0.0359621	0.0418819	0.0421844	0.0539824	0.0644172	0.0573958	0.0498098	0.0554438	0.0307793	0.0556935	0.0547906	0.0763157	0.0627426	0.0730387	0.0552584	0.0577071	0.057052	0.0476103	0.0412371	0.0281477	0.0740878	0.0728065	0.0327152
349.22	0.0238559	0.0134468	0.00515108	0.0182109	0.0304986	0.0173554	0.0255374	0.0198432	-0.000820028	0.0304436	0.0149898	0.0106946	0.0475875	0.0324502	0.0369541	0.036145	0.0488296	0.0579799	0.0515104	0.0446411	0.0506054	0.0261309	0.0508731	0.0493127	0.0727375	0.0553302	0.0678882	0.0501115	0.0527077	0.0508505	0.0425373	0.0351021	0.0218638	0.0676737	0.0669819	0.0281942
349.23	0.0214335	0.0104862	0.00328414	0.0175138	0.0274788	0.0137454	0.0207223	0.015093	-0.00270582	0.0288806	0.0127416	0.00506976	0.0420411	0.0289549	0.0320071	0.0300951	0.043702	0.0513205	0.045401	0.0393201	0.0456172	0.0216501	0.0459053	0.0438103	0.0689334	0.0480026	0.0625287	0.0449221	0.0475028	0.0447092	0.0373391	0.0291442	0.0158375	0.0612748	0.0608718	0.0236609
349.24	0.0189296	0.00747165	0.00146762	0.016809	0.0243536	0.00994152	0.0158748	0.0102789	-0.00456094	0.0272241	0.0104373	-0.000306479	0.0363158	0.0254712	0.0270692	0.0240696	0.0386825	0.0445061	0.039105	0.0339398	0.0405351	0.0173828	0.0408576	0.0382994	0.0649371	0.040883	0.0570347	0.0396964	0.0420949	0.0386563	0.032081	0.0234025	0.0101586	0.0549088	0.0544976	0.0191255
349.25	0.0163069	0.00446557	-0.000257677	0.0160946	0.0212127	0.00604471	0.0111043	0.00545131	-0.00636178	0.0255216	0.00807585	-0.00536154	0.0304881	0.0219642	0.022115	0.0181273	0.0338637	0.0375921	0.032705	0.0285341	0.0354081	0.0133452	0.0357847	0.0328248	0.0607736	0.0341113	0.0514916	0.0344327	0.0364578	0.0327497	0.02686	0.0179723	0.00488217	0.0486045	0.0479276	0.0145912
349.26	0.0136098	0.00155574	-0.00191688	0.0154557	0.018109	0.00213219	0.00655222	0.000654575	-0.00809892	0.0237936	0.00566168	-0.010063	0.0246645	0.0184159	0.0171059	0.0123443	0.029271	0.030675	0.0262852	0.0231356	0.0302745	0.00958511	0.0307316	0.0274418	0.0564564	0.0277496	0.045949	0.0291721	0.0306088	0.0270258	0.0217751	0.012893	3.33802e-05	0.0423696	0.0412474	0.010082
349.27	0.0108933	-0.00119625	-0.00353043	0.0149169	0.0150984	-0.00174217	0.00230308	-0.00408076	-0.00980209	0.021987	0.00319201	-0.0143577	0.018928	0.0148712	0.0120237	0.00675176	0.024856	0.023834	0.019907	0.0178225	0.0251531	0.00614863	0.0257515	0.0221999	0.0519547	0.021826	0.0404399	0.0239206	0.0246137	0.0214817	0.0169106	0.00816666	-0.00439708	0.036226	0.0344987	0.00566122
349.28	0.00818367	-0.00372725	-0.00510922	0.0144669	0.0122019	-0.00556203	-0.00161007	-0.00873377	-0.0114258	0.0200844	0.000697505	-0.0182204	0.0133116	0.0113258	0.00685943	0.00138926	0.0205951	0.0171275	0.0136778	0.0126638	0.0200958	0.00306376	0.0208905	0.0171048	0.0473107	0.0163611	0.0350405	0.0186628	0.0185995	0.0160851	0.0123167	0.00378192	-0.00846345	0.0302357	0.0277403	0.00140269
349.29	0.00553245	-0.00600489	-0.00663484	0.0140998	0.00945692	-0.00929217	-0.00521202	-0.013255	-0.0129215	0.0181093	-0.00181739	-0.0216328	0.00781884	0.00777633	0.00166339	-0.00368527	0.0164831	0.0106472	0.00765488	0.00765519	0.0151578	0.000349351	0.0161854	0.012142	0.0425735	0.011342	0.0298039	0.0134191	0.0126585	0.0107888	0.00800003	-0.00025909	-0.0122564	0.0244633	0.0210277	-0.00268363
349.3	0.00296978	-0.00796096	-0.00809112	0.0137833	0.00688517	-0.0129008	-0.0085461	-0.0176155	-0.0142469	0.0161016	-0.00436795	-0.0246169	0.00249768	0.00423	-0.00353359	-0.00839003	0.0125177	0.00447021	0.0018966	0.00279016	0.0103844	-0.00199415	0.0116423	0.00727719	0.0377702	0.0067601	0.024771	0.00820974	0.0068435	0.0056155	0.00396463	-0.00396194	-0.0158505	0.0189087	0.0144211	-0.00662893
349.31	0.000517077	-0.00955975	-0.00945561	0.0135078	0.00451563	-0.0163278	-0.0116721	-0.0217413	-0.0153626	0.0140977	-0.00691143	-0.0272328	-0.00265419	0.000715069	-0.00870113	-0.012677	0.00866518	-0.00134374	-0.00354711	-0.00194137	0.0057947	-0.00401062	0.00725164	0.00249219	0.032923	0.00262876	0.0199674	0.00308923	0.00122559	0.000602955	0.000221796	-0.00730954	-0.0192501	0.0135323	0.00803806	-0.0104937
349.32	-0.00175527	-0.0108339	-0.0107122	0.0132326	0.00236791	-0.0195161	-0.0145925	-0.0255564	-0.0162993	0.0120968	-0.00943572	-0.029531	-0.00762751	-0.0026962	-0.0137575	-0.0165402	0.0049102	-0.00674216	-0.00861629	-0.00654779	0.00137339	-0.00576489	0.00299244	-0.00216433	0.0280334	-0.00103875	0.0153922	-0.00196247	-0.0040909	-0.00423815	-0.00322794	-0.0102575	-0.022433	0.00829617	0.00195185	-0.0143175
349.33	-0.00381157	-0.0118377	-0.0119146	0.01298	0.000427124	-0.0224198	-0.0173189	-0.0290156	-0.0170889	0.010088	-0.0119653	-0.0315152	-0.0123393	-0.0059822	-0.0186292	-0.0200177	0.00124017	-0.0117061	-0.0132488	-0.0110281	-0.00291718	-0.00730857	-0.00109916	-0.00663454	0.0231101	-0.00427439	0.0110119	-0.00692559	-0.00904532	-0.00889895	-0.00639201	-0.0127812	-0.0253827	0.00317557	-0.00381291	-0.0180981
349.34	-0.00562745	-0.0126253	-0.0130944	0.0127293	-0.00131602	-0.0249584	-0.0198991	-0.0320861	-0.0177728	0.00803046	-0.014479	-0.0331657	-0.0166983	-0.00912469	-0.0232684	-0.0230901	-0.00237537	-0.0162057	-0.0174233	-0.0153694	-0.00706035	-0.00868806	-0.00497722	-0.0108634	0.0181172	-0.00705707	0.0068134	-0.0117485	-0.0136424	-0.0133697	-0.00934044	-0.0148736	-0.0281287	-0.00182636	-0.00924911	-0.0217764
349.35	-0.00720276	-0.0132412	-0.0142593	0.0124833	-0.0028915	-0.0270884	-0.0223437	-0.0347404	-0.0183821	0.00593117	-0.0169089	-0.0345032	-0.0206615	-0.012129	-0.0276396	-0.0257744	-0.00593684	-0.0202385	-0.021135	-0.0195774	-0.0110524	-0.00992808	-0.00856652	-0.0148179	0.0130525	-0.00937816	0.00278185	-0.016364	-0.0179222	-0.0176777	-0.0121454	-0.0165551	-0.0306491	-0.00672376	-0.0143658	-0.0252857
349.36	-0.00850815	-0.0137399	-0.0154206	0.0122107	-0.0043226	-0.0287852	-0.0246112	-0.0369394	-0.0189438	0.00380982	-0.019225	-0.0355628	-0.0241992	-0.0149858	-0.0317111	-0.0280768	-0.00942959	-0.0238311	-0.0243775	-0.0236589	-0.0148841	-0.0110745	-0.0118113	-0.0185111	0.00797259	-0.0112388	-0.00110966	-0.0207216	-0.0218634	-0.0218126	-0.0148375	-0.0178691	-0.0328711	-0.0114986	-0.0191672	-0.0286031
349.37	-0.00955859	-0.0141487	-0.0165674	0.0118899	-0.00560939	-0.0300193	-0.026658	-0.0386552	-0.0194917	0.00172142	-0.0213924	-0.0364137	-0.027237	-0.0176844	-0.0354426	-0.0299921	-0.012864	-0.0270585	-0.0271745	-0.0275726	-0.0185257	-0.0121663	-0.0147037	-0.0219731	0.00295338	-0.0126404	-0.00489453	-0.024778	-0.0254641	-0.025733	-0.0173957	-0.0189278	-0.0347457	-0.0160792	-0.0236735	-0.031734
349.38	-0.0103548	-0.0144289	-0.0176404	0.0115047	-0.00672354	-0.0307693	-0.028451	-0.0398549	-0.0200434	-0.000345767	-0.0234368	-0.0371249	-0.0297574	-0.0202085	-0.0387979	-0.031522	-0.0162575	-0.0299544	-0.0295722	-0.0312569	-0.0219231	-0.0132363	-0.0172339	-0.0252197	-0.00191549	-0.0136751	-0.00861982	-0.0285186	-0.0287342	-0.0294379	-0.0197896	-0.019782	-0.0362685	-0.0203906	-0.0279404	-0.0346643
349.39	-0.0109003	-0.014551	-0.0185907	0.0110083	-0.00762327	-0.0310436	-0.0299411	-0.0405384	-0.0205854	-0.00240759	-0.0253648	-0.0377247	-0.0317573	-0.0225577	-0.041753	-0.0326915	-0.0196444	-0.0324948	-0.0316385	-0.0346383	-0.0250391	-0.0143325	-0.0193962	-0.0282834	-0.00658091	-0.0144347	-0.0123629	-0.0319281	-0.0317106	-0.032903	-0.0220194	-0.0204579	-0.0374848	-0.0243946	-0.0320025	-0.0373537
349.4	-0.0111718	-0.0145399	-0.0194121	0.0103908	-0.00827303	-0.0308656	-0.0310916	-0.0407108	-0.0210618	-0.00443044	-0.0271674	-0.0382016	-0.0332519	-0.0247929	-0.0443032	-0.0335801	-0.0230179	-0.034664	-0.0334054	-0.037698	-0.0278181	-0.0154898	-0.0212156	-0.0312104	-0.0109576	-0.0149644	-0.016122	-0.0349815	-0.0344318	-0.0361384	-0.0240785	-0.0209447	-0.0384681	-0.0280622	-0.0358887	-0.0397856
349.41	-0.0111726	-0.0143727	-0.0200631	0.00964246	-0.00866395	-0.0303189	-0.0319102	-0.0403992	-0.0214189	-0.00640702	-0.0288143	-0.0385555	-0.0342781	-0.0269479	-0.0464491	-0.034227	-0.0263156	-0.0364365	-0.0348785	-0.0404418	-0.0302286	-0.0167489	-0.0227046	-0.0340313	-0.0149939	-0.0152789	-0.0198574	-0.0376953	-0.036886	-0.0391522	-0.025925	-0.0212614	-0.0392726	-0.0313953	-0.0395867	-0.0419879
349.42	-0.0108892	-0.0140733	-0.0204853	0.00877729	-0.00880154	-0.0294649	-0.0324177	-0.0396274	-0.0216568	-0.00829358	-0.0302896	-0.0387766	-0.0348427	-0.0290535	-0.0481686	-0.0346857	-0.0294891	-0.0378225	-0.0361044	-0.0428616	-0.0322414	-0.0181039	-0.0238992	-0.0367777	-0.0186525	-0.0154179	-0.0234919	-0.0400648	-0.0390336	-0.0420156	-0.0275726	-0.021463	-0.039933	-0.0343614	-0.0430468	-0.0439734
349.43	-0.0103046	-0.0136652	-0.0206172	0.00784961	-0.00870539	-0.0283106	-0.0326463	-0.0384162	-0.0218132	-0.0100867	-0.0316223	-0.0388527	-0.0349402	-0.0311386	-0.0494474	-0.0350005	-0.0324805	-0.0388449	-0.0371165	-0.0449611	-0.0338682	-0.0195483	-0.0248241	-0.0394568	-0.0219276	-0.0154148	-0.0269965	-0.0420902	-0.0408366	-0.0447666	-0.029034	-0.021575	-0.0404806	-0.0369535	-0.0462202	-0.0457717
349.44	-0.00942819	-0.0131941	-0.0204118	0.00693	-0.0083727	-0.0268553	-0.0326274	-0.0367635	-0.0219163	-0.0117593	-0.0328525	-0.0387657	-0.0345782	-0.0332144	-0.0503119	-0.0352305	-0.0352717	-0.0395703	-0.0379135	-0.0467792	-0.0351313	-0.0210996	-0.0255078	-0.0420468	-0.0248441	-0.015305	-0.0303521	-0.0437645	-0.0422328	-0.0473882	-0.0302804	-0.0216479	-0.0409421	-0.0391861	-0.0490387	-0.0474126
349.45	-0.00830609	-0.0127078	-0.0198675	0.00606139	-0.00783955	-0.0251401	-0.0324222	-0.0347186	-0.0219904	-0.0133218	-0.0340117	-0.0385461	-0.0338355	-0.0352431	-0.0508042	-0.0354051	-0.0378709	-0.0400622	-0.0384945	-0.0483675	-0.0361113	-0.0227286	-0.0259874	-0.0444903	-0.0274734	-0.0151249	-0.0335921	-0.0450412	-0.0432207	-0.0498615	-0.0313069	-0.0217576	-0.0412966	-0.041101	-0.0514885	-0.0489271
349.46	-0.00695081	-0.0123016	-0.0190367	0.00528939	-0.00714625	-0.0232444	-0.0320654	-0.0323791	-0.0220553	-0.0147585	-0.0351359	-0.0382109	-0.0327767	-0.037147	-0.050996	-0.035542	-0.0402701	-0.0403442	-0.0389082	-0.0496956	-0.0368649	-0.0244008	-0.0262982	-0.0467517	-0.0298848	-0.0149309	-0.0367491	-0.0459206	-0.0438538	-0.0521301	-0.0321465	-0.0219521	-0.0415204	-0.0427465	-0.0535777	-0.0503275
349.47	-0.00534455	-0.0120518	-0.0179669	0.00465246	-0.00634412	-0.021204	-0.0315885	-0.0297991	-0.0220914	-0.0160452	-0.036249	-0.0377409	-0.0315159	-0.0389211	-0.0509403	-0.0356695	-0.0424268	-0.0404886	-0.0391626	-0.0507486	-0.0374521	-0.0261	-0.0264273	-0.0487712	-0.0321196	-0.0147623	-0.0398273	-0.0464158	-0.0441359	-0.0541355	-0.032834	-0.0222568	-0.0416424	-0.0440906	-0.0553178	-0.0515675
349.48	-0.00349182	-0.0119863	-0.0167317	0.00418714	-0.00551386	-0.019046	-0.0310029	-0.0270088	-0.0221176	-0.0171505	-0.0373589	-0.0371415	-0.0301375	-0.0405789	-0.0506325	-0.035826	-0.0443027	-0.0405532	-0.0392518	-0.0515355	-0.0379097	-0.0278525	-0.0263555	-0.0505289	-0.034198	-0.0146128	-0.0428446	-0.0465713	-0.0441232	-0.0558748	-0.0333942	-0.0226288	-0.041696	-0.0451304	-0.0566842	-0.0525978
349.49	-0.00146223	-0.0120507	-0.0153779	0.00384979	-0.00464489	-0.0168208	-0.0302956	-0.0240131	-0.0221369	-0.0180488	-0.0384976	-0.0363841	-0.0287483	-0.0421185	-0.0500705	-0.0360289	-0.0459121	-0.0405984	-0.0391924	-0.0520477	-0.0382217	-0.0296743	-0.0261086	-0.0519954	-0.0361237	-0.0145003	-0.0457564	-0.0464038	-0.0438953	-0.0573572	-0.03388	-0.0230745	-0.041705	-0.0459055	-0.0576442	-0.053426
349.5	0.000637413	-0.0121967	-0.0139322	0.00357004	-0.00374975	-0.014569	-0.0295143	-0.0208727	-0.0221111	-0.0186994	-0.0396663	-0.035421	-0.027409	-0.043509	-0.0492579	-0.0362745	-0.0472727	-0.0406514	-0.0389893	-0.052261	-0.0383978	-0.0315716	-0.0257363	-0.0532024	-0.0378865	-0.0144709	-0.0485145	-0.0459496	-0.0434945	-0.0586032	-0.0343629	-0.0236358	-0.041663	-0.0464418	-0.0582257	-0.0540873
349.51	0.00274741	-0.0124278	-0.012409	0.0033022	-0.00288204	-0.0123571	-0.0287413	-0.0176841	-0.0219959	-0.0191327	-0.0408402	-0.0342084	-0.0261595	-0.0446797	-0.048181	-0.0365837	-0.0483711	-0.0407142	-0.0386748	-0.0521694	-0.0384889	-0.0335358	-0.0252918	-0.054174	-0.0394236	-0.0145778	-0.0510941	-0.0452378	-0.0429595	-0.0596262	-0.0349101	-0.0243229	-0.0415798	-0.0467822	-0.0584264	-0.0546318
349.52	0.0047841	-0.0127455	-0.0108119	0.00302145	-0.00205481	-0.0102849	-0.0280009	-0.0145415	-0.0217648	-0.0194084	-0.0419719	-0.0327385	-0.0250366	-0.0455466	-0.0468581	-0.0369559	-0.0492386	-0.0407803	-0.0382817	-0.0517972	-0.0385306	-0.0355278	-0.0248044	-0.0549622	-0.0406844	-0.0148566	-0.0535054	-0.0443004	-0.0423641	-0.0604598	-0.0355636	-0.025138	-0.0415043	-0.0469405	-0.0582436	-0.0550756
349.53	0.00671545	-0.0131627	-0.00909209	0.00275695	-0.00127067	-0.0084683	-0.0273208	-0.0115757	-0.021433	-0.0195575	-0.0429843	-0.031048	-0.0240671	-0.0460857	-0.0453316	-0.0374172	-0.049903	-0.0408478	-0.037826	-0.0511478	-0.0385493	-0.0375067	-0.0243029	-0.0556499	-0.0416159	-0.0153259	-0.0557589	-0.0431481	-0.0417537	-0.0611254	-0.0363637	-0.0260459	-0.04145	-0.0469344	-0.0576765	-0.0554997
349.54	0.00850573	-0.0136614	-0.00717821	0.00256774	-0.000560131	-0.00697363	-0.0267599	-0.00888553	-0.0210166	-0.0195969	-0.0438236	-0.0291779	-0.0232455	-0.0463247	-0.0436251	-0.0379446	-0.0503722	-0.04093	-0.0373386	-0.0502467	-0.0385326	-0.0394362	-0.023816	-0.0562607	-0.0421926	-0.0160197	-0.05784	-0.0417916	-0.0411457	-0.0616187	-0.0373159	-0.0269708	-0.0414498	-0.0468265	-0.0567963	-0.0559032
349.55	0.0101313	-0.0142167	-0.0050889	0.00251329	7.81222e-05	-0.00584283	-0.0263492	-0.00650223	-0.0205483	-0.0195537	-0.0444098	-0.0271923	-0.022524	-0.0463126	-0.0417808	-0.0384719	-0.0506583	-0.0410471	-0.0368108	-0.0491432	-0.0384725	-0.041298	-0.0233831	-0.0568182	-0.0424221	-0.0169712	-0.0597173	-0.0402541	-0.0405437	-0.0619387	-0.0383909	-0.0279021	-0.0415134	-0.0466504	-0.0556681	-0.0562143
349.56	0.0115781	-0.0148472	-0.00288987	0.00259814	0.000612904	-0.00513347	-0.0260563	-0.00436089	-0.0200704	-0.0194502	-0.0446862	-0.0251491	-0.0218858	-0.0460978	-0.0398167	-0.0389782	-0.0507782	-0.0412168	-0.0362524	-0.0478808	-0.0383614	-0.0430905	-0.0230496	-0.0573239	-0.0423323	-0.0181691	-0.0613933	-0.0385749	-0.0399214	-0.0620649	-0.0395809	-0.0288448	-0.0416174	-0.0463767	-0.0543241	-0.0563549
349.57	0.0128174	-0.0155737	-0.000661486	0.0028158	0.00105422	-0.00483817	-0.0258374	-0.00237184	-0.0195595	-0.0192869	-0.0446411	-0.0230674	-0.0213386	-0.0456602	-0.0377302	-0.0394527	-0.0507353	-0.0414707	-0.0356887	-0.0464816	-0.0382285	-0.0447743	-0.022868	-0.0577294	-0.0419965	-0.0195715	-0.0628662	-0.036793	-0.0392467	-0.0619722	-0.040844	-0.029806	-0.0417359	-0.0459493	-0.0528034	-0.0562945
349.58	0.01385	-0.0164292	0.0015288	0.00313392	0.00135878	-0.00491729	-0.0256592	-0.000483682	-0.0189827	-0.0190025	-0.0442879	-0.0209547	-0.020928	-0.0449517	-0.0355457	-0.0399314	-0.0505469	-0.0418576	-0.0351289	-0.044951	-0.0380634	-0.0463525	-0.0228442	-0.0579784	-0.0414732	-0.0211656	-0.0641506	-0.0349139	-0.0385128	-0.0616373	-0.0421501	-0.0308123	-0.0418162	-0.0453689	-0.0511175	-0.0560327
349.59	0.0146545	-0.0174226	0.00362246	0.00352193	0.00150051	-0.0052961	-0.0255155	0.00133052	-0.0183228	-0.0185747	-0.0435925	-0.0188556	-0.0206729	-0.0439839	-0.0333034	-0.0404049	-0.0501824	-0.0424349	-0.0345924	-0.0432757	-0.037905	-0.0478328	-0.0229865	-0.0580377	-0.0407657	-0.0229128	-0.0653138	-0.0329691	-0.0377474	-0.0610315	-0.0434403	-0.0318998	-0.0417668	-0.0446144	-0.0492539	-0.0555451
349.6	0.0152237	-0.0185237	0.00561879	0.00397327	0.00147093	-0.00588597	-0.0253857	0.00307051	-0.0176474	-0.0180061	-0.0425677	-0.0167813	-0.0205506	-0.0427938	-0.0310461	-0.0408514	-0.0496131	-0.0432048	-0.0340398	-0.0414458	-0.0377837	-0.0491797	-0.0232444	-0.0579352	-0.0398771	-0.0247309	-0.0664052	-0.0309602	-0.0370221	-0.0600879	-0.0446272	-0.0330655	-0.0415185	-0.043687	-0.0472418	-0.0548625
349.61	0.0155191	-0.0196845	0.00753527	0.00444867	0.00128956	-0.00661988	-0.0252135	0.00471869	-0.0170336	-0.0172856	-0.0412313	-0.0147545	-0.0205429	-0.0414589	-0.0288508	-0.0412881	-0.0488069	-0.0440863	-0.0334648	-0.0394857	-0.0377173	-0.0503764	-0.0235705	-0.0577187	-0.0388265	-0.0265434	-0.0674346	-0.0288887	-0.0363895	-0.0587523	-0.0456328	-0.0342495	-0.0410729	-0.042632	-0.0451217	-0.0540102
349.62	0.0155467	-0.0208503	0.00933114	0.00488795	0.00101879	-0.00744431	-0.0248962	0.0062355	-0.0164946	-0.0163954	-0.0395547	-0.012756	-0.0206531	-0.0400404	-0.0267412	-0.0417346	-0.0477841	-0.0450416	-0.0329036	-0.0374437	-0.037688	-0.0514161	-0.0239374	-0.0574009	-0.0376387	-0.0283037	-0.068378	-0.0267904	-0.0358665	-0.0570412	-0.046403	-0.0354393	-0.0404786	-0.0415185	-0.0429391	-0.0529813
349.63	0.0153345	-0.0219442	0.0109723	0.00526176	0.000681619	-0.0083349	-0.0243857	0.00758895	-0.0160374	-0.0153489	-0.0375259	-0.0107671	-0.0208556	-0.0385446	-0.0247413	-0.0422207	-0.0465984	-0.0460232	-0.0323586	-0.0353502	-0.0376621	-0.0522405	-0.0243453	-0.0569785	-0.0363373	-0.0299673	-0.0691973	-0.0247296	-0.0354495	-0.0550439	-0.0469176	-0.0366413	-0.0397726	-0.0404076	-0.0407083	-0.0517635
349.64	0.0148638	-0.0228739	0.012397	0.00554455	0.000306048	-0.00923965	-0.0236489	0.00876416	-0.015642	-0.0141743	-0.0351683	-0.00880915	-0.0211016	-0.0369734	-0.0228909	-0.0426966	-0.0453233	-0.0469696	-0.0318336	-0.0332128	-0.0376204	-0.0528145	-0.0247945	-0.0563973	-0.0349511	-0.0315068	-0.0698602	-0.0227431	-0.0350755	-0.0528076	-0.0471695	-0.0377894	-0.0390039	-0.0393311	-0.0384225	-0.0504059
349.65	0.0141456	-0.0235717	0.0135427	0.00575271	-9.9941e-05	-0.010112	-0.0226785	0.00972885	-0.0152434	-0.0128852	-0.032555	-0.0069381	-0.0213535	-0.0353312	-0.0212217	-0.0431226	-0.0440329	-0.0477973	-0.0312898	-0.0311323	-0.037534	-0.0531136	-0.0252711	-0.0556194	-0.033505	-0.0329349	-0.0703764	-0.0208444	-0.0346674	-0.0503565	-0.0471454	-0.0388332	-0.0381954	-0.0382784	-0.0360514	-0.0489375
349.66	0.0132448	-0.0240247	0.0143463	0.00590199	-0.000542705	-0.01094	-0.0214835	0.0104976	-0.0148473	-0.0115243	-0.0297363	-0.00523641	-0.021616	-0.0335943	-0.0197699	-0.0434649	-0.0427985	-0.0484326	-0.0307097	-0.029169	-0.0373485	-0.0531232	-0.0257614	-0.0546315	-0.032032	-0.0343181	-0.070753	-0.0190422	-0.034176	-0.047745	-0.0468438	-0.039766	-0.0373936	-0.0372648	-0.0336058	-0.0473737
349.67	0.0122093	-0.024271	0.014816	0.00597786	-0.00101614	-0.0116949	-0.0201247	0.011085	-0.0144673	-0.0101243	-0.0267635	-0.00373757	-0.0219342	-0.0317222	-0.0185612	-0.0437126	-0.0416661	-0.0488567	-0.0300366	-0.027356	-0.0370164	-0.0528575	-0.0262215	-0.0534478	-0.03057	-0.0356484	-0.0709695	-0.0173487	-0.0335925	-0.04505	-0.0462587	-0.0405804	-0.036647	-0.0362989	-0.0311325	-0.0457366
349.68	0.0110866	-0.024329	0.014974	0.00597755	-0.00155726	-0.0123795	-0.0186628	0.011527	-0.0140768	-0.00865174	-0.0237091	-0.00249759	-0.0223252	-0.0297412	-0.0175774	-0.0438573	-0.0406277	-0.0490584	-0.0292295	-0.0257559	-0.0364984	-0.0523323	-0.0266237	-0.0521161	-0.0291094	-0.0369063	-0.0709875	-0.0157528	-0.0329114	-0.0423025	-0.0454143	-0.0412429	-0.0359697	-0.0353852	-0.0286732	-0.0440567
349.69	0.00994525	-0.0242355	0.0148753	0.0059216	-0.0021647	-0.0129617	-0.0171017	0.0118536	-0.0136819	-0.00708693	-0.0206516	-0.00155724	-0.0227532	-0.0277068	-0.0167454	-0.0438901	-0.03969	-0.0490186	-0.0282944	-0.0244199	-0.0357611	-0.0515612	-0.0269965	-0.0506589	-0.0276669	-0.0380755	-0.0708016	-0.0142579	-0.0321449	-0.0395249	-0.0443604	-0.0417018	-0.0353602	-0.034547	-0.0262434	-0.04237
349.7	0.00875945	-0.0240191	0.0145676	0.00580317	-0.00280072	-0.0134052	-0.0154294	0.0120849	-0.0133085	-0.00542865	-0.017631	-0.000931472	-0.0232024	-0.0256418	-0.0160426	-0.0437928	-0.0388814	-0.0487492	-0.0272218	-0.0233509	-0.0347977	-0.0505734	-0.0273533	-0.0491211	-0.026265	-0.0391366	-0.070389	-0.0128789	-0.0313138	-0.0367049	-0.0431434	-0.0419269	-0.034756	-0.0338608	-0.0238358	-0.0406756
349.71	0.00748843	-0.0237525	0.0140605	0.00563975	-0.0034501	-0.0136468	-0.0136582	0.0122515	-0.0129625	-0.00366898	-0.0146002	-0.000583224	-0.0236517	-0.0235563	-0.0154531	-0.0435615	-0.0382137	-0.0482543	-0.026082	-0.0225405	-0.0336455	-0.0494259	-0.0276515	-0.0475359	-0.0249275	-0.0400808	-0.0697137	-0.0116514	-0.0304371	-0.0338706	-0.0417928	-0.0419039	-0.0341236	-0.0333514	-0.0214684	-0.0389605
349.72	0.00614962	-0.0234904	0.0133412	0.00541981	-0.00410488	-0.0136333	-0.0118166	0.0123362	-0.0126708	-0.00183892	-0.0115682	-0.000458506	-0.0240161	-0.0214668	-0.0149706	-0.0432379	-0.0376324	-0.0475783	-0.0249318	-0.0219259	-0.0323433	-0.0481651	-0.0278297	-0.0458942	-0.0236585	-0.0408747	-0.0687541	-0.010648	-0.0295543	-0.0310666	-0.0403246	-0.0416354	-0.0334617	-0.0329999	-0.019171	-0.0371967
349.73	0.00475483	-0.0232001	0.0124117	0.005161	-0.0047648	-0.0133302	-0.00994679	0.0122979	-0.0124565	3.4369e-06	-0.0085295	-0.000498561	-0.0242401	-0.0194346	-0.0145709	-0.0428319	-0.0371208	-0.0467297	-0.0238234	-0.0214265	-0.0309452	-0.0468234	-0.0278242	-0.0442098	-0.0224624	-0.0414924	-0.0675042	-0.00986641	-0.0287262	-0.0283318	-0.0387136	-0.0411657	-0.0327954	-0.0327816	-0.0169579	-0.0353282
349.74	0.00333313	-0.0228367	0.0113324	0.00481847	-0.00539431	-0.0127263	-0.00807056	0.0120999	-0.0123461	0.0018098	-0.00550354	-0.000669119	-0.0243092	-0.0174996	-0.0142223	-0.042298	-0.0367071	-0.0456795	-0.0228	-0.021	-0.0294525	-0.0454442	-0.0276229	-0.0425003	-0.0213703	-0.0419129	-0.0659697	-0.00930542	-0.0279868	-0.0256906	-0.0369137	-0.0405944	-0.0321755	-0.0326802	-0.0148767	-0.0333204
349.75	0.00191378	-0.022352	0.0101664	0.00437916	-0.00594419	-0.0118263	-0.00615503	0.0117237	-0.0123447	0.00359168	-0.00255349	-0.000973759	-0.0242272	-0.0156839	-0.0139165	-0.0416381	-0.0364021	-0.0444493	-0.0218805	-0.020663	-0.0278596	-0.0440587	-0.0271988	-0.0407679	-0.0203623	-0.042168	-0.0641824	-0.00896926	-0.0273259	-0.0231582	-0.0348761	-0.0399895	-0.0315888	-0.0326645	-0.0129498	-0.0311564
349.76	0.000538902	-0.0217317	0.00897555	0.00384683	-0.00635802	-0.0106446	-0.00417126	0.0111468	-0.0124411	0.00533113	0.000275095	-0.0014211	-0.0239583	-0.0139914	-0.0136407	-0.0408833	-0.0362235	-0.0430838	-0.0211073	-0.020429	-0.0261384	-0.0426955	-0.0265514	-0.0390394	-0.0194321	-0.0422724	-0.0621428	-0.00885611	-0.026714	-0.0207411	-0.0325771	-0.0393702	-0.0310188	-0.0326587	-0.0111855	-0.0288341
349.77	-0.000782022	-0.0209415	0.00780851	0.00323855	-0.00655495	-0.00916443	-0.00212451	0.0103682	-0.0126218	0.00698113	0.00295396	-0.00201951	-0.0234615	-0.0124427	-0.0133909	-0.0400772	-0.0361657	-0.0415906	-0.020511	-0.0202865	-0.0242722	-0.0413246	-0.0257083	-0.0373409	-0.0185833	-0.0422149	-0.0598691	-0.00892787	-0.0261488	-0.0184679	-0.030028	-0.03872	-0.0305004	-0.032603	-0.00960497	-0.0263618
349.78	-0.00200461	-0.0200079	0.00671655	0.00255269	-0.00649404	-0.00740023	-3.07473e-05	0.00942256	-0.0128592	0.00843474	0.00544286	-0.00271763	-0.0227299	-0.0110659	-0.0131564	-0.0392641	-0.0361978	-0.03992	-0.020096	-0.0202125	-0.0222849	-0.0399449	-0.0246822	-0.0356619	-0.0177977	-0.0420235	-0.0573863	-0.00916138	-0.0256116	-0.0163988	-0.0272898	-0.0379842	-0.0300552	-0.0324768	-0.00824803	-0.0237754
349.79	-0.00310552	-0.0189648	0.0057362	0.00178208	-0.0061475	-0.00544392	0.00208956	0.00828594	-0.0131332	0.00965175	0.00769519	-0.00345378	-0.0217664	-0.00991983	-0.0129472	-0.0384428	-0.0362847	-0.0380424	-0.0198314	-0.0202332	-0.0202017	-0.0385824	-0.0235356	-0.0339688	-0.0170643	-0.0416586	-0.0547279	-0.00952318	-0.0250879	-0.0145652	-0.0244338	-0.0371161	-0.029686	-0.0322511	-0.00706953	-0.0211177
349.8	-0.004052	-0.017889	0.00487472	0.000987464	-0.0055212	-0.00337546	0.00415452	0.00694691	-0.013416	0.0106504	0.00969139	-0.004178	-0.0205807	-0.00905355	-0.0127939	-0.0375817	-0.0363826	-0.0359946	-0.0196772	-0.0203597	-0.018026	-0.0372472	-0.0223324	-0.0322441	-0.0164037	-0.0410622	-0.0518847	-0.00998032	-0.0245652	-0.0129763	-0.021486	-0.0361215	-0.0293902	-0.0319019	-0.00599086	-0.0184978
349.81	-0.00481931	-0.0168305	0.0041552	0.00020189	-0.00462127	-0.00123608	0.00611388	0.00542635	-0.0137123	0.0114146	0.0113991	-0.00488271	-0.019211	-0.00846999	-0.012737	-0.0366459	-0.0364321	-0.0338224	-0.01962	-0.0205498	-0.0157953	-0.0359389	-0.0210826	-0.0304538	-0.015835	-0.0402171	-0.0488725	-0.0105156	-0.0240647	-0.0116368	-0.0184724	-0.0350684	-0.0291175	-0.0314141	-0.00492102	-0.0159949
349.82	-0.00537464	-0.0158597	0.00357826	-0.000529135	-0.00348076	0.000989928	0.00795493	0.00379317	-0.0140457	0.0119234	0.0127833	-0.00554106	-0.0177079	-0.00816298	-0.0127947	-0.0356507	-0.0363516	-0.0315681	-0.0196759	-0.0207327	-0.0135344	-0.0346146	-0.0197995	-0.0286017	-0.0153478	-0.0391282	-0.0457036	-0.0111132	-0.0236217	-0.0105666	-0.0154286	-0.033994	-0.0288217	-0.0307829	-0.0038388	-0.0136584
349.83	-0.00571466	-0.0150127	0.00312413	-0.00115981	-0.00214181	0.00329388	0.00965867	0.00213795	-0.0144045	0.0121407	0.0138167	-0.00613274	-0.0161517	-0.00810106	-0.0129877	-0.0346288	-0.0360871	-0.029271	-0.0198685	-0.0208968	-0.0112971	-0.0332698	-0.0184783	-0.0266964	-0.014972	-0.0378091	-0.0424016	-0.011734	-0.0232854	-0.00973849	-0.0123476	-0.0328937	-0.0284936	-0.0300323	-0.00275032	-0.0115156
349.84	-0.00589496	-0.0143161	0.00277654	-0.00167236	-0.000612691	0.00564866	0.0111791	0.000496896	-0.0147735	0.0120914	0.0145268	-0.00667422	-0.0146192	-0.00826731	-0.0133275	-0.0335898	-0.0356216	-0.0269924	-0.0201844	-0.0210252	-0.00909095	-0.0319193	-0.0171291	-0.0247437	-0.0147715	-0.0362846	-0.0389824	-0.0123326	-0.0231161	-0.00913517	-0.00924202	-0.0317686	-0.028135	-0.0291591	-0.0016813	-0.00954782
349.85	-0.00595442	-0.0137906	0.00248129	-0.00206598	0.00104237	0.00800351	0.0124804	-0.00113214	-0.0151733	0.0117866	0.0149271	-0.00718597	-0.0131787	-0.00867234	-0.0138073	-0.0325141	-0.0349195	-0.0247818	-0.0206086	-0.0210827	-0.00695815	-0.030578	-0.0158102	-0.0227569	-0.014802	-0.0345971	-0.0354857	-0.0128497	-0.0231704	-0.00876837	-0.00614758	-0.0306596	-0.027725	-0.0281635	-0.000700726	-0.00772809
349.86	-0.00589667	-0.0134401	0.0022134	-0.00236798	0.00273973	0.0102897	0.0135596	-0.00271962	-0.0155786	0.011281	0.0149939	-0.0076125	-0.0118432	-0.00932197	-0.0144002	-0.0313742	-0.0339374	-0.0226669	-0.0211299	-0.0210203	-0.00492487	-0.0292911	-0.0145908	-0.0207767	-0.0150758	-0.0327848	-0.0319306	-0.0132744	-0.0234604	-0.00859802	-0.00310624	-0.0295667	-0.0272236	-0.0270781	0.00016833	-0.00604592
349.87	-0.00570605	-0.0132417	0.00198902	-0.00260278	0.00445038	0.0124665	0.0143781	-0.00419342	-0.0159054	0.0106224	0.0147148	-0.00790192	-0.0106133	-0.0102024	-0.0150311	-0.0301629	-0.0326893	-0.0207158	-0.0217217	-0.0208674	-0.00302052	-0.0280783	-0.0134769	-0.0188091	-0.0155377	-0.0308617	-0.0283099	-0.0135837	-0.023918	-0.00861425	-0.000174513	-0.0284521	-0.02663	-0.025895	0.000941903	-0.00450226
349.88	-0.00537834	-0.0131339	0.0018482	-0.00280588	0.00615223	0.0145002	0.0148755	-0.0055292	-0.0161131	0.00980059	0.0141168	-0.00804821	-0.00947104	-0.0112677	-0.0156485	-0.0288596	-0.0311825	-0.0189437	-0.022358	-0.0206273	-0.0012623	-0.0269406	-0.0124404	-0.0168863	-0.0161342	-0.0288303	-0.0246127	-0.0137843	-0.0245113	-0.00882229	0.00259793	-0.0272861	-0.0259434	-0.0246405	0.00168542	-0.00314237
349.89	-0.00494325	-0.0130584	0.00187971	-0.00299994	0.00785628	0.0163749	0.0149765	-0.00673533	-0.0161698	0.00882395	0.0132696	-0.00805692	-0.00842189	-0.0124482	-0.0162493	-0.0274175	-0.0294429	-0.017348	-0.023042	-0.020239	0.000336538	-0.0258187	-0.0114871	-0.0150262	-0.016813	-0.0267368	-0.020836	-0.0138993	-0.0252252	-0.00917579	0.00517771	-0.0261306	-0.0251875	-0.0233311	0.00246218	-0.00204905
349.9	-0.00443474	-0.0129821	0.00213107	-0.00313322	0.00952683	0.0180498	0.0145805	-0.0078388	-0.0160594	0.00773441	0.0122504	-0.00793998	-0.00743069	-0.0137216	-0.0168222	-0.0258126	-0.0275303	-0.0159067	-0.023752	-0.0196838	0.00172253	-0.0246774	-0.010608	-0.0132627	-0.0174742	-0.0246125	-0.017028	-0.0139497	-0.0260416	-0.00963883	0.00755762	-0.0250086	-0.0244049	-0.0219698	0.00328221	-0.00126158
349.91	-0.00383506	-0.012891	0.00263763	-0.0031498	0.011133	0.0194798	0.0136793	-0.00886356	-0.015811	0.00653891	0.0111352	-0.00768205	-0.00649803	-0.0150886	-0.0173632	-0.0240478	-0.0254832	-0.0146023	-0.0244998	-0.0190039	0.00286882	-0.0234764	-0.00978785	-0.0115868	-0.0180659	-0.0224729	-0.0132575	-0.0139673	-0.0269754	-0.0102006	0.00976824	-0.0239168	-0.0236125	-0.0205619	0.00413786	-0.000789972
349.92	-0.00313221	-0.0127427	0.00340015	-0.00298706	0.0126945	0.0206374	0.0123195	-0.00979028	-0.0154977	0.00526061	0.00998544	-0.00728103	-0.00565246	-0.01658	-0.0178903	-0.022138	-0.0233451	-0.0134392	-0.0252644	-0.0182478	0.00378212	-0.0221885	-0.00903529	-0.00995582	-0.0185203	-0.0203379	-0.00958478	-0.0139441	-0.0280177	-0.0108194	0.0118375	-0.0228402	-0.0228216	-0.0191014	0.00500949	-0.000583646
349.93	-0.002293	-0.012532	0.00440276	-0.00261586	0.0141685	0.021486	0.0105585	-0.0105859	-0.015174	0.00390546	0.00888901	-0.00675551	-0.00487823	-0.0182222	-0.0184424	-0.0201035	-0.0211065	-0.0124456	-0.025992	-0.0173954	0.00446488	-0.0207855	-0.00837748	-0.00829448	-0.0187643	-0.01824	-0.00603358	-0.0138553	-0.0290919	-0.0114424	0.0137675	-0.0217206	-0.0220253	-0.0175883	0.00588716	-0.000605581
349.94	-0.00134564	-0.0122807	0.00558054	-0.00204915	0.0154809	0.0220281	0.00845228	-0.0111729	-0.0148667	0.00248778	0.00793166	-0.00611843	-0.00412383	-0.0199936	-0.0189804	-0.0179262	-0.0187827	-0.0116762	-0.0266654	-0.0164531	0.00494764	-0.0192439	-0.00786161	-0.00652874	-0.0187558	-0.0161761	-0.00262995	-0.0136738	-0.0301559	-0.0120026	0.0155609	-0.0205236	-0.0211769	-0.0160006	0.00678087	-0.000753839
349.95	-0.000299053	-0.0119951	0.00683205	-0.00131861	0.0166045	0.0222313	0.00608418	-0.0114408	-0.0145976	0.00102295	0.00715314	-0.00540277	-0.00335287	-0.0218073	-0.0194702	-0.0156256	-0.0164182	-0.0111646	-0.0272473	-0.0154286	0.00519962	-0.0175404	-0.00754074	-0.00461021	-0.018505	-0.0141093	0.000599422	-0.0133365	-0.0311619	-0.0124495	0.0172371	-0.0193072	-0.0202305	-0.0142954	0.00774301	-0.000947894
349.96	0.000810956	-0.0117098	0.00805847	-0.000473029	0.017509	0.0220963	0.00357546	-0.0113322	-0.0143594	-0.000443317	0.00656496	-0.00464411	-0.0025563	-0.0235844	-0.0198963	-0.0132815	-0.0140298	-0.0109408	-0.0277328	-0.0143558	0.00522216	-0.0156686	-0.00740619	-0.00247581	-0.0180612	-0.0120225	0.00361868	-0.0128361	-0.0320502	-0.0127431	0.0188245	-0.0181468	-0.0191921	-0.0124555	0.00880274	-0.00114469
349.97	0.00197275	-0.0114322	0.009199	0.000455524	0.0181755	0.0216969	0.00100505	-0.010891	-0.0141059	-0.00188296	0.00618604	-0.00386932	-0.00171853	-0.0252399	-0.0202392	-0.010967	-0.0116159	-0.0109992	-0.0281036	-0.0132585	0.00507046	-0.0136257	-0.00741341	-6.90519e-05	-0.0174608	-0.00990262	0.00638602	-0.012204	-0.0327871	-0.0128385	0.0203772	-0.0170543	-0.0180781	-0.010536	0.00996255	-0.00134789
349.98	0.00321653	-0.0111373	0.0102434	0.0014228	0.0185654	0.0211126	-0.00153326	-0.0102047	-0.0138362	-0.0032665	0.0060338	-0.00310403	-0.00085389	-0.0267551	-0.0205068	-0.00875491	-0.00916796	-0.0113164	-0.0283376	-0.0121415	0.00482482	-0.0114292	-0.00751989	0.00255835	-0.0167267	-0.00773755	0.00888299	-0.0114264	-0.033355	-0.0126969	0.0218971	-0.01602	-0.0168558	-0.00860901	0.0112298	-0.00157192
349.99	0.00451725	-0.0107579	0.0111994	0.00241609	0.0186888	0.020444	-0.00394803	-0.00934067	-0.0135239	-0.00459587	0.00611583	-0.00232417	3.71049e-05	-0.0281636	-0.0207025	-0.00667822	-0.00668834	-0.0117942	-0.028395	-0.0110096	0.00451105	-0.00911081	-0.00766829	0.00529562	-0.0158655	-0.00551001	0.011088	-0.0104906	-0.0337304	-0.0122582	0.0233321	-0.0150119	-0.0155167	-0.00673118	0.0126314	-0.0018383
350	0.0058706	-0.0102618	0.0120639	0.00339882	0.01857	0.0197141	-0.00615518	-0.00835071	-0.0131675	-0.0058741	0.00640376	-0.0014945	0.000982783	-0.0294661	-0.0208034	-0.00477768	-0.00424148	-0.0123186	-0.0282193	-0.0098904	0.0042059	-0.00669565	-0.00780036	0.00805418	-0.0148995	-0.00321285	0.0129953	-0.00936968	-0.0338678	-0.0114787	0.0246481	-0.013975	-0.0141105	-0.00496285	0.0141907	-0.00215003
350.01	0.00725794	-0.00964793	0.0128178	0.00430449	0.0182309	0.0189142	-0.00808957	-0.00723983	-0.0127507	-0.00704984	0.00687825	-0.000604856	0.00195205	-0.0306416	-0.0207527	-0.00309586	-0.00190936	-0.0128061	-0.0278162	-0.00880774	0.0039831	-0.00423875	-0.00791429	0.0107996	-0.0138651	-0.000862835	0.0146179	-0.0080524	-0.0337169	-0.0103865	0.0258084	-0.0128581	-0.0127264	-0.00334686	0.0159232	-0.00248348
350.02	0.00869125	-0.00890618	0.0134181	0.00507459	0.0176916	0.0180699	-0.00970134	-0.00599573	-0.0122143	-0.00808346	0.00753211	0.000310824	0.00288489	-0.0316213	-0.0204415	-0.00160175	0.000215243	-0.0132379	-0.0272009	-0.0077998	0.00392063	-0.00176775	-0.00801008	0.0135611	-0.0127689	0.00151655	0.0159626	-0.00653309	-0.033247	-0.00903342	0.0268032	-0.0116566	-0.0113876	-0.00188692	0.0178009	-0.00281661
350.03	0.0101559	-0.00803527	0.0138048	0.00568861	0.0169181	0.0172328	-0.0109807	-0.00461671	-0.0115151	-0.00895642	0.00831246	0.00120812	0.00376443	-0.0323486	-0.0198384	-0.000232776	0.00209636	-0.0135675	-0.0263297	-0.00688564	0.00407043	0.000679812	-0.00808447	0.0163218	-0.0115863	0.00388862	0.0170157	-0.00478752	-0.0324463	-0.0074643	0.0276125	-0.0103271	-0.0100479	-0.000573817	0.0197986	-0.00314107
350.04	0.0116365	-0.00707344	0.0139291	0.00615737	0.0159308	0.0164173	-0.0119541	-0.00307439	-0.0106343	-0.00965449	0.00917108	0.00204692	0.00456267	-0.0327826	-0.0189766	0.00105867	0.0037088	-0.0137566	-0.0251844	-0.00607381	0.00447542	0.00306767	-0.00812604	0.0190607	-0.0102737	0.00620209	0.0177677	-0.00284047	-0.0312944	-0.00567786	0.0281997	-0.00878503	-0.00868772	0.000595206	0.0218829	-0.0034653
350.05	0.013171	-0.00605448	0.0137759	0.00654937	0.0147474	0.015644	-0.012641	-0.00132464	-0.00956781	-0.0101395	0.0100534	0.00277915	0.00526818	-0.0328829	-0.0178797	0.00227456	0.00501089	-0.0137724	-0.0237584	-0.00537623	0.00515161	0.00539838	-0.00809649	0.0217253	-0.00880106	0.00841364	0.0182382	-0.000740016	-0.0298103	-0.00369417	0.0285728	-0.00701316	-0.00726801	0.00162398	0.0239988	-0.00375433
350.06	0.0147809	-0.00498402	0.0133722	0.00690841	0.0134135	0.0149217	-0.0130602	0.000665946	-0.00833218	-0.0103884	0.0109346	0.0033714	0.00585743	-0.032612	-0.0165646	0.0034351	0.00598932	-0.0136245	-0.0220472	-0.00475842	0.00610681	0.00764994	-0.00795605	0.0242837	-0.00716948	0.0105125	0.0184392	0.00152684	-0.0280396	-0.00154451	0.0287535	-0.00501583	-0.00579451	0.00250211	0.0260755	-0.0039314
350.07	0.0164696	-0.00385513	0.0127641	0.00728215	0.0120229	0.014271	-0.0132291	0.00289429	-0.00693012	-0.0103872	0.0117766	0.00387661	0.00633817	-0.0319557	-0.0150379	0.00453222	0.00664004	-0.0133324	-0.0200513	-0.00417347	0.00731694	0.00983272	-0.00768376	0.0266864	-0.00539027	0.0125293	0.0183951	0.00396926	-0.0259918	0.000729869	0.0287954	-0.00278488	-0.00425481	0.00323083	0.0280526	-0.00389939
350.08	0.0182282	-0.00264284	0.0119659	0.00769805	0.0106145	0.0136888	-0.013158	0.0053099	-0.00535211	-0.0100832	0.0125427	0.00434653	0.006771	-0.0309304	-0.0132795	0.00555937	0.00696712	-0.0128973	-0.0178348	-0.0035794	0.00873209	0.0119593	-0.00730942	0.0288693	-0.00346006	0.0144527	0.0181752	0.00659361	-0.0236559	0.00312341	0.0286994	-0.000280781	-0.00263092	0.00380605	0.0299029	-0.00355594
350.09	0.0200176	-0.00135861	0.0110121	0.00816748	0.00925899	0.0132175	-0.0128327	0.0077855	-0.0036107	-0.00947405	0.0132535	0.00481956	0.00719722	-0.0295854	-0.0113207	0.00647846	0.00699655	-0.0122684	-0.015432	-0.00290737	0.0102889	0.0140445	-0.00684609	0.030815	-0.00140526	0.016271	0.017875	0.00935142	-0.0210297	0.00562509	0.0285057	0.00248898	-0.000941121	0.00424313	0.0316534	-0.00280165
350.1	0.0217324	-2.58025e-06	0.00991509	0.00866791	0.0080388	0.0128684	-0.0122898	0.0102328	-0.00173802	-0.00858751	0.0139471	0.00534633	0.00763036	-0.0279499	-0.00924735	0.00728828	0.00676817	-0.0113868	-0.0128749	-0.00211876	0.011903	0.0160406	-0.00622544	0.0324749	0.00073734	0.0179747	0.0175867	0.0121895	-0.0181278	0.00822587	0.028283	0.00545638	0.000817048	0.00454563	0.033312	-0.00158337
350.11	0.0233399	0.00144355	0.00868712	0.00920066	0.00698009	0.0126259	-0.0115948	0.0125896	0.000230433	-0.00747429	0.0146458	0.00595672	0.008097	-0.0260892	-0.00712684	0.00797652	0.00633604	-0.0102478	-0.0102359	-0.001211	0.0135145	0.017875	-0.00541643	0.0338518	0.00293419	0.019591	0.0173229	0.015039	-0.0149922	0.0109204	0.0280948	0.00856282	0.00259816	0.00474903	0.0348594	9.95559e-05
350.12	0.0248955	0.00302962	0.00734948	0.00976014	0.00609624	0.0124502	-0.010782	0.0147962	0.00223565	-0.00622036	0.0153434	0.00664868	0.0086303	-0.0240691	-0.00498855	0.00851723	0.00577257	-0.00884916	-0.00752386	-0.000154581	0.0151005	0.0195206	-0.0044502	0.0350057	0.00519785	0.0211831	0.0170656	0.0178379	-0.0116467	0.013699	0.0280006	0.0117417	0.00440606	0.0049048	0.0363434	0.00222811
350.13	0.0264015	0.00482458	0.00594362	0.0103503	0.00539879	0.0123075	-0.00984385	0.016796	0.00425041	-0.00487873	0.0160413	0.00743826	0.00924695	-0.0219193	-0.00281411	0.00895081	0.00508974	-0.00714563	-0.00474393	0.00104997	0.0166827	0.0209743	-0.00335667	0.0359862	0.00750692	0.0227587	0.0167974	0.0205685	-0.00809545	0.0165575	0.0280513	0.0149256	0.00624149	0.005028	0.037765	0.00478022
350.14	0.0278492	0.00680437	0.00450915	0.0109655	0.0049453	0.0122083	-0.00877509	0.0185495	0.00625202	-0.00342331	0.0166936	0.00832934	0.00999844	-0.019618	-0.000596627	0.00930939	0.00426711	-0.00513088	-0.00190813	0.00237299	0.0183438	0.0222517	-0.0021342	0.0368303	0.00984802	0.0243134	0.0165256	0.023216	-0.00434489	0.0194915	0.0282723	0.0180529	0.00813136	0.00515032	0.0390624	0.00769638
350.15	0.029229	0.00894413	0.00308665	0.0116154	0.0047773	0.0121511	-0.00758416	0.0200497	0.0082445	-0.00183679	0.0172864	0.00932373	0.0109083	-0.0171654	0.00163941	0.00958841	0.00333942	-0.00283092	0.000959382	0.00376547	0.0201647	0.0233956	-0.000760192	0.0375721	0.0122212	0.0258485	0.0162841	0.0257877	-0.000397787	0.0224545	0.0286303	0.0211263	0.0101076	0.00532746	0.0402272	0.0109438
350.16	0.030511	0.011157	0.00169407	0.012284	0.00490754	0.012103	-0.0062493	0.0212866	0.0102331	-0.000200982	0.0178413	0.0104239	0.0119909	-0.0145947	0.00387367	0.00977777	0.00237236	-0.000251149	0.00385272	0.00523837	0.0221465	0.0244897	0.000761801	0.0381954	0.0146045	0.0273774	0.0161213	0.0282902	0.00371991	0.025377	0.0290455	0.0241473	0.0121772	0.00559544	0.0412617	0.0144822
350.17	0.0316456	0.0133631	0.000315733	0.0129415	0.00532134	0.0120394	-0.00475866	0.0222822	0.0122209	0.00141555	0.0183673	0.011655	0.0132396	-0.0119392	0.00608427	0.00990558	0.00143776	0.00263029	0.00679852	0.00683121	0.0242496	0.0256028	0.00239615	0.0386878	0.0170294	0.0288865	0.0160195	0.030697	0.00797354	0.0282276	0.0294466	0.0271184	0.0143449	0.00596897	0.0421741	0.0182571
350.18	0.0325953	0.015457	-0.00105089	0.013587	0.00596365	0.0119231	-0.00309875	0.0230724	0.0142215	0.00298631	0.0188854	0.0130403	0.0146294	-0.00922984	0.00825214	0.0100386	0.00062833	0.00578953	0.00982045	0.00856739	0.0264414	0.0267546	0.00410049	0.0390812	0.0195392	0.0303388	0.0159769	0.0329772	0.0123273	0.0309826	0.0297868	0.0300033	0.0166618	0.00648809	0.0429715	0.022211
350.19	0.0333148	0.0173887	-0.00242114	0.014239	0.00679921	0.0117203	-0.00126419	0.0236495	0.0162094	0.00452569	0.0194278	0.0145602	0.0161083	-0.00651082	0.0103649	0.0102344	2.31167e-05	0.00916209	0.012921	0.0104492	0.0287511	0.0279693	0.00585898	0.0393723	0.022148	0.0317793	0.0160049	0.0351292	0.0167294	0.0336414	0.0300786	0.0327571	0.0191293	0.00720859	0.043741	0.0262824
350.2	0.0338073	0.0191115	-0.00382722	0.0149211	0.00780514	0.0114696	0.000715965	0.0240517	0.0181754	0.00604631	0.0200364	0.0161857	0.0176098	-0.00378412	0.0124184	0.0105388	-0.000288744	0.0126701	0.0160564	0.0125269	0.0312147	0.0292611	0.00769116	0.0395392	0.024852	0.0332006	0.0161197	0.0371651	0.0210897	0.0362106	0.0303691	0.035327	0.0216959	0.00815345	0.0445159	0.0304091
350.21	0.0340755	0.0206372	-0.00528237	0.0156292	0.00897447	0.0112224	0.00283371	0.0243561	0.0201075	0.00751565	0.0206826	0.0178711	0.0190783	-0.00106402	0.0144239	0.0109484	-0.000169688	0.0162665	0.0191754	0.0148244	0.0338316	0.0306193	0.00960139	0.0395671	0.0276728	0.0345667	0.0163333	0.0390846	0.0253324	0.0386788	0.0307033	0.0377094	0.0243499	0.00929886	0.0452811	0.0345943
350.22	0.034127	0.0219734	-0.00674362	0.0163806	0.0102694	0.0109985	0.00504536	0.0246026	0.0219878	0.0089085	0.0213603	0.0195554	0.0204825	0.00161433	0.0164081	0.011453	0.000488433	0.0199139	0.0222515	0.0173544	0.0366028	0.0320125	0.0115736	0.0394345	0.0306074	0.0358751	0.0167025	0.0408865	0.0294333	0.0410289	0.0311374	0.039951	0.0270811	0.0105916	0.0459636	0.0388221
350.23	0.0339577	0.0231277	-0.0081712	0.0171713	0.0116578	0.0107731	0.00728069	0.0247753	0.0237982	0.0102529	0.0220574	0.0211737	0.0218496	0.00420185	0.0183756	0.0120747	0.00167058	0.0235546	0.025278	0.0200877	0.0394783	0.0334134	0.0135995	0.0391832	0.0335946	0.0371053	0.0172765	0.0425813	0.0333752	0.0432467	0.0316962	0.0420768	0.0298722	0.0120189	0.0465381	0.0430577
350.24	0.0335216	0.0241138	-0.00949068	0.0179748	0.0130946	0.0105151	0.00943857	0.0248751	0.02551	0.0115416	0.0227685	0.0226529	0.0232397	0.00665915	0.0203323	0.0128719	0.00331709	0.0271252	0.0283192	0.0230139	0.0424149	0.0348232	0.0156576	0.0388464	0.0366098	0.0382503	0.0180742	0.0441478	0.0371413	0.0453297	0.0323864	0.044108	0.03274	0.0135885	0.0469831	0.0472682
350.25	0.0328647	0.0249513	-0.0106358	0.0187702	0.0144989	0.0101853	0.0114621	0.0249133	0.0271149	0.0127567	0.0234393	0.0239773	0.0247094	0.00896742	0.0222658	0.0138845	0.0053826	0.0305562	0.0314101	0.0261281	0.0453461	0.0362801	0.0177156	0.0384646	0.0396421	0.0393176	0.0191158	0.0455796	0.0407566	0.0472668	0.0332136	0.0460431	0.0356971	0.0153177	0.0473215	0.0514186
350.26	0.0320645	0.0256735	-0.0115217	0.0195021	0.0158289	0.00977862	0.0133157	0.0249058	0.0286554	0.013939	0.0240643	0.0251745	0.0262766	0.0111655	0.0241676	0.0151434	0.0078054	0.0338272	0.0345253	0.029407	0.0482171	0.0378189	0.0198034	0.0381072	0.0427131	0.0403593	0.0204225	0.0468634	0.0442298	0.0491005	0.0341655	0.0479168	0.038731	0.0172159	0.0476039	0.055476
350.27	0.031202	0.0262976	-0.0121026	0.0201876	0.0170917	0.00932987	0.014932	0.0248415	0.0301406	0.0150975	0.0246748	0.0262743	0.0279202	0.0132521	0.0260056	0.0166518	0.010532	0.0369302	0.0376174	0.0328044	0.050984	0.0395068	0.0219775	0.0378661	0.04586	0.0414201	0.022008	0.0479962	0.0475427	0.0508666	0.0352388	0.0497492	0.0417702	0.0193327	0.0479083	0.0593981
350.28	0.0302981	0.0268734	-0.0123477	0.0208738	0.0182586	0.0088924	0.016242	0.0246701	0.0315142	0.0162295	0.0253332	0.0272766	0.0296099	0.0152044	0.0277241	0.0183907	0.0135412	0.0399225	0.040694	0.0363249	0.0536358	0.0413671	0.0242171	0.0377907	0.0490973	0.0425333	0.0238491	0.0489887	0.0506458	0.0526056	0.0364814	0.0514992	0.0447758	0.0217122	0.0482906	0.0631387
350.29	0.0293197	0.0274503	-0.0122525	0.0216317	0.0193206	0.00851073	0.0172075	0.0243858	0.0327379	0.017356	0.0260888	0.0281995	0.0313539	0.0170071	0.0293046	0.0203163	0.0168057	0.0428119	0.0437255	0.0399874	0.0561762	0.0434074	0.0264454	0.0379523	0.0524523	0.0437097	0.0258941	0.0498715	0.0535025	0.0543475	0.0379209	0.0531367	0.0477278	0.0244147	0.0487483	0.0666973
350.3	0.028228	0.0280717	-0.0118643	0.0225289	0.0202529	0.0081682	0.0178378	0.0239942	0.0337753	0.0184716	0.0269605	0.0290694	0.0331754	0.0186277	0.0307693	0.0223802	0.02031	0.0455694	0.0466925	0.0437388	0.0585866	0.045611	0.0286165	0.0384052	0.0559809	0.0449522	0.0281004	0.0506862	0.056104	0.0560686	0.0395689	0.0547018	0.0506275	0.0274875	0.0492615	0.0701378
350.31	0.0270524	0.0287054	-0.0112033	0.0235663	0.0210412	0.00788025	0.0181843	0.0235014	0.0345885	0.0195378	0.0279963	0.0299226	0.035046	0.0200737	0.0321428	0.0245749	0.0240522	0.0481648	0.0495918	0.0475149	0.0608699	0.0479749	0.0307251	0.0392114	0.0596681	0.0462514	0.0304461	0.0514569	0.0584562	0.0577311	0.041421	0.0562106	0.0534703	0.0309542	0.0498663	0.0735198
350.32	0.0258305	0.029307	-0.010315	0.0247377	0.0216625	0.00766192	0.0183025	0.0229595	0.0351618	0.0205583	0.0292317	0.0307618	0.0369707	0.0213681	0.0334191	0.0268766	0.0280203	0.0505853	0.0524691	0.0513013	0.0630445	0.0504899	0.0328131	0.0404285	0.0635606	0.0475825	0.0329158	0.0522649	0.060602	0.059362	0.0434542	0.0577059	0.056243	0.0347918	0.0506383	0.076879
350.33	0.0245626	0.029843	-0.00919192	0.0259991	0.0220753	0.00751552	0.0182489	0.022386	0.035543	0.0215606	0.0307073	0.0315904	0.0389807	0.022592	0.0346226	0.0292809	0.0322223	0.0528306	0.0553711	0.055091	0.0651407	0.0531701	0.0349441	0.0420611	0.0676165	0.0489442	0.03552	0.053181	0.0625931	0.0609955	0.0456536	0.0592187	0.0589426	0.0389365	0.0516294	0.0802436
350.34	0.0232404	0.0303014	-0.00784186	0.0273024	0.0223019	0.00750069	0.0180932	0.0218163	0.0357794	0.0225856	0.0324345	0.0324316	0.0410765	0.0238522	0.0358122	0.0318034	0.0366262	0.054907	0.058314	0.0588218	0.0672069	0.056023	0.0371375	0.0441091	0.0717501	0.0503629	0.0382771	0.0542425	0.0644527	0.0626784	0.0480464	0.0607632	0.0616075	0.0433257	0.0529129	0.0836271
350.35	0.0219102	0.0306819	-0.00629202	0.0286005	0.0224083	0.0076616	0.0179084	0.0212967	0.0359368	0.0236171	0.0343727	0.0332925	0.0432702	0.0252089	0.0370253	0.0344337	0.0411975	0.0568552	0.0613277	0.0624517	0.069268	0.0590226	0.0394517	0.0465524	0.0758884	0.0518324	0.0411972	0.0554612	0.0662205	0.064439	0.0506663	0.0623416	0.064238	0.047891	0.0545304	0.0869852
350.36	0.0206065	0.0309854	-0.00457306	0.0298462	0.0224023	0.00806715	0.0177602	0.0208195	0.0360933	0.0246342	0.036541	0.0341708	0.0455646	0.0266554	0.0382881	0.037151	0.0459116	0.0587018	0.0644311	0.0659531	0.071411	0.0621251	0.0419424	0.0493376	0.0799739	0.0533663	0.0443071	0.056812	0.0679157	0.0662803	0.0535097	0.0639742	0.066834	0.052559	0.0564985	0.0902337
350.37	0.0193884	0.0312454	-0.00267647	0.0310103	0.0222576	0.00877607	0.0177057	0.0203946	0.0363227	0.0256428	0.0389275	0.0350854	0.0479363	0.0281958	0.0396312	0.0399576	0.0507197	0.0605068	0.067647	0.0693479	0.0737142	0.0652816	0.0446442	0.0523797	0.083999	0.0550154	0.0476437	0.0583215	0.0695725	0.0682101	0.0565426	0.0657458	0.069438	0.0572671	0.0588155	0.0933034
350.38	0.0182748	0.0315062	-0.000587814	0.0320939	0.0219637	0.00982532	0.017839	0.0200534	0.036654	0.0266616	0.0414729	0.0360721	0.0503377	0.0298283	0.0410622	0.0428235	0.0555292	0.0623132	0.0709843	0.0726601	0.0762001	0.0684386	0.0475671	0.0555795	0.087962	0.0568191	0.0512534	0.0600535	0.0712232	0.0702177	0.0597069	0.0677128	0.0720793	0.0620109	0.0614597	0.0961276
350.39	0.0172269	0.0317651	0.00166264	0.0331042	0.021543	0.0111884	0.0181575	0.0198401	0.0370974	0.0277242	0.0441144	0.0371634	0.0527209	0.0315726	0.0426205	0.0457016	0.0602355	0.0641327	0.0744502	0.0759151	0.0788925	0.0715344	0.0507269	0.0589019	0.0918568	0.058804	0.0551091	0.0620387	0.0728953	0.0722753	0.0629485	0.0699059	0.0747531	0.0667776	0.0644038	0.0986666
350.4	0.0162215	0.032004	0.00402731	0.034007	0.021017	0.0127997	0.0186273	0.0198003	0.0376284	0.0288429	0.0468065	0.0383365	0.0550641	0.0334845	0.0443801	0.0486009	0.0647074	0.0659563	0.0780234	0.079127	0.0818219	0.0745415	0.0540859	0.0623757	0.0956907	0.0609968	0.0591561	0.0642637	0.0746094	0.0743428	0.066254	0.0723603	0.077483	0.0715475	0.0675939	0.100951
350.41	0.015249	0.0322602	0.0064574	0.0347592	0.0203841	0.0146414	0.0192381	0.0199898	0.0382481	0.0300468	0.0495122	0.0395454	0.0573094	0.0356053	0.0463685	0.0515744	0.0688404	0.0677847	0.0816449	0.0823083	0.0849629	0.0774391	0.0576114	0.0660247	0.0994891	0.0634092	0.0633767	0.0667187	0.0763961	0.0763812	0.0696055	0.0750979	0.0802737	0.0762839	0.0709528	0.103002
350.42	0.0143581	0.0325919	0.00893273	0.0353601	0.0196405	0.0167268	0.0199973	0.0204338	0.0389944	0.0313291	0.0521837	0.0407489	0.0594066	0.0380104	0.0485727	0.0546599	0.0725749	0.0696607	0.0852854	0.0854662	0.088278	0.0802448	0.0613176	0.0698625	0.103286	0.0660119	0.0677672	0.0694158	0.0783037	0.0783931	0.073016	0.0781532	0.0831676	0.0809491	0.0744311	0.104857
350.43	0.0136128	0.0330023	0.0114494	0.0358905	0.0188233	0.0190253	0.0208878	0.0211547	0.0398818	0.032694	0.054773	0.0419762	0.0613665	0.0407494	0.05091	0.0578447	0.0758876	0.0716088	0.0889548	0.0886472	0.0917171	0.0829718	0.0651901	0.0738492	0.107117	0.0687353	0.0722854	0.0723729	0.0803907	0.0803898	0.0764952	0.0815606	0.086195	0.0855324	0.0780131	0.106561
350.44	0.0130584	0.0334916	0.0140583	0.0364507	0.0180002	0.0214831	0.0218976	0.0222025	0.0408831	0.0341268	0.0572451	0.0432608	0.0631977	0.0438601	0.0532999	0.061067	0.0787515	0.07364	0.0925866	0.091908	0.0952064	0.085679	0.0692072	0.0779719	0.110967	0.0715525	0.0768922	0.0755576	0.0827227	0.0823928	0.0800717	0.0853223	0.0893872	0.0900177	0.0816536	0.108154
350.45	0.012758	0.0341242	0.0167848	0.0371161	0.0172405	0.0241037	0.0230584	0.0235661	0.0419916	0.0356386	0.0595818	0.0446116	0.0649113	0.0473658	0.0556979	0.0642936	0.0811631	0.0758074	0.0961629	0.095254	0.0986496	0.0883958	0.0733764	0.0822248	0.114772	0.0744986	0.0815737	0.0789689	0.0852845	0.0844041	0.0838015	0.0893957	0.0927674	0.0943892	0.0853028	0.109681
350.46	0.0127409	0.0349183	0.019637	0.0378947	0.0166503	0.0268209	0.0244149	0.0251511	0.043199	0.0372294	0.0617723	0.0460595	0.0665131	0.0512526	0.0580919	0.0675192	0.0831869	0.0781123	0.0997091	0.098647	0.101997	0.0911222	0.0776864	0.0866148	0.118484	0.0776011	0.0863159	0.082645	0.0880479	0.0864236	0.0877202	0.0937493	0.0962896	0.0986527	0.0889453	0.111235
350.47	0.0130332	0.0358646	0.022621	0.0388025	0.0162837	0.0295867	0.0259692	0.026849	0.0444906	0.0389017	0.0638092	0.0476626	0.0680499	0.0554712	0.0604519	0.0707162	0.0848819	0.0805535	0.103222	0.102075	0.105242	0.0938678	0.0820921	0.0910975	0.122068	0.0808424	0.0911516	0.0865786	0.0909989	0.0884458	0.091866	0.0983957	0.0999331	0.10281	0.092572	0.112866
350.48	0.0136116	0.0369611	0.0257314	0.0398072	0.0160965	0.0323765	0.0277186	0.0285937	0.0458467	0.0406901	0.0657117	0.0494537	0.0696017	0.0599326	0.0627508	0.0738564	0.0863168	0.0831601	0.106671	0.105506	0.108368	0.0965961	0.0865751	0.0956463	0.125489	0.0842395	0.0961111	0.0907531	0.0941381	0.0904807	0.0962057	0.103325	0.103691	0.106836	0.0961817	0.114586
350.49	0.0144063	0.0382179	0.0289679	0.0408473	0.0160716	0.0351759	0.0296559	0.0303764	0.0472476	0.0425726	0.0675155	0.0514266	0.0711854	0.0645339	0.0649545	0.0769134	0.0875882	0.0859649	0.110056	0.108868	0.111365	0.0992438	0.0911713	0.10024	0.128707	0.0878368	0.101157	0.0950854	0.0974631	0.0925542	0.100747	0.10847	0.107529	0.1107	0.0997741	0.116374
350.5	0.0153688	0.0396779	0.032323	0.0418558	0.0161714	0.037929	0.0317636	0.0322528	0.0486731	0.0445395	0.0692243	0.053587	0.0727787	0.0692087	0.0670696	0.0799028	0.088745	0.0889624	0.113327	0.112106	0.11427	0.101761	0.0958704	0.104832	0.131726	0.0916685	0.106196	0.0995063	0.100948	0.0946759	0.105461	0.113769	0.111418	0.114396	0.103313	0.11818
350.51	0.0165225	0.041349	0.035779	0.0427963	0.0163514	0.0406187	0.0340475	0.0342607	0.0500864	0.0466024	0.0708402	0.0559274	0.0743501	0.0739012	0.0691465	0.0828435	0.089809	0.0920878	0.116431	0.115185	0.117145	0.104155	0.100602	0.109403	0.134589	0.0957713	0.111112	0.103946	0.104547	0.0968676	0.110303	0.119145	0.115324	0.117912	0.106769	0.119948
350.52	0.0179058	0.0432216	0.0392676	0.0436689	0.0165858	0.0432744	0.0365459	0.0363907	0.0514392	0.0487597	0.0723724	0.0584355	0.0759138	0.078578	0.0712178	0.0857848	0.0908001	0.0953464	0.119353	0.118132	0.120003	0.106475	0.105315	0.11389	0.137347	0.100136	0.115838	0.108352	0.108263	0.0991226	0.115271	0.124536	0.119263	0.121279	0.110125	0.12164
350.53	0.0194658	0.0452849	0.0427514	0.0444712	0.0168836	0.0459029	0.0392795	0.0386139	0.05269	0.0510343	0.0737901	0.0611185	0.0774783	0.0832285	0.073301	0.0887326	0.0917041	0.098735	0.122056	0.120976	0.122853	0.108779	0.109989	0.118224	0.140006	0.104688	0.120339	0.112711	0.112091	0.101408	0.12035	0.129873	0.123211	0.124495	0.113316	0.123234
350.54	0.021169	0.0474454	0.0461865	0.0451826	0.0172856	0.0484882	0.0422354	0.0408857	0.0538097	0.0534217	0.075048	0.063967	0.079005	0.0878023	0.0754011	0.0916747	0.0925213	0.1022	0.124532	0.123713	0.125658	0.111111	0.114626	0.122333	0.142574	0.109354	0.124569	0.116966	0.115984	0.103704	0.125489	0.135091	0.127119	0.127578	0.116301	0.124738
350.55	0.0229619	0.0496255	0.0495283	0.0457806	0.0177783	0.0509489	0.0454186	0.0431816	0.0548242	0.0558499	0.0761541	0.0669651	0.0804256	0.0922006	0.0774922	0.0946049	0.0933303	0.105662	0.12681	0.126339	0.128361	0.113528	0.119179	0.126142	0.145056	0.114039	0.128477	0.121066	0.1199	0.105994	0.130596	0.140138	0.130903	0.130535	0.119101	0.126155
350.56	0.0247775	0.0517315	0.05272	0.0462235	0.0183304	0.0532149	0.0488481	0.0454656	0.0557276	0.0582321	0.0771491	0.0700799	0.0817032	0.0963505	0.079574	0.0975345	0.0942063	0.109061	0.128936	0.128888	0.130878	0.116078	0.123606	0.129588	0.14743	0.118675	0.132019	0.124948	0.123789	0.108263	0.13554	0.144973	0.134533	0.133339	0.121703	0.127466
350.57	0.026601	0.0537138	0.0556974	0.0465242	0.018919	0.0552415	0.0524883	0.0477108	0.0565053	0.0605809	0.0780721	0.0732504	0.0828091	0.100213	0.0816521	0.100468	0.0952094	0.11233	0.130937	0.131376	0.133181	0.118736	0.127846	0.132673	0.149679	0.123198	0.13514	0.128576	0.127611	0.110516	0.140248	0.14955	0.137997	0.136012	0.124063	0.128627
350.58	0.0284275	0.0555582	0.0584458	0.0467027	0.0195516	0.0570045	0.056279	0.0498769	0.0571262	0.0628766	0.0789351	0.076357	0.0837033	0.10374	0.0837322	0.103386	0.0963889	0.115394	0.132798	0.133772	0.135268	0.121481	0.131864	0.135436	0.151759	0.12758	0.137792	0.131928	0.131313	0.112745	0.144699	0.153806	0.14124	0.138557	0.126168	0.129596
350.59	0.0302569	0.0572655	0.0609571	0.046732	0.0202631	0.0584827	0.0601277	0.0518954	0.0575303	0.0650802	0.0797171	0.0792676	0.0843731	0.106857	0.0858299	0.106262	0.0977481	0.118184	0.134477	0.136057	0.137156	0.124252	0.135651	0.137898	0.153622	0.131793	0.139945	0.134975	0.134811	0.11499	0.148907	0.157703	0.144194	0.140952	0.128041	0.130332
350.6	0.0321077	0.058825	0.0632401	0.0465872	0.0210774	0.0596427	0.063923	0.0537628	0.0577058	0.0671716	0.0803392	0.0818765	0.0848157	0.109533	0.0879218	0.109085	0.0992663	0.120657	0.135967	0.138222	0.138808	0.126939	0.139184	0.140071	0.155215	0.135729	0.141577	0.137658	0.138024	0.117254	0.152858	0.161227	0.146825	0.143154	0.129652	0.130837
350.61	0.0339716	0.0602236	0.0653182	0.0462528	0.0219732	0.0604214	0.0675487	0.0554935	0.0576168	0.0691076	0.0807201	0.084072	0.0850404	0.111708	0.0899665	0.111799	0.100918	0.122776	0.137268	0.140257	0.140142	0.129474	0.142382	0.141954	0.156496	0.139327	0.142734	0.139922	0.140907	0.119508	0.156522	0.164357	0.149161	0.145112	0.130965	0.131126
350.62	0.0358248	0.0614004	0.0672261	0.0457578	0.0228877	0.0607795	0.0709007	0.0570481	0.0572378	0.070831	0.0808193	0.0857795	0.0850343	0.113316	0.0919354	0.11435	0.102637	0.124518	0.138357	0.14214	0.141105	0.131816	0.145195	0.143538	0.157405	0.142526	0.143493	0.141732	0.143414	0.121701	0.159836	0.167036	0.151231	0.146798	0.131921	0.13119
350.63	0.0376372	0.0623263	0.0689427	0.0451047	0.0237721	0.0607239	0.0738835	0.0583709	0.0565524	0.0723102	0.0806203	0.0869953	0.0847965	0.114301	0.0937752	0.11669	0.104316	0.125848	0.139205	0.143798	0.141669	0.133972	0.14761	0.144824	0.157865	0.145244	0.143857	0.14306	0.145436	0.123814	0.162708	0.169192	0.153027	0.14823	0.132499	0.131033
350.64	0.0393577	0.0629839	0.0704594	0.0442958	0.0245641	0.0602807	0.0764145	0.0594258	0.0555925	0.0735055	0.0801117	0.0877532	0.0843244	0.114648	0.0954515	0.118758	0.105892	0.126727	0.139793	0.14519	0.141823	0.135944	0.14958	0.145756	0.157827	0.147444	0.143789	0.143907	0.146879	0.12584	0.165065	0.170749	0.154508	0.149414	0.132684	0.130685
350.65	0.0409912	0.0633809	0.0717395	0.0433354	0.0252333	0.0595106	0.0784476	0.0601302	0.0543854	0.074461	0.0792733	0.0881091	0.0835931	0.114333	0.0969268	0.120479	0.107381	0.127143	0.140042	0.146292	0.141559	0.137724	0.151058	0.146343	0.157246	0.149122	0.143245	0.144316	0.147675	0.127736	0.166847	0.171638	0.15559	0.150341	0.13249	0.130188
350.66	0.0424774	0.0635332	0.0727473	0.0422447	0.0257928	0.0584945	0.0799135	0.0604278	0.0529195	0.0752086	0.078139	0.0880971	0.0825532	0.113345	0.0981803	0.121766	0.108781	0.127133	0.139848	0.147055	0.140857	0.139285	0.152036	0.146598	0.15617	0.150285	0.142163	0.144329	0.14777	0.129488	0.168039	0.171809	0.156199	0.150962	0.131913	0.129581
350.67	0.0437655	0.0634399	0.0734181	0.0410881	0.0262654	0.0573089	0.0807259	0.0602919	0.0512242	0.0757022	0.0767069	0.0877253	0.0811701	0.111669	0.0991902	0.12255	0.110092	0.126718	0.139146	0.147439	0.139705	0.140613	0.152516	0.146506	0.154655	0.150906	0.140506	0.143975	0.147148	0.131077	0.168655	0.171224	0.156289	0.15128	0.130945	0.128883
350.68	0.0447761	0.0630785	0.0736914	0.0399037	0.0266517	0.0560176	0.0808386	0.0597147	0.0493636	0.0758773	0.0750119	0.0869338	0.0794401	0.109335	0.0999578	0.122792	0.111291	0.125911	0.137945	0.147421	0.138126	0.141648	0.152475	0.146029	0.152744	0.150965	0.138266	0.14327	0.14584	0.13242	0.168716	0.169848	0.155831	0.151296	0.129568	0.128116
350.69	0.0454564	0.0623972	0.0735306	0.0387006	0.0269444	0.0546307	0.0802523	0.0587185	0.0474109	0.0756848	0.0730811	0.0857023	0.0773853	0.106381	0.100505	0.122501	0.112359	0.124665	0.136259	0.14695	0.136139	0.142349	0.151924	0.145167	0.150446	0.150422	0.135402	0.142195	0.143875	0.133438	0.168161	0.167696	0.154772	0.150984	0.127782	0.12729
350.7	0.0457965	0.0613364	0.0729495	0.0374926	0.0270921	0.0531381	0.0790137	0.0573028	0.0454083	0.0751127	0.0709605	0.084025	0.0750122	0.102863	0.100826	0.121739	0.113241	0.122959	0.134133	0.145964	0.133745	0.142688	0.150871	0.143852	0.147754	0.149225	0.131907	0.140723	0.141262	0.134083	0.166919	0.164797	0.153079	0.150267	0.125653	0.126407
350.71	0.045851	0.0598531	0.0719713	0.0362746	0.0270818	0.0515541	0.0771524	0.0554749	0.0433809	0.0741934	0.0686743	0.0819455	0.0723425	0.0988686	0.100902	0.120567	0.113861	0.120801	0.131623	0.144415	0.130971	0.142619	0.149354	0.14204	0.144642	0.147344	0.127834	0.138819	0.138024	0.134336	0.164961	0.161148	0.150729	0.149025	0.123242	0.12548
350.72	0.0456354	0.0579878	0.0705796	0.0350279	0.0269266	0.0498898	0.074708	0.0532594	0.0413536	0.0729911	0.0662197	0.0795448	0.0694234	0.0944832	0.10066	0.118961	0.11419	0.118237	0.128799	0.142309	0.127834	0.142121	0.147426	0.139736	0.141107	0.144767	0.123238	0.136482	0.134193	0.13422	0.162286	0.156801	0.14773	0.147165	0.120538	0.124472
350.73	0.0451164	0.0557653	0.0687834	0.0337115	0.0266824	0.0481451	0.0716873	0.0506754	0.0393871	0.0715241	0.063591	0.0768965	0.0662936	0.089814	0.100062	0.116928	0.114205	0.115273	0.125673	0.139652	0.124355	0.141179	0.145118	0.13694	0.137105	0.14153	0.118191	0.133715	0.12982	0.133727	0.158905	0.151828	0.144112	0.144635	0.117525	0.123343
350.74	0.0442866	0.0531719	0.0665579	0.0322773	0.0263866	0.0463395	0.0681335	0.0478085	0.0375399	0.0697241	0.0607789	0.0740106	0.0629842	0.0849324	0.0990881	0.114464	0.113842	0.11188	0.122232	0.136444	0.120568	0.139777	0.142384	0.133682	0.132645	0.137667	0.112761	0.130495	0.124952	0.132814	0.154834	0.146304	0.139931	0.141441	0.114222	0.122003
350.75	0.0431628	0.0502092	0.0639001	0.0307055	0.0260337	0.0444504	0.0640917	0.0447709	0.0358522	0.0675124	0.0577777	0.0708551	0.0595333	0.0798654	0.0977412	0.111559	0.113027	0.108041	0.118461	0.132741	0.116498	0.137858	0.139211	0.129946	0.127739	0.133201	0.107011	0.126824	0.1196	0.131418	0.150081	0.140256	0.135234	0.137593	0.110613	0.120351
350.76	0.0417359	0.0469234	0.0608433	0.0290123	0.025573	0.0424509	0.0595955	0.0416326	0.0343167	0.0648788	0.05461	0.0674462	0.0558994	0.0746338	0.0959806	0.108185	0.111669	0.103755	0.114361	0.128588	0.112197	0.1354	0.135585	0.125727	0.122428	0.128206	0.10103	0.122736	0.113794	0.129494	0.144661	0.133681	0.130052	0.133115	0.106671	0.118314
350.77	0.0399885	0.043365	0.0574388	0.0272577	0.0249748	0.0403538	0.0547019	0.0384351	0.0328889	0.0618574	0.0512552	0.0638023	0.0520581	0.0692963	0.0937964	0.104342	0.109684	0.0990856	0.109942	0.124028	0.107703	0.132371	0.131551	0.121055	0.11676	0.122744	0.0948858	0.11829	0.107611	0.127004	0.138599	0.126623	0.124417	0.128033	0.102378	0.115882
350.78	0.0378912	0.0395445	0.0537168	0.0254552	0.0242206	0.038176	0.049455	0.0352021	0.0315141	0.0584668	0.0476852	0.0599601	0.0480081	0.0639095	0.0912139	0.0999977	0.107027	0.0940645	0.105227	0.119088	0.10305	0.128743	0.127142	0.116017	0.110767	0.116872	0.0885961	0.113528	0.101119	0.123922	0.131926	0.119148	0.11839	0.122387	0.097745	0.113032
350.79	0.0354515	0.0354688	0.0497263	0.0235535	0.023297	0.0358822	0.0438538	0.0319405	0.0301624	0.0547391	0.0438833	0.0559563	0.0437596	0.0585248	0.0882706	0.0951756	0.103714	0.0887539	0.100236	0.113798	0.0982704	0.124551	0.122391	0.110688	0.104488	0.110666	0.082151	0.108497	0.0944024	0.120229	0.124692	0.111315	0.112058	0.116188	0.0928134	0.109805
350.8	0.0327135	0.0311877	0.0455455	0.0215287	0.0221865	0.0334723	0.0379671	0.0286725	0.0288625	0.0506851	0.0398275	0.0517936	0.03934	0.0532224	0.0849899	0.0899423	0.0997412	0.0832509	0.0949728	0.108175	0.0933634	0.119836	0.117317	0.105122	0.0979991	0.104168	0.0755946	0.103258	0.0875411	0.115971	0.116956	0.103194	0.105518	0.10945	0.0876087	0.106252
350.81	0.0297754	0.0267696	0.0412645	0.0194029	0.0208866	0.0309433	0.0319121	0.025399	0.0276412	0.0462921	0.0354956	0.04749	0.0347596	0.0480969	0.0813602	0.0843534	0.0951791	0.0776185	0.0894181	0.102222	0.0883142	0.114656	0.111953	0.0993401	0.0913641	0.0973857	0.0690048	0.0978909	0.0806286	0.111178	0.1088	0.0948576	0.0988002	0.102196	0.0821759	0.102368
350.82	0.0267342	0.022238	0.0369805	0.0172632	0.0194598	0.0282867	0.0258023	0.0221335	0.0265	0.0415894	0.0309001	0.0431062	0.0300516	0.0432617	0.0773932	0.0784074	0.090131	0.0719042	0.0836003	0.0959759	0.0831123	0.10907	0.106358	0.0933928	0.0846231	0.0902996	0.0624484	0.0924556	0.07371	0.105867	0.100337	0.086387	0.0919697	0.0945082	0.0765855	0.0981692
350.83	0.0236293	0.0176181	0.0327214	0.0152177	0.017995	0.0254917	0.0197134	0.0189088	0.0254155	0.0366314	0.0261055	0.03869	0.0252616	0.0387684	0.0730998	0.0721088	0.0847032	0.0661285	0.0775641	0.0894912	0.077755	0.103108	0.100541	0.0873331	0.0778159	0.0829286	0.0559382	0.0869771	0.0668046	0.100054	0.0916881	0.0778318	0.0850849	0.0864877	0.0708951	0.0936673
350.84	0.0204664	0.0129861	0.0285134	0.013322	0.016515	0.022595	0.0137264	0.0157296	0.0243328	0.031467	0.0211772	0.034254	0.0204416	0.0345898	0.0685118	0.0655126	0.0789725	0.0603509	0.0713154	0.082781	0.0722716	0.0967776	0.0945467	0.0812115	0.0709582	0.075374	0.0495501	0.0814073	0.0599098	0.0937724	0.0829558	0.0692376	0.0781889	0.0782009	0.0651309	0.0888656
350.85	0.0172685	0.00842673	0.0243387	0.0115719	0.0150283	0.0196405	0.00789157	0.0125633	0.0232302	0.0261987	0.0161998	0.0298174	0.0156493	0.0306856	0.0636624	0.0587307	0.0730222	0.0546045	0.0649359	0.0758128	0.0666923	0.0900578	0.088395	0.0750525	0.0640568	0.0677064	0.0433448	0.0756951	0.0529821	0.0870746	0.0742427	0.0606655	0.0712518	0.0697299	0.0593285	0.0837728
350.86	0.0140616	0.00395668	0.0202037	0.00993262	0.0135062	0.0166319	0.00224346	0.00940812	0.0220904	0.0209341	0.0112458	0.0254392	0.0109532	0.0270219	0.0586044	0.0518739	0.0669308	0.0488672	0.0584673	0.0685944	0.0610555	0.0829481	0.0820792	0.0688786	0.0571729	0.0599679	0.0373275	0.0698363	0.0460876	0.0800035	0.0656341	0.0522143	0.0642519	0.0611438	0.0535328	0.0784415
350.87	0.010826	-0.00036215	0.0161473	0.00836669	0.0118759	0.013636	-0.00319292	0.00634038	0.0208968	0.0157675	0.00636681	0.0211871	0.00641134	0.0235752	0.0533605	0.0450005	0.0607501	0.0431611	0.0518918	0.0611933	0.0554193	0.0754925	0.0756109	0.062718	0.0503468	0.0522344	0.0314789	0.0638469	0.0393124	0.072606	0.0571822	0.0439985	0.0572378	0.0524681	0.047759	0.0728855
350.88	0.00756479	-0.00443312	0.0121739	0.00680221	0.0100836	0.0107194	-0.00834721	0.00345326	0.0196262	0.0107642	0.00160133	0.0171297	0.00205339	0.0203087	0.0479502	0.0381316	0.0545194	0.0375462	0.0451864	0.0536477	0.0497904	0.0677533	0.0690152	0.0566014	0.0436023	0.0446185	0.0257928	0.0577304	0.0327168	0.064938	0.0489238	0.0360895	0.0502497	0.0437448	0.0420255	0.0670986
350.89	0.00433037	-0.00818177	0.00827303	0.00521084	0.00811443	0.00790888	-0.0131547	0.000795135	0.0182582	0.00595299	-0.0030588	0.0132618	-0.00215836	0.0172204	0.042377	0.0313071	0.0482465	0.0320527	0.038384	0.0460191	0.044187	0.0598055	0.0622956	0.0505061	0.0369998	0.0371755	0.020244	0.0514731	0.0262938	0.0570718	0.0409373	0.0285349	0.0432812	0.0350572	0.0363744	0.0610809
350.9	0.00124851	-0.011569	0.0044792	0.00362244	0.00598099	0.00522849	-0.0175445	-0.00164053	0.0167441	0.00135225	-0.00761538	0.00956612	-0.00626713	0.0143023	0.0366322	0.0246	0.0419176	0.0267062	0.031529	0.0384268	0.0386211	0.0517653	0.0554387	0.0444277	0.0306252	0.0299238	0.0148208	0.0450851	0.0200105	0.0490429	0.0332661	0.0213542	0.0363264	0.0265403	0.0308275	0.0548311
350.91	-0.00158139	-0.0146121	0.000783808	0.00207977	0.00372484	0.00269463	-0.0214612	-0.00386216	0.015041	-0.00302796	-0.0120386	0.00603899	-0.0102608	0.011559	0.0307154	0.0181087	0.0355347	0.0214829	0.0247124	0.0309557	0.0330572	0.0437034	0.0484659	0.0383668	0.0245397	0.0228705	0.00953536	0.0385752	0.0138584	0.0408961	0.025948	0.0145318	0.0294339	0.0182856	0.0254128	0.0483679
350.92	-0.00409594	-0.0173003	-0.00281996	0.000636804	0.00140905	0.000281041	-0.0248954	-0.00589503	0.0131338	-0.00722056	-0.0162831	0.00264222	-0.014128	0.00900076	0.0246165	0.0118945	0.0291277	0.0164023	0.0180256	0.0237023	0.0274454	0.0356836	0.0414086	0.0323602	0.0187402	0.015983	0.00439399	0.0319642	0.00787419	0.0326807	0.0190244	0.00808499	0.0226453	0.0103931	0.0201217	0.041742
350.93	-0.00625093	-0.0196413	-0.00628522	-0.00071612	-0.000879546	-0.00207803	-0.0278615	-0.00776541	0.0110282	-0.0112389	-0.0203263	-0.0006241	-0.0178935	0.00662587	0.0183576	0.00594547	0.0227601	0.0114458	0.0115543	0.0167218	0.021774	0.027779	0.0342878	0.0264746	0.0131995	0.00922328	-0.000621261	0.0252866	0.0020618	0.0244428	0.0124748	0.00198189	0.0159703	0.00290886	0.0149336	0.0350076
350.94	-0.0079862	-0.0216645	-0.00958598	-0.00200128	-0.00307918	-0.00442286	-0.0303471	-0.00950212	0.00876196	-0.0151036	-0.0241063	-0.00373677	-0.0215783	0.00439916	0.0119855	0.000292826	0.0165112	0.00658415	0.00538889	0.0100224	0.0160225	0.0200284	0.0271337	0.0207632	0.0078594	0.00261139	-0.00553398	0.0185527	-0.00357395	0.0162948	0.0062395	-0.00378933	0.00941187	-0.00410447	0.00983382	0.0282315
350.95	-0.00929058	-0.023347	-0.0126894	-0.00320952	-0.00517886	-0.00678515	-0.0323287	-0.011087	0.0063623	-0.018787	-0.0275238	-0.00670134	-0.025135	0.00229159	0.00555088	-0.00506097	0.0104743	0.00182926	-0.00039505	0.00365243	0.0102554	0.012484	0.0199818	0.015247	0.00269186	-0.00380185	-0.0103072	0.0118265	-0.0090251	0.00833197	0.000241861	-0.00922316	0.00301654	-0.0105971	0.00480024	0.0214386
350.96	-0.0101443	-0.0246459	-0.0155574	-0.00434966	-0.00716427	-0.00918714	-0.0338117	-0.0125407	0.00382487	-0.0222383	-0.0305123	-0.00954721	-0.0285305	0.000280175	-0.000860681	-0.0100955	0.00470199	-0.00276536	-0.00572694	-0.00233736	0.00453314	0.00517188	0.0129066	0.00997749	-0.00235206	-0.0099672	-0.0148941	0.0051623	-0.0143003	0.000594405	-0.0055445	-0.0142996	-0.00312984	-0.0165337	-0.00019916	0.0146663
350.97	-0.0105036	-0.0255352	-0.0181606	-0.00537939	-0.00902656	-0.0115982	-0.0348058	-0.0138674	0.00115116	-0.0253842	-0.033057	-0.0123283	-0.0317478	-0.00167157	-0.00716559	-0.0148128	-0.000777138	-0.00719712	-0.0105874	-0.00792201	-0.00111588	-0.00192475	0.00594376	0.00502829	-0.00730073	-0.015875	-0.0192875	-0.0013942	-0.0194172	-0.00685477	-0.011082	-0.0190297	-0.00895062	-0.0218553	-0.00513876	0.00794981
350.98	-0.0103746	-0.0259886	-0.0204416	-0.00630325	-0.0107392	-0.0139787	-0.0353221	-0.0150655	-0.00165209	-0.028224	-0.035191	-0.0150667	-0.0347823	-0.00362611	-0.0132989	-0.0192085	-0.00599204	-0.0114851	-0.0150009	-0.0131087	-0.00666223	-0.00882269	-0.000870473	0.000409919	-0.0121347	-0.0215238	-0.0234659	-0.00783967	-0.0243968	-0.0139219	-0.0163342	-0.0234031	-0.0143853	-0.0265883	-0.00995103	0.00134498
350.99	-0.00976632	-0.0260342	-0.0223873	-0.00716571	-0.0123019	-0.0163183	-0.0353893	-0.0161211	-0.00457553	-0.0307451	-0.0369652	-0.0177587	-0.0375982	-0.00564315	-0.0192524	-0.0232673	-0.0109766	-0.0156709	-0.018994	-0.0178808	-0.0120973	-0.0155399	-0.00750931	-0.00391602	-0.0168436	-0.026907	-0.0273757	-0.0141489	-0.0292606	-0.0205222	-0.021272	-0.0274147	-0.0193261	-0.0307573	-0.0146209	-0.00509191
351	-0.00868782	-0.0257472	-0.0240021	-0.00795096	-0.013782	-0.0186262	-0.0350424	-0.0169978	-0.00761287	-0.0329201	-0.0384158	-0.0203998	-0.0401998	-0.00772027	-0.0250385	-0.0270292	-0.0157309	-0.0197614	-0.0225768	-0.0222407	-0.0174203	-0.0220712	-0.013957	-0.0080151	-0.0214314	-0.0320075	-0.0309922	-0.0202794	-0.0340217	-0.0266502	-0.0259042	-0.03106	-0.0237392	-0.0343686	-0.0191859	-0.0112905
351.01	-0.00719934	-0.0251928	-0.0253152	-0.00861082	-0.0152674	-0.0208756	-0.034336	-0.0177185	-0.010744	-0.0347678	-0.0395445	-0.0229833	-0.0425948	-0.0098942	-0.0306031	-0.0305441	-0.0202072	-0.0237514	-0.0258029	-0.0262006	-0.0225984	-0.0283434	-0.020222	-0.0119254	-0.0258896	-0.0367793	-0.0343003	-0.0261703	-0.0387175	-0.032288	-0.030235	-0.0343652	-0.0276221	-0.0374583	-0.0236794	-0.0172037
351.02	-0.00536562	-0.0244314	-0.0263691	-0.00910895	-0.0167964	-0.0229976	-0.033307	-0.0183445	-0.0139043	-0.0363004	-0.0403635	-0.0254528	-0.0447856	-0.0122231	-0.0358696	-0.0338254	-0.0243436	-0.0276122	-0.0287176	-0.0298165	-0.0275909	-0.0342908	-0.026256	-0.0156884	-0.0302381	-0.0412197	-0.037337	-0.0317312	-0.0433637	-0.0374069	-0.0342716	-0.0373721	-0.0310009	-0.0400639	-0.0281264	-0.0227966
351.03	-0.00325874	-0.0234921	-0.0272077	-0.00946074	-0.0183346	-0.0249399	-0.0320091	-0.0189077	-0.0170222	-0.0374769	-0.040865	-0.0277632	-0.0467249	-0.0147123	-0.0408101	-0.0368758	-0.0281189	-0.0313233	-0.0313471	-0.0331148	-0.0323573	-0.0398287	-0.03204	-0.019327	-0.0344931	-0.0453007	-0.0401839	-0.0368811	-0.0479811	-0.0420086	-0.0380363	-0.0401027	-0.033952	-0.042212	-0.0325182	-0.0280188
351.04	-0.000969509	-0.0223897	-0.0278622	-0.00966976	-0.0198647	-0.026687	-0.0304868	-0.0194188	-0.0200043	-0.0382657	-0.0410662	-0.0299001	-0.0483734	-0.0173224	-0.0453647	-0.0396919	-0.0315001	-0.0348506	-0.0337267	-0.0361183	-0.036903	-0.0449025	-0.0375968	-0.0228929	-0.0386115	-0.0489783	-0.042893	-0.0415779	-0.0525028	-0.0461196	-0.041512	-0.0425914	-0.0365697	-0.043933	-0.03684	-0.0328183
351.05	0.00141179	-0.0211033	-0.0283539	-0.00974436	-0.02134	-0.0282095	-0.0287985	-0.0198901	-0.0227998	-0.0386581	-0.0409605	-0.0318821	-0.0497273	-0.020044	-0.049485	-0.042271	-0.0344638	-0.0381488	-0.0359213	-0.0388786	-0.0412336	-0.0494867	-0.0428779	-0.0263527	-0.0425067	-0.0522383	-0.0454988	-0.0458102	-0.0568524	-0.0497529	-0.0446918	-0.0448162	-0.0389406	-0.0452617	-0.0410852	-0.0371604
351.06	0.00377668	-0.0196393	-0.0287002	-0.00965122	-0.0227193	-0.0294829	-0.0270052	-0.0203243	-0.0253271	-0.0387063	-0.0405396	-0.0336988	-0.0507852	-0.0228533	-0.0531468	-0.0446049	-0.0370663	-0.0411847	-0.0379565	-0.0414324	-0.0453416	-0.053532	-0.0478053	-0.0297041	-0.0461296	-0.0550677	-0.0480193	-0.0495622	-0.0609604	-0.0529288	-0.0475697	-0.0467762	-0.041098	-0.0462483	-0.0452626	-0.0410253
351.07	0.00608807	-0.0180223	-0.0289415	-0.00935448	-0.0240254	-0.0305053	-0.0251356	-0.0207397	-0.0274568	-0.0384645	-0.0398098	-0.0353239	-0.0515418	-0.0257477	-0.0563556	-0.046636	-0.0393653	-0.0439651	-0.0398151	-0.0437907	-0.0492016	-0.0570228	-0.0523611	-0.0329869	-0.0494938	-0.0574846	-0.050434	-0.0528556	-0.0647794	-0.0556679	-0.0501261	-0.0485026	-0.0430678	-0.0469261	-0.0493666	-0.044433
351.08	0.00829747	-0.0163033	-0.0290653	-0.00883501	-0.0252862	-0.0312858	-0.0231747	-0.0211904	-0.0291541	-0.0379495	-0.0387629	-0.0367464	-0.0519885	-0.0287521	-0.0591323	-0.0483029	-0.0414106	-0.0464901	-0.0414443	-0.0459588	-0.0527619	-0.0600087	-0.05659	-0.0362366	-0.0526476	-0.0595139	-0.0527298	-0.0557345	-0.068273	-0.0580216	-0.0523909	-0.0500502	-0.0449117	-0.0474115	-0.0533703	-0.0474004
351.09	0.0103678	-0.0145042	-0.0290313	-0.00809156	-0.0265078	-0.0318666	-0.0211353	-0.0216915	-0.030444	-0.037137	-0.0374206	-0.0379175	-0.0520947	-0.0318832	-0.061461	-0.049595	-0.04322	-0.0487896	-0.042821	-0.0479064	-0.0559709	-0.0625471	-0.0605322	-0.0394629	-0.055638	-0.0612038	-0.0549239	-0.0582295	-0.0714227	-0.0599454	-0.0544273	-0.0514419	-0.0466764	-0.0478331	-0.05725	-0.0499415
351.1	0.0123155	-0.0126255	-0.0288476	-0.00712894	-0.0276487	-0.0322838	-0.0190517	-0.0222139	-0.0313671	-0.036025	-0.0358207	-0.0388015	-0.0518326	-0.035105	-0.0633551	-0.0505375	-0.0448497	-0.0508586	-0.0439613	-0.0496055	-0.058813	-0.064728	-0.0641967	-0.0426808	-0.0584773	-0.0625936	-0.056976	-0.0603671	-0.074223	-0.0614164	-0.0562866	-0.0527097	-0.0483462	-0.0482613	-0.0610108	-0.0520493
351.11	0.0141477	-0.0106811	-0.0286164	-0.00599998	-0.0286418	-0.0325759	-0.0169789	-0.0227502	-0.0319406	-0.0346436	-0.0340456	-0.0393448	-0.0511822	-0.0383893	-0.0648644	-0.0511859	-0.0463014	-0.0526942	-0.0449	-0.0510546	-0.0612754	-0.0666265	-0.0675342	-0.0458355	-0.0611528	-0.0636948	-0.0588573	-0.0621936	-0.0766698	-0.062474	-0.057978	-0.0538838	-0.0499036	-0.0487084	-0.0646969	-0.0537347
351.12	0.0158058	-0.00869467	-0.0284283	-0.00476924	-0.0294626	-0.0327495	-0.0149388	-0.0232827	-0.0321532	-0.0330915	-0.0321519	-0.0395526	-0.0501784	-0.0416907	-0.0660493	-0.0516144	-0.0475234	-0.0543037	-0.0456566	-0.0522565	-0.0633367	-0.0682594	-0.0704762	-0.0488698	-0.0636873	-0.0645097	-0.0605966	-0.0637151	-0.0787584	-0.0631711	-0.0595198	-0.0549421	-0.0513383	-0.0491453	-0.0683507	-0.0550785
351.13	0.0172236	-0.00676645	-0.0282819	-0.00348777	-0.0301093	-0.0328469	-0.0129641	-0.0237597	-0.0319664	-0.0315051	-0.0301903	-0.0394952	-0.0488624	-0.0449637	-0.0668977	-0.0518211	-0.0485003	-0.0557374	-0.0462831	-0.0532549	-0.0649369	-0.0696392	-0.0730176	-0.051798	-0.0661067	-0.065011	-0.0622128	-0.0649257	-0.0804703	-0.0635722	-0.060919	-0.055887	-0.0525973	-0.0495547	-0.0719242	-0.0561507
351.14	0.018369	-0.00496554	-0.0281343	-0.00219038	-0.0306173	-0.0329027	-0.0110449	-0.0240961	-0.0314005	-0.0299952	-0.0282108	-0.0392341	-0.0472927	-0.0481915	-0.0673699	-0.0518433	-0.0492535	-0.0570144	-0.0467979	-0.0540971	-0.0660644	-0.0708053	-0.075193	-0.0546238	-0.068413	-0.0652032	-0.0636993	-0.0658462	-0.0818171	-0.0637152	-0.0621718	-0.0567612	-0.0536554	-0.0499318	-0.0753713	-0.0570168
351.15	0.019213	-0.00329849	-0.0279356	-0.000881181	-0.0310047	-0.0329453	-0.00921785	-0.0242382	-0.0305342	-0.0285623	-0.0262491	-0.038791	-0.0455223	-0.0513615	-0.0674525	-0.0516795	-0.0498097	-0.0581193	-0.0472268	-0.0548032	-0.0667541	-0.0717959	-0.0769681	-0.0573761	-0.0706263	-0.0650831	-0.0650469	-0.0665031	-0.0828359	-0.0636437	-0.0632471	-0.0576285	-0.0545124	-0.0502674	-0.0786502	-0.057734
351.16	0.0197234	-0.00178032	-0.027633	0.000421953	-0.0313219	-0.0329599	-0.00753701	-0.0242188	-0.029433	-0.0271918	-0.0243162	-0.0381512	-0.0436146	-0.0544612	-0.0671562	-0.0513557	-0.0502268	-0.0590145	-0.0475998	-0.0554138	-0.0670118	-0.0726094	-0.078274	-0.060018	-0.0727272	-0.0646267	-0.0662236	-0.0669041	-0.0834942	-0.0633715	-0.0641426	-0.0585058	-0.0552038	-0.0505381	-0.0816972	-0.0583224
351.17	0.0198855	-0.000447996	-0.0271927	0.00168203	-0.0316007	-0.0329198	-0.00599596	-0.0240951	-0.0281026	-0.0258949	-0.022434	-0.0373282	-0.041578	-0.057448	-0.0664448	-0.050869	-0.050503	-0.0596462	-0.0479369	-0.055944	-0.0668658	-0.0732482	-0.0790774	-0.0624911	-0.0747194	-0.0638459	-0.067213	-0.0670133	-0.0837295	-0.0629416	-0.064847	-0.0593384	-0.0556993	-0.0507436	-0.0844321	-0.0587946
351.18	0.0197132	0.000643977	-0.026611	0.00281132	-0.0318336	-0.0328492	-0.00458367	-0.0238983	-0.0265585	-0.0246819	-0.0206527	-0.0363125	-0.0394428	-0.0602847	-0.0653014	-0.0502706	-0.0506012	-0.0600187	-0.0482622	-0.0564249	-0.0663486	-0.0736535	-0.0793972	-0.0647498	-0.076564	-0.0627645	-0.0679846	-0.0668148	-0.0835172	-0.062387	-0.065341	-0.0601161	-0.0559145	-0.0508749	-0.0867961	-0.059203
351.19	0.0191942	0.00146744	-0.0258809	0.00380159	-0.0319947	-0.0328063	-0.00330551	-0.0236808	-0.0247953	-0.0235352	-0.0190118	-0.0351491	-0.0372542	-0.0629307	-0.0637485	-0.0495887	-0.0504954	-0.0601082	-0.0486211	-0.0568853	-0.0655138	-0.0737696	-0.0792698	-0.0668194	-0.0782202	-0.0614279	-0.0685079	-0.0662841	-0.0828451	-0.0617522	-0.0656055	-0.0608683	-0.0558489	-0.050963	-0.0887471	-0.0595716
351.2	0.018312	0.00202195	-0.0250494	0.00470509	-0.0320593	-0.0328236	-0.00216456	-0.0234442	-0.0228125	-0.022447	-0.0175357	-0.0339166	-0.0350697	-0.0653475	-0.0618279	-0.0488526	-0.0502142	-0.0599264	-0.0490561	-0.0573363	-0.0644208	-0.0736015	-0.0787537	-0.0687049	-0.0796607	-0.0599224	-0.0687482	-0.0654468	-0.0817405	-0.0610365	-0.0656325	-0.0615959	-0.0555227	-0.0510326	-0.090281	-0.0599457
351.21	0.0170461	0.0023195	-0.0241697	0.0055288	-0.0319912	-0.0329254	-0.00114943	-0.0231909	-0.020673	-0.0214223	-0.0161936	-0.0326722	-0.0329037	-0.0675059	-0.0595619	-0.0480456	-0.0497368	-0.0595111	-0.0495478	-0.0577864	-0.0631427	-0.0731793	-0.0779149	-0.0703628	-0.0809023	-0.0583499	-0.0686765	-0.0643896	-0.080217	-0.0602637	-0.0654169	-0.0622725	-0.0550003	-0.0510976	-0.0913524	-0.0603235
351.22	0.0153758	0.00234854	-0.0233217	0.00629766	-0.0317716	-0.0331072	-0.000267079	-0.0228636	-0.0184416	-0.0203652	-0.0149285	-0.031459	-0.030724	-0.0694195	-0.056994	-0.0471667	-0.0490865	-0.0588756	-0.0500492	-0.0582152	-0.061736	-0.0725636	-0.0768198	-0.0717478	-0.0819739	-0.0567905	-0.0682726	-0.063241	-0.0783397	-0.0594643	-0.0649551	-0.0629009	-0.0543083	-0.0511526	-0.0919057	-0.0606804
351.23	0.0133014	0.00214566	-0.0225543	0.00701256	-0.0314661	-0.0333364	0.000439264	-0.0224432	-0.0161579	-0.0192503	-0.0137348	-0.0303181	-0.0285281	-0.0711074	-0.0542072	-0.0462132	-0.048344	-0.0580135	-0.0505895	-0.058631	-0.060232	-0.0718159	-0.0755614	-0.0728374	-0.0828984	-0.0553027	-0.0675219	-0.0621536	-0.0761612	-0.058638	-0.0642437	-0.0634885	-0.0534843	-0.051231	-0.0919232	-0.0609969
351.24	0.0108587	0.00173796	-0.021859	0.0076611	-0.0311523	-0.0335712	0.000947727	-0.0219386	-0.0138902	-0.0181071	-0.0126521	-0.029256	-0.0263066	-0.0725823	-0.0512984	-0.0451309	-0.0476013	-0.0569285	-0.0512092	-0.0590848	-0.0586519	-0.0709639	-0.0742044	-0.0736444	-0.0836925	-0.0539381	-0.0664103	-0.0612627	-0.0737434	-0.0577716	-0.06331	-0.0640229	-0.0525897	-0.0513541	-0.0914187	-0.0612864
351.25	0.00811181	0.00114656	-0.0212094	0.00818348	-0.0308726	-0.033803	0.00125168	-0.0213322	-0.0116791	-0.0169484	-0.0117146	-0.0282357	-0.0241182	-0.0737735	-0.0483602	-0.043914	-0.0468933	-0.0556843	-0.0519044	-0.0595998	-0.0570476	-0.0700182	-0.0728467	-0.0741747	-0.0843591	-0.0527819	-0.0649996	-0.060601	-0.0711565	-0.056897	-0.062168	-0.0644715	-0.0517024	-0.0515518	-0.0904002	-0.0615781
351.26	0.00516648	0.000409271	-0.0205784	0.00852369	-0.0306618	-0.0340402	0.00138151	-0.0206017	-0.00956413	-0.0158131	-0.0110037	-0.0272312	-0.0220451	-0.0746007	-0.0454719	-0.0426217	-0.0462813	-0.0543246	-0.0527021	-0.0601419	-0.0554576	-0.068987	-0.0715229	-0.0744044	-0.0848538	-0.0518492	-0.0633705	-0.060126	-0.0684237	-0.0560691	-0.06088	-0.0647798	-0.0508621	-0.0518703	-0.0888794	-0.0618681
351.27	0.00209881	-0.000381513	-0.019971	0.00864277	-0.0305288	-0.0342519	0.00136559	-0.0197163	-0.0075883	-0.0147717	-0.0105966	-0.0262963	-0.0201586	-0.0750242	-0.0427291	-0.0413602	-0.0457934	-0.052872	-0.0536141	-0.060652	-0.0538705	-0.0678419	-0.0702364	-0.0743429	-0.0851818	-0.0511118	-0.0615529	-0.0598061	-0.065633	-0.0552993	-0.0594987	-0.0649337	-0.0500825	-0.0523081	-0.0868831	-0.0621882
351.28	-0.000946758	-0.00117046	-0.0194191	0.00855015	-0.0304271	-0.0344177	0.00120865	-0.0187041	-0.00580324	-0.0139111	-0.0105379	-0.0254827	-0.0185097	-0.0750278	-0.0402304	-0.0402018	-0.0454751	-0.0513627	-0.0546194	-0.0611003	-0.0523562	-0.0665814	-0.0690223	-0.0740388	-0.0853644	-0.0505838	-0.0595292	-0.0596666	-0.0628944	-0.0545916	-0.0580567	-0.0649758	-0.0493993	-0.0528069	-0.0844312	-0.0625693
351.29	-0.00385418	-0.00196421	-0.0189067	0.00830389	-0.0302961	-0.0345484	0.000897903	-0.0176097	-0.00425265	-0.0133134	-0.0108576	-0.0248722	-0.0171669	-0.0745951	-0.03804	-0.0391697	-0.0453691	-0.0498582	-0.055649	-0.061457	-0.0509925	-0.0652257	-0.0678858	-0.0735325	-0.0854119	-0.0503122	-0.057352	-0.0597441	-0.0602953	-0.0539592	-0.0566207	-0.0649771	-0.0488597	-0.0533056	-0.0815464	-0.0630274
351.3	-0.00654286	-0.00277295	-0.0183884	0.00793759	-0.030092	-0.0346523	0.000440241	-0.016464	-0.00297231	-0.0130404	-0.0115092	-0.024509	-0.0161719	-0.073733	-0.0361295	-0.03826	-0.0454718	-0.0483835	-0.0566279	-0.061709	-0.0498557	-0.063769	-0.0668058	-0.0728243	-0.0853548	-0.0503227	-0.0550836	-0.0600542	-0.0578891	-0.0534283	-0.0552897	-0.0650166	-0.0484584	-0.0537546	-0.0783118	-0.0635466
351.31	-0.00895877	-0.00360797	-0.0178747	0.00744658	-0.0298029	-0.0347541	-0.000141817	-0.0152618	-0.00196801	-0.0131048	-0.012439	-0.0244	-0.0155294	-0.0724276	-0.0344544	-0.0374996	-0.0457784	-0.0469768	-0.0574986	-0.0618431	-0.0489748	-0.0622313	-0.0657932	-0.0719127	-0.0852204	-0.0506085	-0.052786	-0.0605723	-0.0556924	-0.0529721	-0.0541295	-0.0651441	-0.0481453	-0.0541331	-0.0748187	-0.0640921
351.32	-0.0110788	-0.00443243	-0.0173278	0.00684189	-0.0293925	-0.0348482	-0.000842468	-0.0140407	-0.00125357	-0.0135174	-0.0136005	-0.024557	-0.0152705	-0.0707031	-0.0330043	-0.0369777	-0.0462317	-0.0456257	-0.0582347	-0.0618454	-0.0483515	-0.0606024	-0.0648729	-0.070792	-0.0850381	-0.0511438	-0.0505311	-0.0612618	-0.0537049	-0.052565	-0.053166	-0.0653763	-0.0478948	-0.0544027	-0.0711901	-0.0646092
351.33	-0.012884	-0.00523194	-0.0167132	0.00609672	-0.0288474	-0.0349063	-0.00160316	-0.012816	-0.000834132	-0.0142318	-0.0149652	-0.0249233	-0.0153831	-0.0686059	-0.0317858	-0.0367601	-0.0467612	-0.0443526	-0.0588033	-0.0617282	-0.0479826	-0.0588865	-0.0640709	-0.0695091	-0.0847787	-0.0518587	-0.0483587	-0.0620826	-0.0519724	-0.0522209	-0.0524384	-0.065749	-0.0476798	-0.0545379	-0.0675035	-0.0650403
351.34	-0.0144046	-0.00597812	-0.0160394	0.00523987	-0.0281596	-0.0349053	-0.0023619	-0.0115931	-0.000692073	-0.015168	-0.016475	-0.0254502	-0.0158137	-0.0661914	-0.0308034	-0.0368418	-0.0473318	-0.0431648	-0.0591972	-0.0615237	-0.0478358	-0.0571119	-0.0633821	-0.0680951	-0.0844067	-0.0526679	-0.0462584	-0.0630096	-0.0505078	-0.0519316	-0.0519486	-0.0662343	-0.0474773	-0.0545057	-0.063814	-0.0653303
351.35	-0.0156734	-0.00664914	-0.0153223	0.00430917	-0.0273312	-0.0348215	-0.00312233	-0.010387	-0.000806414	-0.016226	-0.0180822	-0.026122	-0.0165146	-0.0635373	-0.0300402	-0.0371983	-0.0479225	-0.0420855	-0.059394	-0.0612278	-0.0478368	-0.055287	-0.0627791	-0.0665835	-0.0838693	-0.0535212	-0.0441931	-0.063987	-0.0493378	-0.0516972	-0.0516468	-0.066796	-0.0472461	-0.0543033	-0.0601413	-0.0654759
351.36	-0.0166855	-0.0072421	-0.0145421	0.0033219	-0.0263858	-0.0346601	-0.00389793	-0.00922454	-0.00116442	-0.0173592	-0.0198	-0.0269088	-0.0175047	-0.0607125	-0.0294655	-0.0377846	-0.0485428	-0.0411917	-0.0594209	-0.0608606	-0.0480139	-0.0534258	-0.0622761	-0.0649427	-0.0831621	-0.0544237	-0.0421689	-0.0649946	-0.0484594	-0.0515103	-0.051433	-0.0674256	-0.0469508	-0.0539462	-0.0564748	-0.065474
351.37	-0.0174311	-0.00780484	-0.0136968	0.00228618	-0.0253525	-0.034373	-0.00468068	-0.00810038	-0.00177994	-0.0185494	-0.021611	-0.0277911	-0.0187605	-0.0577718	-0.0290686	-0.0385623	-0.049217	-0.0405803	-0.0593664	-0.0604525	-0.0484157	-0.0515586	-0.0619272	-0.0631845	-0.0822785	-0.0553801	-0.0402252	-0.0660216	-0.0478402	-0.0513242	-0.0512493	-0.0681334	-0.0465493	-0.0534784	-0.0528336	-0.0653383
351.38	-0.0179094	-0.00836626	-0.0128045	0.00117451	-0.0242636	-0.0339709	-0.00548999	-0.00701982	-0.00266898	-0.0198118	-0.0235048	-0.0287355	-0.0202348	-0.0547535	-0.0288847	-0.0395163	-0.0500035	-0.0402617	-0.0592746	-0.0600661	-0.0490319	-0.0497185	-0.0617599	-0.0614048	-0.0812023	-0.0563657	-0.0383865	-0.0670617	-0.0474693	-0.0510838	-0.0510633	-0.0688855	-0.0460381	-0.0529565	-0.0492784	-0.0650607
351.39	-0.0181221	-0.00897878	-0.0119297	-1.29194e-05	-0.0231985	-0.0334868	-0.00636067	-0.00597744	-0.00381502	-0.0211411	-0.0254214	-0.0297295	-0.0218656	-0.0516327	-0.0289474	-0.0406509	-0.0508768	-0.0401941	-0.0591371	-0.0597253	-0.0498386	-0.0479168	-0.0617848	-0.0596835	-0.0799647	-0.0573413	-0.0366917	-0.0680579	-0.0473507	-0.0507854	-0.0508424	-0.0696533	-0.0454462	-0.0523876	-0.0459137	-0.0646079
351.4	-0.0181017	-0.00966249	-0.0111341	-0.0011872	-0.0222147	-0.032907	-0.00731027	-0.00498776	-0.00517938	-0.0225319	-0.0272694	-0.0307284	-0.023627	-0.0483928	-0.0291968	-0.042	-0.0517667	-0.0403314	-0.058911	-0.0594352	-0.0507875	-0.0461698	-0.0620116	-0.0580475	-0.0785833	-0.0583204	-0.0352087	-0.0689382	-0.0474849	-0.0504632	-0.0505871	-0.0704155	-0.0448415	-0.0517674	-0.0427974	-0.0639666
351.41	-0.017884	-0.0103891	-0.0104499	-0.00230314	-0.0212882	-0.0321672	-0.00835221	-0.00408867	-0.00665967	-0.0239997	-0.0290005	-0.0316877	-0.0254844	-0.0450689	-0.0295365	-0.0435011	-0.0526201	-0.040631	-0.0585986	-0.0591973	-0.0518159	-0.0444692	-0.0624462	-0.056483	-0.0770525	-0.0593152	-0.0339797	-0.0696579	-0.0478402	-0.0501088	-0.0502875	-0.0711904	-0.0442421	-0.0511418	-0.0399517	-0.0631395
351.42	-0.0174999	-0.0111367	-0.00987716	-0.00338583	-0.0203346	-0.0312384	-0.00946143	-0.00329559	-0.00818079	-0.025544	-0.0306027	-0.0325446	-0.0274094	-0.0417178	-0.0299382	-0.0451056	-0.0533904	-0.0410496	-0.0582106	-0.0590141	-0.0528973	-0.0428012	-0.0630869	-0.055002	-0.0753607	-0.0603631	-0.0329823	-0.070144	-0.048349	-0.049724	-0.0499526	-0.0719985	-0.0436576	-0.050521	-0.0373754	-0.062109
351.43	-0.0170207	-0.0118595	-0.00939755	-0.0044313	-0.0193037	-0.0301425	-0.0106167	-0.00261913	-0.00967967	-0.0271338	-0.0320537	-0.0332403	-0.0293742	-0.0383591	-0.030408	-0.0467864	-0.0540903	-0.0415423	-0.0577692	-0.0588603	-0.0539504	-0.0411636	-0.0639149	-0.0535939	-0.0734729	-0.0614815	-0.0321972	-0.0703808	-0.0489714	-0.0493366	-0.0496036	-0.0728385	-0.0431349	-0.0499332	-0.0350918	-0.0608698
351.44	-0.0165103	-0.0124938	-0.00900497	-0.00542771	-0.0181886	-0.0288903	-0.0117958	-0.00209044	-0.0111337	-0.0287392	-0.0333202	-0.0337231	-0.0313595	-0.035062	-0.0309279	-0.048494	-0.0547097	-0.0420571	-0.0572854	-0.0587478	-0.0549209	-0.0396013	-0.0648802	-0.0522792	-0.0713586	-0.0626635	-0.0315992	-0.0704092	-0.0496493	-0.0489121	-0.0492212	-0.0737028	-0.0427168	-0.049415	-0.0331513	-0.0594468
351.45	-0.0160194	-0.0130134	-0.00869778	-0.00635517	-0.0169749	-0.027447	-0.013002	-0.00175995	-0.0125346	-0.0303374	-0.0343719	-0.033943	-0.0333369	-0.031915	-0.0314899	-0.0501749	-0.0552502	-0.0425724	-0.0567692	-0.0586077	-0.0557399	-0.0381496	-0.0659228	-0.0510562	-0.0690577	-0.0639033	-0.0311581	-0.0702528	-0.0503888	-0.04842	-0.0487933	-0.0745529	-0.0424294	-0.0490384	-0.0316046	-0.0578923
351.46	-0.0155701	-0.013402	-0.00848683	-0.00713977	-0.0156676	-0.0257676	-0.0142154	-0.00167706	-0.0138489	-0.031918	-0.0351982	-0.0338335	-0.035259	-0.0289656	-0.0321035	-0.0517645	-0.0556987	-0.0430429	-0.0562134	-0.0583484	-0.0563266	-0.0368095	-0.0670429	-0.049982	-0.0666571	-0.0651463	-0.0308366	-0.0699421	-0.0512323	-0.0478811	-0.0482813	-0.0754156	-0.0422623	-0.0488874	-0.0304699	-0.0562406
351.47	-0.0151452	-0.0136669	-0.00838209	-0.00775267	-0.0142925	-0.0238622	-0.0153944	-0.0018571	-0.0150642	-0.0334511	-0.0357952	-0.0334143	-0.0370908	-0.0262641	-0.0327755	-0.0532184	-0.0560222	-0.0434551	-0.0556272	-0.0579152	-0.0566464	-0.0356579	-0.068253	-0.0491375	-0.0641916	-0.0663581	-0.030617	-0.0695365	-0.052166	-0.0472848	-0.0476506	-0.0763264	-0.0422152	-0.0489938	-0.0297544	-0.0545463
351.48	-0.0147392	-0.0138602	-0.0083761	-0.00819047	-0.0128177	-0.0217586	-0.0165186	-0.00230226	-0.016212	-0.0349318	-0.0361625	-0.0327357	-0.0387935	-0.0238057	-0.033497	-0.0545343	-0.0561667	-0.043783	-0.055009	-0.0572901	-0.0566753	-0.034813	-0.0695311	-0.0485044	-0.0617201	-0.067522	-0.0305126	-0.0690579	-0.0531436	-0.0466256	-0.0469344	-0.0772864	-0.0422891	-0.0493661	-0.0294494	-0.0528106
351.49	-0.0143191	-0.0139858	-0.00849525	-0.00847053	-0.0112243	-0.0195171	-0.0175743	-0.00297651	-0.0172792	-0.0363765	-0.0363189	-0.0318258	-0.0403335	-0.0215623	-0.034248	-0.0557317	-0.0560827	-0.0440265	-0.0543707	-0.0564711	-0.0564128	-0.0343671	-0.0707799	-0.0480072	-0.0592797	-0.0686308	-0.0305558	-0.0685108	-0.0541217	-0.0458741	-0.0461294	-0.078262	-0.0424258	-0.0499321	-0.0295495	-0.0510422
351.5	-0.0138423	-0.0140753	-0.00882632	-0.00863974	-0.00952216	-0.0172101	-0.0185255	-0.00386032	-0.0182541	-0.0378054	-0.0363104	-0.0306977	-0.0416752	-0.019493	-0.035056	-0.056784	-0.0557471	-0.0441862	-0.0537333	-0.0555298	-0.055893	-0.0343514	-0.071873	-0.0475489	-0.0569079	-0.0696427	-0.030779	-0.0679173	-0.0550919	-0.0450989	-0.0452405	-0.0792035	-0.0425318	-0.0505957	-0.0300547	-0.0492786
351.51	-0.0133734	-0.0141664	-0.00939736	-0.00874835	-0.007745	-0.0148875	-0.0193199	-0.00498834	-0.0191456	-0.0392136	-0.0361416	-0.0293438	-0.042805	-0.0175955	-0.0359594	-0.0576428	-0.0550778	-0.0442785	-0.053087	-0.0545496	-0.0550948	-0.0347242	-0.072721	-0.0470882	-0.0546331	-0.0705206	-0.0312131	-0.0672932	-0.0560432	-0.0443714	-0.0442611	-0.0800445	-0.0425916	-0.0512951	-0.0309118	-0.0475439
351.52	-0.0129844	-0.0142669	-0.0101451	-0.00882669	-0.00592271	-0.0125772	-0.0199148	-0.0063226	-0.0199592	-0.040616	-0.0358099	-0.027776	-0.0437246	-0.0158632	-0.0369139	-0.0582448	-0.0540461	-0.0443107	-0.0523987	-0.0536074	-0.0539882	-0.0354238	-0.0732648	-0.046625	-0.0525093	-0.0712164	-0.0318666	-0.0666151	-0.0569483	-0.0436984	-0.0431847	-0.080732	-0.0426062	-0.0520155	-0.0320607	-0.0458632
351.53	-0.0127177	-0.0144038	-0.0109774	-0.00889535	-0.00407149	-0.0103377	-0.02034	-0.00777789	-0.0206886	-0.0419755	-0.0352991	-0.0260028	-0.0444466	-0.0143251	-0.0378595	-0.0585096	-0.0526967	-0.0442749	-0.0516646	-0.0527357	-0.05257	-0.0364071	-0.0734848	-0.0461864	-0.0505561	-0.0716901	-0.0326776	-0.0658788	-0.0577713	-0.0430674	-0.0420258	-0.0812517	-0.0426027	-0.052743	-0.0334195	-0.0442483
351.54	-0.0125902	-0.0145887	-0.0118496	-0.00896269	-0.00219832	-0.00819173	-0.0205972	-0.00928147	-0.0213475	-0.0432121	-0.0346	-0.0240103	-0.0449604	-0.0129959	-0.0387494	-0.0584224	-0.0510918	-0.0441618	-0.050899	-0.0519281	-0.0509093	-0.0376398	-0.0733368	-0.0457569	-0.0487829	-0.0719707	-0.0335747	-0.0650899	-0.0584605	-0.042486	-0.040789	-0.0815787	-0.0426465	-0.0534602	-0.0349204	-0.0427089
351.55	-0.0125868	-0.0148477	-0.0127285	-0.00902849	-0.000305318	-0.00613315	-0.0206993	-0.0108182	-0.0219014	-0.044241	-0.0337032	-0.02183	-0.0452576	-0.0118677	-0.0395475	-0.0579264	-0.0492795	-0.0439935	-0.0501399	-0.0511833	-0.0490497	-0.0390385	-0.0727656	-0.0453427	-0.0472254	-0.0720625	-0.0345072	-0.06424	-0.0589708	-0.0419997	-0.0394728	-0.0816644	-0.0427529	-0.0541143	-0.0365058	-0.0412576
351.56	-0.0126986	-0.015236	-0.0135692	-0.00912775	0.0015545	-0.00416509	-0.0206333	-0.0124247	-0.0222604	-0.0450355	-0.032615	-0.0195182	-0.0453378	-0.0109558	-0.0402128	-0.0570036	-0.0473164	-0.0437649	-0.049404	-0.050523	-0.047004	-0.0405303	-0.0717617	-0.0449418	-0.0458984	-0.0719791	-0.035412	-0.0632359	-0.0592289	-0.0415838	-0.0381118	-0.0814647	-0.0429102	-0.0546733	-0.0381275	-0.0399055
351.57	-0.0129601	-0.0157538	-0.0143697	-0.00929738	0.00338431	-0.00233194	-0.0203644	-0.014114	-0.0223652	-0.0455677	-0.0313674	-0.0171614	-0.0451872	-0.0102671	-0.0407393	-0.055639	-0.0451863	-0.0434514	-0.0486814	-0.0499616	-0.0448301	-0.042052	-0.0704167	-0.0445597	-0.0448066	-0.0717452	-0.0362467	-0.0619762	-0.0591738	-0.0412391	-0.0367092	-0.0809621	-0.0430529	-0.0551204	-0.0397495	-0.0386965
351.58	-0.0134167	-0.016395	-0.0151457	-0.0095104	0.00520177	-0.000681311	-0.0199122	-0.0158519	-0.0222371	-0.0457739	-0.0300106	-0.014835	-0.0448137	-0.00983905	-0.0411336	-0.0538877	-0.042907	-0.04307	-0.0479696	-0.0495235	-0.0425704	-0.0435708	-0.0687882	-0.0442311	-0.0439209	-0.0713754	-0.0369411	-0.0604478	-0.0587785	-0.0409581	-0.0352694	-0.0801821	-0.0431705	-0.055429	-0.0413468	-0.0376621
351.59	-0.0141286	-0.017174	-0.0159083	-0.00970056	0.00693771	0.000754232	-0.019356	-0.0176012	-0.021851	-0.0455991	-0.0285808	-0.0126243	-0.0442384	-0.00968321	-0.0414074	-0.0517991	-0.0405478	-0.042629	-0.0472712	-0.0492128	-0.0402651	-0.0451239	-0.0669394	-0.0439778	-0.0432314	-0.0709075	-0.0374705	-0.0586546	-0.0580361	-0.0407331	-0.0338065	-0.0791137	-0.0433221	-0.0556375	-0.0428731	-0.0367823
351.6	-0.0150701	-0.0180886	-0.0166806	-0.00986966	0.00853994	0.00196579	-0.0187565	-0.0192646	-0.0212251	-0.0450542	-0.0271027	-0.0105923	-0.0434424	-0.00978952	-0.041574	-0.0493731	-0.0381887	-0.0421235	-0.0465765	-0.049007	-0.0379752	-0.0467227	-0.0649299	-0.0437788	-0.042709	-0.0703699	-0.037832	-0.0566737	-0.0569591	-0.0405332	-0.0323408	-0.0777127	-0.043529	-0.0557664	-0.0442848	-0.0360176
351.61	-0.0161931	-0.0191169	-0.017437	-0.0100466	0.00997252	0.0029664	-0.0181256	-0.0207946	-0.0204259	-0.0441666	-0.0256115	-0.0087379	-0.0423423	-0.0101113	-0.0416242	-0.0465941	-0.0358783	-0.0415548	-0.0458919	-0.0488822	-0.0357463	-0.0483642	-0.0627903	-0.0436165	-0.0423305	-0.0698328	-0.0380284	-0.0545983	-0.0555902	-0.0403725	-0.0309081	-0.0759742	-0.0438205	-0.0558411	-0.0455102	-0.0353105
351.62	-0.0173899	-0.0202162	-0.0181402	-0.0102035	0.0111859	0.00375461	-0.0174834	-0.0221394	-0.0195166	-0.0429988	-0.0242006	-0.00704306	-0.0409183	-0.0106037	-0.0415904	-0.0435314	-0.0337066	-0.0409062	-0.0453039	-0.0488223	-0.0335923	-0.0500053	-0.0605474	-0.0435031	-0.0420596	-0.0693246	-0.0380347	-0.0525094	-0.0540224	-0.0402674	-0.0295338	-0.0739478	-0.0441978	-0.0558663	-0.0465028	-0.0346758
351.63	-0.0185867	-0.021315	-0.0187013	-0.0103459	0.0121244	0.00432053	-0.0168564	-0.023289	-0.0185393	-0.0416797	-0.0229928	-0.00547592	-0.0392431	-0.0112075	-0.0415053	-0.0402794	-0.0317494	-0.0401621	-0.0448885	-0.0488271	-0.0315145	-0.0515976	-0.0582158	-0.0434232	-0.0418793	-0.0688937	-0.0378437	-0.0504463	-0.0523098	-0.0401871	-0.0282358	-0.0716516	-0.0446746	-0.0558391	-0.0472485	-0.0341488
351.64	-0.0197335	-0.0223277	-0.0190747	-0.0104877	0.0127953	0.0046617	-0.0162391	-0.0242287	-0.0175483	-0.0403053	-0.0220564	-0.00405513	-0.0373979	-0.0118885	-0.0413628	-0.0368752	-0.030025	-0.0393519	-0.0446316	-0.048882	-0.02953	-0.0531057	-0.0558173	-0.0433754	-0.0417676	-0.0685418	-0.0374994	-0.0483784	-0.0505069	-0.0401097	-0.027049	-0.069087	-0.0452902	-0.055731	-0.0477541	-0.0337599
351.65	-0.0207773	-0.0231709	-0.0192276	-0.0106766	0.0131844	0.00477543	-0.015595	-0.0249556	-0.0165325	-0.0388964	-0.0214232	-0.00281901	-0.0354755	-0.0126029	-0.0411275	-0.0334355	-0.0285285	-0.0385144	-0.0444704	-0.04892	-0.0276528	-0.0544938	-0.0533745	-0.0433546	-0.0417227	-0.0682362	-0.037079	-0.0462379	-0.0486681	-0.0400571	-0.0260155	-0.0662575	-0.0460385	-0.0555249	-0.0480126	-0.0335155
351.66	-0.0216836	-0.0237857	-0.0191809	-0.0109323	0.0133003	0.00464995	-0.0148877	-0.0254923	-0.015467	-0.0374931	-0.0211377	-0.00182764	-0.0335206	-0.0133402	-0.040775	-0.0300901	-0.0272733	-0.0376809	-0.0443785	-0.0488628	-0.0259152	-0.0557313	-0.0508682	-0.0433749	-0.0417633	-0.0679043	-0.0366731	-0.0440104	-0.046816	-0.0400151	-0.0252042	-0.0631934	-0.0468706	-0.0551636	-0.048042	-0.0334226
351.67	-0.0224488	-0.0241303	-0.0189664	-0.0112401	0.0131626	0.00430683	-0.0141144	-0.0258753	-0.0143464	-0.0361349	-0.0212039	-0.0011582	-0.0315287	-0.0141023	-0.0402574	-0.0269279	-0.0262064	-0.0368685	-0.0442958	-0.0486587	-0.024364	-0.0567501	-0.0482888	-0.0434666	-0.041925	-0.0674945	-0.036306	-0.0417081	-0.0449967	-0.0399495	-0.0246573	-0.0599968	-0.047704	-0.0545551	-0.047877	-0.0334745
351.68	-0.0230937	-0.0242608	-0.0185879	-0.011556	0.0128394	0.00374992	-0.0132786	-0.0261574	-0.0131934	-0.0348281	-0.0216018	-0.000797458	-0.029535	-0.0148656	-0.0395241	-0.0240074	-0.0253276	-0.0360784	-0.0441598	-0.0483096	-0.0231091	-0.0574884	-0.0456601	-0.0436312	-0.0422157	-0.0670203	-0.0359985	-0.0393546	-0.0432551	-0.0398607	-0.0244101	-0.0567729	-0.0484951	-0.0536356	-0.0475458	-0.0336393
351.69	-0.0236502	-0.0242156	-0.0180197	-0.0118448	0.0123376	0.00297377	-0.0123436	-0.0263544	-0.0120067	-0.0335736	-0.0222905	-0.000765927	-0.0276182	-0.0156294	-0.0385165	-0.0213783	-0.0246128	-0.0352911	-0.0439103	-0.0478137	-0.0221883	-0.0578961	-0.0430055	-0.0438576	-0.0426037	-0.0664608	-0.0358025	-0.036942	-0.0416206	-0.039762	-0.0244756	-0.053589	-0.0492053	-0.0523935	-0.0470694	-0.0338797
351.7	-0.0241271	-0.0239916	-0.0172424	-0.0121096	0.011613	0.00199844	-0.0112775	-0.0264633	-0.0107936	-0.0323334	-0.0232119	-0.00108074	-0.0258207	-0.0164044	-0.0371868	-0.0190651	-0.0239954	-0.0344841	-0.0434989	-0.0471666	-0.0215698	-0.0579283	-0.0403831	-0.0441457	-0.0430092	-0.0657409	-0.0357084	-0.034436	-0.0401181	-0.0396363	-0.0248292	-0.0504837	-0.0497709	-0.0508478	-0.0464965	-0.0341425
351.71	-0.0245049	-0.0235753	-0.016266	-0.0123547	0.0106673	0.000856958	-0.0100896	-0.0264784	-0.00955221	-0.0310612	-0.0243143	-0.0017336	-0.0241899	-0.017168	-0.0356028	-0.0171017	-0.0234261	-0.0336635	-0.0429113	-0.0463613	-0.0211998	-0.0575889	-0.0378422	-0.044469	-0.0433545	-0.0647873	-0.0356704	-0.031837	-0.038726	-0.0394663	-0.0253964	-0.047487	-0.0501568	-0.0489893	-0.0458666	-0.0344038
351.72	-0.0248282	-0.0229512	-0.0151009	-0.0125655	0.00954506	-0.000421072	-0.00883938	-0.0264081	-0.00829489	-0.0297283	-0.0255479	-0.0026638	-0.0227441	-0.017914	-0.0338333	-0.0155032	-0.022867	-0.0328395	-0.0421713	-0.0454301	-0.0210597	-0.0569005	-0.0354042	-0.0448172	-0.0435962	-0.0635942	-0.0356561	-0.0291685	-0.0374195	-0.0392868	-0.0260985	-0.0446236	-0.0503594	-0.0468214	-0.0452034	-0.0346079
351.73	-0.0251074	-0.0221499	-0.0137916	-0.0127282	0.00829325	-0.00180763	-0.00753498	-0.0262301	-0.00702427	-0.0283	-0.0268584	-0.00379578	-0.02147	-0.0186474	-0.031895	-0.0142218	-0.0223324	-0.0320678	-0.0412977	-0.0444324	-0.0211389	-0.055904	-0.0330953	-0.0451727	-0.0437242	-0.0621716	-0.0356292	-0.0264796	-0.0361897	-0.0391471	-0.0268743	-0.0419164	-0.0503762	-0.0443809	-0.0444916	-0.0347236
351.74	-0.0253578	-0.0212038	-0.0123745	-0.0128027	0.00695745	-0.00327404	-0.0062579	-0.0259396	-0.00578518	-0.0267508	-0.0281924	-0.00507173	-0.0203679	-0.0193933	-0.0297929	-0.0132321	-0.0218704	-0.0313662	-0.0403222	-0.0434344	-0.0213962	-0.0546223	-0.0309085	-0.0454737	-0.0437734	-0.0605729	-0.0355798	-0.0238397	-0.0349848	-0.0390411	-0.0276542	-0.0393617	-0.05022	-0.0416626	-0.0437243	-0.0347566
351.75	-0.025541	-0.0201291	-0.0108711	-0.0128005	0.00551753	-0.00479349	-0.00513618	-0.0255444	-0.00463187	-0.0250861	-0.0295009	-0.00644536	-0.019456	-0.0201596	-0.027506	-0.0125262	-0.0215287	-0.030768	-0.0392765	-0.0424473	-0.0218563	-0.0530881	-0.0288448	-0.0456699	-0.043783	-0.0588352	-0.0355144	-0.0212634	-0.0337995	-0.0389263	-0.0284007	-0.0369925	-0.0498823	-0.038692	-0.042887	-0.0347321
351.76	-0.0255959	-0.0189405	-0.00929435	-0.012739	0.00392137	-0.00635579	-0.00420554	-0.0250428	-0.00362036	-0.0233691	-0.030739	-0.00786274	-0.0187087	-0.0209332	-0.0250335	-0.0121293	-0.0213695	-0.0302729	-0.0382048	-0.0414796	-0.0225641	-0.0513391	-0.0269482	-0.0457393	-0.0437669	-0.0570099	-0.0354639	-0.0188005	-0.0325911	-0.0388023	-0.029111	-0.0348203	-0.0493238	-0.0355194	-0.041994	-0.0346471
351.77	-0.0254712	-0.0176787	-0.00773384	-0.0126688	0.00213958	-0.00791776	-0.00346974	-0.0244488	-0.00276386	-0.0216333	-0.0318386	-0.00929379	-0.0180551	-0.021689	-0.0224072	-0.0120616	-0.0214083	-0.02981	-0.0371086	-0.0405197	-0.0234501	-0.0494544	-0.0252451	-0.0457371	-0.0437166	-0.0551442	-0.0354448	-0.0164625	-0.0313398	-0.0386708	-0.0298163	-0.0328244	-0.0485197	-0.0322018	-0.0410916	-0.0345024
351.78	-0.0251467	-0.0163422	-0.00627975	-0.0126231	0.000132223	-0.00949055	-0.00295008	-0.0237687	-0.00202766	-0.0199	-0.0327712	-0.0107216	-0.017457	-0.022365	-0.019687	-0.0124077	-0.0216257	-0.0293217	-0.0359549	-0.039572	-0.0244167	-0.0475179	-0.0237414	-0.0457002	-0.0436107	-0.0532634	-0.0354439	-0.0142366	-0.0300942	-0.0385371	-0.0305491	-0.0309767	-0.0474827	-0.0287344	-0.0402176	-0.0342909
351.79	-0.0246659	-0.0149318	-0.00498697	-0.0125806	-0.00210157	-0.0110505	-0.00264589	-0.0230129	-0.0013576	-0.0181926	-0.0334926	-0.0120943	-0.016932	-0.0228861	-0.0169076	-0.0132235	-0.0219368	-0.0287961	-0.034727	-0.0385829	-0.0253926	-0.0455565	-0.0224446	-0.0455916	-0.0434201	-0.0513952	-0.0354478	-0.0120716	-0.0288939	-0.0384365	-0.0313152	-0.029283	-0.0462199	-0.0251462	-0.0393951	-0.0340204
351.8	-0.0240649	-0.0134572	-0.00385965	-0.0125095	-0.0044633	-0.0125365	-0.00256374	-0.0222323	-0.000751157	-0.016542	-0.0340063	-0.0133622	-0.0164868	-0.0232546	-0.0140818	-0.0145037	-0.0222855	-0.0282547	-0.0334294	-0.0374894	-0.026354	-0.043573	-0.0213749	-0.04537	-0.0430925	-0.049597	-0.0354231	-0.00995072	-0.027765	-0.03837	-0.0321194	-0.0277566	-0.0447252	-0.0215119	-0.0386003	-0.0337449
351.81	-0.0233445	-0.0119401	-0.00287905	-0.0124488	-0.00684044	-0.0139218	-0.00271236	-0.0214571	-0.000210063	-0.0149697	-0.0343454	-0.0145088	-0.0161233	-0.023491	-0.0112625	-0.0161704	-0.0226621	-0.0276637	-0.0320939	-0.0362761	-0.0272568	-0.0415494	-0.0205022	-0.045022	-0.0425615	-0.0478823	-0.0353247	-0.00791148	-0.0267104	-0.0382949	-0.0329575	-0.0264258	-0.0430277	-0.0179306	-0.0378187	-0.0334722
351.82	-0.0225385	-0.0103936	-0.00203899	-0.0124385	-0.00913327	-0.0152542	-0.00306378	-0.0207071	0.000224656	-0.0134871	-0.0345411	-0.0154829	-0.0158373	-0.0236467	-0.00849964	-0.0181792	-0.0230397	-0.0269671	-0.0307169	-0.0349231	-0.0280627	-0.0394759	-0.0198087	-0.0445499	-0.0417835	-0.0462641	-0.0350823	-0.00597945	-0.0257635	-0.038196	-0.0338107	-0.0252812	-0.041199	-0.0144866	-0.0370682	-0.0332102
351.83	-0.0216731	-0.00882806	-0.00134594	-0.0124213	-0.0112961	-0.0165417	-0.00359447	-0.0200062	0.000541188	-0.0120731	-0.0345744	-0.0162449	-0.0156233	-0.0237429	-0.00582664	-0.0204611	-0.0234325	-0.0261026	-0.0293053	-0.033431	-0.028728	-0.0373913	-0.019248	-0.0439611	-0.0407636	-0.0447149	-0.0347078	-0.004231	-0.0249567	-0.0380563	-0.0346092	-0.0243105	-0.0392869	-0.0112638	-0.0363967	-0.0330025
351.84	-0.0207315	-0.00726589	-0.000826139	-0.0123723	-0.0132864	-0.0177362	-0.00430457	-0.0193623	0.000721361	-0.0107373	-0.0344173	-0.0168118	-0.0154599	-0.0237867	-0.00327377	-0.0229066	-0.0238071	-0.0250326	-0.0278453	-0.031829	-0.0292624	-0.0353342	-0.0188081	-0.0433066	-0.0395423	-0.0431921	-0.0341902	-0.00275329	-0.0242968	-0.0378571	-0.0352779	-0.0235077	-0.0373244	-0.00828829	-0.0358213	-0.0328602
351.85	-0.0196919	-0.00574703	-0.000489256	-0.0122606	-0.01511	-0.0187787	-0.00518263	-0.0187973	0.000794404	-0.00951384	-0.0340881	-0.0172153	-0.0153358	-0.0237308	-0.000875735	-0.0254261	-0.0241446	-0.0237654	-0.0263319	-0.0300952	-0.0296874	-0.0333019	-0.0184879	-0.0426198	-0.0381873	-0.0416919	-0.0335364	-0.00158985	-0.0237965	-0.0376466	-0.0357616	-0.0228823	-0.035325	-0.00560339	-0.0353244	-0.0327911
351.86	-0.0185436	-0.00427383	-0.000319652	-0.0120717	-0.0167737	-0.0196558	-0.00618015	-0.0183194	0.000802316	-0.00843978	-0.0335898	-0.0174963	-0.0152411	-0.0235294	0.00134193	-0.0279558	-0.0244238	-0.0223123	-0.0247816	-0.0282846	-0.0300276	-0.0313152	-0.018241	-0.0419021	-0.0367528	-0.0402049	-0.0327995	-0.000741651	-0.0234454	-0.0374788	-0.0360491	-0.0224487	-0.0332884	-0.00322407	-0.0348795	-0.0327648
351.87	-0.017288	-0.002903	-0.000297758	-0.0118482	-0.0182689	-0.0204139	-0.00725129	-0.0179553	0.000720631	-0.00752773	-0.0329467	-0.0177124	-0.0151593	-0.0231524	0.0033417	-0.0304662	-0.0246514	-0.0207133	-0.0231898	-0.0264638	-0.0303365	-0.0294383	-0.0179912	-0.0411206	-0.0352741	-0.0387458	-0.0320293	-0.000175232	-0.0231767	-0.0373885	-0.0361419	-0.0221948	-0.0312148	-0.00111927	-0.0344853	-0.032751
351.88	-0.0159689	-0.00169315	-0.000430576	-0.0116057	-0.0195627	-0.0210886	-0.00836625	-0.0177486	0.000511469	-0.00680186	-0.0321677	-0.0178449	-0.0150756	-0.022567	0.00509709	-0.0329152	-0.0248096	-0.0189947	-0.0215555	-0.0247207	-0.0306195	-0.0276894	-0.0176597	-0.040144	-0.0337966	-0.0373666	-0.0312366	0.000134375	-0.0229747	-0.0373927	-0.0360464	-0.0220769	-0.0291187	0.000724398	-0.0341137	-0.0327072
351.89	-0.0146203	-0.00066347	-0.00074119	-0.0113835	-0.0206587	-0.0217027	-0.00948749	-0.0177112	0.000169965	-0.00627235	-0.0312857	-0.0178542	-0.0149717	-0.0217875	0.00660299	-0.0352231	-0.0248998	-0.0172029	-0.0199021	-0.0231178	-0.0308631	-0.0260456	-0.0171479	-0.0388944	-0.0323195	-0.0360841	-0.0303968	0.000190932	-0.0228296	-0.0374913	-0.0357615	-0.0220334	-0.0269999	0.00230454	-0.0337534	-0.0326167
351.9	-0.0133025	0.000127617	-0.00123578	-0.0112453	-0.0215511	-0.0222636	-0.0106272	-0.0177938	-0.000327881	-0.0059137	-0.0303225	-0.017692	-0.0148176	-0.0208543	0.00789647	-0.0372687	-0.0248901	-0.0154058	-0.0182612	-0.0216898	-0.0310281	-0.0244631	-0.0164202	-0.0373759	-0.0308262	-0.0348584	-0.0294831	1.09511e-05	-0.0227394	-0.0377094	-0.0353445	-0.0219876	-0.0248917	0.00359673	-0.0334198	-0.0324552
351.91	-0.0120912	0.000626416	-0.00184498	-0.0111956	-0.0222217	-0.0227266	-0.0118115	-0.0179644	-0.000979237	-0.00569891	-0.0292489	-0.0173388	-0.0146109	-0.0197907	0.00902608	-0.0389329	-0.0247515	-0.0136422	-0.016633	-0.0204547	-0.0310429	-0.0229153	-0.0154738	-0.0356691	-0.0293081	-0.0336827	-0.0284509	-0.000360016	-0.0226854	-0.0380172	-0.034858	-0.0219013	-0.0228931	0.00461289	-0.0331305	-0.0321839
351.92	-0.0110156	0.00078988	-0.00252421	-0.0112035	-0.0226633	-0.02307	-0.0130394	-0.0181729	-0.00171495	-0.00561463	-0.0280763	-0.0168297	-0.0143524	-0.0186058	0.01007	-0.0401331	-0.0245349	-0.0119302	-0.0150325	-0.0194098	-0.0309022	-0.0214139	-0.0143179	-0.0338295	-0.0277672	-0.0325516	-0.0272931	-0.000876527	-0.0226462	-0.0383658	-0.0343034	-0.0217676	-0.0210807	0.00538807	-0.0328874	-0.0317944
351.93	-0.0100871	0.000540071	-0.00324042	-0.0112101	-0.0228692	-0.023284	-0.0143405	-0.0183784	-0.0024543	-0.00562908	-0.0268012	-0.0162198	-0.0140589	-0.0173119	0.0110634	-0.040862	-0.0242532	-0.0102841	-0.0134938	-0.018563	-0.0306214	-0.0199433	-0.0129774	-0.0319031	-0.0262246	-0.0315069	-0.0259876	-0.00151052	-0.0225708	-0.0387201	-0.033658	-0.0215526	-0.0195071	0.0059867	-0.0326727	-0.0313081
351.94	-0.00930137	-0.00018785	-0.00395958	-0.0111913	-0.0228355	-0.0233498	-0.0156968	-0.0185621	-0.00315662	-0.0057103	-0.0254407	-0.0155322	-0.013684	-0.0159314	0.0120102	-0.0411482	-0.0239035	-0.00874345	-0.0120699	-0.0179359	-0.0302579	-0.0184816	-0.0114653	-0.0299218	-0.0247038	-0.0305823	-0.024564	-0.00220358	-0.022374	-0.0390675	-0.0329024	-0.0212073	-0.0181438	0.00647445	-0.0324508	-0.030752
351.95	-0.00864056	-0.00138466	-0.00461086	-0.011174	-0.0225685	-0.0232596	-0.0171451	-0.0187417	-0.00378791	-0.0058804	-0.0239961	-0.0148149	-0.0132107	-0.0145048	0.0129099	-0.0409668	-0.0234848	-0.00733672	-0.01081	-0.0175601	-0.0298692	-0.0170329	-0.00983977	-0.0279517	-0.0232223	-0.029733	-0.0230594	-0.00287543	-0.0220044	-0.0393655	-0.032024	-0.0207202	-0.0169112	0.00691504	-0.0322291	-0.0301559
351.96	-0.00813538	-0.00298993	-0.00518058	-0.0111932	-0.022111	-0.0230341	-0.0186976	-0.018929	-0.00432561	-0.00616766	-0.0224728	-0.0140827	-0.0126226	-0.0131273	0.0137241	-0.0403329	-0.0230192	-0.00603704	-0.00975905	-0.0174226	-0.0295117	-0.0156507	-0.00819758	-0.0260379	-0.0217446	-0.0289245	-0.0215033	-0.00343166	-0.0214283	-0.039559	-0.0310208	-0.0201098	-0.0157576	0.00732146	-0.0320082	-0.0295638
351.97	-0.00780886	-0.0049157	-0.00568771	-0.0112177	-0.0214653	-0.0226915	-0.0203422	-0.0190969	-0.00480861	-0.00656718	-0.0208837	-0.0133199	-0.0119081	-0.011848	0.0144034	-0.0392817	-0.022516	-0.00479924	-0.00895541	-0.0174479	-0.0292068	-0.0143603	-0.0066133	-0.0241944	-0.0202199	-0.0281432	-0.0199183	-0.00386154	-0.0206485	-0.0396415	-0.0298804	-0.0193919	-0.014641	0.0076934	-0.0317702	-0.0290108
351.98	-0.00761467	-0.00712708	-0.00614341	-0.0111733	-0.0206484	-0.0222261	-0.0220888	-0.0191871	-0.00525841	-0.00704663	-0.0192657	-0.0124624	-0.0110898	-0.0106906	0.0149518	-0.0378586	-0.0220313	-0.00362097	-0.00838971	-0.0175902	-0.0289438	-0.0131755	-0.00504145	-0.0224533	-0.0186184	-0.0273781	-0.0182809	-0.00421179	-0.0196827	-0.0396221	-0.0285807	-0.0186011	-0.0135767	0.00801314	-0.0315084	-0.0284763
351.99	-0.00748722	-0.0095999	-0.00654451	-0.0110632	-0.0197133	-0.0216131	-0.0239377	-0.0191552	-0.00566704	-0.00760817	-0.017672	-0.0115171	-0.0101497	-0.00962876	0.0153751	-0.0360913	-0.0215927	-0.00249324	-0.00805848	-0.0177952	-0.0287225	-0.012083	-0.00346028	-0.0208112	-0.0169249	-0.0266362	-0.0166109	-0.00452872	-0.018563	-0.0395002	-0.0271375	-0.0177797	-0.0125964	0.00822446	-0.0312164	-0.0279039
352	-0.00735151	-0.0122586	-0.00685799	-0.010963	-0.0186462	-0.0208503	-0.0258107	-0.0189688	-0.00606652	-0.00831755	-0.0161556	-0.0104903	-0.00904497	-0.0086514	0.0156919	-0.0339995	-0.021164	-0.00137926	-0.00794938	-0.017993	-0.0285763	-0.0110319	-0.00186876	-0.0192628	-0.0151437	-0.0258842	-0.0149347	-0.0048757	-0.0173084	-0.0392507	-0.0256022	-0.0169459	-0.0117	0.00831697	-0.0309273	-0.0272495
352.01	-0.00717125	-0.015006	-0.00702194	-0.0109079	-0.017464	-0.0199476	-0.0276108	-0.018644	-0.00649411	-0.00921933	-0.0147744	-0.00934368	-0.00776856	-0.00777002	0.0159349	-0.0316507	-0.0207163	-0.000293851	-0.0080681	-0.0181407	-0.028476	-0.00998059	-0.000259031	-0.0177855	-0.0133314	-0.0251355	-0.0132483	-0.00526184	-0.0159655	-0.0388413	-0.0240419	-0.0161682	-0.0108665	0.00828657	-0.0306381	-0.0265119
352.02	-0.00693616	-0.0177389	-0.00699832	-0.0108933	-0.016208	-0.0189362	-0.0292358	-0.0181768	-0.0069364	-0.0103459	-0.0135444	-0.00811469	-0.00641723	-0.00700721	0.0161312	-0.029154	-0.0202292	0.000777411	-0.0083896	-0.0182371	-0.0283908	-0.00890398	0.00134782	-0.0163827	-0.0115713	-0.0243611	-0.0115282	-0.00566689	-0.0145637	-0.0382036	-0.0225059	-0.0154692	-0.0100568	0.00815003	-0.0303541	-0.0257269
352.03	-0.0066948	-0.0203872	-0.00677208	-0.0109336	-0.0148952	-0.0178318	-0.0306036	-0.0175889	-0.00732085	-0.0116442	-0.0124549	-0.00687361	-0.00509043	-0.00637276	0.0163259	-0.0265697	-0.0196678	0.00181979	-0.00882884	-0.0182444	-0.028281	-0.00778016	0.00290904	-0.015072	-0.00995996	-0.0235599	-0.00981999	-0.00605672	-0.0130973	-0.037285	-0.0210072	-0.014833	-0.00925243	0.00791375	-0.0300624	-0.024904
352.04	-0.00647796	-0.0228924	-0.00639854	-0.011043	-0.0135399	-0.0166422	-0.0316196	-0.0169307	-0.00757686	-0.0130608	-0.0114692	-0.00570066	-0.00382815	-0.00582839	0.0165647	-0.0239289	-0.0189854	0.00280787	-0.00929703	-0.0181341	-0.0281287	-0.00659311	0.00439945	-0.0139043	-0.00851772	-0.0226729	-0.00818736	-0.00638354	-0.0115888	-0.0360822	-0.0195539	-0.0142521	-0.00843997	0.007583	-0.0297412	-0.0240317
352.05	-0.00631032	-0.0252278	-0.00593021	-0.0112356	-0.0121658	-0.0153805	-0.032205	-0.016258	-0.00765412	-0.0145323	-0.010585	-0.00459894	-0.00264842	-0.0053211	0.0168615	-0.021317	-0.0181356	0.00375845	-0.00972683	-0.0178737	-0.0279166	-0.00529252	0.00581705	-0.0129355	-0.00726	-0.0216782	-0.00666453	-0.00662378	-0.0100627	-0.034612	-0.0181631	-0.0137537	-0.00758759	0.00718667	-0.0293601	-0.0231069
352.06	-0.00621549	-0.0273693	-0.00540844	-0.0114942	-0.0107575	-0.0140628	-0.0323357	-0.0155965	-0.00755669	-0.0160102	-0.00981939	-0.00354879	-0.0015512	-0.00479767	0.0172499	-0.0187758	-0.0170725	0.00467226	-0.0100967	-0.017448	-0.0276715	-0.00384505	0.00716157	-0.0121955	-0.00616409	-0.0205579	-0.00525365	-0.00676547	-0.00850717	-0.0328646	-0.0168382	-0.0133932	-0.00669003	0.00676252	-0.0289147	-0.0221231
352.07	-0.00620059	-0.029301	-0.00483677	-0.0117493	-0.00930648	-0.0126879	-0.0320406	-0.0149541	-0.00733255	-0.0174255	-0.00915448	-0.00255335	-0.000545287	-0.00421412	0.0177763	-0.0162899	-0.0157389	0.00558112	-0.0103634	-0.0168832	-0.0274207	-0.00221885	0.0084108	-0.0116553	-0.00521632	-0.0193006	-0.00389114	-0.00676589	-0.00691308	-0.0308629	-0.0155616	-0.0132097	-0.00576222	0.00631063	-0.0284017	-0.0210406
352.08	-0.00626395	-0.0310629	-0.00416692	-0.0119334	-0.00781383	-0.0112717	-0.0313473	-0.0143103	-0.00701893	-0.0186982	-0.00853351	-0.00159199	0.000324847	-0.00355536	0.0184308	-0.0138521	-0.0141495	0.00651303	-0.0105287	-0.0162054	-0.0271511	-0.000431206	0.00951476	-0.0112947	-0.00440519	-0.0179254	-0.00254056	-0.00660878	-0.0052453	-0.0286588	-0.0142779	-0.013177	-0.00486216	0.00581709	-0.0278033	-0.0198502
352.09	-0.00634066	-0.0325869	-0.00334261	-0.0120231	-0.00634188	-0.00981764	-0.0302471	-0.0136242	-0.0066258	-0.0197791	-0.0079213	-0.000713951	0.00101885	-0.00287356	0.0191769	-0.0114496	-0.0123125	0.00747029	-0.0106157	-0.0154037	-0.0267707	0.00149219	0.0104456	-0.0111022	-0.00373122	-0.0163924	-0.00117022	-0.00632211	-0.00347043	-0.0262895	-0.0129266	-0.013233	-0.00401265	0.00527005	-0.0271194	-0.018568
352.1	-0.00639046	-0.0338051	-0.0023202	-0.0120289	-0.00494151	-0.00831695	-0.0287788	-0.012847	-0.00619546	-0.0205817	-0.00729383	8.35261e-05	0.00157217	-0.00218611	0.0199745	-0.0090981	-0.0102496	0.0084299	-0.0106529	-0.0144922	-0.0262131	0.0035204	0.0112212	-0.0110612	-0.00320439	-0.0146636	0.000255069	-0.00595612	-0.00152323	-0.0237672	-0.0114674	-0.0133312	-0.00321424	0.00469572	-0.0263512	-0.0171984
352.11	-0.00636194	-0.034673	-0.00109986	-0.0119764	-0.0035916	-0.00675787	-0.0270014	-0.0119377	-0.00576465	-0.0210611	-0.00661497	0.000830285	0.00202088	-0.00146492	0.0207702	-0.00681057	-0.00802966	0.00938937	-0.0106467	-0.0134753	-0.0254672	0.00559844	0.0118978	-0.0111137	-0.0028886	-0.0127443	0.00174032	-0.00556845	0.000684397	-0.0211518	-0.0098704	-0.0134244	-0.00247903	0.00413089	-0.0254868	-0.0157404
352.12	-0.00625955	-0.0351767	0.000300401	-0.0118874	-0.0022873	-0.00514339	-0.0249332	-0.0108629	-0.00539855	-0.0212026	-0.0058751	0.0015797	0.0024391	-0.000709098	0.0215606	-0.00461062	-0.00571587	0.0103534	-0.010609	-0.0123652	-0.0245351	0.00768499	0.012497	-0.011243	-0.00282145	-0.0106988	0.00325868	-0.00519033	0.00318232	-0.0185217	-0.00814522	-0.013467	-0.00180266	0.00359801	-0.0245113	-0.0141871
352.13	-0.00607149	-0.0353329	0.00187611	-0.0117866	-0.00102301	-0.00345097	-0.0225614	-0.00958919	-0.0051327	-0.0210151	-0.00504285	0.00234112	0.00287376	5.62208e-05	0.0223386	-0.0025409	-0.00335386	0.0113313	-0.0105261	-0.0111918	-0.0234149	0.0097501	0.0130331	-0.011392	-0.00301393	-0.00853509	0.00477056	-0.00488508	0.00594413	-0.0159349	-0.00632939	-0.0134102	-0.00119885	0.00313654	-0.0234077	-0.012569
352.14	-0.00578107	-0.0351194	0.00361607	-0.01171	0.000144376	-0.00168487	-0.0199561	-0.0081175	-0.0050102	-0.020503	-0.00411597	0.0030952	0.00337485	0.000806408	0.0230708	-0.000664683	-0.00101293	0.0123426	-0.0103876	-0.00995062	-0.0220642	0.011762	0.0135021	-0.0115277	-0.00342258	-0.00624641	0.00622165	-0.00465041	0.00891356	-0.0133942	-0.00446685	-0.0132241	-0.000679562	0.00282343	-0.0221687	-0.0109142
352.15	-0.0053233	-0.0344987	0.00547126	-0.0117127	0.00113977	0.000117975	-0.0171687	-0.00649444	-0.00501904	-0.0197	-0.00309674	0.00380254	0.00400568	0.00154367	0.0237633	0.00098917	0.00125942	0.013388	-0.010211	-0.0086162	-0.0204858	0.0136437	0.0138501	-0.0116474	-0.00398996	-0.00381077	0.00759716	-0.00442195	0.0120332	-0.010901	-0.00261227	-0.0129031	-0.000218814	0.00261697	-0.0207958	-0.0092608
352.16	-0.00466523	-0.033459	0.00737607	-0.0118225	0.00192519	0.00191806	-0.0141737	-0.00477882	-0.00511464	-0.0186382	-0.00200508	0.00445103	0.00482409	0.0022523	0.0244041	0.00241218	0.00342866	0.0144806	-0.0099924	-0.00717544	-0.0186579	0.0153169	0.0140204	-0.0117789	-0.00466098	-0.0012536	0.00888372	-0.00418076	0.0152713	-0.00850699	-0.000834267	-0.0124129	0.000192179	0.00246605	-0.0193068	-0.00765864
352.17	-0.00378669	-0.0320164	0.00924723	-0.0120676	0.00251327	0.00367653	-0.0109863	-0.00301487	-0.00525968	-0.0172927	-0.000886076	0.00501079	0.00581548	0.00297458	0.0249417	0.00358595	0.00552417	0.0155987	-0.00972112	-0.00560316	-0.0165333	0.0167403	0.0139924	-0.0119454	-0.00540831	0.00140379	0.0100905	-0.00387422	0.01852	-0.0061979	0.000805454	-0.011779	0.000561998	0.00235583	-0.0176964	-0.00615221
352.18	-0.00269598	-0.0301813	0.0110568	-0.0124092	0.00293919	0.00535049	-0.00766792	-0.00122765	-0.0054651	-0.015698	0.000236281	0.00545722	0.00693772	0.00378024	0.0253256	0.00448441	0.00756326	0.0166739	-0.00937826	-0.00388998	-0.0141641	0.017935	0.0137681	-0.0121524	-0.00620016	0.0041619	0.0112016	-0.00345846	0.0216449	-0.00396097	0.00228251	-0.0110352	0.000899058	0.00229431	-0.0159613	-0.00477023
352.19	-0.00140969	-0.0279956	0.0127865	-0.0127868	0.00330198	0.00693754	-0.00429434	0.000563346	-0.00579569	-0.0139084	0.00135356	0.00580464	0.0081493	0.00466767	0.0255328	0.00519158	0.00953649	0.0176818	-0.00894302	-0.00202805	-0.0116094	0.018958	0.0133566	-0.0124097	-0.00698075	0.00699258	0.012217	-0.00290159	0.0245648	-0.00179326	0.00361731	-0.0101947	0.00120894	0.00222279	-0.0140888	-0.00353529
352.2	0.000104532	-0.0255009	0.0144306	-0.0131882	0.00371167	0.00844145	-0.000969007	0.00235985	-0.00632275	-0.0119711	0.00243758	0.0060259	0.00943621	0.00560233	0.0255711	0.00583842	0.0114022	0.0186248	-0.00837554	-3.89878e-05	-0.00891101	0.0198232	0.0127855	-0.0127257	-0.0076843	0.00985316	0.0131492	-0.00222813	0.0272226	0.000311667	0.00484171	-0.0092377	0.0014784	0.00209616	-0.0120559	-0.00246319
352.21	0.00185483	-0.0227211	0.0159725	-0.0136108	0.00419928	0.00984577	0.00226607	0.00417671	-0.00704356	-0.00993591	0.00345833	0.00610249	0.0107278	0.00655483	0.0254656	0.00651669	0.0130996	0.0195434	-0.00765049	0.00200853	-0.00607243	0.0205244	0.0121088	-0.0131001	-0.00825648	0.0127086	0.0139645	-0.00146797	0.0296135	0.00232813	0.00600544	-0.00818679	0.0016434	0.00190385	-0.00986992	-0.00154686
352.22	0.00379318	-0.0196662	0.0174179	-0.0140165	0.00473859	0.0111058	0.00541976	0.00598483	-0.00794954	-0.00785351	0.00437991	0.00601407	0.0119645	0.00749688	0.0252608	0.00727964	0.0145968	0.0204584	-0.00675934	0.00407159	-0.00316602	0.0210307	0.0113424	-0.0135127	-0.008685	0.0155046	0.0146506	-0.000610673	0.031726	0.00422568	0.00717757	-0.00705352	0.00167198	0.00168001	-0.00758959	-0.000802239
352.23	0.00587413	-0.0163958	0.0187476	-0.0143258	0.00525502	0.0122577	0.00848064	0.00773619	-0.00900214	-0.00574686	0.00519799	0.00570287	0.013094	0.00847588	0.0249433	0.00818428	0.0158282	0.0213646	-0.00572958	0.0060772	-0.000279426	0.0213104	0.0105225	-0.0139842	-0.00900055	0.0181915	0.0151608	0.000342265	0.033593	0.00599117	0.00837568	-0.00587972	0.00158221	0.00146288	-0.00525467	-0.000242147
352.24	0.00804275	-0.012971	0.0199202	-0.0145526	0.00566286	0.0133293	0.0114097	0.00937138	-0.0101668	-0.00366755	0.00589465	0.00510881	0.0141108	0.00954714	0.0244974	0.00925347	0.0167688	0.0221967	-0.00456025	0.00796757	0.00253428	0.0213631	0.0096592	-0.0145252	-0.00921657	0.0207023	0.0155119	0.00143059	0.0352348	0.00756743	0.00954786	-0.00467978	0.00133091	0.00127124	-0.00285214	0.000161198
352.25	0.010235	-0.00945682	0.0209094	-0.0147055	0.00588421	0.0143142	0.014222	0.0108362	-0.0114205	-0.00164435	0.00644689	0.00423843	0.0150208	0.0107347	0.0239135	0.010488	0.0173992	0.0228909	-0.00328276	0.00973323	0.00523304	0.0212203	0.00876807	-0.0150976	-0.00935078	0.0229717	0.0157002	0.00268199	0.0366352	0.00889924	0.0106304	-0.00343624	0.000918285	0.00104707	-0.000390813	0.000408276
352.26	0.0123638	-0.0059208	0.0216894	-0.0148216	0.0059072	0.0151552	0.0169127	0.0121023	-0.0127737	0.000300091	0.00688439	0.0031378	0.0158499	0.0120478	0.0232192	0.0118681	0.0176884	0.023421	-0.00194386	0.0113358	0.00779321	0.0208942	0.0079049	-0.0156434	-0.00936604	0.0249661	0.0157344	0.0041017	0.0377729	0.00996624	0.0115464	-0.00212458	0.00035285	0.000762341	0.00211156	0.000517501
352.27	0.0143375	-0.00247714	0.0222371	-0.0149373	0.00575385	0.0158066	0.0194303	0.013123	-0.0142776	0.00212565	0.00722963	0.0018513	0.0166188	0.0134753	0.022427	0.0133639	0.0176124	0.0238058	-0.000575286	0.0127579	0.0102248	0.0204353	0.00710099	-0.0160989	-0.00921656	0.0266567	0.0156811	0.00565795	0.0386689	0.0107448	0.0122755	-0.00073298	-0.000338496	0.00044326	0.00463295	0.00050313
352.28	0.0160769	0.000767919	0.0225352	-0.0150482	0.00542809	0.0162448	0.0216894	0.0138984	-0.015896	0.00380048	0.00751599	0.000460011	0.0173038	0.0149796	0.0215818	0.0149713	0.0171825	0.0240476	0.000748142	0.0139779	0.0125434	0.0199043	0.00636628	-0.0164111	-0.00886201	0.0280046	0.0155704	0.00731712	0.0393209	0.0112589	0.0127843	0.000740569	-0.00111628	0.000116855	0.00713693	0.000354091
352.29	0.0175742	0.00373787	0.0225741	-0.0151354	0.00490047	0.016487	0.0235994	0.0144402	-0.0175495	0.0052986	0.0077357	-0.000981105	0.0178697	0.0164884	0.0207522	0.0167242	0.0164239	0.0241336	0.00197137	0.015016	0.0147141	0.0192753	0.0056894	-0.0165961	-0.00827336	0.0290157	0.0154019	0.00905746	0.0397212	0.011532	0.0130367	0.00229062	-0.00194042	-0.000213006	0.00955808	6.32693e-05
352.3	0.0188039	0.00635281	0.0223821	-0.0151504	0.00418718	0.016564	0.0251017	0.0147422	-0.0192034	0.00662649	0.00790654	-0.00246271	0.0182847	0.0179335	0.0199802	0.0186243	0.0153916	0.0240194	0.00304147	0.0158906	0.0167057	0.0185131	0.00503197	-0.0166976	-0.00744304	0.0297078	0.0151273	0.0108657	0.0398635	0.0115615	0.0130103	0.00387309	-0.0027871	-0.000511352	0.0118284	-0.000401537
352.31	0.0197291	0.00855907	0.0219694	-0.0149988	0.00329797	0.0165078	0.0262148	0.0147495	-0.0208128	0.00775403	0.00805226	-0.00399968	0.0185283	0.0192964	0.019273	0.0206038	0.0140781	0.0236858	0.00393526	0.0165888	0.0184746	0.0176035	0.00436412	-0.0167443	-0.00640627	0.030024	0.0146915	0.0127218	0.0397484	0.0113887	0.012742	0.00543914	-0.00366088	-0.00071035	0.0139204	-0.00106931
352.32	0.0203276	0.0103445	0.0213212	-0.0146303	0.00226218	0.0163036	0.0269817	0.0144736	-0.0223192	0.00863263	0.00819805	-0.00557789	0.0185744	0.0205271	0.0186162	0.0225519	0.0124649	0.0231388	0.00461866	0.0171153	0.0199363	0.0165341	0.00365875	-0.0167569	-0.00518219	0.0299385	0.0140298	0.0145912	0.0393785	0.0110325	0.0123161	0.00693343	-0.00452437	-0.00077974	0.0158606	-0.00196426
352.33	0.0206121	0.0116968	0.0204401	-0.0140672	0.00114477	0.0159411	0.0273729	0.0139445	-0.0237076	0.00922803	0.00834884	-0.00711854	0.0183875	0.0215771	0.01796	0.0243967	0.0105877	0.0224061	0.00506253	0.0174596	0.0210048	0.0153426	0.00293652	-0.0167599	-0.00380509	0.0294383	0.0131316	0.0164572	0.0387806	0.0105109	0.0117221	0.00833192	-0.00527278	-0.00069497	0.017618	-0.0031493
352.34	0.0206222	0.0126494	0.019321	-0.0134131	7.04429e-06	0.0154305	0.0273812	0.0131732	-0.0249798	0.00953179	0.00848661	-0.00854211	0.0179947	0.022387	0.017224	0.0261502	0.00845037	0.0214959	0.00523314	0.017673	0.0215752	0.0139875	0.00221163	-0.0167924	-0.00228559	0.0285618	0.0119693	0.0183066	0.0379793	0.00980081	0.0109091	0.00960022	-0.00581991	-0.00043813	0.0191471	-0.00465423
352.35	0.0203894	0.0132773	0.0179393	-0.0127342	-0.00112096	0.0147733	0.0269928	0.0121562	-0.0261043	0.00949827	0.00860325	-0.00981427	0.0173772	0.0229177	0.0163584	0.0278301	0.00603918	0.0204325	0.00511036	0.0178197	0.0215879	0.0123828	0.00146142	-0.0169092	-0.000656619	0.0273499	0.0105413	0.0201081	0.0369449	0.00889261	0.00988646	0.0106579	-0.00613878	-5.58748e-05	0.0203817	-0.0064842
352.36	0.0199087	0.0136285	0.0162397	-0.0120118	-0.002251	0.0139837	0.0262814	0.0109043	-0.0270351	0.00914481	0.00867213	-0.0109082	0.0164976	0.0231184	0.0153285	0.0294004	0.00336755	0.0192519	0.0047206	0.017946	0.021065	0.010508	0.000697708	-0.0170934	0.00102976	0.0257977	0.00888645	0.0217852	0.0356213	0.0077851	0.00864164	0.0114488	-0.00624741	0.000383898	0.0212776	-0.00862915
352.37	0.0191876	0.0137034	0.0142119	-0.0112054	-0.00340353	0.0130748	0.0252827	0.00944294	-0.0277484	0.00853503	0.00867937	-0.0118074	0.0153151	0.0229939	0.0141636	0.0308308	0.000514713	0.0179794	0.0041212	0.0180741	0.0200706	0.0084116	-1.38757e-05	-0.017347	0.0026891	0.0239085	0.00707636	0.0232487	0.0339876	0.0065066	0.00716633	0.0119171	-0.00613962	0.000851963	0.0218035	-0.0110425
352.38	0.0182597	0.0134921	0.0118716	-0.0103492	-0.00459509	0.0120475	0.0240162	0.00781278	-0.0281898	0.00769856	0.00861719	-0.0125275	0.0138108	0.0225762	0.0129098	0.0320772	-0.00242001	0.0166066	0.00336502	0.0181673	0.0185929	0.00614966	-0.000597992	-0.017663	0.0042329	0.0217205	0.00519947	0.0244306	0.0320582	0.00507283	0.00546335	0.0119972	-0.00586252	0.0012832	0.0219285	-0.0135982
352.39	0.017101	0.012983	0.00927295	-0.00949217	-0.00581173	0.0109177	0.0225193	0.00601418	-0.0283241	0.00661159	0.00850078	-0.0131565	0.0120037	0.0218961	0.0115785	0.033057	-0.00532814	0.0151213	0.0024348	0.0182362	0.0165996	0.00377518	-0.00109162	-0.0180086	0.00562889	0.0192548	0.00326975	0.02529	0.0298528	0.00353984	0.00351538	0.0116859	-0.00545739	0.00159486	0.021657	-0.0162091
352.4	0.015653	0.0121736	0.00646377	-0.00867863	-0.00702383	0.00967321	0.0208265	0.00401709	-0.0281281	0.00524632	0.00836998	-0.0136952	0.00989755	0.0209422	0.0101857	0.0336834	-0.00811981	0.0135488	0.00131203	0.0182778	0.0140955	0.00130899	-0.00154848	-0.01838	0.00682102	0.0165467	0.00125974	0.02582	0.0273948	0.00196947	0.0013201	0.0110189	-0.00494022	0.00173931	0.0210051	-0.0188684
352.41	0.0138878	0.0110777	0.00343904	-0.00787757	-0.0082376	0.00831555	0.0189578	0.00181146	-0.0276084	0.0036175	0.00826877	-0.0141607	0.00749726	0.019731	0.00871774	0.0339034	-0.0107499	0.0118964	-2.2881e-05	0.0182623	0.0111492	-0.00122716	-0.00196733	-0.0188118	0.00774981	0.0135895	-0.000831307	0.0260435	0.0246654	0.000409312	-0.00107241	0.010023	-0.00435741	0.00169547	0.0200252	-0.0215881
352.42	0.0117971	0.00974088	0.000155156	-0.00705232	-0.00942262	0.0068607	0.016945	-0.000593767	-0.0267477	0.00178485	0.00821385	-0.0146115	0.0047716	0.0183369	0.00716234	0.033675	-0.0131954	0.010199	-0.00153813	0.0181778	0.0078133	-0.00379127	-0.00237252	-0.0193721	0.00840366	0.0103927	-0.00300026	0.0259619	0.0216794	-0.00111825	-0.00356998	0.00875444	-0.00378198	0.00143903	0.0187659	-0.0243587
352.43	0.00938405	0.00820856	-0.00340691	-0.00621053	-0.010508	0.00534954	0.0147721	-0.00320346	-0.025537	-0.000186524	0.00815979	-0.0150565	0.00172542	0.01687	0.00550321	0.0330258	-0.0154238	0.00847017	-0.00319057	0.0180535	0.00414158	-0.00628767	-0.00282725	-0.0200667	0.00880276	0.00698383	-0.00524441	0.0255485	0.0184682	-0.00261125	-0.00606643	0.00720927	-0.00329311	0.000953523	0.0172994	-0.0271343
352.44	0.00667117	0.00652566	-0.00723262	-0.00535378	-0.0114909	0.00380476	0.0124605	-0.00599348	-0.0240473	-0.00224605	0.00808181	-0.0154292	-0.00156399	0.0154177	0.00373378	0.0319957	-0.0173979	0.0067447	-0.00496652	0.0178615	0.000143229	-0.00865417	-0.0033456	-0.0208794	0.00900081	0.00341132	-0.0075279	0.0248091	0.0150696	-0.00405869	-0.00849001	0.00538569	-0.00297323	0.000261843	0.015667	-0.0298418
352.45	0.00368227	0.00474477	-0.0112258	-0.00447072	-0.0123611	0.00226058	0.0100045	-0.00889683	-0.0223627	-0.00430491	0.00796126	-0.0156508	-0.0050416	0.0139833	0.00189502	0.0306087	-0.0190762	0.00506342	-0.0068476	0.0176053	-0.00415134	-0.0108212	-0.00392949	-0.0217702	0.00897771	-0.000318891	-0.00977316	0.0237686	0.0115592	-0.00545317	-0.0107999	0.00328655	-0.00287585	-0.000587736	0.0138717	-0.0323889
352.46	0.000483405	0.00288176	-0.0152374	-0.00352123	-0.013118	0.000697354	0.0073554	-0.0118272	-0.0205438	-0.00628287	0.00780589	-0.0157297	-0.00864956	0.0125739	5.77809e-05	0.0288912	-0.020422	0.00340938	-0.00881521	0.0172773	-0.00868786	-0.0127952	-0.00456331	-0.0226726	0.00872459	-0.00414657	-0.0119242	0.0224453	0.0080383	-0.00679114	-0.0129567	0.000959977	-0.00303323	-0.00158222	0.0119327	-0.0347165
352.47	-0.00285841	0.000967028	-0.0191261	-0.00247848	-0.0137728	-0.000922692	0.00448016	-0.0146959	-0.0186429	-0.00813692	0.00765865	-0.0157168	-0.0123317	0.0111712	-0.00177258	0.026849	-0.0214212	0.00178628	-0.0108798	0.0168854	-0.0133607	-0.0146294	-0.005231	-0.0235323	0.00818219	-0.00800608	-0.0139235	0.0208379	0.00457854	-0.00810366	-0.0149318	-0.00151385	-0.00344756	-0.00273345	0.00986023	-0.036796
352.48	-0.0062756	-0.000964549	-0.0227469	-0.00139266	-0.0143767	-0.00257755	0.00141827	-0.0174195	-0.0167145	-0.00983137	0.00754755	-0.0156673	-0.0160139	0.00973286	-0.00361677	0.0244678	-0.0221284	0.000183546	-0.0130601	0.0164692	-0.0180279	-0.0163497	-0.00592139	-0.0243568	0.0073458	-0.0118081	-0.0157302	0.0188806	0.00124725	-0.00938016	-0.0166968	-0.00404951	-0.00410443	-0.00403915	0.00766986	-0.0386097
352.49	-0.00972482	-0.00282244	-0.0260093	-0.00036744	-0.0149523	-0.00420383	-0.00175193	-0.019904	-0.0148101	-0.0113486	0.00746444	-0.0156398	-0.0196068	0.00822317	-0.00549903	0.0217575	-0.0225804	-0.00142078	-0.0153267	0.0160545	-0.0225731	-0.0179533	-0.0065824	-0.025147	0.00621868	-0.0154159	-0.0172974	0.016491	-0.00192242	-0.0106089	-0.0182345	-0.00660673	-0.00494983	-0.00551712	0.00537432	-0.0401156
352.5	-0.0131715	-0.00458129	-0.0288654	0.000516977	-0.0154864	-0.00574828	-0.00500722	-0.0220807	-0.0129921	-0.0126676	0.00744196	-0.015625	-0.0229922	0.00669199	-0.00743052	0.0187284	-0.0227793	-0.00302164	-0.0176026	0.0156024	-0.0269581	-0.019458	-0.0071629	-0.0258869	0.00482708	-0.018743	-0.0186096	0.0136664	-0.00487607	-0.0117972	-0.0195539	-0.00917268	-0.00591742	-0.00717528	0.00301242	-0.0412565
352.51	-0.0165517	-0.00623748	-0.0313074	0.00121589	-0.015925	-0.00717007	-0.00831333	-0.0239086	-0.0113027	-0.0137978	0.00751088	-0.0156346	-0.0261067	0.00517147	-0.00938633	0.0154385	-0.0227371	-0.00459006	-0.0198016	0.0150999	-0.0311462	-0.0208806	-0.00768004	-0.0265324	0.0032133	-0.0217499	-0.0196672	0.0104202	-0.00759911	-0.0129781	-0.0206873	-0.0117185	-0.00698939	-0.00901588	0.00061063	-0.0420238
352.52	-0.0198669	-0.00779928	-0.0333215	0.00172754	-0.0162614	-0.00844732	-0.0116039	-0.0253834	-0.00977284	-0.0147318	0.00768616	-0.0156833	-0.0288999	0.00364933	-0.0113129	0.0119211	-0.0224663	-0.00610457	-0.0219059	0.0145387	-0.0350471	-0.0222323	-0.00818	-0.0270614	0.00144092	-0.0244524	-0.020507	0.00676448	-0.010146	-0.0141652	-0.0216717	-0.0142484	-0.00816803	-0.0110032	-0.00180044	-0.0424474
352.53	-0.0230692	-0.00925296	-0.0348896	0.00208447	-0.0164999	-0.00957054	-0.0148485	-0.0265133	-0.00840049	-0.0154635	0.00798804	-0.0157996	-0.0313332	0.00209987	-0.0131754	0.00822806	-0.0220257	-0.00756835	-0.0239071	0.0139207	-0.0385751	-0.0235512	-0.0086998	-0.0274646	-0.000456998	-0.0268022	-0.0211966	0.00273519	-0.0125955	-0.0153253	-0.0225452	-0.0167489	-0.00949943	-0.013092	-0.00416653	-0.0425513
352.54	-0.0260464	-0.0105432	-0.0360153	0.00228963	-0.0166803	-0.0105682	-0.0180611	-0.0273413	-0.0072396	-0.0159948	0.0083886	-0.0160087	-0.0333908	0.000506319	-0.014951	0.00446076	-0.0214825	-0.00903827	-0.0257805	0.0132699	-0.0416582	-0.0248887	-0.00928402	-0.0278018	-0.00246589	-0.0287783	-0.0217691	-0.00154745	-0.0149941	-0.0164208	-0.0233497	-0.0192191	-0.0109537	-0.0152388	-0.00643628	-0.0423477
352.55	-0.0286978	-0.0116601	-0.0367311	0.00235041	-0.0168092	-0.0114567	-0.0212153	-0.0279095	-0.00632255	-0.0163499	0.00886242	-0.0163162	-0.0350646	-0.0011128	-0.0166032	0.000718103	-0.0208481	-0.0105467	-0.0275212	0.0126007	-0.0443152	-0.0262736	-0.00994337	-0.0281222	-0.00458375	-0.0303598	-0.0222127	-0.00599394	-0.0173319	-0.0174388	-0.0241431	-0.0216567	-0.01248	-0.0174808	-0.00857003	-0.0418622
352.56	-0.0309868	-0.012585	-0.0370656	0.00227976	-0.016863	-0.0122476	-0.0242597	-0.0282285	-0.00568813	-0.016521	0.00936321	-0.0167067	-0.0363702	-0.0027014	-0.0181309	-0.00291653	-0.0201064	-0.0121207	-0.0290942	0.0119427	-0.0465681	-0.0276837	-0.010649	-0.0284619	-0.00681089	-0.0315714	-0.0225329	-0.0105412	-0.0196254	-0.0183613	-0.0249571	-0.0240321	-0.0140465	-0.0197955	-0.0105272	-0.0411035
352.57	-0.0328774	-0.0133325	-0.0370531	0.0020805	-0.0168033	-0.012933	-0.027191	-0.0282698	-0.00542783	-0.0165097	0.00983214	-0.0171941	-0.0373296	-0.00414312	-0.0195594	-0.00639698	-0.0192238	-0.0137983	-0.0304543	0.0113036	-0.0484053	-0.0290564	-0.0113722	-0.0288485	-0.00913076	-0.0324269	-0.0227493	-0.0150999	-0.021893	-0.0191464	-0.0257341	-0.0263443	-0.0155918	-0.0221114	-0.012273	-0.0400773
352.58	-0.0343955	-0.0138747	-0.0367101	0.00179042	-0.0166236	-0.0134976	-0.0300318	-0.0279993	-0.00559773	-0.0163414	0.0102379	-0.0177618	-0.0379594	-0.00539539	-0.0208912	-0.00964253	-0.0181947	-0.0155624	-0.0315441	0.0106231	-0.0498413	-0.0303786	-0.0120937	-0.0292793	-0.0114588	-0.0329536	-0.0228764	-0.019554	-0.0241082	-0.0197873	-0.026388	-0.02854	-0.0171321	-0.0243775	-0.0138212	-0.0388058
352.59	-0.0355725	-0.0141848	-0.0360665	0.00140106	-0.0163402	-0.0139206	-0.0327684	-0.0274001	-0.00621742	-0.0160191	0.0105289	-0.0184139	-0.0382962	-0.00649186	-0.0221268	-0.0125639	-0.0170678	-0.0173488	-0.0323414	0.00984481	-0.0508533	-0.031666	-0.0128145	-0.0297244	-0.013677	-0.0331963	-0.0228865	-0.023803	-0.0262317	-0.0203041	-0.0268895	-0.0305853	-0.0187013	-0.0265623	-0.0151805	-0.0373181
352.6	-0.0364391	-0.0142097	-0.0351167	0.000905722	-0.0160208	-0.0141927	-0.0353347	-0.0264879	-0.00726335	-0.0155505	0.0106431	-0.0191632	-0.0383892	-0.00742777	-0.0232423	-0.0151237	-0.0159095	-0.0191008	-0.0328309	0.00890583	-0.0514232	-0.0329368	-0.0135415	-0.0301286	-0.0157139	-0.033199	-0.0227907	-0.0277794	-0.0281981	-0.0207333	-0.027242	-0.0324437	-0.0203548	-0.0286051	-0.0163649	-0.0356534
352.61	-0.0370301	-0.0139322	-0.0338679	0.000343859	-0.0157792	-0.0143606	-0.0376248	-0.0253289	-0.00868153	-0.0149529	0.0105743	-0.0200136	-0.0382858	-0.00820285	-0.0242156	-0.017345	-0.014753	-0.0207758	-0.0330386	0.00772706	-0.0515714	-0.0341726	-0.0142769	-0.0304646	-0.0175195	-0.0330008	-0.0226347	-0.0314254	-0.0299139	-0.0210977	-0.0274741	-0.034128	-0.0221307	-0.0304178	-0.0174059	-0.0338594
352.62	-0.0373912	-0.0133797	-0.0323223	-0.000250134	-0.0157101	-0.0144772	-0.0395462	-0.0240047	-0.0104342	-0.0142124	0.0103422	-0.020956	-0.0379661	-0.00881674	-0.0250396	-0.0192643	-0.0136581	-0.0223401	-0.0329946	0.00629044	-0.0513284	-0.0353687	-0.015028	-0.0307244	-0.0190717	-0.0326129	-0.0223958	-0.0346831	-0.0313351	-0.0214052	-0.0276709	-0.0356268	-0.0239897	-0.03196	-0.0183385	-0.0319795
352.63	-0.037546	-0.0126477	-0.030528	-0.000858786	-0.0158452	-0.0145192	-0.0410517	-0.0225513	-0.0124596	-0.0133027	0.00995856	-0.0219688	-0.0374207	-0.0092514	-0.0257432	-0.0209291	-0.0126855	-0.0237929	-0.0327263	0.00458944	-0.0506752	-0.0364739	-0.0158186	-0.0309383	-0.0203603	-0.032033	-0.0220544	-0.0375137	-0.0324571	-0.0216985	-0.0279459	-0.036892	-0.025893	-0.0332817	-0.0191139	-0.0300514
352.64	-0.0375189	-0.011803	-0.0285156	-0.00150892	-0.0162019	-0.0145385	-0.0421077	-0.0209775	-0.014692	-0.0122715	0.0094368	-0.0229909	-0.0366364	-0.00954849	-0.0263231	-0.0223963	-0.01184	-0.025167	-0.0322621	0.00266215	-0.0496045	-0.0374374	-0.0166889	-0.0311094	-0.0213461	-0.031287	-0.0215854	-0.0398933	-0.0333072	-0.0220516	-0.028343	-0.0378741	-0.0278291	-0.0344251	-0.0196502	-0.0281115
352.65	-0.0373172	-0.0109069	-0.0263049	-0.00223999	-0.0167633	-0.0146089	-0.0426724	-0.0192937	-0.0170951	-0.0111478	0.00877371	-0.0239398	-0.0356085	-0.00975926	-0.0267527	-0.0236783	-0.0111327	-0.0264311	-0.0316231	0.000564183	-0.048142	-0.0381874	-0.0176748	-0.031222	-0.021997	-0.0303998	-0.021012	-0.0418755	-0.0339033	-0.022507	-0.028871	-0.038555	-0.0297324	-0.0354221	-0.0199536	-0.0262164
352.66	-0.036975	-0.0100232	-0.0239178	-0.00310982	-0.0174921	-0.0147739	-0.0427834	-0.0175298	-0.0196476	-0.00995029	0.00797972	-0.0247702	-0.0343587	-0.00991966	-0.0269782	-0.0248082	-0.0105975	-0.0275347	-0.0308297	-0.00165548	-0.0463287	-0.0386986	-0.0187658	-0.0312709	-0.022266	-0.0294143	-0.0203783	-0.0434892	-0.0342232	-0.0230988	-0.0295188	-0.0389923	-0.0315551	-0.0362498	-0.0200475	-0.0244097
352.67	-0.0365222	-0.00921648	-0.0213839	-0.00409248	-0.0183391	-0.0150094	-0.0424864	-0.0157461	-0.0223021	-0.00872584	0.00702004	-0.0254818	-0.0329608	-0.0100893	-0.0269563	-0.0258246	-0.0102037	-0.0284552	-0.0299045	-0.0039388	-0.0442092	-0.03897	-0.0199531	-0.0312431	-0.0221794	-0.0283881	-0.0197065	-0.0447546	-0.034244	-0.0238318	-0.0302547	-0.0392488	-0.0332413	-0.0368615	-0.0200156	-0.0227478
352.68	-0.0359715	-0.00851042	-0.0187763	-0.00509094	-0.0193063	-0.0152803	-0.0417832	-0.0139827	-0.024964	-0.00746905	0.00585335	-0.0260389	-0.0315051	-0.0103207	-0.0266591	-0.0267348	-0.00990655	-0.0292193	-0.0289013	-0.00623424	-0.0418942	-0.0390481	-0.0212294	-0.0311721	-0.0217726	-0.0273677	-0.0190579	-0.0456927	-0.0340092	-0.0246629	-0.031055	-0.0393793	-0.0347255	-0.0372353	-0.0199567	-0.0213058
352.69	-0.0353143	-0.00787929	-0.0161984	-0.00602416	-0.0203626	-0.0155336	-0.0406142	-0.012283	-0.0275736	-0.0062084	0.00444341	-0.0264334	-0.0300557	-0.0106469	-0.0260906	-0.0275252	-0.00966703	-0.0298557	-0.0278591	-0.00850805	-0.0394729	-0.03901	-0.0225588	-0.0310885	-0.021094	-0.0264023	-0.0184991	-0.0463283	-0.0335842	-0.0255719	-0.0318859	-0.0393974	-0.0359625	-0.0373693	-0.0199207	-0.0201408
352.7	-0.0345849	-0.00732398	-0.0137105	-0.00687478	-0.0214251	-0.0157591	-0.0389336	-0.0106586	-0.0301144	-0.0049951	0.00281151	-0.0266622	-0.0286496	-0.011094	-0.0253048	-0.0282294	-0.00950772	-0.0303852	-0.026816	-0.0107572	-0.0369775	-0.0388646	-0.023895	-0.0310198	-0.0202008	-0.0255533	-0.0180863	-0.0466552	-0.0329848	-0.0265354	-0.0327282	-0.0393344	-0.0369065	-0.0372183	-0.0199295	-0.019305
352.71	-0.0337701	-0.0068295	-0.0113712	-0.00765488	-0.0224364	-0.0159632	-0.036738	-0.00908381	-0.0325172	-0.00389238	0.000964586	-0.0266729	-0.0272932	-0.011685	-0.0243343	-0.0288659	-0.00950764	-0.0307874	-0.0257725	-0.0129747	-0.0344723	-0.0386185	-0.0251943	-0.0310104	-0.0191452	-0.0248961	-0.0178568	-0.0466597	-0.0322435	-0.027516	-0.0335732	-0.0391698	-0.0375613	-0.0367526	-0.0199613	-0.0188189
352.72	-0.0328057	-0.00638279	-0.00922011	-0.00842856	-0.0233109	-0.0161616	-0.0340727	-0.00754848	-0.0347155	-0.00292855	-0.00107336	-0.0264072	-0.0260173	-0.0124512	-0.0232595	-0.029444	-0.00969069	-0.031019	-0.0247111	-0.0151174	-0.0320542	-0.0383205	-0.0264145	-0.0310788	-0.0179542	-0.0244418	-0.017802	-0.0463326	-0.0314151	-0.0285274	-0.0344565	-0.0388965	-0.037906	-0.0359689	-0.020027	-0.0187252
352.73	-0.0316452	-0.00597164	-0.00733325	-0.00924569	-0.0239692	-0.0163665	-0.0310326	-0.00608274	-0.0366897	-0.0020963	-0.00330269	-0.025847	-0.0248476	-0.0133874	-0.0221431	-0.0299631	-0.0100621	-0.031045	-0.0236204	-0.017167	-0.0298061	-0.0380249	-0.0275043	-0.0312341	-0.0166783	-0.0242021	-0.0179171	-0.0457088	-0.0305428	-0.0295704	-0.0354567	-0.0385103	-0.0379275	-0.0348647	-0.0201769	-0.0190713
352.74	-0.0302965	-0.00557108	-0.00580038	-0.0101076	-0.0244149	-0.0165766	-0.0277041	-0.00470825	-0.0383938	-0.00139351	-0.00567514	-0.0250234	-0.0237848	-0.0145042	-0.0210338	-0.0304296	-0.0106039	-0.0308945	-0.0225108	-0.0191141	-0.0277924	-0.0378352	-0.0284983	-0.0314924	-0.0153842	-0.0241883	-0.0182083	-0.0449018	-0.0296763	-0.0306637	-0.0365706	-0.038007	-0.0376935	-0.0334983	-0.0204493	-0.0198159
352.75	-0.0288156	-0.00520178	-0.00468005	-0.0109645	-0.0247335	-0.0168285	-0.0241569	-0.00344988	-0.0397777	-0.000857992	-0.00809856	-0.0239817	-0.0228903	-0.0158241	-0.0199369	-0.0308597	-0.0112673	-0.0306034	-0.021408	-0.0209877	-0.0260171	-0.0377705	-0.0294107	-0.0318435	-0.0141675	-0.0244196	-0.0186444	-0.0439916	-0.0288682	-0.031809	-0.0377851	-0.0374092	-0.0372449	-0.0319746	-0.0208566	-0.020885
352.76	-0.0272746	-0.00490177	-0.00396327	-0.0117665	-0.0249781	-0.0171258	-0.0204456	-0.00231479	-0.040808	-0.000456601	-0.0104836	-0.0227593	-0.0221981	-0.0173586	-0.0188412	-0.031257	-0.011984	-0.0301897	-0.0203242	-0.0228219	-0.0244832	-0.0377818	-0.030229	-0.0322791	-0.0130863	-0.0249183	-0.0192206	-0.0430476	-0.0281434	-0.0329769	-0.0391308	-0.0367065	-0.0365893	-0.030343	-0.0213921	-0.0221928
352.77	-0.0257198	-0.00474668	-0.00361083	-0.0124762	-0.0251362	-0.017476	-0.0166747	-0.00131929	-0.0414603	-0.000168187	-0.0127627	-0.0213992	-0.0217279	-0.0190654	-0.017758	-0.0316293	-0.0126681	-0.0296543	-0.0193103	-0.0246121	-0.023244	-0.0378332	-0.0309474	-0.0328382	-0.0121554	-0.0256408	-0.0199527	-0.0420965	-0.0275003	-0.0341382	-0.0405812	-0.0359117	-0.0357356	-0.0286498	-0.0220391	-0.0236884
352.78	-0.0241724	-0.00476628	-0.00357553	-0.0130992	-0.0251412	-0.0178734	-0.0129125	-0.000491672	-0.0417113	-2.18712e-05	-0.0149074	-0.0199675	-0.0214736	-0.0208726	-0.0167877	-0.0320162	-0.0132927	-0.0289872	-0.0184297	-0.026341	-0.0223719	-0.0379008	-0.0315847	-0.0334976	-0.0113804	-0.0265657	-0.0208477	-0.0411647	-0.0269635	-0.0353006	-0.0421077	-0.035031	-0.0347682	-0.0270007	-0.0227527	-0.0253313
352.79	-0.0226948	-0.00497682	-0.0038283	-0.0135982	-0.0249272	-0.0182592	-0.00923913	0.000123637	-0.0415659	-2.60012e-05	-0.0168866	-0.0185514	-0.0214287	-0.0227445	-0.0160523	-0.0324659	-0.0138594	-0.0281816	-0.0177241	-0.0279776	-0.0218831	-0.0380011	-0.0322198	-0.0342576	-0.0107703	-0.027684	-0.021945	-0.0402772	-0.0265438	-0.0364461	-0.0436655	-0.0340403	-0.0337547	-0.025415	-0.023506	-0.027161
352.8	-0.0213005	-0.00534104	-0.00439431	-0.0139928	-0.0244769	-0.0186008	-0.00571399	0.000494104	-0.0410345	-0.000177748	-0.0186911	-0.0171546	-0.0215694	-0.0246597	-0.0156249	-0.0329812	-0.0143749	-0.0272327	-0.017196	-0.02953	-0.0217395	-0.0381464	-0.0328569	-0.0351536	-0.0103678	-0.0289405	-0.0232585	-0.0394519	-0.0262538	-0.0375582	-0.045179	-0.0329651	-0.0327691	-0.0238795	-0.024323	-0.0291848
352.81	-0.0199564	-0.00578703	-0.00527292	-0.0142819	-0.0238031	-0.0188998	-0.00234178	0.000626278	-0.0401539	-0.0004607	-0.0203549	-0.0158137	-0.0218966	-0.0265336	-0.015542	-0.0335308	-0.0148281	-0.0261787	-0.016833	-0.0310014	-0.0219116	-0.0382866	-0.0334685	-0.0362002	-0.0101845	-0.0302975	-0.024749	-0.0387175	-0.0261119	-0.0386248	-0.0465756	-0.0318269	-0.0318836	-0.0224283	-0.0252353	-0.0313406
352.82	-0.018645	-0.00625613	-0.00642612	-0.0144635	-0.0228864	-0.0191537	0.000856789	0.000545911	-0.0389774	-0.000803488	-0.0219107	-0.0145371	-0.0224466	-0.0283058	-0.0157605	-0.0341087	-0.015234	-0.0250521	-0.0166016	-0.0323762	-0.0223926	-0.0383588	-0.0340825	-0.0373443	-0.0102218	-0.0317167	-0.0263505	-0.0381118	-0.0260873	-0.0396131	-0.0478306	-0.0307149	-0.0311262	-0.0211393	-0.0262123	-0.0335402
352.83	-0.0173785	-0.00674426	-0.00778059	-0.0145564	-0.0217339	-0.0193565	0.00379373	0.000303388	-0.0375797	-0.00116058	-0.0233625	-0.0133105	-0.0231897	-0.0299955	-0.0162354	-0.0346645	-0.0155631	-0.023887	-0.0164905	-0.0336464	-0.0231594	-0.038346	-0.0347347	-0.0384865	-0.0105176	-0.0331628	-0.0279837	-0.0376596	-0.0261797	-0.0404712	-0.0489616	-0.0297167	-0.0304962	-0.0200498	-0.0272119	-0.0356916
352.84	-0.0161615	-0.00727191	-0.00925916	-0.0145616	-0.0203883	-0.0195273	0.00640157	-2.9918e-05	-0.0360268	-0.00149105	-0.0246512	-0.0121138	-0.0240425	-0.0316726	-0.0169003	-0.0352016	-0.015795	-0.022724	-0.0165577	-0.0348144	-0.0241593	-0.0383046	-0.0353901	-0.0395774	-0.0110923	-0.0346085	-0.0295835	-0.0373515	-0.0263764	-0.0411612	-0.0499799	-0.0288335	-0.02997	-0.0191837	-0.0282213	-0.0377217
352.85	-0.0149769	-0.00784412	-0.0107971	-0.0145027	-0.018856	-0.0196531	0.00858436	-0.000394666	-0.0343271	-0.00179693	-0.0257361	-0.0109799	-0.0249698	-0.0333792	-0.0176965	-0.0357727	-0.0159199	-0.0215852	-0.0168179	-0.035858	-0.025289	-0.0382912	-0.0359837	-0.0405671	-0.0119461	-0.0360106	-0.0310753	-0.0372297	-0.0266443	-0.0416719	-0.0508984	-0.0280409	-0.0295025	-0.0185768	-0.0292147	-0.0395996
352.86	-0.0138024	-0.00846023	-0.0123338	-0.0143856	-0.0171671	-0.0197426	0.010265	-0.000740013	-0.0325258	-0.00209042	-0.0265988	-0.00999468	-0.0259111	-0.0350739	-0.0186166	-0.0364344	-0.0159523	-0.020516	-0.0172928	-0.0367399	-0.0264663	-0.0383946	-0.0364639	-0.0414491	-0.0130093	-0.0372659	-0.0324246	-0.0373821	-0.0269583	-0.0420081	-0.0517367	-0.0273323	-0.0290793	-0.0182698	-0.0301387	-0.0413485
352.87	-0.0126838	-0.00906335	-0.0138213	-0.014266	-0.0153453	-0.0197522	0.0114578	-0.00100225	-0.0306732	-0.00238642	-0.0272151	-0.00920636	-0.0267975	-0.0367274	-0.019667	-0.0371923	-0.0159423	-0.0195474	-0.0180026	-0.0374353	-0.0276344	-0.0386116	-0.0367954	-0.0422091	-0.0142472	-0.0382938	-0.0335991	-0.0378615	-0.0273185	-0.0421654	-0.0525242	-0.026722	-0.0286869	-0.0182891	-0.0309863	-0.042972
352.88	-0.0116505	-0.00962303	-0.0152026	-0.0141985	-0.0134372	-0.0196165	0.0122201	-0.00115871	-0.0288261	-0.00267832	-0.0275876	-0.00865092	-0.0275613	-0.0383398	-0.0208168	-0.0380001	-0.0159386	-0.0187026	-0.0188983	-0.0379643	-0.0287923	-0.0388615	-0.0369899	-0.0428315	-0.0156121	-0.0390093	-0.0345787	-0.0387054	-0.0277177	-0.0421044	-0.053273	-0.0262247	-0.0283113	-0.0186435	-0.0317649	-0.0444636
352.89	-0.0107107	-0.0101282	-0.0164537	-0.0142071	-0.0114569	-0.019331	0.0125845	-0.00120211	-0.026991	-0.00296239	-0.0277259	-0.00831531	-0.0281701	-0.0398701	-0.0220704	-0.0387902	-0.015934	-0.0179984	-0.0199051	-0.0383858	-0.0299468	-0.0390973	-0.0370467	-0.0432798	-0.0171095	-0.0393975	-0.0353656	-0.0399082	-0.0281351	-0.0418483	-0.0539723	-0.025897	-0.0279264	-0.0193215	-0.0324808	-0.045796
352.9	-0.00983325	-0.010593	-0.0175767	-0.0142463	-0.00940875	-0.0189004	0.0125788	-0.00116397	-0.0251862	-0.00324549	-0.0276127	-0.00818841	-0.0286242	-0.0412538	-0.0234228	-0.0394944	-0.0159214	-0.0174014	-0.0210038	-0.0387365	-0.0310927	-0.0393094	-0.0369933	-0.0434971	-0.0187376	-0.039514	-0.0360113	-0.0413924	-0.0285574	-0.0414179	-0.0546307	-0.025736	-0.02755	-0.0202906	-0.0331174	-0.0469828
352.91	-0.00902165	-0.0110119	-0.0185697	-0.0142567	-0.00729925	-0.0183522	0.0122559	-0.00108051	-0.0234363	-0.00351262	-0.0272503	-0.00827753	-0.0289454	-0.0424855	-0.0248469	-0.0400548	-0.0159481	-0.0168959	-0.0222469	-0.0389824	-0.0321761	-0.0394856	-0.0368835	-0.0434627	-0.0205052	-0.0394154	-0.036529	-0.043117	-0.0290084	-0.0408066	-0.0552546	-0.0257173	-0.0272507	-0.0215213	-0.0336445	-0.0480895
352.92	-0.00830471	-0.0113632	-0.0193866	-0.0142076	-0.0051919	-0.0177281	0.0116691	-0.000997757	-0.0217907	-0.00377403	-0.0266516	-0.00856083	-0.0291592	-0.0435452	-0.0263212	-0.0404319	-0.0160554	-0.0164824	-0.0236553	-0.0390995	-0.0331227	-0.0396445	-0.0367023	-0.0432119	-0.022449	-0.0391399	-0.0369304	-0.0450254	-0.0295383	-0.0399934	-0.055832	-0.0258327	-0.0270592	-0.0229974	-0.0340381	-0.0491173
352.93	-0.00766522	-0.0116037	-0.0200129	-0.0141214	-0.003144	-0.0170765	0.01084	-0.000929936	-0.0203153	-0.00406546	-0.025829	-0.00902705	-0.0292732	-0.0443791	-0.0278579	-0.0405973	-0.016279	-0.0161827	-0.0252008	-0.0390723	-0.0339503	-0.0398133	-0.0364297	-0.0428223	-0.0246088	-0.0386657	-0.0372245	-0.0470564	-0.0301603	-0.0389519	-0.0563696	-0.0260286	-0.0269785	-0.0247023	-0.0342798	-0.0500415
352.94	-0.00710131	-0.0117121	-0.0204271	-0.0140771	-0.00121247	-0.0164408	0.00974235	-0.000881844	-0.019074	-0.00441325	-0.0248498	-0.00966626	-0.0293331	-0.0449523	-0.0294549	-0.0405129	-0.0165708	-0.0160104	-0.0268394	-0.0389279	-0.0347102	-0.0399716	-0.0360601	-0.042346	-0.0269777	-0.0380102	-0.0374017	-0.049152	-0.0308478	-0.0376877	-0.0568651	-0.026282	-0.0269421	-0.0266254	-0.034364	-0.0508386
352.95	-0.00665585	-0.0116876	-0.0206514	-0.014095	0.000569841	-0.0158278	0.00838791	-0.000863944	-0.018069	-0.00479206	-0.0237638	-0.0104841	-0.0293333	-0.0452023	-0.0310632	-0.0401839	-0.0168668	-0.0159445	-0.0285595	-0.0387092	-0.0354497	-0.0400644	-0.0356256	-0.0417855	-0.0295136	-0.0371685	-0.0374319	-0.0512799	-0.0315323	-0.0362137	-0.0572869	-0.026605	-0.0269264	-0.0287548	-0.0343183	-0.0514846
352.96	-0.00638628	-0.0114807	-0.0206838	-0.014186	0.00217818	-0.0152191	0.00678786	-0.000876791	-0.0173045	-0.0051031	-0.022622	-0.0114779	-0.0292803	-0.0450676	-0.0326562	-0.039618	-0.0171076	-0.015974	-0.0303267	-0.0384655	-0.0361473	-0.0400497	-0.0351624	-0.0411046	-0.0321604	-0.0361855	-0.037312	-0.0533765	-0.0321682	-0.0345447	-0.0575696	-0.0270291	-0.0269494	-0.0310167	-0.0341858	-0.0519701
352.97	-0.00632048	-0.0111066	-0.0205189	-0.0143483	0.00356567	-0.0145797	0.00495553	-0.000899943	-0.0167684	-0.0052679	-0.0214679	-0.0126214	-0.0291632	-0.0445304	-0.0342317	-0.0388389	-0.0172514	-0.0160688	-0.0320974	-0.0382488	-0.0367591	-0.039929	-0.0346813	-0.0402684	-0.0348256	-0.0350635	-0.0370566	-0.0553531	-0.0327367	-0.0327237	-0.0576738	-0.0275806	-0.0270191	-0.0333404	-0.034025	-0.0523101
352.98	-0.00647636	-0.0105413	-0.0201413	-0.0145525	0.00467279	-0.0139317	0.00296252	-0.00093973	-0.0163743	-0.00524226	-0.0203358	-0.0138842	-0.0289783	-0.043671	-0.0358007	-0.0378759	-0.0172949	-0.0161658	-0.0338366	-0.0381064	-0.0372449	-0.0396944	-0.0342146	-0.0392362	-0.0373634	-0.0338023	-0.03666	-0.0571007	-0.0332337	-0.0307996	-0.0576432	-0.0282338	-0.0271926	-0.0356835	-0.0338891	-0.0525494
352.99	-0.00683696	-0.0098121	-0.0195122	-0.014828	0.00543646	-0.0133246	0.000925571	-0.00102512	-0.0160442	-0.00503962	-0.0192464	-0.0152816	-0.0287261	-0.0425697	-0.0373225	-0.0367915	-0.0172891	-0.0162357	-0.035557	-0.0380512	-0.0375678	-0.0393052	-0.0338038	-0.037984	-0.0397091	-0.0323948	-0.0361117	-0.0586083	-0.0336427	-0.0288651	-0.057542	-0.0289553	-0.0274975	-0.0379908	-0.0337934	-0.0527363
353	-0.00741716	-0.00896701	-0.0185771	-0.0151536	0.00579099	-0.0128103	-0.00105051	-0.00115733	-0.0157524	-0.00467231	-0.0181972	-0.0167799	-0.0284055	-0.0412824	-0.0387308	-0.03563	-0.0172431	-0.0162999	-0.0372527	-0.0381105	-0.0377113	-0.0387211	-0.0334682	-0.036524	-0.041836	-0.0308416	-0.03544	-0.0599057	-0.0339369	-0.0270044	-0.0573935	-0.0296851	-0.0279493	-0.0402215	-0.0337368	-0.052919
353.01	-0.00822414	-0.00810592	-0.0173384	-0.0155099	0.00571781	-0.0124336	-0.0028896	-0.0013349	-0.0154625	-0.00415422	-0.0171436	-0.0183473	-0.0279937	-0.0398674	-0.0399955	-0.0344386	-0.017158	-0.0163765	-0.0389237	-0.0382682	-0.0376676	-0.0379315	-0.0331993	-0.0349322	-0.0436943	-0.0291143	-0.0346755	-0.0609956	-0.0341089	-0.0252716	-0.0572052	-0.0303766	-0.0285269	-0.0423757	-0.0337102	-0.0530812
353.02	-0.00927871	-0.00732113	-0.0158283	-0.0158804	0.00524983	-0.0121496	-0.00452305	-0.00155361	-0.0151258	-0.00349569	-0.0161171	-0.0199614	-0.027472	-0.0383644	-0.0410974	-0.0332643	-0.017091	-0.0164686	-0.0405447	-0.0384724	-0.0374449	-0.0369584	-0.0330259	-0.0332982	-0.0452673	-0.0272367	-0.0338076	-0.0618525	-0.0341731	-0.0237079	-0.0569871	-0.0309733	-0.0291876	-0.0445222	-0.0336744	-0.0531888
353.03	-0.0105999	-0.00669008	-0.014118	-0.016273	0.00442718	-0.0119258	-0.00592449	-0.00180855	-0.0146744	-0.00275985	-0.015173	-0.0216125	-0.0268577	-0.0368137	-0.0420241	-0.0321237	-0.0170181	-0.01662	-0.0420812	-0.0386611	-0.0370699	-0.0357876	-0.0329438	-0.0316784	-0.0465592	-0.0252828	-0.0328692	-0.0624541	-0.034165	-0.0223489	-0.0566856	-0.0314218	-0.029927	-0.0467341	-0.0335632	-0.0532522
353.04	-0.0121853	-0.00621654	-0.0122846	-0.0167356	0.00327375	-0.0118065	-0.00706229	-0.00213987	-0.0140744	-0.00205017	-0.0143265	-0.0232732	-0.0261591	-0.0352617	-0.0427183	-0.0309741	-0.0169132	-0.0168571	-0.043529	-0.0387674	-0.0365875	-0.034455	-0.0329238	-0.0300779	-0.04755	-0.0233166	-0.031897	-0.0628263	-0.0340712	-0.0211777	-0.0562173	-0.0317739	-0.0307309	-0.0489987	-0.0334053	-0.0533005
353.05	-0.0139976	-0.00587209	-0.0104144	-0.0173183	0.00186369	-0.0117818	-0.00789953	-0.00257979	-0.0133533	-0.0013793	-0.0136212	-0.0249243	-0.0253873	-0.0336943	-0.0431191	-0.0297717	-0.0167733	-0.0171658	-0.0448644	-0.038743	-0.0360216	-0.032975	-0.0329376	-0.0284533	-0.0482055	-0.0214117	-0.0309325	-0.0629911	-0.0338689	-0.020148	-0.0555392	-0.032078	-0.0315659	-0.0512959	-0.0333073	-0.0533497
353.06	-0.0160059	-0.00564322	-0.00859358	-0.0179737	0.000280511	-0.0117813	-0.0084314	-0.00314886	-0.0125772	-0.000726606	-0.0130992	-0.0265623	-0.0245993	-0.0321025	-0.0432039	-0.0285223	-0.0165921	-0.0175314	-0.0460787	-0.0385689	-0.0354222	-0.0313739	-0.0329315	-0.0267998	-0.0485242	-0.0196516	-0.0300006	-0.0629311	-0.0335715	-0.0192208	-0.054619	-0.0323718	-0.0323794	-0.0535909	-0.0333482	-0.0533843
353.07	-0.0181541	-0.0055253	-0.00690221	-0.0186086	-0.00138186	-0.0117387	-0.00866258	-0.00386162	-0.0117736	-9.86963e-05	-0.0127957	-0.0281582	-0.0238422	-0.0304813	-0.0429749	-0.0272512	-0.0163395	-0.017948	-0.0471656	-0.0382709	-0.0348283	-0.0296743	-0.0328598	-0.0251285	-0.0485567	-0.0180977	-0.0290841	-0.0626445	-0.0332167	-0.0183792	-0.0534431	-0.0326413	-0.0331316	-0.0558263	-0.03356	-0.0533915
353.08	-0.0203751	-0.00549218	-0.00540122	-0.019199	-0.00306313	-0.0116322	-0.00859421	-0.00469069	-0.0109692	0.000497567	-0.0126876	-0.0296328	-0.0231276	-0.0288555	-0.0424573	-0.0259698	-0.016059	-0.0183935	-0.0481474	-0.037912	-0.0342889	-0.0278965	-0.0327258	-0.0234847	-0.0483484	-0.0168031	-0.0282177	-0.0621336	-0.0328658	-0.0176237	-0.0520245	-0.0328388	-0.0337669	-0.0579312	-0.0339062	-0.0533613
353.09	-0.0225983	-0.0055611	-0.00408875	-0.0197792	-0.00467067	-0.0114472	-0.00826114	-0.00558738	-0.0101765	0.00097791	-0.0127143	-0.0309066	-0.0224469	-0.0272579	-0.0416666	-0.024683	-0.0158192	-0.0188756	-0.0490461	-0.0375582	-0.0337901	-0.0260922	-0.0325387	-0.021906	-0.0479582	-0.0158149	-0.0274562	-0.0613634	-0.0325594	-0.0169691	-0.0504227	-0.0329168	-0.0342746	-0.0598156	-0.034327	-0.0532867
353.1	-0.0247653	-0.00577667	-0.00293393	-0.0203714	-0.00613184	-0.0111975	-0.00777811	-0.00652128	-0.0093923	0.00128661	-0.0128201	-0.0319006	-0.0217881	-0.0257235	-0.0405977	-0.0234092	-0.0157	-0.0193696	-0.0498445	-0.0372344	-0.0333483	-0.0243218	-0.0323323	-0.0204292	-0.0474246	-0.0151588	-0.0268195	-0.0603196	-0.0322868	-0.0164357	-0.0487197	-0.0328839	-0.0346863	-0.0614276	-0.034774	-0.0531789
353.11	-0.0267851	-0.00614044	-0.0019324	-0.0209723	-0.00742134	-0.0108782	-0.00723174	-0.00749101	-0.00860685	0.00142032	-0.0130035	-0.0325874	-0.0211241	-0.0242729	-0.0392667	-0.0221655	-0.0157394	-0.0198885	-0.0504651	-0.036929	-0.0330118	-0.0226765	-0.0321154	-0.0191438	-0.0467834	-0.0148525	-0.026328	-0.0590449	-0.0320607	-0.0160882	-0.0469882	-0.0326992	-0.0350725	-0.0627525	-0.0352293	-0.0530571
353.12	-0.0286192	-0.00666718	-0.00112862	-0.021572	-0.00851816	-0.0105215	-0.00668914	-0.00852143	-0.00784379	0.0013741	-0.0132044	-0.0330077	-0.0204934	-0.0229233	-0.0377378	-0.0209835	-0.0159194	-0.0204321	-0.0508418	-0.0366224	-0.0327961	-0.0212423	-0.031896	-0.0180762	-0.046068	-0.0148863	-0.0259692	-0.0576003	-0.0319181	-0.0159887	-0.04528	-0.0323417	-0.0354551	-0.0637976	-0.035726	-0.0529189
353.13	-0.0302934	-0.00738938	-0.000592662	-0.0221216	-0.00943683	-0.010154	-0.0062342	-0.00959952	-0.00711584	0.00117899	-0.0133516	-0.0332353	-0.0199225	-0.0216518	-0.036028	-0.01985	-0.0162038	-0.0210139	-0.0509598	-0.0363281	-0.0326756	-0.020056	-0.0316842	-0.0172836	-0.0453362	-0.0152527	-0.0257857	-0.0560852	-0.0318773	-0.0161503	-0.0436058	-0.0318444	-0.0358408	-0.0645877	-0.0362611	-0.0526994
353.14	-0.031868	-0.0083436	-0.000313979	-0.0225963	-0.0102262	-0.00980288	-0.00590722	-0.0107387	-0.00640875	0.000871699	-0.013377	-0.0333317	-0.0194243	-0.0204682	-0.0341833	-0.0186828	-0.016515	-0.0216702	-0.0508365	-0.0360461	-0.0326585	-0.0191238	-0.0315388	-0.0168179	-0.0446245	-0.0159496	-0.0257941	-0.0545872	-0.0319406	-0.0165777	-0.0419331	-0.0312136	-0.0362533	-0.06515	-0.036824	-0.0523224
353.15	-0.0333581	-0.00955331	-0.000232325	-0.0229908	-0.0109218	-0.00949851	-0.00570529	-0.0119674	-0.00571523	0.000473181	-0.013287	-0.0333872	-0.0190158	-0.0193929	-0.032277	-0.0174131	-0.016805	-0.0224087	-0.0504897	-0.0357406	-0.0327286	-0.0184258	-0.0314789	-0.0167126	-0.0439741	-0.0169725	-0.0259948	-0.0530983	-0.0320764	-0.0172797	-0.0402754	-0.0304792	-0.0366854	-0.0654899	-0.037388	-0.0517713
353.16	-0.0347536	-0.0109669	-0.000279489	-0.0233	-0.011465	-0.00922166	-0.00563529	-0.0132729	-0.00501843	4.17493e-05	-0.0131291	-0.0334511	-0.0186703	-0.0184012	-0.0304117	-0.0160599	-0.0170705	-0.0232029	-0.0499413	-0.0353798	-0.0328954	-0.0179825	-0.0315202	-0.0170238	-0.0433979	-0.0182974	-0.026441	-0.0515999	-0.03228	-0.0182137	-0.0386153	-0.0296515	-0.037146	-0.0655921	-0.0379219	-0.0510611
353.17	-0.0360176	-0.0125491	-0.00043585	-0.0235499	-0.0117992	-0.00896114	-0.00570097	-0.0146676	-0.00430313	-0.00044027	-0.0129539	-0.0335755	-0.0184113	-0.017472	-0.0286791	-0.0146795	-0.017278	-0.024032	-0.0492188	-0.034942	-0.033146	-0.0178109	-0.0316499	-0.017741	-0.0429156	-0.0198143	-0.0271156	-0.0501037	-0.0325844	-0.0193561	-0.0369163	-0.0287731	-0.0376728	-0.0654968	-0.0384371	-0.0502401
353.18	-0.037108	-0.0142176	-0.000687726	-0.0238034	-0.0119304	-0.00871152	-0.00588227	-0.016141	-0.00355503	-0.00100979	-0.0127704	-0.0338098	-0.0182468	-0.0165926	-0.0271357	-0.0133128	-0.0174451	-0.0248777	-0.0483387	-0.0344378	-0.0334567	-0.0179152	-0.0318564	-0.018818	-0.0425608	-0.0214725	-0.0279957	-0.0486298	-0.0330239	-0.0206893	-0.0351755	-0.0278935	-0.038309	-0.0652284	-0.0389701	-0.0493319
353.19	-0.0380016	-0.0159153	-0.00104745	-0.0240666	-0.0118734	-0.00850054	-0.0061924	-0.0176751	-0.00278321	-0.0016733	-0.0125614	-0.0341639	-0.0181764	-0.0157736	-0.0257631	-0.0120024	-0.0175743	-0.0257408	-0.0473117	-0.0338995	-0.0338165	-0.018302	-0.0321559	-0.0202511	-0.0423316	-0.0232218	-0.0290801	-0.0471819	-0.033589	-0.0221651	-0.0333987	-0.0270529	-0.0390627	-0.0647608	-0.0395789	-0.0483348
353.2	-0.0386354	-0.0175861	-0.00154847	-0.0243532	-0.0116594	-0.00836762	-0.00664734	-0.0192498	-0.0020288	-0.00242979	-0.0123288	-0.034586	-0.0181921	-0.0150551	-0.0245025	-0.0107633	-0.0176869	-0.0266323	-0.0461737	-0.0333668	-0.0341909	-0.0189464	-0.0325163	-0.0220004	-0.0421857	-0.0250033	-0.0303192	-0.0457523	-0.0342804	-0.0237193	-0.0316064	-0.026297	-0.0399413	-0.0641263	-0.0402921	-0.047217
353.21	-0.0389737	-0.0192137	-0.0021943	-0.0246315	-0.0113036	-0.00832447	-0.00728186	-0.0208152	-0.00136802	-0.00325354	-0.0121083	-0.0350624	-0.0183133	-0.0144482	-0.0232944	-0.00963021	-0.0178112	-0.027556	-0.0449558	-0.0328613	-0.0345547	-0.0198159	-0.0329266	-0.0239889	-0.0420912	-0.0268143	-0.0316582	-0.0443261	-0.0350946	-0.0253228	-0.0298596	-0.0256291	-0.0409319	-0.0633935	-0.0410573	-0.0459806
353.22	-0.0389964	-0.0208036	-0.00305084	-0.0248708	-0.0107915	-0.0083251	-0.00816721	-0.0223083	-0.00087136	-0.00410745	-0.011886	-0.0355527	-0.0185136	-0.0140053	-0.0220805	-0.00868313	-0.0180021	-0.0284837	-0.0436759	-0.0323895	-0.0348679	-0.0208915	-0.0334056	-0.0261271	-0.0420095	-0.0286526	-0.0330379	-0.0428856	-0.0360332	-0.0269348	-0.0282131	-0.0251057	-0.042002	-0.0625549	-0.0417511	-0.0446457
353.23	-0.0387104	-0.0223591	-0.00419377	-0.0250863	-0.0101211	-0.00832044	-0.00939354	-0.0236657	-0.000542511	-0.00499126	-0.0116763	-0.0360025	-0.0187142	-0.0137538	-0.0208668	-0.00796976	-0.0182644	-0.0294228	-0.0423843	-0.0319664	-0.0350617	-0.0221836	-0.0339741	-0.0283316	-0.0418914	-0.030506	-0.0344636	-0.041448	-0.0371166	-0.0285287	-0.0266881	-0.0247246	-0.0431249	-0.061581	-0.0422959	-0.0432587
353.24	-0.0381104	-0.023824	-0.00562975	-0.0252988	-0.00929585	-0.00827281	-0.0109543	-0.0248701	-0.000367868	-0.00591287	-0.0114957	-0.0363904	-0.0188889	-0.0136715	-0.0196646	-0.00755775	-0.0186271	-0.0303533	-0.0411445	-0.0315888	-0.0351261	-0.0236833	-0.0345938	-0.0305608	-0.0416394	-0.0323151	-0.0359154	-0.0400384	-0.0382993	-0.0301062	-0.0252688	-0.0244355	-0.0442941	-0.0604772	-0.042664	-0.0418692
353.25	-0.037193	-0.0251334	-0.00731966	-0.0255164	-0.0083383	-0.00816462	-0.012814	-0.0258933	-0.00035645	-0.00688152	-0.0113764	-0.0367295	-0.0190523	-0.0136698	-0.0184833	-0.00747799	-0.0191289	-0.0312216	-0.0399348	-0.0312518	-0.0351223	-0.0253416	-0.0352193	-0.0327712	-0.0411939	-0.0340133	-0.037341	-0.0387006	-0.039511	-0.0316684	-0.0239896	-0.024226	-0.0455316	-0.059232	-0.0428362	-0.0405479
353.26	-0.0359989	-0.0262312	-0.00918492	-0.0257396	-0.00727485	-0.008038	-0.0149263	-0.026694	-0.000543911	-0.00786158	-0.0113382	-0.0370489	-0.0192003	-0.0136686	-0.017355	-0.00769146	-0.019806	-0.0320226	-0.0387367	-0.0309222	-0.0351285	-0.0270779	-0.035847	-0.0349458	-0.0405515	-0.0355321	-0.0387034	-0.0374203	-0.040707	-0.0331959	-0.0228847	-0.0241198	-0.0468532	-0.0578523	-0.0428455	-0.0393402
353.27	-0.0345776	-0.0270712	-0.0111599	-0.0259669	-0.00611458	-0.00795104	-0.017207	-0.027246	-0.000913486	-0.00883627	-0.0113734	-0.0373504	-0.0193518	-0.0136509	-0.0163252	-0.00811378	-0.0206912	-0.0327511	-0.0375334	-0.030648	-0.0351944	-0.0287643	-0.0365044	-0.0370054	-0.0397792	-0.0368742	-0.0399792	-0.036141	-0.0418836	-0.0346316	-0.0219671	-0.0240977	-0.048216	-0.0563644	-0.0427747	-0.0382443
353.28	-0.0329378	-0.0276507	-0.013214	-0.0261594	-0.00487246	-0.00796981	-0.0196127	-0.0276023	-0.00144292	-0.00980079	-0.0114903	-0.0376335	-0.0195199	-0.0136191	-0.0154299	-0.00866533	-0.0217717	-0.0333641	-0.0363231	-0.0304604	-0.035334	-0.0303602	-0.0372612	-0.0389071	-0.0389474	-0.0380381	-0.041168	-0.0348701	-0.0430231	-0.0359263	-0.0212252	-0.0241506	-0.0495781	-0.0548208	-0.04268	-0.0372383
353.29	-0.031111	-0.0279907	-0.015354	-0.0262946	-0.00355094	-0.00811564	-0.0221169	-0.0278193	-0.00212697	-0.0107653	-0.0116853	-0.0378785	-0.0197193	-0.0135185	-0.0147231	-0.00927785	-0.0230397	-0.0338195	-0.0351437	-0.0303826	-0.0354953	-0.0318738	-0.0381102	-0.040651	-0.0381312	-0.0390549	-0.0422944	-0.0336309	-0.0440886	-0.037067	-0.0206239	-0.0242955	-0.0509183	-0.0532969	-0.0425545	-0.0362909
353.3	-0.0291702	-0.0281081	-0.01758	-0.0263598	-0.00213503	-0.00838322	-0.0246866	-0.027931	-0.00298973	-0.0117188	-0.0119271	-0.0380862	-0.0199497	-0.0133252	-0.0141915	-0.00991045	-0.0244912	-0.034062	-0.0340607	-0.0303954	-0.0356403	-0.0333179	-0.0390189	-0.0422604	-0.0373617	-0.0399546	-0.0433727	-0.032438	-0.0450825	-0.0380137	-0.0201614	-0.0245036	-0.0522315	-0.0518754	-0.042356	-0.0354047
353.31	-0.0272036	-0.0279997	-0.0198339	-0.0263644	-0.000620934	-0.00881622	-0.0273	-0.027949	-0.0040438	-0.0125942	-0.012172	-0.038249	-0.0202146	-0.0130334	-0.0138078	-0.0105807	-0.0261126	-0.0341075	-0.033091	-0.0304721	-0.0357315	-0.0346686	-0.0399624	-0.0437969	-0.036666	-0.04075	-0.0443511	-0.0313294	-0.0460009	-0.038701	-0.0198401	-0.0247548	-0.0534892	-0.050581	-0.042062	-0.034584
353.32	-0.0252757	-0.0276398	-0.0220319	-0.0263495	0.000923942	-0.0094315	-0.0299427	-0.0278802	-0.00529435	-0.013374	-0.012404	-0.0383845	-0.02052	-0.0126488	-0.0135108	-0.0112912	-0.0278565	-0.0339715	-0.0321966	-0.0305978	-0.0357845	-0.0359379	-0.0409051	-0.0452909	-0.0360813	-0.0414382	-0.0452279	-0.030305	-0.0468201	-0.0391077	-0.019641	-0.025064	-0.054634	-0.0494035	-0.0416856	-0.0337945
353.33	-0.0234204	-0.0270123	-0.0241439	-0.0263432	0.00242838	-0.0102058	-0.0326216	-0.0277124	-0.00670902	-0.0140254	-0.012602	-0.0385262	-0.0208277	-0.0121777	-0.0132634	-0.0120442	-0.0296588	-0.0336484	-0.0313446	-0.0307443	-0.0358431	-0.0371294	-0.0418371	-0.0467624	-0.0356032	-0.0420006	-0.0460247	-0.0293952	-0.0474558	-0.039217	-0.0195633	-0.0254417	-0.0555973	-0.0483168	-0.0412268	-0.0330354
353.34	-0.0216414	-0.026149	-0.0261447	-0.0263258	0.00380912	-0.0111076	-0.0353337	-0.0274276	-0.00821233	-0.0145032	-0.0127703	-0.038689	-0.0211043	-0.011673	-0.0130551	-0.0128008	-0.0314178	-0.0331599	-0.0305347	-0.0309292	-0.0358863	-0.0382159	-0.0427752	-0.0481768	-0.0351915	-0.0424231	-0.0467501	-0.0286106	-0.0478533	-0.0390382	-0.019584	-0.0259415	-0.0563163	-0.0472743	-0.0406997	-0.0323009
353.35	-0.0199588	-0.0250951	-0.0280198	-0.0262293	0.0050119	-0.0120642	-0.0379675	-0.0270434	-0.00974414	-0.0147284	-0.0128686	-0.0388766	-0.0212898	-0.0111452	-0.0128743	-0.0135548	-0.0330963	-0.0325576	-0.0297977	-0.0311581	-0.0358764	-0.0391768	-0.0437347	-0.0494914	-0.0348123	-0.0426661	-0.0473815	-0.0279391	-0.0479817	-0.0386179	-0.0196931	-0.0266037	-0.0567806	-0.0462167	-0.0401433	-0.0315646
353.36	-0.0184039	-0.0238685	-0.0297107	-0.0260322	0.00599059	-0.0129978	-0.0404073	-0.0265511	-0.0112442	-0.0146354	-0.0129209	-0.0390225	-0.0213445	-0.0106095	-0.0127425	-0.0143141	-0.0346706	-0.0318682	-0.0291339	-0.0313998	-0.0357817	-0.0400123	-0.0446539	-0.0506472	-0.0343863	-0.0427093	-0.0479252	-0.0273439	-0.0478547	-0.038018	-0.0198842	-0.0274044	-0.0569956	-0.0451162	-0.0395833	-0.0308545
353.37	-0.0169736	-0.022536	-0.0311692	-0.0257478	0.00670672	-0.0138979	-0.0425397	-0.0259601	-0.01262	-0.0142714	-0.0129689	-0.0390677	-0.0212315	-0.0100835	-0.0126911	-0.0151215	-0.0361103	-0.0310824	-0.028533	-0.0316217	-0.0356006	-0.0407286	-0.0454895	-0.0516062	-0.0338609	-0.042513	-0.048395	-0.0267953	-0.0475121	-0.0373	-0.0201731	-0.028242	-0.0569612	-0.0439838	-0.0390352	-0.0302182
353.38	-0.0156651	-0.021116	-0.0323843	-0.0253755	0.00715341	-0.0147938	-0.0442504	-0.0252792	-0.0138102	-0.0137232	-0.0129978	-0.0390024	-0.0209722	-0.00962382	-0.0127351	-0.0159684	-0.0374265	-0.0301925	-0.0279801	-0.0318046	-0.0353056	-0.0412925	-0.0462488	-0.0523309	-0.0331906	-0.0420629	-0.0488023	-0.0262952	-0.046966	-0.0365099	-0.0205578	-0.0290082	-0.0567099	-0.0428311	-0.0385062	-0.0296922
353.39	-0.0144868	-0.0196471	-0.0333232	-0.0249519	0.00730607	-0.0156809	-0.0454959	-0.0245043	-0.0147874	-0.0130487	-0.0129699	-0.0388121	-0.0206208	-0.00924007	-0.0128363	-0.0168133	-0.0386374	-0.0292209	-0.0274638	-0.0319504	-0.0348961	-0.0417042	-0.0468907	-0.0528271	-0.0324061	-0.0413786	-0.0491307	-0.0258901	-0.0462046	-0.0356786	-0.0210224	-0.0296167	-0.0562642	-0.0417013	-0.0379839	-0.0292369
353.4	-0.0134555	-0.018149	-0.0340081	-0.024454	0.00717852	-0.0164958	-0.046254	-0.0236213	-0.0155653	-0.0122858	-0.0128687	-0.0384616	-0.0201972	-0.00892676	-0.0130155	-0.0176052	-0.0397297	-0.0282025	-0.0269561	-0.0320434	-0.0344043	-0.0419931	-0.0473445	-0.0531445	-0.0314819	-0.040482	-0.0493955	-0.0255579	-0.0452341	-0.034811	-0.0215444	-0.0300403	-0.055597	-0.0406747	-0.0374402	-0.0288031
353.41	-0.0125613	-0.0166175	-0.0345002	-0.0238593	0.0068369	-0.0171885	-0.0465182	-0.0226537	-0.0161051	-0.0114911	-0.0126648	-0.0379772	-0.0196972	-0.0086772	-0.0132846	-0.0183138	-0.0407199	-0.0271556	-0.0264533	-0.0320637	-0.0338591	-0.0421903	-0.0475615	-0.0533188	-0.0304171	-0.0394098	-0.0495886	-0.0252482	-0.0440611	-0.0338976	-0.022109	-0.0302629	-0.0546619	-0.0398432	-0.0368695	-0.0283448
353.42	-0.0117866	-0.0150391	-0.0348454	-0.0231699	0.00633065	-0.0177415	-0.0462964	-0.0216301	-0.0163843	-0.0106946	-0.0123714	-0.0373958	-0.0191371	-0.00849992	-0.0136158	-0.0189188	-0.041591	-0.0261128	-0.025947	-0.0319921	-0.0333059	-0.0423083	-0.0475085	-0.0533344	-0.0292658	-0.0382721	-0.0496695	-0.0249775	-0.0427101	-0.0329145	-0.0226862	-0.030298	-0.0534084	-0.0392593	-0.0362626	-0.0278991
353.43	-0.011124	-0.0134144	-0.0350423	-0.0224564	0.00571993	-0.0182003	-0.0456134	-0.020577	-0.0163927	-0.00994097	-0.0119796	-0.0366918	-0.0185408	-0.00838556	-0.0139606	-0.0193867	-0.0423012	-0.0251121	-0.0254462	-0.0317582	-0.0327488	-0.0423564	-0.047103	-0.053157	-0.0280665	-0.0371215	-0.0496356	-0.0247708	-0.0412253	-0.031878	-0.0232273	-0.0301766	-0.0518159	-0.0389232	-0.0356556	-0.0275427
353.44	-0.0105435	-0.0117432	-0.0350977	-0.0217489	0.00510214	-0.0185749	-0.0444903	-0.0195287	-0.0161987	-0.00922598	-0.0114969	-0.0358459	-0.0179223	-0.00829045	-0.0142677	-0.0196801	-0.0428674	-0.0241539	-0.0249669	-0.0313432	-0.0322129	-0.0423566	-0.046365	-0.0527443	-0.0268163	-0.0359534	-0.0494853	-0.0246826	-0.0396134	-0.0308006	-0.0237345	-0.0299562	-0.0498758	-0.0387721	-0.0351179	-0.0272794
353.45	-0.0100254	-0.0100511	-0.0349841	-0.0210262	0.00455889	-0.0188103	-0.043002	-0.0184773	-0.015888	-0.00849279	-0.0109803	-0.0348494	-0.0172816	-0.00816925	-0.0145467	-0.0198253	-0.0433195	-0.0232287	-0.0244731	-0.0307533	-0.0317295	-0.0422599	-0.0453865	-0.0521036	-0.0255247	-0.0348266	-0.0492363	-0.0247164	-0.0378969	-0.0297119	-0.0242316	-0.0296302	-0.0476008	-0.0387556	-0.034645	-0.0270578
353.46	-0.00956603	-0.00841469	-0.0346817	-0.0202556	0.00411431	-0.01882	-0.0412295	-0.0174301	-0.015529	-0.00773993	-0.0104525	-0.0336875	-0.0166131	-0.00800354	-0.0148359	-0.0198881	-0.0436809	-0.0223134	-0.0239383	-0.0300355	-0.0313498	-0.0420454	-0.0442051	-0.0513008	-0.0242779	-0.0337685	-0.0488812	-0.0248577	-0.0361316	-0.0286741	-0.0247362	-0.0291971	-0.0450351	-0.0387956	-0.0342006	-0.0268322
353.47	-0.00917375	-0.00689467	-0.0341891	-0.0194672	0.00376768	-0.0185629	-0.0392488	-0.0163696	-0.0151157	-0.00704158	-0.00989248	-0.0323341	-0.0158887	-0.00778498	-0.0151475	-0.0199157	-0.0439497	-0.021425	-0.0233662	-0.0292273	-0.0311005	-0.0417486	-0.042853	-0.0503679	-0.0231708	-0.0327991	-0.0484191	-0.0251176	-0.034333	-0.0277295	-0.0252871	-0.0286418	-0.0422315	-0.0388231	-0.0337444	-0.0266241
353.48	-0.00886205	-0.00554378	-0.033482	-0.0187102	0.00349757	-0.0180449	-0.0371104	-0.0152568	-0.0146205	-0.00648248	-0.00927347	-0.0307679	-0.0151008	-0.00755677	-0.0154882	-0.0199011	-0.0441348	-0.0205907	-0.0227578	-0.0283365	-0.0309794	-0.0414385	-0.0413767	-0.0493285	-0.0223025	-0.0319362	-0.0479017	-0.0255054	-0.0325289	-0.0268899	-0.0259296	-0.0279425	-0.0392174	-0.0387837	-0.0332876	-0.0264737
353.49	-0.00865251	-0.00442861	-0.0325305	-0.0179794	0.00330458	-0.017288	-0.0348589	-0.0141023	-0.0140118	-0.00610285	-0.00858013	-0.0290029	-0.0142726	-0.00731441	-0.0158831	-0.0198119	-0.044214	-0.0198513	-0.0220804	-0.0273221	-0.0309562	-0.0411959	-0.0398025	-0.0482353	-0.0217377	-0.03116	-0.0473721	-0.0260134	-0.0307182	-0.0261766	-0.0266749	-0.0271358	-0.0360675	-0.038648	-0.0328506	-0.0264201
353.5	-0.00853936	-0.00354753	-0.0313916	-0.0172548	0.00318287	-0.0163397	-0.0325426	-0.0129508	-0.0132684	-0.00587095	-0.00784	-0.0271032	-0.0134239	-0.0070187	-0.0163542	-0.0196054	-0.0441202	-0.0191971	-0.0212605	-0.0261105	-0.0310262	-0.0410856	-0.0381297	-0.0471568	-0.0215164	-0.0304753	-0.046862	-0.0266411	-0.0289174	-0.0256275	-0.0275071	-0.0262504	-0.0328807	-0.0384522	-0.0324276	-0.0264754
353.51	-0.00852618	-0.00290001	-0.0301401	-0.0165387	0.0030983	-0.0152297	-0.0301635	-0.0118358	-0.012379	-0.00571728	-0.00705122	-0.0251744	-0.0125447	-0.0066716	-0.016956	-0.0192755	-0.0437896	-0.018668	-0.0202159	-0.0246613	-0.0311483	-0.04114	-0.0363317	-0.0461826	-0.0216719	-0.0299006	-0.0464112	-0.0273934	-0.0271868	-0.0252709	-0.028429	-0.0252667	-0.0297221	-0.038204	-0.0320152	-0.0266044
353.52	-0.00867949	-0.00248165	-0.0288359	-0.0158286	0.00302428	-0.0140273	-0.0277306	-0.0107661	-0.0113172	-0.00558791	-0.00613681	-0.0233239	-0.0116503	-0.00629635	-0.0177089	-0.0188077	-0.0431677	-0.0182869	-0.0189686	-0.0229623	-0.0312897	-0.0413452	-0.0344244	-0.045269	-0.0221864	-0.0294188	-0.0460264	-0.0282472	-0.0256008	-0.0250755	-0.0294109	-0.0242245	-0.0266246	-0.0379244	-0.0315906	-0.0267328
353.53	-0.00903624	-0.00225468	-0.0274886	-0.0151462	0.00293837	-0.0127626	-0.0252774	-0.0097632	-0.0100566	-0.00542336	-0.00506393	-0.0216174	-0.0107172	-0.00586873	-0.0185916	-0.0181415	-0.0421765	-0.018072	-0.0175597	-0.021027	-0.03145	-0.0416763	-0.0324209	-0.0444294	-0.0230483	-0.0290273	-0.0457172	-0.0292127	-0.0241847	-0.0250097	-0.0304068	-0.0231862	-0.0236336	-0.0376179	-0.0310986	-0.0268016
353.54	-0.0096271	-0.00213057	-0.0260687	-0.0145446	0.00280742	-0.0114982	-0.0227765	-0.00888523	-0.00861074	-0.0052366	-0.00387555	-0.0200535	-0.00973083	-0.00541818	-0.0195755	-0.0172345	-0.0408135	-0.018019	-0.0160507	-0.0189004	-0.0316929	-0.0421224	-0.0303472	-0.0437034	-0.0242178	-0.0287184	-0.0454422	-0.030285	-0.0229426	-0.0250749	-0.031378	-0.022157	-0.0208047	-0.037288	-0.0305474	-0.0268462
353.55	-0.0103915	-0.00203468	-0.0245886	-0.0140367	0.00260163	-0.0102541	-0.0202326	-0.00815159	-0.00700984	-0.00508469	-0.00263157	-0.0186206	-0.00871441	-0.00496641	-0.0206479	-0.0161426	-0.039125	-0.0180946	-0.0144891	-0.0166581	-0.0320162	-0.0426923	-0.0282021	-0.0430811	-0.0256737	-0.0284541	-0.0451816	-0.0313806	-0.0218993	-0.0253072	-0.0323302	-0.0211265	-0.018181	-0.0369581	-0.0299819	-0.026916
353.56	-0.0112847	-0.00192954	-0.0230596	-0.0136402	0.00233051	-0.00899872	-0.0176856	-0.00754854	-0.00529398	-0.00501124	-0.00133295	-0.0172787	-0.00770331	-0.00449431	-0.0217986	-0.0149464	-0.0371805	-0.0182446	-0.0129338	-0.0143904	-0.0324015	-0.0433757	-0.025968	-0.0425283	-0.0273533	-0.0281528	-0.0449583	-0.0324288	-0.0211262	-0.0256893	-0.0332403	-0.0200992	-0.015803	-0.0366414	-0.0294488	-0.0270159
353.57	-0.0122588	-0.00184171	-0.0214666	-0.013385	0.00198566	-0.00772974	-0.0151705	-0.00709457	-0.00352176	-0.00507288	1.67738e-05	-0.0160318	-0.00679024	-0.0039839	-0.0229464	-0.0136941	-0.0350169	-0.0184358	-0.0114015	-0.0121795	-0.0328208	-0.0441328	-0.0236403	-0.0419763	-0.0291871	-0.0277458	-0.0447306	-0.033431	-0.0206713	-0.0262244	-0.0341538	-0.0191277	-0.0137087	-0.0363659	-0.029023	-0.0271593
353.58	-0.0132712	-0.00178752	-0.0198268	-0.0132271	0.00153716	-0.0064723	-0.0127371	-0.00679363	-0.00176558	-0.00526926	0.0014023	-0.0148973	-0.00601829	-0.00343565	-0.0240323	-0.0124412	-0.0327037	-0.0186316	-0.00989707	-0.0101275	-0.0332594	-0.0449289	-0.021272	-0.0413862	-0.0310861	-0.0272745	-0.0444909	-0.0343477	-0.0205394	-0.0268804	-0.0351034	-0.0182378	-0.0119122	-0.0361003	-0.0287237	-0.0273545
353.59	-0.0142777	-0.00179046	-0.0182266	-0.0130905	0.00100134	-0.00526231	-0.010466	-0.00665629	-0.000120094	-0.00555949	0.0027787	-0.013847	-0.00540085	-0.00287638	-0.0250217	-0.0112605	-0.0303107	-0.0188079	-0.00843405	-0.00831571	-0.0337011	-0.0457155	-0.018929	-0.0407304	-0.0329642	-0.0267875	-0.0441995	-0.0351235	-0.0207105	-0.0276241	-0.0361152	-0.0174127	-0.0104101	-0.0358067	-0.0284949	-0.0275861
353.6	-0.0152379	-0.00186404	-0.0167626	-0.0129554	0.000369618	-0.00405274	-0.00840605	-0.00670272	0.00133273	-0.00591116	0.00409127	-0.0128599	-0.00492628	-0.00235269	-0.0258937	-0.01021	-0.0279353	-0.0189623	-0.00702112	-0.00680853	-0.0341284	-0.0464501	-0.0166642	-0.0399713	-0.0347404	-0.0263143	-0.043805	-0.0357299	-0.0211723	-0.0284554	-0.037192	-0.0166536	-0.00923334	-0.0354739	-0.028285	-0.0278734
353.61	-0.0161365	-0.00200961	-0.0154804	-0.0128134	-0.000330319	-0.00280603	-0.00657042	-0.00694096	0.00256958	-0.00631861	0.00529098	-0.0118999	-0.00456492	-0.00185087	-0.0266159	-0.00933882	-0.0256488	-0.0191074	-0.00562257	-0.00564976	-0.0345279	-0.0470764	-0.0145493	-0.0390911	-0.0363796	-0.0259009	-0.0433016	-0.0361393	-0.0219172	-0.0294062	-0.0383292	-0.0160032	-0.00838948	-0.0350999	-0.0280358	-0.0282226
353.62	-0.0169622	-0.00219674	-0.0144281	-0.0126676	-0.00106284	-0.00152819	-0.00497132	-0.00735413	0.00360188	-0.00676004	0.00640021	-0.0109356	-0.00427258	-0.00136248	-0.0271406	-0.00867843	-0.0234652	-0.0192299	-0.00425436	-0.00484852	-0.0348828	-0.0475452	-0.0126447	-0.0380714	-0.0378438	-0.0255469	-0.0427133	-0.0363581	-0.0229246	-0.0304519	-0.0395154	-0.0155686	-0.0078738	-0.0346897	-0.0277243	-0.0285946
353.63	-0.0177301	-0.00239181	-0.0135839	-0.0125102	-0.00179135	-0.000250791	-0.00365874	-0.00792715	0.00444716	-0.00720436	0.00739888	-0.00996683	-0.0040754	-0.000892464	-0.0274866	-0.00820832	-0.0213623	-0.0193396	-0.00296877	-0.00439333	-0.0352046	-0.0478564	-0.0109966	-0.0368971	-0.0391494	-0.025228	-0.0420537	-0.0364108	-0.0241318	-0.0315644	-0.0407655	-0.0153739	-0.00768553	-0.0343259	-0.0273922	-0.0289492
353.64	-0.0184403	-0.00254824	-0.0128697	-0.0123253	-0.00249057	0.000979473	-0.00263649	-0.0086371	0.00507379	-0.00763328	0.00828973	-0.00904748	-0.00405421	-0.000459208	-0.0276902	-0.0078796	-0.0193531	-0.0193988	-0.00179133	-0.0042454	-0.035562	-0.0479977	-0.00958608	-0.0355793	-0.0403235	-0.0248888	-0.041261	-0.0362859	-0.0254658	-0.0327022	-0.0420896	-0.0153954	-0.00781002	-0.0340662	-0.0271206	-0.0292405
353.65	-0.0190983	-0.00268813	-0.0122662	-0.0121019	-0.00313986	0.00210558	-0.00194675	-0.0094096	0.00546988	-0.00802302	0.0090707	-0.00822095	-0.00421032	-4.83427e-05	-0.0277911	-0.00763466	-0.0174763	-0.0193908	-0.000721526	-0.00436679	-0.035976	-0.0479463	-0.00842509	-0.0341336	-0.0414027	-0.0244918	-0.0403184	-0.0359823	-0.0268881	-0.033772	-0.0434964	-0.0156341	-0.00819148	-0.0339298	-0.0269584	-0.0294625
353.66	-0.0197274	-0.00281938	-0.0117806	-0.0118439	-0.003714	0.00307748	-0.00162859	-0.0102114	0.00562594	-0.00834657	0.00973879	-0.00750936	-0.00449753	0.000318364	-0.0278563	-0.00740427	-0.0157613	-0.0193443	0.00021373	-0.00473828	-0.0363983	-0.0476659	-0.00754953	-0.0325883	-0.0424183	-0.0240218	-0.0392631	-0.0354924	-0.028372	-0.0346632	-0.0449249	-0.016088	-0.00876765	-0.0339547	-0.0269262	-0.0295822
353.67	-0.0203469	-0.00294803	-0.0114351	-0.0115078	-0.00420694	0.00386876	-0.00167289	-0.0110676	0.00555033	-0.00860426	0.0102929	-0.00691081	-0.0048672	0.000614487	-0.0279084	-0.00714958	-0.0142115	-0.0192729	0.000953676	-0.00540678	-0.0367584	-0.0471277	-0.00698559	-0.0309589	-0.0433976	-0.0235212	-0.0381635	-0.0348639	-0.0298972	-0.0352955	-0.0463154	-0.0167549	-0.00947203	-0.034145	-0.0270069	-0.0295696
353.68	-0.0210106	-0.00308988	-0.0112318	-0.0110781	-0.00463199	0.00450363	-0.00209573	-0.0120349	0.00525081	-0.00881157	0.0107186	-0.00643965	-0.00523917	0.000842839	-0.0278833	-0.00686062	-0.0128017	-0.0191688	0.00145684	-0.00636264	-0.0369655	-0.0463691	-0.00674647	-0.0293295	-0.0443447	-0.0230045	-0.0370577	-0.0341895	-0.0314098	-0.0356402	-0.0476143	-0.0176877	-0.0102902	-0.0345105	-0.0271527	-0.0294007
353.69	-0.0217567	-0.00326446	-0.011133	-0.0105843	-0.00500799	0.0050467	-0.0028386	-0.0131045	0.00472178	-0.00895932	0.0110276	-0.00612653	-0.00556415	0.000998817	-0.0277309	-0.00654618	-0.0115561	-0.019023	0.00169297	-0.00758714	-0.0369757	-0.0454209	-0.00679741	-0.0277937	-0.0452752	-0.0225008	-0.0359582	-0.0335103	-0.0328487	-0.035668	-0.0487671	-0.0189369	-0.0111919	-0.0350343	-0.0273117	-0.0290943
353.7	-0.02261	-0.00348208	-0.0110867	-0.0100069	-0.00536233	0.00551268	-0.00382544	-0.0142302	0.00396557	-0.00901237	0.0112527	-0.00595646	-0.00582811	0.00102554	-0.0274175	-0.00623712	-0.0104717	-0.0188149	0.00166856	-0.00902715	-0.0368011	-0.0443252	-0.00710211	-0.0264007	-0.0461743	-0.0220457	-0.0348637	-0.0328267	-0.0341637	-0.0353319	-0.0497604	-0.0205084	-0.0121028	-0.0356288	-0.0274645	-0.0286655
353.71	-0.0235638	-0.00375151	-0.0110415	-0.00932557	-0.00574987	0.00593345	-0.00498065	-0.0153871	0.00299265	-0.008962	0.011447	-0.00591319	-0.00602837	0.000881446	-0.0269424	-0.00595093	-0.00954476	-0.018533	0.00140458	-0.0106139	-0.0364413	-0.0431359	-0.00761775	-0.0251514	-0.0470425	-0.0216467	-0.0337741	-0.0321233	-0.0352807	-0.0346252	-0.0505441	-0.0223817	-0.0129728	-0.0361887	-0.0276049	-0.0281215
353.72	-0.0245978	-0.0040736	-0.0109848	-0.00853264	-0.00628938	0.00637029	-0.00623197	-0.0165421	0.00183985	-0.00885523	0.0116054	-0.0059698	-0.00617081	0.000529616	-0.026288	-0.00568254	-0.00874941	-0.0181779	0.000887038	-0.0123112	-0.0359161	-0.0419371	-0.00831747	-0.0239966	-0.0478772	-0.0212665	-0.0327437	-0.0313925	-0.0361246	-0.0335828	-0.0510627	-0.0245442	-0.0137512	-0.0366639	-0.0277109	-0.0274737
353.73	-0.0256807	-0.00446859	-0.010939	-0.00761836	-0.00701189	0.00689057	-0.00753926	-0.0176488	0.000554957	-0.00871091	0.0117419	-0.00606267	-0.0062518	-1.96529e-05	-0.02548	-0.00540883	-0.00804725	-0.0177601	0.000116316	-0.0141188	-0.0352219	-0.0407367	-0.0091643	-0.0229161	-0.0486477	-0.0208716	-0.031811	-0.0306585	-0.0366541	-0.0322374	-0.0513141	-0.0269604	-0.0143896	-0.0370386	-0.0277661	-0.0267148
353.74	-0.0267573	-0.00497504	-0.0109135	-0.00658943	-0.00790704	0.00751104	-0.00883971	-0.0186653	-0.000806185	-0.00853108	0.0118191	-0.00614066	-0.00627773	-0.000757446	-0.0245569	-0.00512069	-0.00741747	-0.0173366	-0.000938691	-0.0160455	-0.0343721	-0.0395	-0.0101317	-0.0218512	-0.0493052	-0.0204583	-0.0309791	-0.0298919	-0.0369097	-0.0306626	-0.0513076	-0.02958	-0.0148743	-0.0372605	-0.0277968	-0.0258577
353.75	-0.0278011	-0.00560281	-0.0108802	-0.00549568	-0.008922	0.00825438	-0.0100457	-0.0196031	-0.00219895	-0.00829001	0.0117754	-0.00615146	-0.00628567	-0.00162707	-0.0235171	-0.00484329	-0.00689584	-0.0169253	-0.00228799	-0.0180551	-0.0333968	-0.0381856	-0.0111635	-0.0207683	-0.0498095	-0.0200279	-0.0302186	-0.0290486	-0.0369185	-0.0289492	-0.0510961	-0.0323071	-0.0152272	-0.0373105	-0.0278384	-0.0249299
353.76	-0.0287448	-0.00631366	-0.010839	-0.0043842	-0.00999597	0.00911686	-0.0111255	-0.0204544	-0.00356229	-0.00799968	0.0115399	-0.00603193	-0.00630586	-0.00258413	-0.0223648	-0.00461556	-0.00649153	-0.0165144	-0.00386718	-0.0201208	-0.032314	-0.0367616	-0.0121839	-0.0196448	-0.0500982	-0.019597	-0.0295072	-0.0281215	-0.0366673	-0.0271707	-0.0507077	-0.035009	-0.0154576	-0.0372108	-0.027905	-0.0239948
353.77	-0.0295126	-0.0070994	-0.0108067	-0.00327799	-0.0110638	0.0100628	-0.0120594	-0.0212027	-0.00484615	-0.00771112	0.0111454	-0.00580983	-0.00640591	-0.00361029	-0.0211201	-0.00444229	-0.0061874	-0.0161058	-0.00560655	-0.0222489	-0.0310882	-0.0352439	-0.013175	-0.0184844	-0.0501561	-0.0191966	-0.0288352	-0.0271449	-0.0361478	-0.0253606	-0.0501791	-0.03758	-0.0155602	-0.0370083	-0.0280043	-0.0230591
353.78	-0.0300451	-0.00791655	-0.0108007	-0.00214967	-0.0121067	0.0110769	-0.0128374	-0.021798	-0.00604826	-0.00742859	0.0106837	-0.00552815	-0.00664655	-0.00472496	-0.0198027	-0.0042642	-0.00600528	-0.0157318	-0.00743831	-0.024423	-0.0296779	-0.0336555	-0.014104	-0.0173218	-0.0499566	-0.0188834	-0.0281922	-0.0261867	-0.0353509	-0.0235396	-0.049531	-0.0399469	-0.01553	-0.0367436	-0.0281339	-0.0220989
353.79	-0.0303143	-0.00871777	-0.0107768	-0.00100827	-0.0131307	0.0121444	-0.0134671	-0.0222296	-0.00713453	-0.0071807	0.0101788	-0.00523163	-0.00701157	-0.00590137	-0.0184299	-0.00409311	-0.00594735	-0.0154358	-0.00931642	-0.0266271	-0.0280995	-0.0320116	-0.0149076	-0.0162503	-0.0494832	-0.0187188	-0.0275466	-0.0253053	-0.0342673	-0.0217317	-0.0487747	-0.0420796	-0.0153424	-0.0364589	-0.028274	-0.0210792
353.8	-0.0303446	-0.00946951	-0.0107257	0.000151153	-0.0141101	0.0132672	-0.0139415	-0.0225137	-0.00809862	-0.00702177	0.0096614	-0.00497141	-0.0074399	-0.00713478	-0.017029	-0.00397573	-0.00600087	-0.0152399	-0.0112288	-0.0287869	-0.0264015	-0.0303307	-0.0155748	-0.0153337	-0.0487279	-0.0187074	-0.0269116	-0.0245327	-0.0329254	-0.0199934	-0.0478909	-0.0439872	-0.0149422	-0.0361643	-0.0284274	-0.020044
353.81	-0.0301836	-0.0101742	-0.0106532	0.00129113	-0.0150303	0.0143838	-0.0142909	-0.0226675	-0.00891859	-0.00697001	0.00917863	-0.00478322	-0.00789993	-0.00843152	-0.0155824	-0.00393949	-0.00615499	-0.0151484	-0.013173	-0.0308389	-0.024607	-0.0286273	-0.0161225	-0.0145672	-0.0477622	-0.0188858	-0.0262781	-0.0239313	-0.0313762	-0.0183427	-0.0468593	-0.0456643	-0.0143121	-0.0358313	-0.0285926	-0.0190376
353.82	-0.0298505	-0.0108776	-0.0105407	0.00232665	-0.0158807	0.0154448	-0.0145706	-0.0226834	-0.00961059	-0.0070312	0.00870797	-0.0046481	-0.00837919	-0.00975131	-0.0140851	-0.00401281	-0.00638348	-0.0151271	-0.0151091	-0.0326873	-0.0227347	-0.0269248	-0.016557	-0.0139354	-0.0466291	-0.0192718	-0.0256745	-0.0235788	-0.0296467	-0.0167863	-0.0456501	-0.0471108	-0.0134563	-0.0353811	-0.0287398	-0.0180959
353.83	-0.0293709	-0.0116319	-0.0103555	0.00320177	-0.0166555	0.0164546	-0.0148016	-0.0225493	-0.0101723	-0.00723292	0.00821418	-0.00451116	-0.00886332	-0.0110103	-0.0125503	-0.00421219	-0.00669409	-0.015152	-0.0169862	-0.0342437	-0.0208141	-0.025245	-0.0169163	-0.0134143	-0.0453031	-0.0197954	-0.0251698	-0.0234581	-0.0277414	-0.0153453	-0.0442656	-0.0483211	-0.012394	-0.0347599	-0.0288417	-0.0172295
353.84	-0.028758	-0.0124893	-0.0101224	0.00395397	-0.0173471	0.0174603	-0.014991	-0.0222678	-0.0106318	-0.00757499	0.00764449	-0.00439179	-0.00933417	-0.012149	-0.0110473	-0.00453678	-0.00707916	-0.0152151	-0.0187647	-0.0355019	-0.0189238	-0.0235929	-0.0173083	-0.0129773	-0.0437598	-0.0204007	-0.0248213	-0.0235523	-0.0256699	-0.0139708	-0.0427483	-0.049281	-0.0111666	-0.0339253	-0.0288587	-0.0164175
353.85	-0.0280208	-0.0134658	-0.00981582	0.00460717	-0.0179648	0.0185116	-0.0151374	-0.0218012	-0.0109927	-0.00807257	0.00697828	-0.00429394	-0.00978313	-0.0131438	-0.00968137	-0.00500619	-0.00750993	-0.0153219	-0.0204253	-0.0364509	-0.0171122	-0.0219331	-0.0177724	-0.0126355	-0.0420187	-0.0211038	-0.0246495	-0.0238151	-0.0234666	-0.0126057	-0.0411206	-0.0499837	-0.00985219	-0.032858	-0.028757	-0.0156657
353.86	-0.0271711	-0.0145496	-0.00947272	0.00514415	-0.0185345	0.0196268	-0.0151824	-0.0211101	-0.0112415	-0.00875278	0.00622434	-0.00420463	-0.0101986	-0.0139533	-0.00852814	-0.00563392	-0.00793971	-0.0154922	-0.0219634	-0.0370928	-0.0154289	-0.02031	-0.018225	-0.0123661	-0.0401686	-0.0218945	-0.0246619	-0.024204	-0.0211936	-0.011237	-0.0393919	-0.0504442	-0.00852903	-0.0315917	-0.0285444	-0.0150206
353.87	-0.0262369	-0.0157083	-0.00913919	0.00555077	-0.0190393	0.0207747	-0.0151256	-0.0201836	-0.0113558	-0.00961247	0.00539208	-0.00411406	-0.0105759	-0.0145855	-0.00761972	-0.00637102	-0.00830541	-0.0157822	-0.0233321	-0.037421	-0.013923	-0.0187914	-0.0186362	-0.0121409	-0.0382575	-0.0227749	-0.0249025	-0.0247157	-0.0188764	-0.00985154	-0.0375903	-0.0506478	-0.00724121	-0.030199	-0.0282218	-0.0145209
353.88	-0.0252481	-0.0169215	-0.00880925	0.00583782	-0.0194284	0.0218863	-0.0149553	-0.0190428	-0.0113094	-0.0105798	0.00450506	-0.00399186	-0.0109339	-0.0150731	-0.00695787	-0.00716571	-0.00855187	-0.0162017	-0.0244614	-0.0374158	-0.0125977	-0.0174478	-0.0190054	-0.0119958	-0.0363299	-0.023708	-0.025406	-0.0253362	-0.0165799	-0.00848475	-0.0357368	-0.0506153	-0.00604295	-0.0287092	-0.0277705	-0.0141287
353.89	-0.0242225	-0.0181584	-0.00851597	0.00600806	-0.0196694	0.0229143	-0.0146114	-0.0177534	-0.0110821	-0.0115646	0.00362431	-0.00384263	-0.0112826	-0.0153862	-0.00653886	-0.00797377	-0.00862551	-0.0167581	-0.0253208	-0.0370542	-0.0114532	-0.016318	-0.0193267	-0.0119985	-0.0343504	-0.0246526	-0.0261887	-0.0260258	-0.0143558	-0.00717064	-0.0338413	-0.0503711	-0.00501528	-0.0271332	-0.0271455	-0.0137996
353.9	-0.0231779	-0.0193434	-0.00832123	0.00605645	-0.0197677	0.0238154	-0.0140587	-0.0163561	-0.0106392	-0.0125118	0.00279956	-0.00368545	-0.0115643	-0.0155184	-0.00633379	-0.00875765	-0.00848564	-0.0174649	-0.0259018	-0.0363395	-0.0105066	-0.0153905	-0.0195656	-0.0121958	-0.032297	-0.0256308	-0.0272394	-0.026743	-0.0122867	-0.00593558	-0.0319467	-0.0498693	-0.00421489	-0.0255032	-0.0263251	-0.0134556
353.91	-0.0221647	-0.0204341	-0.00819417	0.00598371	-0.019763	0.0245437	-0.0132644	-0.0148897	-0.00998271	-0.0133862	0.00209199	-0.00357187	-0.0117116	-0.0155249	-0.00629747	-0.00951352	-0.00816117	-0.0183364	-0.0262114	-0.0353418	-0.00977328	-0.0146211	-0.0196743	-0.012588	-0.0301297	-0.0266434	-0.0285083	-0.0274669	-0.0103938	-0.00481552	-0.0300981	-0.0490777	-0.00365749	-0.0238534	-0.0253268	-0.0130219
353.92	-0.0212113	-0.0213637	-0.0080862	0.00580226	-0.0196768	0.0250193	-0.0122356	-0.0133991	-0.00914663	-0.0141833	0.00153138	-0.00352755	-0.0117165	-0.0154243	-0.00634983	-0.0102347	-0.00770803	-0.0193479	-0.0262896	-0.0341389	-0.00929077	-0.0139816	-0.0196186	-0.0131084	-0.0278085	-0.0276452	-0.0299061	-0.0281837	-0.00869008	-0.00383979	-0.0282813	-0.0480224	-0.00335923	-0.0222452	-0.0241694	-0.0124678
353.93	-0.0202916	-0.0220915	-0.00798938	0.00549697	-0.019503	0.025225	-0.0110038	-0.0119553	-0.0082107	-0.014945	0.00110768	-0.00353299	-0.011603	-0.0151636	-0.00643361	-0.0108863	-0.00718289	-0.0204266	-0.0261269	-0.03281	-0.00908189	-0.01348	-0.0193586	-0.0137746	-0.025337	-0.0286116	-0.031345	-0.0289077	-0.00719029	-0.00305846	-0.0265004	-0.0467127	-0.00332602	-0.0207036	-0.0229029	-0.0118111
353.94	-0.0193834	-0.022625	-0.00792971	0.00507209	-0.0192564	0.0251486	-0.00956109	-0.0106147	-0.00725954	-0.0157018	0.00080023	-0.00355302	-0.0114456	-0.0147136	-0.006513	-0.0114642	-0.00668961	-0.021504	-0.0257466	-0.0314677	-0.00915338	-0.0131143	-0.0189173	-0.0145619	-0.0227233	-0.0294854	-0.0327673	-0.0296254	-0.00592708	-0.00249503	-0.0247746	-0.045167	-0.00357488	-0.0192576	-0.0216195	-0.011084
353.95	-0.0184288	-0.0230183	-0.00791309	0.00453316	-0.018926	0.0248427	-0.00796577	-0.00938412	-0.00634608	-0.0164403	0.000606856	-0.003573	-0.0113366	-0.01404	-0.00658825	-0.0119978	-0.00625513	-0.0225345	-0.0251499	-0.0302086	-0.00944626	-0.0128908	-0.0183138	-0.0153643	-0.0199728	-0.0302422	-0.0341643	-0.0302686	-0.00494835	-0.00213353	-0.023144	-0.0434045	-0.00412223	-0.0179189	-0.0203884	-0.0102708
353.96	-0.0174415	-0.0233142	-0.00788835	0.00386309	-0.0184831	0.0243305	-0.006263	-0.00824597	-0.00550514	-0.0171061	0.000511934	-0.00364519	-0.0113101	-0.0131055	-0.00663827	-0.0124933	-0.00589161	-0.0235107	-0.0243547	-0.0290813	-0.00990458	-0.0127811	-0.0175811	-0.0161243	-0.0170792	-0.0308844	-0.0354865	-0.030868	-0.00427938	-0.00190372	-0.0216656	-0.0414672	-0.00497255	-0.0166665	-0.019225	-0.00933651
353.97	-0.0164111	-0.023539	-0.00783037	0.00306302	-0.0179254	0.0235529	-0.00446509	-0.00720052	-0.00475446	-0.0176441	0.000472843	-0.00380823	-0.0113752	-0.0119406	-0.00657607	-0.0129541	-0.00559288	-0.0244589	-0.023334	-0.0281312	-0.01049	-0.012756	-0.0167827	-0.016809	-0.0140508	-0.0314567	-0.0366521	-0.0314735	-0.00390403	-0.0017676	-0.0204238	-0.0393967	-0.00610585	-0.0155051	-0.0181087	-0.0082876
353.98	-0.0153414	-0.0236908	-0.007794	0.00215877	-0.0172943	0.0224676	-0.00261601	-0.00623961	-0.0041109	-0.0179867	0.000477582	-0.00404419	-0.0114957	-0.0106306	-0.00638003	-0.0133687	-0.00535582	-0.0253748	-0.0221056	-0.0273908	-0.0111755	-0.01278	-0.016004	-0.0173958	-0.0109	-0.0319978	-0.037632	-0.0320862	-0.00378921	-0.00170842	-0.0194039	-0.0372064	-0.00748396	-0.0144242	-0.0169843	-0.0071197
353.99	-0.0142692	-0.0237678	-0.00779179	0.00115167	-0.0165855	0.0210626	-0.00075515	-0.00536267	-0.00356314	-0.0180709	0.000537484	-0.00428361	-0.0116442	-0.00922954	-0.0060501	-0.0137031	-0.00518283	-0.0262424	-0.0207094	-0.0268561	-0.0119783	-0.0128077	-0.0153102	-0.0178721	-0.00768008	-0.0324835	-0.0383745	-0.032676	-0.00390419	-0.00172971	-0.0186167	-0.0349489	-0.00907991	-0.0134493	-0.0158525	-0.00583528
354	-0.0132456	-0.0237555	-0.00778199	4.42513e-05	-0.0157954	0.0193932	0.00107592	-0.0046021	-0.0030826	-0.017874	0.000685339	-0.00449677	-0.0117808	-0.007776	-0.00559171	-0.0139141	-0.00505908	-0.027068	-0.019146	-0.0264987	-0.0129003	-0.012844	-0.0147575	-0.0182292	-0.00444323	-0.0328707	-0.0388591	-0.0332232	-0.00421364	-0.00186543	-0.0180661	-0.0327033	-0.0108876	-0.0126383	-0.0147669	-0.0044379
354.01	-0.0122693	-0.0236118	-0.00773021	-0.00114982	-0.0148856	0.0175004	0.00280812	-0.00395388	-0.0026221	-0.0173791	0.000953748	-0.00466573	-0.0118704	-0.00627549	-0.00503382	-0.0139539	-0.00493619	-0.0278614	-0.0174453	-0.0262724	-0.0139024	-0.0128731	-0.0143664	-0.018464	-0.00127324	-0.0331185	-0.0390936	-0.0336949	-0.00470801	-0.0020948	-0.0177732	-0.0305463	-0.012822	-0.0120542	-0.0137671	-0.00289932
354.02	-0.0113386	-0.0233042	-0.00762905	-0.00243478	-0.013866	0.0154077	0.00435749	-0.0033767	-0.00218317	-0.0165454	0.00135862	-0.00483498	-0.0119088	-0.00473508	-0.00444022	-0.0137959	-0.00475804	-0.0286269	-0.0157292	-0.0261174	-0.0149636	-0.0128965	-0.014122	-0.0185735	0.00174409	-0.0331731	-0.0390973	-0.0340734	-0.00536793	-0.00234099	-0.0177685	-0.02851	-0.0148149	-0.0117523	-0.0129135	-0.00120593
354.03	-0.0104699	-0.0228567	-0.00744597	-0.0037781	-0.0127838	0.0131442	0.00565835	-0.00284582	-0.00178007	-0.0153715	0.00184739	-0.00504551	-0.0119175	-0.0031955	-0.00392783	-0.0133814	-0.00452319	-0.0293821	-0.0140548	-0.0259866	-0.0161061	-0.0129237	-0.0140412	-0.0185541	0.00452941	-0.032977	-0.0388451	-0.03432	-0.00618184	-0.00255114	-0.0180174	-0.026554	-0.0168244	-0.0117294	-0.0122521	0.000634134
354.04	-0.00967979	-0.02231	-0.0071356	-0.00517898	-0.0116676	0.0107304	0.00669538	-0.00230198	-0.00143141	-0.0138978	0.00238159	-0.00531482	-0.0118619	-0.0016487	-0.00356795	-0.0126469	-0.00425836	-0.0301198	-0.0124334	-0.0258452	-0.0173461	-0.0129218	-0.0141134	-0.0184032	0.00709652	-0.0324915	-0.0383414	-0.0343907	-0.00715481	-0.00265713	-0.0184499	-0.0246635	-0.0187955	-0.0119192	-0.0118085	0.0025629
354.05	-0.00900662	-0.0217092	-0.00668014	-0.00662002	-0.0105524	0.00819904	0.00745489	-0.00171326	-0.00111928	-0.0121622	0.00294247	-0.00561903	-0.0116754	-5.91787e-05	-0.0033804	-0.0115977	-0.00399649	-0.0308202	-0.010857	-0.0256853	-0.0186666	-0.0128794	-0.0143715	-0.0181719	0.00947299	-0.0317472	-0.0376009	-0.0342674	-0.00827282	-0.00264347	-0.0190027	-0.0228318	-0.0206892	-0.0122723	-0.0115496	0.00450023
354.06	-0.00850653	-0.0210658	-0.00604715	-0.00805608	-0.00946627	0.00557758	0.00795119	-0.0011182	-0.000852185	-0.0102057	0.00352217	-0.00593163	-0.0113232	0.00158165	-0.00333746	-0.010258	-0.00376179	-0.0314844	-0.00933923	-0.025505	-0.0200223	-0.0127914	-0.0148615	-0.0179032	0.0116144	-0.0308274	-0.0366454	-0.0339654	-0.00948565	-0.00253618	-0.0196067	-0.0210692	-0.0224889	-0.0127511	-0.0114284	0.0064122
354.07	-0.008255	-0.0203943	-0.00521446	-0.0094457	-0.00842921	0.00289135	0.00823438	-0.000553468	-0.000601477	-0.0080748	0.00411406	-0.00621487	-0.010787	0.00325646	-0.00335719	-0.00867207	-0.00357286	-0.0320771	-0.00790493	-0.0253272	-0.0213726	-0.0126651	-0.0155796	-0.0175704	0.0134876	-0.0297979	-0.0354595	-0.0335408	-0.0107684	-0.0023725	-0.0202191	-0.0193845	-0.0241904	-0.0132893	-0.0114508	0.00827701
354.08	-0.00832445	-0.0197274	-0.00414072	-0.0108008	-0.00744899	0.000184054	0.00834308	-1.06923e-05	-0.000343223	-0.00581935	0.00469558	-0.00644126	-0.0100838	0.00493836	-0.00336128	-0.00690773	-0.00346984	-0.0325305	-0.00654646	-0.0251394	-0.022685	-0.0125742	-0.0165081	-0.0171516	0.0150807	-0.0286641	-0.0340069	-0.033001	-0.0120529	-0.00217878	-0.0207906	-0.017794	-0.0257752	-0.0138523	-0.0116355	0.0101077
354.09	-0.00870738	-0.0191021	-0.00282739	-0.0121483	-0.00651297	-0.00247739	0.00834962	0.000561848	-8.44953e-05	-0.00344687	0.00525176	-0.0065521	-0.00925847	0.00656423	-0.00333068	-0.00502009	-0.00350795	-0.0327872	-0.00529133	-0.0249329	-0.023988	-0.0125604	-0.0175758	-0.0166054	0.0163483	-0.0274339	-0.0323219	-0.0323065	-0.0132494	-0.00195505	-0.0212999	-0.0162786	-0.0272007	-0.0143835	-0.0119869	0.0118865
354.1	-0.00941066	-0.0185436	-0.00132551	-0.0134522	-0.00563278	-0.00504213	0.00826616	0.00118594	0.000162621	-0.000983314	0.0057833	-0.00644886	-0.0083533	0.00807281	-0.0032621	-0.00303767	-0.00367759	-0.0328342	-0.00415468	-0.024694	-0.0252938	-0.0126057	-0.0186766	-0.0158958	0.0172702	-0.0261103	-0.0304345	-0.0314099	-0.0142905	-0.00172554	-0.0217524	-0.0147804	-0.0284649	-0.0147958	-0.012497	0.0136034
354.11	-0.0104182	-0.0180505	0.000307456	-0.0147319	-0.004777	-0.00745541	0.00809348	0.00187952	0.000452783	0.00154436	0.00628464	-0.00609633	-0.00740425	0.00945529	-0.00313719	-0.00098431	-0.00394065	-0.0326963	-0.00318493	-0.0244239	-0.026558	-0.0126696	-0.0197617	-0.01499	0.0178302	-0.0246804	-0.0283729	-0.0302975	-0.0151259	-0.00155087	-0.0221499	-0.0132526	-0.0295767	-0.0150657	-0.0131444	0.0152224
354.12	-0.0116668	-0.0175983	0.0020009	-0.0159654	-0.00392406	-0.00968395	0.00783928	0.00269442	0.000828848	0.00413316	0.00670122	-0.00547726	-0.00647552	0.010718	-0.00296159	0.00109763	-0.00424461	-0.0324423	-0.00242953	-0.0241498	-0.0277451	-0.0127037	-0.0208711	-0.013886	0.0180402	-0.0231347	-0.0261655	-0.0289704	-0.0157543	-0.00146433	-0.0225524	-0.0116734	-0.0305249	-0.0152027	-0.013937	0.0167006
354.13	-0.0131063	-0.0171608	0.00371876	-0.0171238	-0.00299688	-0.0117098	0.00748565	0.00366134	0.00128643	0.00679769	0.00699844	-0.0046139	-0.00558958	0.0118685	-0.00274858	0.00316031	-0.00459164	-0.0321059	-0.00188215	-0.0238806	-0.0288194	-0.0126297	-0.0219822	-0.0126475	0.0179447	-0.0215199	-0.0238123	-0.0274135	-0.0162111	-0.00150197	-0.0230071	-0.0100199	-0.0313021	-0.0152083	-0.014895	0.0180233
354.14	-0.0146808	-0.0167136	0.00544944	-0.0181745	-0.00199012	-0.0135499	0.00706108	0.00476691	0.00181987	0.00954123	0.00712536	-0.00357822	-0.00475598	0.0129074	-0.00251909	0.00512188	-0.00501076	-0.0317118	-0.0015135	-0.0235853	-0.0297486	-0.0123969	-0.0230499	-0.0113204	0.0176299	-0.0198696	-0.0212982	-0.0256316	-0.0165204	-0.00168458	-0.0235354	-0.00823391	-0.0319028	-0.0150642	-0.0160242	0.0191527
354.15	-0.0163316	-0.0162076	0.00717438	-0.019068	-0.000917446	-0.0151937	0.00659677	0.00596645	0.00242859	0.0123477	0.00708931	-0.00243793	-0.00402077	0.0138449	-0.00228341	0.00692534	-0.00551473	-0.0312774	-0.00127486	-0.023255	-0.0304603	-0.0119819	-0.0240432	-0.00996302	0.0171519	-0.0182035	-0.0186099	-0.0236703	-0.0166483	-0.00202975	-0.0241533	-0.00626707	-0.0323094	-0.0148032	-0.017282	0.0200764
354.16	-0.0180164	-0.0155954	0.00887114	-0.0197172	0.000194487	-0.0166065	0.00611158	0.00723962	0.00310018	0.0151477	0.00693354	-0.00123896	-0.00340138	0.0146649	-0.00207076	0.00852633	-0.00605857	-0.0308354	-0.00110884	-0.0229051	-0.0309002	-0.0114128	-0.0249506	-0.00861591	0.0165763	-0.0165369	-0.0157893	-0.021636	-0.0165571	-0.00253782	-0.0248132	-0.00409072	-0.0324845	-0.0144532	-0.018613	0.0208136
354.17	-0.0197362	-0.0148407	0.01056	-0.0200861	0.0012882	-0.0177824	0.00561776	0.00860464	0.00383282	0.0178334	0.00673606	-4.13135e-05	-0.00289113	0.0153543	-0.00191298	0.00990695	-0.0065887	-0.0303982	-0.00100275	-0.0225241	-0.0310365	-0.0107584	-0.0257939	-0.00732561	0.0159241	-0.0149128	-0.0128931	-0.0195974	-0.0162655	-0.00315851	-0.0254755	-0.00172634	-0.0324111	-0.0140165	-0.0199766	0.0213873
354.18	-0.0214942	-0.0139155	0.01228	-0.0201585	0.00228423	-0.0187319	0.00510714	0.0100554	0.00460533	0.0203153	0.00652731	0.00110185	-0.00243263	0.015904	-0.00182615	0.0110193	-0.00709017	-0.0299494	-0.000948756	-0.0220787	-0.0309234	-0.0100215	-0.0265761	-0.00611679	0.0151844	-0.013382	-0.009972	-0.0176032	-0.0157963	-0.00386014	-0.026101	0.000784166	-0.0320794	-0.0134616	-0.0213407	0.0217868
354.19	-0.02329	-0.0128214	0.0140429	-0.0199808	0.00317702	-0.0194716	0.00457901	0.0115747	0.00541115	0.0224663	0.00628389	0.00214608	-0.00196159	0.0163236	-0.00179806	0.0117811	-0.00752824	-0.0294461	-0.000959925	-0.0215151	-0.030613	-0.00918283	-0.0272956	-0.0050218	0.0143349	-0.0119484	-0.00709842	-0.0156573	-0.015161	-0.00463456	-0.0266565	0.00336833	-0.0314618	-0.0127318	-0.0226721	0.0219829
354.2	-0.0251043	-0.0116246	0.015806	-0.0195931	0.00393777	-0.0200201	0.0040053	0.0131663	0.00624064	0.0242486	0.00599364	0.00311106	-0.00146525	0.0166125	-0.00182847	0.0121897	-0.00789451	-0.0288434	-0.00105664	-0.0207984	-0.0301707	-0.00827734	-0.0279761	-0.00400713	0.0133352	-0.0105669	-0.00434277	-0.0137322	-0.0143843	-0.00545211	-0.0271196	0.00596011	-0.0305461	-0.0117651	-0.0239322	0.0219087
354.21	-0.026893	-0.0103977	0.0175231	-0.0190036	0.00453464	-0.020407	0.00335791	0.0148688	0.00708771	0.0256595	0.00562221	0.00407293	-0.000927472	0.0167771	-0.00192746	0.0122862	-0.00820369	-0.0281454	-0.00121228	-0.0199485	-0.0296275	-0.00733044	-0.0285869	-0.00301331	0.0121729	-0.00925095	-0.00177426	-0.0117811	-0.0134656	-0.00622503	-0.0274693	0.00850407	-0.0293276	-0.0105423	-0.025044	0.0215331
354.22	-0.0286174	-0.00917009	0.0192035	-0.0181849	0.00499517	-0.020615	0.00263302	0.0167354	0.00793053	0.0266717	0.00510654	0.00507769	-0.00035132	0.0168628	-0.00210254	0.0120969	-0.00844937	-0.0273779	-0.0013888	-0.0189971	-0.0290115	-0.00635509	-0.0290939	-0.00202729	0.0109046	-0.00798583	0.000506004	-0.00977919	-0.0123958	-0.00688265	-0.0277085	0.0109626	-0.0278191	-0.00908309	-0.0259511	0.0208617
354.23	-0.0302408	-0.00792763	0.0208157	-0.0170922	0.00532481	-0.0206025	0.00190376	0.0187993	0.0087617	0.0272909	0.00442514	0.00614195	0.000249371	0.0168754	-0.00239406	0.0116608	-0.00860236	-0.0266155	-0.00158156	-0.0179968	-0.0283524	-0.00533421	-0.0294892	-0.00105445	0.00958548	-0.00674981	0.00245198	-0.00769679	-0.0112149	-0.00735964	-0.0278628	0.0132968	-0.026069	-0.00743141	-0.0266395	0.0199183
354.24	-0.031728	-0.00663072	0.022307	-0.0156718	0.00556362	-0.0203579	0.00121666	0.0210351	0.00955773	0.0275062	0.00357438	0.00721174	0.000866892	0.0167808	-0.00288933	0.0109899	-0.00863168	-0.0259007	-0.00182205	-0.0169924	-0.0276778	-0.004266	-0.0297399	-0.000123015	0.00822569	-0.00555512	0.0040456	-0.00553442	-0.00999483	-0.00760102	-0.0279502	0.0154542	-0.0241589	-0.00565396	-0.0271183	0.018715
354.25	-0.0330352	-0.00521209	0.0236808	-0.0139337	0.00573803	-0.0198889	0.000598336	0.0234026	0.0103126	0.0273191	0.00258964	0.00824972	0.00148928	0.0165371	-0.00363779	0.010082	-0.00853979	-0.0252838	-0.00210451	-0.0159745	-0.0269894	-0.00310483	-0.02978	0.000748873	0.0067959	-0.00443051	0.00530292	-0.00330031	-0.00878653	-0.00762534	-0.0279332	0.0173856	-0.0222037	-0.0038465	-0.0274095	0.0172968
354.26	-0.0341338	-0.00362995	0.024885	-0.0119114	0.00583481	-0.0192437	0.000106336	0.0258282	0.0110234	0.026764	0.00147327	0.00927212	0.0021443	0.0161111	-0.00459463	0.00894598	-0.00833018	-0.0248112	-0.00236831	-0.0149413	-0.026294	-0.00190079	-0.0295618	0.0015479	0.00528194	-0.00337997	0.0062097	-0.00102521	-0.00766033	-0.00749267	-0.0277632	0.0190764	-0.0202718	-0.00208692	-0.0275069	0.015717
354.27	-0.0350084	-0.00189955	0.0258735	-0.00962522	0.00590021	-0.0184703	-0.000233821	0.028218	0.0116871	0.0259038	0.000238105	0.0102606	0.00283726	0.0154586	-0.00567378	0.00761965	-0.00796928	-0.0244969	-0.00254804	-0.0138992	-0.0255959	-0.000697084	-0.0291173	0.00224626	0.0037264	-0.00241083	0.00676072	0.00124727	-0.0066473	-0.00724219	-0.0274198	0.0205459	-0.0184067	-0.000367743	-0.0273886	0.0140565
354.28	-0.0356022	-4.4489e-05	0.026628	-0.00710297	0.00594101	-0.0176421	-0.000323559	0.0305138	0.0123235	0.0247858	-0.00105453	0.0111888	0.00356687	0.0145894	-0.00679808	0.00610388	-0.00743143	-0.024312	-0.00265142	-0.0128255	-0.0248543	0.0004756	-0.0284679	0.00279096	0.00217533	-0.00148823	0.00700207	0.00351157	-0.00576993	-0.00690843	-0.0268795	0.0217908	-0.0166374	0.00135351	-0.0270472	0.0123909
354.29	-0.0358465	0.00192521	0.0271232	-0.00440081	0.00591961	-0.0167882	-0.000115541	0.0326724	0.0129532	0.023404	-0.00233362	0.0119874	0.00434942	0.0135397	-0.00790975	0.00442039	-0.00670632	-0.0242573	-0.00270779	-0.0117224	-0.0240472	0.00162438	-0.027595	0.00315641	0.000710451	-0.000603848	0.0069641	0.00575615	-0.00502192	-0.00649184	-0.0261195	0.0228533	-0.0149928	0.00306585	-0.0265343	0.0107547
354.3	-0.0356975	0.0040143	0.027369	-0.00153956	0.00581471	-0.0159669	0.000319952	0.0346672	0.0135921	0.0217433	-0.00357719	0.0126013	0.00520854	0.0123289	-0.00893299	0.00259584	-0.00584535	-0.0243108	-0.00268666	-0.0106382	-0.0231886	0.00275254	-0.0264621	0.00331383	-0.000667275	0.0002456	0.00669054	0.0079267	-0.00441658	-0.00602186	-0.025162	0.0237586	-0.0134874	0.00472972	-0.0258772	0.0091831
354.31	-0.0351137	0.00620182	0.027381	0.00144857	0.00560829	-0.0152051	0.000934371	0.0364812	0.0142241	0.0198074	-0.00475501	0.0129888	0.00609274	0.011006	-0.0097742	0.000643453	-0.00495403	-0.0244292	-0.00256013	-0.00963614	-0.0222651	0.00378924	-0.0250311	0.00328248	-0.00197018	0.00111375	0.00623833	0.00996274	-0.00391593	-0.00554385	-0.0240302	0.024483	-0.0121305	0.00631397	-0.0250685	0.00769755
354.32	-0.0340655	0.00844981	0.0271084	0.00450821	0.00531863	-0.0144917	0.00168781	0.0380928	0.0148424	0.0176198	-0.00583081	0.0131774	0.00693803	0.00964277	-0.0103613	-0.00143096	-0.00411629	-0.0245912	-0.00232493	-0.00875172	-0.0212253	0.00466241	-0.0232917	0.00313411	-0.00322547	0.00206724	0.00565991	0.0117847	-0.00353526	-0.00508032	-0.0227353	0.0249983	-0.0109052	0.00780568	-0.0241153	0.00629463
354.33	-0.03258	0.0107004	0.0265126	0.00754595	0.00497869	-0.0137686	0.00255576	0.0394976	0.0154358	0.0152038	-0.00678882	0.0131953	0.0076903	0.00830895	-0.0106896	-0.00355009	-0.00334338	-0.0247912	-0.00200269	-0.00800837	-0.0200295	0.00534041	-0.0212519	0.00292006	-0.00443153	0.00312643	0.00498911	0.013332	-0.0032634	-0.00462224	-0.0213144	0.0253069	-0.00982216	0.00925785	-0.0230277	0.00498088
354.34	-0.0306868	0.0129026	0.0256027	0.0104865	0.00457648	-0.0130299	0.00351598	0.0407243	0.0160157	0.0126525	-0.00762544	0.0130631	0.00830696	0.00700237	-0.0107494	-0.00563578	-0.00261457	-0.0250644	-0.00162804	-0.00743502	-0.0186769	0.0058384	-0.0189752	0.00268036	-0.00557002	0.00430513	0.00425346	0.0145648	-0.00307914	-0.00414266	-0.0198172	0.0254432	-0.00889861	0.0106841	-0.0218038	0.00377034
354.35	-0.0284406	0.0150556	0.0244612	0.013257	0.00411176	-0.0122693	0.00454712	0.0418246	0.016572	0.0100246	-0.00835763	0.0127985	0.00879904	0.00572684	-0.0105147	-0.00764229	-0.0018756	-0.0254312	-0.00120872	-0.00698713	-0.0171665	0.00615607	-0.016528	0.00243719	-0.00658851	0.00556756	0.00348749	0.0154692	-0.00294567	-0.0036432	-0.0183092	0.0254354	-0.00811064	0.0121076	-0.02045	0.00268156
354.36	-0.0258884	0.0171786	0.0231875	0.0158235	0.00357706	-0.0115176	0.0056561	0.0428017	0.0170636	0.00738181	-0.00898295	0.0123723	0.00923014	0.00450147	-0.00996304	-0.00950131	-0.00109336	-0.0258892	-0.000762442	-0.00659107	-0.0154897	0.00634458	-0.0139854	0.00219949	-0.00743602	0.00689418	0.00275398	0.015984	-0.00282189	-0.00315	-0.0168578	0.0252965	-0.00741992	0.0135322	-0.0189464	0.00174201
354.37	-0.0230548	0.0192802	0.0218188	0.0181583	0.00293228	-0.0107825	0.00685185	0.0436213	0.0174754	0.00477946	-0.00946988	0.0118305	0.00962503	0.00332095	-0.00911649	-0.0111296	-0.000248078	-0.026402	-0.000269132	-0.00619142	-0.0136908	0.00642672	-0.0114421	0.00197268	-0.00806495	0.00827944	0.00207138	0.0161267	-0.0026886	-0.00270652	-0.0154617	0.0250106	-0.00679421	0.0148951	-0.0172885	0.000932778
354.38	-0.0200085	0.0213568	0.0203883	0.0202413	0.00214981	-0.0100163	0.00809351	0.0442411	0.0177902	0.00227716	-0.00975981	0.0112038	0.00997051	0.00220302	-0.00803777	-0.0124577	0.00067281	-0.0269039	0.000258476	-0.00575939	-0.0118389	0.00640105	-0.00895326	0.00174752	-0.00843739	0.00970862	0.00141545	0.0159426	-0.00253656	-0.00232591	-0.0141048	0.0245576	-0.00621886	0.016155	-0.0155402	0.000239474
354.39	-0.0167983	0.0233794	0.0189635	0.0221021	0.00127739	-0.0091638	0.0093603	0.0446181	0.0180104	-0.000104262	-0.0097979	0.010503	0.0102573	0.00118374	-0.00679651	-0.0134445	0.00167719	-0.0273869	0.000826143	-0.00529176	-0.0100163	0.00625185	-0.00653195	0.00151643	-0.0085532	0.011182	0.000776307	0.0155164	-0.00236881	-0.00197671	-0.0128096	0.0239225	-0.00567553	0.0172796	-0.0138022	-0.00035772
354.4	-0.0134355	0.025362	0.0175533	0.023744	0.000330382	-0.00815986	0.0105986	0.0447145	0.0181369	-0.0023741	-0.00956704	0.00970814	0.0105274	0.000299537	-0.00545473	-0.0140787	0.00275187	-0.0278904	0.00143546	-0.00476925	-0.00823138	0.0059539	-0.00418437	0.0012793	-0.0084274	0.0126774	0.000118728	0.0148792	-0.00220416	-0.00164937	-0.0115717	0.0231454	-0.00512642	0.0182393	-0.012113	-0.00085469
354.41	-0.00989618	0.0272963	0.0161681	0.0251356	-0.0006878	-0.00700357	0.0117913	0.0445399	0.0181737	-0.00455024	-0.00908554	0.00881611	0.010812	-0.00040231	-0.00408962	-0.0143315	0.00386765	-0.0284167	0.00204967	-0.00418344	-0.00646989	0.00554856	-0.0019287	0.00100955	-0.00807579	0.0141814	-0.000590321	0.0140808	-0.00206434	-0.00131492	-0.0103763	0.0222441	-0.0045345	0.0190282	-0.0104752	-0.00124354
354.42	-0.0062455	0.0291318	0.0148709	0.0262638	-0.00177607	-0.00573471	0.0129459	0.0441287	0.018103	-0.00664991	-0.00836904	0.00786327	0.0111138	-0.000902254	-0.00273097	-0.0141673	0.00496897	-0.0289577	0.00266204	-0.00353205	-0.00474048	0.00506197	0.000199332	0.000695468	-0.00752003	0.0156676	-0.00135007	0.0131863	-0.00194781	-0.000976672	-0.0091724	0.0212624	-0.0039326	0.0196634	-0.008906	-0.00151641
354.43	-0.00259619	0.0307845	0.0137231	0.0271495	-0.00289399	-0.00440444	0.0140675	0.0434951	0.0179405	-0.00867572	-0.00742484	0.00692595	0.011424	-0.00121559	-0.00138527	-0.013555	0.0059877	-0.029489	0.00335319	-0.00279801	-0.00306264	0.00451113	0.00213405	0.000334828	-0.00675437	0.0171127	-0.00210465	0.0122555	-0.00184789	-0.000686791	-0.0078763	0.0202574	-0.00335708	0.0201615	-0.00740584	-0.00166214
354.44	0.000942167	0.0322069	0.0127355	0.0277936	-0.00396052	-0.00302418	0.0151275	0.0426641	0.0177001	-0.0106127	-0.00624811	0.00609795	0.0117457	-0.00129795	-2.89538e-05	-0.0125496	0.00686795	-0.0299698	0.00417016	-0.0019631	-0.00141578	0.00390255	0.00384433	-4.97527e-05	-0.00573862	0.0184265	-0.0028248	0.0113235	-0.0017427	-0.000486344	-0.00650512	0.0192726	-0.00280748	0.0205125	-0.00596572	-0.00172376
354.45	0.00426768	0.0333929	0.0118597	0.0282108	-0.00493599	-0.00158023	0.0160833	0.0416017	0.0173941	-0.0124324	-0.00483843	0.00544408	0.0120775	-0.0011219	0.00137157	-0.0112432	0.00753447	-0.0303207	0.00511732	-0.00102716	0.000215196	0.00319865	0.00528599	-0.000458088	-0.00451135	0.0195255	-0.00348491	0.0103882	-0.00159716	-0.000451078	-0.00504795	0.0183766	-0.00230072	0.0207117	-0.00456151	-0.00170929
354.46	0.00729341	0.0343138	0.0110636	0.0283713	-0.00577066	-6.53236e-05	0.0169023	0.040283	0.0170294	-0.0141252	-0.00326639	0.00498477	0.0124328	-0.000716729	0.00283386	-0.00969965	0.00792959	-0.0304902	0.00614483	3.84626e-05	0.001846	0.0024163	0.00645573	-0.000804273	-0.00315076	0.0203888	-0.00409637	0.00942042	-0.00137034	-0.000574689	-0.00346786	0.0175743	-0.00185286	0.0207835	-0.00319311	-0.00161469
354.47	0.00995151	0.0349652	0.0103249	0.0282418	-0.00643133	0.00152314	0.0175701	0.0387164	0.0166504	-0.0156735	-0.00160124	0.00474156	0.0127988	-0.000147536	0.00436538	-0.00797424	0.00805358	-0.0304132	0.00719189	0.00120734	0.00346336	0.00158494	0.00740045	-0.00100262	-0.00168356	0.0210598	-0.00462596	0.00842855	-0.00103524	-0.000841769	-0.00176021	0.0168579	-0.00151563	0.020776	-0.00191385	-0.00144015
354.48	0.0122279	0.0353392	0.00962516	0.0277957	-0.00688467	0.00320194	0.0180989	0.0369541	0.0162789	-0.0170342	0.00011675	0.00471323	0.0131343	0.00054328	0.00594807	-0.0061358	0.00791434	-0.0300723	0.00818655	0.00245469	0.00504413	0.000739337	0.00812708	-0.00106724	-0.000137101	0.0215731	-0.00507872	0.00747937	-0.000521195	-0.00126688	3.55031e-05	0.0162059	-0.00127862	0.0206811	-0.00074097	-0.00119193
354.49	0.0141325	0.0354443	0.00893407	0.0270386	-0.00711251	0.00500298	0.0185148	0.0350671	0.0159297	-0.0181657	0.00188905	0.00487397	0.0134321	0.00130909	0.00754846	-0.00420913	0.00756086	-0.0295164	0.00904488	0.0037739	0.00656135	-3.16289e-05	0.00862791	-0.00103509	0.00144619	0.0219014	-0.00549328	0.00660016	0.000187389	-0.00183349	0.00183511	0.0156287	-0.0011531	0.0205019	0.00032327	-0.000898873
354.5	0.0156504	0.0352893	0.00824751	0.0260498	-0.00711616	0.00690885	0.0188223	0.033097	0.0156168	-0.0190686	0.00372318	0.00517536	0.0136834	0.0021251	0.0091088	-0.00220831	0.00705097	-0.0287965	0.00973535	0.00518132	0.00803487	-0.000644922	0.0088847	-0.000964715	0.00306459	0.0220439	-0.0058414	0.00580244	0.00104957	-0.00252224	0.00355325	0.0151253	-0.00113223	0.0202372	0.00129872	-0.000594046
354.51	0.0167914	0.034891	0.00756523	0.0248973	-0.00685785	0.00886845	0.0190396	0.0310853	0.0153245	-0.0197222	0.00557813	0.00555495	0.0138544	0.00300376	0.0105975	-0.000195587	0.00641632	-0.027917	0.0102445	0.00664186	0.00950068	-0.00105991	0.00883171	-0.000881585	0.00473261	0.0220133	-0.00611286	0.00507971	0.00201219	-0.00328441	0.00512211	0.014693	-0.00114209	0.0198492	0.0022066	-0.000278398
354.52	0.0175633	0.0342528	0.00690965	0.0236838	-0.00635833	0.010852	0.0191643	0.0290583	0.0149685	-0.0201131	0.00741137	0.00593802	0.0138998	0.0039593	0.011952	0.00177355	0.00566206	-0.0268731	0.0105923	0.00813017	0.0109656	-0.00124486	0.00845087	-0.000812398	0.00643396	0.0218016	-0.00628067	0.00443967	0.0029977	-0.00407436	0.00648713	0.0143352	-0.00116799	0.0193052	0.00305953	5.39808e-05
354.53	0.0179409	0.0334459	0.00632767	0.0224422	-0.00563749	0.0128228	0.0191804	0.0270121	0.0145013	-0.0202692	0.00919375	0.00627056	0.0138328	0.00497175	0.0131453	0.00363734	0.00478224	-0.0256565	0.0108229	0.00961123	0.0124303	-0.0011808	0.00783819	-0.000777777	0.00816635	0.0214132	-0.00631187	0.00390399	0.00396889	-0.00486284	0.00768274	0.0140542	-0.0011555	0.0185963	0.00387862	0.000387207
354.54	0.0179486	0.0325478	0.00583134	0.0211909	-0.00475579	0.0147691	0.0190894	0.0249025	0.0139187	-0.0202525	0.0108911	0.0065401	0.013663	0.00601822	0.014134	0.00538221	0.00380949	-0.0242896	0.0109393	0.0110427	0.0138576	-0.00086232	0.00705645	-0.00077042	0.00990089	0.0209013	-0.00618635	0.00345354	0.00491325	-0.00560352	0.00869087	0.0138591	-0.00104841	0.0177121	0.00464746	0.000697259
354.55	0.0176304	0.031602	0.00543284	0.0199361	-0.00371978	0.0166943	0.018871	0.0227309	0.0132365	-0.0201256	0.01248	0.00677382	0.0134167	0.00708877	0.0149035	0.00699055	0.00279336	-0.0228144	0.0109016	0.0123622	0.0152063	-0.000295797	0.00608931	-0.000761927	0.0115455	0.0202731	-0.00590768	0.00307869	0.00585492	-0.00629019	0.00949463	0.0137397	-0.000822515	0.0166514	0.00534875	0.000969141
354.56	0.0169911	0.0306249	0.00516012	0.0186857	-0.00254645	0.0186101	0.0185242	0.0205378	0.0124613	-0.0199644	0.0139109	0.00701008	0.0131614	0.00816213	0.0154666	0.00842661	0.00177043	-0.0212727	0.0106875	0.0135198	0.0163801	0.000507589	0.00491223	-0.000719161	0.0130342	0.0195225	-0.00552674	0.00276668	0.00679876	-0.00690662	0.0100994	0.0136838	-0.00046639	0.0154467	0.00592038	0.00119681
354.57	0.0160577	0.0296242	0.00501135	0.0174264	-0.0012471	0.020476	0.0180453	0.0184076	0.0116088	-0.0198299	0.0151708	0.00727614	0.0129601	0.00921239	0.015842	0.00965081	0.00073495	-0.0196516	0.0103229	0.0144898	0.0173198	0.00153855	0.00350943	-0.000612236	0.0142991	0.0186187	-0.00507027	0.00256166	0.00770752	-0.00742324	0.0104746	0.0136594	2.37638e-05	0.0141393	0.00632964	0.00132183
354.58	0.0148753	0.0285456	0.00494576	0.0161724	0.000195021	0.0222751	0.0174222	0.0163495	0.0106778	-0.019717	0.0162333	0.00755996	0.0128373	0.0102009	0.0160514	0.0106449	-0.000329361	-0.0179221	0.00984942	0.0152929	0.0180043	0.00280294	0.00191585	-0.000430358	0.0152946	0.0175464	-0.00456301	0.00247474	0.00855947	-0.00787499	0.0106168	0.0136306	0.000646942	0.0127255	0.00658413	0.00132706
354.59	0.0135047	0.0273507	0.00492256	0.0149504	0.00178931	0.0239898	0.0166563	0.0143929	0.00971214	-0.0196301	0.0170597	0.00787692	0.0127985	0.011108	0.0161015	0.0114572	-0.00141168	-0.01611	0.00929012	0.0159637	0.0184476	0.00425807	0.000203667	-0.00020907	0.0159743	0.0163344	-0.0040312	0.00252165	0.00937084	-0.00828276	0.0105532	0.0135604	0.00140266	0.0112056	0.00671468	0.00122366
354.6	0.0119795	0.0260001	0.0049471	0.0138362	0.00345502	0.0255934	0.0157271	0.0125427	0.00876671	-0.0195346	0.0176082	0.00829041	0.0128373	0.0119287	0.0159682	0.0121568	-0.00252056	-0.0142707	0.00867169	0.0164424	0.0186466	0.00582072	-0.00157827	6.83019e-05	0.01632	0.0150048	-0.00346858	0.00270457	0.0101296	-0.0086122	0.0103278	0.0133881	0.00229291	0.00955529	0.00677527	0.00101436
354.61	0.0103086	0.0245387	0.00503551	0.0128804	0.00517689	0.0270983	0.0146618	0.0108179	0.0078377	-0.0194195	0.0178569	0.00883024	0.0129509	0.0126262	0.0156426	0.0127597	-0.00362931	-0.0124523	0.00801734	0.0166932	0.0186392	0.00748895	-0.00338015	0.000413923	0.0163291	0.0135584	-0.00288089	0.00303153	0.0108186	-0.00880747	0.00997126	0.0130529	0.00328739	0.00773957	0.0068014	0.00074675
354.62	0.00850722	0.0230422	0.00517774	0.0120962	0.00698583	0.0285232	0.0135044	0.00921926	0.00693191	-0.0192564	0.0177755	0.00945746	0.0130934	0.013171	0.0151305	0.0132323	-0.00467662	-0.0106714	0.00731698	0.0167005	0.0184742	0.00927764	-0.00521272	0.000823436	0.0160332	0.0120436	-0.00224422	0.00344238	0.0113616	-0.00885288	0.00949439	0.0125175	0.00432608	0.00574529	0.00678317	0.000477859
354.63	0.00666779	0.0215695	0.00531432	0.0114672	0.00883572	0.0298568	0.0123207	0.00768815	0.00604483	-0.0189956	0.0173697	0.0101366	0.0132386	0.013492	0.0143894	0.0135422	-0.00559347	-0.00893431	0.00656628	0.0165127	0.0181825	0.0112024	-0.00710507	0.00131122	0.0154531	0.0105375	-0.00149539	0.00391506	0.0116953	-0.00875155	0.00895124	0.011763	0.00533669	0.00356395	0.0066882	0.000220972
354.64	0.00488639	0.0201347	0.00542427	0.0110052	0.0106902	0.0310318	0.0111448	0.00613036	0.00518324	-0.0186552	0.0166421	0.0108297	0.0133607	0.0135321	0.0134018	0.0136298	-0.00634299	-0.00725792	0.00578034	0.0161882	0.017767	0.0132469	-0.00905993	0.00190648	0.0145902	0.00912034	-0.000633734	0.0044435	0.0117796	-0.00853373	0.00841614	0.0107832	0.0062672	0.00116081	0.00650405	-5.90528e-05
354.65	0.00324802	0.0187517	0.00550568	0.0106767	0.0124876	0.0319969	0.0100054	0.00450286	0.00435674	-0.0182149	0.0156066	0.0115317	0.0134115	0.0132761	0.0122372	0.013484	-0.00692454	-0.00568311	0.00500035	0.015747	0.0172152	0.0154035	-0.0110825	0.0026303	0.0134489	0.00782904	0.000341493	0.00498338	0.0115899	-0.00824215	0.00793858	0.00964066	0.00705019	-0.00144287	0.00623267	-0.000331834
354.66	0.0018361	0.0174153	0.00551725	0.0104418	0.01418	0.0327	0.00894829	0.00279669	0.0035753	-0.0176659	0.0142684	0.0122659	0.0133851	0.0127405	0.0109859	0.0130833	-0.00731629	-0.0042042	0.00425486	0.0151808	0.0165028	0.0175773	-0.0131365	0.00349133	0.0120794	0.00667412	0.00139699	0.00548433	0.0110984	-0.00788929	0.00752776	0.00837755	0.00770542	-0.00413842	0.00588508	-0.000607861
354.67	0.000706791	0.0160988	0.00542676	0.0102547	0.0157518	0.0331146	0.00794808	0.00101855	0.00287724	-0.0170249	0.0126714	0.0129755	0.0132618	0.0119854	0.00970232	0.0124179	-0.00750315	-0.00281573	0.00355028	0.0144814	0.0155966	0.0197006	-0.0151932	0.0044744	0.0105214	0.00566808	0.00253871	0.00594944	0.0103434	-0.00749604	0.00717112	0.00703045	0.00826919	-0.00686035	0.00546031	-0.000871124
354.68	-6.51192e-05	0.0148038	0.00524319	0.010075	0.0171265	0.0332179	0.00698447	-0.000809827	0.0022904	-0.0163635	0.0108996	0.013623	0.0130296	0.0110732	0.00839955	0.0114675	-0.00753319	-0.00155101	0.00289649	0.0136717	0.0145022	0.0217252	-0.0172016	0.00551861	0.00882552	0.00487761	0.00377292	0.00637516	0.00937207	-0.00710729	0.00687267	0.00564397	0.00876056	-0.0095635	0.00493747	-0.00112646
354.69	-0.000473205	0.0135482	0.00500922	0.00989315	0.0182504	0.0330148	0.00597517	-0.00266221	0.00184587	-0.0157537	0.00898784	0.014189	0.012671	0.0100375	0.00711864	0.010245	-0.00748209	-0.000462804	0.00233822	0.0127521	0.0132311	0.02359	-0.0190877	0.00657853	0.00700824	0.00431847	0.00504251	0.00671766	0.00822876	-0.00674759	0.00659851	0.00429081	0.00916598	-0.012204	0.00433016	-0.00135821
354.7	-0.00053378	0.0123304	0.00475348	0.00972413	0.0190894	0.0325188	0.00487622	-0.00453489	0.00155179	-0.0152268	0.00691139	0.0146516	0.0121868	0.00891692	0.00590006	0.00877042	-0.00746739	0.000448651	0.00193163	0.0116979	0.011806	0.0252187	-0.0207835	0.00765129	0.00504408	0.00396503	0.00630538	0.00693863	0.00694212	-0.0064674	0.00627775	0.00302067	0.00949587	-0.014719	0.00368732	-0.00154025
354.71	-0.000293646	0.0111472	0.00447624	0.00954346	0.0196083	0.0317915	0.00372721	-0.00641586	0.00136462	-0.0147963	0.00468278	0.0150098	0.011572	0.00773205	0.00476876	0.00704773	-0.00755982	0.00115061	0.00168177	0.0105328	0.0102869	0.0265566	-0.0222396	0.00877362	0.00298561	0.00381178	0.00755068	0.00703444	0.00558852	-0.00631143	0.00588716	0.00187449	0.00978018	-0.0170495	0.00300109	-0.00162948
354.72	0.000199891	0.00997334	0.004169	0.00931711	0.0197998	0.0308751	0.0025645	-0.00830592	0.00124705	-0.0144577	0.00229668	0.0152554	0.0108643	0.00646369	0.00372123	0.00511545	-0.00775375	0.00159498	0.00157155	0.00929437	0.00871246	0.0276426	-0.0234254	0.00998893	0.000912931	0.00383197	0.00876225	0.00698344	0.00422219	-0.00629675	0.00542972	0.000877493	0.0100553	-0.0191416	0.00223835	-0.00159975
354.73	0.000891794	0.00883354	0.00387339	0.00902796	0.0196656	0.0297886	0.00140971	-0.0101536	0.00114329	-0.014184	-0.00026822	0.0153732	0.0100976	0.00513937	0.00272996	0.00307165	-0.00799744	0.00179311	0.00159996	0.00805937	0.00704404	0.0285144	-0.0243553	0.0112678	-0.00106515	0.0039709	0.00993868	0.00677913	0.00289848	-0.00640582	0.0048767	2.53404e-05	0.0103093	-0.0209504	0.00141716	-0.00142526
354.74	0.00175944	0.00777895	0.00361136	0.00870832	0.0191778	0.028544	0.000306061	-0.0119221	0.00101989	-0.0139488	-0.00299013	0.0153761	0.00928573	0.00379755	0.00182674	0.000966673	-0.00824931	0.00178568	0.00176928	0.00690048	0.00522673	0.0291808	-0.0250794	0.0125542	-0.00286824	0.00419145	0.0110863	0.00642641	0.0016244	-0.00664665	0.00419197	-0.000684732	0.0105774	-0.0224955	0.000507764	-0.00111281
354.75	0.00280995	0.00684804	0.0034245	0.00839591	0.0183444	0.0271754	-0.000696823	-0.0135948	0.000845484	-0.0137521	-0.00584067	0.0152674	0.00843904	0.00250903	0.00106763	-0.00118673	-0.00847126	0.00165993	0.00206618	0.00587818	0.00325298	0.029602	-0.0256126	0.0137938	-0.0044174	0.00444299	0.012199	0.00593944	0.000408265	-0.00702259	0.00338853	-0.00131982	0.0108772	-0.0237534	-0.000526768	-0.000647105
354.76	0.0040782	0.00601849	0.00334047	0.00812061	0.0171686	0.0256871	-0.00159707	-0.0152227	0.000621192	-0.0135369	-0.00876542	0.0150416	0.00755048	0.00131181	0.000458687	-0.00333872	-0.00864604	0.00148551	0.00247851	0.00497651	0.00111849	0.0297628	-0.0259107	0.0149557	-0.00564483	0.00468639	0.0132445	0.00532304	-0.000756862	-0.00748398	0.00249849	-0.0018929	0.0112258	-0.0247647	-0.00167718	-4.02624e-05
354.77	0.0055288	0.00523546	0.00330982	0.00787446	0.0156475	0.0241008	-0.00238752	-0.016838	0.000380512	-0.0132611	-0.0117082	0.0147202	0.00658261	0.000212793	-3.39383e-05	-0.00545052	-0.00879329	0.00129666	0.0029974	0.00413534	-0.00121905	0.0296321	-0.0259698	0.0160124	-0.00650576	0.00490018	0.0141613	0.0046203	-0.00187914	-0.00796227	0.00157912	-0.00238136	0.0116252	-0.0255761	-0.00294726	0.000656213
354.78	0.00710462	0.0044517	0.00330783	0.00765161	0.0138246	0.0224178	-0.00305726	-0.0184296	0.000138468	-0.0129424	-0.0146199	0.0143198	0.00550719	-0.000800644	-0.000387973	-0.00751046	-0.00892364	0.00110313	0.00359475	0.00329805	-0.00372855	0.0291761	-0.0257454	0.0169402	-0.0069886	0.00506335	0.0148576	0.00385927	-0.00291678	-0.00840226	0.000651678	-0.00275333	0.0120873	-0.0261905	-0.00434657	0.00142411
354.79	0.00879206	0.00366437	0.00332453	0.0074689	0.0117515	0.0206386	-0.00359213	-0.0199713	-7.75219e-05	-0.0126267	-0.0174645	0.0138896	0.00433847	-0.00175009	-0.000626762	-0.00949309	-0.00904126	0.000887098	0.00424997	0.00243152	-0.00634538	0.0283858	-0.0252378	0.0177339	-0.00715305	0.00519227	0.0153039	0.00308868	-0.00381796	-0.00878509	-0.000233918	-0.00297236	0.0126278	-0.026607	-0.00581523	0.00225363
354.8	0.010553	0.0029131	0.00334032	0.00728196	0.00946137	0.0187668	-0.00402919	-0.0214361	-0.000228491	-0.0123516	-0.0202336	0.0134544	0.0031421	-0.00262231	-0.000753133	-0.0113709	-0.0092116	0.00064238	0.00493774	0.00154315	-0.00896288	0.0272904	-0.0244753	0.0183623	-0.00705308	0.00527941	0.0154689	0.00233275	-0.00455107	-0.00915483	-0.001017	-0.00302968	0.0132468	-0.0268319	-0.00726881	0.0031397
354.81	0.0123579	0.00220043	0.00340053	0.00705958	0.00701393	0.0167983	-0.00436386	-0.0228167	-0.000304504	-0.0121411	-0.0228987	0.0130423	0.00194629	-0.00337985	-0.000765609	-0.0130843	-0.00947773	0.000407985	0.0056581	0.000652001	-0.0115062	0.0259531	-0.0234902	0.0188131	-0.00672111	0.00531345	0.0153288	0.00164631	-0.00510102	-0.00954972	-0.00167377	-0.0029478	0.0139092	-0.0268637	-0.00866755	0.00408087
354.82	0.0141162	0.00151468	0.00352288	0.00679349	0.00445414	0.0147581	-0.00461743	-0.0240961	-0.000287544	-0.0119716	-0.0254198	0.012685	0.000775448	-0.00398472	-0.000636224	-0.0146274	-0.00985561	0.000178354	0.00643437	-0.00020151	-0.0139356	0.0243893	-0.0223011	0.0191309	-0.00620178	0.00523852	0.0149126	0.00106214	-0.00545331	-0.00997557	-0.00220882	-0.00272542	0.0145843	-0.0266782	-0.0100139	0.00506301
354.83	0.0157697	0.000842995	0.0036709	0.00648513	0.00181357	0.0126714	-0.00480507	-0.0252877	-0.000152349	-0.0118058	-0.0277813	0.0123684	-0.000354528	-0.00438608	-0.000370781	-0.0160195	-0.0103261	-2.81271e-05	0.00725217	-0.000965632	-0.0162334	0.0225827	-0.0209308	0.0193864	-0.00552063	0.00499385	0.0142852	0.00057417	-0.00560261	-0.0104099	-0.00263939	-0.00238849	0.0152597	-0.0262602	-0.0112764	0.00605902
354.84	0.0172817	0.000179933	0.00379537	0.00616165	-0.000872119	0.0105995	-0.00496051	-0.0264008	7.55724e-05	-0.0116406	-0.0299755	0.0120467	-0.0014166	-0.00455035	2.20379e-06	-0.0172911	-0.0108413	-0.000135215	0.0080459	-0.00159994	-0.0183847	0.020532	-0.0193795	0.0196372	-0.00469486	0.00453777	0.0134461	0.000150889	-0.00556327	-0.0107952	-0.00301088	-0.00196642	0.0159194	-0.0255876	-0.012419	0.00701298
354.85	0.0186419	-0.000476801	0.00388935	0.00581145	-0.00354504	0.00857703	-0.00511241	-0.0274346	0.00037539	-0.0114849	-0.0320096	0.0116341	-0.00235897	-0.00450969	0.000434977	-0.0184537	-0.0113632	-8.29619e-05	0.00873691	-0.00208431	-0.0203925	0.0182605	-0.0176546	0.0198816	-0.00378951	0.00393008	0.0124129	-0.000232953	-0.00533815	-0.0111035	-0.0033188	-0.00146581	0.0165299	-0.0246435	-0.0134325	0.00790601
354.86	0.0198342	-0.00115903	0.00399018	0.00541118	-0.00615319	0.00659729	-0.00525926	-0.0283329	0.000759929	-0.0113573	-0.0338665	0.0110489	-0.00314984	-0.00435841	0.000863444	-0.0195188	-0.0118095	9.75524e-05	0.00926365	-0.00241123	-0.0222466	0.0158651	-0.015757	0.02012	-0.00285488	0.00324599	0.0112216	-0.000562107	-0.00491515	-0.0113043	-0.00359127	-0.000927598	0.0170481	-0.0234579	-0.0143149	0.00871514
354.87	0.0208468	-0.00186829	0.00410749	0.00496352	-0.00868126	0.00466447	-0.00539509	-0.0290286	0.0012367	-0.0112676	-0.0354822	0.0102548	-0.0037911	-0.00416614	0.00128558	-0.0204808	-0.0121237	0.000359238	0.00957583	-0.00263593	-0.0239027	0.0134336	-0.0137182	0.0203114	-0.00189042	0.00251697	0.00993394	-0.00081722	-0.0042927	-0.0114011	-0.00390182	-0.000362583	0.0174327	-0.022097	-0.01505	0.00943356
354.88	0.0216736	-0.00260569	0.00424102	0.00445566	-0.0110859	0.00279045	-0.00546191	-0.0294208	0.0017695	-0.0111894	-0.0367916	0.00923167	-0.00426773	-0.00394113	0.0017079	-0.0213311	-0.0123076	0.000635798	0.00964668	-0.00279233	-0.0253349	0.011075	-0.0115642	0.020433	-0.000889829	0.00171472	0.00854991	-0.00100217	-0.0034752	-0.0113698	-0.00432369	0.000256791	0.0177258	-0.0206444	-0.0156115	0.0100696
354.89	0.0222915	-0.00336733	0.00441051	0.00389995	-0.0133261	0.000979638	-0.00545418	-0.0294765	0.00228408	-0.011136	-0.0377722	0.00795941	-0.00455929	-0.00369519	0.00213812	-0.0220339	-0.0123886	0.000879917	0.00951459	-0.00290394	-0.0265253	0.00885933	-0.00929176	0.0204706	0.000128545	0.000810848	0.00708167	-0.0011487	-0.00250539	-0.0111322	-0.00487661	0.00095449	0.0179486	-0.0191205	-0.0159834	0.0106383
354.9	0.0226684	-0.00414817	0.00458798	0.00333669	-0.0153682	-0.000777116	-0.00539583	-0.0292596	0.00269115	-0.011135	-0.0384507	0.00647969	-0.00468535	-0.00344161	0.00257153	-0.0225875	-0.0124229	0.00110381	0.0092332	-0.00301143	-0.0274523	0.00682498	-0.00686315	0.0203898	0.00113431	-0.000153068	0.00557378	-0.00126749	-0.00142761	-0.0106537	-0.00557657	0.00172785	0.0181214	-0.0175324	-0.0161446	0.0111275
354.91	0.0227866	-0.00490946	0.00472785	0.00278956	-0.0171525	-0.00245171	-0.00529193	-0.0288094	0.00290957	-0.0111961	-0.038861	0.00485762	-0.00467419	-0.00318233	0.00302818	-0.0229922	-0.0124348	0.00135724	0.00882208	-0.00321127	-0.028098	0.0050029	-0.00426925	0.0201946	0.00206599	-0.0011259	0.00406753	-0.00135173	-0.000272382	-0.00991241	-0.006415	0.00256518	0.0182547	-0.0159019	-0.0161219	0.0115372
354.92	0.0226676	-0.00562184	0.00481295	0.00224917	-0.0186224	-0.00397659	-0.00518025	-0.0281258	0.00292339	-0.0113627	-0.0390073	0.00315355	-0.00452781	-0.00292029	0.00348113	-0.0232106	-0.0124193	0.00164342	0.00827414	-0.00353784	-0.0284478	0.00341361	-0.00149561	0.0198827	0.00283793	-0.00207603	0.00260513	-0.00137265	0.000942282	-0.00894294	-0.00733306	0.00341931	0.0183342	-0.0142773	-0.0159803	0.0118382
354.93	0.0223577	-0.00622683	0.00481253	0.00167893	-0.0197198	-0.00529623	-0.00507747	-0.0272146	0.0027568	-0.011668	-0.0389171	0.001469	-0.00420194	-0.00268458	0.00392378	-0.023219	-0.0123828	0.001935	0.00755465	-0.00399114	-0.0285406	0.00205847	0.00145903	0.0194548	0.00343586	-0.00295805	0.00120427	-0.00128847	0.00225205	-0.00777963	-0.00825062	0.00424036	0.0184031	-0.0126706	-0.0157929	0.0120029
354.94	0.0218851	-0.00671721	0.00471559	0.00109668	-0.0204061	-0.00638415	-0.00497136	-0.0260978	0.00243241	-0.0121031	-0.03861	-0.000135669	-0.00367346	-0.00245815	0.00435143	-0.0229919	-0.012325	0.00221776	0.0066211	-0.00453306	-0.0284258	0.000972672	0.0045209	0.0189435	0.00386224	-0.00375444	-0.000137744	-0.00113228	0.00367728	-0.00643609	-0.00916879	0.0050269	0.0184196	-0.0110845	-0.0155855	0.0120277
354.95	0.0212307	-0.00711353	0.00450186	0.000525706	-0.0206235	-0.00722183	-0.00482473	-0.0247609	0.00198549	-0.0126323	-0.0380802	-0.00164622	-0.00293575	-0.00223109	0.00479067	-0.0225367	-0.012254	0.0024972	0.0055025	-0.00511117	-0.0280908	0.000205523	0.00756277	0.0183792	0.00412423	-0.00452263	-0.00142599	-0.000916499	0.00520895	-0.00497963	-0.0100488	0.00579331	0.0183268	-0.00951282	-0.015313	0.0119089
354.96	0.0203833	-0.00743318	0.00413434	5.1763e-06	-0.0203701	-0.00778458	-0.00461733	-0.023199	0.00145638	-0.0132252	-0.0373325	-0.00307504	-0.00202132	-0.00202878	0.00527061	-0.0218199	-0.0121638	0.00280128	0.00425615	-0.00567419	-0.0275142	-0.000240017	0.0105035	0.0177774	0.0042269	-0.00528939	-0.00265685	-0.000636279	0.00680122	-0.00347306	-0.0108599	0.0065113	0.0181084	-0.00793431	-0.0149236	0.0116567
354.97	0.0193614	-0.00770526	0.0035934	-0.000456488	-0.0196513	-0.00808767	-0.00437394	-0.0214385	0.000877461	-0.0138224	-0.0363292	-0.00442661	-0.000984246	-0.00188899	0.00578879	-0.0207856	-0.0120418	0.00319162	0.00295369	-0.00617636	-0.026617	-0.000415697	0.0133078	0.0171398	0.00415723	-0.00605953	-0.00379368	-0.000293025	0.00839984	-0.00196204	-0.0115635	0.00713001	0.0177397	-0.00634676	-0.0143418	0.011258
354.98	0.0181905	-0.00797274	0.00292488	-0.000846645	-0.0185098	-0.00811222	-0.00412994	-0.0195566	0.000271102	-0.0143526	-0.0350858	-0.00570612	0.000160688	-0.00183765	0.00636126	-0.0194147	-0.0118466	0.00367749	0.00162266	-0.00658764	-0.0253475	-0.000375143	0.0159616	0.0164244	0.00389219	-0.00681604	-0.00479322	5.99737e-05	0.0100019	-0.000479922	-0.0120679	0.00758107	0.0171963	-0.00479429	-0.0134955	0.0107734
354.99	0.016906	-0.00821337	0.00219636	-0.00115795	-0.0170333	-0.00785411	-0.00389202	-0.0175896	-0.000326645	-0.0147603	-0.0336228	-0.00687902	0.00141337	-0.00188037	0.00697141	-0.017722	-0.0115101	0.00421331	0.000271385	-0.00693024	-0.0236849	-0.000165348	0.0184182	0.0156596	0.00338609	-0.00750397	-0.00563982	0.00040787	0.0116115	0.00100876	-0.0123163	0.0077978	0.0164882	-0.00323863	-0.0123504	0.010248
355	0.0155382	-0.00839369	0.00141557	-0.00140223	-0.0152743	-0.00729876	-0.00366466	-0.0155936	-0.000937801	-0.0149851	-0.0319663	-0.00787317	0.00275333	-0.00204565	0.00758846	-0.0157706	-0.011018	0.00481237	-0.00107931	-0.00725129	-0.0216276	0.000215023	0.0205944	0.0149212	0.00263076	-0.00805401	-0.00628972	0.000743739	0.0131745	0.0025649	-0.0122912	0.007737	0.0156104	-0.00166319	-0.0109128	0.00969381
355.01	0.0141102	-0.00842458	0.000559273	-0.00163982	-0.0132197	-0.00644462	-0.00342628	-0.0136131	-0.00160743	-0.0149872	-0.0301343	-0.00866169	0.00412587	-0.00238654	0.00816808	-0.0136454	-0.0103674	0.00551048	-0.00239001	-0.0075307	-0.0191918	0.000842985	0.0224262	0.0142528	0.00162476	-0.00841765	-0.00670822	0.00106731	0.0146388	0.00421784	-0.0119913	0.00742266	0.0145069	-8.42178e-05	-0.00923122	0.00915163
355.02	0.0126767	-0.00827813	-0.000420748	-0.00187714	-0.010903	-0.00533799	-0.00319484	-0.011717	-0.00235522	-0.0147469	-0.0281556	-0.00920175	0.00549157	-0.0029299	0.0086737	-0.0114225	-0.00953929	0.00629302	-0.00361513	-0.00775119	-0.0164333	0.00176438	0.0238674	0.0136885	0.000393689	-0.00854471	-0.00687188	0.00133474	0.0159286	0.00594722	-0.0113948	0.00691045	0.0132087	0.00144535	-0.00736056	0.00862466
355.03	0.0113278	-0.00796371	-0.0015475	-0.0021315	-0.00844715	-0.00407987	-0.00299504	-0.0100043	-0.00321828	-0.0143153	-0.0260105	-0.00946429	0.00681904	-0.00369965	0.00906479	-0.00915545	-0.00855237	0.00712737	-0.00472567	-0.00787457	-0.0134606	0.00298839	0.0249149	0.0132358	-0.00104512	-0.00843583	-0.00680406	0.00154342	0.0170164	0.00769311	-0.0104847	0.00624006	0.0117654	0.00287913	-0.0053395	0.00811349
355.04	0.01013	-0.00750409	-0.00281489	-0.00239001	-0.00594058	-0.00277012	-0.00285346	-0.00852424	-0.00416174	-0.0137851	-0.0236836	-0.00947398	0.00807115	-0.00466235	0.00931922	-0.00690984	-0.00749725	0.00799412	-0.00568732	-0.00792174	-0.0103619	0.00445412	0.0255829	0.0128919	-0.00265576	-0.00814298	-0.00655238	0.00168177	0.0178828	0.00937558	-0.00928681	0.00544315	0.0102097	0.00420544	-0.00319142	0.00761462
355.05	0.0091206	-0.00689789	-0.00419885	-0.00268237	-0.00344557	-0.00143567	-0.00281695	-0.00728692	-0.00514997	-0.013195	-0.0211411	-0.00926903	0.00921424	-0.00577517	0.00946187	-0.00471271	-0.00648283	0.00888595	-0.00651452	-0.00790532	-0.00717942	0.00605847	0.02589	0.0126527	-0.00438389	-0.00772732	-0.00611697	0.00175767	0.0185178	0.0109496	-0.00785746	0.00457569	0.00859198	0.00544013	-0.000945756	0.00715914
355.06	0.00833064	-0.00615202	-0.00566562	-0.00303038	-0.000993956	-9.12093e-05	-0.00289109	-0.0062931	-0.00614683	-0.0125809	-0.0183783	-0.00887801	0.0102497	-0.0070003	0.00946732	-0.00261989	-0.00556121	0.00977794	-0.00719602	-0.00778792	-0.00394361	0.00772385	0.0258882	0.012523	-0.00618217	-0.0072292	-0.00549971	0.00179692	0.0189377	0.0123744	-0.00620421	0.00364389	0.00700365	0.00661101	0.00136277	0.00672556
355.07	0.00775118	-0.00530375	-0.00717936	-0.00343015	0.00137265	0.00123875	-0.00310618	-0.00551967	-0.00714105	-0.0119659	-0.0154549	-0.00834152	0.0111743	-0.00828307	0.00932741	-0.000671539	-0.00480128	0.0106257	-0.00771301	-0.00755567	-0.000686785	0.00941591	0.0255655	0.012464	-0.00802345	-0.00665567	-0.00467398	0.00185037	0.0191823	0.0135797	-0.00432803	0.00268458	0.00546613	0.00769543	0.00372472	0.00633362
355.08	0.00739953	-0.00437813	-0.00870266	-0.00385826	0.00359369	0.00253866	-0.00344977	-0.00494446	-0.00814638	-0.0113622	-0.0124383	-0.007673	0.0119793	-0.00958653	0.00901355	0.00111122	-0.00422134	0.0114166	-0.00804159	-0.00720508	0.00257489	0.0111086	0.024932	0.0124513	-0.00988013	-0.00600054	-0.00367651	0.00193059	0.0192814	0.0145337	-0.00225469	0.00174135	0.00398998	0.00872822	0.00610992	0.00598451
355.09	0.00723196	-0.00339736	-0.0101799	-0.00426375	0.00563471	0.00380307	-0.00391885	-0.00456198	-0.00915344	-0.0107441	-0.00944677	-0.00690276	0.012667	-0.010895	0.00854594	0.00273568	-0.00381577	0.0121613	-0.00816694	-0.00676611	0.00581259	0.0127473	0.0240121	0.012489	-0.01176	-0.00530814	-0.00256219	0.00205113	0.0192761	0.0152491	-4.21872e-05	0.000814331	0.002599	0.00972704	0.00849515	0.00571207
355.1	0.00722087	-0.00241562	-0.0116087	-0.00462121	0.00747116	0.00504396	-0.00448378	-0.00436463	-0.0101655	-0.0100695	-0.00659979	-0.00607211	0.0132356	-0.0121731	0.00794171	0.00418173	-0.00355955	0.0128989	-0.00807568	-0.00626087	0.00898783	0.0142944	0.0228439	0.0125931	-0.0136148	-0.00463118	-0.00133519	0.00220431	0.0191918	0.0156878	0.00226412	-0.000118341	0.00134738	0.010667	0.0107974	0.00556626
355.11	0.00734406	-0.00144281	-0.0130262	-0.00492247	0.0091254	0.00623835	-0.00508063	-0.00430961	-0.0111547	-0.00930575	-0.00393181	-0.00516094	0.0136661	-0.0133759	0.00722517	0.00543101	-0.00339026	0.0136238	-0.00777888	-0.00562895	0.0120414	0.015736	0.0214624	0.0127433	-0.0153493	-0.0039521	2.70424e-05	0.00239529	0.0190669	0.0158077	0.0046654	-0.00109929	0.000283631	0.0115338	0.0129713	0.00557069
355.12	0.00761657	-0.000481556	-0.0144459	-0.00515718	0.0106364	0.00733661	-0.00564401	-0.00436586	-0.012046	-0.00842593	-0.00148767	-0.00413898	0.0139518	-0.0144259	0.00641367	0.00648714	-0.00326219	0.0143367	-0.00728473	-0.00483224	0.0148961	0.0170562	0.0199084	0.0129262	-0.0169471	-0.00330408	0.00152957	0.00261072	0.0188793	0.0155991	0.00715577	-0.00215959	-0.000574595	0.0123162	0.015033	0.0057005
355.13	0.00802878	0.000479072	-0.0158375	-0.00532205	0.0120156	0.00830244	-0.00615101	-0.00450044	-0.01279	-0.00738414	0.000724434	-0.00297293	0.0140989	-0.0152363	0.00554503	0.00734206	-0.00313049	0.0150857	-0.00664431	-0.00384013	0.0174686	0.0181784	0.0182325	0.0130961	-0.0184006	-0.0026904	0.00314805	0.00284886	0.0186071	0.0150648	0.00969616	-0.00330233	-0.00122937	0.0129831	0.0169846	0.00590593
355.14	0.00857443	0.00142931	-0.0171854	-0.00540227	0.0132424	0.0091238	-0.00659542	-0.00471223	-0.0133533	-0.0061374	0.00272146	-0.00164285	0.0140724	-0.0157851	0.00468202	0.00793004	-0.00293613	0.0159087	-0.00592765	-0.00270253	0.019744	0.0190387	0.0164888	0.0132332	-0.0196996	-0.00210125	0.00482051	0.00311022	0.0182391	0.014228	0.0122722	-0.00447882	-0.00167468	0.0135428	0.0187558	0.0061169
355.15	0.00926591	0.00231412	-0.0184454	-0.00541401	0.0143093	0.00973151	-0.00700965	-0.00501938	-0.0137471	-0.00468075	0.00450716	-0.000156398	0.0138397	-0.0160817	0.00384411	0.0082353	-0.00266706	0.0168291	-0.00517089	-0.00148064	0.0217178	0.0196085	0.0147267	0.0133309	-0.0208196	-0.00154726	0.00647791	0.00337183	0.017809	0.0131295	0.0148723	-0.00564461	-0.00189777	0.0140174	0.0203243	0.00631437
355.16	0.0100566	0.00309654	-0.0195758	-0.00539362	0.0151779	0.010061	-0.00738939	-0.00545641	-0.0139806	-0.00302721	0.00608495	0.00149551	0.0133842	-0.0161384	0.00302114	0.0083055	-0.00234412	0.0178527	-0.00440504	-0.000232874	0.0233831	0.0198987	0.0129559	0.0134255	-0.0217297	-0.00103696	0.00805496	0.00362515	0.0173726	0.0118161	0.0174417	-0.00673002	-0.00185341	0.0143701	0.0216913	0.00643388
355.17	0.0108767	0.00378932	-0.02054	-0.00538835	0.0158252	0.0101143	-0.00767832	-0.00597415	-0.0140666	-0.00125684	0.00745379	0.0033231	0.0126961	-0.0159477	0.00221333	0.00817788	-0.00198702	0.018969	-0.00367007	0.00099096	0.0247604	0.019887	0.0111611	0.0135651	-0.0224361	-0.000547401	0.0095155	0.00385385	0.016988	0.0102922	0.0199073	-0.00768812	-0.00154676	0.0145994	0.0228496	0.00644891
355.18	0.0116973	0.00444496	-0.0212395	-0.00538434	0.0162579	0.0098988	-0.00784028	-0.00648412	-0.0140053	0.000545574	0.00860472	0.00533163	0.0117817	-0.0154943	0.00145307	0.00788753	-0.00158376	0.0201596	-0.00300443	0.00220197	0.0259062	0.0195672	0.00938177	0.0137423	-0.0229743	-7.01461e-05	0.0108323	0.00404393	0.0167294	0.00855287	0.0222186	-0.00854206	-0.000970526	0.0147395	0.0237992	0.00636557
355.19	0.012534	0.00511365	-0.0215844	-0.00535319	0.0164813	0.00942984	-0.00788459	-0.00696061	-0.0137899	0.00232052	0.00951818	0.00746286	0.0106935	-0.0147552	0.000733089	0.0074616	-0.00113609	0.0213781	-0.00240666	0.00340415	0.0268208	0.0189791	0.00763959	0.0139527	-0.0234152	0.000383089	0.0120224	0.00422141	0.0166179	0.00660504	0.0243771	-0.00930116	-0.00014648	0.0148204	0.024569	0.00617382
355.2	0.0133841	0.00578619	-0.0215166	-0.00529817	0.0165301	0.00873241	-0.007833	-0.00740609	-0.0134267	0.00401345	0.0101793	0.00963294	0.00953211	-0.0136941	6.16521e-05	0.0069003	-0.000655225	0.0225549	-0.0018683	0.00463679	0.0275161	0.0181616	0.00597176	0.0142002	-0.0237723	0.000782519	0.0130909	0.00438277	0.0166273	0.00445444	0.0263486	-0.0099772	0.000898478	0.0148855	0.0251758	0.00587655
355.21	0.0142715	0.0064402	-0.0210361	-0.00520401	0.016426	0.00783559	-0.007672	-0.0078329	-0.0129505	0.00559997	0.0106104	0.0118059	0.0083612	-0.0122947	-0.0005648	0.00620939	-9.22472e-05	0.0236564	-0.00135798	0.00594186	0.0279928	0.0171117	0.00442414	0.0145355	-0.0240683	0.00111595	0.0140957	0.00453213	0.0167546	0.00216553	0.0280516	-0.0105865	0.00214307	0.0149794	0.0256345	0.00550444
355.22	0.0151871	0.00702908	-0.0202034	-0.0050558	0.0161599	0.00675169	-0.00739468	-0.00821698	-0.0123688	0.00707162	0.0108305	0.0139071	0.00725717	-0.0106134	-0.00115279	0.00538902	0.000595275	0.0246262	-0.000843359	0.00735109	0.028257	0.0157892	0.00304618	0.0149701	-0.0243169	0.00136454	0.0151383	0.00467024	0.0170137	-0.000187165	0.0294516	-0.0111385	0.00357451	0.0151501	0.0259648	0.00510009
355.23	0.0161417	0.00752891	-0.0190786	-0.00484324	0.0157756	0.00549863	-0.00698186	-0.00852478	-0.011736	0.00838016	0.0108479	0.0158606	0.00626934	-0.00873341	-0.00170062	0.00445286	0.0014356	0.0254571	-0.00032551	0.0088613	0.0283184	0.0141975	0.00188486	0.0154665	-0.0245112	0.00157042	0.0162956	0.00477937	0.0173683	-0.00255224	0.0305597	-0.0116006	0.00514813	0.0153816	0.0262015	0.00467636
355.24	0.017116	0.00791121	-0.0176944	-0.00457381	0.015352	0.00411629	-0.00646419	-0.00869853	-0.0111113	0.00948168	0.0106994	0.0175984	0.00545377	-0.00673283	-0.00221781	0.00339305	0.00242653	0.0261131	0.000176417	0.0104538	0.0281893	0.0124106	0.000979488	0.015956	-0.0246223	0.00183489	0.0175671	0.0048638	0.017771	-0.00492909	0.0313636	-0.0118779	0.00679084	0.0156393	0.0263309	0.00423951
355.25	0.0180761	0.00815161	-0.0160614	-0.00428419	0.0149614	0.00262005	-0.00586247	-0.00867224	-0.0104945	0.0103507	0.0103945	0.0190693	0.00486419	-0.00466601	-0.00270031	0.00220719	0.00354825	0.0264979	0.000649985	0.0120815	0.0279016	0.0105307	0.000354663	0.0163885	-0.0246248	0.00223181	0.0189548	0.00496247	0.0182462	-0.00735825	0.0318606	-0.0118989	0.00844449	0.0158833	0.0263481	0.00379022
355.26	0.0189493	0.00822557	-0.014228	-0.00399375	0.0146001	0.00102162	-0.00516404	-0.00841437	-0.00987585	0.010961	0.00998478	0.0202636	0.00450604	-0.00257319	-0.00312034	0.000938596	0.00478233	0.0265394	0.0010948	0.0136793	0.0274565	0.00864837	2.78636e-05	0.0167384	-0.0244765	0.0027492	0.02043	0.00509613	0.0188254	-0.00982104	0.0320688	-0.0116523	0.0100724	0.0160662	0.0262939	0.00334627
355.27	0.0196867	0.00812193	-0.0122738	-0.00374246	0.0142585	-0.000592929	-0.00437066	-0.00791743	-0.00930078	0.0113083	0.00946514	0.0211922	0.00435085	-0.000452327	-0.00339956	-0.000359185	0.00605663	0.0262344	0.00149402	0.0151855	0.0268495	0.00681098	1.63558e-05	0.0169857	-0.024135	0.00332602	0.0219593	0.00523365	0.0194992	-0.0122317	0.0319996	-0.0111227	0.0116706	0.0161856	0.0261655	0.00293851
355.28	0.0202682	0.0078525	-0.0102543	-0.00354894	0.0139704	-0.00218791	-0.00342584	-0.00720473	-0.00880224	0.0114236	0.00882335	0.0218842	0.00438508	0.00170537	-0.00352998	-0.00166425	0.00729339	0.0255791	0.00184087	0.0165441	0.0260528	0.00505124	0.000366955	0.0171251	-0.0236064	0.00391441	0.0234859	0.00536394	0.0202603	-0.0144961	0.031697	-0.0102832	0.0132529	0.0162782	0.0258983	0.0025856
355.29	0.0206924	0.00743896	-0.00824014	-0.00342961	0.0137675	-0.00374529	-0.00232502	-0.00636801	-0.00840281	0.0112512	0.00804301	0.0223785	0.00458339	0.00387968	-0.00352543	-0.00294198	0.00845103	0.0246013	0.00215352	0.0176903	0.0250633	0.00335669	0.00108037	0.0170951	-0.0229008	0.00453894	0.0250017	0.00549219	0.0211091	-0.0165684	0.0312526	-0.00916968	0.0147973	0.0164092	0.025475	0.00230256
355.3	0.0209776	0.006888	-0.00631175	-0.00336621	0.0136774	-0.00524365	-0.00103943	-0.00544675	-0.00810123	0.0107462	0.00710717	0.0227209	0.00490692	0.00605199	-0.00339722	-0.00414972	0.00955623	0.0233817	0.00239227	0.0186097	0.0239158	0.0017422	0.00214948	0.0168843	-0.0220088	0.00523675	0.0265312	0.00563297	0.0220293	-0.0184666	0.0307078	-0.00785832	0.0162714	0.0166098	0.024885	0.00207822
355.31	0.0211811	0.00621534	-0.00447702	-0.00335321	0.0137541	-0.00664216	0.000447426	-0.00437969	-0.00786258	0.00992718	0.00601804	0.0229263	0.00535031	0.00822695	-0.00316314	-0.00523185	0.01065	0.0220115	0.00251735	0.0193005	0.0226561	0.000253586	0.00352583	0.0165319	-0.0209492	0.0060115	0.0280847	0.00581403	0.0229951	-0.0202065	0.030113	-0.00642735	0.0176567	0.0168714	0.0241061	0.00192499
355.32	0.0213578	0.00540505	-0.00269507	-0.0034213	0.0140277	-0.00793515	0.0021068	-0.003134	-0.0076421	0.00884135	0.00479194	0.0230151	0.00590544	0.0103878	-0.00285699	-0.00615569	0.0117603	0.0205138	0.00251488	0.0198638	0.0213231	-0.00103599	0.00515778	0.0160455	-0.0197328	0.00681619	0.0296327	0.00604968	0.0239682	-0.0218046	0.0295259	-0.0049153	0.0189358	0.0171885	0.0231669	0.00186723
355.33	0.021513	0.00450467	-0.000929759	-0.00356255	0.0144954	-0.00912643	0.00394375	-0.00174976	-0.00742098	0.00754674	0.00346154	0.022967	0.00655178	0.0124692	-0.00249842	-0.00689206	0.0129055	0.0189084	0.00237719	0.0204134	0.0199276	-0.00205557	0.00699017	0.0154545	-0.0183448	0.00762119	0.031134	0.00632678	0.0249165	-0.0232432	0.0289583	-0.00330385	0.0200799	0.0176005	0.0221579	0.0019182
355.34	0.0215831	0.00357137	0.000848143	-0.00374203	0.0151279	-0.0102244	0.00594426	-0.000255701	-0.00717854	0.0060956	0.00207703	0.0227031	0.00725996	0.0144255	-0.00205651	-0.00740139	0.0141209	0.0172322	0.00214231	0.0210066	0.0185414	-0.00277097	0.00894395	0.014794	-0.0167907	0.00840071	0.0325574	0.00658864	0.0257902	-0.0244965	0.028417	-0.00154345	0.0210295	0.0181157	0.021223	0.00207885
355.35	0.0215296	0.00261854	0.00259138	-0.00396051	0.0158883	-0.0111881	0.00804587	0.00129951	-0.00689781	0.00453519	0.000717916	0.022175	0.00801058	0.0161678	-0.00151381	-0.00761985	0.0154084	0.0155098	0.00186175	0.0216309	0.0172733	-0.00318969	0.0109306	0.0140504	-0.0151361	0.009107	0.0339071	0.00685204	0.026525	-0.0255611	0.0279285	0.000361232	0.0217747	0.0187308	0.0204255	0.0023878
355.36	0.0213727	0.00162546	0.00430457	-0.00421663	0.0166888	-0.0119888	0.0101534	0.00282557	-0.00658419	0.0028972	-0.000583099	0.0213996	0.00883314	0.017612	-0.000845237	-0.00752173	0.0167679	0.0137695	0.00152946	0.0222503	0.0161773	-0.00336354	0.0129211	0.0132382	-0.0134716	0.00974273	0.0351808	0.00710719	0.0271114	-0.0263909	0.0275392	0.00236556	0.0223293	0.0194577	0.0197693	0.0028944
355.37	0.0211524	0.000592363	0.00600866	-0.00451982	0.0174537	-0.012613	0.0121662	0.00423695	-0.00626434	0.0012247	-0.00177743	0.0204485	0.00979433	0.0186791	-4.82374e-05	-0.00712747	0.01818	0.0120176	0.00118	0.0228171	0.015289	-0.00333998	0.0149122	0.0123777	-0.0118447	0.0103198	0.0363795	0.00731267	0.0275369	-0.0269039	0.0273065	0.0044451	0.0226982	0.0202674	0.0192393	0.00361392
355.38	0.0209071	-0.000466246	0.00766273	-0.00485022	0.0181383	-0.0130044	0.014038	0.00548887	-0.00594527	-0.000470897	-0.00284711	0.0193996	0.0109709	0.0193366	0.000860058	-0.00649722	0.0196134	0.0102665	0.000846372	0.0232977	0.0146211	-0.0031085	0.0168705	0.011481	-0.0102959	0.0108511	0.0374993	0.00744282	0.0277961	-0.0270139	0.0272726	0.00658688	0.022921	0.0211288	0.0188283	0.00459624
355.39	0.0206534	-0.00150489	0.00917447	-0.00519272	0.018721	-0.0131533	0.0157452	0.0065402	-0.00561612	-0.00217343	-0.00371368	0.0183051	0.0123126	0.0195853	0.00180489	-0.00566071	0.0210326	0.00854313	0.000554315	0.0236877	0.014178	-0.00263512	0.0187411	0.0105986	-0.00888022	0.0113544	0.0385262	0.00750937	0.0278691	-0.0266744	0.0274094	0.00881158	0.0230235	0.0220598	0.0185115	0.0058611
355.4	0.0203706	-0.00250584	0.0104633	-0.00554755	0.0191869	-0.0130872	0.0172605	0.00734419	-0.00530414	-0.00389523	-0.00436022	0.0172173	0.0137284	0.0194184	0.00274442	-0.00464069	0.0223502	0.00688384	0.000334985	0.0239974	0.0138974	-0.00187431	0.0205034	0.00970922	-0.00759179	0.011839	0.0394921	0.0075151	0.0277497	-0.0259026	0.027697	0.0111473	0.0229962	0.0229646	0.0182725	0.00741313
355.41	0.0200406	-0.00347309	0.0115181	-0.00592192	0.0194965	-0.0128736	0.0185529	0.00787452	-0.00499277	-0.00566167	-0.00478476	0.0161484	0.0151632	0.0188451	0.00365683	-0.00346645	0.0235024	0.00529547	0.000215717	0.0242135	0.0137185	-0.000806558	0.022136	0.00878133	-0.0063891	0.0122946	0.0403946	0.00746572	0.0274331	-0.0247488	0.0281155	0.0135825	0.0228485	0.0237411	0.0180987	0.00925606
355.42	0.0197007	-0.00445946	0.0123171	-0.00628445	0.019605	-0.012579	0.0195865	0.00811879	-0.00468021	-0.00748279	-0.00496837	0.0151211	0.0166143	0.0178828	0.00452692	-0.00216537	0.0244689	0.00376695	0.000180535	0.0243386	0.0136127	0.000529592	0.0236148	0.00782397	-0.00523365	0.0127427	0.0412206	0.00736413	0.0268972	-0.0232879	0.028644	0.0160622	0.0226443	0.02433	0.0179701	0.011351
355.43	0.0193877	-0.00549445	0.0128735	-0.00662944	0.019466	-0.0122379	0.0203705	0.00808132	-0.00432252	-0.00935707	-0.00487365	0.0141196	0.0180487	0.0165929	0.00531917	-0.00076848	0.0251734	0.00231778	0.000219383	0.0243952	0.0135708	0.002033	0.0249082	0.00684436	-0.00406903	0.0131679	0.0419419	0.0072378	0.0261347	-0.0215958	0.0292504	0.0185143	0.0224	0.0247185	0.017893	0.0136573
355.44	0.0191181	-0.00656231	0.0132285	-0.0069388	0.0191188	-0.0118233	0.0209297	0.007799	-0.00385129	-0.0112311	-0.00449508	0.0131303	0.0194309	0.0150608	0.00597478	0.000695921	0.0255767	0.000963826	0.000343708	0.0243722	0.0136456	0.00358765	0.0259817	0.00590585	-0.00285238	0.0135608	0.0425521	0.00709544	0.0251566	-0.019715	0.02991	0.0208841	0.0220855	0.024899	0.0178779	0.0160976
355.45	0.0188766	-0.00763316	0.0134238	-0.00724809	0.0186045	-0.0112994	0.0212732	0.00730495	-0.00326207	-0.0130147	-0.00385805	0.0121848	0.0206962	0.0133342	0.00649252	0.00223732	0.0257334	-0.000286708	0.000533668	0.0242988	0.0138632	0.00515184	0.0268387	0.00505609	-0.00157263	0.0139435	0.0430587	0.00696246	0.0239904	-0.0176406	0.030583	0.0231281	0.0217309	0.0248698	0.0179486	0.018611
355.46	0.0186509	-0.00868858	0.0134697	-0.00759818	0.0179327	-0.0106803	0.0214222	0.00664143	-0.00255775	-0.0146281	-0.00303669	0.0113085	0.0218067	0.0114884	0.00682579	0.00382962	0.025723	-0.00140402	0.000814747	0.0241752	0.0141678	0.0067759	0.0275008	0.00429974	-0.000237574	0.0143125	0.0434477	0.00685382	0.0226884	-0.0153896	0.0312959	0.02518	0.021322	0.0246517	0.0181273	0.0211696
355.47	0.018445	-0.00976616	0.0133603	-0.00796543	0.0171066	-0.0100068	0.0213654	0.0058201	-0.00173163	-0.0159864	-0.0021263	0.0105058	0.0227419	0.00959238	0.00697527	0.00546346	0.0256084	-0.00231373	0.00120089	0.0239576	0.0145008	0.00847103	0.0279602	0.00359913	0.00116815	0.0146802	0.0436676	0.0068078	0.021308	-0.0129874	0.0320692	0.0269747	0.0208288	0.0242763	0.0184503	0.0237778
355.48	0.0182479	-0.0108611	0.0130982	-0.00831019	0.0161308	-0.00928687	0.0211218	0.00482629	-0.00075517	-0.0170023	-0.00119264	0.00976801	0.0234558	0.00768365	0.00693107	0.0071531	0.0254851	-0.00295537	0.00172703	0.0236275	0.0148402	0.0101989	0.0282503	0.00295082	0.00266189	0.0150479	0.0436453	0.00685335	0.0198954	-0.0104359	0.0328981	0.0284511	0.0202803	0.0237742	0.0188916	0.0264363
355.49	0.0179834	-0.0119387	0.0126958	-0.00857099	0.0150347	-0.00851928	0.0206935	0.00366637	0.000386594	-0.017629	-0.000284745	0.00908615	0.0239279	0.0057976	0.00673841	0.00888618	0.0253459	-0.00330952	0.00241865	0.0232074	0.0151925	0.0119051	0.0283915	0.0023849	0.00424877	0.0154068	0.043362	0.0069887	0.0185015	-0.00776818	0.0337923	0.0295677	0.0196769	0.0231392	0.0194608	0.0291266
355.5	0.0176408	-0.0129878	0.0121171	-0.00872133	0.0138614	-0.00771797	0.0200707	0.00238257	0.00172827	-0.0178533	0.000591364	0.00852196	0.0241511	0.00399668	0.00645167	0.0106175	0.0251724	-0.00337142	0.00329088	0.0227386	0.0155501	0.0135471	0.0284165	0.00194752	0.00596741	0.0157454	0.0428143	0.00717971	0.017128	-0.00507473	0.0347616	0.0303507	0.0190297	0.0223339	0.0201723	0.0317893
355.51	0.0172405	-0.0139498	0.0113534	-0.00877181	0.0126667	-0.00690622	0.0192731	0.000996843	0.00330563	-0.0176889	0.00148716	0.00815888	0.0241509	0.00234173	0.0060799	0.0123522	0.0249726	-0.00314939	0.00432603	0.0222783	0.0158899	0.0151123	0.0283312	0.0016981	0.00781989	0.0160944	0.0419849	0.00743198	0.015729	-0.00242281	0.035804	0.030808	0.0183529	0.0213676	0.0210518	0.0342875
355.52	0.0167782	-0.0147884	0.0104697	-0.0087585	0.011464	-0.00608498	0.0182861	-0.000470165	0.00510316	-0.017168	0.00241479	0.00803073	0.0239265	0.000861015	0.00562368	0.0140795	0.0247225	-0.00266558	0.00549828	0.0218082	0.0162103	0.0165895	0.028166	0.00169586	0.00975526	0.0164148	0.0408594	0.00771013	0.0142991	0.000160539	0.036893	0.0309814	0.0176362	0.0202616	0.0220736	0.0364908
355.53	0.0162358	-0.0154861	0.00955392	-0.00869031	0.010237	-0.00524469	0.0170664	-0.00198738	0.00703592	-0.0162941	0.00338081	0.0080992	0.0234428	-0.000474583	0.00510113	0.0157775	0.0244261	-0.00186532	0.00670734	0.0213001	0.0165158	0.017946	0.0279253	0.00197316	0.0117422	0.0167419	0.0394121	0.00797838	0.0129119	0.0026811	0.0379632	0.0309167	0.0168842	0.0190403	0.0231492	0.0383347
355.54	0.0156009	-0.0160185	0.00868769	-0.0085511	0.00895198	-0.00440526	0.0156195	-0.00353109	0.00900015	-0.0150841	0.00433591	0.00830821	0.0226356	-0.00168739	0.00452997	0.0174	0.0240649	-0.000713998	0.00793474	0.0207369	0.016798	0.0191764	0.0275694	0.0025517	0.0137643	0.017093	0.0376676	0.00820432	0.0116048	0.00517015	0.0389225	0.0306105	0.016146	0.0177607	0.0242058	0.0397972
355.55	0.0148749	-0.0163831	0.00796481	-0.00835458	0.00758875	-0.0036055	0.0139859	-0.0051049	0.0109038	-0.0136351	0.00520287	0.00862076	0.0214842	-0.00277921	0.00392857	0.0189752	0.0235947	0.000760027	0.00919919	0.0201474	0.0170264	0.0202733	0.0271048	0.00343589	0.0157856	0.0174726	0.0357076	0.00835203	0.010399	0.0076159	0.039659	0.0300265	0.0154972	0.0164481	0.0252286	0.0409048
355.56	0.014068	-0.0165436	0.0074166	-0.00808024	0.00613468	-0.00281625	0.0122412	-0.00665086	0.0126903	-0.012013	0.00592038	0.00902909	0.0200276	-0.00373962	0.0033534	0.0205101	0.0230095	0.00250576	0.0105221	0.0195415	0.0172394	0.0211961	0.0265477	0.00462203	0.0177787	0.0178831	0.0336432	0.0084124	0.00930071	0.00999621	0.0401062	0.029173	0.0149507	0.0151049	0.0262249	0.0416671
355.57	0.0132221	-0.0164817	0.00708848	-0.00772389	0.00460226	-0.00199709	0.0104318	-0.00808734	0.0142937	-0.0102843	0.00646043	0.00951032	0.0183046	-0.0045504	0.00282902	0.0219777	0.0223292	0.00442587	0.0119277	0.018886	0.0174865	0.0219027	0.0259419	0.00610476	0.0197011	0.0183482	0.0315613	0.00837529	0.00828756	0.0122661	0.0402378	0.0280863	0.0144796	0.0137753	0.0272225	0.0421186
355.58	0.0123753	-0.0162091	0.00700241	-0.00726719	0.00302232	-0.00116588	0.0085827	-0.00937495	0.0156782	-0.00848634	0.00681893	0.0100082	0.0163985	-0.00521878	0.00238132	0.0233515	0.0216068	0.00641994	0.0134355	0.0182172	0.017784	0.0224394	0.0253037	0.00783087	0.0214981	0.0188697	0.0295298	0.00826694	0.00735475	0.0143998	0.04011	0.0267713	0.0140881	0.0125319	0.0282203	0.0422771
355.59	0.0115762	-0.0157322	0.00709617	-0.00675883	0.00143849	-0.000320446	0.00669288	-0.010503	0.0168072	-0.00667952	0.00697147	0.0104448	0.0144165	-0.0057809	0.00204462	0.0245983	0.0208688	0.00840109	0.0151066	0.0175575	0.0181388	0.0228284	0.02464	0.00975047	0.0231294	0.0194576	0.0276288	0.00812288	0.00649067	0.0163693	0.0397762	0.0252701	0.0137453	0.011413	0.0292307	0.0421482
355.6	0.0108364	-0.015056	0.00729615	-0.00624333	-7.72364e-05	0.000573752	0.00476196	-0.0114326	0.0176647	-0.00489037	0.00691657	0.0108011	0.0124647	-0.00626007	0.00183891	0.025692	0.0201211	0.0103038	0.0169526	0.0169555	0.018593	0.0230373	0.0239565	0.011842	0.0245945	0.0201488	0.0259358	0.00795356	0.00569676	0.0181304	0.0392272	0.0235873	0.0134358	0.0104864	0.0302865	0.041762
355.61	0.0101708	-0.0141562	0.00751636	-0.00572939	-0.00150137	0.00154531	0.00281264	-0.0121093	0.0182401	-0.00312349	0.00665754	0.0110873	0.0105942	-0.00666484	0.00178541	0.0266138	0.019355	0.0120898	0.0189732	0.0164256	0.019164	0.0230627	0.0232764	0.0140738	0.0258898	0.0209761	0.0244964	0.00780069	0.00499009	0.0196754	0.0384718	0.0217216	0.0131476	0.00977972	0.0314047	0.0411491
355.62	0.00956735	-0.0130643	0.00773478	-0.00524038	-0.00280911	0.00259295	0.000911013	-0.012477	0.0185498	-0.0013866	0.0061781	0.0112483	0.00882507	-0.00702204	0.00189267	0.0273682	0.0185673	0.0137226	0.0211225	0.0159689	0.0198387	0.0229435	0.0226366	0.0163726	0.0270445	0.0219315	0.0233395	0.00769272	0.00432149	0.020993	0.0375611	0.019748	0.0128536	0.00927854	0.0325481	0.0403303
355.63	0.00898132	-0.0118089	0.00798468	-0.00476772	-0.00394895	0.00373438	-0.000879078	-0.0124996	0.0185938	0.000318606	0.00546195	0.0112942	0.00715234	-0.00730395	0.00216028	0.0279331	0.0177666	0.0151769	0.0233107	0.0155578	0.0205936	0.0227579	0.0220587	0.0186893	0.0280986	0.0229981	0.0224637	0.00764385	0.00366177	0.0220874	0.0365189	0.0177773	0.0125139	0.00896842	0.0336699	0.0392908
355.64	0.00834004	-0.0104306	0.00831708	-0.00429836	-0.00486009	0.00496436	-0.00251856	-0.0121902	0.0184171	0.0020118	0.00454306	0.0111925	0.00558065	-0.007463	0.00254098	0.0282902	0.0169788	0.0164348	0.0254222	0.0151766	0.0213942	0.022558	0.0215429	0.020999	0.0290958	0.0241447	0.021824	0.00767801	0.00303069	0.0229546	0.0353464	0.01589	0.0120888	0.00885855	0.0347246	0.0380395
355.65	0.00760032	-0.00896375	0.00873953	-0.00384629	-0.00552579	0.00624537	-0.00393179	-0.0115909	0.0180517	0.00369249	0.00343469	0.0108985	0.00411664	-0.00748475	0.00298864	0.0284508	0.0162511	0.0175204	0.027397	0.0148191	0.0222051	0.0223658	0.0211179	0.0232576	0.0300643	0.025292	0.021384	0.00781198	0.00250631	0.0236371	0.0340684	0.0140938	0.0116065	0.0089254	0.0357146	0.0365965
355.66	0.00679149	-0.00743935	0.00922132	-0.00345172	-0.00595366	0.00754911	-0.00506523	-0.0107443	0.0175148	0.00533783	0.00218776	0.010423	0.00273849	-0.00736786	0.0034695	0.028442	0.0155803	0.0184902	0.0292009	0.0144606	0.0229568	0.0221423	0.0207935	0.0254186	0.0309971	0.0263619	0.0211104	0.00804798	0.00210348	0.0242215	0.0327193	0.012383	0.0111021	0.00913219	0.0366287	0.0350364
355.67	0.00600505	-0.00586102	0.00974356	-0.00315431	-0.00614548	0.00885938	-0.00590971	-0.00965381	0.0168042	0.00692614	0.000803675	0.00982504	0.00141675	-0.00712835	0.00397976	0.0282502	0.0149652	0.0193841	0.0308068	0.0140839	0.0236188	0.0218635	0.0205757	0.0274529	0.0318654	0.0273172	0.0209779	0.00837575	0.00179903	0.0247405	0.0313159	0.0108069	0.0105843	0.00947695	0.0373834	0.0334164
355.68	0.00532274	-0.00420083	0.0103169	-0.00296272	-0.00609445	0.010105	-0.00642206	-0.00832493	0.0159797	0.0084199	-0.000676193	0.0091859	0.000151665	-0.00678755	0.00447041	0.027863	0.0144132	0.0202119	0.0322005	0.0136692	0.024211	0.0215199	0.0204543	0.0293705	0.0326716	0.0281543	0.0209754	0.00880236	0.00157987	0.0251766	0.0298839	0.00939588	0.0100537	0.00996933	0.0379395	0.031751
355.69	0.00479297	-0.00244564	0.0109513	-0.00288062	-0.00580522	0.0112607	-0.00658648	-0.00676464	0.0150669	0.00978333	-0.00219496	0.0085345	-0.00107298	-0.00635027	0.0049464	0.0273118	0.0139732	0.0210176	0.0333807	0.0132456	0.0247319	0.0211321	0.0203851	0.0311783	0.0334327	0.028889	0.021122	0.00930764	0.00141084	0.0254685	0.0284603	0.0081134	0.00953054	0.010629	0.0383481	0.0300772
355.7	0.00443709	-0.000632719	0.0116963	-0.00285663	-0.00530865	0.0123121	-0.00640318	-0.00496653	0.0140791	0.0110532	-0.00371468	0.00785946	-0.00227662	-0.00582519	0.00540413	0.0266459	0.0136643	0.0218528	0.0343092	0.0129025	0.0252142	0.0207684	0.0203688	0.0329033	0.0341278	0.0294728	0.0213979	0.00987312	0.00123439	0.0255675	0.0270313	0.006928	0.00904195	0.0114323	0.0386363	0.0283999
355.71	0.00425807	0.00122885	0.0126245	-0.00289511	-0.00462529	0.0132435	-0.00595134	-0.00297216	0.0130295	0.0122692	-0.00517109	0.00715537	-0.0034847	-0.00523594	0.00583099	0.0258974	0.0134726	0.0227367	0.0349571	0.0127309	0.0256975	0.0204863	0.0203873	0.0345095	0.0346706	0.0298579	0.0217089	0.0105099	0.00100304	0.0254924	0.0255782	0.00589447	0.00860289	0.012333	0.0388258	0.0267473
355.72	0.00421265	0.00312906	0.0137613	-0.00298304	-0.00379343	0.0140429	-0.00531494	-0.000890682	0.0119078	0.0134318	-0.00648791	0.00642437	-0.00471224	-0.00463365	0.00620951	0.0251227	0.013414	0.023649	0.0352939	0.0128399	0.0262065	0.0202944	0.0204434	0.035947	0.0350222	0.0300474	0.0219817	0.0112232	0.000717684	0.0252954	0.0241108	0.00507973	0.00824537	0.013331	0.0389551	0.0251466
355.73	0.00423627	0.00507907	0.0150478	-0.00306065	-0.00284258	0.0147373	-0.00453162	0.00118146	0.0107141	0.0144941	-0.00759347	0.005606	-0.00593797	-0.00407494	0.00652065	0.0244022	0.0134941	0.0245904	0.0353062	0.0132261	0.0267733	0.0201214	0.0205304	0.0372282	0.0351845	0.0300879	0.0221924	0.0120049	0.000402209	0.0250448	0.0226556	0.0045224	0.00800104	0.0144317	0.0390391	0.0236264
355.74	0.00428227	0.00702916	0.0164066	-0.00308695	-0.00178912	0.0153279	-0.00366357	0.00320643	0.00948777	0.0154591	-0.00843036	0.00468347	-0.00710476	-0.00357237	0.00679242	0.0237846	0.013702	0.0255726	0.0349915	0.0138478	0.0274295	0.0198963	0.020627	0.0383641	0.0351878	0.0299826	0.0223592	0.012851	8.36119e-05	0.0247859	0.021241	0.00422327	0.00786924	0.0156087	0.0390569	0.0222092
355.75	0.00440465	0.00891966	0.0177708	-0.00303816	-0.000655228	0.0158206	-0.00275639	0.00510962	0.00826977	0.0163154	-0.00894621	0.00370614	-0.00814315	-0.00315746	0.00701871	0.0232529	0.0140223	0.0265848	0.0343455	0.0146399	0.0282008	0.0196017	0.020733	0.0393245	0.0350258	0.0296954	0.0225203	0.0137759	-0.000251672	0.0245785	0.0198882	0.00416216	0.00787488	0.0168671	0.0389067	0.0209315
355.76	0.00468551	0.0107185	0.0191349	-0.00288119	0.000523438	0.0161814	-0.00184942	0.00686123	0.00707919	0.0170443	-0.00915975	0.00278236	-0.00898615	-0.00284907	0.00720872	0.0227399	0.0144252	0.0276206	0.0333855	0.0155913	0.029037	0.0192426	0.020874	0.0401096	0.0346985	0.0292442	0.0226704	0.0147583	-0.000591738	0.024468	0.0186141	0.00436684	0.00802492	0.0182397	0.038569	0.0197812
355.77	0.00515945	0.0124211	0.0204406	-0.00259355	0.00174358	0.0163705	-0.000987108	0.00851668	0.00594288	0.0176535	-0.00903587	0.00198063	-0.00962718	-0.00263264	0.00736386	0.0222334	0.0148831	0.028628	0.0321962	0.0166819	0.0298957	0.0188418	0.0210345	0.0406967	0.0342287	0.0286766	0.0227887	0.0158228	-0.00093422	0.0244825	0.0173906	0.00487556	0.00831034	0.019699	0.0380579	0.0187424
355.78	0.00580789	0.0139948	0.0216322	-0.00216066	0.00299843	0.0163711	-0.000147862	0.0100922	0.00488069	0.0181557	-0.00854962	0.0012965	-0.0101384	-0.00244352	0.00746389	0.0217256	0.0153779	0.0295683	0.0308005	0.0178741	0.0307633	0.0184441	0.0211669	0.0410291	0.0336314	0.0280358	0.0228522	0.0169846	-0.00125749	0.0246208	0.0161994	0.00571336	0.00872118	0.0212302	0.0373845	0.017831
355.79	0.00657559	0.0153931	0.0227514	-0.00161407	0.00426743	0.0161196	0.000667324	0.0115611	0.00390027	0.0186008	-0.00770357	0.000714163	-0.0106145	-0.00222275	0.00752082	0.0212029	0.0159194	0.0303829	0.0292246	0.019135	0.0316149	0.0180717	0.0212596	0.0410624	0.0329468	0.0273642	0.0228234	0.0182476	-0.00152806	0.0248175	0.0150244	0.00688831	0.00919752	0.0228068	0.0365721	0.0170537
355.8	0.00741162	0.0165524	0.0238604	-0.000999419	0.00555069	0.0155794	0.00146271	0.0129054	0.00300627	0.0190057	-0.00658644	0.000246894	-0.0110398	-0.00194669	0.00758039	0.0206602	0.0164831	0.0310418	0.0275017	0.020436	0.0324158	0.0177165	0.0213319	0.0407774	0.0322549	0.0266864	0.0226778	0.0196016	-0.00173392	0.0250322	0.0138762	0.00836722	0.00969166	0.0243523	0.0356359	0.016433
355.81	0.00830338	0.0174559	0.0249964	-0.000356593	0.00687191	0.0147559	0.00223878	0.0141346	0.00224295	0.0194037	-0.00525243	-9.31145e-05	-0.0113342	-0.00157945	0.00763841	0.0200986	0.0170442	0.0315677	0.0256576	0.0217374	0.0331951	0.0173559	0.0213947	0.0402076	0.0316369	0.026016	0.0223785	0.0210154	-0.00190264	0.0252712	0.0127506	0.0100828	0.0102189	0.0258339	0.0345863	0.0159498
355.82	0.0092331	0.0181262	0.0261659	0.000311971	0.00824586	0.0136784	0.00304043	0.015249	0.00163138	0.0198486	-0.00371541	-0.000282863	-0.011475	-0.00109407	0.00764486	0.0194982	0.0176096	0.0320014	0.0237257	0.0230484	0.0339725	0.0169653	0.0214624	0.0394111	0.0311405	0.0253691	0.0218855	0.0224651	-0.00205025	0.0255506	0.011667	0.0119832	0.0107966	0.0272413	0.0334715	0.0155645
355.83	0.0101666	0.0186013	0.0273641	0.000990961	0.00961876	0.0123821	0.00391027	0.0162301	0.00122494	0.0203871	-0.00200314	-0.00030658	-0.0114777	-0.000474883	0.00753978	0.0188753	0.0181635	0.0323896	0.0217493	0.02435	0.0347279	0.0165501	0.021548	0.0384379	0.0308258	0.0247357	0.0211667	0.0239359	-0.00214282	0.025906	0.0106558	0.0140307	0.0114057	0.0285782	0.0323653	0.0152401
355.84	0.011057	0.018928	0.0285668	0.00164943	0.0109507	0.0108747	0.0048303	0.0170333	0.0010267	0.0210738	-0.000135211	-0.000157265	-0.0113822	0.000279514	0.00731008	0.018259	0.0187493	0.0327944	0.0197539	0.0255775	0.035431	0.0161587	0.021665	0.037302	0.0307125	0.0240894	0.0202194	0.0254275	-0.00211725	0.0263564	0.00975141	0.0161786	0.01201	0.0298541	0.0313032	0.0149457
355.85	0.0118779	0.0191235	0.0297095	0.00227167	0.0121775	0.00916359	0.0057366	0.017614	0.00102172	0.0219387	0.00186049	0.000141191	-0.0112508	0.00115415	0.00700109	0.017685	0.0194363	0.0332886	0.0177494	0.0267107	0.0360004	0.0158648	0.0218564	0.0359879	0.0307963	0.023453	0.0190406	0.0269751	-0.00191553	0.0269353	0.0089954	0.01838	0.0126149	0.031091	0.030332	0.0146991
355.86	0.0126383	0.019183	0.0307224	0.00287501	0.013253	0.00728703	0.00657628	0.0179172	0.00122195	0.0229917	0.00394209	0.000537583	-0.01109	0.00214786	0.00664842	0.0171631	0.0202057	0.0338905	0.0157597	0.0276978	0.0363979	0.0156893	0.0221422	0.0345205	0.0310748	0.0228301	0.0176034	0.0285983	-0.00151006	0.0276614	0.00849987	0.0205926	0.0131972	0.0323012	0.0294829	0.0145179
355.87	0.0133329	0.0191009	0.0315606	0.00354899	0.0141542	0.00530689	0.0073108	0.0178839	0.00162582	0.0242405	0.00605257	0.000983565	-0.0108897	0.00323767	0.00629549	0.016724	0.0210339	0.0346046	0.013827	0.028512	0.036666	0.0155888	0.0225023	0.0329537	0.0315545	0.0222594	0.0158706	0.0302781	-0.000901303	0.0285179	0.00829016	0.022792	0.0137967	0.0334839	0.0287739	0.0143921
355.88	0.0139036	0.0189339	0.032184	0.00434501	0.0148407	0.00329256	0.00790263	0.0175289	0.00220327	0.0256409	0.00814592	0.00144952	-0.0106413	0.00442331	0.00596994	0.0163745	0.0218679	0.0354053	0.0119992	0.0291532	0.0368376	0.0155144	0.0229191	0.0313814	0.032215	0.0217275	0.0138689	0.0320063	-0.00010236	0.0294838	0.00833106	0.0249808	0.0144844	0.0345918	0.0281642	0.0142825
355.89	0.0143184	0.0187273	0.0325356	0.00527867	0.0152819	0.00130889	0.00828814	0.0168708	0.00294292	0.0270978	0.0102365	0.00191802	-0.0102949	0.00573427	0.00571148	0.0160909	0.0226072	0.0362692	0.0102883	0.0296465	0.0369369	0.0154329	0.0233416	0.0299255	0.0329932	0.0212452	0.0116716	0.0337458	0.000860713	0.0305074	0.0085954	0.0271732	0.0153065	0.0355841	0.0276455	0.0141267
355.9	0.0146198	0.0184609	0.0325851	0.0063069	0.0154876	-0.000625574	0.00842881	0.0159433	0.00388067	0.0285324	0.0123119	0.00237543	-0.00984488	0.00716768	0.00553607	0.0158785	0.0232311	0.0371661	0.00872752	0.0299934	0.0369321	0.0153321	0.0237609	0.0286421	0.0338469	0.0208116	0.00933792	0.0354566	0.00193309	0.0315674	0.0090514	0.029362	0.0162737	0.0364351	0.0271687	0.0138678
355.91	0.0148369	0.0181609	0.0323661	0.00738249	0.0154778	-0.00248867	0.00834881	0.0147566	0.00498956	0.0298801	0.014345	0.00276295	-0.00932695	0.00870254	0.00540724	0.0157406	0.0237454	0.0380792	0.00733492	0.0302204	0.0368209	0.0152226	0.0241789	0.0275631	0.034716	0.0204322	0.00694435	0.0371131	0.00307174	0.0326802	0.00965029	0.0314811	0.01738	0.0371747	0.0266644	0.0134901
355.92	0.014965	0.0178239	0.0319273	0.00847506	0.0152686	-0.00426043	0.00805808	0.0133541	0.00620301	0.0310968	0.0162748	0.00298972	-0.00879439	0.0102791	0.00535356	0.0156242	0.0241058	0.0389727	0.00612517	0.0303155	0.0366206	0.0150839	0.0246179	0.0266729	0.035528	0.0200817	0.00459351	0.0386701	0.00431948	0.0338809	0.0103553	0.0335031	0.0185981	0.0378373	0.0260966	0.013049
355.93	0.0150348	0.0174387	0.0313014	0.0095796	0.0148411	-0.00592363	0.0075759	0.0117528	0.00741747	0.0321731	0.0180355	0.00298131	-0.00825358	0.0118429	0.00542796	0.015476	0.0243096	0.0398573	0.00509844	0.0302828	0.0363311	0.0148854	0.0250544	0.0259307	0.036213	0.0198116	0.00237057	0.0401073	0.00564163	0.0352099	0.0111095	0.0353817	0.019914	0.0384312	0.0254514	0.0126287
355.94	0.0150652	0.0169981	0.0304846	0.0106684	0.0141527	-0.00747735	0.00693531	0.00997344	0.0085585	0.0330818	0.0195588	0.0027148	-0.00764519	0.0133807	0.00568388	0.0152648	0.024352	0.0406758	0.00434586	0.0301331	0.0359472	0.0146348	0.0254936	0.0252906	0.0367391	0.0196468	0.000376687	0.0414124	0.00694463	0.0366571	0.0118642	0.0370439	0.0213277	0.0389639	0.0247511	0.012272
355.95	0.0150722	0.0164996	0.0294356	0.0117154	0.0132179	-0.00889001	0.00616224	0.0080722	0.00957539	0.0337699	0.0208218	0.00222957	-0.00689308	0.0148774	0.00617002	0.0150181	0.0242763	0.0413506	0.00393351	0.029855	0.0355406	0.0143574	0.0259637	0.0247386	0.0370974	0.0195979	-0.00129839	0.0425629	0.00818537	0.0381635	0.0126369	0.0384895	0.0227831	0.0394336	0.0240153	0.011988
355.96	0.0150916	0.0159606	0.0280877	0.0127282	0.0120635	-0.0101236	0.00527531	0.00616026	0.0104319	0.0342479	0.021837	0.00157591	-0.0059414	0.016305	0.00691962	0.0147446	0.0241204	0.0418452	0.00388978	0.0294214	0.035188	0.0140828	0.0264263	0.0242635	0.0373061	0.0196663	-0.00259047	0.0435658	0.00937019	0.0396697	0.0134825	0.0397635	0.0242025	0.0398348	0.0232765	0.0117611
355.97	0.0151293	0.015401	0.0264823	0.0136573	0.0107113	-0.0111504	0.0042903	0.00432209	0.011118	0.0345289	0.0226282	0.000760612	-0.00479771	0.0176476	0.00792061	0.0144574	0.0239039	0.0421415	0.00418907	0.0288212	0.0349015	0.0138671	0.0268453	0.023862	0.0373702	0.0198756	-0.00349423	0.0444342	0.0105288	0.0411375	0.0144434	0.0408355	0.0255445	0.0401983	0.022542	0.0115664
355.98	0.0151508	0.0148512	0.0246228	0.0144637	0.0092169	-0.0119569	0.00323886	0.0026413	0.0116723	0.0346375	0.0231915	-0.000209046	-0.00343391	0.0188723	0.0091692	0.0141641	0.0236361	0.0422551	0.00479855	0.0281208	0.0346754	0.0137673	0.0271945	0.0234898	0.0372819	0.0202393	-0.00399594	0.0451729	0.0117087	0.0425611	0.0155707	0.0416366	0.0267875	0.0405384	0.0217851	0.011403
355.99	0.0151193	0.0143536	0.0224927	0.0151252	0.00765399	-0.0124947	0.00213662	0.00119508	0.0121207	0.0345924	0.023482	-0.00129466	-0.00185757	0.0199619	0.0106522	0.0138626	0.0232716	0.042201	0.00569617	0.0273413	0.0345026	0.0137902	0.0274947	0.0231245	0.0370647	0.0207485	-0.00407178	0.0457965	0.0129362	0.0439259	0.0168638	0.0421416	0.0278851	0.0408517	0.021047	0.0112711
356	0.0149922	0.0138885	0.0201483	0.0156866	0.00608691	-0.0127542	0.00104364	9.71403e-06	0.0124944	0.0344247	0.0235008	-0.0024483	-8.58724e-05	0.0209211	0.0123182	0.0135423	0.0227943	0.0419869	0.00682335	0.0264882	0.0343593	0.0139465	0.0277702	0.0227878	0.0367407	0.0213566	-0.00372355	0.0463123	0.0142126	0.0452225	0.018292	0.0423369	0.0288034	0.0411422	0.0203821	0.0111837
356.01	0.0147615	0.0134151	0.0176351	0.0161933	0.00452334	-0.012754	6.15773e-05	-0.000901854	0.012815	0.034137	0.0232793	-0.00363126	0.00184197	0.02174	0.0141038	0.0132003	0.0222243	0.0416239	0.0081342	0.0255611	0.0342167	0.0142787	0.0280608	0.0224708	0.0363468	0.0219771	-0.00295677	0.0467311	0.0155339	0.0464789	0.0198322	0.0422738	0.0295199	0.0413649	0.0197915	0.0111583
356.02	0.0144183	0.0128799	0.0150288	0.0166567	0.00300248	-0.0125276	-0.000701129	-0.00153641	0.0131076	0.0337364	0.0228654	-0.00483724	0.00387935	0.0224	0.01595	0.0128565	0.021604	0.0411394	0.00955904	0.0245683	0.0340411	0.0147847	0.0283892	0.022158	0.0359238	0.0225291	-0.00175661	0.0470431	0.0168876	0.0477181	0.0214477	0.0420321	0.0300304	0.0414816	0.0192288	0.0112273
356.03	0.0139528	0.0122855	0.0123926	0.0170976	0.00157169	-0.012098	-0.00119395	-0.00191076	0.0133573	0.0332307	0.022316	-0.00602358	0.00599502	0.0229389	0.0178006	0.0125	0.020954	0.040553	0.0110513	0.0235084	0.0338247	0.0154485	0.0287445	0.0218425	0.0355015	0.0229815	-0.000156329	0.0472427	0.0183202	0.0489446	0.0230972	0.0416536	0.0303245	0.0414784	0.0186834	0.0113948
356.04	0.0133953	0.0116699	0.0097354	0.0174776	0.000281826	-0.0115041	-0.00140604	-0.00203603	0.0135549	0.0325991	0.0217072	-0.0071918	0.00816198	0.0233775	0.0196117	0.0121369	0.02029	0.0399088	0.0125965	0.0224025	0.0335617	0.0162198	0.0291136	0.0215	0.0351039	0.0233493	0.00177963	0.0473367	0.0198541	0.050124	0.0247614	0.041141	0.0303915	0.0413023	0.018172	0.0116738
356.05	0.0128134	0.0110499	0.00704221	0.017752	-0.00086621	-0.0107883	-0.00134599	-0.00189999	0.0136888	0.0318293	0.0210884	-0.00827942	0.0103405	0.023723	0.0213521	0.0117819	0.0196015	0.0392125	0.0142244	0.0212696	0.0332398	0.0170626	0.0295027	0.0211118	0.0347314	0.0236393	0.00399745	0.0473378	0.0214953	0.0512296	0.0264239	0.0404771	0.0302848	0.0409009	0.0177171	0.0120934
356.06	0.0122705	0.0104484	0.0043164	0.0179241	-0.00188121	-0.00995715	-0.00107282	-0.00147189	0.0137886	0.0309213	0.0205033	-0.00914264	0.0124561	0.0239898	0.0230217	0.0114542	0.018855	0.0384517	0.0159461	0.0201025	0.0328493	0.0179348	0.0298568	0.0207087	0.034376	0.0238654	0.00644493	0.0472454	0.0231878	0.0522174	0.0280722	0.0396508	0.0300262	0.0402786	0.0173182	0.0126719
356.07	0.0117835	0.00990485	0.00157562	0.0180161	-0.00278808	-0.00899678	-0.000624542	-0.000732338	0.0138751	0.0298933	0.0199841	-0.00966815	0.0144461	0.0241815	0.0246128	0.0111613	0.0180665	0.0376033	0.0177378	0.0189298	0.0323994	0.0188388	0.0301357	0.0203309	0.0340611	0.0240677	0.00909073	0.0470347	0.0248791	0.0530313	0.0296779	0.0386798	0.0296348	0.0394957	0.016974	0.0133773
356.08	0.0113216	0.00943508	-0.00114133	0.0180569	-0.00360122	-0.00787877	1.52774e-05	0.000298458	0.0139816	0.0287686	0.0195877	-0.00982854	0.016283	0.0243168	0.0260789	0.0109372	0.0172532	0.0366677	0.0195538	0.0177994	0.0319189	0.0197811	0.0303293	0.0200238	0.033828	0.0242794	0.0119022	0.0466991	0.0265352	0.0536439	0.0312235	0.037532	0.0291571	0.0386095	0.0167286	0.0141597
356.09	0.0108531	0.00903069	-0.00379779	0.0180861	-0.00434106	-0.00659029	0.000844029	0.00156726	0.0140752	0.0276013	0.0193347	-0.00965144	0.0179313	0.0244179	0.027394	0.010839	0.0164541	0.0356669	0.0213472	0.0167985	0.0314079	0.020791	0.0304535	0.0197777	0.0336675	0.0245245	0.0148269	0.0462351	0.0281372	0.0540194	0.0327162	0.0361812	0.0286487	0.0376652	0.0166225	0.0150026
356.1	0.0103486	0.00870704	-0.00626674	0.0181732	-0.00497452	-0.00518769	0.00186871	0.00313722	0.0140855	0.0264114	0.0191967	-0.00899723	0.0193889	0.0244192	0.0284703	0.0109282	0.0157756	0.0345126	0.0231032	0.0160107	0.0309485	0.0218361	0.0305575	0.0195458	0.0336226	0.0248501	0.0177631	0.0456717	0.0296827	0.0541033	0.034144	0.0347323	0.0282301	0.0366978	0.0167178	0.0158107
356.11	0.00981111	0.00846802	-0.00854372	0.0183094	-0.00547907	-0.00369889	0.00303102	0.00495909	0.014015	0.0251941	0.0191911	-0.00789476	0.0206535	0.0243162	0.0292991	0.011207	0.0152359	0.0332228	0.0247899	0.015454	0.0305638	0.022877	0.0306424	0.0193048	0.0336742	0.0252702	0.0206642	0.0450477	0.0311832	0.0539508	0.0354906	0.0332372	0.0278993	0.035724	0.0169819	0.0165842
356.12	0.00924451	0.0083048	-0.0106492	0.0185223	-0.0058372	-0.0021431	0.00431744	0.00700672	0.013877	0.0239501	0.0193243	-0.00637307	0.0217567	0.0241071	0.0298734	0.011677	0.0148613	0.031807	0.026399	0.0151135	0.0302537	0.0238653	0.0307137	0.0190688	0.0338543	0.0258046	0.0235363	0.0443762	0.0326575	0.0535989	0.0367613	0.0317099	0.0276645	0.0347835	0.0173896	0.0173205
356.13	0.00867147	0.0082061	-0.012596	0.0188314	-0.00602453	-0.000553299	0.00573033	0.0092835	0.0137004	0.0226862	0.0195946	-0.00447037	0.0227274	0.0237954	0.0302063	0.0123091	0.0146524	0.0302711	0.0279377	0.0149417	0.0300202	0.0247725	0.0307611	0.0188579	0.0341912	0.0264376	0.026384	0.0436617	0.0340933	0.0530696	0.0379516	0.0301647	0.0275106	0.033895	0.0179133	0.0180147
356.14	0.00813755	0.00815958	-0.0143571	0.0192335	-0.00602814	0.00101391	0.00724588	0.0117931	0.0135089	0.0214407	0.0199941	-0.00218143	0.0235826	0.0233965	0.0303356	0.0130473	0.0146056	0.0286126	0.0294024	0.0149237	0.0298467	0.0256214	0.0307797	0.0186571	0.034692	0.0271338	0.0291943	0.0429184	0.0354702	0.0523702	0.0390433	0.0286339	0.0274098	0.0330734	0.018531	0.0186424
356.15	0.0076898	0.00817179	-0.0158959	0.01972	-0.00586287	0.0025173	0.00884736	0.0145145	0.0132982	0.0202233	0.0205039	0.000496927	0.0243265	0.0229181	0.0302834	0.0138357	0.0147123	0.0268137	0.0308043	0.0150343	0.0297236	0.026439	0.0307757	0.0184287	0.0353285	0.0278818	0.0319308	0.0421612	0.0367612	0.0515206	0.0400286	0.0271715	0.0273588	0.0323521	0.01923	0.019192
356.16	0.00732094	0.00823529	-0.0171848	0.020276	-0.00554189	0.00391446	0.01051	0.0174448	0.0130505	0.0190677	0.0210994	0.00355435	0.024947	0.0223834	0.0300745	0.0146606	0.0149446	0.0248652	0.0321577	0.015267	0.0296203	0.0272377	0.0307425	0.0181634	0.0360881	0.0287067	0.0345304	0.0414036	0.037974	0.0505195	0.0408937	0.0258352	0.0273373	0.0317406	0.0200437	0.0196547
356.17	0.0069861	0.0083318	-0.0182155	0.0208752	-0.00507314	0.00518755	0.0122272	0.0205592	0.0127643	0.0180111	0.0217846	0.00692817	0.0254245	0.0218313	0.0297315	0.0155348	0.0152995	0.0227547	0.0334655	0.0155829	0.0295424	0.0280201	0.0306665	0.0178406	0.0369757	0.0296194	0.0369407	0.0406625	0.0391165	0.0493718	0.0416358	0.0246473	0.0273365	0.0312067	0.0209727	0.0200432
356.18	0.00664671	0.00843826	-0.0189534	0.0214843	-0.0044694	0.00633724	0.0140152	0.0237801	0.0124374	0.0170804	0.0225255	0.0105526	0.0257512	0.0212888	0.02926	0.0164444	0.0157748	0.0205112	0.0346961	0.0159462	0.0295096	0.0287813	0.030562	0.017444	0.0380027	0.0306032	0.0391307	0.0399186	0.0401882	0.0480783	0.0422749	0.0236135	0.0273555	0.0307454	0.0220059	0.0203676
356.19	0.00627502	0.00854759	-0.0193659	0.0220683	-0.00373522	0.0073532	0.015863	0.0270522	0.0120864	0.0162948	0.0232783	0.0143971	0.0259665	0.0207628	0.0286812	0.0173773	0.0163604	0.018183	0.0358509	0.0163505	0.0295212	0.0295091	0.0304623	0.0169914	0.0391857	0.0316389	0.041071	0.0391641	0.0411865	0.0466411	0.0428222	0.0227315	0.0273899	0.0303423	0.0231488	0.0206305
356.2	0.0058648	0.00867439	-0.019475	0.0226186	-0.00288125	0.00825021	0.0177716	0.0303368	0.0117348	0.0156475	0.0240159	0.0184339	0.0261184	0.0202492	0.0279923	0.0183346	0.0170226	0.0158426	0.0369208	0.0167943	0.0295717	0.0301901	0.030389	0.0165131	0.0405309	0.0327015	0.0427526	0.0383946	0.0420986	0.0451062	0.0432851	0.0219899	0.0274642	0.0299812	0.0243946	0.0208297
356.21	0.00541467	0.00885397	-0.0193232	0.0231422	-0.0019505	0.00903998	0.0197347	0.033598	0.0113997	0.0151474	0.0247461	0.0226251	0.0262203	0.0197538	0.0271678	0.0193036	0.0177494	0.0135536	0.0378954	0.0172627	0.0296514	0.030826	0.0303493	0.0160275	0.0420383	0.0337834	0.0441681	0.037617	0.042927	0.0435193	0.0436701	0.0213777	0.0276133	0.0296634	0.025747	0.0209323
356.22	0.00491969	0.00910116	-0.0189569	0.0236601	-0.00100736	0.00972108	0.0217461	0.0367754	0.0110824	0.0147999	0.0254822	0.0269252	0.0262407	0.0192667	0.0262007	0.0202663	0.0185516	0.0113526	0.0387744	0.0177487	0.0297277	0.0314259	0.0303398	0.0155511	0.0436807	0.0348839	0.045311	0.036862	0.0436943	0.0419128	0.0440011	0.0208939	0.0278351	0.0294039	0.0272099	0.0209281
356.23	0.00438898	0.00941412	-0.0184343	0.0241778	-0.000121981	0.0102932	0.0237519	0.0398034	0.0107849	0.0145967	0.0262224	0.0312766	0.0261627	0.0187836	0.025115	0.0212419	0.0194268	0.00926382	0.0395448	0.0182241	0.0297744	0.0320038	0.0303569	0.015091	0.0454285	0.0359919	0.0461908	0.0361549	0.0444289	0.0403054	0.0442964	0.0205351	0.0281212	0.0292207	0.0287599	0.0208213
356.24	0.00383331	0.00979331	-0.0178027	0.0247017	0.000683489	0.0107686	0.0256801	0.0426239	0.0104938	0.0145294	0.026972	0.0356071	0.0259666	0.0183267	0.0239661	0.0222268	0.020384	0.00730441	0.0401997	0.018667	0.0297848	0.0325498	0.0303995	0.0146418	0.0472332	0.0370901	0.0468166	0.0355203	0.0451344	0.038704	0.0445689	0.0202883	0.028481	0.0291177	0.0303635	0.0206272
356.25	0.00328195	0.0102287	-0.0171056	0.0252531	0.00139931	0.0111861	0.027483	0.0452016	0.0102106	0.0145701	0.027713	0.0398378	0.0256614	0.0179053	0.0227967	0.0232132	0.0214113	0.00546374	0.0407371	0.0190883	0.0297683	0.0330419	0.030475	0.0142422	0.0490484	0.0381921	0.047189	0.0349668	0.045797	0.0371346	0.0448284	0.0201484	0.0289425	0.0290879	0.0320063	0.020368
356.26	0.00275162	0.0107078	-0.016369	0.0258422	0.00202341	0.011575	0.0291441	0.0475113	0.00994349	0.0146912	0.028419	0.0439065	0.0252921	0.0175299	0.02163	0.0241851	0.0224554	0.00371584	0.0411698	0.0194844	0.0297667	0.0334413	0.0305632	0.0139329	0.0508425	0.039282	0.0473155	0.0344834	0.0463933	0.0356084	0.0450767	0.0201128	0.0295309	0.0291147	0.0336524	0.0200464
356.27	0.002234	0.011224	-0.0156136	0.0264845	0.00254639	0.0119383	0.0306479	0.0495558	0.00969012	0.0148613	0.0290696	0.0477626	0.0248939	0.0172139	0.0204683	0.0251261	0.0234929	0.00207207	0.0415228	0.0198694	0.0297998	0.0337295	0.0306347	0.0137263	0.0525831	0.0403493	0.0472276	0.034061	0.0469105	0.034119	0.0452694	0.0201768	0.0302762	0.0291801	0.0352536	0.0196679
356.28	0.00172547	0.0117715	-0.0148651	0.0271545	0.00296144	0.0122666	0.0319745	0.051359	0.00946065	0.0150356	0.0296663	0.0513634	0.0244866	0.0169745	0.0193244	0.0260092	0.0244906	0.000537286	0.0418092	0.0202556	0.0298491	0.0339009	0.0306819	0.013629	0.0542289	0.041363	0.0469865	0.0337168	0.0473404	0.0326814	0.0453922	0.0203291	0.0311724	0.0292698	0.0367593	0.0192348
356.29	0.00125377	0.0123234	-0.0141423	0.0278147	0.00329225	0.0125543	0.0331168	0.0529135	0.00928486	0.0151878	0.0302229	0.0546645	0.0240779	0.0168082	0.0182157	0.0268217	0.0254329	-0.000885252	0.042039	0.0206587	0.0299108	0.0339594	0.0307014	0.0136372	0.0557374	0.0423292	0.0466461	0.0334343	0.0476692	0.0313161	0.0454607	0.0205509	0.0321763	0.0293903	0.038149	0.0187606
