# Supplementary material for: Operando film-electrochemical EPR spectroscopy tracks radical intermediates in surface-immobilized catalysts
Source: Nat Chem. 2024 Feb 14;16(6):1015–23. doi: 10.1038/s41557-024-01450-y (PMC11636982; doi:10.1038/s41557-024-01450-y)
Supplement: Supplementary file 7 — Electrochemistry and EPR source data from FE(CV)-EPR experiments. [file 41557_2024_1450_MOESM7_ESM.zip › Source Data Fig. 4/Fig4d_FE-EPR_02_0mMMBA.xlsx]

## Sheet: Sheet1
	Potential applied (V)	Time (s)	WE(1).Current (A)	Scan	Index	WE(1).Potential (V)
	0.204926	17.9433	1.98822e-06	1	1	0.204346
	0.207367	18.4316	2.85431e-06	1	2	0.206482
	0.209808	18.9199	3.0957e-06	1	3	0.20932
	0.21225	19.4081	3.28583e-06	1	4	0.211914
	0.214691	19.8964	3.33679e-06	1	5	0.214142
	0.217133	20.3847	3.48053e-06	1	6	0.216827
	0.219574	20.873	3.56079e-06	1	7	0.219025
	0.222015	21.3613	3.52509e-06	1	8	0.221283
	0.224457	21.8495	3.62091e-06	1	9	0.224243
	0.226898	22.3378	3.65906e-06	1	10	0.226379
	0.22934	22.8261	3.70483e-06	1	11	0.22879
	0.231781	23.3144	3.66364e-06	1	12	0.231354
	0.234222	23.8027	3.76129e-06	1	13	0.233551
	0.236664	24.291	3.84186e-06	1	14	0.236389
	0.239105	24.7792	3.81592e-06	1	15	0.238251
	0.241547	25.2675	3.88245e-06	1	16	0.240936
	0.243988	25.7558	3.83759e-06	1	17	0.243042
	0.246429	26.2441	3.92853e-06	1	18	0.246124
	0.248871	26.7324	3.98254e-06	1	19	0.248108
	0.251312	27.2206	3.96942e-06	1	20	0.251129
	0.253754	27.7089	3.92395e-06	1	21	0.25296
	0.256195	28.1972	4.06494e-06	1	22	0.255554
	0.258636	28.6855	4.01093e-06	1	23	0.257721
	0.261078	29.1738	4.02924e-06	1	24	0.2612
	0.263519	29.662	3.95508e-06	1	25	0.262817
	0.265961	30.1503	4.04724e-06	1	26	0.265472
	0.268402	30.6386	4.05273e-06	1	27	0.267761
	0.270844	31.1269	4.04297e-06	1	28	0.269928
	0.273285	31.6152	4.05396e-06	1	29	0.272797
	0.275726	32.1034	3.88672e-06	1	30	0.275085
	0.278168	32.5917	4.11011e-06	1	31	0.277527
	0.280609	33.08	4.15344e-06	1	32	0.280121
	0.283051	33.5683	4.14612e-06	1	33	0.282379
	0.285492	34.0566	4.10889e-06	1	34	0.284973
	0.287933	34.5449	4.1922e-06	1	35	0.287292
	0.290375	35.0331	4.16931e-06	1	36	0.289856
	0.292816	35.5214	4.16016e-06	1	37	0.292114
	0.295258	36.0097	4.22638e-06	1	38	0.294586
	0.297699	36.498	4.18304e-06	1	39	0.296967
	0.30014	36.9863	4.28925e-06	1	40	0.299561
	0.302582	37.4745	4.26239e-06	1	41	0.301788
	0.305023	37.9628	4.23096e-06	1	42	0.304657
	0.307465	38.4511	4.24103e-06	1	43	0.306793
	0.309906	38.9394	4.2749e-06	1	44	0.309296
	0.312347	39.4277	4.24133e-06	1	45	0.31189
	0.314789	39.9159	4.25629e-06	1	46	0.314056
	0.31723	40.4042	4.26971e-06	1	47	0.316376
	0.319672	40.8925	4.2215e-06	1	48	0.318787
	0.322113	41.3808	4.37317e-06	1	49	0.321442
	0.324554	41.8691	4.19373e-06	1	50	0.324097
	0.326996	42.3574	4.31458e-06	1	51	0.32666
	0.329437	42.8456	4.2627e-06	1	52	0.328827
	0.331879	43.3339	4.33197e-06	1	53	0.331207
	0.33432	43.8222	4.30725e-06	1	54	0.33371
	0.336761	44.3105	4.31427e-06	1	55	0.335785
	0.339203	44.7988	4.26086e-06	1	56	0.338318
	0.341644	45.287	4.36157e-06	1	57	0.341095
	0.344086	45.7753	4.31396e-06	1	58	0.343384
	0.346527	46.2636	4.3927e-06	1	59	0.3461
	0.348969	46.7519	4.30237e-06	1	60	0.348328
	0.35141	47.2402	4.32068e-06	1	61	0.350281
	0.353851	47.7284	4.33441e-06	1	62	0.353668
	0.356293	48.2167	4.3396e-06	1	63	0.35553
	0.358734	48.705	4.33228e-06	1	64	0.358215
	0.361176	49.1933	4.34631e-06	1	65	0.360565
	0.363617	49.6816	4.35791e-06	1	66	0.363159
	0.366058	50.1698	4.32007e-06	1	67	0.365662
	0.3685	50.6581	4.38599e-06	1	68	0.368011
	0.370941	51.1464	4.37256e-06	1	69	0.370209
	0.373383	51.6347	4.41101e-06	1	70	0.373749
	0.375824	52.123	4.44031e-06	1	71	0.375031
	0.378265	52.6113	4.40552e-06	1	72	0.377747
	0.380707	53.0995	4.35608e-06	1	73	0.379974
	0.383148	53.5878	4.42596e-06	1	74	0.382507
	0.38559	54.0761	4.41895e-06	1	75	0.384735
	0.388031	54.5644	4.2865e-06	1	76	0.38739
	0.390472	55.0527	4.45923e-06	1	77	0.389862
	0.392914	55.5409	4.42566e-06	1	78	0.392242
	0.395355	56.0292	4.47205e-06	1	79	0.394501
	0.397797	56.5175	4.4751e-06	1	80	0.397278
	0.400238	57.0058	4.45953e-06	1	81	0.399323
	0.402679	57.4941	4.51416e-06	1	82	0.401825
	0.405121	57.9823	4.50317e-06	1	83	0.404236
	0.407562	58.4706	4.48669e-06	1	84	0.406738
	0.410004	58.9589	4.39209e-06	1	85	0.409149
	0.412445	59.4472	4.55017e-06	1	86	0.411835
	0.414886	59.9355	4.54681e-06	1	87	0.414246
	0.417328	60.4237	4.5929e-06	1	88	0.416718
	0.419769	60.912	4.58984e-06	1	89	0.419037
	0.422211	61.4003	4.58984e-06	1	90	0.421967
	0.424652	61.8886	4.60205e-06	1	91	0.424103
	0.427094	62.3769	4.65088e-06	1	92	0.426147
	0.429535	62.8652	4.65912e-06	1	93	0.42868
	0.431976	63.3534	4.64783e-06	1	94	0.431213
	0.434418	63.8417	4.74243e-06	1	95	0.433594
	0.436859	64.33	4.76074e-06	1	96	0.436127
	0.439301	64.8183	4.80347e-06	1	97	0.438385
	0.441742	65.3066	4.84009e-06	1	98	0.440826
	0.444183	65.7948	4.79736e-06	1	99	0.443695
	0.446625	66.2831	4.89197e-06	1	100	0.445923
	0.449066	66.7714	4.93164e-06	1	101	0.448242
	0.451508	67.2597	4.97131e-06	1	102	0.450745
	0.453949	67.748	4.98047e-06	1	103	0.45282
	0.45639	68.2362	5.06592e-06	1	104	0.455231
	0.458832	68.7245	5.09949e-06	1	105	0.45752
	0.461273	69.2128	5.16052e-06	1	106	0.46048
	0.463715	69.7011	5.18494e-06	1	107	0.463226
	0.466156	70.1894	5.23682e-06	1	108	0.465668
	0.468597	70.6776	5.32837e-06	1	109	0.467621
	0.471039	71.1659	5.3772e-06	1	110	0.470398
	0.47348	71.6542	5.41992e-06	1	111	0.472595
	0.475922	72.1425	5.50842e-06	1	112	0.475098
	0.478363	72.6308	5.58777e-06	1	113	0.477112
	0.480804	73.1191	5.68848e-06	1	114	0.479095
	0.483246	73.6073	5.76477e-06	1	115	0.482056
	0.485687	74.0956	5.84412e-06	1	116	0.484253
	0.488129	74.5839	5.95093e-06	1	117	0.486725
	0.49057	75.0722	6.05774e-06	1	118	0.489563
	0.493011	75.5605	6.17981e-06	1	119	0.492218
	0.495453	76.0487	6.29272e-06	1	120	0.494385
	0.497894	76.537	6.42395e-06	1	121	0.496918
	0.500336	77.0253	6.57959e-06	1	122	0.499573
	0.502777	77.5136	6.74133e-06	1	123	0.502167
	0.505219	78.0019	6.90308e-06	1	124	0.504211
	0.50766	78.4901	7.04041e-06	1	125	0.507111
	0.510101	78.9784	7.25403e-06	1	126	0.508911
	0.512543	79.4667	7.41577e-06	1	127	0.511871
	0.514984	79.955	7.6355e-06	1	128	0.514008
	0.517426	80.4433	7.83081e-06	1	129	0.516388
	0.519867	80.9315	8.09021e-06	1	130	0.518646
	0.522308	81.4198	8.35571e-06	1	131	0.521423
	0.52475	81.9081	8.61816e-06	1	132	0.524353
	0.527191	82.3964	8.86536e-06	1	133	0.52597
	0.529633	82.8847	9.15833e-06	1	134	0.528687
	0.532074	83.373	9.50012e-06	1	135	0.531189
	0.534515	83.8612	9.78088e-06	1	136	0.532898
	0.536957	84.3495	1.01563e-05	1	137	0.536041
	0.539398	84.8378	1.04736e-05	1	138	0.538513
	0.54184	85.3261	1.08063e-05	1	139	0.540497
	0.544281	85.8144	1.11847e-05	1	140	0.543274
	0.546722	86.3026	1.15967e-05	1	141	0.545685
	0.549164	86.7909	1.19659e-05	1	142	0.548279
	0.551605	87.2792	1.24268e-05	1	143	0.549377
	0.554047	87.7675	1.28235e-05	1	144	0.552612
	0.556488	88.2558	1.33209e-05	1	145	0.555725
	0.558929	88.744	1.37177e-05	1	146	0.557617
	0.561371	89.2323	1.41876e-05	1	147	0.559937
	0.563812	89.7206	1.46912e-05	1	148	0.563049
	0.566254	90.2089	1.51306e-05	1	149	0.565399
	0.568695	90.6972	1.57135e-05	1	150	0.56781
	0.571136	91.1855	1.61926e-05	1	151	0.569977
	0.573578	91.6737	1.67053e-05	1	152	0.57254
	0.576019	92.162	1.72485e-05	1	153	0.575134
	0.578461	92.6503	1.77643e-05	1	154	0.577454
	0.580902	93.1386	1.82831e-05	1	155	0.579529
	0.583344	93.6269	1.88202e-05	1	156	0.582275
	0.585785	94.1151	1.93817e-05	1	157	0.584869
	0.588226	94.6034	1.97937e-05	1	158	0.587402
	0.590668	95.0917	2.0401e-05	1	159	0.589386
	0.593109	95.58	2.09564e-05	1	160	0.591858
	0.595551	96.0683	2.14966e-05	1	161	0.594452
	0.597992	96.5565	2.20459e-05	1	162	0.596741
	0.600433	97.0448	2.2522e-05	1	163	0.599396
	0.602875	97.5331	2.30713e-05	1	164	0.601654
	0.605316	98.0214	2.35901e-05	1	165	0.604309
	0.607758	98.5097	2.41028e-05	1	166	0.606415
	0.610199	98.9979	2.45392e-05	1	167	0.608887
	0.61264	99.4862	2.5058e-05	1	168	0.61142
	0.615082	99.9745	2.55463e-05	1	169	0.614166
	0.617523	100.463	2.60254e-05	1	170	0.616669
	0.619965	100.951	2.64435e-05	1	171	0.618652
	0.622406	101.439	2.68402e-05	1	172	0.621674
	0.624847	101.928	2.73254e-05	1	173	0.62384
	0.627289	102.416	2.77496e-05	1	174	0.626556
	0.62973	102.904	2.81006e-05	1	175	0.628418
	0.632172	103.392	2.84424e-05	1	176	0.631195
	0.634613	103.881	2.87231e-05	1	177	0.633698
	0.637054	104.369	2.90222e-05	1	178	0.635773
	0.639496	104.857	2.93213e-05	1	179	0.638641
	0.641937	105.346	2.9538e-05	1	180	0.640808
	0.644379	105.834	2.97455e-05	1	181	0.642975
	0.64682	106.322	2.99744e-05	1	182	0.645996
	0.649261	106.81	3.01392e-05	1	183	0.647949
	0.651703	107.299	3.02551e-05	1	184	0.650604
	0.654144	107.787	3.0304e-05	1	185	0.652924
	0.656586	108.275	3.0304e-05	1	186	0.655609
	0.659027	108.764	3.03741e-05	1	187	0.657806
	0.661469	109.252	3.0365e-05	1	188	0.660339
	0.66391	109.74	3.0304e-05	1	189	0.662476
	0.666351	110.228	3.0191e-05	1	190	0.665039
	0.668793	110.717	3.00568e-05	1	191	0.667603
	0.671234	111.205	2.98737e-05	1	192	0.670105
	0.673676	111.693	2.96509e-05	1	193	0.672607
	0.676117	112.182	2.93488e-05	1	194	0.675018
	0.678558	112.67	2.89673e-05	1	195	0.677429
	0.681	113.158	2.86865e-05	1	196	0.679932
	0.683441	113.646	2.83081e-05	1	197	0.682343
	0.685883	114.135	2.78564e-05	1	198	0.684357
	0.688324	114.623	2.73438e-05	1	199	0.687347
	0.690765	115.111	2.68005e-05	1	200	0.689941
	0.693207	115.6	2.63062e-05	1	201	0.692261
	0.695648	116.088	2.5647e-05	1	202	0.694336
	0.69809	116.576	2.50671e-05	1	203	0.697296
	0.700531	117.064	2.43103e-05	1	204	0.699585
	0.702972	117.553	2.3645e-05	1	205	0.701782
	0.705414	118.041	2.29431e-05	1	206	0.704559
	0.707855	118.529	2.21741e-05	1	207	0.706726
	0.710297	119.017	2.146e-05	1	208	0.70932
	0.712738	119.506	2.07123e-05	1	209	0.711639
	0.715179	119.994	1.99646e-05	1	210	0.714081
	0.717621	120.482	1.922e-05	1	211	0.716125
	0.720062	120.971	1.8457e-05	1	212	0.718811
	0.722504	121.459	1.77734e-05	1	213	0.721649
	0.724945	121.947	1.70868e-05	1	214	0.723541
	0.727386	122.435	1.64368e-05	1	215	0.726074
	0.729828	122.924	1.58112e-05	1	216	0.728668
	0.732269	123.412	1.52405e-05	1	217	0.730804
	0.734711	123.9	1.46851e-05	1	218	0.73349
	0.737152	124.389	1.41998e-05	1	219	0.735474
	0.739594	124.877	1.37726e-05	1	220	0.738403
	0.742035	125.365	1.33545e-05	1	221	0.740723
	0.744476	125.853	1.29852e-05	1	222	0.74353
	0.746918	126.342	1.26495e-05	1	223	0.745789
	0.749359	126.83	1.23657e-05	1	224	0.748047
	0.751801	127.318	1.21185e-05	1	225	0.750122
	0.754242	127.807	1.1911e-05	1	226	0.752869
	0.756683	128.295	1.17249e-05	1	227	0.755005
	0.759125	128.783	1.15387e-05	1	228	0.757141
	0.761566	129.271	1.13861e-05	1	229	0.760498
	0.764008	129.76	1.1264e-05	1	230	0.761414
	0.766449	130.248	1.1145e-05	1	231	0.764771
	0.76889	130.736	1.10352e-05	1	232	0.767517
	0.771332	131.224	1.09558e-05	1	233	0.768738
	0.773773	131.713	1.08429e-05	1	234	0.772095
	0.776215	132.201	1.08398e-05	1	235	0.774231
	0.778656	132.689	1.07391e-05	1	236	0.776367
	0.781097	133.178	1.06628e-05	1	237	0.779724
	0.783539	133.666	1.0614e-05	1	238	0.781555
	0.78598	134.154	1.05865e-05	1	239	0.784302
	0.788422	134.642	1.05347e-05	1	240	0.787354
	0.790863	135.131	1.04828e-05	1	241	0.788574
	0.793304	135.619	1.04492e-05	1	242	0.792236
	0.795746	136.107	1.04248e-05	1	243	0.793762
	0.798187	136.596	1.04187e-05	1	244	0.796204
	0.800629	137.084	1.03607e-05	1	245	0.799561
	0.80307	137.572	1.03577e-05	1	246	0.802002
	0.805511	138.06	1.03271e-05	1	247	0.804138
	0.807953	138.549	1.03333e-05	1	248	0.806274
	0.810394	139.037	1.0321e-05	1	249	0.809326
	0.812836	139.525	1.02448e-05	1	250	0.811462
	0.815277	140.014	1.02722e-05	1	251	0.814819
	0.817719	140.502	1.02722e-05	1	252	0.815735
	0.82016	140.99	1.0257e-05	1	253	0.818481
	0.822601	141.478	1.02264e-05	1	254	0.820618
	0.825043	141.967	1.01868e-05	1	255	0.822754
	0.827484	142.455	1.0202e-05	1	256	0.8255
	0.829926	142.943	1.02264e-05	1	257	0.827637
	0.832367	143.432	1.01898e-05	1	258	0.830994
	0.834808	143.92	1.0144e-05	1	259	0.833435
	0.83725	144.408	1.01715e-05	1	260	0.835571
	0.839691	144.896	1.01746e-05	1	261	0.838013
	0.842133	145.385	1.01868e-05	1	262	0.839844
	0.844574	145.873	1.01471e-05	1	263	0.842896
	0.847015	146.361	1.01624e-05	1	264	0.845642
	0.849457	146.849	1.01776e-05	1	265	0.848389
	0.851898	147.338	1.01685e-05	1	266	0.849915
	0.85434	147.826	1.01501e-05	1	267	0.852966
	0.856781	148.314	1.01227e-05	1	268	0.854797
	0.859222	148.803	1.01593e-05	1	269	0.857849
	0.861664	149.291	1.01593e-05	1	270	0.85907
	0.864105	149.779	1.0141e-05	1	271	0.861511
	0.866547	150.267	1.01227e-05	1	272	0.863647
	0.868988	150.756	1.0144e-05	1	273	0.866394
	0.871429	151.244	1.01501e-05	1	274	0.869751
	0.873871	151.732	1.01501e-05	1	275	0.871582
	0.876312	152.221	1.01288e-05	1	276	0.874634
	0.878754	152.709	1.01654e-05	1	277	0.87677
	0.881195	153.197	1.01685e-05	1	278	0.879517
	0.883636	153.685	1.01654e-05	1	279	0.881958
	0.886078	154.174	1.01593e-05	1	280	0.883484
	0.888519	154.662	1.01807e-05	1	281	0.887451
	0.890961	155.15	1.01898e-05	1	282	0.889282
	0.893402	155.639	1.02081e-05	1	283	0.890808
	0.895844	156.127	1.01959e-05	1	284	0.894165
	0.898285	156.615	1.01868e-05	1	285	0.897217
	0.900726	157.103	1.01685e-05	1	286	0.899048
	0.903168	157.592	1.02264e-05	1	287	0.901794
	0.905609	158.08	1.02295e-05	1	288	0.903931
	0.908051	158.568	1.02173e-05	1	289	0.905457
	0.910492	159.057	1.02295e-05	1	290	0.908508
	0.912933	159.545	1.0257e-05	1	291	0.91095
	0.915375	160.033	1.02722e-05	1	292	0.911255
	0.917816	160.521	1.02692e-05	1	293	0.916138
	0.920258	161.01	1.02692e-05	1	294	0.917664
	0.922699	161.498	1.02936e-05	1	295	0.921021
	0.92514	161.986	1.02997e-05	1	296	0.924377
	0.927582	162.474	1.03088e-05	1	297	0.924377
	0.930023	162.963	1.03119e-05	1	298	0.92865
	0.932465	163.451	1.03424e-05	1	299	0.930786
	0.934906	163.939	1.03485e-05	1	300	0.932617
	0.937347	164.428	1.03699e-05	1	301	0.935059
	0.939789	164.916	1.03668e-05	1	302	0.937805
	0.94223	165.404	1.0379e-05	1	303	0.941162
	0.944672	165.892	1.04187e-05	1	304	0.942688
	0.947113	166.381	1.04156e-05	1	305	0.944519
	0.949554	166.869	1.0434e-05	1	306	0.94696
	0.951996	167.357	1.04492e-05	1	307	0.950012
	0.954437	167.846	1.04828e-05	1	308	0.951538
	0.956879	168.334	1.05072e-05	1	309	0.955505
	0.95932	168.822	1.0498e-05	1	310	0.957947
	0.961761	169.31	1.05011e-05	1	311	0.959167
	0.964203	169.799	1.05591e-05	1	312	0.961914
	0.966644	170.287	1.05743e-05	1	313	0.965576
	0.969086	170.775	1.05835e-05	1	314	0.965576
	0.971527	171.264	1.06079e-05	1	315	0.970459
	0.973969	171.752	1.06354e-05	1	316	0.972595
	0.97641	172.24	1.06842e-05	1	317	0.974121
	0.978851	172.728	1.06995e-05	1	318	0.976868
	0.981293	173.217	1.07117e-05	1	319	0.978699
	0.983734	173.705	1.07239e-05	1	320	0.98114
	0.986176	174.193	1.07971e-05	1	321	0.985413
	0.988617	174.682	1.08124e-05	1	322	0.987244
	0.991058	175.17	1.08429e-05	1	323	0.98938
	0.9935	175.658	1.08673e-05	1	324	0.990601
	0.995941	176.146	1.09161e-05	1	325	0.993958
	0.998383	176.635	1.09558e-05	1	326	0.996399
	1.00082	177.123	1.09955e-05	1	327	0.997925
	0.998383	177.611	9.91821e-06	1	328	0.996704
	0.995941	178.099	9.06982e-06	1	329	0.993347
	0.9935	178.588	8.45032e-06	1	330	0.992737
	0.991058	179.076	7.93762e-06	1	331	0.98877
	0.988617	179.564	7.45544e-06	1	332	0.987244
	0.986176	180.053	7.11365e-06	1	333	0.983276
	0.983734	180.541	6.7627e-06	1	334	0.982361
	0.981293	181.029	6.5033e-06	1	335	0.979614
	0.978851	181.517	6.22864e-06	1	336	0.976257
	0.97641	182.006	5.9967e-06	1	337	0.974121
	0.973969	182.494	5.78308e-06	1	338	0.97229
	0.971527	182.982	5.62744e-06	1	339	0.968933
	0.969086	183.471	5.41992e-06	1	340	0.968018
	0.966644	183.959	5.27039e-06	1	341	0.96405
	0.964203	184.447	5.12085e-06	1	342	0.961609
	0.961761	184.935	5.00183e-06	1	343	0.959778
	0.95932	185.424	4.87061e-06	1	344	0.958252
	0.956879	185.912	4.72717e-06	1	345	0.9552
	0.954437	186.4	4.599e-06	1	346	0.951843
	0.951996	186.889	4.50226e-06	1	347	0.950012
	0.949554	187.377	4.41559e-06	1	348	0.946655
	0.947113	187.865	4.31976e-06	1	349	0.945129
	0.944672	188.353	4.21753e-06	1	350	0.942993
	0.94223	188.842	4.13788e-06	1	351	0.940247
	0.939789	189.33	4.06128e-06	1	352	0.938416
	0.937347	189.818	3.98743e-06	1	353	0.935669
	0.934906	190.306	3.89648e-06	1	354	0.932922
	0.932465	190.795	3.83118e-06	1	355	0.929871
	0.930023	191.283	3.7677e-06	1	356	0.926514
	0.927582	191.771	3.72345e-06	1	357	0.926514
	0.92514	192.26	3.63464e-06	1	358	0.922546
	0.922699	192.748	3.57391e-06	1	359	0.920715
	0.920258	193.236	3.49976e-06	1	360	0.917969
	0.917816	193.724	3.46527e-06	1	361	0.914917
	0.915375	194.213	3.39569e-06	1	362	0.912781
	0.912933	194.701	3.33282e-06	1	363	0.911255
	0.910492	195.189	3.29498e-06	1	364	0.908203
	0.908051	195.678	3.25439e-06	1	365	0.906677
	0.905609	196.166	3.21625e-06	1	366	0.904236
	0.903168	196.654	3.15369e-06	1	367	0.900879
	0.900726	197.142	3.12805e-06	1	368	0.897827
	0.898285	197.631	3.07007e-06	1	369	0.895691
	0.895844	198.119	3.04352e-06	1	370	0.89386
	0.893402	198.607	3.00568e-06	1	371	0.890808
	0.890961	199.096	2.93762e-06	1	372	0.889893
	0.888519	199.584	2.91168e-06	1	373	0.886536
	0.886078	200.072	2.89246e-06	1	374	0.883179
	0.883636	200.56	2.83142e-06	1	375	0.881348
	0.881195	201.049	2.80548e-06	1	376	0.880432
	0.878754	201.537	2.77832e-06	1	377	0.87738
	0.876312	202.025	2.66541e-06	1	378	0.872803
	0.873871	202.514	2.72552e-06	1	379	0.871277
	0.871429	203.002	2.66785e-06	1	380	0.86853
	0.868988	203.49	2.65381e-06	1	381	0.866394
	0.866547	203.978	2.61566e-06	1	382	0.864563
	0.864105	204.467	2.58392e-06	1	383	0.861511
	0.861664	204.955	2.54517e-06	1	384	0.860596
	0.859222	205.443	2.51221e-06	1	385	0.857544
	0.856781	205.931	2.48413e-06	1	386	0.855103
	0.85434	206.42	2.45941e-06	1	387	0.852661
	0.851898	206.908	2.41943e-06	1	388	0.849609
	0.849457	207.396	2.37457e-06	1	389	0.847168
	0.847015	207.885	2.35718e-06	1	390	0.845337
	0.844574	208.373	2.34161e-06	1	391	0.84259
	0.842133	208.861	2.30469e-06	1	392	0.840454
	0.839691	209.349	2.25494e-06	1	393	0.837402
	0.83725	209.838	2.21985e-06	1	394	0.834656
	0.834808	210.326	2.20978e-06	1	395	0.832825
	0.832367	210.814	2.18353e-06	1	396	0.830383
	0.829926	211.303	2.13043e-06	1	397	0.828247
	0.827484	211.791	2.10358e-06	1	398	0.8255
	0.825043	212.279	2.08832e-06	1	399	0.823059
	0.822601	212.767	2.06696e-06	1	400	0.821228
	0.82016	213.256	2.03186e-06	1	401	0.819092
	0.817719	213.744	1.96838e-06	1	402	0.815735
	0.815277	214.232	1.95251e-06	1	403	0.813293
	0.812836	214.721	1.94641e-06	1	404	0.810547
	0.810394	215.209	1.8927e-06	1	405	0.809021
	0.807953	215.697	1.81641e-06	1	406	0.805664
	0.805511	216.185	1.8161e-06	1	407	0.803528
	0.80307	216.674	1.79901e-06	1	408	0.800171
	0.800629	217.162	1.74591e-06	1	409	0.798645
	0.798187	217.65	1.71082e-06	1	410	0.796814
	0.795746	218.139	1.66412e-06	1	411	0.794067
	0.793304	218.627	1.62079e-06	1	412	0.791626
	0.790863	219.115	1.61987e-06	1	413	0.788574
	0.788422	219.603	1.5329e-06	1	414	0.786438
	0.78598	220.092	1.45477e-06	1	415	0.783997
	0.783539	220.58	1.45416e-06	1	416	0.78186
	0.781097	221.068	1.43311e-06	1	417	0.779724
	0.778656	221.556	1.37451e-06	1	418	0.776978
	0.776215	222.045	1.30829e-06	1	419	0.774536
	0.773773	222.533	1.2616e-06	1	420	0.77301
	0.771332	223.021	1.21155e-06	1	421	0.769653
	0.76889	223.51	1.16394e-06	1	422	0.766907
	0.766449	223.998	1.1026e-06	1	423	0.76416
	0.764008	224.486	1.01898e-06	1	424	0.762329
	0.761566	224.974	9.68933e-07	1	425	0.758972
	0.759125	225.463	9.198e-07	1	426	0.757141
	0.756683	225.951	8.43506e-07	1	427	0.754395
	0.754242	226.439	7.65686e-07	1	428	0.751953
	0.751801	226.928	6.97632e-07	1	429	0.749512
	0.749359	227.416	6.19507e-07	1	430	0.747955
	0.746918	227.904	5.48096e-07	1	431	0.745514
	0.744476	228.392	4.38843e-07	1	432	0.743103
	0.742035	228.881	3.55225e-07	1	433	0.740509
	0.739594	229.369	2.8717e-07	1	434	0.738159
	0.737152	229.857	1.64856e-07	1	435	0.735962
	0.734711	230.346	7.71484e-08	1	436	0.733459
	0.732269	230.834	-6.02112e-08	1	437	0.730927
	0.729828	231.322	-1.72119e-07	1	438	0.728363
	0.727386	231.81	-2.87476e-07	1	439	0.726166
	0.724945	232.299	-4.33044e-07	1	440	0.723877
	0.722504	232.787	-5.91736e-07	1	441	0.7211
	0.720062	233.275	-7.34253e-07	1	442	0.718689
	0.717621	233.764	-8.97217e-07	1	443	0.716187
	0.715179	234.252	-1.02539e-06	1	444	0.71402
	0.712738	234.74	-1.21979e-06	1	445	0.711395
	0.710297	235.228	-1.39191e-06	1	446	0.709106
	0.707855	235.717	-1.5625e-06	1	447	0.706543
	0.705414	236.205	-1.77185e-06	1	448	0.704437
	0.702972	236.693	-1.9754e-06	1	449	0.701477
	0.700531	237.181	-2.20734e-06	1	450	0.699341
	0.69809	237.67	-2.43927e-06	1	451	0.696716
	0.695648	238.158	-2.73407e-06	1	452	0.694672
	0.693207	238.646	-2.93396e-06	1	453	0.691986
	0.690765	239.135	-3.22815e-06	1	454	0.689301
	0.688324	239.623	-3.48145e-06	1	455	0.686951
	0.685883	240.111	-3.76831e-06	1	456	0.68454
	0.683441	240.599	-4.10034e-06	1	457	0.682098
	0.681	241.088	-4.41895e-06	1	458	0.67984
	0.678558	241.576	-4.73633e-06	1	459	0.677673
	0.676117	242.064	-5.07813e-06	1	460	0.674744
	0.673676	242.553	-5.49622e-06	1	461	0.672272
	0.671234	243.041	-5.79529e-06	1	462	0.669678
	0.668793	243.529	-6.20422e-06	1	463	0.667908
	0.666351	244.017	-6.57349e-06	1	464	0.664917
	0.66391	244.506	-6.96411e-06	1	465	0.662506
	0.661469	244.994	-7.40662e-06	1	466	0.660248
	0.659027	245.482	-7.85522e-06	1	467	0.657684
	0.656586	245.971	-8.27942e-06	1	468	0.655273
	0.654144	246.459	-8.74939e-06	1	469	0.652893
	0.651703	246.947	-9.25598e-06	1	470	0.650299
	0.649261	247.435	-9.729e-06	1	471	0.648041
	0.64682	247.924	-1.01929e-05	1	472	0.645752
	0.644379	248.412	-1.07483e-05	1	473	0.64325
	0.641937	248.9	-1.1261e-05	1	474	0.640808
	0.639496	249.388	-1.17859e-05	1	475	0.638489
	0.637054	249.877	-1.23627e-05	1	476	0.636017
	0.634613	250.365	-1.28632e-05	1	477	0.63327
	0.632172	250.853	-1.34277e-05	1	478	0.631042
	0.62973	251.342	-1.40228e-05	1	479	0.628662
	0.627289	251.83	-1.45782e-05	1	480	0.626556
	0.624847	252.318	-1.521e-05	1	481	0.623352
	0.622406	252.806	-1.58081e-05	1	482	0.621124
	0.619965	253.295	-1.63818e-05	1	483	0.618835
	0.617523	253.783	-1.69739e-05	1	484	0.616577
	0.615082	254.271	-1.75873e-05	1	485	0.613892
	0.61264	254.76	-1.81732e-05	1	486	0.612427
	0.610199	255.248	-1.88141e-05	1	487	0.609406
	0.607758	255.736	-1.9458e-05	1	488	0.606232
	0.605316	256.224	-2.00104e-05	1	489	0.604126
	0.602875	256.713	-2.06146e-05	1	490	0.601563
	0.600433	257.201	-2.11792e-05	1	491	0.598969
	0.597992	257.689	-2.16949e-05	1	492	0.596741
	0.595551	258.178	-2.22778e-05	1	493	0.594574
	0.593109	258.666	-2.27936e-05	1	494	0.59201
	0.590668	259.154	-2.32666e-05	1	495	0.589386
	0.588226	259.642	-2.37976e-05	1	496	0.587158
	0.585785	260.131	-2.42462e-05	1	497	0.585114
	0.583344	260.619	-2.48352e-05	1	498	0.582245
	0.580902	261.107	-2.51709e-05	1	499	0.579956
	0.578461	261.596	-2.55493e-05	1	500	0.577209
	0.576019	262.084	-2.59064e-05	1	501	0.574921
	0.573578	262.572	-2.63031e-05	1	502	0.572632
	0.571136	263.06	-2.65656e-05	1	503	0.570068
	0.568695	263.549	-2.67822e-05	1	504	0.568481
	0.566254	264.037	-2.69775e-05	1	505	0.565338
	0.563812	264.525	-2.71057e-05	1	506	0.562836
	0.561371	265.013	-2.71454e-05	1	507	0.560059
	0.558929	265.502	-2.71545e-05	1	508	0.557831
	0.556488	265.99	-2.70538e-05	1	509	0.555237
	0.554047	266.478	-2.68829e-05	1	510	0.553284
	0.551605	266.967	-2.66266e-05	1	511	0.550873
	0.549164	267.455	-2.62726e-05	1	512	0.548218
	0.546722	267.943	-2.57935e-05	1	513	0.546082
	0.544281	268.431	-2.52747e-05	1	514	0.543365
	0.54184	268.92	-2.46246e-05	1	515	0.540833
	0.539398	269.408	-2.3941e-05	1	516	0.538269
	0.536957	269.896	-2.3114e-05	1	517	0.535858
	0.534515	270.385	-2.22137e-05	1	518	0.533203
	0.532074	270.873	-2.12555e-05	1	519	0.530823
	0.529633	271.361	-2.01477e-05	1	520	0.528564
	0.527191	271.849	-1.90338e-05	1	521	0.526398
	0.52475	272.338	-1.77765e-05	1	522	0.523743
	0.522308	272.826	-1.6571e-05	1	523	0.521423
	0.519867	273.314	-1.52771e-05	1	524	0.518646
	0.517426	273.803	-1.40594e-05	1	525	0.516388
	0.514984	274.291	-1.28357e-05	1	526	0.513794
	0.512543	274.779	-1.16943e-05	1	527	0.511505
	0.510101	275.267	-1.05988e-05	1	528	0.509308
	0.50766	275.756	-9.66492e-06	1	529	0.506805
	0.505219	276.244	-8.8501e-06	1	530	0.50412
	0.502777	276.732	-8.12378e-06	1	531	0.502197
	0.500336	277.221	-7.57446e-06	1	532	0.499695
	0.497894	277.709	-7.04346e-06	1	533	0.497162
	0.495453	278.197	-6.61011e-06	1	534	0.494385
	0.493011	278.685	-6.35986e-06	1	535	0.492462
	0.49057	279.174	-5.96619e-06	1	536	0.489655
	0.488129	279.662	-5.76782e-06	1	537	0.487213
	0.485687	280.15	-5.52368e-06	1	538	0.484344
	0.483246	280.638	-5.36804e-06	1	539	0.482056
	0.480804	281.127	-5.2063e-06	1	540	0.480194
	0.478363	281.615	-5.09338e-06	1	541	0.477203
	0.475922	282.103	-4.98047e-06	1	542	0.475006
	0.47348	282.592	-4.87671e-06	1	543	0.472565
	0.471039	283.08	-4.92554e-06	1	544	0.470123
	0.468597	283.568	-4.71802e-06	1	545	0.467743
	0.466156	284.056	-4.67224e-06	1	546	0.465515
	0.463715	284.545	-4.58069e-06	1	547	0.463348
	0.461273	285.033	-4.55017e-06	1	548	0.460388
	0.458832	285.521	-4.50134e-06	1	549	0.458008
	0.45639	286.01	-4.47998e-06	1	550	0.455688
	0.453949	286.498	-4.44336e-06	1	551	0.453125
	0.451508	286.986	-4.38232e-06	1	552	0.450592
	0.449066	287.474	-4.38843e-06	1	553	0.44809
	0.446625	287.963	-4.34052e-06	1	554	0.445831
	0.444183	288.451	-4.32037e-06	1	555	0.44342
	0.441742	288.939	-4.28314e-06	1	556	0.440948
	0.439301	289.428	-4.30176e-06	1	557	0.437988
	0.436859	289.916	-4.2691e-06	1	558	0.436218
	0.434418	290.404	-4.29504e-06	1	559	0.433624
	0.431976	290.892	-4.22119e-06	1	560	0.431244
	0.429535	291.381	-4.24255e-06	1	561	0.428131
	0.427094	291.869	-4.2157e-06	1	562	0.426392
	0.424652	292.357	-4.21661e-06	1	563	0.423157
	0.422211	292.846	-4.19708e-06	1	564	0.42157
	0.419769	293.334	-4.17877e-06	1	565	0.419098
	0.417328	293.822	-4.19678e-06	1	566	0.416351
	0.414886	294.31	-4.22058e-06	1	567	0.414368
	0.412445	294.799	-4.19189e-06	1	568	0.411316
	0.410004	295.287	-4.21173e-06	1	569	0.409119
	0.407562	295.775	-4.18243e-06	1	570	0.407166
	0.405121	296.263	-4.20471e-06	1	571	0.404633
	0.402679	296.752	-4.28192e-06	1	572	0.402191
	0.400238	297.24	-4.14856e-06	1	573	0.399719
	0.397797	297.728	-4.19922e-06	1	574	0.397186
	0.395355	298.217	-4.16504e-06	1	575	0.394928
	0.392914	298.705	-4.18427e-06	1	576	0.391876
	0.390472	299.193	-4.18854e-06	1	577	0.389893
	0.388031	299.681	-4.14948e-06	1	578	0.387177
	0.38559	300.17	-4.16382e-06	1	579	0.384705
	0.383148	300.658	-4.18701e-06	1	580	0.382294
	0.380707	301.146	-4.29901e-06	1	581	0.380066
	0.378265	301.635	-4.14368e-06	1	582	0.37735
	0.375824	302.123	-4.13483e-06	1	583	0.375214
	0.373383	302.611	-4.1803e-06	1	584	0.37262
	0.370941	303.099	-4.21356e-06	1	585	0.370209
	0.3685	303.588	-4.16901e-06	1	586	0.367828
	0.366058	304.076	-4.15894e-06	1	587	0.365509
	0.363617	304.564	-4.19006e-06	1	588	0.363007
	0.361176	305.053	-4.15192e-06	1	589	0.360413
	0.358734	305.541	-4.36401e-06	1	590	0.358429
	0.356293	306.029	-4.11255e-06	1	591	0.355286
	0.353851	306.517	-4.14642e-06	1	592	0.353088
	0.35141	307.006	-4.14124e-06	1	593	0.350739
	0.348969	307.494	-4.17175e-06	1	594	0.348236
	0.346527	307.982	-4.17511e-06	1	595	0.345978
	0.344086	308.47	-4.19281e-06	1	596	0.343506
	0.341644	308.959	-4.21539e-06	1	597	0.341034
	0.339203	309.447	-4.18671e-06	1	598	0.338562
	0.336761	309.935	-4.18396e-06	1	599	0.336304
	0.33432	310.424	-4.16504e-06	1	600	0.333618
	0.331879	310.912	-4.19556e-06	1	601	0.331268
	0.329437	311.4	-4.19495e-06	1	602	0.328552
	0.326996	311.888	-4.23004e-06	1	603	0.326294
	0.324554	312.377	-4.20715e-06	1	604	0.323761
	0.322113	312.865	-4.21875e-06	1	605	0.32196
	0.319672	313.353	-4.26575e-06	1	606	0.319031
	0.31723	313.842	-4.22974e-06	1	607	0.316711
	0.314789	314.33	-4.27002e-06	1	608	0.314301
	0.312347	314.818	-4.198e-06	1	609	0.311707
	0.309906	315.306	-4.27124e-06	1	610	0.309174
	0.307465	315.795	-4.25049e-06	1	611	0.306854
	0.305023	316.283	-4.21356e-06	1	612	0.30426
	0.302582	316.771	-4.22394e-06	1	613	0.30188
	0.30014	317.26	-4.30481e-06	1	614	0.2995
	0.297699	317.748	-4.30603e-06	1	615	0.296906
	0.295258	318.236	-4.24255e-06	1	616	0.294586
	0.292816	318.724	-4.28864e-06	1	617	0.292389
	0.290375	319.213	-4.31519e-06	1	618	0.289581
	0.287933	319.701	-4.31549e-06	1	619	0.287109
	0.285492	320.189	-4.26636e-06	1	620	0.284729
	0.283051	320.678	-4.33655e-06	1	621	0.281921
	0.280609	321.166	-4.33594e-06	1	622	0.280151
	0.278168	321.654	-4.30634e-06	1	623	0.277344
	0.275726	322.142	-4.37622e-06	1	624	0.274933
	0.273285	322.631	-4.33167e-06	1	625	0.272644
	0.270844	323.119	-4.30908e-06	1	626	0.270203
	0.268402	323.607	-4.58984e-06	1	627	0.267914
	0.265961	324.095	-4.33563e-06	1	628	0.265076
	0.263519	324.584	-4.41589e-06	1	629	0.262939
	0.261078	325.072	-4.38843e-06	1	630	0.26062
	0.258636	325.56	-4.39758e-06	1	631	0.257874
	0.256195	326.049	-4.42505e-06	1	632	0.255676
	0.253754	326.537	-4.40369e-06	1	633	0.252716
	0.251312	327.025	-4.48303e-06	1	634	0.251007
	0.248871	327.513	-4.41284e-06	1	635	0.248352
	0.246429	328.002	-4.45862e-06	1	636	0.246002
	0.243988	328.49	-4.46472e-06	1	637	0.243652
	0.241547	328.978	-4.40979e-06	1	638	0.241516
	0.239105	329.467	-4.52271e-06	1	639	0.238831
	0.236664	329.955	-4.41589e-06	1	640	0.236145
	0.234222	330.443	-4.49219e-06	1	641	0.233917
	0.231781	330.931	-4.5105e-06	1	642	0.23114
	0.22934	331.42	-4.40979e-06	1	643	0.228668
	0.226898	331.908	-4.55017e-06	1	644	0.226349
	0.224457	332.396	-4.55933e-06	1	645	0.224152
	0.222015	332.885	-4.41589e-06	1	646	0.221466
	0.219574	333.373	-4.46167e-06	1	647	0.219238
	0.217133	333.861	-4.52271e-06	1	648	0.216675
	0.214691	334.349	-4.57764e-06	1	649	0.214172
	0.21225	334.838	-4.54712e-06	1	650	0.211731
	0.209808	335.326	-4.5105e-06	1	651	0.20932
	0.207367	335.814	-4.57153e-06	1	652	0.206604
	0.204926	336.303	-4.52576e-06	1	653	0.204346
	0.202484	336.791	-4.58374e-06	1	654	0.202179
	0.200043	337.279	-4.53491e-06	1	655	0.199615
	0.202484	337.767	5.14832e-07	1	656	0.202026
