# Supplementary material for: Operando film-electrochemical EPR spectroscopy tracks radical intermediates in surface-immobilized catalysts
Source: Nat Chem. 2024 Feb 14;16(6):1015–23. doi: 10.1038/s41557-024-01450-y (PMC11636982; doi:10.1038/s41557-024-01450-y)
Supplement: Supplementary file 7 — Electrochemistry and EPR source data from FE(CV)-EPR experiments. [file 41557_2024_1450_MOESM7_ESM.zip › Source Data Fig. 4/Fig4d_FE-EPR_03_1mMMBA.xlsx]

## Sheet: Sheet1
	Potential applied (V)	Time (s)	WE(1).Current (A)	Scan	Index	WE(1).Potential (V)
	0.204926	18.0611	2.1875e-06	1	1	0.20459
	0.207367	18.5494	3.15491e-06	1	2	0.20697
	0.209808	19.0377	3.31879e-06	1	3	0.209351
	0.21225	19.5259	3.46222e-06	1	4	0.212036
	0.214691	20.0142	3.55591e-06	1	5	0.214172
	0.217133	20.5025	3.63251e-06	1	6	0.216675
	0.219574	20.9908	3.70636e-06	1	7	0.218994
	0.222015	21.4791	3.62579e-06	1	8	0.221619
	0.224457	21.9673	3.72986e-06	1	9	0.223938
	0.226898	22.4556	3.79974e-06	1	10	0.226105
	0.22934	22.9439	3.86963e-06	1	11	0.228943
	0.231781	23.4322	3.90594e-06	1	12	0.231262
	0.234222	23.9205	3.78906e-06	1	13	0.233887
	0.236664	24.4087	3.9093e-06	1	14	0.236389
	0.239105	24.897	3.93219e-06	1	15	0.238434
	0.241547	25.3853	3.92761e-06	1	16	0.240906
	0.243988	25.8736	3.96851e-06	1	17	0.243408
	0.246429	26.3619	4.0329e-06	1	18	0.24588
	0.248871	26.8501	3.97736e-06	1	19	0.248749
	0.251312	27.3384	3.88885e-06	1	20	0.250885
	0.253754	27.8267	4.06952e-06	1	21	0.253601
	0.256195	28.315	3.97064e-06	1	22	0.255524
	0.258636	28.8033	4.04755e-06	1	23	0.258362
	0.261078	29.2916	4.12354e-06	1	24	0.260437
	0.263519	29.7798	4.00421e-06	1	25	0.262848
	0.265961	30.2681	4.08112e-06	1	26	0.265259
	0.268402	30.7564	4.11743e-06	1	27	0.267853
	0.270844	31.2447	4.16779e-06	1	28	0.270294
	0.273285	31.733	3.96545e-06	1	29	0.272736
	0.275726	32.2212	4.11377e-06	1	30	0.274902
	0.278168	32.7095	4.17542e-06	1	31	0.277466
	0.280609	33.1978	4.21967e-06	1	32	0.279816
	0.283051	33.6861	4.16229e-06	1	33	0.282623
	0.285492	34.1744	4.23767e-06	1	34	0.284912
	0.287933	34.6626	4.21509e-06	1	35	0.287415
	0.290375	35.1509	4.2395e-06	1	36	0.289734
	0.292816	35.6392	4.2569e-06	1	37	0.292206
	0.295258	36.1275	4.05701e-06	1	38	0.294708
	0.297699	36.6158	4.28223e-06	1	39	0.297058
	0.30014	37.104	4.28192e-06	1	40	0.300018
	0.302582	37.5923	4.31702e-06	1	41	0.301849
	0.305023	38.0806	4.25598e-06	1	42	0.304535
	0.307465	38.5689	4.31763e-06	1	43	0.306915
	0.309906	39.0572	4.28589e-06	1	44	0.309448
	0.312347	39.5455	4.3335e-06	1	45	0.311584
	0.314789	40.0337	4.36737e-06	1	46	0.314301
	0.31723	40.522	4.30115e-06	1	47	0.316589
	0.319672	41.0103	4.39636e-06	1	48	0.319
	0.322113	41.4986	4.37042e-06	1	49	0.321564
	0.324554	41.9869	4.35059e-06	1	50	0.324097
	0.326996	42.4751	4.35608e-06	1	51	0.326599
	0.329437	42.9634	4.35394e-06	1	52	0.329041
	0.331879	43.4517	4.35577e-06	1	53	0.331116
	0.33432	43.94	4.43207e-06	1	54	0.333862
	0.336761	44.4283	4.3399e-06	1	55	0.336273
	0.339203	44.9165	4.37134e-06	1	56	0.338593
	0.341644	45.4048	4.43207e-06	1	57	0.340576
	0.344086	45.8931	4.41345e-06	1	58	0.34317
	0.346527	46.3814	4.39697e-06	1	59	0.346008
	0.348969	46.8697	4.39606e-06	1	60	0.34845
	0.35141	47.3579	4.4278e-06	1	61	0.350952
	0.353851	47.8462	4.40125e-06	1	62	0.353638
	0.356293	48.3345	4.41956e-06	1	63	0.355347
	0.358734	48.8228	4.4043e-06	1	64	0.357422
	0.361176	49.3111	4.44977e-06	1	65	0.360687
	0.363617	49.7994	4.39392e-06	1	66	0.362793
	0.366058	50.2876	4.49371e-06	1	67	0.365295
	0.3685	50.7759	4.42383e-06	1	68	0.367249
	0.370941	51.2642	4.48547e-06	1	69	0.369995
	0.373383	51.7525	4.48059e-06	1	70	0.372864
	0.375824	52.2408	4.52942e-06	1	71	0.374878
	0.378265	52.729	4.47693e-06	1	72	0.377441
	0.380707	53.2173	4.48456e-06	1	73	0.379517
	0.383148	53.7056	4.50897e-06	1	74	0.382294
	0.38559	54.1939	4.44733e-06	1	75	0.384552
	0.388031	54.6822	4.57245e-06	1	76	0.387268
	0.390472	55.1704	4.53766e-06	1	77	0.389771
	0.392914	55.6587	4.52209e-06	1	78	0.392181
	0.395355	56.147	4.58374e-06	1	79	0.394623
	0.397797	56.6353	4.54712e-06	1	80	0.396881
	0.400238	57.1236	4.58862e-06	1	81	0.399445
	0.402679	57.6119	4.59442e-06	1	82	0.40155
	0.405121	58.1001	4.64172e-06	1	83	0.404114
	0.407562	58.5884	4.54987e-06	1	84	0.407074
	0.410004	59.0767	4.66614e-06	1	85	0.409271
	0.412445	59.565	4.69971e-06	1	86	0.41153
	0.414886	60.0533	4.69971e-06	1	87	0.414032
	0.417328	60.5415	4.73938e-06	1	88	0.41629
	0.419769	61.0298	4.76685e-06	1	89	0.418945
	0.422211	61.5181	4.75464e-06	1	90	0.421204
	0.424652	62.0064	4.7821e-06	1	91	0.423737
	0.427094	62.4947	4.81262e-06	1	92	0.426483
	0.429535	62.9829	4.74243e-06	1	93	0.428528
	0.431976	63.4712	4.88586e-06	1	94	0.431122
	0.434418	63.9595	4.90417e-06	1	95	0.433594
	0.436859	64.4478	4.97131e-06	1	96	0.436005
	0.439301	64.9361	4.96521e-06	1	97	0.438446
	0.441742	65.4243	5.00183e-06	1	98	0.440796
	0.444183	65.9126	5.02014e-06	1	99	0.443359
	0.446625	66.4009	5.10254e-06	1	100	0.445801
	0.449066	66.8892	5.08728e-06	1	101	0.448029
	0.451508	67.3775	5.17578e-06	1	102	0.45047
	0.453949	67.8658	5.25513e-06	1	103	0.452881
	0.45639	68.354	5.26123e-06	1	104	0.455627
	0.458832	68.8423	5.34058e-06	1	105	0.458069
	0.461273	69.3306	5.35583e-06	1	106	0.460541
	0.463715	69.8189	5.40466e-06	1	107	0.462494
	0.466156	70.3072	5.45349e-06	1	108	0.465302
	0.468597	70.7954	5.52979e-06	1	109	0.467865
	0.471039	71.2837	5.62439e-06	1	110	0.470245
	0.47348	71.772	5.69763e-06	1	111	0.472443
	0.475922	72.2603	5.75562e-06	1	112	0.474792
	0.478363	72.7486	5.87463e-06	1	113	0.477692
	0.480804	73.2368	5.9082e-06	1	114	0.480255
	0.483246	73.7251	6.05164e-06	1	115	0.482605
	0.485687	74.2134	6.09741e-06	1	116	0.484772
	0.488129	74.7017	6.20117e-06	1	117	0.487274
	0.49057	75.19	6.35376e-06	1	118	0.489319
	0.493011	75.6782	6.45447e-06	1	119	0.491974
	0.495453	76.1665	6.55518e-06	1	120	0.494415
	0.497894	76.6548	6.70471e-06	1	121	0.496582
	0.500336	77.1431	6.8573e-06	1	122	0.499573
	0.502777	77.6314	7.01904e-06	1	123	0.50177
	0.505219	78.1197	7.16248e-06	1	124	0.504211
	0.50766	78.6079	7.31812e-06	1	125	0.506683
	0.510101	79.0962	7.49512e-06	1	126	0.50882
	0.512543	79.5845	7.65076e-06	1	127	0.511627
	0.514984	80.0728	7.95593e-06	1	128	0.513824
	0.517426	80.5611	8.11768e-06	1	129	0.516571
	0.519867	81.0493	8.32825e-06	1	130	0.518768
	0.522308	81.5376	8.60901e-06	1	131	0.520996
	0.52475	82.0259	8.90198e-06	1	132	0.523865
	0.527191	82.5142	9.13391e-06	1	133	0.526306
	0.529633	83.0025	9.42688e-06	1	134	0.52832
	0.532074	83.4907	9.74731e-06	1	135	0.531281
	0.534515	83.979	1.00616e-05	1	136	0.533783
	0.536957	84.4673	1.0379e-05	1	137	0.536072
	0.539398	84.9556	1.0733e-05	1	138	0.53833
	0.54184	85.4439	1.10382e-05	1	139	0.540497
	0.544281	85.9321	1.14624e-05	1	140	0.543121
	0.546722	86.4204	1.18652e-05	1	141	0.546539
	0.549164	86.9087	1.22131e-05	1	142	0.548248
	0.551605	87.397	1.26984e-05	1	143	0.550507
	0.554047	87.8853	1.30676e-05	1	144	0.55249
	0.556488	88.3736	1.362e-05	1	145	0.555389
	0.558929	88.8618	1.39984e-05	1	146	0.557831
	0.561371	89.3501	1.44623e-05	1	147	0.560181
	0.563812	89.8384	1.49139e-05	1	148	0.562622
	0.566254	90.3267	1.54816e-05	1	149	0.565277
	0.568695	90.815	1.60004e-05	1	150	0.567566
	0.571136	91.3032	1.64642e-05	1	151	0.570221
	0.573578	91.7915	1.70319e-05	1	152	0.572784
	0.576019	92.2798	1.75629e-05	1	153	0.57486
	0.578461	92.7681	1.80878e-05	1	154	0.57724
	0.580902	93.2564	1.8634e-05	1	155	0.580017
	0.583344	93.7446	1.91864e-05	1	156	0.582428
	0.585785	94.2329	1.96289e-05	1	157	0.584595
	0.588226	94.7212	2.0285e-05	1	158	0.587036
	0.590668	95.2095	2.0755e-05	1	159	0.589325
	0.593109	95.6978	2.13409e-05	1	160	0.591888
	0.595551	96.186	2.19452e-05	1	161	0.594238
	0.597992	96.6743	2.24945e-05	1	162	0.596649
	0.600433	97.1626	2.2998e-05	1	163	0.599396
	0.602875	97.6509	2.35138e-05	1	164	0.601746
	0.605316	98.1392	2.41211e-05	1	165	0.60434
	0.607758	98.6275	2.44995e-05	1	166	0.606506
	0.610199	99.1157	2.51587e-05	1	167	0.609344
	0.61264	99.604	2.56622e-05	1	168	0.611633
	0.615082	100.092	2.61627e-05	1	169	0.613922
	0.617523	100.581	2.66937e-05	1	170	0.616577
	0.619965	101.069	2.71515e-05	1	171	0.618774
	0.622406	101.557	2.76428e-05	1	172	0.621216
	0.624847	102.045	2.80884e-05	1	173	0.62384
	0.627289	102.534	2.85767e-05	1	174	0.626251
	0.62973	103.022	2.89093e-05	1	175	0.628632
	0.632172	103.51	2.95319e-05	1	176	0.630829
	0.634613	103.999	2.98096e-05	1	177	0.633514
	0.637054	104.487	3.01788e-05	1	178	0.636383
	0.639496	104.975	3.04962e-05	1	179	0.638794
	0.641937	105.463	3.08075e-05	1	180	0.640808
	0.644379	105.952	3.11462e-05	1	181	0.643311
	0.64682	106.44	3.14148e-05	1	182	0.645477
	0.649261	106.928	3.16528e-05	1	183	0.648071
	0.651703	107.417	3.18573e-05	1	184	0.65033
	0.654144	107.905	3.19794e-05	1	185	0.653259
	0.656586	108.393	3.21411e-05	1	186	0.655548
	0.659027	108.881	3.22754e-05	1	187	0.657715
	0.661469	109.37	3.23853e-05	1	188	0.660309
	0.66391	109.858	3.24768e-05	1	189	0.662445
	0.666351	110.346	3.24738e-05	1	190	0.665375
	0.668793	110.834	3.24585e-05	1	191	0.667297
	0.671234	111.323	3.25104e-05	1	192	0.669952
	0.673676	111.811	3.24097e-05	1	193	0.672455
	0.676117	112.299	3.23425e-05	1	194	0.674652
	0.678558	112.788	3.22235e-05	1	195	0.677002
	0.681	113.276	3.2077e-05	1	196	0.680298
	0.683441	113.764	3.18817e-05	1	197	0.68219
	0.685883	114.252	3.17017e-05	1	198	0.684662
	0.688324	114.741	3.14301e-05	1	199	0.686829
	0.690765	115.229	3.11737e-05	1	200	0.689606
	0.693207	115.717	3.09204e-05	1	201	0.691986
	0.695648	116.206	3.06244e-05	1	202	0.694336
	0.69809	116.694	3.02338e-05	1	203	0.697266
	0.700531	117.182	2.9953e-05	1	204	0.699615
	0.702972	117.67	2.95502e-05	1	205	0.701843
	0.705414	118.159	2.91565e-05	1	206	0.704071
	0.707855	118.647	2.87231e-05	1	207	0.70636
	0.710297	119.135	2.8302e-05	1	208	0.709229
	0.712738	119.624	2.79144e-05	1	209	0.711548
	0.715179	120.112	2.7478e-05	1	210	0.713684
	0.717621	120.6	2.7063e-05	1	211	0.716705
	0.720062	121.088	2.66327e-05	1	212	0.718903
	0.722504	121.577	2.62634e-05	1	213	0.721344
	0.724945	122.065	2.58881e-05	1	214	0.723541
	0.727386	122.553	2.54272e-05	1	215	0.725891
	0.729828	123.042	2.50519e-05	1	216	0.728333
	0.732269	123.53	2.47192e-05	1	217	0.73056
	0.734711	124.018	2.43561e-05	1	218	0.733521
	0.737152	124.506	2.40723e-05	1	219	0.736298
	0.739594	124.995	2.37335e-05	1	220	0.737976
	0.742035	125.483	2.34924e-05	1	221	0.740479
	0.744476	125.971	2.32361e-05	1	222	0.742706
	0.746918	126.459	2.30225e-05	1	223	0.745697
	0.749359	126.948	2.28119e-05	1	224	0.747864
	0.751801	127.436	2.26227e-05	1	225	0.749817
	0.754242	127.924	2.24854e-05	1	226	0.751953
	0.756683	128.413	2.23358e-05	1	227	0.755005
	0.759125	128.901	2.22198e-05	1	228	0.756226
	0.761566	129.389	2.20978e-05	1	229	0.759277
	0.764008	129.877	2.19727e-05	1	230	0.762939
	0.766449	130.366	2.19452e-05	1	231	0.764465
	0.76889	130.854	2.18445e-05	1	232	0.767212
	0.771332	131.342	2.1759e-05	1	233	0.769958
	0.773773	131.831	2.16827e-05	1	234	0.770874
	0.776215	132.319	2.16278e-05	1	235	0.775452
	0.778656	132.807	2.15576e-05	1	236	0.776978
	0.781097	133.295	2.15363e-05	1	237	0.779114
	0.783539	133.784	2.14905e-05	1	238	0.78125
	0.78598	134.272	2.13867e-05	1	239	0.784607
	0.788422	134.76	2.14691e-05	1	240	0.786743
	0.790863	135.249	2.13867e-05	1	241	0.788574
	0.793304	135.737	2.13409e-05	1	242	0.791321
	0.795746	136.225	2.13593e-05	1	243	0.793762
	0.798187	136.713	2.13623e-05	1	244	0.796204
	0.800629	137.202	2.13379e-05	1	245	0.799255
	0.80307	137.69	2.13318e-05	1	246	0.802002
	0.805511	138.178	2.13531e-05	1	247	0.803223
	0.807953	138.666	2.1344e-05	1	248	0.806274
	0.810394	139.155	2.14233e-05	1	249	0.809631
	0.812836	139.643	2.13684e-05	1	250	0.810852
	0.815277	140.131	2.14111e-05	1	251	0.813904
	0.817719	140.62	2.13959e-05	1	252	0.81604
	0.82016	141.108	2.14355e-05	1	253	0.817261
	0.822601	141.596	2.13898e-05	1	254	0.819092
	0.825043	142.084	2.14111e-05	1	255	0.823059
	0.827484	142.573	2.14203e-05	1	256	0.825806
	0.829926	143.061	2.14722e-05	1	257	0.827637
	0.832367	143.549	2.14935e-05	1	258	0.830688
	0.834808	144.038	2.14417e-05	1	259	0.831604
	0.83725	144.526	2.14966e-05	1	260	0.835571
	0.839691	145.014	2.15363e-05	1	261	0.838013
	0.842133	145.502	2.15485e-05	1	262	0.840149
	0.844574	145.991	2.15149e-05	1	263	0.842285
	0.847015	146.479	2.15179e-05	1	264	0.845337
	0.849457	146.967	2.1579e-05	1	265	0.848389
	0.851898	147.456	2.15668e-05	1	266	0.849609
	0.85434	147.944	2.15454e-05	1	267	0.852966
	0.856781	148.432	2.15515e-05	1	268	0.855408
	0.859222	148.92	2.1579e-05	1	269	0.857544
	0.861664	149.409	2.15668e-05	1	270	0.860596
	0.864105	149.897	2.16095e-05	1	271	0.862427
	0.866547	150.385	2.15881e-05	1	272	0.863953
	0.868988	150.874	2.16095e-05	1	273	0.86731
	0.871429	151.362	2.16187e-05	1	274	0.869141
	0.873871	151.85	2.16492e-05	1	275	0.872192
	0.876312	152.338	2.16309e-05	1	276	0.874939
	0.878754	152.827	2.16644e-05	1	277	0.87616
	0.881195	153.315	2.16797e-05	1	278	0.879517
	0.883636	153.803	2.16675e-05	1	279	0.882568
	0.886078	154.291	2.16431e-05	1	280	0.884705
	0.888519	154.78	2.16583e-05	1	281	0.88623
	0.890961	155.268	2.16766e-05	1	282	0.888977
	0.893402	155.756	2.16858e-05	1	283	0.891418
	0.895844	156.245	2.17346e-05	1	284	0.89447
	0.898285	156.733	2.16736e-05	1	285	0.896301
	0.900726	157.221	2.16644e-05	1	286	0.898743
	0.903168	157.709	2.1698e-05	1	287	0.901794
	0.905609	158.198	2.1698e-05	1	288	0.903015
	0.908051	158.686	2.16888e-05	1	289	0.904541
	0.910492	159.174	2.16522e-05	1	290	0.908813
	0.912933	159.663	2.16949e-05	1	291	0.910645
	0.915375	160.151	2.17194e-05	1	292	0.913086
	0.917816	160.639	2.16522e-05	1	293	0.915833
	0.920258	161.127	2.16095e-05	1	294	0.917969
	0.922699	161.616	2.16614e-05	1	295	0.921021
	0.92514	162.104	2.16431e-05	1	296	0.922241
	0.927582	162.592	2.164e-05	1	297	0.925293
	0.930023	163.081	2.16034e-05	1	298	0.928955
	0.932465	163.569	2.15912e-05	1	299	0.930481
	0.934906	164.057	2.16125e-05	1	300	0.932617
	0.937347	164.545	2.164e-05	1	301	0.935059
	0.939789	165.034	2.1582e-05	1	302	0.93811
	0.94223	165.522	2.15515e-05	1	303	0.940857
	0.944672	166.01	2.15912e-05	1	304	0.942078
	0.947113	166.499	2.16187e-05	1	305	0.945435
	0.949554	166.987	2.16095e-05	1	306	0.947876
	0.951996	167.475	2.16095e-05	1	307	0.950012
	0.954437	167.963	2.1637e-05	1	308	0.951843
	0.956879	168.452	2.16705e-05	1	309	0.95459
	0.95932	168.94	2.16766e-05	1	310	0.956726
	0.961761	169.428	2.1637e-05	1	311	0.959167
	0.964203	169.916	2.16583e-05	1	312	0.962219
	0.966644	170.405	2.17163e-05	1	313	0.963135
	0.969086	170.893	2.17285e-05	1	314	0.966492
	0.971527	171.381	2.17224e-05	1	315	0.969849
	0.973969	171.87	2.17163e-05	1	316	0.97229
	0.97641	172.358	2.17896e-05	1	317	0.974426
	0.978851	172.846	2.17682e-05	1	318	0.977173
	0.981293	173.334	2.17773e-05	1	319	0.979309
	0.983734	173.823	2.17682e-05	1	320	0.98053
	0.986176	174.311	2.1756e-05	1	321	0.984192
	0.988617	174.799	2.18323e-05	1	322	0.986633
	0.991058	175.288	2.18536e-05	1	323	0.990601
	0.9935	175.776	2.18262e-05	1	324	0.990601
	0.995941	176.264	2.19086e-05	1	325	0.994568
	0.998383	176.752	2.19635e-05	1	326	0.996399
	1.00082	177.241	2.19696e-05	1	327	0.998535
	0.998383	177.729	2.08252e-05	1	328	0.996094
	0.995941	178.217	1.99829e-05	1	329	0.993652
	0.9935	178.706	1.9342e-05	1	330	0.990906
	0.991058	179.194	1.88721e-05	1	331	0.98877
	0.988617	179.682	1.84631e-05	1	332	0.986938
	0.986176	180.17	1.81305e-05	1	333	0.983887
	0.983734	180.659	1.78589e-05	1	334	0.981445
	0.981293	181.147	1.76392e-05	1	335	0.978699
	0.978851	181.635	1.74164e-05	1	336	0.977173
	0.97641	182.124	1.72577e-05	1	337	0.973816
	0.973969	182.612	1.70441e-05	1	338	0.97168
	0.971527	183.1	1.69586e-05	1	339	0.969543
	0.969086	183.588	1.68182e-05	1	340	0.966187
	0.966644	184.077	1.6687e-05	1	341	0.96405
	0.964203	184.565	1.65161e-05	1	342	0.96283
	0.961761	185.053	1.64825e-05	1	343	0.959473
	0.95932	185.541	1.63757e-05	1	344	0.957642
	0.956879	186.03	1.62598e-05	1	345	0.95459
	0.954437	186.518	1.61621e-05	1	346	0.951233
	0.951996	187.006	1.61041e-05	1	347	0.949707
	0.949554	187.495	1.60522e-05	1	348	0.948181
	0.947113	187.983	1.59851e-05	1	349	0.943604
	0.944672	188.471	1.59027e-05	1	350	0.942383
	0.94223	188.959	1.58661e-05	1	351	0.939331
	0.939789	189.448	1.58234e-05	1	352	0.937805
	0.937347	189.936	1.57684e-05	1	353	0.935669
	0.934906	190.424	1.56738e-05	1	354	0.931396
	0.932465	190.913	1.56616e-05	1	355	0.928955
	0.930023	191.401	1.56036e-05	1	356	0.92804
	0.927582	191.889	1.55518e-05	1	357	0.925293
	0.92514	192.377	1.54999e-05	1	358	0.922546
	0.922699	192.866	1.5451e-05	1	359	0.921326
	0.920258	193.354	1.53717e-05	1	360	0.919189
	0.917816	193.842	1.53992e-05	1	361	0.915527
	0.915375	194.331	1.53198e-05	1	362	0.913391
	0.912933	194.819	1.52649e-05	1	363	0.91095
	0.910492	195.307	1.52649e-05	1	364	0.907898
	0.908051	195.795	1.52252e-05	1	365	0.905151
	0.905609	196.284	1.51703e-05	1	366	0.90332
	0.903168	196.772	1.50909e-05	1	367	0.901489
	0.900726	197.26	1.50635e-05	1	368	0.898743
	0.898285	197.748	1.50574e-05	1	369	0.896301
	0.895844	198.237	1.50085e-05	1	370	0.894165
	0.893402	198.725	1.49567e-05	1	371	0.891724
	0.890961	199.213	1.49139e-05	1	372	0.889587
	0.888519	199.702	1.48987e-05	1	373	0.886841
	0.886078	200.19	1.48499e-05	1	374	0.884094
	0.883636	200.678	1.48438e-05	1	375	0.881348
	0.881195	201.166	1.47156e-05	1	376	0.878906
	0.878754	201.655	1.46973e-05	1	377	0.876465
	0.876312	202.143	1.46851e-05	1	378	0.873718
	0.873871	202.631	1.46301e-05	1	379	0.872192
	0.871429	203.12	1.45813e-05	1	380	0.869446
	0.868988	203.608	1.45508e-05	1	381	0.867615
	0.866547	204.096	1.44897e-05	1	382	0.864258
	0.864105	204.584	1.44653e-05	1	383	0.862427
	0.861664	205.073	1.43768e-05	1	384	0.859985
	0.859222	205.561	1.43341e-05	1	385	0.857239
	0.856781	206.049	1.42853e-05	1	386	0.856018
	0.85434	206.538	1.42487e-05	1	387	0.852966
	0.851898	207.026	1.4209e-05	1	388	0.849915
	0.849457	207.514	1.41113e-05	1	389	0.847473
	0.847015	208.002	1.40594e-05	1	390	0.844727
	0.844574	208.491	1.40228e-05	1	391	0.842285
	0.842133	208.979	1.40076e-05	1	392	0.840454
	0.839691	209.467	1.39221e-05	1	393	0.838318
	0.83725	209.956	1.3858e-05	1	394	0.835876
	0.834808	210.444	1.38641e-05	1	395	0.832825
	0.832367	210.932	1.38062e-05	1	396	0.830688
	0.829926	211.42	1.37665e-05	1	397	0.827332
	0.827484	211.909	1.37146e-05	1	398	0.826111
	0.825043	212.397	1.37207e-05	1	399	0.823364
	0.822601	212.885	1.36963e-05	1	400	0.820007
	0.82016	213.373	1.3678e-05	1	401	0.819092
	0.817719	213.862	1.35834e-05	1	402	0.81543
	0.815277	214.35	1.3559e-05	1	403	0.812683
	0.812836	214.838	1.35742e-05	1	404	0.810242
	0.810394	215.327	1.35223e-05	1	405	0.808716
	0.807953	215.815	1.34613e-05	1	406	0.805969
	0.805511	216.303	1.34186e-05	1	407	0.803528
	0.80307	216.791	1.34033e-05	1	408	0.802002
	0.800629	217.28	1.33606e-05	1	409	0.79834
	0.798187	217.768	1.32751e-05	1	410	0.796204
	0.795746	218.256	1.32202e-05	1	411	0.794373
	0.793304	218.745	1.31653e-05	1	412	0.792236
	0.790863	219.233	1.315e-05	1	413	0.789185
	0.788422	219.721	1.30859e-05	1	414	0.786743
	0.78598	220.209	1.29578e-05	1	415	0.784302
	0.783539	220.698	1.29242e-05	1	416	0.781555
	0.781097	221.186	1.28571e-05	1	417	0.779114
	0.778656	221.674	1.27899e-05	1	418	0.776367
	0.776215	222.163	1.26556e-05	1	419	0.774536
	0.773773	222.651	1.25732e-05	1	420	0.77301
	0.771332	223.139	1.25061e-05	1	421	0.769348
	0.76889	223.627	1.24176e-05	1	422	0.767822
	0.766449	224.116	1.23077e-05	1	423	0.765381
	0.764008	224.604	1.21948e-05	1	424	0.761719
	0.761566	225.092	1.2088e-05	1	425	0.759583
	0.759125	225.581	1.19812e-05	1	426	0.759277
	0.756683	226.069	1.18866e-05	1	427	0.7547
	0.754242	226.557	1.17126e-05	1	428	0.751343
	0.751801	227.045	1.15936e-05	1	429	0.750122
	0.749359	227.534	1.1496e-05	1	430	0.74823
	0.746918	228.022	1.13281e-05	1	431	0.74585
	0.744476	228.51	1.11816e-05	1	432	0.742737
	0.742035	228.998	1.1026e-05	1	433	0.74054
	0.739594	229.487	1.08795e-05	1	434	0.738281
	0.737152	229.975	1.07025e-05	1	435	0.73584
	0.734711	230.463	1.05072e-05	1	436	0.733337
	0.732269	230.952	1.02905e-05	1	437	0.730988
	0.729828	231.44	1.01196e-05	1	438	0.728363
	0.727386	231.928	9.90601e-06	1	439	0.725983
	0.724945	232.416	9.65881e-06	1	440	0.723694
	0.722504	232.905	9.4635e-06	1	441	0.720947
	0.720062	233.393	9.20715e-06	1	442	0.718842
	0.717621	233.881	8.98132e-06	1	443	0.716644
	0.715179	234.37	8.73413e-06	1	444	0.712921
	0.712738	234.858	8.43506e-06	1	445	0.711517
	0.710297	235.346	8.15735e-06	1	446	0.70929
	0.707855	235.834	7.89795e-06	1	447	0.70636
	0.705414	236.323	7.59277e-06	1	448	0.704285
	0.702972	236.811	7.23267e-06	1	449	0.701599
	0.700531	237.299	6.97021e-06	1	450	0.699402
	0.69809	237.788	6.62842e-06	1	451	0.696777
	0.695648	238.276	6.28052e-06	1	452	0.694611
	0.693207	238.764	5.93262e-06	1	453	0.691925
	0.690765	239.252	5.56946e-06	1	454	0.689789
	0.688324	239.741	5.19104e-06	1	455	0.686707
	0.685883	240.229	4.80957e-06	1	456	0.684906
	0.683441	240.717	4.42444e-06	1	457	0.682526
	0.681	241.206	3.91876e-06	1	458	0.679596
	0.678558	241.694	3.58826e-06	1	459	0.677429
	0.676117	242.182	3.14819e-06	1	460	0.674805
	0.673676	242.67	2.73621e-06	1	461	0.672424
	0.671234	243.159	2.26624e-06	1	462	0.670135
	0.668793	243.647	1.81427e-06	1	463	0.667328
	0.666351	244.135	1.32813e-06	1	464	0.664886
	0.66391	244.623	8.37402e-07	1	465	0.662842
	0.661469	245.112	3.69568e-07	1	466	0.660309
	0.659027	245.6	-1.69373e-07	1	467	0.657288
	0.656586	246.088	-6.88477e-07	1	468	0.655487
	0.654144	246.577	-1.21796e-06	1	469	0.653076
	0.651703	247.065	-1.74713e-06	1	470	0.650635
	0.649261	247.553	-2.30713e-06	1	471	0.647827
	0.64682	248.041	-2.8714e-06	1	472	0.645844
	0.644379	248.53	-3.44971e-06	1	473	0.64328
	0.641937	249.018	-4.01672e-06	1	474	0.640656
	0.639496	249.506	-4.60815e-06	1	475	0.638092
	0.637054	249.995	-5.20325e-06	1	476	0.635834
	0.634613	250.483	-5.78308e-06	1	477	0.633514
	0.632172	250.971	-6.39648e-06	1	478	0.631683
	0.62973	251.459	-6.98547e-06	1	479	0.62851
	0.627289	251.948	-7.62634e-06	1	480	0.62619
	0.624847	252.436	-8.29163e-06	1	481	0.623688
	0.622406	252.924	-8.92639e-06	1	482	0.621246
	0.619965	253.413	-9.552e-06	1	483	0.618896
	0.617523	253.901	-1.01837e-05	1	484	0.616272
	0.615082	254.389	-1.08032e-05	1	485	0.614136
	0.61264	254.877	-1.14319e-05	1	486	0.610229
	0.610199	255.366	-1.20331e-05	1	487	0.609009
	0.607758	255.854	-1.26709e-05	1	488	0.606415
	0.605316	256.342	-1.32874e-05	1	489	0.604279
	0.602875	256.83	-1.38763e-05	1	490	0.601959
	0.600433	257.319	-1.44714e-05	1	491	0.599304
	0.597992	257.807	-1.50452e-05	1	492	0.597137
	0.595551	258.295	-1.56067e-05	1	493	0.594116
	0.593109	258.784	-1.6156e-05	1	494	0.592133
	0.590668	259.272	-1.67023e-05	1	495	0.589355
	0.588226	259.76	-1.71967e-05	1	496	0.586731
	0.585785	260.248	-1.76392e-05	1	497	0.584839
	0.583344	260.737	-1.81091e-05	1	498	0.582031
	0.580902	261.225	-1.85425e-05	1	499	0.57959
	0.578461	261.713	-1.89209e-05	1	500	0.577423
	0.576019	262.202	-1.93268e-05	1	501	0.575073
	0.573578	262.69	-1.96167e-05	1	502	0.572754
	0.571136	263.178	-1.98975e-05	1	503	0.569855
	0.568695	263.666	-2.01721e-05	1	504	0.567749
	0.566254	264.155	-2.02972e-05	1	505	0.56543
	0.563812	264.643	-2.03827e-05	1	506	0.562653
	0.561371	265.131	-2.04498e-05	1	507	0.560303
	0.558929	265.62	-2.04102e-05	1	508	0.557556
	0.556488	266.108	-2.03033e-05	1	509	0.555939
	0.554047	266.596	-2.01569e-05	1	510	0.553314
	0.551605	267.084	-1.99463e-05	1	511	0.55014
	0.549164	267.573	-1.96289e-05	1	512	0.548035
	0.546722	268.061	-1.93237e-05	1	513	0.545532
	0.544281	268.549	-1.87836e-05	1	514	0.543365
	0.54184	269.038	-1.82861e-05	1	515	0.540649
	0.539398	269.526	-1.76544e-05	1	516	0.538879
	0.536957	270.014	-1.70013e-05	1	517	0.536255
	0.534515	270.502	-1.62384e-05	1	518	0.53302
	0.532074	270.991	-1.54785e-05	1	519	0.530945
	0.529633	271.479	-1.46545e-05	1	520	0.528229
	0.527191	271.967	-1.37543e-05	1	521	0.525757
	0.52475	272.455	-1.29883e-05	1	522	0.523682
	0.522308	272.944	-1.19934e-05	1	523	0.521576
	0.519867	273.432	-1.11298e-05	1	524	0.51889
	0.517426	273.92	-1.03088e-05	1	525	0.516418
	0.514984	274.409	-9.54285e-06	1	526	0.513733
	0.512543	274.897	-8.81958e-06	1	527	0.511902
	0.510101	275.385	-8.22449e-06	1	528	0.508942
	0.50766	275.873	-7.56226e-06	1	529	0.506653
	0.505219	276.362	-7.13806e-06	1	530	0.504211
	0.502777	276.85	-6.80542e-06	1	531	0.501648
	0.500336	277.338	-6.3385e-06	1	532	0.499634
	0.497894	277.827	-6.02722e-06	1	533	0.49704
	0.495453	278.315	-5.75256e-06	1	534	0.494568
	0.493011	278.803	-5.52063e-06	1	535	0.492065
	0.49057	279.291	-5.36499e-06	1	536	0.489624
	0.488129	279.78	-5.18494e-06	1	537	0.486847
	0.485687	280.268	-5.03845e-06	1	538	0.484833
	0.483246	280.756	-4.95605e-06	1	539	0.48233
	0.480804	281.245	-4.92249e-06	1	540	0.47995
	0.478363	281.733	-4.73022e-06	1	541	0.477997
	0.475922	282.221	-4.63257e-06	1	542	0.475128
	0.47348	282.709	-4.57458e-06	1	543	0.472717
	0.471039	283.198	-4.50134e-06	1	544	0.470093
	0.468597	283.686	-4.47388e-06	1	545	0.467834
	0.466156	284.174	-4.45251e-06	1	546	0.465332
	0.463715	284.663	-4.38354e-06	1	547	0.462585
	0.461273	285.151	-4.34021e-06	1	548	0.460754
	0.458832	285.639	-4.32434e-06	1	549	0.458069
	0.45639	286.127	-4.26331e-06	1	550	0.455627
	0.453949	286.616	-4.24011e-06	1	551	0.452942
	0.451508	287.104	-4.21234e-06	1	552	0.451019
	0.449066	287.592	-4.24561e-06	1	553	0.449768
	0.446625	288.08	-4.19739e-06	1	554	0.446167
	0.444183	288.569	-4.20776e-06	1	555	0.443817
	0.441742	289.057	-4.18549e-06	1	556	0.44101
	0.439301	289.545	-4.1333e-06	1	557	0.438507
	0.436859	290.034	-4.17542e-06	1	558	0.436218
	0.434418	290.522	-4.11591e-06	1	559	0.433746
	0.431976	291.01	-4.13239e-06	1	560	0.431335
	0.429535	291.498	-4.10156e-06	1	561	0.428711
	0.427094	291.987	-4.10309e-06	1	562	0.425995
	0.424652	292.475	-4.15558e-06	1	563	0.423584
	0.422211	292.963	-4.09546e-06	1	564	0.421173
	0.419769	293.452	-4.11743e-06	1	565	0.418762
	0.417328	293.94	-4.09241e-06	1	566	0.416962
	0.414886	294.428	-4.13849e-06	1	567	0.414093
	0.412445	294.916	-4.11133e-06	1	568	0.411621
	0.410004	295.405	-4.13025e-06	1	569	0.408905
	0.407562	295.893	-4.104e-06	1	570	0.406738
	0.405121	296.381	-4.09363e-06	1	571	0.40329
	0.402679	296.87	-4.13422e-06	1	572	0.401855
	0.400238	297.358	-4.13757e-06	1	573	0.39917
	0.397797	297.846	-4.1153e-06	1	574	0.397217
	0.395355	298.334	-4.1217e-06	1	575	0.394653
	0.392914	298.823	-4.10828e-06	1	576	0.391998
	0.390472	299.311	-4.11621e-06	1	577	0.389404
	0.388031	299.799	-4.08936e-06	1	578	0.38736
	0.38559	300.288	-4.14063e-06	1	579	0.384796
	0.383148	300.776	-4.06952e-06	1	580	0.382294
	0.380707	301.264	-4.13818e-06	1	581	0.380188
	0.378265	301.752	-4.11102e-06	1	582	0.377869
	0.375824	302.241	-4.0802e-06	1	583	0.374878
	0.373383	302.729	-4.13605e-06	1	584	0.372772
	0.370941	303.217	-4.15619e-06	1	585	0.370514
	0.3685	303.705	-4.26422e-06	1	586	0.368042
	0.366058	304.194	-4.12415e-06	1	587	0.365448
	0.363617	304.682	-4.09729e-06	1	588	0.36264
	0.361176	305.17	-4.15802e-06	1	589	0.360352
	0.358734	305.659	-4.11621e-06	1	590	0.35791
	0.356293	306.147	-4.14307e-06	1	591	0.355591
	0.353851	306.635	-4.14734e-06	1	592	0.353302
	0.35141	307.123	-4.14551e-06	1	593	0.350677
	0.348969	307.612	-4.16199e-06	1	594	0.348389
	0.346527	308.1	-4.31824e-06	1	595	0.345947
	0.344086	308.588	-4.12872e-06	1	596	0.343384
	0.341644	309.077	-4.12262e-06	1	597	0.341125
	0.339203	309.565	-4.09424e-06	1	598	0.338501
	0.336761	310.053	-4.20502e-06	1	599	0.336304
	0.33432	310.541	-4.11743e-06	1	600	0.333923
	0.331879	311.03	-4.19922e-06	1	601	0.331146
	0.329437	311.518	-4.21783e-06	1	602	0.328735
	0.326996	312.006	-4.16901e-06	1	603	0.326355
	0.324554	312.495	-4.25232e-06	1	604	0.323578
	0.322113	312.983	-4.14551e-06	1	605	0.321747
	0.319672	313.471	-4.19861e-06	1	606	0.319031
	0.31723	313.959	-4.16565e-06	1	607	0.316498
	0.314789	314.448	-4.16962e-06	1	608	0.313995
	0.312347	314.936	-4.20166e-06	1	609	0.311981
	0.309906	315.424	-4.23584e-06	1	610	0.30954
	0.307465	315.912	-4.23004e-06	1	611	0.30661
	0.305023	316.401	-4.20532e-06	1	612	0.304047
	0.302582	316.889	-4.17847e-06	1	613	0.301849
	0.30014	317.377	-4.18488e-06	1	614	0.299438
	0.297699	317.866	-4.20502e-06	1	615	0.296936
	0.295258	318.354	-4.21997e-06	1	616	0.294861
	0.292816	318.842	-4.31519e-06	1	617	0.292145
	0.290375	319.33	-4.16931e-06	1	618	0.28949
	0.287933	319.819	-4.24805e-06	1	619	0.286865
	0.285492	320.307	-4.28284e-06	1	620	0.284973
	0.283051	320.795	-4.32587e-06	1	621	0.282227
	0.280609	321.284	-4.22607e-06	1	622	0.280334
	0.278168	321.772	-4.31824e-06	1	623	0.277069
	0.275726	322.26	-4.30603e-06	1	624	0.275421
	0.273285	322.748	-4.37927e-06	1	625	0.272675
	0.270844	323.237	-4.22882e-06	1	626	0.270142
	0.268402	323.725	-4.34753e-06	1	627	0.268219
	0.265961	324.213	-4.30908e-06	1	628	0.265381
	0.263519	324.702	-4.40369e-06	1	629	0.263
	0.261078	325.19	-4.34265e-06	1	630	0.260468
	0.258636	325.678	-4.34662e-06	1	631	0.258118
	0.256195	326.166	-4.50745e-06	1	632	0.255432
	0.253754	326.655	-4.35791e-06	1	633	0.253021
	0.251312	327.143	-4.39453e-06	1	634	0.250977
	0.248871	327.631	-4.39148e-06	1	635	0.24823
	0.246429	328.12	-4.40979e-06	1	636	0.246185
	0.243988	328.608	-4.47693e-06	1	637	0.243408
	0.241547	329.096	-4.44641e-06	1	638	0.240723
	0.239105	329.584	-4.43115e-06	1	639	0.238556
	0.236664	330.073	-4.44641e-06	1	640	0.236603
	0.234222	330.561	-4.50134e-06	1	641	0.233917
	0.231781	331.049	-4.40369e-06	1	642	0.231354
	0.22934	331.537	-4.47693e-06	1	643	0.22879
	0.226898	332.026	-4.44031e-06	1	644	0.226776
	0.224457	332.514	-4.51355e-06	1	645	0.22406
	0.222015	333.002	-4.53796e-06	1	646	0.221741
	0.219574	333.491	-4.47693e-06	1	647	0.219116
	0.217133	333.979	-4.50439e-06	1	648	0.216827
	0.214691	334.467	-4.50745e-06	1	649	0.21402
	0.21225	334.955	-4.56543e-06	1	650	0.211456
	0.209808	335.444	-4.48608e-06	1	651	0.209259
	0.207367	335.932	-4.422e-06	1	652	0.206848
	0.204926	336.42	-4.47083e-06	1	653	0.204407
	0.202484	336.909	-4.46777e-06	1	654	0.201477
	0.200043	337.397	-4.51965e-06	1	655	0.199677
	0.202484	337.885	5.66101e-07	1	656	0.20224
