# Supplementary material for: Operando film-electrochemical EPR spectroscopy tracks radical intermediates in surface-immobilized catalysts
Source: Nat Chem. 2024 Feb 14;16(6):1015–23. doi: 10.1038/s41557-024-01450-y (PMC11636982; doi:10.1038/s41557-024-01450-y)
Supplement: Supplementary file 7 — Electrochemistry and EPR source data from FE(CV)-EPR experiments. [file 41557_2024_1450_MOESM7_ESM.zip › Source Data Fig. 4/Fig4d_FE-EPR_04_5mMMBA.xlsx]

## Sheet: Sheet1
	Potential applied (V)	Time (s)	WE(1).Current (A)	Scan	Index	WE(1).Potential (V)
	0.204926	17.7618	2.17407e-06	1	1	0.204681
	0.207367	18.2501	2.93091e-06	1	2	0.207245
	0.209808	18.7384	3.24127e-06	1	3	0.209503
	0.21225	19.2267	3.43719e-06	1	4	0.211731
	0.214691	19.7149	3.5437e-06	1	5	0.214142
	0.217133	20.2032	3.63464e-06	1	6	0.216461
	0.219574	20.6915	3.67218e-06	1	7	0.219147
	0.222015	21.1798	3.6911e-06	1	8	0.221405
	0.224457	21.6681	3.79486e-06	1	9	0.223816
	0.226898	22.1564	3.80035e-06	1	10	0.22699
	0.22934	22.6446	3.54614e-06	1	11	0.228821
	0.231781	23.1329	3.92792e-06	1	12	0.231506
	0.234222	23.6212	3.87146e-06	1	13	0.234222
	0.236664	24.1095	3.95264e-06	1	14	0.236206
	0.239105	24.5978	3.95477e-06	1	15	0.238678
	0.241547	25.086	4.0332e-06	1	16	0.241333
	0.243988	25.5743	3.92883e-06	1	17	0.243195
	0.246429	26.0626	4.00635e-06	1	18	0.245819
	0.248871	26.5509	3.96545e-06	1	19	0.248383
	0.251312	27.0392	3.81134e-06	1	20	0.250763
	0.253754	27.5274	4.06952e-06	1	21	0.25354
	0.256195	28.0157	4.09576e-06	1	22	0.255798
	0.258636	28.504	4.08905e-06	1	23	0.258423
	0.261078	28.9923	4.10553e-06	1	24	0.260651
	0.263519	29.4806	4.08264e-06	1	25	0.26297
	0.265961	29.9688	4.1394e-06	1	26	0.265106
	0.268402	30.4571	4.19159e-06	1	27	0.267517
	0.270844	30.9454	4.13544e-06	1	28	0.270386
	0.273285	31.4337	4.18732e-06	1	29	0.272644
	0.275726	31.922	4.19373e-06	1	30	0.275146
	0.278168	32.4103	4.24774e-06	1	31	0.277832
	0.280609	32.8985	4.22119e-06	1	32	0.280579
	0.283051	33.3868	4.20471e-06	1	33	0.282074
	0.285492	33.8751	4.25964e-06	1	34	0.284882
	0.287933	34.3634	4.25201e-06	1	35	0.287354
	0.290375	34.8517	4.26971e-06	1	36	0.289825
	0.292816	35.3399	4.25568e-06	1	37	0.292114
	0.295258	35.8282	4.29077e-06	1	38	0.294861
	0.297699	36.3165	4.36279e-06	1	39	0.297241
	0.30014	36.8048	4.29901e-06	1	40	0.299591
	0.302582	37.2931	4.33105e-06	1	41	0.30188
	0.305023	37.7813	4.2984e-06	1	42	0.304413
	0.307465	38.2696	4.33136e-06	1	43	0.306824
	0.309906	38.7579	4.3396e-06	1	44	0.309204
	0.312347	39.2462	4.29016e-06	1	45	0.311829
	0.314789	39.7345	4.37531e-06	1	46	0.314026
	0.31723	40.2227	4.31549e-06	1	47	0.316833
	0.319672	40.711	4.39697e-06	1	48	0.31897
	0.322113	41.1993	4.39087e-06	1	49	0.321503
	0.324554	41.6876	4.32129e-06	1	50	0.324219
	0.326996	42.1759	4.3454e-06	1	51	0.326385
	0.329437	42.6642	4.37256e-06	1	52	0.328857
	0.331879	43.1524	4.35974e-06	1	53	0.331146
	0.33432	43.6407	4.38629e-06	1	54	0.33316
	0.336761	44.129	4.36707e-06	1	55	0.336334
	0.339203	44.6173	4.36096e-06	1	56	0.338593
	0.341644	45.1056	4.3927e-06	1	57	0.34079
	0.344086	45.5938	4.42322e-06	1	58	0.343658
	0.346527	46.0821	4.37958e-06	1	59	0.345703
	0.348969	46.5704	4.41528e-06	1	60	0.348145
	0.35141	47.0587	4.40125e-06	1	61	0.350769
	0.353851	47.547	4.40094e-06	1	62	0.353088
	0.356293	48.0352	4.38019e-06	1	63	0.355835
	0.358734	48.5235	4.40155e-06	1	64	0.358215
	0.361176	49.0118	4.43878e-06	1	65	0.360504
	0.363617	49.5001	4.30328e-06	1	66	0.363098
	0.366058	49.9884	4.45862e-06	1	67	0.365479
	0.3685	50.4766	4.44641e-06	1	68	0.367249
	0.370941	50.9649	4.45923e-06	1	69	0.370239
	0.373383	51.4532	4.50623e-06	1	70	0.373016
	0.375824	51.9415	4.44641e-06	1	71	0.375275
	0.378265	52.4298	4.45862e-06	1	72	0.377258
	0.380707	52.9181	4.49097e-06	1	73	0.379883
	0.383148	53.4063	4.49097e-06	1	74	0.382324
	0.38559	53.8946	4.35608e-06	1	75	0.384888
	0.388031	54.3829	4.56085e-06	1	76	0.38739
	0.390472	54.8712	4.52271e-06	1	77	0.389648
	0.392914	55.3595	4.54834e-06	1	78	0.391846
	0.395355	55.8477	4.54681e-06	1	79	0.394958
	0.397797	56.336	4.51233e-06	1	80	0.396423
	0.400238	56.8243	4.58374e-06	1	81	0.399231
	0.402679	57.3126	4.58038e-06	1	82	0.401978
	0.405121	57.8009	4.60693e-06	1	83	0.404602
	0.407562	58.2891	4.62036e-06	1	84	0.406891
	0.410004	58.7774	4.62952e-06	1	85	0.409058
	0.412445	59.2657	4.67834e-06	1	86	0.411682
	0.414886	59.754	4.69055e-06	1	87	0.414185
	0.417328	60.2423	4.70276e-06	1	88	0.41687
	0.419769	60.7305	4.70581e-06	1	89	0.418945
	0.422211	61.2188	4.72107e-06	1	90	0.421265
	0.424652	61.7071	4.75769e-06	1	91	0.424103
	0.427094	62.1954	4.81873e-06	1	92	0.426514
	0.429535	62.6837	4.77295e-06	1	93	0.428894
	0.431976	63.172	4.84924e-06	1	94	0.431213
	0.434418	63.6602	4.88281e-06	1	95	0.433411
	0.436859	64.1485	4.90417e-06	1	96	0.436218
	0.439301	64.6368	4.94995e-06	1	97	0.438599
	0.441742	65.1251	4.97437e-06	1	98	0.440826
	0.444183	65.6134	4.99268e-06	1	99	0.443298
	0.446625	66.1016	5.08118e-06	1	100	0.445618
	0.449066	66.5899	5.10559e-06	1	101	0.448334
	0.451508	67.0782	5.14832e-06	1	102	0.450592
	0.453949	67.5665	5.16052e-06	1	103	0.453094
	0.45639	68.0548	5.27954e-06	1	104	0.45575
	0.458832	68.543	5.32227e-06	1	105	0.457733
	0.461273	69.0313	5.35583e-06	1	106	0.460083
	0.463715	69.5196	5.41992e-06	1	107	0.462799
	0.466156	70.0079	5.49316e-06	1	108	0.465607
	0.468597	70.4962	5.57556e-06	1	109	0.46756
	0.471039	70.9845	5.63354e-06	1	110	0.470062
	0.47348	71.4727	5.68237e-06	1	111	0.472504
	0.475922	71.961	5.68542e-06	1	112	0.475311
	0.478363	72.4493	5.896e-06	1	113	0.477386
	0.480804	72.9376	5.96313e-06	1	114	0.479279
	0.483246	73.4259	6.06079e-06	1	115	0.482605
	0.485687	73.9141	6.15845e-06	1	116	0.485138
	0.488129	74.4024	6.28357e-06	1	117	0.487
	0.49057	74.8907	6.44226e-06	1	118	0.489685
	0.493011	75.379	6.50635e-06	1	119	0.492188
	0.495453	75.8673	6.66199e-06	1	120	0.494781
	0.497894	76.3555	6.69861e-06	1	121	0.496918
	0.500336	76.8438	6.97937e-06	1	122	0.49939
	0.502777	77.3321	7.11975e-06	1	123	0.50177
	0.505219	77.8204	7.2937e-06	1	124	0.504395
	0.50766	78.3087	7.48291e-06	1	125	0.507172
	0.510101	78.7969	7.67212e-06	1	126	0.509094
	0.512543	79.2852	7.88574e-06	1	127	0.511627
	0.514984	79.7735	8.08105e-06	1	128	0.513824
	0.517426	80.2618	8.34351e-06	1	129	0.515991
	0.519867	80.7501	8.58459e-06	1	130	0.518707
	0.522308	81.2384	8.87451e-06	1	131	0.521698
	0.52475	81.7266	9.14001e-06	1	132	0.523621
	0.527191	82.2149	9.41772e-06	1	133	0.526276
	0.529633	82.7032	9.76563e-06	1	134	0.527954
	0.532074	83.1915	1.00952e-05	1	135	0.531311
	0.534515	83.6798	1.04034e-05	1	136	0.533386
	0.536957	84.168	1.07635e-05	1	137	0.536255
	0.539398	84.6563	1.11389e-05	1	138	0.53775
	0.54184	85.1446	1.15295e-05	1	139	0.54071
	0.544281	85.6329	1.19293e-05	1	140	0.543549
	0.546722	86.1212	1.23688e-05	1	141	0.545898
	0.549164	86.6094	1.27808e-05	1	142	0.548035
	0.551605	87.0977	1.32751e-05	1	143	0.550934
	0.554047	87.586	1.37482e-05	1	144	0.55307
	0.556488	88.0743	1.42242e-05	1	145	0.555237
	0.558929	88.5626	1.47491e-05	1	146	0.558197
	0.561371	89.0508	1.52527e-05	1	147	0.560425
	0.563812	89.5391	1.57959e-05	1	148	0.5625
	0.566254	90.0274	1.62811e-05	1	149	0.565155
	0.568695	90.5157	1.6925e-05	1	150	0.567322
	0.571136	91.004	1.75079e-05	1	151	0.570221
	0.573578	91.4923	1.8103e-05	1	152	0.572601
	0.576019	91.9805	1.87042e-05	1	153	0.575348
	0.578461	92.4688	1.92963e-05	1	154	0.577454
	0.580902	92.9571	1.99432e-05	1	155	0.57962
	0.583344	93.4454	2.05505e-05	1	156	0.582245
	0.585785	93.9337	2.1228e-05	1	157	0.584747
	0.588226	94.4219	2.17285e-05	1	158	0.58725
	0.590668	94.9102	2.24792e-05	1	159	0.589478
	0.593109	95.3985	2.3114e-05	1	160	0.592224
	0.595551	95.8868	2.38098e-05	1	161	0.594452
	0.597992	96.3751	2.44476e-05	1	162	0.596771
	0.600433	96.8633	2.51282e-05	1	163	0.599243
	0.602875	97.3516	2.58057e-05	1	164	0.601898
	0.605316	97.8399	2.65015e-05	1	165	0.604126
	0.607758	98.3282	2.71759e-05	1	166	0.606842
	0.610199	98.8165	2.78076e-05	1	167	0.609131
	0.61264	99.3047	2.84882e-05	1	168	0.611572
	0.615082	99.793	2.91534e-05	1	169	0.614227
	0.617523	100.281	2.98309e-05	1	170	0.615845
	0.619965	100.77	3.04749e-05	1	171	0.618683
	0.622406	101.258	3.11462e-05	1	172	0.621246
	0.624847	101.746	3.18024e-05	1	173	0.623688
	0.627289	102.234	3.25348e-05	1	174	0.625763
	0.62973	102.723	3.31451e-05	1	175	0.628967
	0.632172	103.211	3.37494e-05	1	176	0.63092
	0.634613	103.699	3.43842e-05	1	177	0.633759
	0.637054	104.188	3.49823e-05	1	178	0.635986
	0.639496	104.676	3.5611e-05	1	179	0.638123
	0.641937	105.164	3.61816e-05	1	180	0.640533
	0.644379	105.652	3.67737e-05	1	181	0.643341
	0.64682	106.141	3.7326e-05	1	182	0.645905
	0.649261	106.629	3.79852e-05	1	183	0.648071
	0.651703	107.117	3.84827e-05	1	184	0.650574
	0.654144	107.606	3.91266e-05	1	185	0.652771
	0.656586	108.094	3.96027e-05	1	186	0.655518
	0.659027	108.582	4.01581e-05	1	187	0.657745
	0.661469	109.07	4.07104e-05	1	188	0.660156
	0.66391	109.559	4.12262e-05	1	189	0.662628
	0.666351	110.047	4.16931e-05	1	190	0.6651
	0.668793	110.535	4.22668e-05	1	191	0.66748
	0.671234	111.023	4.27246e-05	1	192	0.669983
	0.673676	111.512	4.31702e-05	1	193	0.672699
	0.676117	112	4.36676e-05	1	194	0.674805
	0.678558	112.488	4.39941e-05	1	195	0.677338
	0.681	112.977	4.45068e-05	1	196	0.67984
	0.683441	113.465	4.50317e-05	1	197	0.682281
	0.685883	113.953	4.54437e-05	1	198	0.684906
	0.688324	114.441	4.5871e-05	1	199	0.687317
	0.690765	114.93	4.63257e-05	1	200	0.689819
	0.693207	115.418	4.66614e-05	1	201	0.692078
	0.695648	115.906	4.70245e-05	1	202	0.694397
	0.69809	116.395	4.74152e-05	1	203	0.696686
	0.700531	116.883	4.76807e-05	1	204	0.699432
	0.702972	117.371	4.81201e-05	1	205	0.701874
	0.705414	117.859	4.84802e-05	1	206	0.70401
	0.707855	118.348	4.87335e-05	1	207	0.70636
	0.710297	118.836	4.90936e-05	1	208	0.709015
	0.712738	119.324	4.9408e-05	1	209	0.711914
	0.715179	119.813	4.96521e-05	1	210	0.71405
	0.717621	120.301	4.98962e-05	1	211	0.716431
	0.720062	120.789	5.02319e-05	1	212	0.718506
	0.722504	121.277	5.04761e-05	1	213	0.720978
	0.724945	121.766	5.07507e-05	1	214	0.723419
	0.727386	122.254	5.10254e-05	1	215	0.725769
	0.729828	122.742	5.13306e-05	1	216	0.728668
	0.732269	123.231	5.15137e-05	1	217	0.730774
	0.734711	123.719	5.17273e-05	1	218	0.733704
	0.737152	124.207	5.18494e-05	1	219	0.735596
	0.739594	124.695	5.2063e-05	1	220	0.738495
	0.742035	125.184	5.22766e-05	1	221	0.740601
	0.744476	125.672	5.23987e-05	1	222	0.743073
	0.746918	126.16	5.26123e-05	1	223	0.745453
	0.749359	126.648	5.28259e-05	1	224	0.748352
	0.751801	127.137	5.30701e-05	1	225	0.750122
	0.754242	127.625	5.32532e-05	1	226	0.752563
	0.756683	128.113	5.34058e-05	1	227	0.755615
	0.759125	128.602	5.34363e-05	1	228	0.757446
	0.761566	129.09	5.36804e-05	1	229	0.759888
	0.764008	129.578	5.38025e-05	1	230	0.762634
	0.766449	130.066	5.39246e-05	1	231	0.764771
	0.76889	130.555	5.40161e-05	1	232	0.766907
	0.771332	131.043	5.42297e-05	1	233	0.769958
	0.773773	131.531	5.43213e-05	1	234	0.772095
	0.776215	132.02	5.44739e-05	1	235	0.774841
	0.778656	132.508	5.44739e-05	1	236	0.776672
	0.781097	132.996	5.45959e-05	1	237	0.779724
	0.783539	133.484	5.4718e-05	1	238	0.78186
	0.78598	133.973	5.48401e-05	1	239	0.784607
	0.788422	134.461	5.49316e-05	1	240	0.786133
	0.790863	134.949	5.49316e-05	1	241	0.788574
	0.793304	135.438	5.50537e-05	1	242	0.793152
	0.795746	135.926	5.51453e-05	1	243	0.793457
	0.798187	136.414	5.53284e-05	1	244	0.795288
	0.800629	136.902	5.52979e-05	1	245	0.799255
	0.80307	137.391	5.54199e-05	1	246	0.801392
	0.805511	137.879	5.54199e-05	1	247	0.803528
	0.807953	138.367	5.55115e-05	1	248	0.804749
	0.810394	138.856	5.55725e-05	1	249	0.8078
	0.812836	139.344	5.55725e-05	1	250	0.811157
	0.815277	139.832	5.56641e-05	1	251	0.813293
	0.817719	140.32	5.57556e-05	1	252	0.815735
	0.82016	140.809	5.57556e-05	1	253	0.817566
	0.822601	141.297	5.57251e-05	1	254	0.820313
	0.825043	141.785	5.57861e-05	1	255	0.823059
	0.827484	142.273	5.58167e-05	1	256	0.826111
	0.829926	142.762	5.58472e-05	1	257	0.827637
	0.832367	143.25	5.57556e-05	1	258	0.830688
	0.834808	143.738	5.58167e-05	1	259	0.833435
	0.83725	144.227	5.58777e-05	1	260	0.835876
	0.839691	144.715	5.59082e-05	1	261	0.838013
	0.842133	145.203	5.58472e-05	1	262	0.840759
	0.844574	145.691	5.58167e-05	1	263	0.842896
	0.847015	146.18	5.58777e-05	1	264	0.844116
	0.849457	146.668	5.58777e-05	1	265	0.847473
	0.851898	147.156	5.58472e-05	1	266	0.85083
	0.85434	147.645	5.57556e-05	1	267	0.852661
	0.856781	148.133	5.57861e-05	1	268	0.854492
	0.859222	148.621	5.57861e-05	1	269	0.857544
	0.861664	149.109	5.58472e-05	1	270	0.85968
	0.864105	149.598	5.57556e-05	1	271	0.862122
	0.866547	150.086	5.58472e-05	1	272	0.864258
	0.868988	150.574	5.57251e-05	1	273	0.86731
	0.871429	151.063	5.57861e-05	1	274	0.870056
	0.873871	151.551	5.56641e-05	1	275	0.871582
	0.876312	152.039	5.57251e-05	1	276	0.873718
	0.878754	152.527	5.57556e-05	1	277	0.87616
	0.881195	153.016	5.56946e-05	1	278	0.878906
	0.883636	153.504	5.56641e-05	1	279	0.881042
	0.886078	153.992	5.56335e-05	1	280	0.884705
	0.888519	154.481	5.57251e-05	1	281	0.88623
	0.890961	154.969	5.57251e-05	1	282	0.888367
	0.893402	155.457	5.56946e-05	1	283	0.890808
	0.895844	155.945	5.56641e-05	1	284	0.89447
	0.898285	156.434	5.56946e-05	1	285	0.895996
	0.900726	156.922	5.56946e-05	1	286	0.897522
	0.903168	157.41	5.57251e-05	1	287	0.901489
	0.905609	157.898	5.56335e-05	1	288	0.90332
	0.908051	158.387	5.56641e-05	1	289	0.905457
	0.910492	158.875	5.56641e-05	1	290	0.909119
	0.912933	159.363	5.57556e-05	1	291	0.91095
	0.915375	159.852	5.56946e-05	1	292	0.913391
	0.917816	160.34	5.57556e-05	1	293	0.915833
	0.920258	160.828	5.58167e-05	1	294	0.919189
	0.922699	161.316	5.58472e-05	1	295	0.9198
	0.92514	161.805	5.59082e-05	1	296	0.923157
	0.927582	162.293	5.58777e-05	1	297	0.926208
	0.930023	162.781	5.59082e-05	1	298	0.92865
	0.932465	163.27	5.60913e-05	1	299	0.930176
	0.934906	163.758	5.60608e-05	1	300	0.932312
	0.937347	164.246	5.60608e-05	1	301	0.935364
	0.939789	164.734	5.60608e-05	1	302	0.937805
	0.94223	165.223	5.61218e-05	1	303	0.939331
	0.944672	165.711	5.61829e-05	1	304	0.942688
	0.947113	166.199	5.61829e-05	1	305	0.944519
	0.949554	166.688	5.61829e-05	1	306	0.947266
	0.951996	167.176	5.61829e-05	1	307	0.949402
	0.954437	167.664	5.62439e-05	1	308	0.952148
	0.956879	168.152	5.62439e-05	1	309	0.955505
	0.95932	168.641	5.61523e-05	1	310	0.957947
	0.961761	169.129	5.60913e-05	1	311	0.959473
	0.964203	169.617	5.60913e-05	1	312	0.961609
	0.966644	170.105	5.60608e-05	1	313	0.965271
	0.969086	170.594	5.59692e-05	1	314	0.966797
	0.971527	171.082	5.59082e-05	1	315	0.970764
	0.973969	171.57	5.59692e-05	1	316	0.971985
	0.97641	172.059	5.59998e-05	1	317	0.974121
	0.978851	172.547	5.59082e-05	1	318	0.976563
	0.981293	173.035	5.58777e-05	1	319	0.979614
	0.983734	173.523	5.58777e-05	1	320	0.98175
	0.986176	174.012	5.58777e-05	1	321	0.984497
	0.988617	174.5	5.58472e-05	1	322	0.986633
	0.991058	174.988	5.57861e-05	1	323	0.98877
	0.9935	175.477	5.58472e-05	1	324	0.990295
	0.995941	175.965	5.59998e-05	1	325	0.994568
	0.998383	176.453	5.59387e-05	1	326	0.996094
	1.00082	176.941	5.59082e-05	1	327	0.99823
	0.998383	177.43	5.4657e-05	1	328	0.996399
	0.995941	177.918	5.38025e-05	1	329	0.993652
	0.9935	178.406	5.32227e-05	1	330	0.991821
	0.991058	178.895	5.26733e-05	1	331	0.98877
	0.988617	179.383	5.23071e-05	1	332	0.986633
	0.986176	179.871	5.20325e-05	1	333	0.984497
	0.983734	180.359	5.18799e-05	1	334	0.98175
	0.981293	180.848	5.16357e-05	1	335	0.979309
	0.978851	181.336	5.14221e-05	1	336	0.977173
	0.97641	181.824	5.12085e-05	1	337	0.974731
	0.973969	182.313	5.10864e-05	1	338	0.97168
	0.971527	182.801	5.09338e-05	1	339	0.969238
	0.969086	183.289	5.07507e-05	1	340	0.967102
	0.966644	183.777	5.07507e-05	1	341	0.965576
	0.964203	184.266	5.06897e-05	1	342	0.962524
	0.961761	184.754	5.05371e-05	1	343	0.958862
	0.95932	185.242	5.03235e-05	1	344	0.957336
	0.956879	185.73	5.02014e-05	1	345	0.954285
	0.954437	186.219	5.01099e-05	1	346	0.951843
	0.951996	186.707	4.99878e-05	1	347	0.948792
	0.949554	187.195	4.98352e-05	1	348	0.94696
	0.947113	187.684	4.96521e-05	1	349	0.943604
	0.944672	188.172	4.953e-05	1	350	0.942688
	0.94223	188.66	4.94385e-05	1	351	0.939636
	0.939789	189.148	4.93469e-05	1	352	0.93811
	0.937347	189.637	4.92554e-05	1	353	0.935669
	0.934906	190.125	4.90784e-05	1	354	0.932922
	0.932465	190.613	4.90356e-05	1	355	0.930481
	0.930023	191.102	4.90417e-05	1	356	0.928345
	0.927582	191.59	4.88525e-05	1	357	0.925293
	0.92514	192.078	4.87122e-05	1	358	0.923767
	0.922699	192.566	4.86725e-05	1	359	0.920715
	0.920258	193.055	4.86389e-05	1	360	0.918274
	0.917816	193.543	4.85474e-05	1	361	0.916443
	0.915375	194.031	4.84406e-05	1	362	0.913391
	0.912933	194.52	4.83917e-05	1	363	0.91095
	0.910492	195.008	4.82117e-05	1	364	0.909729
	0.908051	195.496	4.80804e-05	1	365	0.905762
	0.905609	195.984	4.79767e-05	1	366	0.90332
	0.903168	196.473	4.79706e-05	1	367	0.900574
	0.900726	196.961	4.78302e-05	1	368	0.897827
	0.898285	197.449	4.77448e-05	1	369	0.896606
	0.895844	197.938	4.75525e-05	1	370	0.895081
	0.893402	198.426	4.74396e-05	1	371	0.891113
	0.890961	198.914	4.73236e-05	1	372	0.888672
	0.888519	199.402	4.73022e-05	1	373	0.88562
	0.886078	199.891	4.71893e-05	1	374	0.884094
	0.883636	200.379	4.70337e-05	1	375	0.881653
	0.881195	200.867	4.70093e-05	1	376	0.879211
	0.878754	201.355	4.69116e-05	1	377	0.877991
	0.876312	201.844	4.6759e-05	1	378	0.874329
	0.873871	202.332	4.65942e-05	1	379	0.872498
	0.871429	202.82	4.65149e-05	1	380	0.869446
	0.868988	203.309	4.63806e-05	1	381	0.867615
	0.866547	203.797	4.63013e-05	1	382	0.864868
	0.864105	204.285	4.617e-05	1	383	0.862122
	0.861664	204.773	4.60144e-05	1	384	0.859375
	0.859222	205.262	4.5932e-05	1	385	0.857239
	0.856781	205.75	4.57642e-05	1	386	0.854492
	0.85434	206.238	4.56604e-05	1	387	0.852966
	0.851898	206.727	4.54926e-05	1	388	0.85022
	0.849457	207.215	4.53796e-05	1	389	0.848389
	0.847015	207.703	4.52454e-05	1	390	0.845337
	0.844574	208.191	4.50623e-05	1	391	0.842896
	0.842133	208.68	4.49371e-05	1	392	0.840454
	0.839691	209.168	4.48212e-05	1	393	0.837708
	0.83725	209.656	4.4635e-05	1	394	0.835266
	0.834808	210.145	4.45129e-05	1	395	0.83313
	0.832367	210.633	4.43115e-05	1	396	0.830688
	0.829926	211.121	4.41803e-05	1	397	0.829163
	0.827484	211.609	4.40216e-05	1	398	0.825806
	0.825043	212.098	4.39178e-05	1	399	0.823364
	0.822601	212.586	4.37134e-05	1	400	0.820313
	0.82016	213.074	4.34845e-05	1	401	0.818176
	0.817719	213.563	4.33105e-05	1	402	0.81543
	0.815277	214.051	4.32037e-05	1	403	0.812683
	0.812836	214.539	4.29077e-05	1	404	0.810547
	0.810394	215.027	4.27765e-05	1	405	0.807495
	0.807953	215.516	4.25171e-05	1	406	0.805664
	0.805511	216.004	4.23431e-05	1	407	0.803528
	0.80307	216.492	4.21783e-05	1	408	0.801697
	0.800629	216.98	4.19464e-05	1	409	0.798645
	0.798187	217.469	4.16931e-05	1	410	0.795288
	0.795746	217.957	4.15161e-05	1	411	0.793152
	0.793304	218.445	4.13422e-05	1	412	0.79071
	0.790863	218.934	4.10767e-05	1	413	0.787354
	0.788422	219.422	4.07898e-05	1	414	0.786438
	0.78598	219.91	4.06189e-05	1	415	0.783997
	0.783539	220.398	4.03259e-05	1	416	0.782166
	0.781097	220.887	4.01184e-05	1	417	0.779419
	0.778656	221.375	3.9801e-05	1	418	0.776672
	0.776215	221.863	3.95477e-05	1	419	0.774231
	0.773773	222.352	3.927e-05	1	420	0.77179
	0.771332	222.84	3.90747e-05	1	421	0.769958
	0.76889	223.328	3.87878e-05	1	422	0.766602
	0.766449	223.816	3.85468e-05	1	423	0.764465
	0.764008	224.305	3.82263e-05	1	424	0.762024
	0.761566	224.793	3.80035e-05	1	425	0.759583
	0.759125	225.281	3.77197e-05	1	426	0.756836
	0.756683	225.77	3.7384e-05	1	427	0.75531
	0.754242	226.258	3.71033e-05	1	428	0.753479
	0.751801	226.746	3.68073e-05	1	429	0.750427
	0.749359	227.234	3.6496e-05	1	430	0.747955
	0.746918	227.723	3.61481e-05	1	431	0.745544
	0.744476	228.211	3.58002e-05	1	432	0.742859
	0.742035	228.699	3.55103e-05	1	433	0.740295
	0.739594	229.187	3.51471e-05	1	434	0.738312
	0.737152	229.676	3.47595e-05	1	435	0.735657
	0.734711	230.164	3.44116e-05	1	436	0.733521
	0.732269	230.652	3.39966e-05	1	437	0.730743
	0.729828	231.141	3.36121e-05	1	438	0.728729
	0.727386	231.629	3.32153e-05	1	439	0.725922
	0.724945	232.117	3.27179e-05	1	440	0.723633
	0.722504	232.605	3.22632e-05	1	441	0.721283
	0.720062	233.094	3.18604e-05	1	442	0.718842
	0.717621	233.582	3.14178e-05	1	443	0.716278
	0.715179	234.07	3.0899e-05	1	444	0.71347
	0.712738	234.559	3.04352e-05	1	445	0.710632
	0.710297	235.047	2.99622e-05	1	446	0.708893
	0.707855	235.535	2.94861e-05	1	447	0.706665
	0.705414	236.023	2.89337e-05	1	448	0.704346
	0.702972	236.512	2.84027e-05	1	449	0.701599
	0.700531	237	2.78748e-05	1	450	0.699341
	0.69809	237.488	2.73376e-05	1	451	0.697144
	0.695648	237.977	2.68066e-05	1	452	0.694214
	0.693207	238.465	2.61719e-05	1	453	0.692047
	0.690765	238.953	2.56775e-05	1	454	0.689362
	0.688324	239.441	2.50763e-05	1	455	0.687286
	0.685883	239.93	2.45209e-05	1	456	0.684601
	0.683441	240.418	2.38892e-05	1	457	0.681763
	0.681	240.906	2.33002e-05	1	458	0.679596
	0.678558	241.395	2.26563e-05	1	459	0.677673
	0.676117	241.883	2.20886e-05	1	460	0.674744
	0.673676	242.371	2.14294e-05	1	461	0.672607
	0.671234	242.859	2.07031e-05	1	462	0.669739
	0.668793	243.348	2.01263e-05	1	463	0.667725
	0.666351	243.836	1.94794e-05	1	464	0.665253
	0.66391	244.324	1.87988e-05	1	465	0.662964
	0.661469	244.812	1.81213e-05	1	466	0.660034
	0.659027	245.301	1.74347e-05	1	467	0.657684
	0.656586	245.789	1.67633e-05	1	468	0.655792
	0.654144	246.277	1.60583e-05	1	469	0.653168
	0.651703	246.766	1.53412e-05	1	470	0.650513
	0.649261	247.254	1.46149e-05	1	471	0.647827
	0.64682	247.742	1.39496e-05	1	472	0.645782
	0.644379	248.23	1.32141e-05	1	473	0.642853
	0.641937	248.719	1.24878e-05	1	474	0.640778
	0.639496	249.207	1.17737e-05	1	475	0.638489
	0.637054	249.695	1.10596e-05	1	476	0.635742
	0.634613	250.184	1.03333e-05	1	477	0.633026
	0.632172	250.672	9.58862e-06	1	478	0.631012
	0.62973	251.16	8.81958e-06	1	479	0.628815
	0.627289	251.648	8.12683e-06	1	480	0.626007
	0.624847	252.137	7.32117e-06	1	481	0.623749
	0.622406	252.625	6.58875e-06	1	482	0.620941
	0.619965	253.113	5.896e-06	1	483	0.618805
	0.617523	253.602	5.14221e-06	1	484	0.61676
	0.615082	254.09	4.46777e-06	1	485	0.613892
	0.61264	254.578	3.73688e-06	1	486	0.611237
	0.610199	255.066	3.03406e-06	1	487	0.60907
	0.607758	255.555	2.35168e-06	1	488	0.606689
	0.605316	256.043	1.64673e-06	1	489	0.603821
	0.602875	256.531	9.35059e-07	1	490	0.601288
	0.600433	257.02	3.25012e-07	1	491	0.598938
	0.597992	257.508	-3.23792e-07	1	492	0.59671
	0.595551	257.996	-9.37805e-07	1	493	0.594635
	0.593109	258.484	-1.5976e-06	1	494	0.592194
	0.590668	258.973	-2.16522e-06	1	495	0.589386
	0.588226	259.461	-2.73926e-06	1	496	0.58728
	0.585785	259.949	-3.27026e-06	1	497	0.584534
	0.583344	260.437	-3.80371e-06	1	498	0.582397
	0.580902	260.926	-4.36951e-06	1	499	0.580078
	0.578461	261.414	-4.76074e-06	1	500	0.577332
	0.576019	261.902	-5.21851e-06	1	501	0.57486
	0.573578	262.391	-5.60608e-06	1	502	0.57251
	0.571136	262.879	-5.97839e-06	1	503	0.570068
	0.568695	263.367	-6.30493e-06	1	504	0.567505
	0.566254	263.855	-6.63452e-06	1	505	0.565155
	0.563812	264.344	-6.88477e-06	1	506	0.562653
	0.561371	264.832	-7.11365e-06	1	507	0.560272
	0.558929	265.32	-7.26318e-06	1	508	0.558044
	0.556488	265.809	-7.39136e-06	1	509	0.555298
	0.554047	266.297	-7.4707e-06	1	510	0.552795
	0.551605	266.785	-7.54089e-06	1	511	0.550659
	0.549164	267.273	-7.49817e-06	1	512	0.547852
	0.546722	267.762	-7.46765e-06	1	513	0.545959
	0.544281	268.25	-7.41882e-06	1	514	0.543304
	0.54184	268.738	-7.27234e-06	1	515	0.540985
	0.539398	269.227	-7.17163e-06	1	516	0.538544
	0.536957	269.715	-6.97021e-06	1	517	0.535767
	0.534515	270.203	-6.83899e-06	1	518	0.533691
	0.532074	270.691	-6.604e-06	1	519	0.531128
	0.529633	271.18	-6.39343e-06	1	520	0.528839
	0.527191	271.668	-6.20117e-06	1	521	0.526337
	0.52475	272.156	-5.9845e-06	1	522	0.523468
	0.522308	272.645	-5.78613e-06	1	523	0.52124
	0.519867	273.133	-5.57251e-06	1	524	0.518738
	0.517426	273.621	-5.37109e-06	1	525	0.516541
	0.514984	274.109	-5.18188e-06	1	526	0.514069
	0.512543	274.598	-5.06897e-06	1	527	0.511505
	0.510101	275.086	-4.84314e-06	1	528	0.508972
	0.50766	275.574	-4.71191e-06	1	529	0.506897
	0.505219	276.062	-4.55627e-06	1	530	0.504303
	0.502777	276.551	-4.51965e-06	1	531	0.501556
	0.500336	277.039	-4.43939e-06	1	532	0.499878
	0.497894	277.527	-4.32159e-06	1	533	0.497101
	0.495453	278.016	-4.24164e-06	1	534	0.49469
	0.493011	278.504	-4.21478e-06	1	535	0.492004
	0.49057	278.992	-4.21326e-06	1	536	0.489471
	0.488129	279.48	-4.1214e-06	1	537	0.487335
	0.485687	279.969	-4.04083e-06	1	538	0.484741
	0.483246	280.457	-4.03442e-06	1	539	0.482544
	0.480804	280.945	-3.99536e-06	1	540	0.479828
	0.478363	281.434	-3.99231e-06	1	541	0.477936
	0.475922	281.922	-3.96332e-06	1	542	0.47525
	0.47348	282.41	-3.95447e-06	1	543	0.472107
	0.471039	282.898	-3.97583e-06	1	544	0.470215
	0.468597	283.387	-4.03351e-06	1	545	0.467834
	0.466156	283.875	-3.94928e-06	1	546	0.464996
	0.463715	284.363	-3.93921e-06	1	547	0.462708
	0.461273	284.852	-3.90747e-06	1	548	0.460541
	0.458832	285.34	-3.96729e-06	1	549	0.458069
	0.45639	285.828	-3.90289e-06	1	550	0.455383
	0.453949	286.316	-3.94806e-06	1	551	0.452942
	0.451508	286.805	-3.90778e-06	1	552	0.450867
	0.449066	287.293	-3.97675e-06	1	553	0.448273
	0.446625	287.781	-3.97034e-06	1	554	0.445587
	0.444183	288.269	-3.93524e-06	1	555	0.44342
	0.441742	288.758	-3.93188e-06	1	556	0.440491
	0.439301	289.246	-3.97186e-06	1	557	0.438293
	0.436859	289.734	-3.96088e-06	1	558	0.436035
	0.434418	290.223	-3.96759e-06	1	559	0.433838
	0.431976	290.711	-3.97552e-06	1	560	0.431213
	0.429535	291.199	-3.98926e-06	1	561	0.42868
	0.427094	291.687	-3.98926e-06	1	562	0.426575
	0.424652	292.176	-4.00238e-06	1	563	0.424194
	0.422211	292.664	-4.00635e-06	1	564	0.421173
	0.419769	293.152	-3.99841e-06	1	565	0.418915
	0.417328	293.641	-4.03168e-06	1	566	0.416565
	0.414886	294.129	-4.03748e-06	1	567	0.414093
	0.412445	294.617	-4.02649e-06	1	568	0.411957
	0.410004	295.105	-4.0451e-06	1	569	0.409271
	0.407562	295.594	-4.06738e-06	1	570	0.406677
	0.405121	296.082	-4.07745e-06	1	571	0.404419
	0.402679	296.57	-4.0097e-06	1	572	0.401855
	0.400238	297.059	-4.11774e-06	1	573	0.399414
	0.397797	297.547	-4.04083e-06	1	574	0.396912
	0.395355	298.035	-4.06708e-06	1	575	0.394562
	0.392914	298.523	-4.07593e-06	1	576	0.392426
	0.390472	299.012	-4.02191e-06	1	577	0.389893
	0.388031	299.5	-4.08295e-06	1	578	0.387207
	0.38559	299.988	-4.07654e-06	1	579	0.384369
	0.383148	300.477	-4.10278e-06	1	580	0.382904
	0.380707	300.965	-4.0976e-06	1	581	0.379822
	0.378265	301.453	-4.19098e-06	1	582	0.377533
	0.375824	301.941	-4.08539e-06	1	583	0.375153
	0.373383	302.43	-4.09302e-06	1	584	0.372314
	0.370941	302.918	-4.10461e-06	1	585	0.370331
	0.3685	303.406	-4.08295e-06	1	586	0.367645
	0.366058	303.894	-4.13788e-06	1	587	0.365662
	0.363617	304.383	-4.12598e-06	1	588	0.362793
	0.361176	304.871	-4.13086e-06	1	589	0.360291
	0.358734	305.359	-4.12476e-06	1	590	0.358185
	0.356293	305.848	-4.26727e-06	1	591	0.355682
	0.353851	306.336	-4.11652e-06	1	592	0.353302
	0.35141	306.824	-4.11591e-06	1	593	0.350647
	0.348969	307.312	-4.12933e-06	1	594	0.348358
	0.346527	307.801	-4.12689e-06	1	595	0.346252
	0.344086	308.289	-4.15924e-06	1	596	0.343658
	0.341644	308.777	-4.18396e-06	1	597	0.340912
	0.339203	309.266	-4.1217e-06	1	598	0.33902
	0.336761	309.754	-4.15527e-06	1	599	0.336578
	0.33432	310.242	-4.15436e-06	1	600	0.333649
	0.331879	310.73	-4.17816e-06	1	601	0.331207
	0.329437	311.219	-4.14276e-06	1	602	0.328857
	0.326996	311.707	-4.21265e-06	1	603	0.326355
	0.324554	312.195	-4.1214e-06	1	604	0.324005
	0.322113	312.684	-4.25995e-06	1	605	0.321503
	0.319672	313.172	-4.21051e-06	1	606	0.318909
	0.31723	313.66	-4.24774e-06	1	607	0.31665
	0.314789	314.148	-4.19769e-06	1	608	0.31424
	0.312347	314.637	-4.2746e-06	1	609	0.311737
	0.309906	315.125	-4.25415e-06	1	610	0.308716
	0.307465	315.613	-4.21783e-06	1	611	0.306854
	0.305023	316.102	-4.23615e-06	1	612	0.304749
	0.302582	316.59	-4.23431e-06	1	613	0.302307
	0.30014	317.078	-4.26147e-06	1	614	0.299622
	0.297699	317.566	-4.32068e-06	1	615	0.296906
	0.295258	318.055	-4.27399e-06	1	616	0.294708
	0.292816	318.543	-4.33655e-06	1	617	0.29248
	0.290375	319.031	-4.30603e-06	1	618	0.290039
	0.287933	319.519	-4.44336e-06	1	619	0.287323
	0.285492	320.008	-4.29962e-06	1	620	0.284973
	0.283051	320.496	-4.28925e-06	1	621	0.282593
	0.280609	320.984	-4.36096e-06	1	622	0.280396
	0.278168	321.473	-4.37927e-06	1	623	0.277466
	0.275726	321.961	-4.37012e-06	1	624	0.275421
	0.273285	322.449	-4.30908e-06	1	625	0.272766
	0.270844	322.937	-4.37622e-06	1	626	0.270355
	0.268402	323.426	-4.41895e-06	1	627	0.26767
	0.265961	323.914	-4.60815e-06	1	628	0.265228
	0.263519	324.402	-4.36707e-06	1	629	0.262848
	0.261078	324.891	-4.37927e-06	1	630	0.260437
	0.258636	325.379	-4.43726e-06	1	631	0.258209
	0.256195	325.867	-4.44946e-06	1	632	0.255493
	0.253754	326.355	-4.48608e-06	1	633	0.253357
	0.251312	326.844	-4.44824e-06	1	634	0.250824
	0.248871	327.332	-4.49829e-06	1	635	0.24823
	0.246429	327.82	-4.52271e-06	1	636	0.245667
	0.243988	328.309	-4.5166e-06	1	637	0.243317
	0.241547	328.797	-4.41589e-06	1	638	0.241241
	0.239105	329.285	-4.50745e-06	1	639	0.239014
	0.236664	329.773	-4.56238e-06	1	640	0.236481
	0.234222	330.262	-4.48303e-06	1	641	0.233856
	0.231781	330.75	-4.53491e-06	1	642	0.231445
	0.22934	331.238	-4.54102e-06	1	643	0.229004
	0.226898	331.727	-4.55933e-06	1	644	0.226471
	0.224457	332.215	-4.59595e-06	1	645	0.223785
	0.222015	332.703	-4.58679e-06	1	646	0.221619
	0.219574	333.191	-4.49524e-06	1	647	0.219421
	0.217133	333.68	-4.56238e-06	1	648	0.216522
	0.214691	334.168	-4.64783e-06	1	649	0.214264
	0.21225	334.656	-4.54407e-06	1	650	0.212067
	0.209808	335.144	-4.6051e-06	1	651	0.209686
	0.207367	335.633	-4.62036e-06	1	652	0.206787
	0.204926	336.121	-4.62341e-06	1	653	0.204285
	0.202484	336.609	-4.63867e-06	1	654	0.202087
	0.200043	337.098	-4.61426e-06	1	655	0.199585
	0.202484	337.586	4.95911e-07	1	656	0.201904
