# Supplementary material for: Operando film-electrochemical EPR spectroscopy tracks radical intermediates in surface-immobilized catalysts
Source: Nat Chem. 2024 Feb 14;16(6):1015–23. doi: 10.1038/s41557-024-01450-y (PMC11636982; doi:10.1038/s41557-024-01450-y)
Supplement: Supplementary file 7 — Electrochemistry and EPR source data from FE(CV)-EPR experiments. [file 41557_2024_1450_MOESM7_ESM.zip › Source Data Fig. 4/Fig4d_FE-EPR_05_10mMMBA.xlsx]

## Sheet: Sheet1
	Potential applied (V)	Time (s)	WE(1).Current (A)	Scan	Index	WE(1).Potential (V)
	0.204926	17.8306	2.19177e-06	1	1	0.204468
	0.207367	18.3189	2.9538e-06	1	2	0.20697
	0.209808	18.8071	3.38165e-06	1	3	0.208954
	0.21225	19.2954	3.54462e-06	1	4	0.211731
	0.214691	19.7837	3.58215e-06	1	5	0.214203
	0.217133	20.272	3.63373e-06	1	6	0.216949
	0.219574	20.7603	3.68988e-06	1	7	0.219086
	0.222015	21.2486	3.75977e-06	1	8	0.221252
	0.224457	21.7368	3.76556e-06	1	9	0.224213
	0.226898	22.2251	3.80066e-06	1	10	0.22644
	0.22934	22.7134	3.91113e-06	1	11	0.228851
	0.231781	23.2017	3.91266e-06	1	12	0.231659
	0.234222	23.69	3.91266e-06	1	13	0.233765
	0.236664	24.1782	3.96667e-06	1	14	0.236084
	0.239105	24.6665	3.91083e-06	1	15	0.238892
	0.241547	25.1548	4.02435e-06	1	16	0.241058
	0.243988	25.6431	3.98773e-06	1	17	0.243469
	0.246429	26.1314	3.96515e-06	1	18	0.24585
	0.248871	26.6196	3.9978e-06	1	19	0.247955
	0.251312	27.1079	4.06982e-06	1	20	0.250977
	0.253754	27.5962	4.05518e-06	1	21	0.253052
	0.256195	28.0845	4.08203e-06	1	22	0.255585
	0.258636	28.5728	4.08752e-06	1	23	0.258514
	0.261078	29.061	4.08173e-06	1	24	0.260864
	0.263519	29.5493	4.13177e-06	1	25	0.262878
	0.265961	30.0376	4.15283e-06	1	26	0.265686
	0.268402	30.5259	4.12384e-06	1	27	0.267456
	0.270844	31.0142	4.1626e-06	1	28	0.270538
	0.273285	31.5025	4.22363e-06	1	29	0.272644
	0.275726	31.9907	4.22058e-06	1	30	0.275177
	0.278168	32.479	4.1803e-06	1	31	0.277527
	0.280609	32.9673	4.21631e-06	1	32	0.28009
	0.283051	33.4556	4.21234e-06	1	33	0.282379
	0.285492	33.9439	4.25079e-06	1	34	0.284698
	0.287933	34.4321	4.23737e-06	1	35	0.287201
	0.290375	34.9204	4.24438e-06	1	36	0.289734
	0.292816	35.4087	4.22516e-06	1	37	0.292114
	0.295258	35.897	4.26544e-06	1	38	0.294769
	0.297699	36.3853	4.3045e-06	1	39	0.296753
	0.30014	36.8735	4.25354e-06	1	40	0.299194
	0.302582	37.3618	4.36859e-06	1	41	0.301697
	0.305023	37.8501	4.33441e-06	1	42	0.304443
	0.307465	38.3384	4.27795e-06	1	43	0.30658
	0.309906	38.8267	4.29535e-06	1	44	0.30954
	0.312347	39.3149	4.30573e-06	1	45	0.312073
	0.314789	39.8032	4.34265e-06	1	46	0.314423
	0.31723	40.2915	4.21417e-06	1	47	0.31662
	0.319672	40.7798	4.38538e-06	1	48	0.319214
	0.322113	41.2681	4.32648e-06	1	49	0.321716
	0.324554	41.7564	4.39178e-06	1	50	0.324219
	0.326996	42.2446	4.35455e-06	1	51	0.326416
	0.329437	42.7329	4.37042e-06	1	52	0.328979
	0.331879	43.2212	4.35669e-06	1	53	0.33139
	0.33432	43.7095	4.42017e-06	1	54	0.333557
	0.336761	44.1978	4.3045e-06	1	55	0.336304
	0.339203	44.686	4.24805e-06	1	56	0.338531
	0.341644	45.1743	4.40491e-06	1	57	0.340729
	0.344086	45.6626	4.38477e-06	1	58	0.34317
	0.346527	46.1509	4.40186e-06	1	59	0.34549
	0.348969	46.6392	4.3924e-06	1	60	0.348328
	0.35141	47.1274	4.43024e-06	1	61	0.350616
	0.353851	47.6157	4.4278e-06	1	62	0.352905
	0.356293	48.104	4.39606e-06	1	63	0.355469
	0.358734	48.5923	4.43939e-06	1	64	0.357971
	0.361176	49.0806	4.43237e-06	1	65	0.360443
	0.363617	49.5688	4.4754e-06	1	66	0.363037
	0.366058	50.0571	4.47357e-06	1	67	0.365479
	0.3685	50.5454	4.50958e-06	1	68	0.36792
	0.370941	51.0337	4.4812e-06	1	69	0.370209
	0.373383	51.522	4.48914e-06	1	70	0.372681
	0.375824	52.0103	4.49982e-06	1	71	0.375244
	0.378265	52.4985	4.51691e-06	1	72	0.377655
	0.380707	52.9868	4.52911e-06	1	73	0.379852
	0.383148	53.4751	4.53217e-06	1	74	0.382538
	0.38559	53.9634	4.55353e-06	1	75	0.384857
	0.388031	54.4517	4.58282e-06	1	76	0.387573
	0.390472	54.9399	4.57764e-06	1	77	0.389923
	0.392914	55.4282	4.58374e-06	1	78	0.39212
	0.395355	55.9165	4.58405e-06	1	79	0.394897
	0.397797	56.4048	4.62036e-06	1	80	0.397186
	0.400238	56.8931	4.63867e-06	1	81	0.399597
	0.402679	57.3813	4.67834e-06	1	82	0.402252
	0.405121	57.8696	4.67224e-06	1	83	0.404114
	0.407562	58.3579	4.70581e-06	1	84	0.406799
	0.410004	58.8462	4.72107e-06	1	85	0.409424
	0.412445	59.3345	4.79126e-06	1	86	0.411499
	0.414886	59.8227	4.776e-06	1	87	0.41391
	0.417328	60.311	4.80652e-06	1	88	0.415741
	0.419769	60.7993	4.82178e-06	1	89	0.419037
	0.422211	61.2876	4.8645e-06	1	90	0.42157
	0.424652	61.7759	4.88586e-06	1	91	0.42395
	0.427094	62.2642	4.90723e-06	1	92	0.42572
	0.429535	62.7524	4.91028e-06	1	93	0.428528
	0.431976	63.2407	4.98657e-06	1	94	0.430969
	0.434418	63.729	5.05981e-06	1	95	0.434021
	0.436859	64.2173	5.06287e-06	1	96	0.435852
	0.439301	64.7056	5.10254e-06	1	97	0.438507
	0.441742	65.1938	5.17578e-06	1	98	0.440857
	0.444183	65.6821	5.2002e-06	1	99	0.443146
	0.446625	66.1704	5.27344e-06	1	100	0.445923
	0.449066	66.6587	5.2948e-06	1	101	0.448395
	0.451508	67.147	5.27039e-06	1	102	0.450592
	0.453949	67.6352	5.47485e-06	1	103	0.452972
	0.45639	68.1235	5.49927e-06	1	104	0.455994
	0.458832	68.6118	5.55115e-06	1	105	0.457794
	0.461273	69.1001	5.61523e-06	1	106	0.460571
	0.463715	69.5884	5.70068e-06	1	107	0.462891
	0.466156	70.0767	5.78003e-06	1	108	0.465515
	0.468597	70.5649	5.84717e-06	1	109	0.467926
	0.471039	71.0532	5.92346e-06	1	110	0.470184
	0.47348	71.5415	5.91736e-06	1	111	0.472748
	0.475922	72.0298	6.14319e-06	1	112	0.474731
	0.478363	72.5181	6.22559e-06	1	113	0.477692
	0.480804	73.0063	6.32019e-06	1	114	0.479828
	0.483246	73.4946	6.43616e-06	1	115	0.482422
	0.485687	73.9829	6.54297e-06	1	116	0.485016
	0.488129	74.4712	6.66809e-06	1	117	0.487579
	0.49057	74.9595	6.79932e-06	1	118	0.489532
	0.493011	75.4477	6.93054e-06	1	119	0.492218
	0.495453	75.936	7.00684e-06	1	120	0.494446
	0.497894	76.4243	7.25403e-06	1	121	0.496704
	0.500336	76.9126	7.41577e-06	1	122	0.499756
	0.502777	77.4009	7.58667e-06	1	123	0.501678
	0.505219	77.8891	7.79724e-06	1	124	0.504333
	0.50766	78.3774	7.9895e-06	1	125	0.506866
	0.510101	78.8657	8.14819e-06	1	126	0.509521
	0.512543	79.354	8.38318e-06	1	127	0.511383
	0.514984	79.8423	8.63037e-06	1	128	0.513885
	0.517426	80.3306	8.80432e-06	1	129	0.516602
	0.519867	80.8188	9.18884e-06	1	130	0.518799
	0.522308	81.3071	9.42993e-06	1	131	0.52066
	0.52475	81.7954	9.73816e-06	1	132	0.523529
	0.527191	82.2837	1.00983e-05	1	133	0.52594
	0.529633	82.772	1.04492e-05	1	134	0.528809
	0.532074	83.2602	1.07208e-05	1	135	0.531311
	0.534515	83.7485	1.11267e-05	1	136	0.533569
	0.536957	84.2368	1.15326e-05	1	137	0.53595
	0.539398	84.7251	1.19232e-05	1	138	0.538422
	0.54184	85.2134	1.23505e-05	1	139	0.540558
	0.544281	85.7016	1.27563e-05	1	140	0.543457
	0.546722	86.1899	1.32233e-05	1	141	0.54599
	0.549164	86.6782	1.36841e-05	1	142	0.548096
	0.551605	87.1665	1.42029e-05	1	143	0.550659
	0.554047	87.6548	1.46881e-05	1	144	0.552734
	0.556488	88.143	1.52252e-05	1	145	0.555573
	0.558929	88.6313	1.5799e-05	1	146	0.558136
	0.561371	89.1196	1.63361e-05	1	147	0.560211
	0.563812	89.6079	1.68793e-05	1	148	0.562653
	0.566254	90.0962	1.74835e-05	1	149	0.565155
	0.568695	90.5845	1.81061e-05	1	150	0.567841
	0.571136	91.0727	1.87592e-05	1	151	0.570099
	0.573578	91.561	1.94061e-05	1	152	0.57251
	0.576019	92.0493	1.99982e-05	1	153	0.574524
	0.578461	92.5376	2.07062e-05	1	154	0.57724
	0.580902	93.0259	2.13928e-05	1	155	0.579834
	0.583344	93.5141	2.20673e-05	1	156	0.58194
	0.585785	94.0024	2.27448e-05	1	157	0.584656
	0.588226	94.4907	2.34375e-05	1	158	0.587006
	0.590668	94.979	2.41943e-05	1	159	0.5896
	0.593109	95.4673	2.48962e-05	1	160	0.592102
	0.595551	95.9555	2.56439e-05	1	161	0.594299
	0.597992	96.4438	2.63611e-05	1	162	0.596985
	0.600433	96.9321	2.71484e-05	1	163	0.600464
	0.602875	97.4204	2.79175e-05	1	164	0.601685
	0.605316	97.9087	2.86713e-05	1	165	0.604034
	0.607758	98.3969	2.94098e-05	1	166	0.606201
	0.610199	98.8852	3.02124e-05	1	167	0.6091
	0.61264	99.3735	3.10028e-05	1	168	0.611481
	0.615082	99.8618	3.17566e-05	1	169	0.614136
	0.617523	100.35	3.25104e-05	1	170	0.616425
	0.619965	100.838	3.32794e-05	1	171	0.618835
	0.622406	101.327	3.40576e-05	1	172	0.621429
	0.624847	101.815	3.48175e-05	1	173	0.623932
	0.627289	102.303	3.56415e-05	1	174	0.626007
	0.62973	102.791	3.64105e-05	1	175	0.628723
	0.632172	103.28	3.7207e-05	1	176	0.631073
	0.634613	103.768	3.797e-05	1	177	0.632965
	0.637054	104.256	3.86932e-05	1	178	0.635803
	0.639496	104.745	3.94287e-05	1	179	0.638397
	0.641937	105.233	4.02374e-05	1	180	0.640564
	0.644379	105.721	4.09363e-05	1	181	0.643341
	0.64682	106.209	4.17175e-05	1	182	0.646118
	0.649261	106.698	4.24683e-05	1	183	0.648865
	0.651703	107.186	4.31976e-05	1	184	0.650818
	0.654144	107.674	4.39636e-05	1	185	0.653076
	0.656586	108.163	4.46564e-05	1	186	0.655548
	0.659027	108.651	4.53613e-05	1	187	0.658051
	0.661469	109.139	4.60052e-05	1	188	0.660095
	0.66391	109.627	4.67224e-05	1	189	0.662384
	0.666351	110.116	4.73999e-05	1	190	0.66507
	0.668793	110.604	4.80743e-05	1	191	0.667053
	0.671234	111.092	4.87061e-05	1	192	0.669922
	0.673676	111.581	4.93469e-05	1	193	0.672577
	0.676117	112.069	5.00183e-05	1	194	0.674957
	0.678558	112.557	5.06897e-05	1	195	0.677429
	0.681	113.045	5.13e-05	1	196	0.679382
	0.683441	113.534	5.19409e-05	1	197	0.682343
	0.685883	114.022	5.25818e-05	1	198	0.684662
	0.688324	114.51	5.32227e-05	1	199	0.687195
	0.690765	114.999	5.38025e-05	1	200	0.689636
	0.693207	115.487	5.44434e-05	1	201	0.692017
	0.695648	115.975	5.49622e-05	1	202	0.694305
	0.69809	116.463	5.55115e-05	1	203	0.697083
	0.700531	116.952	5.60303e-05	1	204	0.699463
	0.702972	117.44	5.66711e-05	1	205	0.701935
	0.705414	117.928	5.71899e-05	1	206	0.704041
	0.707855	118.416	5.76477e-05	1	207	0.706604
	0.710297	118.905	5.8197e-05	1	208	0.708771
	0.712738	119.393	5.86243e-05	1	209	0.7117
	0.715179	119.881	5.91125e-05	1	210	0.713989
	0.717621	120.37	5.96008e-05	1	211	0.716309
	0.720062	120.858	6.01501e-05	1	212	0.71875
	0.722504	121.346	6.05469e-05	1	213	0.721252
	0.724945	121.834	6.09436e-05	1	214	0.723785
	0.727386	122.323	6.14624e-05	1	215	0.725891
	0.729828	122.811	6.18591e-05	1	216	0.728577
	0.732269	123.299	6.22253e-05	1	217	0.731079
	0.734711	123.788	6.26831e-05	1	218	0.733307
	0.737152	124.276	6.30798e-05	1	219	0.735962
	0.739594	124.764	6.33545e-05	1	220	0.738159
	0.742035	125.252	6.38123e-05	1	221	0.740417
	0.744476	125.741	6.41479e-05	1	222	0.743347
	0.746918	126.229	6.44836e-05	1	223	0.745453
	0.749359	126.717	6.48193e-05	1	224	0.747894
	0.751801	127.206	6.52466e-05	1	225	0.751038
	0.754242	127.694	6.54907e-05	1	226	0.752258
	0.756683	128.182	6.57654e-05	1	227	0.75531
	0.759125	128.67	6.61316e-05	1	228	0.757446
	0.761566	129.159	6.64368e-05	1	229	0.760193
	0.764008	129.647	6.66809e-05	1	230	0.762329
	0.766449	130.135	6.70166e-05	1	231	0.764465
	0.76889	130.623	6.72607e-05	1	232	0.767212
	0.771332	131.112	6.75354e-05	1	233	0.770264
	0.773773	131.6	6.77795e-05	1	234	0.772095
	0.776215	132.088	6.79016e-05	1	235	0.775757
	0.778656	132.577	6.82068e-05	1	236	0.777283
	0.781097	133.065	6.84509e-05	1	237	0.778809
	0.783539	133.553	6.87256e-05	1	238	0.78125
	0.78598	134.041	6.88477e-05	1	239	0.784912
	0.788422	134.53	6.91528e-05	1	240	0.786438
	0.790863	135.018	6.93665e-05	1	241	0.788269
	0.793304	135.506	6.95801e-05	1	242	0.791931
	0.795746	135.995	6.97632e-05	1	243	0.794373
	0.798187	136.483	6.99158e-05	1	244	0.795593
	0.800629	136.971	7.01599e-05	1	245	0.798645
	0.80307	137.459	7.0343e-05	1	246	0.801697
	0.805511	137.948	7.04956e-05	1	247	0.802917
	0.807953	138.436	7.06177e-05	1	248	0.80658
	0.810394	138.924	7.08008e-05	1	249	0.809631
	0.812836	139.413	7.10754e-05	1	250	0.812073
	0.815277	139.901	7.1167e-05	1	251	0.813599
	0.817719	140.389	7.12585e-05	1	252	0.81665
	0.82016	140.877	7.14417e-05	1	253	0.818176
	0.822601	141.366	7.15332e-05	1	254	0.820313
	0.825043	141.854	7.17468e-05	1	255	0.823364
	0.827484	142.342	7.17773e-05	1	256	0.8255
	0.829926	142.831	7.19299e-05	1	257	0.827942
	0.832367	143.319	7.20825e-05	1	258	0.830078
	0.834808	143.807	7.22656e-05	1	259	0.833435
	0.83725	144.295	7.22656e-05	1	260	0.836487
	0.839691	144.784	7.22961e-05	1	261	0.838623
	0.842133	145.272	7.26013e-05	1	262	0.840149
	0.844574	145.76	7.26929e-05	1	263	0.843506
	0.847015	146.248	7.28149e-05	1	264	0.845642
	0.849457	146.737	7.27539e-05	1	265	0.847778
	0.851898	147.225	7.29065e-05	1	266	0.849915
	0.85434	147.713	7.31201e-05	1	267	0.852051
	0.856781	148.202	7.31506e-05	1	268	0.853577
	0.859222	148.69	7.31506e-05	1	269	0.857849
	0.861664	149.178	7.33337e-05	1	270	0.859375
	0.864105	149.666	7.34253e-05	1	271	0.862122
	0.866547	150.155	7.35474e-05	1	272	0.863953
	0.868988	150.643	7.35779e-05	1	273	0.866699
	0.871429	151.131	7.35779e-05	1	274	0.86853
	0.873871	151.62	7.37305e-05	1	275	0.871887
	0.876312	152.108	7.39136e-05	1	276	0.874939
	0.878754	152.596	7.39136e-05	1	277	0.877075
	0.881195	153.084	7.39441e-05	1	278	0.880127
	0.883636	153.573	7.39746e-05	1	279	0.881958
	0.886078	154.061	7.41272e-05	1	280	0.883484
	0.888519	154.549	7.41577e-05	1	281	0.88623
	0.890961	155.038	7.41882e-05	1	282	0.888977
	0.893402	155.526	7.43103e-05	1	283	0.891418
	0.895844	156.014	7.43408e-05	1	284	0.896301
	0.898285	156.502	7.44629e-05	1	285	0.895996
	0.900726	156.991	7.44324e-05	1	286	0.898743
	0.903168	157.479	7.44324e-05	1	287	0.901184
	0.905609	157.967	7.44934e-05	1	288	0.903625
	0.908051	158.456	7.4646e-05	1	289	0.906067
	0.910492	158.944	7.46765e-05	1	290	0.907898
	0.912933	159.432	7.46155e-05	1	291	0.91095
	0.915375	159.92	7.47375e-05	1	292	0.913391
	0.917816	160.409	7.4707e-05	1	293	0.915222
	0.920258	160.897	7.49512e-05	1	294	0.918274
	0.922699	161.385	7.48596e-05	1	295	0.920715
	0.92514	161.873	7.47681e-05	1	296	0.923462
	0.927582	162.362	7.48596e-05	1	297	0.925903
	0.930023	162.85	7.49207e-05	1	298	0.928345
	0.932465	163.338	7.49512e-05	1	299	0.930481
	0.934906	163.827	7.49207e-05	1	300	0.932312
	0.937347	164.315	7.50427e-05	1	301	0.935059
	0.939789	164.803	7.51038e-05	1	302	0.9375
	0.94223	165.291	7.51648e-05	1	303	0.938721
	0.944672	165.78	7.50732e-05	1	304	0.941467
	0.947113	166.268	7.51648e-05	1	305	0.945435
	0.949554	166.756	7.51953e-05	1	306	0.947876
	0.951996	167.245	7.52258e-05	1	307	0.949402
	0.954437	167.733	7.53479e-05	1	308	0.953064
	0.956879	168.221	7.52258e-05	1	309	0.953979
	0.95932	168.709	7.53784e-05	1	310	0.957642
	0.961761	169.198	7.54395e-05	1	311	0.958557
	0.964203	169.686	7.54089e-05	1	312	0.962524
	0.966644	170.174	7.53784e-05	1	313	0.964355
	0.969086	170.663	7.55005e-05	1	314	0.967102
	0.971527	171.151	7.5531e-05	1	315	0.968628
	0.973969	171.639	7.55615e-05	1	316	0.971375
	0.97641	172.127	7.55615e-05	1	317	0.974121
	0.978851	172.616	7.547e-05	1	318	0.976868
	0.981293	173.104	7.55615e-05	1	319	0.979309
	0.983734	173.592	7.56226e-05	1	320	0.980225
	0.986176	174.081	7.56531e-05	1	321	0.984192
	0.988617	174.569	7.55615e-05	1	322	0.986328
	0.991058	175.057	7.57751e-05	1	323	0.98938
	0.9935	175.545	7.56226e-05	1	324	0.991516
	0.995941	176.034	7.57141e-05	1	325	0.994568
	0.998383	176.522	7.56531e-05	1	326	0.996399
	1.00082	177.01	7.56531e-05	1	327	1.00067
	0.998383	177.498	7.44019e-05	1	328	0.997009
	0.995941	177.987	7.34863e-05	1	329	0.994263
	0.9935	178.475	7.27539e-05	1	330	0.991821
	0.991058	178.963	7.23267e-05	1	331	0.989075
	0.988617	179.452	7.20215e-05	1	332	0.986328
	0.986176	179.94	7.17468e-05	1	333	0.984497
	0.983734	180.428	7.13806e-05	1	334	0.982361
	0.981293	180.916	7.11975e-05	1	335	0.979309
	0.978851	181.405	7.10144e-05	1	336	0.977173
	0.97641	181.893	7.09534e-05	1	337	0.974731
	0.973969	182.381	7.05566e-05	1	338	0.97168
	0.971527	182.87	7.04346e-05	1	339	0.969543
	0.969086	183.358	7.0343e-05	1	340	0.967712
	0.966644	183.846	7.03125e-05	1	341	0.965271
	0.964203	184.334	7.01294e-05	1	342	0.963135
	0.961761	184.823	6.99463e-05	1	343	0.959778
	0.95932	185.311	6.98853e-05	1	344	0.957336
	0.956879	185.799	6.97327e-05	1	345	0.955505
	0.954437	186.288	6.95801e-05	1	346	0.951843
	0.951996	186.776	6.9397e-05	1	347	0.950928
	0.949554	187.264	6.91833e-05	1	348	0.947571
	0.947113	187.752	6.91528e-05	1	349	0.944214
	0.944672	188.241	6.90613e-05	1	350	0.942078
	0.94223	188.729	6.89392e-05	1	351	0.939636
	0.939789	189.217	6.87561e-05	1	352	0.937805
	0.937347	189.705	6.87256e-05	1	353	0.9375
	0.934906	190.194	6.85425e-05	1	354	0.934143
	0.932465	190.682	6.84814e-05	1	355	0.930481
	0.930023	191.17	6.82068e-05	1	356	0.927124
	0.927582	191.659	6.80237e-05	1	357	0.925598
	0.92514	192.147	6.80542e-05	1	358	0.922546
	0.922699	192.635	6.79016e-05	1	359	0.9198
	0.920258	193.123	6.77185e-05	1	360	0.917969
	0.917816	193.612	6.75354e-05	1	361	0.914917
	0.915375	194.1	6.74438e-05	1	362	0.913696
	0.912933	194.588	6.73523e-05	1	363	0.910645
	0.910492	195.077	6.72302e-05	1	364	0.907898
	0.908051	195.565	6.70166e-05	1	365	0.905762
	0.905609	196.053	6.6925e-05	1	366	0.904236
	0.903168	196.541	6.6864e-05	1	367	0.901794
	0.900726	197.03	6.67419e-05	1	368	0.898132
	0.898285	197.518	6.64978e-05	1	369	0.896301
	0.895844	198.006	6.64673e-05	1	370	0.89386
	0.893402	198.495	6.63452e-05	1	371	0.890503
	0.890961	198.983	6.62842e-05	1	372	0.888367
	0.888519	199.471	6.604e-05	1	373	0.88623
	0.886078	199.959	6.57959e-05	1	374	0.883789
	0.883636	200.448	6.57349e-05	1	375	0.881958
	0.881195	200.936	6.56128e-05	1	376	0.879211
	0.878754	201.424	6.54602e-05	1	377	0.876465
	0.876312	201.913	6.52466e-05	1	378	0.874329
	0.873871	202.401	6.5155e-05	1	379	0.871277
	0.871429	202.889	6.5094e-05	1	380	0.869141
	0.868988	203.377	6.48804e-05	1	381	0.86731
	0.866547	203.866	6.47278e-05	1	382	0.864258
	0.864105	204.354	6.45447e-05	1	383	0.861816
	0.861664	204.842	6.44836e-05	1	384	0.859375
	0.859222	205.33	6.43311e-05	1	385	0.857239
	0.856781	205.819	6.41174e-05	1	386	0.855408
	0.85434	206.307	6.38123e-05	1	387	0.852966
	0.851898	206.795	6.37817e-05	1	388	0.849609
	0.849457	207.284	6.35986e-05	1	389	0.847473
	0.847015	207.772	6.3385e-05	1	390	0.844421
	0.844574	208.26	6.31409e-05	1	391	0.842285
	0.842133	208.748	6.29883e-05	1	392	0.839844
	0.839691	209.237	6.27747e-05	1	393	0.838013
	0.83725	209.725	6.26221e-05	1	394	0.834656
	0.834808	210.213	6.23169e-05	1	395	0.832825
	0.832367	210.702	6.21948e-05	1	396	0.830688
	0.829926	211.19	6.19507e-05	1	397	0.827942
	0.827484	211.678	6.17371e-05	1	398	0.8255
	0.825043	212.166	6.14929e-05	1	399	0.823669
	0.822601	212.655	6.11877e-05	1	400	0.820923
	0.82016	213.143	6.10962e-05	1	401	0.817871
	0.817719	213.631	6.07605e-05	1	402	0.815125
	0.815277	214.12	6.05469e-05	1	403	0.813904
	0.812836	214.608	6.02722e-05	1	404	0.810852
	0.810394	215.096	6.00891e-05	1	405	0.807495
	0.807953	215.584	5.9845e-05	1	406	0.805359
	0.805511	216.073	5.95398e-05	1	407	0.803528
	0.80307	216.561	5.91736e-05	1	408	0.800476
	0.800629	217.049	5.88379e-05	1	409	0.79834
	0.798187	217.538	5.86548e-05	1	410	0.797424
	0.795746	218.026	5.83801e-05	1	411	0.793152
	0.793304	218.514	5.79529e-05	1	412	0.791321
	0.790863	219.002	5.76477e-05	1	413	0.787659
	0.788422	219.491	5.74341e-05	1	414	0.786438
	0.78598	219.979	5.70984e-05	1	415	0.783997
	0.783539	220.467	5.67017e-05	1	416	0.782471
	0.781097	220.955	5.63354e-05	1	417	0.779114
	0.778656	221.444	5.60303e-05	1	418	0.777893
	0.776215	221.932	5.57556e-05	1	419	0.775757
	0.773773	222.42	5.54199e-05	1	420	0.772095
	0.771332	222.909	5.49011e-05	1	421	0.770264
	0.76889	223.397	5.45349e-05	1	422	0.768738
	0.766449	223.885	5.41992e-05	1	423	0.76355
	0.764008	224.373	5.38635e-05	1	424	0.762024
	0.761566	224.862	5.34363e-05	1	425	0.760193
	0.759125	225.35	5.29785e-05	1	426	0.758057
	0.756683	225.838	5.26428e-05	1	427	0.753784
	0.754242	226.327	5.21851e-05	1	428	0.752258
	0.751801	226.815	5.16357e-05	1	429	0.750427
	0.749359	227.303	5.11475e-05	1	430	0.748016
	0.746918	227.791	5.07507e-05	1	431	0.745575
	0.744476	228.28	5.03235e-05	1	432	0.742981
	0.742035	228.768	4.99268e-05	1	433	0.740875
	0.739594	229.256	4.93469e-05	1	434	0.737854
	0.737152	229.745	4.88281e-05	1	435	0.735596
	0.734711	230.233	4.83521e-05	1	436	0.733246
	0.732269	230.721	4.7876e-05	1	437	0.731323
	0.729828	231.209	4.7348e-05	1	438	0.728394
	0.727386	231.698	4.67712e-05	1	439	0.725739
	0.724945	232.186	4.62585e-05	1	440	0.723389
	0.722504	232.674	4.56818e-05	1	441	0.720856
	0.720062	233.163	4.51233e-05	1	442	0.718384
	0.717621	233.651	4.45038e-05	1	443	0.716492
	0.715179	234.139	4.39606e-05	1	444	0.713959
	0.712738	234.627	4.33716e-05	1	445	0.71167
	0.710297	235.116	4.27948e-05	1	446	0.708954
	0.707855	235.604	4.21356e-05	1	447	0.706299
	0.705414	236.092	4.14795e-05	1	448	0.704254
	0.702972	236.58	4.09241e-05	1	449	0.701752
	0.700531	237.069	4.02924e-05	1	450	0.699646
	0.69809	237.557	3.96545e-05	1	451	0.696991
	0.695648	238.045	3.90076e-05	1	452	0.694153
	0.693207	238.534	3.83362e-05	1	453	0.692078
	0.690765	239.022	3.77014e-05	1	454	0.689362
	0.688324	239.51	3.69965e-05	1	455	0.687012
	0.685883	239.998	3.62396e-05	1	456	0.684296
	0.683441	240.487	3.5553e-05	1	457	0.682007
	0.681	240.975	3.48267e-05	1	458	0.679535
	0.678558	241.463	3.41583e-05	1	459	0.677246
	0.676117	241.952	3.34015e-05	1	460	0.67453
	0.673676	242.44	3.26935e-05	1	461	0.672119
	0.671234	242.928	3.20129e-05	1	462	0.670135
	0.668793	243.416	3.12439e-05	1	463	0.667969
	0.666351	243.905	3.04932e-05	1	464	0.66507
	0.66391	244.393	2.9715e-05	1	465	0.662689
	0.661469	244.881	2.89398e-05	1	466	0.660614
	0.659027	245.37	2.81586e-05	1	467	0.657501
	0.656586	245.858	2.74017e-05	1	468	0.655121
	0.654144	246.346	2.66235e-05	1	469	0.653015
	0.651703	246.834	2.58179e-05	1	470	0.650452
	0.649261	247.323	2.50427e-05	1	471	0.648468
	0.64682	247.811	2.42737e-05	1	472	0.645844
	0.644379	248.299	2.34528e-05	1	473	0.643494
	0.641937	248.787	2.2641e-05	1	474	0.6409
	0.639496	249.276	2.18262e-05	1	475	0.638214
	0.637054	249.764	2.09595e-05	1	476	0.635925
	0.634613	250.252	2.0224e-05	1	477	0.633453
	0.632172	250.741	1.94061e-05	1	478	0.631256
	0.62973	251.229	1.8631e-05	1	479	0.62851
	0.627289	251.717	1.78406e-05	1	480	0.626343
	0.624847	252.205	1.69708e-05	1	481	0.624054
	0.622406	252.694	1.6153e-05	1	482	0.621002
	0.619965	253.182	1.53717e-05	1	483	0.618896
	0.617523	253.67	1.45752e-05	1	484	0.616516
	0.615082	254.159	1.38123e-05	1	485	0.613831
	0.61264	254.647	1.29974e-05	1	486	0.611572
	0.610199	255.135	1.22589e-05	1	487	0.609253
	0.607758	255.623	1.14838e-05	1	488	0.606354
	0.605316	256.112	1.07483e-05	1	489	0.604095
	0.602875	256.6	9.98535e-06	1	490	0.601929
	0.600433	257.088	9.22852e-06	1	491	0.599274
	0.597992	257.577	8.50525e-06	1	492	0.59668
	0.595551	258.065	7.82166e-06	1	493	0.594421
	0.593109	258.553	7.14111e-06	1	494	0.592224
	0.590668	259.041	6.43311e-06	1	495	0.589478
	0.588226	259.53	5.79224e-06	1	496	0.586914
	0.585785	260.018	5.16663e-06	1	497	0.584686
	0.583344	260.506	4.56024e-06	1	498	0.582489
	0.580902	260.995	3.91418e-06	1	499	0.580261
	0.578461	261.483	3.33954e-06	1	500	0.577209
	0.576019	261.971	2.78778e-06	1	501	0.57489
	0.573578	262.459	2.258e-06	1	502	0.572449
	0.571136	262.948	1.75842e-06	1	503	0.570007
	0.568695	263.436	1.23199e-06	1	504	0.567688
	0.566254	263.924	7.87048e-07	1	505	0.56488
	0.563812	264.412	3.64685e-07	1	506	0.562561
	0.561371	264.901	-1.58691e-08	1	507	0.56012
	0.558929	265.389	-4.0741e-07	1	508	0.557739
	0.556488	265.877	-7.35779e-07	1	509	0.555237
	0.554047	266.366	-1.02325e-06	1	510	0.553162
	0.551605	266.854	-1.29822e-06	1	511	0.550415
	0.549164	267.342	-1.56555e-06	1	512	0.548218
	0.546722	267.83	-1.84662e-06	1	513	0.545837
	0.544281	268.319	-1.97174e-06	1	514	0.542969
	0.54184	268.807	-2.13593e-06	1	515	0.540894
	0.539398	269.295	-2.27325e-06	1	516	0.537872
	0.536957	269.784	-2.4234e-06	1	517	0.535919
	0.534515	270.272	-2.51038e-06	1	518	0.533264
	0.532074	270.76	-2.58789e-06	1	519	0.531311
	0.529633	271.248	-2.65961e-06	1	520	0.528351
	0.527191	271.737	-2.73285e-06	1	521	0.526245
	0.52475	272.225	-2.84576e-06	1	522	0.523743
	0.522308	272.713	-2.80792e-06	1	523	0.521729
	0.519867	273.202	-2.81921e-06	1	524	0.51886
	0.517426	273.69	-2.84637e-06	1	525	0.516449
	0.514984	274.178	-2.89337e-06	1	526	0.51413
	0.512543	274.666	-2.8894e-06	1	527	0.511566
	0.510101	275.155	-2.88666e-06	1	528	0.50943
	0.50766	275.643	-2.91656e-06	1	529	0.506439
	0.505219	276.131	-2.9364e-06	1	530	0.504395
	0.502777	276.62	-2.95837e-06	1	531	0.501923
	0.500336	277.108	-2.97455e-06	1	532	0.499542
	0.497894	277.596	-2.99347e-06	1	533	0.496552
	0.495453	278.084	-3.04504e-06	1	534	0.494446
	0.493011	278.573	-3.05847e-06	1	535	0.492859
	0.49057	279.061	-3.0899e-06	1	536	0.48877
	0.488129	279.549	-3.10425e-06	1	537	0.487488
	0.485687	280.037	-3.14484e-06	1	538	0.484375
	0.483246	280.526	-3.18176e-06	1	539	0.4823
	0.480804	281.014	-3.17444e-06	1	540	0.480011
	0.478363	281.502	-3.21136e-06	1	541	0.477783
	0.475922	281.991	-3.22327e-06	1	542	0.474976
	0.47348	282.479	-3.26843e-06	1	543	0.47287
	0.471039	282.967	-3.30017e-06	1	544	0.469818
	0.468597	283.455	-3.32611e-06	1	545	0.467529
	0.466156	283.944	-3.34045e-06	1	546	0.464996
	0.463715	284.432	-3.41492e-06	1	547	0.462677
	0.461273	284.92	-3.414e-06	1	548	0.46051
	0.458832	285.409	-3.45276e-06	1	549	0.457886
	0.45639	285.897	-3.52509e-06	1	550	0.45578
	0.453949	286.385	-3.46313e-06	1	551	0.453156
	0.451508	286.873	-3.55682e-06	1	552	0.450806
	0.449066	287.362	-3.5437e-06	1	553	0.448212
	0.446625	287.85	-3.57849e-06	1	554	0.445526
	0.444183	288.338	-3.60474e-06	1	555	0.443573
	0.441742	288.827	-3.64075e-06	1	556	0.441284
	0.439301	289.315	-3.67859e-06	1	557	0.438232
	0.436859	289.803	-3.66577e-06	1	558	0.436096
	0.434418	290.291	-3.75336e-06	1	559	0.433807
	0.431976	290.78	-3.72375e-06	1	560	0.431152
	0.429535	291.268	-3.7207e-06	1	561	0.428558
	0.427094	291.756	-3.75153e-06	1	562	0.426331
	0.424652	292.245	-3.75885e-06	1	563	0.423798
	0.422211	292.733	-3.83789e-06	1	564	0.421082
	0.419769	293.221	-3.8205e-06	1	565	0.41925
	0.417328	293.709	-3.84033e-06	1	566	0.41629
	0.414886	294.198	-3.85071e-06	1	567	0.414001
	0.412445	294.686	-3.92059e-06	1	568	0.411987
	0.410004	295.174	-3.88397e-06	1	569	0.409058
	0.407562	295.662	-3.91296e-06	1	570	0.406464
	0.405121	296.151	-3.88794e-06	1	571	0.404266
	0.402679	296.639	-3.91022e-06	1	572	0.401855
	0.400238	297.127	-3.96881e-06	1	573	0.399261
	0.397797	297.616	-3.94287e-06	1	574	0.397095
	0.395355	298.104	-4.00482e-06	1	575	0.394928
	0.392914	298.592	-3.94806e-06	1	576	0.392029
	0.390472	299.08	-4.00604e-06	1	577	0.389679
	0.388031	299.569	-3.99414e-06	1	578	0.387054
	0.38559	300.057	-3.97858e-06	1	579	0.384827
	0.383148	300.545	-3.99658e-06	1	580	0.382751
	0.380707	301.034	-3.99323e-06	1	581	0.380524
	0.378265	301.522	-4.0033e-06	1	582	0.377716
	0.375824	302.01	-4.01855e-06	1	583	0.375458
	0.373383	302.498	-4.03046e-06	1	584	0.372681
	0.370941	302.987	-4.03656e-06	1	585	0.370056
	0.3685	303.475	-4.08844e-06	1	586	0.367828
	0.366058	303.963	-4.07623e-06	1	587	0.365479
	0.363617	304.452	-4.04541e-06	1	588	0.362885
	0.361176	304.94	-4.08997e-06	1	589	0.360504
	0.358734	305.428	-4.04236e-06	1	590	0.35788
	0.356293	305.916	-4.12201e-06	1	591	0.35437
	0.353851	306.405	-4.07928e-06	1	592	0.35321
	0.35141	306.893	-4.05975e-06	1	593	0.3508
	0.348969	307.381	-4.09363e-06	1	594	0.348175
	0.346527	307.869	-4.12933e-06	1	595	0.345764
	0.344086	308.358	-4.20776e-06	1	596	0.343323
	0.341644	308.846	-4.09637e-06	1	597	0.34137
	0.339203	309.334	-4.09821e-06	1	598	0.338928
	0.336761	309.823	-4.11865e-06	1	599	0.336212
	0.33432	310.311	-4.16138e-06	1	600	0.33371
	0.331879	310.799	-4.14429e-06	1	601	0.33078
	0.329437	311.287	-4.17084e-06	1	602	0.328949
	0.326996	311.776	-4.15192e-06	1	603	0.326324
	0.324554	312.264	-4.2041e-06	1	604	0.324127
	0.322113	312.752	-4.35516e-06	1	605	0.321442
	0.319672	313.241	-4.13727e-06	1	606	0.319214
	0.31723	313.729	-4.15833e-06	1	607	0.316406
	0.314789	314.217	-4.20807e-06	1	608	0.314301
	0.312347	314.705	-4.23767e-06	1	609	0.311707
	0.309906	315.194	-4.23035e-06	1	610	0.309387
	0.307465	315.682	-4.1983e-06	1	611	0.306732
	0.305023	316.17	-4.23889e-06	1	612	0.304352
	0.302582	316.659	-4.25964e-06	1	613	0.30191
	0.30014	317.147	-4.28009e-06	1	614	0.2995
	0.297699	317.635	-4.19403e-06	1	615	0.297272
	0.295258	318.123	-4.25415e-06	1	616	0.294769
	0.292816	318.612	-4.28406e-06	1	617	0.292236
	0.290375	319.1	-4.27948e-06	1	618	0.289734
	0.287933	319.588	-4.29779e-06	1	619	0.287476
	0.285492	320.077	-4.30359e-06	1	620	0.28479
	0.283051	320.565	-4.32037e-06	1	621	0.282379
	0.280609	321.053	-4.32556e-06	1	622	0.280182
	0.278168	321.541	-4.32556e-06	1	623	0.277649
	0.275726	322.03	-4.32953e-06	1	624	0.275208
	0.273285	322.518	-4.34387e-06	1	625	0.272583
	0.270844	323.006	-4.35913e-06	1	626	0.27063
	0.268402	323.494	-4.38629e-06	1	627	0.268127
	0.265961	323.983	-4.38538e-06	1	628	0.265656
	0.263519	324.471	-4.43115e-06	1	629	0.262878
	0.261078	324.959	-4.44031e-06	1	630	0.260956
	0.258636	325.448	-4.43726e-06	1	631	0.258087
	0.256195	325.936	-4.44641e-06	1	632	0.255554
	0.253754	326.424	-4.5105e-06	1	633	0.253632
	0.251312	326.912	-4.44336e-06	1	634	0.250946
	0.248871	327.401	-4.46777e-06	1	635	0.247955
	0.246429	327.889	-4.47998e-06	1	636	0.245911
	0.243988	328.377	-4.46777e-06	1	637	0.243256
	0.241547	328.866	-4.53491e-06	1	638	0.241272
	0.239105	329.354	-4.53186e-06	1	639	0.238739
	0.236664	329.842	-4.55017e-06	1	640	0.235992
	0.234222	330.33	-4.47998e-06	1	641	0.233826
	0.231781	330.819	-4.78516e-06	1	642	0.231384
	0.22934	331.307	-4.46777e-06	1	643	0.228699
	0.226898	331.795	-4.59595e-06	1	644	0.22641
	0.224457	332.284	-4.55933e-06	1	645	0.223755
	0.222015	332.772	-4.55017e-06	1	646	0.221527
	0.219574	333.26	-4.62952e-06	1	647	0.219269
	0.217133	333.748	-4.599e-06	1	648	0.216858
	0.214691	334.237	-4.63562e-06	1	649	0.214325
	0.21225	334.725	-4.64783e-06	1	650	0.212372
	0.209808	335.213	-4.88281e-06	1	651	0.209656
	0.207367	335.702	-4.54407e-06	1	652	0.206604
	0.204926	336.19	-4.70581e-06	1	653	0.204315
	0.202484	336.678	-4.60815e-06	1	654	0.201904
	0.200043	337.166	-4.66003e-06	1	655	0.199677
	0.202484	337.655	4.5105e-07	1	656	0.201935
