# Supplementary material for: Operando film-electrochemical EPR spectroscopy tracks radical intermediates in surface-immobilized catalysts
Source: Nat Chem. 2024 Feb 14;16(6):1015–23. doi: 10.1038/s41557-024-01450-y (PMC11636982; doi:10.1038/s41557-024-01450-y)
Supplement: Supplementary file 7 — Electrochemistry and EPR source data from FE(CV)-EPR experiments. [file 41557_2024_1450_MOESM7_ESM.zip › Source Data Fig. 4/Fig4E_Data.xlsx]

## Sheet: Sheet1
Experimental data							Fitting
Pot_for	0 mM	1 mM	5 mM	10 mM	20 mM		Pot_for	Nernst 0 mM	Pot_for	Nernst 1 mM	Pot_for	Nernst 5 mM	Pot_for	Nernst 10 mM	Pot_for	Nernst 20 mM
0.415926	0.925523	0.906837	0.987978	0.850725	0.840204		Fit Curve of 0 mM	Fit Curve of 0 mM	Fit Curve of 1 mM	Fit Curve of 1 mM	Fit Curve of 5 mM	Fit Curve of 5 mM	Fit Curve of 10 mM	Fit Curve of 10 mM	Fit Curve of 20 mM	Fit Curve of 20 mM
0.437898	0.976463	0.947772	0.847327	0.842613	0.979192		Fitted Curves Plot	Fitted Curves Plot	Fitted Curves Plot	Fitted Curves Plot	Fitted Curves Plot	Fitted Curves Plot	Fitted Curves Plot	Fitted Curves Plot	Fitted Curves Plot	Fitted Curves Plot
0.459871	1	0.995454	0.878517	0.928933	0.983549		0.415926	0.919059	0.415926	0.917696	0.415926	0.928101	0.415926	0.925645	0.415926	0.953377
0.481844	0.930254	0.907301	0.932329	0.852349	0.921877		0.435355	0.919031	0.437898	0.917695	0.416681	0.928086	0.416681	0.925613	0.416659	0.953303
0.501375	0.798994	0.889322	0.956977	0.859507	0.904971		0.436132	0.91903	0.443126	0.917695	0.417436	0.928071	0.417436	0.92558	0.417392	0.953228
0.523347	0.863483	0.96386	0.818298	0.867305	0.963112		0.436909	0.919028	0.443903	0.917695	0.418191	0.928056	0.418191	0.925546	0.418125	0.953153
0.54532	0.968921	0.781452	0.954773	0.987306	1		0.437686	0.919027	0.44468	0.917694	0.418947	0.928041	0.418947	0.925513	0.418859	0.953078
0.567293	0.929248	0.824725	1	0.87083	0.815753		0.437898	0.919027	0.445457	0.917694	0.419702	0.928025	0.419702	0.925479	0.419592	0.953002
0.589265	0.93163	0.969927	0.878472	0.875391	0.965436		0.438463	0.919026	0.446235	0.917694	0.420457	0.928009	0.420457	0.925444	0.420325	0.952925
0.611238	0.87851	0.920247	0.962482	0.995601	0.824697		0.43924	0.919024	0.447012	0.917694	0.421212	0.927994	0.421212	0.92541	0.421058	0.952848
0.630769	0.911971	0.884105	0.911963	0.795077	0.878511		0.440017	0.919023	0.447789	0.917694	0.421967	0.927978	0.421967	0.925375	0.421791	0.95277
0.652742	0.947919	0.87741	0.784765	0.954718	0.78559		0.440795	0.919021	0.448566	0.917694	0.422722	0.927961	0.422722	0.92534	0.422524	0.952692
0.674715	0.890534	0.96008	0.825598	1	0.930945		0.441572	0.919019	0.449343	0.917694	0.423477	0.927945	0.423477	0.925304	0.423258	0.952613
0.696687	0.879681	1	0.87082	0.910133	0.91239		0.442349	0.919018	0.45012	0.917694	0.424233	0.927929	0.424233	0.925268	0.423991	0.952534
0.71866	0.840914	0.894264	0.87751	0.916426	0.731196		0.443126	0.919016	0.450897	0.917694	0.424988	0.927912	0.424988	0.925232	0.424724	0.952454
0.740633	0.805559	0.880115	0.858159	0.754448	0.796534		0.443903	0.919015	0.451675	0.917694	0.425743	0.927895	0.425743	0.925196	0.425457	0.952373
0.760164	0.759784	0.88991	0.727622	0.713867	0.75559		0.44468	0.919013	0.452452	0.917694	0.426498	0.927878	0.426498	0.925159	0.42619	0.952292
0.782136	0.771614	0.802315	0.722781	0.747013	0.866129		0.445457	0.919011	0.453229	0.917693	0.427253	0.92786	0.427253	0.925122	0.426923	0.95221
0.804109	0.691481	0.648462	0.759245	0.686731	0.716898		0.446235	0.919009	0.454006	0.917693	0.428008	0.927843	0.428008	0.925084	0.427656	0.952128
0.826082	0.494425	0.601938	0.569771	0.584104	0.45482		0.447012	0.919008	0.454783	0.917693	0.428764	0.927825	0.428764	0.925046	0.42839	0.952045
0.848054	0.411071	0.456176	0.332609	0.524119	0.458788		0.447789	0.919006	0.45556	0.917693	0.429519	0.927807	0.429519	0.925008	0.429123	0.951961
0.870027	0.395775	0.274996	0.336386	0.28022	0.436752		0.448566	0.919004	0.456337	0.917693	0.430274	0.927789	0.430274	0.92497	0.429856	0.951877
0.889558	0.255619	0.104265	0.365443	0.470894	0.371303		0.449343	0.919002	0.457115	0.917693	0.431029	0.927771	0.431029	0.924931	0.430589	0.951792
0.911531	0.0748884	0.150369	0.271994	0.250789	0.225692		0.45012	0.919	0.457892	0.917693	0.431784	0.927752	0.431784	0.924891	0.431322	0.951707
0.933504	0.0342307	-0.00391621	0.25658	0.240604	0.296671		0.450897	0.918998	0.458669	0.917693	0.432539	0.927734	0.432539	0.924852	0.432055	0.951621
0.955476	0.0596344	-0.0188894	0.128811	0.200249	--		0.451675	0.918996	0.459446	0.917692	0.433294	0.927715	0.433294	0.924812	0.432789	0.951534
0.977449	0.0758711	0.154473	0.172426	0.259096	0.181202		0.452452	0.918994	0.459871	0.917692	0.43405	0.927695	0.43405	0.924772	0.433522	0.951447
0.999422	0.021365	0.0966431	0.132083	0.193206	0.225622		0.453229	0.918992	0.460223	0.917692	0.434805	0.927676	0.434805	0.924731	0.434255	0.951359
1.01895	0.0245558	0.105999	0.0330633	0.107472	0.186201		0.454006	0.91899	0.461	0.917692	0.43556	0.927656	0.43556	0.92469	0.434988	0.95127
1.04093	0.0618782	0.0421032	0.103878	0.204404	0.171292		0.454783	0.918988	0.461778	0.917692	0.436315	0.927637	0.436315	0.924648	0.435721	0.951181
1.0629	-0.00360668	0.0357799	0.0502958	0.194776	0.153594		0.45556	0.918986	0.462555	0.917692	0.43707	0.927617	0.43707	0.924606	0.436454	0.951091
1.08487	-0.0409303	0.124082	0.219385	0.187635	0.183714		0.456337	0.918983	0.463332	0.917692	0.437825	0.927596	0.437825	0.924564	0.437187	0.951001
1.10684	0.00405946	0.0577658	0.0633848	0.0657942	0.147412		0.457115	0.918981	0.464109	0.917692	0.437898	0.927594	0.437898	0.92456	0.437898	0.950912
1.12882	0.043395	0.102622	-0.0468486	0.0440257	0.132282		0.457892	0.918979	0.464886	0.917692	0.43858	0.927576	0.43858	0.924522	0.437921	0.950909
1.14835	0.0760533	0.164503	0.0518339	0.0708928	0.17611		0.458669	0.918976	0.465663	0.917691	0.439336	0.927555	0.439336	0.924479	0.438654	0.950818
1.17032	0.0781753	0.0464272	0.018091	0.216273	--		0.459446	0.918974	0.46644	0.917691	0.440091	0.927534	0.440091	0.924435	0.439387	0.950725
1.19229	-0.017457	0.114988	--	--	--		0.459871	0.918973	0.467218	0.917691	0.440846	0.927513	0.440846	0.924391	0.44012	0.950632
							0.460223	0.918972	0.467995	0.917691	0.441601	0.927492	0.441601	0.924347	0.440853	0.950538
							0.461	0.918969	0.468772	0.917691	0.442356	0.92747	0.442356	0.924303	0.441586	0.950444
							0.461778	0.918967	0.469549	0.917691	0.443111	0.927448	0.443111	0.924258	0.44232	0.950348
							0.462555	0.918964	0.470326	0.91769	0.443867	0.927426	0.443867	0.924212	0.443053	0.950252
							0.463332	0.918961	0.471103	0.91769	0.444622	0.927403	0.444622	0.924166	0.443786	0.950156
							0.464109	0.918959	0.47188	0.91769	0.445377	0.927381	0.445377	0.92412	0.444519	0.950058
							0.464886	0.918956	0.472658	0.91769	0.446132	0.927358	0.446132	0.924074	0.445252	0.94996
							0.465663	0.918953	0.473435	0.91769	0.446887	0.927334	0.446887	0.924026	0.445985	0.949862
							0.46644	0.918951	0.474212	0.917689	0.447642	0.927311	0.447642	0.923979	0.446718	0.949762
							0.467218	0.918948	0.474989	0.917689	0.448397	0.927287	0.448397	0.923931	0.447452	0.949662
							0.467995	0.918945	0.475766	0.917689	0.449153	0.927263	0.449153	0.923883	0.448185	0.949561
							0.468772	0.918942	0.476543	0.917689	0.449908	0.927239	0.449908	0.923834	0.448918	0.94946
							0.469549	0.918939	0.47732	0.917688	0.450663	0.927215	0.450663	0.923785	0.449651	0.949357
							0.470326	0.918936	0.478098	0.917688	0.451418	0.92719	0.451418	0.923735	0.450384	0.949254
							0.471103	0.918933	0.478875	0.917688	0.452173	0.927165	0.452173	0.923685	0.451117	0.94915
							0.47188	0.918929	0.479652	0.917688	0.452928	0.927139	0.452928	0.923634	0.451851	0.949046
							0.472658	0.918926	0.480429	0.917688	0.453683	0.927114	0.453683	0.923583	0.452584	0.94894
							0.473435	0.918923	0.481206	0.917687	0.454439	0.927088	0.454439	0.923531	0.453317	0.948834
							0.474212	0.91892	0.481844	0.917687	0.455194	0.927061	0.455194	0.923479	0.45405	0.948727
							0.474989	0.918916	0.481983	0.917687	0.455949	0.927035	0.455949	0.923427	0.454783	0.94862
							0.475766	0.918913	0.48276	0.917687	0.456704	0.927008	0.456704	0.923374	0.455516	0.948511
							0.476543	0.918909	0.483538	0.917686	0.457459	0.926981	0.457459	0.92332	0.456249	0.948402
							0.47732	0.918906	0.484315	0.917686	0.458214	0.926953	0.458214	0.923266	0.456983	0.948292
							0.478098	0.918902	0.485092	0.917686	0.45897	0.926926	0.45897	0.923212	0.457716	0.948181
							0.478875	0.918898	0.485869	0.917686	0.459725	0.926898	0.459725	0.923157	0.458449	0.94807
							0.479652	0.918894	0.486646	0.917685	0.459871	0.926892	0.459871	0.923146	0.459182	0.947957
							0.480429	0.91889	0.487423	0.917685	0.46048	0.926869	0.46048	0.923101	0.459871	0.947851
							0.481206	0.918887	0.4882	0.917685	0.461235	0.92684	0.461235	0.923046	0.459915	0.947844
							0.481844	0.918883	0.488978	0.917684	0.46199	0.926811	0.46199	0.922989	0.460648	0.94773
							0.481983	0.918883	0.489755	0.917684	0.462745	0.926782	0.462745	0.922932	0.461382	0.947615
							0.48276	0.918878	0.490532	0.917684	0.4635	0.926752	0.4635	0.922875	0.462115	0.9475
							0.483538	0.918874	0.491309	0.917683	0.464256	0.926722	0.464256	0.922817	0.462848	0.947383
							0.484315	0.91887	0.492086	0.917683	0.465011	0.926692	0.465011	0.922758	0.463581	0.947266
							0.485092	0.918866	0.492863	0.917683	0.465766	0.926661	0.465766	0.922699	0.464314	0.947148
							0.485869	0.918861	0.49364	0.917682	0.466521	0.92663	0.466521	0.922639	0.465047	0.947028
							0.486646	0.918857	0.494418	0.917682	0.467276	0.926599	0.467276	0.922579	0.46578	0.946909
							0.487423	0.918852	0.495195	0.917681	0.468031	0.926567	0.468031	0.922518	0.466514	0.946788
							0.4882	0.918848	0.495972	0.917681	0.468786	0.926535	0.468786	0.922457	0.467247	0.946666
							0.488978	0.918843	0.496749	0.917681	0.469542	0.926502	0.469542	0.922395	0.46798	0.946544
							0.489755	0.918838	0.497526	0.91768	0.470297	0.92647	0.470297	0.922333	0.468713	0.94642
							0.490532	0.918833	0.498303	0.91768	0.471052	0.926436	0.471052	0.92227	0.469446	0.946296
							0.491309	0.918828	0.49908	0.917679	0.471807	0.926403	0.471807	0.922207	0.470179	0.946171
							0.492086	0.918823	0.499858	0.917679	0.472562	0.926369	0.472562	0.922142	0.470913	0.946045
							0.492863	0.918818	0.500635	0.917678	0.473317	0.926334	0.473317	0.922078	0.471646	0.945918
							0.49364	0.918813	0.501375	0.917678	0.474072	0.9263	0.474072	0.922012	0.472379	0.94579
							0.494418	0.918807	0.501412	0.917678	0.474828	0.926264	0.474828	0.921947	0.473112	0.945661
							0.495195	0.918802	0.502189	0.917677	0.475583	0.926229	0.475583	0.92188	0.473845	0.945531
							0.495972	0.918796	0.502966	0.917677	0.476338	0.926193	0.476338	0.921813	0.474578	0.945401
							0.496749	0.918791	0.503743	0.917676	0.477093	0.926157	0.477093	0.921745	0.475311	0.945269
							0.497526	0.918785	0.50452	0.917676	0.477848	0.92612	0.477848	0.921677	0.476045	0.945136
							0.498303	0.918779	0.505298	0.917675	0.478603	0.926083	0.478603	0.921608	0.476778	0.945003
							0.49908	0.918773	0.506075	0.917675	0.479359	0.926045	0.479359	0.921539	0.477511	0.944868
							0.499858	0.918767	0.506852	0.917674	0.480114	0.926007	0.480114	0.921469	0.478244	0.944733
							0.500635	0.918761	0.507629	0.917674	0.480869	0.925969	0.480869	0.921398	0.478977	0.944597
							0.501375	0.918755	0.508406	0.917673	0.481624	0.92593	0.481624	0.921326	0.47971	0.944459
							0.501412	0.918755	0.509183	0.917672	0.481844	0.925918	0.481844	0.921305	0.480444	0.944321
							0.502189	0.918748	0.50996	0.917672	0.482379	0.925891	0.482379	0.921254	0.481177	0.944182
							0.502966	0.918742	0.510738	0.917671	0.483134	0.925851	0.483134	0.921181	0.481844	0.944054
							0.503743	0.918735	0.511515	0.917671	0.483889	0.925811	0.483889	0.921108	0.48191	0.944041
							0.50452	0.918728	0.512292	0.91767	0.484645	0.92577	0.484645	0.921034	0.482643	0.9439
							0.505298	0.918722	0.513069	0.917669	0.4854	0.925729	0.4854	0.920959	0.483376	0.943757
							0.506075	0.918715	0.513846	0.917668	0.486155	0.925687	0.486155	0.920884	0.484109	0.943614
							0.506852	0.918707	0.514623	0.917668	0.48691	0.925645	0.48691	0.920808	0.484842	0.94347
							0.507629	0.9187	0.5154	0.917667	0.487665	0.925603	0.487665	0.920731	0.485576	0.943324
							0.508406	0.918693	0.516178	0.917666	0.48842	0.92556	0.48842	0.920653	0.486309	0.943178
							0.509183	0.918685	0.516955	0.917665	0.489175	0.925516	0.489175	0.920575	0.487042	0.94303
							0.50996	0.918678	0.517732	0.917665	0.489931	0.925472	0.489931	0.920496	0.487775	0.942882
							0.510738	0.91867	0.518509	0.917664	0.490686	0.925428	0.490686	0.920417	0.488508	0.942732
							0.511515	0.918662	0.519286	0.917663	0.491441	0.925383	0.491441	0.920336	0.489241	0.942581
							0.512292	0.918654	0.520063	0.917662	0.492196	0.925338	0.492196	0.920255	0.489975	0.94243
							0.513069	0.918646	0.52084	0.917661	0.492951	0.925292	0.492951	0.920174	0.490708	0.942277
							0.513846	0.918637	0.521618	0.91766	0.493706	0.925245	0.493706	0.920091	0.491441	0.942123
							0.514623	0.918629	0.522395	0.917659	0.494462	0.925198	0.494462	0.920008	0.492174	0.941968
							0.5154	0.91862	0.523172	0.917658	0.495217	0.925151	0.495217	0.919924	0.492907	0.941812
							0.516178	0.918611	0.523347	0.917658	0.495972	0.925102	0.495972	0.919839	0.49364	0.941654
							0.516955	0.918602	0.523949	0.917658	0.496727	0.925054	0.496727	0.919753	0.494373	0.941496
							0.517732	0.918593	0.524726	0.917657	0.497482	0.925005	0.497482	0.919667	0.495107	0.941336
							0.518509	0.918584	0.525503	0.917656	0.498237	0.924955	0.498237	0.91958	0.49584	0.941176
							0.519286	0.918574	0.52628	0.917654	0.498992	0.924905	0.498992	0.919492	0.496573	0.941014
							0.520063	0.918564	0.527058	0.917653	0.499748	0.924854	0.499748	0.919403	0.497306	0.940851
							0.52084	0.918555	0.527835	0.917652	0.500503	0.924802	0.500503	0.919314	0.498039	0.940687
							0.521618	0.918545	0.528612	0.917651	0.501258	0.92475	0.501258	0.919223	0.498772	0.940522
							0.522395	0.918534	0.529389	0.91765	0.501375	0.924742	0.501375	0.919209	0.499506	0.940355
							0.523172	0.918524	0.530166	0.917649	0.502013	0.924698	0.502013	0.919132	0.500239	0.940188
							0.523347	0.918522	0.530943	0.917648	0.502768	0.924645	0.502768	0.91904	0.500972	0.940019
							0.523949	0.918513	0.53172	0.917646	0.503523	0.924591	0.503523	0.918948	0.501375	0.939925
							0.524726	0.918503	0.532498	0.917645	0.504278	0.924537	0.504278	0.918854	0.501705	0.939849
							0.525503	0.918492	0.533275	0.917644	0.505034	0.924482	0.505034	0.918759	0.502438	0.939678
							0.52628	0.918481	0.534052	0.917642	0.505789	0.924426	0.505789	0.918664	0.503171	0.939505
							0.527058	0.918469	0.534829	0.917641	0.506544	0.92437	0.506544	0.918568	0.503904	0.939332
							0.527835	0.918458	0.535606	0.91764	0.507299	0.924313	0.507299	0.918471	0.504638	0.939157
							0.528612	0.918446	0.536383	0.917638	0.508054	0.924255	0.508054	0.918373	0.505371	0.938981
							0.529389	0.918434	0.53716	0.917637	0.508809	0.924197	0.508809	0.918274	0.506104	0.938803
							0.530166	0.918422	0.537938	0.917635	0.509564	0.924139	0.509564	0.918174	0.506837	0.938625
							0.530943	0.918409	0.538715	0.917634	0.51032	0.924079	0.51032	0.918074	0.50757	0.938445
							0.53172	0.918397	0.539492	0.917632	0.511075	0.924019	0.511075	0.917972	0.508303	0.938264
							0.532498	0.918384	0.540269	0.917631	0.51183	0.923958	0.51183	0.91787	0.509037	0.938081
							0.533275	0.918371	0.541046	0.917629	0.512585	0.923897	0.512585	0.917767	0.50977	0.937897
							0.534052	0.918357	0.541823	0.917627	0.51334	0.923835	0.51334	0.917662	0.510503	0.937712
							0.534829	0.918344	0.5426	0.917625	0.514095	0.923772	0.514095	0.917557	0.511236	0.937526
							0.535606	0.91833	0.543378	0.917624	0.514851	0.923708	0.514851	0.917451	0.511969	0.937338
							0.536383	0.918316	0.544155	0.917622	0.515606	0.923644	0.515606	0.917344	0.512702	0.937149
							0.53716	0.918301	0.544932	0.91762	0.516361	0.923579	0.516361	0.917236	0.513436	0.936959
							0.537938	0.918287	0.54532	0.917619	0.517116	0.923513	0.517116	0.917127	0.514169	0.936768
							0.538715	0.918272	0.545709	0.917618	0.517871	0.923447	0.517871	0.917017	0.514902	0.936575
							0.539492	0.918257	0.546486	0.917616	0.518626	0.92338	0.518626	0.916906	0.515635	0.93638
							0.540269	0.918241	0.547263	0.917614	0.519381	0.923312	0.519381	0.916794	0.516368	0.936185
							0.541046	0.918226	0.548041	0.917612	0.520137	0.923243	0.520137	0.916681	0.517101	0.935987
							0.541823	0.91821	0.548818	0.91761	0.520892	0.923174	0.520892	0.916567	0.517834	0.935789
							0.5426	0.918193	0.549595	0.917608	0.521647	0.923103	0.521647	0.916452	0.518568	0.935589
							0.543378	0.918177	0.550372	0.917605	0.522402	0.923032	0.522402	0.916336	0.519301	0.935388
							0.544155	0.91816	0.551149	0.917603	0.523157	0.92296	0.523157	0.916218	0.520034	0.935185
							0.544932	0.918143	0.551926	0.917601	0.523347	0.922942	0.523347	0.916189	0.520767	0.934981
							0.54532	0.918134	0.552703	0.917598	0.523912	0.922888	0.523912	0.9161	0.5215	0.934776
							0.545709	0.918125	0.553481	0.917596	0.524667	0.922814	0.524667	0.915981	0.522233	0.934569
							0.546486	0.918107	0.554258	0.917593	0.525423	0.92274	0.525423	0.915861	0.522967	0.93436
							0.547263	0.918089	0.555035	0.917591	0.526178	0.922665	0.526178	0.915739	0.523347	0.934251
							0.548041	0.918071	0.555812	0.917588	0.526933	0.922589	0.526933	0.915617	0.5237	0.93415
							0.548818	0.918052	0.556589	0.917585	0.527688	0.922512	0.527688	0.915493	0.524433	0.933939
							0.549595	0.918033	0.557366	0.917583	0.528443	0.922435	0.528443	0.915369	0.525166	0.933726
							0.550372	0.918014	0.558143	0.91758	0.529198	0.922356	0.529198	0.915243	0.525899	0.933512
							0.551149	0.917994	0.558921	0.917577	0.529954	0.922277	0.529954	0.915116	0.526632	0.933296
							0.551926	0.917974	0.559698	0.917574	0.530709	0.922196	0.530709	0.914988	0.527365	0.933079
							0.552703	0.917953	0.560475	0.917571	0.531464	0.922115	0.531464	0.914859	0.528099	0.93286
							0.553481	0.917932	0.561252	0.917568	0.532219	0.922033	0.532219	0.914728	0.528832	0.932639
							0.554258	0.917911	0.562029	0.917564	0.532974	0.92195	0.532974	0.914597	0.529565	0.932417
							0.555035	0.917889	0.562806	0.917561	0.533729	0.921866	0.533729	0.914464	0.530298	0.932194
							0.555812	0.917867	0.563583	0.917558	0.534484	0.921781	0.534484	0.91433	0.531031	0.931969
							0.556589	0.917845	0.564361	0.917554	0.53524	0.921695	0.53524	0.914195	0.531764	0.931742
							0.557366	0.917822	0.565138	0.917551	0.535995	0.921609	0.535995	0.914059	0.532498	0.931514
							0.558143	0.917799	0.565915	0.917547	0.53675	0.921521	0.53675	0.913921	0.533231	0.931284
							0.558921	0.917775	0.566692	0.917543	0.537505	0.921432	0.537505	0.913783	0.533964	0.931053
							0.559698	0.917751	0.567293	0.91754	0.53826	0.921342	0.53826	0.913643	0.534697	0.93082
							0.560475	0.917726	0.567469	0.91754	0.539015	0.921252	0.539015	0.913501	0.53543	0.930586
							0.561252	0.917701	0.568246	0.917536	0.53977	0.92116	0.53977	0.913359	0.536163	0.930349
							0.562029	0.917676	0.569023	0.917532	0.540526	0.921067	0.540526	0.913215	0.536896	0.930112
							0.562806	0.91765	0.569801	0.917528	0.541281	0.920974	0.541281	0.91307	0.53763	0.929872
							0.563583	0.917623	0.570578	0.917523	0.542036	0.920879	0.542036	0.912924	0.538363	0.929631
							0.564361	0.917597	0.571355	0.917519	0.542791	0.920783	0.542791	0.912776	0.539096	0.929388
							0.565138	0.917569	0.572132	0.917515	0.543546	0.920686	0.543546	0.912627	0.539829	0.929144
							0.565915	0.917541	0.572909	0.91751	0.544301	0.920588	0.544301	0.912477	0.540562	0.928897
							0.566692	0.917513	0.573686	0.917505	0.545057	0.920489	0.545057	0.912325	0.541295	0.928649
							0.567293	0.917491	0.574463	0.917501	0.54532	0.920454	0.54532	0.912272	0.542029	0.9284
							0.567469	0.917484	0.575241	0.917496	0.545812	0.920388	0.545812	0.912172	0.542762	0.928148
							0.568246	0.917455	0.576018	0.917491	0.546567	0.920287	0.546567	0.912018	0.543495	0.927895
							0.569023	0.917425	0.576795	0.917486	0.547322	0.920185	0.547322	0.911862	0.544228	0.92764
							0.569801	0.917395	0.577572	0.91748	0.548077	0.920081	0.548077	0.911705	0.544961	0.927384
							0.570578	0.917364	0.578349	0.917475	0.548832	0.919976	0.548832	0.911547	0.54532	0.927258
							0.571355	0.917332	0.579126	0.91747	0.549587	0.91987	0.549587	0.911387	0.545694	0.927126
							0.572132	0.9173	0.579903	0.917464	0.550343	0.919763	0.550343	0.911226	0.546427	0.926865
							0.572909	0.917267	0.580681	0.917458	0.551098	0.919655	0.551098	0.911063	0.547161	0.926603
							0.573686	0.917234	0.581458	0.917452	0.551853	0.919546	0.551853	0.910899	0.547894	0.92634
							0.574463	0.9172	0.582235	0.917446	0.552608	0.919435	0.552608	0.910733	0.548627	0.926074
							0.575241	0.917166	0.583012	0.91744	0.553363	0.919323	0.553363	0.910566	0.54936	0.925807
							0.576018	0.91713	0.583789	0.917434	0.554118	0.91921	0.554118	0.910398	0.550093	0.925538
							0.576795	0.917095	0.584566	0.917427	0.554873	0.919095	0.554873	0.910227	0.550826	0.925266
							0.577572	0.917058	0.585343	0.91742	0.555629	0.91898	0.555629	0.910056	0.55156	0.924993
							0.578349	0.917021	0.586121	0.917413	0.556384	0.918863	0.556384	0.909883	0.552293	0.924719
							0.579126	0.916983	0.586898	0.917406	0.557139	0.918744	0.557139	0.909708	0.553026	0.924442
							0.579903	0.916945	0.587675	0.917399	0.557894	0.918625	0.557894	0.909532	0.553759	0.924163
							0.580681	0.916906	0.588452	0.917392	0.558649	0.918504	0.558649	0.909354	0.554492	0.923883
							0.581458	0.916866	0.589229	0.917384	0.559404	0.918382	0.559404	0.909175	0.555225	0.923601
							0.582235	0.916826	0.589265	0.917384	0.560159	0.918258	0.560159	0.908994	0.555958	0.923316
							0.583012	0.916784	0.590006	0.917377	0.560915	0.918133	0.560915	0.908812	0.556692	0.92303
							0.583789	0.916742	0.590783	0.917369	0.56167	0.918007	0.56167	0.908628	0.557425	0.922742
							0.584566	0.9167	0.591561	0.91736	0.562425	0.917879	0.562425	0.908442	0.558158	0.922451
							0.585343	0.916656	0.592338	0.917352	0.56318	0.91775	0.56318	0.908255	0.558891	0.922159
							0.586121	0.916612	0.593115	0.917344	0.563935	0.917619	0.563935	0.908066	0.559624	0.921865
							0.586898	0.916567	0.593892	0.917335	0.56469	0.917487	0.56469	0.907875	0.560357	0.921569
							0.587675	0.916521	0.594669	0.917326	0.565446	0.917353	0.565446	0.907683	0.561091	0.921271
							0.588452	0.916474	0.595446	0.917317	0.566201	0.917218	0.566201	0.907489	0.561824	0.92097
							0.589229	0.916426	0.596223	0.917307	0.566956	0.917082	0.566956	0.907293	0.562557	0.920668
							0.589265	0.916424	0.597001	0.917298	0.567293	0.91702	0.567293	0.907205	0.56329	0.920364
							0.590006	0.916378	0.597778	0.917288	0.567711	0.916944	0.567711	0.907095	0.564023	0.920057
							0.590783	0.916329	0.598555	0.917278	0.568466	0.916804	0.568466	0.906896	0.564756	0.919749
							0.591561	0.916278	0.599332	0.917267	0.569221	0.916663	0.569221	0.906695	0.565489	0.919438
							0.592338	0.916227	0.600109	0.917256	0.569976	0.916521	0.569976	0.906493	0.566223	0.919126
							0.593115	0.916175	0.600886	0.917246	0.570732	0.916377	0.570732	0.906288	0.566956	0.918811
							0.593892	0.916122	0.601663	0.917234	0.571487	0.916231	0.571487	0.906082	0.567293	0.918666
							0.594669	0.916068	0.602441	0.917223	0.572242	0.916083	0.572242	0.905874	0.567689	0.918494
							0.595446	0.916013	0.603218	0.917211	0.572997	0.915934	0.572997	0.905664	0.568422	0.918175
							0.596223	0.915958	0.603995	0.917199	0.573752	0.915784	0.573752	0.905452	0.569155	0.917854
							0.597001	0.915901	0.604772	0.917187	0.574507	0.915631	0.574507	0.905238	0.569888	0.917531
							0.597778	0.915843	0.605549	0.917174	0.575262	0.915477	0.575262	0.905023	0.570622	0.917205
							0.598555	0.915784	0.606326	0.917161	0.576018	0.915322	0.576018	0.904806	0.571355	0.916877
							0.599332	0.915724	0.607103	0.917148	0.576773	0.915164	0.576773	0.904586	0.572088	0.916547
							0.600109	0.915663	0.607881	0.917134	0.577528	0.915005	0.577528	0.904365	0.572821	0.916215
							0.600886	0.915601	0.608658	0.91712	0.578283	0.914844	0.578283	0.904142	0.573554	0.915881
							0.601663	0.915537	0.609435	0.917106	0.579038	0.914682	0.579038	0.903917	0.574287	0.915544
							0.602441	0.915473	0.610212	0.917092	0.579793	0.914517	0.579793	0.90369	0.57502	0.915205
							0.603218	0.915407	0.610989	0.917077	0.580549	0.914351	0.580549	0.903461	0.575754	0.914864
							0.603995	0.91534	0.611238	0.917072	0.581304	0.914183	0.581304	0.90323	0.576487	0.91452
							0.604772	0.915272	0.611766	0.917061	0.582059	0.914013	0.582059	0.902997	0.57722	0.914175
							0.605549	0.915203	0.612543	0.917046	0.582814	0.913841	0.582814	0.902762	0.577953	0.913827
							0.606326	0.915133	0.613321	0.917029	0.583569	0.913668	0.583569	0.902525	0.578686	0.913476
							0.607103	0.915061	0.614098	0.917013	0.584324	0.913492	0.584324	0.902286	0.579419	0.913123
							0.607881	0.914988	0.614875	0.916996	0.585079	0.913315	0.585079	0.902044	0.580153	0.912768
							0.608658	0.914914	0.615652	0.916979	0.585835	0.913135	0.585835	0.901801	0.580886	0.912411
							0.609435	0.914838	0.616429	0.916961	0.58659	0.912954	0.58659	0.901556	0.581619	0.912051
							0.610212	0.914761	0.617206	0.916943	0.587345	0.91277	0.587345	0.901308	0.582352	0.911689
							0.610989	0.914683	0.617983	0.916924	0.5881	0.912585	0.5881	0.901058	0.583085	0.911324
							0.611238	0.914657	0.618761	0.916905	0.588855	0.912398	0.588855	0.900807	0.583818	0.910957
							0.611766	0.914603	0.619538	0.916885	0.589265	0.912295	0.589265	0.900669	0.584551	0.910587
							0.612543	0.914522	0.620315	0.916865	0.58961	0.912208	0.58961	0.900552	0.585285	0.910215
							0.613321	0.914439	0.621092	0.916845	0.590365	0.912017	0.590365	0.900296	0.586018	0.909841
							0.614098	0.914355	0.621869	0.916823	0.591121	0.911823	0.591121	0.900038	0.586751	0.909464
							0.614875	0.914269	0.622646	0.916802	0.591876	0.911627	0.591876	0.899777	0.587484	0.909085
							0.615652	0.914182	0.623423	0.91678	0.592631	0.911429	0.592631	0.899514	0.588217	0.908703
							0.616429	0.914093	0.624201	0.916757	0.593386	0.911229	0.593386	0.899249	0.58895	0.908318
							0.617206	0.914003	0.624978	0.916734	0.594141	0.911027	0.594141	0.898981	0.589265	0.908152
							0.617983	0.913911	0.625755	0.91671	0.594896	0.910823	0.594896	0.898711	0.589684	0.907931
							0.618761	0.913817	0.626532	0.916686	0.595651	0.910616	0.595651	0.898439	0.590417	0.907542
							0.619538	0.913722	0.627309	0.916661	0.596407	0.910407	0.596407	0.898165	0.59115	0.90715
							0.620315	0.913625	0.628086	0.916635	0.597162	0.910196	0.597162	0.897888	0.591883	0.906755
							0.621092	0.913526	0.628863	0.916609	0.597917	0.909983	0.597917	0.897609	0.592616	0.906358
							0.621869	0.913426	0.629641	0.916582	0.598672	0.909767	0.598672	0.897327	0.593349	0.905958
							0.622646	0.913323	0.630418	0.916554	0.599427	0.909549	0.599427	0.897043	0.594082	0.905555
							0.623423	0.913219	0.630769	0.916542	0.600182	0.909328	0.600182	0.896756	0.594816	0.90515
							0.624201	0.913113	0.631195	0.916526	0.600938	0.909105	0.600938	0.896467	0.595549	0.904742
							0.624978	0.913005	0.631972	0.916497	0.601693	0.90888	0.601693	0.896176	0.596282	0.904332
							0.625755	0.912895	0.632749	0.916467	0.602448	0.908652	0.602448	0.895882	0.597015	0.903918
							0.626532	0.912783	0.633526	0.916437	0.603203	0.908422	0.603203	0.895585	0.597748	0.903503
							0.627309	0.91267	0.634304	0.916406	0.603958	0.908189	0.603958	0.895286	0.598481	0.903084
							0.628086	0.912554	0.635081	0.916374	0.604713	0.907954	0.604713	0.894985	0.599215	0.902663
							0.628863	0.912436	0.635858	0.916341	0.605468	0.907716	0.605468	0.894681	0.599948	0.902239
							0.629641	0.912316	0.636635	0.916308	0.606224	0.907476	0.606224	0.894374	0.600681	0.901812
							0.630418	0.912194	0.637412	0.916273	0.606979	0.907233	0.606979	0.894065	0.601414	0.901382
							0.630769	0.912138	0.638189	0.916238	0.607734	0.906988	0.607734	0.893753	0.602147	0.90095
							0.631195	0.912069	0.638966	0.916202	0.608489	0.906739	0.608489	0.893438	0.60288	0.900515
							0.631972	0.911943	0.639744	0.916165	0.609244	0.906488	0.609244	0.893121	0.603613	0.900077
							0.632749	0.911814	0.640521	0.916127	0.609999	0.906235	0.609999	0.8928	0.604347	0.899636
							0.633526	0.911683	0.641298	0.916089	0.610754	0.905979	0.610754	0.892478	0.60508	0.899192
							0.634304	0.91155	0.642075	0.916049	0.611238	0.905813	0.611238	0.89227	0.605813	0.898746
							0.635081	0.911414	0.642852	0.916008	0.61151	0.905719	0.61151	0.892152	0.606546	0.898296
							0.635858	0.911276	0.643629	0.915966	0.612265	0.905458	0.612265	0.891824	0.607279	0.897844
							0.636635	0.911135	0.644406	0.915924	0.61302	0.905193	0.61302	0.891493	0.608012	0.897388
							0.637412	0.910992	0.645184	0.91588	0.613775	0.904925	0.613775	0.891159	0.608746	0.89693
							0.638189	0.910846	0.645961	0.915835	0.61453	0.904655	0.61453	0.890822	0.609479	0.896469
							0.638966	0.910698	0.646738	0.915789	0.615285	0.904382	0.615285	0.890483	0.610212	0.896005
							0.639744	0.910547	0.647515	0.915742	0.616041	0.904105	0.616041	0.89014	0.610945	0.895538
							0.640521	0.910393	0.648292	0.915694	0.616796	0.903826	0.616796	0.889795	0.611238	0.895351
							0.641298	0.910237	0.649069	0.915644	0.617551	0.903544	0.617551	0.889447	0.611678	0.895068
							0.642075	0.910077	0.649846	0.915593	0.618306	0.903259	0.618306	0.889096	0.612411	0.894595
							0.642852	0.909915	0.650624	0.915542	0.619061	0.90297	0.619061	0.888741	0.613144	0.894119
							0.643629	0.90975	0.651401	0.915488	0.619816	0.902679	0.619816	0.888384	0.613878	0.89364
							0.644406	0.909583	0.652178	0.915434	0.620571	0.902384	0.620571	0.888024	0.614611	0.893158
							0.645184	0.909412	0.652742	0.915393	0.621327	0.902087	0.621327	0.887661	0.615344	0.892672
							0.645961	0.909238	0.652955	0.915378	0.622082	0.901786	0.622082	0.887295	0.616077	0.892184
							0.646738	0.909061	0.653732	0.915321	0.622837	0.901482	0.622837	0.886926	0.61681	0.891693
							0.647515	0.908881	0.654509	0.915262	0.623592	0.901175	0.623592	0.886553	0.617543	0.891198
							0.648292	0.908698	0.655286	0.915202	0.624347	0.900864	0.624347	0.886178	0.618277	0.8907
							0.649069	0.908511	0.656064	0.91514	0.625102	0.90055	0.625102	0.885799	0.61901	0.8902
							0.649846	0.908322	0.656841	0.915077	0.625857	0.900233	0.625857	0.885417	0.619743	0.889696
							0.650624	0.908129	0.657618	0.915013	0.626613	0.899912	0.626613	0.885032	0.620476	0.889188
							0.651401	0.907932	0.658395	0.914947	0.627368	0.899588	0.627368	0.884644	0.621209	0.888678
							0.652178	0.907732	0.659172	0.914879	0.628123	0.899261	0.628123	0.884253	0.621942	0.888164
							0.652742	0.907585	0.659949	0.914809	0.628878	0.89893	0.628878	0.883858	0.622675	0.887648
							0.652955	0.907529	0.660726	0.914738	0.629633	0.898596	0.629633	0.88346	0.623409	0.887128
							0.653732	0.907321	0.661504	0.914665	0.630388	0.898258	0.630388	0.883058	0.624142	0.886604
							0.654509	0.907111	0.662281	0.91459	0.630769	0.898086	0.630769	0.882855	0.624875	0.886078
							0.655286	0.906896	0.663058	0.914514	0.631144	0.897916	0.631144	0.882654	0.625608	0.885548
							0.656064	0.906678	0.663835	0.914435	0.631899	0.897571	0.631899	0.882246	0.626341	0.885015
							0.656841	0.906456	0.664612	0.914355	0.632654	0.897222	0.632654	0.881834	0.627074	0.884478
							0.657618	0.90623	0.665389	0.914272	0.633409	0.89687	0.633409	0.88142	0.627808	0.883938
							0.658395	0.906	0.666166	0.914188	0.634164	0.896514	0.634164	0.881001	0.628541	0.883395
							0.659172	0.905766	0.666944	0.914101	0.634919	0.896154	0.634919	0.88058	0.629274	0.882848
							0.659949	0.905527	0.667721	0.914013	0.635674	0.89579	0.635674	0.880155	0.630007	0.882298
							0.660726	0.905285	0.668498	0.913922	0.63643	0.895422	0.63643	0.879726	0.63074	0.881745
							0.661504	0.905038	0.669275	0.913829	0.637185	0.895051	0.637185	0.879294	0.630769	0.881723
							0.662281	0.904787	0.670052	0.913734	0.63794	0.894676	0.63794	0.878858	0.631473	0.881188
							0.663058	0.904532	0.670829	0.913636	0.638695	0.894296	0.638695	0.878418	0.632206	0.880628
							0.663835	0.904272	0.671606	0.913536	0.63945	0.893913	0.63945	0.877975	0.63294	0.880064
							0.664612	0.904008	0.672384	0.913434	0.640205	0.893526	0.640205	0.877529	0.633673	0.879497
							0.665389	0.903739	0.673161	0.913329	0.64096	0.893135	0.64096	0.877079	0.634406	0.878926
							0.666166	0.903465	0.673938	0.913221	0.641716	0.892739	0.641716	0.876625	0.635139	0.878352
							0.666944	0.903186	0.674715	0.913111	0.642471	0.89234	0.642471	0.876167	0.635872	0.877774
							0.667721	0.902903	0.674715	0.913111	0.643226	0.891936	0.643226	0.875705	0.636605	0.877193
							0.668498	0.902615	0.675492	0.912998	0.643981	0.891528	0.643981	0.87524	0.637339	0.876608
							0.669275	0.902321	0.676269	0.912883	0.644736	0.891116	0.644736	0.874771	0.638072	0.87602
							0.670052	0.902023	0.677046	0.912764	0.645491	0.890699	0.645491	0.874299	0.638805	0.875428
							0.670829	0.901719	0.677824	0.912643	0.646246	0.890279	0.646246	0.873822	0.639538	0.874832
							0.671606	0.90141	0.678601	0.912518	0.647002	0.889853	0.647002	0.873341	0.640271	0.874233
							0.672384	0.901096	0.679378	0.912391	0.647757	0.889424	0.647757	0.872857	0.641004	0.87363
							0.673161	0.900776	0.680155	0.912261	0.648512	0.88899	0.648512	0.872369	0.641737	0.873024
							0.673938	0.90045	0.680932	0.912127	0.649267	0.888551	0.649267	0.871876	0.642471	0.872413
							0.674715	0.900119	0.681709	0.91199	0.650022	0.888108	0.650022	0.87138	0.643204	0.8718
							0.674715	0.900119	0.682486	0.91185	0.650777	0.887661	0.650777	0.87088	0.643937	0.871182
							0.675492	0.899782	0.683264	0.911706	0.651533	0.887208	0.651533	0.870375	0.64467	0.870561
							0.676269	0.89944	0.684041	0.911559	0.652288	0.886751	0.652288	0.869867	0.645403	0.869936
							0.677046	0.899091	0.684818	0.911408	0.652742	0.886474	0.652742	0.869559	0.646136	0.869307
							0.677824	0.898736	0.685595	0.911253	0.653043	0.88629	0.653043	0.869354	0.64687	0.868674
							0.678601	0.898375	0.686372	0.911095	0.653798	0.885823	0.653798	0.868838	0.647603	0.868038
							0.679378	0.898008	0.687149	0.910933	0.654553	0.885352	0.654553	0.868317	0.648336	0.867398
							0.680155	0.897635	0.687926	0.910767	0.655308	0.884876	0.655308	0.867792	0.649069	0.866754
							0.680932	0.897255	0.688704	0.910597	0.656063	0.884395	0.656063	0.867263	0.649802	0.866106
							0.681709	0.896869	0.689481	0.910423	0.656819	0.88391	0.656819	0.86673	0.650535	0.865454
							0.682486	0.896476	0.690258	0.910244	0.657574	0.883419	0.657574	0.866192	0.651268	0.864799
							0.683264	0.896076	0.691035	0.910061	0.658329	0.882923	0.658329	0.86565	0.652002	0.86414
							0.684041	0.895669	0.691812	0.909874	0.659084	0.882422	0.659084	0.865104	0.652735	0.863476
							0.684818	0.895255	0.692589	0.909682	0.659839	0.881916	0.659839	0.864553	0.652742	0.86347
							0.685595	0.894835	0.693366	0.909486	0.660594	0.881405	0.660594	0.863998	0.653468	0.862809
							0.686372	0.894407	0.694144	0.909284	0.661349	0.880889	0.661349	0.863439	0.654201	0.862138
							0.687149	0.893971	0.694921	0.909078	0.662105	0.880367	0.662105	0.862875	0.654934	0.861463
							0.687926	0.893529	0.695698	0.908867	0.66286	0.87984	0.66286	0.862307	0.655667	0.860784
							0.688704	0.893078	0.696475	0.908651	0.663615	0.879308	0.663615	0.861734	0.656401	0.860101
							0.689481	0.89262	0.696687	0.908591	0.66437	0.87877	0.66437	0.861157	0.657134	0.859414
							0.690258	0.892154	0.697252	0.908429	0.665125	0.878227	0.665125	0.860575	0.657867	0.858723
							0.691035	0.89168	0.698029	0.908202	0.66588	0.877679	0.66588	0.859989	0.6586	0.858027
							0.691812	0.891198	0.698806	0.90797	0.666636	0.877125	0.666636	0.859398	0.659333	0.857328
							0.692589	0.890708	0.699584	0.907732	0.667391	0.876565	0.667391	0.858802	0.660066	0.856625
							0.693366	0.89021	0.700361	0.907488	0.668146	0.876	0.668146	0.858202	0.660799	0.855918
							0.694144	0.889703	0.701138	0.907239	0.668901	0.875429	0.668901	0.857597	0.661533	0.855206
							0.694921	0.889188	0.701915	0.906983	0.669656	0.874853	0.669656	0.856987	0.662266	0.854491
							0.695698	0.888663	0.702692	0.906721	0.670411	0.87427	0.670411	0.856373	0.662999	0.853771
							0.696475	0.88813	0.703469	0.906453	0.671166	0.873682	0.671166	0.855754	0.663732	0.853048
							0.696687	0.887983	0.704246	0.906178	0.671922	0.873088	0.671922	0.85513	0.664465	0.85232
							0.697252	0.887588	0.705024	0.905897	0.672677	0.872488	0.672677	0.854501	0.665198	0.851588
							0.698029	0.887037	0.705801	0.905609	0.673432	0.871882	0.673432	0.853867	0.665932	0.850851
							0.698806	0.886477	0.706578	0.905314	0.674187	0.87127	0.674187	0.853229	0.666665	0.850111
							0.699584	0.885907	0.707355	0.905012	0.674715	0.870838	0.674715	0.852779	0.667398	0.849366
							0.700361	0.885327	0.708132	0.904702	0.674942	0.870652	0.674942	0.852585	0.668131	0.848617
							0.701138	0.884738	0.708909	0.904386	0.675697	0.870028	0.675697	0.851937	0.668864	0.847864
							0.701915	0.884139	0.709686	0.904061	0.676452	0.869397	0.676452	0.851283	0.669597	0.847107
							0.702692	0.88353	0.710464	0.903729	0.677208	0.868761	0.677208	0.850625	0.67033	0.846345
							0.703469	0.88291	0.711241	0.903389	0.677963	0.868118	0.677963	0.849961	0.671064	0.845579
							0.704246	0.882281	0.712018	0.903041	0.678718	0.867469	0.678718	0.849292	0.671797	0.844809
							0.705024	0.881641	0.712795	0.902684	0.679473	0.866813	0.679473	0.848619	0.67253	0.844034
							0.705801	0.88099	0.713572	0.902319	0.680228	0.866151	0.680228	0.84794	0.673263	0.843255
							0.706578	0.880328	0.714349	0.901945	0.680983	0.865483	0.680983	0.847256	0.673996	0.842472
							0.707355	0.879656	0.715126	0.901562	0.681739	0.864808	0.681739	0.846567	0.674715	0.8417
							0.708132	0.878972	0.715904	0.90117	0.682494	0.864126	0.682494	0.845872	0.674729	0.841684
							0.708909	0.878277	0.716681	0.900769	0.683249	0.863438	0.683249	0.845172	0.675463	0.840892
							0.709686	0.877571	0.717458	0.900358	0.684004	0.862743	0.684004	0.844467	0.676196	0.840095
							0.710464	0.876853	0.718235	0.899937	0.684759	0.862041	0.684759	0.843757	0.676929	0.839295
							0.711241	0.876123	0.71866	0.899703	0.685514	0.861332	0.685514	0.843041	0.677662	0.838489
							0.712018	0.875381	0.719012	0.899507	0.686269	0.860617	0.686269	0.84232	0.678395	0.837679
							0.712795	0.874627	0.719789	0.899066	0.687025	0.859895	0.687025	0.841594	0.679128	0.836865
							0.713572	0.873861	0.720567	0.898615	0.68778	0.859165	0.68778	0.840862	0.679861	0.836046
							0.714349	0.873082	0.721344	0.898153	0.688535	0.858429	0.688535	0.840125	0.680595	0.835223
							0.715126	0.87229	0.722121	0.89768	0.68929	0.857686	0.68929	0.839382	0.681328	0.834396
							0.715904	0.871486	0.722898	0.897196	0.690045	0.856935	0.690045	0.838633	0.682061	0.833563
							0.716681	0.870669	0.723675	0.8967	0.6908	0.856178	0.6908	0.837879	0.682794	0.832727
							0.717458	0.869838	0.724452	0.896193	0.691555	0.855413	0.691555	0.83712	0.683527	0.831885
							0.718235	0.868994	0.725229	0.895674	0.692311	0.854641	0.692311	0.836355	0.68426	0.831039
							0.71866	0.868527	0.726007	0.895143	0.693066	0.853861	0.693066	0.835584	0.684994	0.830189
							0.719012	0.868136	0.726784	0.894599	0.693821	0.853074	0.693821	0.834808	0.685727	0.829334
							0.719789	0.867265	0.727561	0.894042	0.694576	0.85228	0.694576	0.834025	0.68646	0.828474
							0.720567	0.866379	0.728338	0.893472	0.695331	0.851478	0.695331	0.833238	0.687193	0.82761
							0.721344	0.865479	0.729115	0.892889	0.696086	0.850668	0.696086	0.832444	0.687926	0.826741
							0.722121	0.864565	0.729892	0.892293	0.696687	0.850019	0.696687	0.831808	0.688659	0.825868
							0.722898	0.863637	0.730669	0.891682	0.696841	0.849851	0.696841	0.831644	0.689392	0.82499
							0.723675	0.862693	0.731447	0.891057	0.697597	0.849027	0.697597	0.830839	0.690126	0.824107
							0.724452	0.861735	0.732224	0.890418	0.698352	0.848194	0.698352	0.830028	0.690859	0.82322
							0.725229	0.860761	0.733001	0.889764	0.699107	0.847354	0.699107	0.829211	0.691592	0.822327
							0.726007	0.859772	0.733778	0.889094	0.699862	0.846506	0.699862	0.828388	0.692325	0.821431
							0.726784	0.858768	0.734555	0.888409	0.700617	0.84565	0.700617	0.827559	0.693058	0.820529
							0.727561	0.857747	0.735332	0.887708	0.701372	0.844786	0.701372	0.826724	0.693791	0.819623
							0.728338	0.856711	0.736109	0.886992	0.702128	0.843914	0.702128	0.825883	0.694525	0.818712
							0.729115	0.855658	0.736887	0.886258	0.702883	0.843033	0.702883	0.825036	0.695258	0.817796
							0.729892	0.854589	0.737664	0.885508	0.703638	0.842145	0.703638	0.824184	0.695991	0.816876
							0.730669	0.853504	0.738441	0.88474	0.704393	0.841249	0.704393	0.823324	0.696687	0.815997
							0.731447	0.852401	0.739218	0.883955	0.705148	0.840344	0.705148	0.822459	0.696724	0.81595
							0.732224	0.851282	0.739995	0.883152	0.705903	0.839431	0.705903	0.821588	0.697457	0.81502
							0.733001	0.850145	0.740633	0.882479	0.706658	0.83851	0.706658	0.820711	0.69819	0.814085
							0.733778	0.84899	0.740772	0.88233	0.707414	0.83758	0.707414	0.819827	0.698924	0.813146
							0.734555	0.847819	0.741549	0.88149	0.708169	0.836642	0.708169	0.818937	0.699657	0.812201
							0.735332	0.846629	0.742327	0.88063	0.708924	0.835696	0.708924	0.818041	0.70039	0.811252
							0.736109	0.845421	0.743104	0.879751	0.709679	0.834741	0.709679	0.817138	0.701123	0.810298
							0.736887	0.844194	0.743881	0.878852	0.710434	0.833777	0.710434	0.81623	0.701856	0.809339
							0.737664	0.842949	0.744658	0.877933	0.711189	0.832804	0.711189	0.815314	0.702589	0.808375
							0.738441	0.841685	0.745435	0.876993	0.711944	0.831823	0.711944	0.814393	0.703322	0.807406
							0.739218	0.840403	0.746212	0.876032	0.7127	0.830833	0.7127	0.813465	0.704056	0.806433
							0.739995	0.839101	0.746989	0.875049	0.713455	0.829834	0.713455	0.812531	0.704789	0.805454
							0.740633	0.838017	0.747767	0.874045	0.71421	0.828826	0.71421	0.81159	0.705522	0.804471
							0.740772	0.837779	0.748544	0.873017	0.714965	0.82781	0.714965	0.810643	0.706255	0.803483
							0.741549	0.836438	0.749321	0.871967	0.71572	0.826784	0.71572	0.809689	0.706988	0.802489
							0.742327	0.835077	0.750098	0.870894	0.716475	0.825749	0.716475	0.808729	0.707721	0.801491
							0.743104	0.833696	0.750875	0.869796	0.717231	0.824705	0.717231	0.807762	0.708455	0.800488
							0.743881	0.832294	0.751652	0.868675	0.717986	0.823652	0.717986	0.806789	0.709188	0.79948
							0.744658	0.830872	0.752429	0.867529	0.71866	0.822704	0.71866	0.805914	0.709921	0.798467
							0.745435	0.82943	0.753207	0.866357	0.718741	0.82259	0.718741	0.805809	0.710654	0.797449
							0.746212	0.827966	0.753984	0.86516	0.719496	0.821519	0.719496	0.804822	0.711387	0.796426
							0.746989	0.826481	0.754761	0.863936	0.720251	0.820438	0.720251	0.803829	0.71212	0.795399
							0.747767	0.824974	0.755538	0.862686	0.721006	0.819348	0.721006	0.802829	0.712853	0.794366
							0.748544	0.823446	0.756315	0.861409	0.721761	0.818248	0.721761	0.801822	0.713587	0.793328
							0.749321	0.821896	0.757092	0.860104	0.722517	0.817139	0.722517	0.800808	0.71432	0.792285
							0.750098	0.820324	0.757869	0.858771	0.723272	0.81602	0.723272	0.799788	0.715053	0.791237
							0.750875	0.818729	0.758647	0.857409	0.724027	0.814892	0.724027	0.798761	0.715786	0.790184
							0.751652	0.817112	0.759424	0.856018	0.724782	0.813754	0.724782	0.797727	0.716519	0.789126
							0.752429	0.815473	0.760164	0.854665	0.725537	0.812606	0.725537	0.796687	0.717252	0.788064
							0.753207	0.81381	0.760201	0.854597	0.726292	0.811449	0.726292	0.795639	0.717986	0.786996
							0.753984	0.812124	0.760978	0.853146	0.727047	0.810282	0.727047	0.794585	0.71866	0.786009
							0.754761	0.810415	0.761755	0.851665	0.727803	0.809105	0.727803	0.793524	0.718719	0.785923
							0.755538	0.808682	0.762532	0.850151	0.728558	0.807918	0.728558	0.792455	0.719452	0.784845
							0.756315	0.806925	0.763309	0.848606	0.729313	0.806722	0.729313	0.79138	0.720185	0.783762
							0.757092	0.805144	0.764087	0.847029	0.730068	0.805515	0.730068	0.790298	0.720918	0.782673
							0.757869	0.803339	0.764864	0.845419	0.730823	0.804298	0.730823	0.789209	0.721651	0.78158
							0.758647	0.80151	0.765641	0.843775	0.731578	0.803071	0.731578	0.788113	0.722384	0.780482
							0.759424	0.799656	0.766418	0.842097	0.732333	0.801834	0.732333	0.78701	0.723118	0.779379
							0.760164	0.797867	0.767195	0.840384	0.733089	0.800587	0.733089	0.785899	0.723851	0.77827
							0.760201	0.797777	0.767972	0.838637	0.733844	0.79933	0.733844	0.784782	0.724584	0.777157
							0.760978	0.795874	0.768749	0.836854	0.734599	0.798062	0.734599	0.783658	0.725317	0.776038
							0.761755	0.793945	0.769527	0.835034	0.735354	0.796784	0.735354	0.782526	0.72605	0.774914
							0.762532	0.79199	0.770304	0.833178	0.736109	0.795496	0.736109	0.781387	0.726783	0.773786
							0.763309	0.790011	0.771081	0.831284	0.736864	0.794197	0.736864	0.780242	0.727517	0.772652
							0.764087	0.788005	0.771858	0.829352	0.73762	0.792888	0.73762	0.779089	0.72825	0.771513
							0.764864	0.785973	0.772635	0.827382	0.738375	0.791569	0.738375	0.777928	0.728983	0.770369
							0.765641	0.783916	0.773412	0.825373	0.73913	0.790239	0.73913	0.776761	0.729716	0.76922
							0.766418	0.781832	0.774189	0.823324	0.739885	0.788898	0.739885	0.775586	0.730449	0.768065
							0.767195	0.779722	0.774967	0.821235	0.740633	0.78756	0.740633	0.774416	0.731182	0.766906
							0.767972	0.777585	0.775744	0.819105	0.74064	0.787547	0.74064	0.774404	0.731915	0.765741
							0.768749	0.775422	0.776521	0.816934	0.741395	0.786185	0.741395	0.773215	0.732649	0.764572
							0.769527	0.773231	0.777298	0.814721	0.74215	0.784813	0.74215	0.772019	0.733382	0.763397
							0.770304	0.771014	0.778075	0.812466	0.742906	0.783429	0.742906	0.770815	0.734115	0.762217
							0.771081	0.768769	0.778852	0.810168	0.743661	0.782035	0.743661	0.769604	0.734848	0.761032
							0.771858	0.766498	0.779629	0.807827	0.744416	0.780631	0.744416	0.768386	0.735581	0.759842
							0.772635	0.764198	0.780407	0.805442	0.745171	0.779215	0.745171	0.76716	0.736314	0.758647
							0.773412	0.761872	0.781184	0.803012	0.745926	0.777789	0.745926	0.765927	0.737048	0.757447
							0.774189	0.759517	0.781961	0.800537	0.746681	0.776351	0.746681	0.764686	0.737781	0.756241
							0.774967	0.757135	0.782136	0.799974	0.747436	0.774903	0.747436	0.763439	0.738514	0.755031
							0.775744	0.754725	0.782738	0.798017	0.748192	0.773444	0.748192	0.762183	0.739247	0.753815
							0.776521	0.752287	0.783515	0.795451	0.748947	0.771974	0.748947	0.760921	0.73998	0.752594
							0.777298	0.749821	0.784292	0.792839	0.749702	0.770492	0.749702	0.759651	0.740633	0.751503
							0.778075	0.747327	0.785069	0.79018	0.750457	0.769	0.750457	0.758373	0.740713	0.751369
							0.778852	0.744804	0.785847	0.787473	0.751212	0.767497	0.751212	0.757088	0.741446	0.750138
							0.779629	0.742254	0.786624	0.784719	0.751967	0.765982	0.751967	0.755796	0.74218	0.748902
							0.780407	0.739675	0.787401	0.781916	0.752723	0.764457	0.752723	0.754496	0.742913	0.74766
							0.781184	0.737067	0.788178	0.779065	0.753478	0.76292	0.753478	0.753189	0.743646	0.746414
							0.781961	0.734432	0.788955	0.776165	0.754233	0.761372	0.754233	0.751874	0.744379	0.745163
							0.782136	0.733834	0.789732	0.773215	0.754988	0.759813	0.754988	0.750552	0.745112	0.743906
							0.782738	0.731767	0.790509	0.770215	0.755743	0.758243	0.755743	0.749222	0.745845	0.742645
							0.783515	0.729075	0.791287	0.767166	0.756498	0.756662	0.756498	0.747884	0.746579	0.741378
							0.784292	0.726353	0.792064	0.764066	0.757253	0.755069	0.757253	0.74654	0.747312	0.740106
							0.785069	0.723604	0.792841	0.760915	0.758009	0.753465	0.758009	0.745187	0.748045	0.738829
							0.785847	0.720825	0.793618	0.757713	0.758764	0.75185	0.758764	0.743827	0.748778	0.737548
							0.786624	0.718018	0.794395	0.754459	0.759519	0.750223	0.759519	0.74246	0.749511	0.736261
							0.787401	0.715183	0.795172	0.751154	0.760164	0.748825	0.760164	0.741286	0.750244	0.734969
							0.788178	0.712319	0.795949	0.747798	0.760274	0.748585	0.760274	0.741085	0.750977	0.733671
							0.788955	0.709427	0.796727	0.744389	0.761029	0.746936	0.761029	0.739703	0.751711	0.732369
							0.789732	0.706507	0.797504	0.740928	0.761784	0.745276	0.761784	0.738313	0.752444	0.731062
							0.790509	0.703558	0.798281	0.737414	0.762539	0.743604	0.762539	0.736915	0.753177	0.72975
							0.791287	0.700581	0.799058	0.733848	0.763295	0.74192	0.763295	0.73551	0.75391	0.728433
							0.792064	0.697575	0.799835	0.730229	0.76405	0.740226	0.76405	0.734097	0.754643	0.72711
							0.792841	0.694542	0.800612	0.726558	0.764805	0.73852	0.764805	0.732677	0.755376	0.725783
							0.793618	0.691481	0.801389	0.722834	0.76556	0.736802	0.76556	0.731249	0.75611	0.724451
							0.794395	0.688391	0.802167	0.719057	0.766315	0.735074	0.766315	0.729814	0.756843	0.723114
							0.795172	0.685274	0.802944	0.715228	0.76707	0.733333	0.76707	0.728371	0.757576	0.721771
							0.795949	0.68213	0.803721	0.711346	0.767826	0.731582	0.767826	0.726921	0.758309	0.720424
							0.796727	0.678958	0.804109	0.709388	0.768581	0.729819	0.768581	0.725463	0.759042	0.719072
							0.797504	0.675758	0.804498	0.707411	0.769336	0.728044	0.769336	0.723997	0.759775	0.717715
							0.798281	0.672532	0.805275	0.703424	0.770091	0.726259	0.770091	0.722524	0.760164	0.716993
							0.799058	0.669278	0.806052	0.699385	0.770846	0.724462	0.770846	0.721044	0.760508	0.716353
							0.799835	0.665998	0.80683	0.695294	0.771601	0.722653	0.771601	0.719555	0.761242	0.714986
							0.800612	0.662691	0.807607	0.691151	0.772356	0.720833	0.772356	0.71806	0.761975	0.713614
							0.801389	0.659358	0.808384	0.686956	0.773112	0.719002	0.773112	0.716557	0.762708	0.712237
							0.802167	0.655999	0.809161	0.68271	0.773867	0.71716	0.773867	0.715046	0.763441	0.710855
							0.802944	0.652613	0.809938	0.678413	0.774622	0.715306	0.774622	0.713528	0.764174	0.709468
							0.803721	0.649203	0.810715	0.674065	0.775377	0.713441	0.775377	0.712002	0.764907	0.708077
							0.804109	0.64749	0.811492	0.669668	0.776132	0.711564	0.776132	0.710469	0.765641	0.70668
							0.804498	0.645766	0.81227	0.665221	0.776887	0.709676	0.776887	0.708928	0.766374	0.705279
							0.805275	0.642305	0.813047	0.660724	0.777642	0.707777	0.777642	0.70738	0.767107	0.703873
							0.806052	0.638819	0.813824	0.656179	0.778398	0.705867	0.778398	0.705825	0.76784	0.702462
							0.80683	0.635308	0.814601	0.651586	0.779153	0.703945	0.779153	0.704262	0.768573	0.701046
							0.807607	0.631774	0.815378	0.646946	0.779908	0.702013	0.779908	0.702692	0.769306	0.699625
							0.808384	0.628215	0.816155	0.642259	0.780663	0.700069	0.780663	0.701114	0.770039	0.6982
							0.809161	0.624633	0.816932	0.637526	0.781418	0.698114	0.781418	0.699529	0.770773	0.69677
							0.809938	0.621027	0.81771	0.632748	0.782136	0.696245	0.782136	0.698015	0.771506	0.695335
							0.810715	0.617399	0.818487	0.627925	0.782173	0.696148	0.782173	0.697936	0.772239	0.693895
							0.811492	0.613748	0.819264	0.623059	0.782928	0.694171	0.782928	0.696336	0.772972	0.692451
							0.81227	0.610076	0.820041	0.618149	0.783684	0.692182	0.783684	0.694729	0.773705	0.691002
							0.813047	0.606381	0.820818	0.613199	0.784439	0.690183	0.784439	0.693114	0.774438	0.689548
							0.813824	0.602666	0.821595	0.608207	0.785194	0.688173	0.785194	0.691492	0.775172	0.68809
							0.814601	0.598929	0.822372	0.603175	0.785949	0.686152	0.785949	0.689863	0.775905	0.686627
							0.815378	0.595172	0.82315	0.598105	0.786704	0.68412	0.786704	0.688226	0.776638	0.685159
							0.816155	0.591396	0.823927	0.592996	0.787459	0.682077	0.787459	0.686583	0.777371	0.683687
							0.816932	0.587599	0.824704	0.587852	0.788215	0.680023	0.788215	0.684932	0.778104	0.68221
							0.81771	0.583784	0.825481	0.582671	0.78897	0.677958	0.78897	0.683274	0.778837	0.680729
							0.818487	0.57995	0.826082	0.578641	0.789725	0.675883	0.789725	0.681608	0.77957	0.679243
							0.819264	0.576098	0.826258	0.577457	0.79048	0.673797	0.79048	0.679936	0.780304	0.677752
							0.820041	0.572228	0.827035	0.572209	0.791235	0.671701	0.791235	0.678256	0.781037	0.676257
							0.820818	0.568341	0.827812	0.56693	0.79199	0.669594	0.79199	0.676569	0.78177	0.674757
							0.821595	0.564438	0.82859	0.56162	0.792745	0.667476	0.792745	0.674875	0.782136	0.674007
							0.822372	0.560519	0.829367	0.556281	0.793501	0.665348	0.793501	0.673174	0.782503	0.673253
							0.82315	0.556584	0.830144	0.550914	0.794256	0.66321	0.794256	0.671466	0.783236	0.671745
							0.823927	0.552634	0.830921	0.545521	0.795011	0.661061	0.795011	0.669751	0.783969	0.670232
							0.824704	0.54867	0.831698	0.540103	0.795766	0.658902	0.795766	0.668029	0.784703	0.668715
							0.825481	0.544692	0.832475	0.534662	0.796521	0.656733	0.796521	0.6663	0.785436	0.667193
							0.826082	0.541607	0.833252	0.529198	0.797276	0.654553	0.797276	0.664565	0.786169	0.665667
							0.826258	0.540701	0.83403	0.523714	0.798031	0.652364	0.798031	0.662822	0.786902	0.664137
							0.827035	0.536697	0.834807	0.518211	0.798787	0.650164	0.798787	0.661072	0.787635	0.662602
							0.827812	0.532681	0.835584	0.51269	0.799542	0.647955	0.799542	0.659316	0.788368	0.661063
							0.82859	0.528654	0.836361	0.507154	0.800297	0.645736	0.800297	0.657553	0.789101	0.65952
							0.829367	0.524616	0.837138	0.501603	0.801052	0.643507	0.801052	0.655783	0.789835	0.657972
							0.830144	0.520567	0.837915	0.49604	0.801807	0.641268	0.801807	0.654006	0.790568	0.656421
							0.830921	0.516509	0.838692	0.490466	0.802562	0.63902	0.802562	0.652223	0.791301	0.654865
							0.831698	0.512441	0.83947	0.484882	0.803318	0.636762	0.803318	0.650433	0.792034	0.653305
							0.832475	0.508366	0.840247	0.479291	0.804073	0.634494	0.804073	0.648637	0.792767	0.65174
							0.833252	0.504282	0.841024	0.473693	0.804109	0.634385	0.804109	0.64855	0.7935	0.650172
							0.83403	0.500191	0.841801	0.468092	0.804828	0.632218	0.804828	0.646834	0.794234	0.6486
							0.834807	0.496094	0.842578	0.462487	0.805583	0.629932	0.805583	0.645024	0.794967	0.647023
							0.835584	0.491991	0.844132	0.451276	0.806338	0.627636	0.806338	0.643208	0.7957	0.645443
							0.836361	0.487883	0.84491	0.445673	0.807093	0.625332	0.807093	0.641386	0.796433	0.643859
							0.837138	0.48377	0.845687	0.440074	0.807848	0.623019	0.807848	0.639557	0.797166	0.64227
							0.846464	0.434303	0.846464	0.434481	0.808604	0.620697	0.808604	0.637722	0.797899	0.640678
							0.847241	0.430191	0.847241	0.428894	0.809359	0.618366	0.809359	0.63588	0.798632	0.639082
							0.848018	0.426084	0.848018	0.423317	0.810114	0.616026	0.810114	0.634033	0.799366	0.637481
							0.848054	0.425895	0.848054	0.42306	0.810869	0.613678	0.810869	0.632179	0.800099	0.635877
							0.848795	0.421982	0.848795	0.417751	0.811624	0.611321	0.811624	0.630319	0.800832	0.63427
							0.849572	0.417887	0.849572	0.412196	0.812379	0.608956	0.812379	0.628453	0.801565	0.632658
							0.85035	0.413798	0.85035	0.406655	0.813134	0.606582	0.813134	0.626581	0.802298	0.631043
							0.851127	0.409716	0.851127	0.40113	0.81389	0.6042	0.81389	0.624702	0.803031	0.629424
							0.851904	0.405643	0.851904	0.395622	0.814645	0.601811	0.814645	0.622818	0.803765	0.627801
							0.852681	0.401577	0.852681	0.390132	0.8154	0.599413	0.8154	0.620928	0.804109	0.627037
							0.853458	0.397522	0.853458	0.384662	0.816155	0.597007	0.816155	0.619032	0.804498	0.626175
							0.854235	0.393475	0.854235	0.379214	0.81691	0.594594	0.81691	0.61713	0.805231	0.624544
							0.855012	0.38944	0.855012	0.373788	0.817665	0.592173	0.817665	0.615223	0.805964	0.622911
							0.85579	0.385415	0.85579	0.368388	0.81842	0.589744	0.81842	0.61331	0.806697	0.621274
							0.856567	0.381402	0.856567	0.363013	0.819176	0.587308	0.819176	0.611391	0.80743	0.619633
							0.857344	0.377401	0.857344	0.357665	0.819931	0.584865	0.819931	0.609467	0.808163	0.617989
							0.858121	0.373414	0.858121	0.352347	0.820686	0.582415	0.820686	0.607537	0.808897	0.616341
							0.858898	0.369439	0.858898	0.347058	0.821441	0.579957	0.821441	0.605601	0.80963	0.61469
							0.859675	0.365479	0.859675	0.341801	0.822196	0.577493	0.822196	0.60366	0.810363	0.613035
							0.860452	0.361533	0.860452	0.336577	0.822951	0.575022	0.822951	0.601714	0.811096	0.611378
							0.86123	0.357602	0.86123	0.331386	0.823707	0.572545	0.823707	0.599763	0.811829	0.609716
							0.862007	0.353686	0.862007	0.32623	0.824462	0.570061	0.824462	0.597806	0.812562	0.608052
							0.862784	0.349787	0.862784	0.321111	0.825217	0.56757	0.825217	0.595845	0.813296	0.606384
							0.863561	0.345905	0.863561	0.316029	0.825972	0.565074	0.825972	0.593878	0.814029	0.604713
							0.864338	0.342039	0.864338	0.310986	0.826082	0.564709	0.826082	0.593591	0.814762	0.603039
							0.865115	0.338192	0.865115	0.305982	0.826727	0.562571	0.826727	0.591906	0.815495	0.601362
							0.865892	0.334363	0.865892	0.301019	0.827482	0.560062	0.827482	0.589929	0.816228	0.599682
							0.86667	0.330552	0.86667	0.296097	0.828237	0.557547	0.828237	0.587947	0.816961	0.597998
							0.867447	0.32676	0.867447	0.291218	0.828993	0.555027	0.828993	0.58596	0.817694	0.596312
							0.868224	0.322989	0.868224	0.286382	0.829748	0.552501	0.829748	0.583969	0.818428	0.594623
							0.869001	0.319237	0.869001	0.281591	0.830503	0.54997	0.830503	0.581973	0.819161	0.59293
							0.869778	0.315506	0.869778	0.276844	0.831258	0.547434	0.831258	0.579972	0.819894	0.591235
							0.870027	0.314315	0.870027	0.275334	0.832013	0.544892	0.832013	0.577967	0.820627	0.589537
							0.870555	0.311795	0.870555	0.272143	0.832768	0.542346	0.832768	0.575957	0.82136	0.587836
							0.871332	0.308106	0.871332	0.267489	0.833523	0.539795	0.833523	0.573943	0.822093	0.586132
							0.87211	0.304439	0.87211	0.262882	0.834279	0.537239	0.834279	0.571924	0.822827	0.584426
							0.872887	0.300794	0.872887	0.258322	0.835034	0.534678	0.835034	0.569901	0.82356	0.582717
							0.873664	0.297172	0.873664	0.253812	0.835789	0.532114	0.835789	0.567874	0.824293	0.581005
							0.874441	0.293572	0.874441	0.24935	0.836544	0.529545	0.836544	0.565843	0.825026	0.57929
							0.875218	0.289996	0.875218	0.244937	0.837299	0.526972	0.837299	0.563807	0.825759	0.577573
							0.875995	0.286443	0.875995	0.240575	0.838054	0.524395	0.838054	0.561768	0.826082	0.576816
							0.876772	0.282914	0.876772	0.236263	0.83881	0.521814	0.83881	0.559725	0.826492	0.575854
							0.87755	0.27941	0.87755	0.232002	0.839565	0.51923	0.839565	0.557678	0.827225	0.574132
							0.878327	0.27593	0.878327	0.227792	0.84032	0.516642	0.84032	0.555627	0.827959	0.572407
							0.879104	0.272475	0.879104	0.223633	0.841075	0.514051	0.841075	0.553572	0.828692	0.57068
							0.879881	0.269045	0.879881	0.219526	0.84183	0.511457	0.84183	0.551514	0.829425	0.568951
							0.880658	0.265641	0.880658	0.215471	0.848054	0.48998	0.842585	0.549452	0.830158	0.567219
							0.881435	0.262262	0.881435	0.211469	0.86826	0.419982	0.84334	0.547387	0.830891	0.565485
							0.882212	0.258909	0.882212	0.207519	0.869015	0.417386	0.844096	0.545318	0.831624	0.563749
							0.88299	0.255583	0.88299	0.203621	0.869771	0.414792	0.844851	0.543246	0.832358	0.562011
							0.883767	0.252282	0.883767	0.199776	0.870027	0.413913	0.845606	0.541171	0.833091	0.56027
							0.884544	0.249009	0.884544	0.195983	0.870526	0.412202	0.846361	0.539093	0.833824	0.558527
							0.885321	0.245762	0.885321	0.192244	0.871281	0.409615	0.847116	0.537012	0.834557	0.556783
							0.886098	0.242542	0.886098	0.188557	0.872036	0.407032	0.847871	0.534927	0.83529	0.555036
							0.886875	0.23935	0.886875	0.184922	0.872791	0.404452	0.848054	0.534423	0.836023	0.553287
							0.887652	0.236185	0.887652	0.181341	0.873546	0.401876	0.848626	0.53284	0.836756	0.551537
							0.88843	0.233047	0.88843	0.177812	0.874302	0.399304	0.849382	0.53075	0.83749	0.549784
							0.889207	0.229937	0.889207	0.174335	0.875057	0.396736	0.850137	0.528657	0.838223	0.54803
							0.889558	0.228541	0.889558	0.172781	0.875812	0.394172	0.850892	0.526562	0.838956	0.546274
							0.889984	0.226855	0.889984	0.17091	0.876567	0.391612	0.851647	0.524464	0.839689	0.544516
							0.890761	0.2238	0.890761	0.167538	0.877322	0.389057	0.852402	0.522363	0.840422	0.542756
							0.891538	0.220774	0.891538	0.164218	0.878077	0.386507	0.853157	0.520261	0.841155	0.540995
							0.892315	0.217776	0.892315	0.160949	0.878832	0.383962	0.853913	0.518155	0.841889	0.539232
							0.893093	0.214806	0.893093	0.157732	0.879588	0.381421	0.854668	0.516048	0.842622	0.537468
							0.89387	0.211864	0.89387	0.154566	0.880343	0.378886	0.855423	0.513938	0.843355	0.535702
							0.894647	0.208951	0.894647	0.15145	0.881098	0.376356	0.856178	0.511827	0.844088	0.533934
							0.895424	0.206066	0.895424	0.148386	0.881853	0.373832	0.856933	0.509713	0.844821	0.532165
							0.896201	0.203209	0.896201	0.145371	0.882608	0.371313	0.857688	0.507598	0.845554	0.530395
							0.896978	0.200381	0.896978	0.142407	0.883363	0.368799	0.858443	0.50548	0.846287	0.528623
							0.897755	0.197581	0.897755	0.139492	0.884118	0.366292	0.859199	0.503361	0.847021	0.526851
							0.898533	0.19481	0.898533	0.136626	0.884874	0.36379	0.859954	0.501241	0.847754	0.525077
							0.89931	0.192067	0.89931	0.133809	0.885629	0.361295	0.870027	0.47284	0.848054	0.52435
							0.900087	0.189353	0.900087	0.13104	0.886384	0.358806	0.886384	0.426687	0.848487	0.523301
							0.900864	0.186668	0.900864	0.12832	0.887139	0.356323	0.887139	0.424567	0.84922	0.521525
							0.901641	0.184011	0.901641	0.125646	0.887894	0.353847	0.887894	0.422449	0.849953	0.519747
							0.902418	0.181382	0.902418	0.12302	0.888649	0.351378	0.888649	0.420333	0.850686	0.517969
							0.903195	0.178782	0.903195	0.12044	0.889405	0.348915	0.889405	0.418219	0.85142	0.516189
							0.903973	0.17621	0.903973	0.117906	0.889558	0.348415	0.889558	0.417789	0.852153	0.514409
							0.90475	0.173666	0.90475	0.115418	0.89016	0.346459	0.89016	0.416106	0.852886	0.512627
							0.905527	0.171151	0.905527	0.112975	0.890915	0.34401	0.890915	0.413996	0.853619	0.510845
							0.906304	0.168664	0.906304	0.110577	0.89167	0.341569	0.89167	0.411888	0.870027	0.47084
							0.907081	0.166205	0.907081	0.108222	0.892425	0.339134	0.892425	0.409782	0.877813	0.451875
							0.907858	0.163774	0.907858	0.105912	0.89318	0.336707	0.89318	0.407678	0.878546	0.450093
							0.908635	0.161371	0.908635	0.103644	0.893935	0.334288	0.893935	0.405576	0.879279	0.448312
							0.909413	0.158996	0.909413	0.101419	0.894691	0.331876	0.894691	0.403477	0.880013	0.446532
							0.91019	0.156649	0.91019	0.0992352	0.895446	0.329472	0.895446	0.401381	0.880746	0.444753
							0.910967	0.154329	0.910967	0.0970933	0.896201	0.327076	0.896201	0.399287	0.881479	0.442975
							0.911531	0.152662	0.911531	0.0955639	0.896956	0.324688	0.896956	0.397196	0.882212	0.441198
							0.911744	0.152036	0.911744	0.0949922	0.897711	0.322308	0.897711	0.395108	0.882945	0.439422
							0.912521	0.149771	0.912521	0.0929315	0.898466	0.319937	0.898466	0.393022	0.883678	0.437647
							0.913298	0.147534	0.913298	0.0909105	0.899221	0.317573	0.899221	0.390939	0.884412	0.435873
							0.914075	0.145323	0.914075	0.0889287	0.899977	0.315218	0.899977	0.38886	0.885145	0.434101
							0.914853	0.14314	0.914853	0.0869856	0.900732	0.312872	0.900732	0.386784	0.885878	0.43233
							0.91563	0.140983	0.91563	0.0850806	0.901487	0.310534	0.901487	0.38471	0.886611	0.43056
							0.916407	0.138853	0.916407	0.0832131	0.902242	0.308205	0.902242	0.38264	0.887344	0.428792
							0.917184	0.136749	0.917184	0.0813826	0.902997	0.305885	0.902997	0.380574	0.888077	0.427025
							0.917961	0.134672	0.917961	0.0795885	0.903752	0.303573	0.903752	0.378511	0.88881	0.42526
							0.918738	0.132621	0.918738	0.0778303	0.904507	0.301271	0.904507	0.376451	0.889544	0.423496
							0.919515	0.130596	0.919515	0.0761074	0.905263	0.298978	0.905263	0.374395	0.889558	0.423461
							0.920293	0.128597	0.920293	0.0744193	0.906018	0.296694	0.906018	0.372343	0.890277	0.421733
							0.92107	0.126624	0.92107	0.0727654	0.906773	0.294419	0.906773	0.370294	0.89101	0.419973
							0.921847	0.124676	0.921847	0.0711451	0.907528	0.292154	0.907528	0.368249	0.891743	0.418214
							0.922624	0.122753	0.922624	0.069558	0.908283	0.289898	0.908283	0.366208	0.892476	0.416457
							0.923401	0.120856	0.923401	0.0680034	0.909038	0.287652	0.909038	0.364171	0.893209	0.414701
							0.924178	0.118983	0.924178	0.0664808	0.909794	0.285415	0.909794	0.362138	0.893943	0.412947
							0.924955	0.117136	0.924955	0.0649897	0.910549	0.283188	0.910549	0.36011	0.894676	0.411196
							0.925733	0.115312	0.925733	0.0635296	0.911304	0.280971	0.911304	0.358085	0.895409	0.409446
							0.92651	0.113514	0.92651	0.0620999	0.911531	0.280306	0.911531	0.357477	0.896142	0.407698
							0.927287	0.111739	0.927287	0.0607	0.912059	0.278764	0.912059	0.356065	0.896875	0.405952
							0.928064	0.109988	0.928064	0.0593295	0.912814	0.276567	0.912814	0.354049	0.897608	0.404208
							0.928841	0.108261	0.928841	0.0579879	0.913569	0.274379	0.913569	0.352037	0.898341	0.402466
							0.929618	0.106558	0.929618	0.0566746	0.914324	0.272202	0.914324	0.35003	0.899075	0.400726
							0.930395	0.104878	0.930395	0.0553892	0.91508	0.270035	0.91508	0.348027	0.899808	0.398989
							0.931173	0.103221	0.931173	0.054131	0.915835	0.267878	0.915835	0.346029	0.900541	0.397253
							0.93195	0.101587	0.93195	0.0528997	0.91659	0.265732	0.91659	0.344036	0.901274	0.39552
							0.932727	0.0999755	0.932727	0.0516948	0.917345	0.263595	0.917345	0.342048	0.902007	0.393789
							0.933504	0.0983867	0.933504	0.0505156	0.9181	0.26147	0.9181	0.340064	0.90274	0.392061
							0.933504	0.0983867	0.933504	0.0505156	0.918855	0.259354	0.918855	0.338085	0.903474	0.390335
							0.934281	0.0968201	0.934281	0.0493618	0.91961	0.25725	0.91961	0.336111	0.904207	0.388611
							0.935058	0.0952755	0.935058	0.048233	0.920366	0.255155	0.920366	0.334142	0.90494	0.38689
							0.935835	0.0937528	0.935835	0.0471285	0.921121	0.253072	0.921121	0.332178	0.905673	0.385172
							0.936613	0.0922517	0.936613	0.046048	0.921876	0.250999	0.921876	0.33022	0.906406	0.383455
							0.93739	0.090772	0.93739	0.0449909	0.922631	0.248937	0.922631	0.328266	0.907139	0.381742
							0.938167	0.0893135	0.938167	0.043957	0.923386	0.246885	0.923386	0.326318	0.907872	0.380031
							0.938944	0.0878759	0.938944	0.0429456	0.924141	0.244845	0.924141	0.324375	0.908606	0.378323
							0.939721	0.0864591	0.939721	0.0419563	0.924897	0.242815	0.924897	0.322437	0.909339	0.376618
							0.940498	0.0850627	0.940498	0.0409888	0.925652	0.240796	0.925652	0.320505	0.910072	0.374915
							0.941275	0.0836867	0.941275	0.0400426	0.926407	0.238788	0.926407	0.318579	0.910805	0.373215
							0.942053	0.0823307	0.942053	0.0391172	0.927162	0.236791	0.927162	0.316658	0.911531	0.371535
							0.94283	0.0809945	0.94283	0.0382123	0.927917	0.234806	0.927917	0.314742	0.911538	0.371518
							0.943607	0.079678	0.943607	0.0373275	0.928672	0.232831	0.928672	0.312832	0.912271	0.369824
							0.944384	0.0783808	0.944384	0.0364622	0.929427	0.230867	0.929427	0.310928	0.913005	0.368133
							0.945161	0.0771029	0.945161	0.0356163	0.930183	0.228915	0.930183	0.30903	0.913738	0.366444
							0.945938	0.0758439	0.945938	0.0347891	0.930938	0.226973	0.930938	0.307138	0.914471	0.364759
							0.946715	0.0746036	0.946715	0.0339805	0.931693	0.225043	0.931693	0.305251	0.915204	0.363077
							0.947493	0.0733819	0.947493	0.0331899	0.932448	0.223124	0.932448	0.303371	0.915937	0.361398
							0.94827	0.0721784	0.94827	0.0324171	0.933203	0.221216	0.933203	0.301496	0.91667	0.359722
							0.949047	0.070993	0.949047	0.0316616	0.933504	0.220459	0.933504	0.300751	0.917403	0.358049
							0.949824	0.0698255	0.949824	0.0309231	0.933958	0.219319	0.933958	0.299627	0.918137	0.356379
							0.950601	0.0686757	0.950601	0.0302012	0.934713	0.217434	0.934713	0.297765	0.91887	0.354713
							0.951378	0.0675432	0.951378	0.0294956	0.935469	0.21556	0.935469	0.295909	0.919603	0.353049
							0.952155	0.066428	0.952155	0.028806	0.936224	0.213697	0.936224	0.294058	0.920336	0.351389
							0.952933	0.0653298	0.952933	0.028132	0.936979	0.211846	0.936979	0.292215	0.921069	0.349733
							0.95371	0.0642484	0.95371	0.0274733	0.937734	0.210006	0.937734	0.290377	0.921802	0.34808
							0.954487	0.0631835	0.954487	0.0268295	0.938489	0.208177	0.938489	0.288546	0.922536	0.34643
							0.955264	0.062135	0.955264	0.0262004	0.939244	0.20636	0.939244	0.286721	0.923269	0.344783
							0.955476	0.0618519	0.955476	0.0260313	0.94	0.204554	0.94	0.284902	0.924002	0.34314
							0.956041	0.0611027	0.956041	0.0255856	0.940755	0.202759	0.940755	0.28309	0.924735	0.341501
							0.956818	0.0600863	0.956818	0.0249848	0.94151	0.200976	0.94151	0.281284	0.925468	0.339865
							0.957595	0.0590857	0.957595	0.0243977	0.942265	0.199204	0.942265	0.279485	0.926201	0.338233
							0.958373	0.0581006	0.958373	0.0238241	0.94302	0.197443	0.94302	0.277693	0.926934	0.336604
							0.95915	0.0571308	0.95915	0.0232636	0.943775	0.195694	0.943775	0.275907	0.927668	0.334979
							0.959927	0.0561762	0.959927	0.022716	0.94453	0.193957	0.94453	0.274128	0.928401	0.333358
							0.960704	0.0552364	0.960704	0.0221809	0.945286	0.19223	0.945286	0.272355	0.929134	0.33174
							0.961481	0.0543115	0.961481	0.0216581	0.946041	0.190515	0.946041	0.270589	0.929867	0.330126
							0.962258	0.053401	0.962258	0.0211474	0.946796	0.188812	0.946796	0.26883	0.9306	0.328516
							0.963035	0.0525049	0.963035	0.0206484	0.947551	0.18712	0.947551	0.267078	0.931333	0.32691
							0.963813	0.0516229	0.963813	0.0201609	0.948306	0.185439	0.948306	0.265332	0.932067	0.325307
							0.96459	0.0507549	0.96459	0.0196847	0.949061	0.183769	0.949061	0.263594	0.9328	0.323708
							0.965367	0.0499006	0.965367	0.0192195	0.949816	0.182111	0.949816	0.261862	0.933504	0.322176
							0.966144	0.0490599	0.966144	0.0187651	0.950572	0.180464	0.950572	0.260137	0.933533	0.322114
							0.966921	0.0482326	0.966921	0.0183212	0.951327	0.178829	0.951327	0.25842	0.934266	0.320523
							0.967698	0.0474185	0.967698	0.0178875	0.952082	0.177205	0.952082	0.256709	0.934999	0.318936
							0.968475	0.0466174	0.968475	0.017464	0.952837	0.175592	0.952837	0.255005	0.935732	0.317353
							0.969253	0.045829	0.969253	0.0170503	0.953592	0.173991	0.953592	0.253308	0.936465	0.315774
							0.97003	0.0450534	0.97003	0.0166462	0.954347	0.1724	0.954347	0.251619	0.937199	0.314199
							0.970807	0.0442902	0.970807	0.0162515	0.955102	0.170821	0.955102	0.249936	0.937932	0.312628
							0.971584	0.0435393	0.971584	0.015866	0.955476	0.170044	0.955476	0.249107	0.938665	0.311061
							0.972361	0.0428005	0.972361	0.0154895	0.955858	0.169253	0.955858	0.248261	0.939398	0.309499
							0.973138	0.0420736	0.973138	0.0151217	0.956613	0.167697	0.956613	0.246593	0.940131	0.30794
							0.973915	0.0413585	0.973915	0.0147626	0.957368	0.166152	0.957368	0.244932	0.940864	0.306386
							0.974693	0.040655	0.974693	0.0144118	0.958123	0.164617	0.958123	0.243278	0.941598	0.304836
							0.97547	0.0399629	0.97547	0.0140693	0.958878	0.163094	0.958878	0.241631	0.942331	0.30329
							0.976247	0.039282	0.976247	0.0137348	0.959633	0.161582	0.959633	0.239992	0.943064	0.301748
							0.977024	0.0386123	0.977024	0.0134081	0.960389	0.160081	0.960389	0.238359	0.943797	0.300211
							0.977449	0.0382507	0.977449	0.0132327	0.961144	0.158591	0.961144	0.236735	0.94453	0.298678
							0.977801	0.0379535	0.977801	0.013089	0.961899	0.157113	0.961899	0.235117	0.945263	0.297149
							0.978578	0.0373054	0.978578	0.0127775	0.962654	0.155645	0.962654	0.233507	0.945996	0.295625
							0.979356	0.0366679	0.979356	0.0124733	0.963409	0.154188	0.963409	0.231904	0.94673	0.294105
							0.980133	0.0360409	0.980133	0.0121762	0.964164	0.152742	0.964164	0.230308	0.947463	0.292589
							0.98091	0.0354242	0.98091	0.0118861	0.964919	0.151307	0.964919	0.22872	0.948196	0.291078
							0.981687	0.0348176	0.981687	0.0116028	0.965675	0.149883	0.965675	0.22714	0.948929	0.289571
							0.982464	0.034221	0.982464	0.0113262	0.96643	0.14847	0.96643	0.225566	0.949662	0.288069
							0.983241	0.0336343	0.983241	0.0110561	0.967185	0.147068	0.967185	0.224	0.950395	0.286571
							0.984018	0.0330572	0.984018	0.0107923	0.96794	0.145676	0.96794	0.222442	0.951129	0.285078
							0.984796	0.0324897	0.984796	0.0105348	0.968695	0.144295	0.968695	0.220891	0.951862	0.283589
							0.985573	0.0319315	0.985573	0.0102834	0.96945	0.142925	0.96945	0.219347	0.952595	0.282104
							0.98635	0.0313826	0.98635	0.0100379	0.970205	0.141565	0.970205	0.217811	0.953328	0.280625
							0.987127	0.0308428	0.987127	0.00979816	0.970961	0.140216	0.970961	0.216283	0.954061	0.27915
							0.987904	0.030312	0.987904	0.00956411	0.971716	0.138878	0.971716	0.214761	0.954794	0.277679
							0.988681	0.02979	0.988681	0.0093356	0.972471	0.13755	0.972471	0.213248	0.955527	0.276213
							0.989458	0.0292767	0.989458	0.00911249	0.973226	0.136233	0.973226	0.211742	0.956261	0.274752
							0.990236	0.028772	0.990236	0.00889466	0.973981	0.134926	0.973981	0.210243	0.956994	0.273295
							0.991013	0.0282757	0.991013	0.00868199	0.974736	0.13363	0.974736	0.208752	0.957727	0.271843
							0.99179	0.0277876	0.99179	0.00847436	0.975492	0.132344	0.975492	0.207268	0.95846	0.270396
							0.992567	0.0273078	0.992567	0.00827165	0.976247	0.131068	0.976247	0.205792	0.959193	0.268953
							0.993344	0.026836	0.993344	0.00807374	0.977002	0.129803	0.977002	0.204324	0.959926	0.267515
							0.994121	0.026372	0.994121	0.00788053	0.977449	0.129058	0.977449	0.203458	0.96066	0.266082
							0.994898	0.0259159	0.994898	0.0076919	0.977757	0.128548	0.977757	0.202863	0.961393	0.264654
							0.995676	0.0254675	0.995676	0.00750775	0.978512	0.127303	0.978512	0.201409	0.962126	0.26323
							0.996453	0.0250266	0.996453	0.00732797	0.979267	0.126068	0.979267	0.199964	0.962859	0.261812
							0.99723	0.0245931	0.99723	0.00715247	0.980022	0.124843	0.980022	0.198525	0.963592	0.260398
							0.998007	0.0241669	0.998007	0.00698113	0.980778	0.123629	0.980778	0.197094	0.964325	0.258989
							0.998784	0.0237479	0.998784	0.00681387	0.981533	0.122424	0.981533	0.195671	0.965058	0.257584
							0.999422	0.0234092	0.999422	0.00667956	0.982288	0.12123	0.982288	0.194256	0.965792	0.256185
							0.999561	0.023336	0.999561	0.00665059	0.983043	0.120045	0.983043	0.192847	0.966525	0.25479
							1.00034	0.022931	1.00034	0.00649119	0.983798	0.11887	0.983798	0.191447	0.967258	0.2534
							1.00112	0.0225329	1.00112	0.00633558	0.984553	0.117705	0.984553	0.190054	0.967991	0.252015
							1.00189	0.0221415	1.00189	0.00618368	0.985308	0.11655	0.985308	0.188668	0.968724	0.250636
							1.00267	0.0217568	1.00267	0.0060354	0.986064	0.115404	0.986064	0.18729	0.969457	0.24926
							1.00345	0.0213786	1.00345	0.00589065	0.986819	0.114269	0.986819	0.18592	0.970191	0.24789
							1.00422	0.0210068	1.00422	0.00574935	0.987574	0.113142	0.987574	0.184557	0.970924	0.246525
							1.005	0.0206413	1.005	0.00561142	0.988329	0.112026	0.988329	0.183202	0.971657	0.245165
							1.00578	0.0202821	1.00578	0.00547678	0.989084	0.110919	0.989084	0.181854	0.97239	0.24381
							1.00656	0.0199289	1.00656	0.00534535	0.989839	0.109821	0.989839	0.180514	0.973123	0.242459
							1.00733	0.0195818	1.00733	0.00521706	0.990595	0.108733	0.990595	0.179181	0.973856	0.241114
							1.00811	0.0192406	1.00811	0.00509183	0.99135	0.107654	0.99135	0.177855	0.974589	0.239773
							1.00889	0.0189052	1.00889	0.00496958	0.992105	0.106585	0.992105	0.176538	0.975323	0.238438
							1.00966	0.0185755	1.00966	0.00485026	0.99286	0.105524	0.99286	0.175227	0.976056	0.237108
							1.01044	0.0182515	1.01044	0.00473379	0.993615	0.104473	0.993615	0.173925	0.976789	0.235782
							1.01122	0.017933	1.01122	0.0046201	0.99437	0.103432	0.99437	0.172629	0.977449	0.234593
							1.012	0.0176199	1.012	0.00450912	0.995125	0.102399	0.995125	0.171341	0.977522	0.234462
							1.01277	0.0173123	1.01277	0.0044008	0.995881	0.101375	0.995881	0.170061	0.978255	0.233146
							1.01355	0.0170098	1.01355	0.00429507	0.996636	0.10036	0.996636	0.168788	0.978988	0.231836
							1.01433	0.0167126	1.01433	0.00419187	0.997391	0.0993545	0.997391	0.167522	0.979722	0.230531
							1.0151	0.0164205	1.0151	0.00409114	0.998146	0.0983576	0.998146	0.166264	0.980455	0.229231
							1.01588	0.0161334	1.01588	0.00399281	0.998901	0.0973695	0.998901	0.165013	0.981188	0.227935
							1.01666	0.0158512	1.01666	0.00389684	0.999422	0.0966931	0.999422	0.164155	0.981921	0.226645
							1.01744	0.0155739	1.01744	0.00380317	0.999656	0.0963902	0.999656	0.16377	0.982654	0.22536
							1.01821	0.0153013	1.01821	0.00371174	1.00041	0.0954196	1.00041	0.162534	0.983387	0.22408
							1.01895	0.015046	1.01895	0.00362668	1.00117	0.0944577	1.00117	0.161305	0.98412	0.222805
							1.01899	0.0150334	1.01899	0.0036225	1.00192	0.0935043	1.00192	0.160084	0.984854	0.221536
							1.01977	0.0147702	1.01977	0.00353539	1.00268	0.0925596	1.00268	0.15887	0.985587	0.220271
							1.02054	0.0145114	1.02054	0.00345038	1.00343	0.0916233	1.00343	0.157663	0.98632	0.219011
							1.02132	0.0142572	1.02132	0.0033674	1.00419	0.0906955	1.00419	0.156464	0.987053	0.217757
							1.0221	0.0140073	1.0221	0.0032864	1.00494	0.0897761	1.00494	0.155272	0.987786	0.216507
							1.02288	0.0137617	1.02288	0.00320735	1.0057	0.088865	1.0057	0.154087	0.988519	0.215263
							1.02365	0.0135204	1.02365	0.0031302	1.00645	0.0879621	1.00645	0.15291	0.989253	0.214023
							1.02443	0.0132833	1.02443	0.00305489	1.00721	0.0870675	1.00721	0.151739	0.989986	0.212789
							1.02521	0.0130502	1.02521	0.00298139	1.00796	0.0861811	1.00796	0.150576	0.990719	0.21156
							1.02598	0.0128212	1.02598	0.00290965	1.00872	0.0853028	1.00872	0.14942	0.991452	0.210336
							1.02676	0.0125961	1.02676	0.00283964	1.00947	0.0844325	1.00947	0.148272	0.992185	0.209117
							1.02754	0.012375	1.02754	0.0027713	1.01023	0.0835703	1.01023	0.14713	0.992918	0.207904
							1.02832	0.0121577	1.02832	0.0027046	1.01098	0.0827159	1.01098	0.145996	0.993651	0.206695
							1.02909	0.0119441	1.02909	0.00263951	1.01174	0.0818695	1.01174	0.144868	0.994385	0.205492
							1.02987	0.0117342	1.02987	0.00257597	1.01249	0.0810309	1.01249	0.143748	0.995118	0.204293
							1.03065	0.011528	1.03065	0.00251396	1.01325	0.0802001	1.01325	0.142635	0.995851	0.2031
							1.03142	0.0113254	1.03142	0.00245344	1.014	0.079377	1.014	0.141529	0.996584	0.201912
							1.0322	0.0111262	1.0322	0.00239437	1.01476	0.0785615	1.01476	0.14043	0.997317	0.200729
							1.03298	0.0109306	1.03298	0.00233672	1.01551	0.0777537	1.01551	0.139338	0.99805	0.199551
							1.03376	0.0107383	1.03376	0.00228046	1.01627	0.0769534	1.01627	0.138253	0.998784	0.198378
							1.03453	0.0105494	1.03453	0.00222555	1.01702	0.0761607	1.01702	0.137175	0.999422	0.197361
							1.03531	0.0103638	1.03531	0.00217195	1.01778	0.0753753	1.01778	0.136104	0.999517	0.19721
							1.03609	0.0101813	1.03609	0.00211965	1.01854	0.0745974	1.01854	0.13504	1.00025	0.196048
							1.03686	0.0100021	1.03686	0.0020686	1.01895	0.07417	1.01895	0.134454	1.00098	0.19489
							1.03764	0.00982601	1.03764	0.00201878	1.01929	0.0738268	1.01929	0.133983	1.00172	0.193738
							1.03842	0.00965297	1.03842	0.00197015	1.02005	0.0730635	1.02005	0.132933	1.00245	0.192591
							1.0392	0.00948294	1.0392	0.00192269	1.0208	0.0723074	1.0208	0.13189	1.00318	0.191449
							1.03997	0.00931588	1.03997	0.00187638	1.02156	0.0715585	1.02156	0.130853	1.00392	0.190312
							1.04075	0.00915173	1.04075	0.00183118	1.02231	0.0708166	1.02231	0.129823	1.00465	0.18918
							1.04093	0.00911493	1.04093	0.00182109	1.02307	0.0700819	1.02307	0.128801	1.00538	0.188053
							1.04153	0.00899044	1.04153	0.00178706	1.02382	0.0693542	1.02382	0.127784	1.00612	0.186931
							1.0423	0.00883197	1.0423	0.00174401	1.02458	0.0686334	1.02458	0.126775	1.00685	0.185814
							1.04308	0.00867627	1.04308	0.00170199	1.02533	0.0679195	1.02533	0.125772	1.00758	0.184703
							1.04386	0.00852329	1.04386	0.00166098	1.02609	0.0672124	1.02609	0.124776	1.00831	0.183596
							1.04464	0.00837298	1.04464	0.00162096	1.02684	0.0665122	1.02684	0.123787	1.00905	0.182495
							1.04541	0.00822529	1.04541	0.0015819	1.0276	0.0658187	1.0276	0.122804	1.00978	0.181398
							1.04619	0.00808019	1.04619	0.00154378	1.02835	0.0651319	1.02835	0.121828	1.01051	0.180307
							1.04697	0.00793762	1.04697	0.00150657	1.02911	0.0644517	1.02911	0.120859	1.01125	0.179221
							1.04774	0.00779755	1.04774	0.00147027	1.02986	0.0637781	1.02986	0.119896	1.01198	0.17814
							1.04852	0.00765993	1.04852	0.00143483	1.03062	0.063111	1.03062	0.11894	1.01271	0.177064
							1.0493	0.00752472	1.0493	0.00140025	1.03137	0.0624504	1.03137	0.11799	1.01345	0.175992
							1.05008	0.00739188	1.05008	0.0013665	1.03213	0.0617962	1.03213	0.117046	1.01418	0.174926
							1.05085	0.00726136	1.05085	0.00133356	1.03288	0.0611483	1.03288	0.11611	1.01491	0.173865
							1.05163	0.00713313	1.05163	0.00130142	1.03364	0.0605068	1.03364	0.115179	1.01565	0.172809
							1.05241	0.00700714	1.05241	0.00127005	1.03439	0.0598716	1.03439	0.114255	1.01638	0.171758
							1.05318	0.00688337	1.05318	0.00123943	1.03515	0.0592426	1.03515	0.113337	1.01711	0.170712
							1.05396	0.00676176	1.05396	0.00120955	1.0359	0.0586197	1.0359	0.112426	1.01785	0.169671
							1.05474	0.00664229	1.05474	0.0011804	1.03666	0.058003	1.03666	0.111521	1.01858	0.168635
							1.05552	0.00652491	1.05552	0.00115194	1.03741	0.0573923	1.03741	0.110623	1.01895	0.168109
							1.05629	0.00640959	1.05629	0.00112417	1.03817	0.0567876	1.03817	0.10973	1.01931	0.167605
							1.05707	0.0062963	1.05707	0.00109706	1.03892	0.0561889	1.03892	0.108844	1.02005	0.166579
							1.05785	0.006185	1.05785	0.00107061	1.03968	0.0555961	1.03968	0.107964	1.02078	0.165558
							1.05862	0.00607565	1.05862	0.0010448	1.04043	0.0550091	1.04043	0.10709	1.02151	0.164541
							1.0594	0.00596822	1.0594	0.00101961	1.04093	0.0546301	1.04093	0.106525	1.02224	0.16353
							1.06018	0.00586268	1.06018	0.000995024	1.04119	0.054428	1.04119	0.106223	1.02298	0.162524
							1.06096	0.00575899	1.06096	0.000971031	1.04194	0.0538526	1.04194	0.105361	1.02371	0.161523
							1.06173	0.00565712	1.06173	0.000947616	1.0427	0.053283	1.0427	0.104506	1.02444	0.160527
							1.06251	0.00555705	1.06251	0.000924765	1.04345	0.052719	1.04345	0.103657	1.02518	0.159535
							1.0629	0.00550774	1.0629	0.000913562	1.04421	0.0521606	1.04421	0.102813	1.02591	0.158549
							1.06329	0.00545873	1.06329	0.000902465	1.04497	0.0516078	1.04497	0.101976	1.02664	0.157567
							1.06406	0.00536215	1.06406	0.000880702	1.04572	0.0510604	1.04572	0.101145	1.02738	0.156591
							1.06484	0.00526726	1.06484	0.000859463	1.04648	0.0505186	1.04648	0.100319	1.02811	0.155619
							1.06562	0.00517405	1.06562	0.000838736	1.04723	0.0499822	1.04723	0.0995001	1.02884	0.154652
							1.0664	0.00508247	1.0664	0.000818509	1.04799	0.0494512	1.04799	0.0986866	1.02958	0.15369
							1.06717	0.00499251	1.06717	0.000798769	1.04874	0.0489255	1.04874	0.097879	1.03031	0.152733
							1.06795	0.00490413	1.06795	0.000779504	1.0495	0.048405	1.0495	0.0970772	1.03104	0.151781
							1.06873	0.0048173	1.06873	0.000760704	1.05025	0.0478899	1.05025	0.0962812	1.03178	0.150833
							1.0695	0.00473201	1.0695	0.000742356	1.05101	0.0473799	1.05101	0.095491	1.03251	0.14989
							1.07028	0.00464822	1.07028	0.000724451	1.05176	0.046875	1.05176	0.0947065	1.03324	0.148953
							1.07106	0.0045659	1.07106	0.000706978	1.05252	0.0463752	1.05252	0.0939278	1.03397	0.14802
							1.07184	0.00448504	1.07184	0.000689925	1.05327	0.0458805	1.05327	0.0931547	1.03471	0.147091
							1.07261	0.0044056	1.07261	0.000673284	1.05403	0.0453908	1.05403	0.0923874	1.03544	0.146168
							1.07339	0.00432756	1.07339	0.000657044	1.05478	0.0449061	1.05478	0.0916256	1.03617	0.145249
							1.07417	0.00425089	1.07417	0.000641195	1.05554	0.0444263	1.05554	0.0908694	1.03691	0.144335
							1.07494	0.00417558	1.07494	0.000625728	1.05629	0.0439513	1.05629	0.0901188	1.03764	0.143426
							1.07572	0.0041016	1.07572	0.000610634	1.05705	0.0434812	1.05705	0.0893738	1.03837	0.142521
							1.0765	0.00402892	1.0765	0.000595904	1.0578	0.0430158	1.0578	0.0886342	1.03911	0.141622
							1.07728	0.00395752	1.07728	0.000581529	1.05856	0.0425552	1.05856	0.0879002	1.03984	0.140727
							1.07805	0.00388739	1.07805	0.000567501	1.05931	0.0420993	1.05931	0.0871716	1.04057	0.139836
							1.07883	0.00381849	1.07883	0.00055381	1.06007	0.0416481	1.06007	0.0864484	1.04093	0.13941
							1.07961	0.00375081	1.07961	0.00054045	1.06082	0.0412014	1.06082	0.0857306	1.04131	0.138951
							1.08038	0.00368432	1.08038	0.000527412	1.06158	0.0407594	1.06158	0.0850181	1.04204	0.13807
							1.08116	0.00361901	1.08116	0.000514689	1.06233	0.0403218	1.06233	0.084311	1.04277	0.137193
							1.08194	0.00355485	1.08194	0.000502272	1.0629	0.0399978	1.0629	0.083786	1.04351	0.136321
							1.08272	0.00349182	1.08272	0.000490154	1.06309	0.0398888	1.06309	0.0836092	1.04424	0.135454
							1.08349	0.00342991	1.08349	0.000478329	1.06384	0.0394602	1.06384	0.0829126	1.04497	0.134592
							1.08427	0.00336909	1.08427	0.000466789	1.0646	0.039036	1.0646	0.0822213	1.04571	0.133734
							1.08487	0.00332279	1.08487	0.000458055	1.06535	0.0386161	1.06535	0.0815352	1.04644	0.132881
							1.08505	0.00330934	1.08505	0.000455527	1.06611	0.0382006	1.06611	0.0808543	1.04717	0.132032
							1.08582	0.00325065	1.08582	0.000444536	1.06686	0.0377894	1.06686	0.0801785	1.0479	0.131188
							1.0866	0.003193	1.0866	0.000433811	1.06762	0.0373824	1.06762	0.0795078	1.04864	0.130348
							1.08738	0.00313636	1.08738	0.000423345	1.06837	0.0369796	1.06837	0.0788423	1.04937	0.129513
							1.08816	0.00308073	1.08816	0.00041313	1.06913	0.0365809	1.06913	0.0781818	1.0501	0.128683
							1.08893	0.00302608	1.08893	0.000403162	1.06989	0.0361864	1.06989	0.0775263	1.05084	0.127857
							1.08971	0.0029724	1.08971	0.000393435	1.07064	0.035796	1.07064	0.0768758	1.05157	0.127035
							1.09049	0.00291967	1.09049	0.000383942	1.0714	0.0354096	1.0714	0.0762303	1.0523	0.126218
							1.09126	0.00286787	1.09126	0.000374678	1.07215	0.0350273	1.07215	0.0755897	1.05304	0.125406
							1.09204	0.00281698	1.09204	0.000365638	1.07291	0.0346488	1.07291	0.074954	1.05377	0.124597
							1.09282	0.002767	1.09282	0.000356815	1.07366	0.0342744	1.07366	0.0743233	1.0545	0.123794
							1.0936	0.0027179	1.0936	0.000348206	1.07442	0.0339038	1.07442	0.0736973	1.05524	0.122995
							1.09437	0.00266967	1.09437	0.000339804	1.07517	0.0335371	1.07517	0.0730762	1.05597	0.1222
							1.09515	0.00262229	1.09515	0.000331604	1.07593	0.0331742	1.07593	0.0724599	1.0567	0.121409
							1.09593	0.00257575	1.09593	0.000323603	1.07668	0.032815	1.07668	0.0718483	1.05744	0.120623
							1.0967	0.00253003	1.0967	0.000315794	1.07744	0.0324597	1.07744	0.0712415	1.05817	0.119841
							1.09748	0.00248513	1.09748	0.000308174	1.07819	0.032108	1.07819	0.0706394	1.0589	0.119064
							1.09826	0.00244101	1.09826	0.000300738	1.07895	0.03176	1.07895	0.0700419	1.05964	0.118291
							1.09904	0.00239768	1.09904	0.000293481	1.0797	0.0314157	1.0797	0.0694491	1.06037	0.117522
							1.09981	0.00235512	1.09981	0.000286399	1.08046	0.0310749	1.08046	0.0688609	1.0611	0.116758
							1.10059	0.00231331	1.10059	0.000279488	1.08121	0.0307378	1.08121	0.0682773	1.06183	0.115998
							1.10137	0.00227224	1.10137	0.000272743	1.08197	0.0304041	1.08197	0.0676983	1.06257	0.115242
							1.10214	0.0022319	1.10214	0.000266162	1.08272	0.030074	1.08272	0.0671238	1.0629	0.114903
							1.10292	0.00219227	1.10292	0.000259739	1.08348	0.0297473	1.08348	0.0665537	1.0633	0.114491
							1.1037	0.00215335	1.1037	0.000253471	1.08423	0.0294241	1.08423	0.0659882	1.06403	0.113743
							1.10448	0.00211511	1.10448	0.000247354	1.08487	0.0291536	1.08487	0.0655138	1.06477	0.113
							1.10525	0.00207755	1.10525	0.000241385	1.08499	0.0291042	1.08499	0.0654271	1.0655	0.112261
							1.10603	0.00204066	1.10603	0.00023556	1.08574	0.0287877	1.08574	0.0648704	1.06623	0.111527
							1.10681	0.00200442	1.10681	0.000229875	1.0865	0.0284746	1.0865	0.0643181	1.06697	0.110796
							1.10684	0.00200272	1.10684	0.000229609	1.08725	0.0281648	1.08725	0.0637701	1.0677	0.11007
							1.10758	0.00196882	1.10758	0.000224328	1.08801	0.0278582	1.08801	0.0632265	1.06843	0.109347
							1.10836	0.00193386	1.10836	0.000218914	1.08876	0.0275548	1.08876	0.0626871	1.06917	0.108629
							1.10914	0.00189951	1.10914	0.000213631	1.08952	0.0272547	1.08952	0.0621521	1.0699	0.107915
							1.10992	0.00186577	1.10992	0.000208476	1.09027	0.0269577	1.09027	0.0616213	1.07063	0.107206
							1.11069	0.00183263	1.11069	0.000203445	1.09103	0.0266639	1.09103	0.0610947	1.07137	0.1065
							1.11147	0.00180008	1.11147	0.000198535	1.09178	0.0263732	1.09178	0.0605722	1.0721	0.105798
							1.11225	0.0017681	1.11225	0.000193744	1.09254	0.0260855	1.09254	0.060054	1.07283	0.105101
							1.11302	0.0017367	1.11302	0.000189068	1.09329	0.0258009	1.09329	0.0595398	1.07357	0.104407
							1.1138	0.00170584	1.1138	0.000184505	1.09405	0.0255194	1.09405	0.0590298	1.0743	0.103718
							1.11458	0.00167554	1.11458	0.000180052	1.09481	0.0252408	1.09481	0.0585239	1.07503	0.103032
							1.11536	0.00164577	1.11536	0.000175707	1.09556	0.0249651	1.09556	0.058022	1.07576	0.10235
							1.11613	0.00161653	1.11613	0.000171467	1.09632	0.0246924	1.09632	0.0575241	1.0765	0.101673
							1.11691	0.00158781	1.11691	0.000167328	1.09707	0.0244226	1.09707	0.0570302	1.07723	0.100999
							1.11769	0.0015596	1.11769	0.00016329	1.09783	0.0241557	1.09783	0.0565403	1.07796	0.10033
							1.11846	0.00153189	1.11846	0.000159349	1.09858	0.0238916	1.09858	0.0560543	1.0787	0.0996638
							1.11924	0.00150467	1.11924	0.000155504	1.09934	0.0236303	1.09934	0.0555722	1.07943	0.099002
							1.12002	0.00147793	1.12002	0.000151751	1.10009	0.0233718	1.10009	0.055094	1.08016	0.098344
							1.1208	0.00145167	1.1208	0.000148088	1.10085	0.0231161	1.10085	0.0546197	1.0809	0.09769
							1.12157	0.00142588	1.12157	0.000144514	1.1016	0.0228631	1.1016	0.0541492	1.08163	0.0970398
							1.12235	0.00140054	1.12235	0.000141026	1.10236	0.0226127	1.10236	0.0536824	1.08236	0.0963934
							1.12313	0.00137565	1.12313	0.000137623	1.10311	0.0223651	1.10311	0.0532195	1.0831	0.0957509
							1.1239	0.0013512	1.1239	0.000134301	1.10387	0.0221201	1.10387	0.0527604	1.08383	0.0951122
							1.12468	0.00132719	1.12468	0.00013106	1.10462	0.0218777	1.10462	0.0523049	1.08456	0.0944773
							1.12546	0.0013036	1.12546	0.000127897	1.10538	0.0216379	1.10538	0.0518532	1.08487	0.0942113
							1.12624	0.00128043	1.12624	0.00012481	1.10613	0.0214007	1.10613	0.0514051	1.0853	0.0938461
							1.12701	0.00125768	1.12701	0.000121798	1.10684	0.0211795	1.10684	0.0509861	1.08603	0.0932188
							1.12779	0.00123532	1.12779	0.000118858	1.10689	0.021166	1.10689	0.0509607	1.08676	0.0925952
							1.12857	0.00121337	1.12857	0.000115989	1.10764	0.0209339	1.10764	0.0505199	1.0875	0.0919753
							1.12882	0.00120642	1.12882	0.000115086	1.1084	0.0207042	1.1084	0.0500826	1.08823	0.0913591
							1.12934	0.0011918	1.12934	0.00011319	1.10915	0.020477	1.10915	0.049649	1.08896	0.0907466
							1.13012	0.00117062	1.13012	0.000110458	1.10991	0.0202522	1.10991	0.0492189	1.08969	0.0901378
							1.1309	0.00114981	1.1309	0.000107792	1.11066	0.0200299	1.11066	0.0487923	1.09043	0.0895327
							1.13168	0.00112937	1.13168	0.000105191	1.11142	0.0198099	1.11142	0.0483692	1.09116	0.0889312
							1.13245	0.00110929	1.13245	0.000102652	1.11217	0.0195923	1.11217	0.0479496	1.09189	0.0883333
							1.13323	0.00108957	1.13323	0.000100174	1.11293	0.019377	1.11293	0.0475335	1.09263	0.0877391
							1.13401	0.0010702	1.13401	9.77563e-05	1.11368	0.019164	1.11368	0.0471207	1.09336	0.0871485
							1.13478	0.00105118	1.13478	9.53969e-05	1.11444	0.0189534	1.11444	0.0467113	1.09409	0.0865614
							1.13556	0.00103249	1.13556	9.30944e-05	1.11519	0.018745	1.11519	0.0463054	1.09483	0.0859779
							1.13634	0.00101414	1.13634	9.08475e-05	1.11595	0.0185388	1.11595	0.0459027	1.09556	0.085398
							1.13712	0.000996107	1.13712	8.86548e-05	1.1167	0.0183349	1.1167	0.0455034	1.09629	0.0848216
							1.13789	0.000978398	1.13789	8.6515e-05	1.11746	0.0181332	1.11746	0.0451074	1.09703	0.0842487
							1.13867	0.000961003	1.13867	8.44269e-05	1.11821	0.0179336	1.11821	0.0447146	1.09776	0.0836793
							1.13945	0.000943917	1.13945	8.23892e-05	1.11897	0.0177362	1.11897	0.0443251	1.09849	0.0831134
							1.14022	0.000927134	1.14022	8.04006e-05	1.11973	0.0175409	1.11973	0.0439388	1.09923	0.082551
							1.141	0.00091065	1.141	7.846e-05	1.12048	0.0173478	1.12048	0.0435557	1.09996	0.081992
							1.14178	0.000894459	1.14178	7.65663e-05	1.12124	0.0171567	1.12124	0.0431758	1.10069	0.0814365
							1.14256	0.000878555	1.14256	7.47183e-05	1.12199	0.0169677	1.12199	0.0427991	1.10143	0.0808843
							1.14333	0.000862933	1.14333	7.29149e-05	1.12275	0.0167807	1.12275	0.0424255	1.10216	0.0803356
							1.14411	0.000847589	1.14411	7.1155e-05	1.1235	0.0165958	1.1235	0.042055	1.10289	0.0797903
							1.14489	0.000832518	1.14489	6.94375e-05	1.12426	0.0164128	1.12426	0.0416875	1.10362	0.0792483
							1.14566	0.000817714	1.14566	6.77615e-05	1.12501	0.0162319	1.12501	0.0413232	1.10436	0.0787097
							1.14644	0.000803174	1.14644	6.6126e-05	1.12577	0.0160529	1.12577	0.0409618	1.10509	0.0781744
							1.14722	0.000788892	1.14722	6.453e-05	1.12652	0.0158758	1.12652	0.0406035	1.10582	0.0776424
							1.148	0.000774863	1.148	6.29724e-05	1.12728	0.0157007	1.12728	0.0402482	1.10656	0.0771138
							1.14835	0.000768605	1.14835	6.22809e-05	1.12803	0.0155274	1.12803	0.0398958	1.10684	0.0769079
							1.14877	0.000761084	1.14877	6.14525e-05	1.12879	0.0153561	1.12879	0.0395464	1.10729	0.0765884
							1.14955	0.00074755	1.14955	5.99692e-05	1.12882	0.0153495	1.12882	0.039533	1.10802	0.0760663
							1.15033	0.000734256	1.15033	5.85218e-05	1.12954	0.0151866	1.12954	0.0392	1.10876	0.0755475
							1.1511	0.000721198	1.1511	5.71092e-05	1.1303	0.0150189	1.1303	0.0388564	1.10949	0.0750319
							1.15188	0.000708372	1.15188	5.57308e-05	1.13105	0.0148531	1.13105	0.0385157	1.11022	0.0745195
							1.15266	0.000695775	1.15266	5.43856e-05	1.13181	0.014689	1.13181	0.0381778	1.11096	0.0740104
							1.15344	0.000683401	1.15344	5.30729e-05	1.13256	0.0145268	1.13256	0.0378428	1.11169	0.0735044
							1.15421	0.000671247	1.15421	5.17919e-05	1.13332	0.0143663	1.13332	0.0375107	1.11242	0.0730016
							1.15499	0.000659309	1.15499	5.05418e-05	1.13407	0.0142075	1.13407	0.0371813	1.11316	0.0725019
							1.15577	0.000647583	1.15577	4.93219e-05	1.13483	0.0140505	1.13483	0.0368546	1.11389	0.0720054
							1.15654	0.000636066	1.15654	4.81314e-05	1.13558	0.0138952	1.13558	0.0365308	1.11462	0.0715121
							1.15732	0.000624753	1.15732	4.69696e-05	1.13634	0.0137416	1.13634	0.0362096	1.11536	0.0710218
							1.1581	0.000613641	1.1581	4.58359e-05	1.13709	0.0135896	1.13709	0.0358912	1.11609	0.0705346
							1.15888	0.000602727	1.15888	4.47296e-05	1.13785	0.0134394	1.13785	0.0355755	1.11682	0.0700506
							1.15965	0.000592007	1.15965	4.36499e-05	1.1386	0.0132907	1.1386	0.0352624	1.11755	0.0695695
							1.16043	0.000581478	1.16043	4.25964e-05	1.13936	0.0131437	1.13936	0.034952	1.11829	0.0690916
							1.16121	0.000571135	1.16121	4.15682e-05	1.14011	0.0129982	1.14011	0.0346442	1.11902	0.0686166
							1.16198	0.000560977	1.16198	4.05649e-05	1.14087	0.0128544	1.14087	0.034339	1.11975	0.0681447
							1.16276	0.000550999	1.16276	3.95857e-05	1.14162	0.0127121	1.14162	0.0340364	1.12049	0.0676758
							1.16354	0.000541198	1.16354	3.86302e-05	1.14238	0.0125714	1.14238	0.0337364	1.12122	0.0672098
							1.16432	0.000531572	1.16432	3.76978e-05	1.14313	0.0124322	1.14313	0.0334389	1.12195	0.0667469
							1.16509	0.000522116	1.16509	3.67879e-05	1.14389	0.0122946	1.14389	0.0331439	1.12269	0.0662868
							1.16587	0.000512829	1.16587	3.58999e-05	1.14464	0.0121584	1.14464	0.0328515	1.12342	0.0658298
							1.16665	0.000503707	1.16665	3.50334e-05	1.1454	0.0120237	1.1454	0.0325615	1.12415	0.0653756
							1.16742	0.000494747	1.16742	3.41878e-05	1.14616	0.0118905	1.14616	0.032274	1.12489	0.0649243
							1.1682	0.000485946	1.1682	3.33626e-05	1.14691	0.0117588	1.14691	0.0319889	1.12562	0.064476
							1.16898	0.000477302	1.16898	3.25573e-05	1.14767	0.0116285	1.14767	0.0317063	1.12635	0.0640305
							1.16976	0.000468812	1.16976	3.17714e-05	1.14835	0.0115121	1.14835	0.0314533	1.12709	0.0635879
							1.17032	0.000462743	1.17032	3.12129e-05	1.14842	0.0114996	1.14842	0.0314261	1.12782	0.0631481
							1.17053	0.000460472	1.17053	3.10046e-05	1.14918	0.0113721	1.14918	0.0311483	1.12855	0.0627111
							1.17131	0.000452281	1.17131	3.02562e-05	1.14993	0.0112461	1.14993	0.0308728	1.12882	0.0625544
							1.17209	0.000444236	1.17209	2.95259e-05	1.15069	0.0111214	1.15069	0.0305997	1.12928	0.062277
							1.17286	0.000436333	1.17286	2.88132e-05	1.15144	0.0109981	1.15144	0.0303289	1.13002	0.0618457
							1.17364	0.000428571	1.17364	2.81177e-05	1.1522	0.0108761	1.1522	0.0300605	1.13075	0.0614171
							1.17442	0.000420947	1.17442	2.7439e-05	1.15295	0.0107555	1.15295	0.0297943	1.13148	0.0609913
							1.1752	0.000413459	1.1752	2.67767e-05	1.15371	0.0106362	1.15371	0.0295305	1.13222	0.0605683
							1.17597	0.000406103	1.17597	2.61304e-05	1.15446	0.0105182	1.15446	0.0292688	1.13295	0.060148
							1.17675	0.000398879	1.17675	2.54997e-05	1.15522	0.0104014	1.15522	0.0290095	1.13368	0.0597304
							1.17753	0.000391783	1.17753	2.48842e-05	1.15597	0.010286	1.15597	0.0287523	1.13442	0.0593156
							1.1783	0.000384813	1.1783	2.42835e-05	1.15673	0.0101719	1.15673	0.0284974	1.13515	0.0589034
							1.17908	0.000377967	1.17908	2.36974e-05	1.15748	0.0100589	1.15748	0.0282446	1.13588	0.0584939
							1.17986	0.000371243	1.17986	2.31254e-05	1.15824	0.00994728	1.15824	0.0279941	1.13662	0.0580871
							1.18064	0.000364638	1.18064	2.25672e-05	1.15899	0.00983683	1.15899	0.0277456	1.13735	0.0576829
							1.18141	0.000358151	1.18141	2.20225e-05	1.15975	0.00972761	1.15975	0.0274993	1.13808	0.0572814
							1.18219	0.000351779	1.18219	2.14909e-05	1.1605	0.00961958	1.1605	0.0272552	1.13882	0.0568825
							1.18297	0.000345521	1.18297	2.09721e-05	1.16126	0.00951274	1.16126	0.0270131	1.13955	0.0564861
							1.18374	0.000339374	1.18374	2.04659e-05	1.16201	0.00940707	1.16201	0.0267731	1.14028	0.0560924
							1.18452	0.000333336	1.18452	1.99719e-05	1.16277	0.00930256	1.16277	0.0265352	1.14102	0.0557013
							1.1853	0.000327406	1.1853	1.94898e-05	1.16352	0.00919921	1.16352	0.0262994	1.14175	0.0553127
							1.18608	0.000321581	1.18608	1.90194e-05	1.16428	0.00909699	1.16428	0.0260656	1.14248	0.0549266
							1.18685	0.000315859	1.18685	1.85603e-05	1.16503	0.0089959	1.16503	0.0258338	1.14321	0.0545431
							1.18763	0.00031024	1.18763	1.81123e-05	1.16579	0.00889591	1.16579	0.025604	1.14395	0.0541621
							1.18841	0.00030472	1.18841	1.76751e-05	1.16654	0.00879703	1.16654	0.0253762	1.14468	0.0537836
							1.18918	0.000299298	1.18918	1.72485e-05	1.1673	0.00869924	1.1673	0.0251503	1.14541	0.0534076
							1.18996	0.000293973	1.18996	1.68321e-05	1.16805	0.00860253	1.16805	0.0249264	1.14615	0.0530341
							1.19074	0.000288743	1.19074	1.64258e-05	1.16881	0.00850688	1.16881	0.0247045	1.14688	0.0526631
							1.19152	0.000283606	1.19152	1.60294e-05	1.16956	0.00841228	1.16956	0.0244845	1.14761	0.0522944
							1.19229	0.00027856	1.19229	1.56424e-05	1.17032	0.00831873	1.17032	0.0242663	1.14835	0.0519283
