# Supplementary material for: Operando film-electrochemical EPR spectroscopy tracks radical intermediates in surface-immobilized catalysts
Source: Nat Chem. 2024 Feb 14;16(6):1015–23. doi: 10.1038/s41557-024-01450-y (PMC11636982; doi:10.1038/s41557-024-01450-y)
Supplement: Supplementary file 8 — FEamp-EPR data. [file 41557_2024_1450_MOESM8_ESM.xlsx]

## Sheet: Sheet1
Chronoamp-EPR_01				Chronoamp-EPR_02				Chronoamp-EPR_03
Time	exp_0mMMBA	Time	firstorderrelaxation (User) Fit of "0mMGly"	Time	exp_1mMMBA	Time	firstorderrelaxation (User) Fit of Sheet1 D"1 mM MBA"	Time	exp_5mMMBA	Time	firstorderrelaxation (User) Fit of Sheet1 F"5 mM MBA"
0	3.76638	Fitted Curves Plot	Fitted Curves Plot	0	3.49596	Fitted Curves Plot	Fitted Curves Plot	0	3.42515	Fitted Curves Plot	Fitted Curves Plot
4.92	3.35831	0	0.0600838	4.99	2.949	0	0.193964	4.97	3.41497	0	0.11121
9.4	3.6797	0.403754	0.0623869	9.4	3.46992	0.403754	0.200055	9.45	3.25023	0.403754	0.138439
13.85	3.87362	0.807508	0.0646833	13.81	3.21294	0.807508	0.206088	13.95	3.39484	0.807508	0.164673
18.32	3.7826	1.21126	0.0669729	18.25	3.78961	1.21126	0.212062	18.38	3.69422	1.21126	0.189948
22.75	3.79703	1.61502	0.0692559	22.74	3.64772	1.61502	0.217979	22.88	3.48136	1.61502	0.214299
27.22	3.84235	2.01877	0.0715321	27.13	3.45369	2.01877	0.223839	27.35	3.58497	2.01877	0.237759
31.68	3.71314	2.42252	0.0738016	31.58	3.58001	2.42252	0.229643	31.83	3.45315	2.42252	0.260361
36.19	3.41014	2.82628	0.0760645	36.09	3.24317	2.82628	0.23539	36.27	3.66666	2.82628	0.282136
40.66	3.58013	3.23003	0.0783207	40.57	3.7844	3.23003	0.241082	40.68	3.50719	3.23003	0.303115
45.13	3.77327	3.63378	0.0805704	45.08	3.43412	3.63378	0.246719	45.11	3.56604	3.63378	0.323327
49.55	3.74529	4.03754	0.0828134	49.57	3.81883	4.03754	0.252302	49.56	3.2902	4.03754	0.3428
53.98	3.77891	4.44129	0.0850498	54.07	3.79362	4.44129	0.257831	54.07	3.49503	4.44129	0.361561
58.49	3.86277	4.48	0.0852639	58.6	3.47069	4.48	0.258358	58.55	3.43364	4.48	0.363323
63.01	3.50309	4.84505	0.0872797	63.08	3.23778	4.84505	0.263306	62.96	3.24603	4.84505	0.379636
67.48	3.72086	5.2488	0.089503	67.58	3.83334	5.2488	0.268729	67.38	3.64513	5.2488	0.39705
72.01	3.81291	5.65255	0.0917198	72.1	3.87362	5.65255	0.274099	71.91	3.588	5.65255	0.413827
76.49	3.8073	6.05631	0.0939301	76.59	3.42363	6.05631	0.279418	76.38	3.75343	6.05631	0.42999
80.99	3.58133	6.46006	0.0961339	81.11	3.3075	6.46006	0.284685	80.86	3.61853	6.46006	0.445562
85.49	3.49516	6.86381	0.0983312	85.59	3.24376	6.86381	0.289902	85.35	3.55931	6.86381	0.460565
90	3.55288	7.26757	0.100522	90.09	3.02982	7.26757	0.295068	89.86	3.63381	7.26757	0.47502
94.52	3.8572	7.67132	0.102707	94.59	3.70762	7.67132	0.300185	94.3	3.57273	7.67132	0.488945
99	2.03513	8.07508	0.104885	99.09	2.1959	8.07508	0.305252	98.81	2.12298	8.07508	0.502362
103.51	0.69158	8.47883	0.107056	103.59	0.626963	8.47883	0.31027	103.3	1.21049	8.47883	0.515287
108	0.451996	8.88258	0.109222	108.1	0.554608	8.88258	0.31524	107.74	0.480489	8.88258	0.527741
112.48	0.365157	8.97	0.109689	112.6	0.339231	8.97	0.31631	112.21	0.84286	8.97	0.530376
117.03	0.243075	9.28634	0.11138	117.1	0.676564	9.28634	0.320162	116.72	0.700038	9.28634	0.539738
121.48	0.531421	9.69009	0.113533	121.59	0.859411	9.69009	0.325036	121.18	0.810188	9.69009	0.551297
126.02	0.553936	10.0938	0.115679	126.1	0.472465	10.0938	0.329864	125.64	0.906316	10.0938	0.562434
130.51	0.393935	10.4976	0.117819	130.58	0.571381	10.4976	0.334645	130.13	0.637956	10.4976	0.573163
134.99	0.344696	10.9014	0.119953	135.1	0.660816	10.9014	0.33938	134.55	0.737756	10.9014	0.583499
139.52	0.527888	11.3051	0.12208	139.6	0.429924	11.3051	0.344069	139.02	1.23105	11.3051	0.593458
143.99	0.305222	11.7089	0.124202	144.09	0.672285	11.7089	0.348713	143.48	0.908853	11.7089	0.603053
148.51	0.322209	12.1126	0.126316	148.61	0.330107	12.1126	0.353312	147.97	0.803293	12.1126	0.612296
157.49	0.10516	12.5164	0.128425	157.62	0.41538	12.5164	0.357867	156.79	0.870847	12.5164	0.621202
162.02	0.240529	12.9201	0.130528	162.08	0.730734	12.9201	0.362378	161.21	0.706154	12.9201	0.629782
166.49	0.431309	13.3239	0.132624	166.58	0.243348	13.3239	0.366845	165.72	0.544836	13.3239	0.638048
171.04	0.653589	13.5	0.133537	171.1	0.475617	13.5	0.36878	170.13	1.09877	13.5	0.641558
175.48	0.706302	13.7276	0.134714	175.6	0.523403	13.7276	0.371269	174.55	0.713655	13.7276	0.646012
180.01	0.440335	14.1314	0.136799	180.11	0.572062	14.1314	0.375651	178.95	1.27692	14.1314	0.653684
184.5	0.318505	14.5351	0.138877	184.59	0.321151	14.5351	0.37999	183.37	0.741985	14.5351	0.661077
188.99	0.263059	14.9389	0.140948	189.11	0.657076	14.9389	0.384288	187.82	0.803286	14.9389	0.668198
193.51	0.338156	15.3426	0.143014	193.59	0.435745	15.3426	0.388544	192.26	0.583784	15.3426	0.67506
197.99	0.31399	15.7464	0.145074	198.09	0.694628	15.7464	0.392759	196.71	0.376534	15.7464	0.68167
202.52	0.33721	16.1502	0.147128	202.6	0.89986	16.1502	0.396933	201.14	0.602266	16.1502	0.688039
207	0.303704	16.5539	0.149175	207.09	1.03596	16.5539	0.401067	205.57	1.13465	16.5539	0.694175
211.49	0.452793	16.9577	0.151217	211.61	1.13323	16.9577	0.405162	210.07	2.04722	16.9577	0.700086
216.02	0.431882	17.3614	0.153253	216.1	1.29212	17.3614	0.409217	214.58	2.60503	17.3614	0.705781
220.49	0.518677	17.7652	0.155282	220.59	1.83532	17.7652	0.413232	218.98	2.7633	17.7652	0.711268
225.03	0.793114	17.97	0.15631	225.11	1.95723	17.97	0.415255	223.48	2.92009	17.97	0.713975
229.49	0.902539	18.1689	0.157306	229.58	1.64556	18.1689	0.417209	227.96	2.87889	18.1689	0.716555
234	0.76321	18.5727	0.159324	234.12	2.12718	18.5727	0.421148	232.48	3.43539	18.5727	0.721648
238.52	1.03837	18.9764	0.161336	238.58	2.20976	18.9764	0.425048	236.9	3.12767	18.9764	0.726554
243.01	1.02988	19.3802	0.163342	243.09	2.09647	19.3802	0.428911	241.4	3.55852	19.3802	0.731282
247.5	1.09728	19.7839	0.165342	247.6	2.60117	19.7839	0.432737	245.85	3.50683	19.7839	0.735836
251.99	1.07625	20.1877	0.167336	252.1	2.57008	20.1877	0.436526	250.3	3.37746	20.1877	0.740224
256.51	1.17766	20.5914	0.169324	256.63	2.27151	20.5914	0.440278	254.78	3.00167	20.5914	0.744451
261.01	1.44909	20.9952	0.171307	261.09	2.2042	20.9952	0.443995	259.21	3.28656	20.9952	0.748524
265.49	1.44759	21.3989	0.173284	265.6	2.52462	21.3989	0.447675	263.62	3.61373	21.3989	0.752448
270.04	1.27166	21.8027	0.175254	270.11	2.59446	21.8027	0.45132	268.14	3.67864	21.8027	0.756228
274.48	1.56362	22.2065	0.17722	274.6	2.6755	22.2065	0.454929	272.62	3.50619	22.2065	0.759871
279.02	1.52787	22.51	0.178693	279.09	2.80965	22.51	0.45762	277.08	3.87362	22.51	0.762521
283.49	1.76892	22.6102	0.179179	283.59	3.02872	22.6102	0.458504	281.56	3.39136	22.6102	0.76338
287.99	1.5927	23.014	0.181132	288.11	3.37008	23.014	0.462045	286.08	3.34043	23.014	0.76676
292.52	1.83028	23.4177	0.18308	292.61	3.00782	23.4177	0.465551	290.55	3.3833	23.4177	0.770017
296.99	1.74417	23.8215	0.185022	297.09	3.20016	23.8215	0.469023	295.04	3.40393	23.8215	0.773155
301.53	1.78277	24.2252	0.186959	301.61	2.92338	24.2252	0.472462	299.45	3.55121	24.2252	0.776178
305.99	1.81714	24.629	0.18889	306.09	3.36049	24.629	0.475868	303.86	3.50977	24.629	0.779091
310.5	1.68055	25.0327	0.190815	310.61	2.83329	25.0327	0.479241	308.31	2.94518	25.0327	0.781897
315	1.98212	25.4365	0.192734	315.09	2.92909	25.4365	0.482582	312.82	2.98364	25.4365	0.784601
319.5	1.95304	25.8402	0.194648	319.59	3.20959	25.8402	0.48589	317.32	3.73742	25.8402	0.787205
324.04	1.90988	26.244	0.196556	324.11	3.09811	26.244	0.489166	321.72	3.46392	26.244	0.789715
328.48	2.08519	26.6477	0.198459	328.6	3.23782	26.6477	0.492411	326.12	3.36186	26.6477	0.792132
333.01	1.98732	26.97	0.199973	333.11	2.97472	26.97	0.494978	330.55	3.6256	26.97	0.793998
337.5	2.13817	27.0515	0.200356	337.58	3.11818	27.0515	0.495624	335.08	3.21001	27.0515	0.794461
342.02	2.20559	27.4553	0.202247	342.1	3.03174	27.4553	0.498807	339.52	3.23969	27.4553	0.796705
346.49	2.56388	27.859	0.204133	346.61	3.25199	27.859	0.501958	343.96	3.84925	27.859	0.798867
351	2.18754	28.2628	0.206014	351.1	3.47887	28.2628	0.50508	348.39	3.59278	28.2628	0.80095
355.52	2.34228	28.6665	0.207888	355.6	2.94597	28.6665	0.508171	352.8	3.37113	28.6665	0.802957
360.02	2.23013	29.0703	0.209758	360.1	3.02585	29.0703	0.511233	357.21	3.13174	29.0703	0.80489
364.49	2.34418	29.474	0.211622	364.62	3.25576	29.474	0.514264	361.62	3.13012	29.474	0.806753
368.97	2.32935	29.8778	0.21348	369.08	3.55554	29.8778	0.517267	366.06	3.65631	29.8778	0.808548
373.45	2.4478	30.2815	0.215333	373.59	3.40101	30.2815	0.520241	370.57	3.29383	30.2815	0.810276
377.86	2.29128	30.6853	0.21718	378.11	3.11826	30.6853	0.523186	375.07	3.16934	30.6853	0.811942
382.34	2.48068	31.089	0.219022	382.59	3.20186	31.089	0.526103	379.56	3.23692	31.089	0.813547
386.81	2.55316	31.48	0.220801	387.07	3.25792	31.48	0.5289	383.97	2.9565	31.48	0.815045
391.22	2.44402	31.4928	0.220859	391.51	2.95405	31.4928	0.528991	388.37	3.30712	31.4928	0.815093
395.71	2.32958	31.8965	0.22269	395.97	3.14742	31.8965	0.531852	392.82	2.96828	31.8965	0.816583
400.16	2.49595	32.3003	0.224516	400.48	2.94185	32.3003	0.534685	397.25	3.50435	32.3003	0.818018
404.57	2.51167	32.7041	0.226337	404.88	3.01694	32.7041	0.537491	401.71	3.37699	32.7041	0.8194
409.08	2.92509	33.1078	0.228152	409.33	3.39888	33.1078	0.540269	406.13	3.08441	33.1078	0.820732
413.56	2.60669	33.5116	0.229962	413.85	3.00917	33.5116	0.543021	410.55	3.53531	33.5116	0.822016
418.08	2.57144	33.9153	0.231766	418.35	3.53925	33.9153	0.545747	414.98	3.47695	33.9153	0.823252
422.55	2.5947	34.3191	0.233566	422.8	2.98691	34.3191	0.548446	419.37	3.41723	34.3191	0.824443
427.02	2.82644	34.7228	0.23536	427.34	3.54307	34.7228	0.551119	423.81	3.53135	34.7228	0.825591
431.53	2.67476	35.1266	0.237148	431.8	3.0743	35.1266	0.553766	428.34	3.16243	35.1266	0.826696
436.02	2.70257	35.5303	0.238932	436.33	3.32643	35.5303	0.556388	432.82	3.05454	35.5303	0.827762
440.48	2.67629	35.9341	0.24071	440.75	3.11349	35.9341	0.558984	437.31	3.31138	35.9341	0.828788
444.96	2.73039	36	0.241	445.25	3.24719	36	0.559406	441.72	3.09018	36	0.828952
449.45	3.04897	36.3378	0.242483	449.66	3.51837	36.3378	0.561556	446.23	3.10847	36.3378	0.829777
453.98	2.82264	36.7416	0.244251	454.13	2.75331	36.7416	0.564102	450.73	2.72525	36.7416	0.830729
462.95	2.66386	37.1453	0.246013	463.08	3.60976	37.1453	0.566625	455.23	3.1346	37.1453	0.831647
467.41	2.65308	37.5491	0.247771	467.59	3.09934	37.5491	0.569122	464.19	3.62731	37.5491	0.832531
471.87	2.94596	37.9529	0.249523	472.07	2.75814	37.9529	0.571596	468.65	3.61591	37.9529	0.833383
476.31	3.15262	38.3566	0.25127	476.57	3.31043	38.3566	0.574046	473.15	3.17159	38.3566	0.834204
480.77	2.93843	38.7604	0.253012	480.99	2.90791	38.7604	0.576472	477.65	3.43484	38.7604	0.834994
485.21	2.84213	39.1641	0.254749	485.52	2.87169	39.1641	0.578875	482.15	3.24294	39.1641	0.835756
489.63	3.04893	39.5679	0.256481	489.97	3.52396	39.5679	0.581254	486.66	3.25624	39.5679	0.83649
494.07	3.00335	39.9716	0.258208	494.49	3.46463	39.9716	0.583611	491.15	2.97222	39.9716	0.837197
498.57	2.79486	40.3754	0.259929	498.97	3.1655	40.3754	0.585945	495.67	3.10545	40.3754	0.837878
503.03	2.78721	40.49	0.260417	503.41	3.14006	40.49	0.586604	500.15	3.02679	40.49	0.838067
507.51	2.92141	40.7791	0.261646	507.89	2.99114	40.7791	0.588257	504.65	3.30914	40.7791	0.838535
511.97	3.04238	41.1829	0.263357	512.35	2.99779	41.1829	0.590546	509.17	3.15855	41.1829	0.839167
516.46	3.205	41.5866	0.265064	516.85	3.32139	41.5866	0.592813	513.63	3.47904	41.5866	0.839776
520.92	3.16554	41.9904	0.266765	521.35	3.48595	41.9904	0.595058	518.17	3.70545	41.9904	0.840363
525.46	3.14243	42.3941	0.268462	525.81	2.8052	42.3941	0.597282	522.65	3.27913	42.3941	0.840929
529.9	3.10748	42.7979	0.270153	530.23	3.5164	42.7979	0.599484	527.15	2.93653	42.7979	0.841473
534.42	2.8867	43.2017	0.27184	534.73	2.88901	43.2017	0.601665	531.67	3.46749	43.2017	0.841998
538.9	3.08057	43.6054	0.273522	539.13	3.66037	43.6054	0.603825	536.15	3.12845	43.6054	0.842504
543.4	2.99381	44.0092	0.275198	543.59	2.86585	44.0092	0.605964	540.66	3.45488	44.0092	0.842991
547.83	3.0306	44.4129	0.27687	548.08	3.3444	44.4129	0.608082	545.15	3.51911	44.4129	0.84346
552.3	3.20001	44.8167	0.278537	552.51	3.27533	44.8167	0.61018	549.65	3.29033	44.8167	0.843913
556.72	3.14758	44.98	0.27921	557.04	3.10029	44.98	0.611023	554.15	3.28058	44.98	0.844091
561.18	3.04747	45.2204	0.280199	561.46	3.21577	45.2204	0.612258	558.66	2.83656	45.2204	0.844348
565.65	2.9734	45.6242	0.281856	565.86	3.10407	45.6242	0.614315	563.18	3.26522	45.6242	0.844768
570.07	2.70042	46.0279	0.283508	570.34	3.46263	46.0279	0.616353	567.65	3.02909	46.0279	0.845172
574.53	3.06427	46.4317	0.285156	574.82	3.39094	46.4317	0.618372	572.18	2.92582	46.4317	0.845562
579.03	2.87801	46.8354	0.286798	579.32	3.52382	46.8354	0.62037	576.66	3.61784	46.8354	0.845937
583.47	3.25282	47.2392	0.288436	583.74	3.02798	47.2392	0.62235	581.15	3.28281	47.2392	0.846299
587.98	3.01112	47.6429	0.290069	588.21	3.38751	47.6429	0.62431	585.68	3.39877	47.6429	0.846647
592.45	3.16517	48.0467	0.291697	592.66	2.99537	48.0467	0.626252	590.13	3.43713	48.0467	0.846983
596.97	2.89605	48.4505	0.29332	597.1	2.86855	48.4505	0.628174	594.68	3.19262	48.4505	0.847306
601.42	3.13221	48.8542	0.294939	601.55	2.95417	48.8542	0.630079	599.15	3.29001	48.8542	0.847618
605.87	3.13648	49.258	0.296553	606	3.30903	49.258	0.631964	603.65	3.38116	49.258	0.847918
		49.47	0.297399		--	49.47	0.632948	608.15	3.04614	49.47	0.848071
		49.6617	0.298162			49.6617	0.633832			49.6617	0.848207
		50.0655	0.299766			50.0655	0.635682			50.0655	0.848486
		50.4692	0.301366			50.4692	0.637514			50.4692	0.848754
		50.873	0.302961			50.873	0.639328			50.873	0.849013
		51.2767	0.304551			51.2767	0.641124			51.2767	0.849262
		51.6805	0.306137			51.6805	0.642904			51.6805	0.849502
		52.0842	0.307718			52.0842	0.644666			52.0842	0.849733
		52.488	0.309294			52.488	0.646411			52.488	0.849956
		52.8917	0.310866			52.8917	0.64814			52.8917	0.850171
		53.2955	0.312433			53.2955	0.649851			53.2955	0.850377
		53.6992	0.313996			53.6992	0.651546			53.6992	0.850577
		53.99	0.315118			53.99	0.652757			53.99	0.850716
		54.103	0.315553			54.103	0.653225			54.103	0.850769
		54.5068	0.317107			54.5068	0.654888			54.5068	0.850954
		54.9105	0.318656			54.9105	0.656535			54.9105	0.851132
		55.3143	0.3202			55.3143	0.658165			55.3143	0.851303
		55.718	0.321739			55.718	0.65978			55.718	0.851469
		56.1218	0.323275			56.1218	0.66138			56.1218	0.851628
		56.5255	0.324805			56.5255	0.662964			56.5255	0.851782
		56.9293	0.326331			56.9293	0.664532			56.9293	0.851929
		57.333	0.327853			57.333	0.666086			57.333	0.852072
		57.7368	0.32937			57.7368	0.667625			57.7368	0.852209
		58.1405	0.330883			58.1405	0.669149			58.1405	0.852341
		58.49	0.332189			58.49	0.670456			58.49	0.852452
		58.5443	0.332392			58.5443	0.670658			58.5443	0.852469
		58.948	0.333895			58.948	0.672152			58.948	0.852592
		59.3518	0.335395			59.3518	0.673632			59.3518	0.85271
		59.7556	0.33689			59.7556	0.675098			59.7556	0.852824
		60.1593	0.338381			60.1593	0.67655			60.1593	0.852934
		60.5631	0.339867			60.5631	0.677988			60.5631	0.853039
		60.9668	0.341349			60.9668	0.679411			60.9668	0.853141
		61.3706	0.342827			61.3706	0.680822			61.3706	0.853239
		61.7743	0.3443			61.7743	0.682218			61.7743	0.853334
		62.1781	0.345769			62.1781	0.683601			62.1781	0.853425
		62.5818	0.347234			62.5818	0.684971			62.5818	0.853513
		62.97	0.348638			62.97	0.686275			62.97	0.853594
		62.9856	0.348694			62.9856	0.686327			62.9856	0.853597
		63.3893	0.35015			63.3893	0.687671			63.3893	0.853679
		63.7931	0.351602			63.7931	0.689001			63.7931	0.853757
		64.1968	0.353049			64.1968	0.690319			64.1968	0.853833
		64.6006	0.354493			64.6006	0.691624			64.6006	0.853906
		65.0044	0.355932			65.0044	0.692916			65.0044	0.853976
		65.4081	0.357367			65.4081	0.694196			65.4081	0.854044
		65.8119	0.358797			65.8119	0.695464			65.8119	0.854109
		66.2156	0.360224			66.2156	0.696719			66.2156	0.854172
		66.6194	0.361646			66.6194	0.697962			66.6194	0.854232
		67.0231	0.363064			67.0231	0.699194			67.0231	0.85429
		67.4269	0.364478			67.4269	0.700413			67.4269	0.854347
		67.52	0.364803			67.52	0.700692			67.52	0.854359
		67.8306	0.365887			67.8306	0.701621			67.8306	0.854401
		68.2344	0.367293			68.2344	0.702816			68.2344	0.854453
		68.6381	0.368695			68.6381	0.704001			68.6381	0.854503
		69.0419	0.370092			69.0419	0.705174			69.0419	0.854551
		69.4456	0.371485			69.4456	0.706336			69.4456	0.854598
		69.8494	0.372874			69.8494	0.707486			69.8494	0.854643
		70.2532	0.374259			70.2532	0.708626			70.2532	0.854686
		70.6569	0.37564			70.6569	0.709754			70.6569	0.854728
		71.0607	0.377017			71.0607	0.710871			71.0607	0.854768
		71.4644	0.37839			71.4644	0.711978			71.4644	0.854807
		71.8682	0.379759			71.8682	0.713074			71.8682	0.854844
		71.96	0.38007			71.96	0.713322			71.96	0.854852
		72.2719	0.381124			72.2719	0.71416			72.2719	0.85488
		72.6757	0.382485			72.6757	0.715235			72.6757	0.854914
		73.0794	0.383842			73.0794	0.716299			73.0794	0.854948
		73.4832	0.385195			73.4832	0.717354			73.4832	0.85498
		73.8869	0.386544			73.8869	0.718398			73.8869	0.855011
		74.2907	0.387889			74.2907	0.719432			74.2907	0.855041
		74.6944	0.38923			74.6944	0.720457			74.6944	0.855069
		75.0982	0.390567			75.0982	0.721471			75.0982	0.855097
		75.502	0.3919			75.502	0.722475			75.502	0.855124
		75.9057	0.393229			75.9057	0.72347			75.9057	0.855149
		76.3095	0.394555			76.3095	0.724455			76.3095	0.855174
		76.5	0.395179			76.5	0.724917			76.5	0.855185
		76.7132	0.395876			76.7132	0.725431			76.7132	0.855198
		77.117	0.397194			77.117	0.726398			77.117	0.855221
		77.5207	0.398507			77.5207	0.727355			77.5207	0.855243
		77.9245	0.399817			77.9245	0.728302			77.9245	0.855264
		78.3282	0.401123			78.3282	0.729241			78.3282	0.855285
		78.732	0.402426			78.732	0.730171			78.732	0.855304
		79.1357	0.403724			79.1357	0.731091			79.1357	0.855324
		79.5395	0.405018			79.5395	0.732003			79.5395	0.855342
		79.9432	0.406309			79.9432	0.732906			79.9432	0.85536
		80.347	0.407596			80.347	0.7338			80.347	0.855377
		80.7508	0.408879			80.7508	0.734686			80.7508	0.855393
		80.97	0.409575			80.97	0.735163			80.97	0.855402
		81.1545	0.410159			81.1545	0.735563			81.1545	0.855409
		81.5583	0.411434			81.5583	0.736432			81.5583	0.855424
		81.962	0.412706			81.962	0.737292			81.962	0.855439
		82.3658	0.413975			82.3658	0.738144			82.3658	0.855453
		82.7695	0.415239			82.7695	0.738988			82.7695	0.855467
		83.1733	0.4165			83.1733	0.739823			83.1733	0.85548
		83.577	0.417757			83.577	0.740651			83.577	0.855492
		83.9808	0.41901			83.9808	0.74147			83.9808	0.855505
		84.3845	0.42026			84.3845	0.742282			84.3845	0.855516
		84.7883	0.421506			84.7883	0.743086			84.7883	0.855528
		85.192	0.422748			85.192	0.743882			85.192	0.855538
		85.47	0.423601			85.47	0.744426			85.47	0.855546
		85.5958	0.423987			85.5958	0.744671			85.5958	0.855549
		85.9995	0.425222			85.9995	0.745451			85.9995	0.855559
		86.4033	0.426454			86.4033	0.746225			86.4033	0.855569
		86.8071	0.427681			86.8071	0.74699			86.8071	0.855578
		87.2108	0.428906			87.2108	0.747749			87.2108	0.855587
		87.6146	0.430126			87.6146	0.7485			87.6146	0.855596
		88.0183	0.431343			88.0183	0.749244			88.0183	0.855604
		88.4221	0.432557			88.4221	0.749981			88.4221	0.855612
		88.8258	0.433767			88.8258	0.75071			88.8258	0.85562
		89.2296	0.434973			89.2296	0.751433			89.2296	0.855628
		89.6333	0.436176			89.6333	0.752148			89.6333	0.855635
		90	0.437265			90	0.752792			90	0.855641
		90.0371	0.437375			90.0371	0.752857			90.0371	0.855642
		90.4408	0.438571			90.4408	0.753559			90.4408	0.855649
		90.8446	0.439763			90.8446	0.754254			90.8446	0.855655
		91.2483	0.440952			91.2483	0.754942			91.2483	0.855661
		91.6521	0.442137			91.6521	0.755624			91.6521	0.855667
		92.0559	0.443319			92.0559	0.756299			92.0559	0.855673
		92.4596	0.444498			92.4596	0.756968			92.4596	0.855679
		92.8634	0.445672			92.8634	0.75763			92.8634	0.855684
		93.2671	0.446844			93.2671	0.758286			93.2671	0.855689
		93.6709	0.448012			93.6709	0.758936			93.6709	0.855694
		94.0746	0.449176			94.0746	0.759579			94.0746	0.855699
		94.47	0.450313			94.47	0.760203			94.47	0.855704
		94.4784	0.450338			94.4784	0.760216			94.4784	0.855704
		94.8821	0.451495			94.8821	0.760847			94.8821	0.855708
		95.2859	0.45265			95.2859	0.761472			95.2859	0.855712
		95.6896	0.453801			95.6896	0.762091			95.6896	0.855717
		96.0934	0.454948			96.0934	0.762703			96.0934	0.855721
		96.4971	0.456092			96.4971	0.76331			96.4971	0.855724
		96.9009	0.457233			96.9009	0.763911			96.9009	0.855728
		97.3047	0.458371			97.3047	0.764507			97.3047	0.855732
		97.7084	0.459505			97.7084	0.765096			97.7084	0.855735
		98.1122	0.460636			98.1122	0.76568			98.1122	0.855738
		98.5159	0.461763			98.5159	0.766258			98.5159	0.855742
		98.9197	0.462887			98.9197	0.766831			98.9197	0.855745
		99.01	0.463139			99.01	0.766958			99.01	0.855745
		99.3234	0.464008			99.3234	0.767398			99.3234	0.855748
		99.7272	0.465126			99.7272	0.76796			99.7272	0.855751
		100.131	0.46624			100.131	0.768516			100.131	0.855753
		100.535	0.467351			100.535	0.769067			100.535	0.855756
		100.938	0.468459			100.938	0.769612			100.938	0.855758
		101.342	0.469564			101.342	0.770153			101.342	0.855761
		101.746	0.470665			101.746	0.770688			101.746	0.855763
		102.15	0.471763			102.15	0.771218			102.15	0.855766
		102.553	0.472858			102.553	0.771742			102.553	0.855768
		102.957	0.47395			102.957	0.772262			102.957	0.85577
		103.361	0.475038			103.361	0.772777			103.361	0.855772
		103.47	0.475331			103.47	0.772915			103.47	0.855772
		103.765	0.476123			103.765	0.773287			103.765	0.855774
		104.168	0.477205			104.168	0.773792			104.168	0.855776
		104.572	0.478284			104.572	0.774292			104.572	0.855778
		104.976	0.47936			104.976	0.774787			104.976	0.855779
		105.38	0.480433			105.38	0.775277			105.38	0.855781
		105.783	0.481502			105.783	0.775763			105.783	0.855783
		106.187	0.482568			106.187	0.776244			106.187	0.855784
		106.591	0.483631			106.591	0.77672			106.591	0.855786
		106.995	0.484691			106.995	0.777192			106.995	0.855787
		107.398	0.485748			107.398	0.777659			107.398	0.855789
		107.802	0.486802			107.802	0.778122			107.802	0.85579
		107.98	0.487265			107.98	0.778324			107.98	0.855791
		108.206	0.487853			108.206	0.77858			108.206	0.855791
		108.61	0.4889			108.61	0.779034			108.61	0.855793
		109.014	0.489945			109.014	0.779483			109.014	0.855794
		109.417	0.490987			109.417	0.779928			109.417	0.855795
		109.821	0.492025			109.821	0.780369			109.821	0.855796
		110.225	0.49306			110.225	0.780806			110.225	0.855797
		110.629	0.494093			110.629	0.781238			110.629	0.855798
		111.032	0.495122			111.032	0.781666			111.032	0.855799
		111.436	0.496148			111.436	0.78209			111.436	0.8558
		111.84	0.497172			111.84	0.78251			111.84	0.855801
		112.244	0.498192			112.244	0.782926			112.244	0.855802
		112.48	0.498788			112.48	0.783168			112.48	0.855802
		112.647	0.499209			112.647	0.783338			112.647	0.855803
		113.051	0.500223			113.051	0.783746			113.051	0.855804
		113.455	0.501235			113.455	0.78415			113.455	0.855804
		113.859	0.502243			113.859	0.78455			113.859	0.855805
		114.262	0.503249			114.262	0.784946			114.262	0.855806
		114.666	0.504251			114.666	0.785339			114.666	0.855807
		115.07	0.505251			115.07	0.785728			115.07	0.855807
		115.474	0.506247			115.474	0.786112			115.474	0.855808
		115.877	0.507241			115.877	0.786494			115.877	0.855809
		116.281	0.508231			116.281	0.786871			116.281	0.855809
		116.685	0.509219			116.685	0.787245			116.685	0.85581
		116.98	0.50994			116.98	0.787516			116.98	0.85581
		117.089	0.510204			117.089	0.787615			117.089	0.85581
		117.492	0.511186			117.492	0.787982			117.492	0.855811
		117.896	0.512165			117.896	0.788345			117.896	0.855812
		118.3	0.513142			118.3	0.788705			118.3	0.855812
		118.704	0.514115			118.704	0.789061			118.704	0.855813
		119.107	0.515086			119.107	0.789414			119.107	0.855813
		119.511	0.516053			119.511	0.789763			119.511	0.855814
		119.915	0.517018			119.915	0.790109			119.915	0.855814
		120.319	0.51798			120.319	0.790452			120.319	0.855814
		120.722	0.518939			120.722	0.790791			120.722	0.855815
		121.126	0.519896			121.126	0.791127			121.126	0.855815
		121.52	0.520826			121.52	0.791452			121.52	0.855816
		121.53	0.520849			121.53	0.79146			121.53	0.855816
		121.934	0.5218			121.934	0.791789			121.934	0.855816
		122.337	0.522748			122.337	0.792116			122.337	0.855816
		122.741	0.523693			122.741	0.792439			122.741	0.855817
		123.145	0.524636			123.145	0.792759			123.145	0.855817
		123.549	0.525576			123.549	0.793076			123.549	0.855817
		123.952	0.526512			123.952	0.79339			123.952	0.855818
		124.356	0.527447			124.356	0.793701			124.356	0.855818
		124.76	0.528378			124.76	0.794009			124.76	0.855818
		125.164	0.529307			125.164	0.794314			125.164	0.855818
		125.567	0.530233			125.567	0.794617			125.567	0.855819
		125.96	0.53113			125.96	0.794907			125.96	0.855819
		125.971	0.531156			125.971	0.794916			125.971	0.855819
		126.375	0.532077			126.375	0.795212			126.375	0.855819
		126.779	0.532994			126.779	0.795505			126.779	0.855819
		127.182	0.533909			127.182	0.795796			127.182	0.85582
		127.586	0.534822			127.586	0.796084			127.586	0.85582
		127.99	0.535732			127.99	0.796369			127.99	0.85582
		128.394	0.536639			128.394	0.796651			128.394	0.85582
		128.797	0.537543			128.797	0.796931			128.797	0.85582
		129.201	0.538445			129.201	0.797208			129.201	0.855821
		129.605	0.539344			129.605	0.797482			129.605	0.855821
		130.009	0.540241			130.009	0.797753			130.009	0.855821
		130.412	0.541135			130.412	0.798022			130.412	0.855821
		130.49	0.541306			130.49	0.798074			130.49	0.855821
		130.816	0.542026			130.816	0.798289			130.816	0.855821
		131.22	0.542914			131.22	0.798552			131.22	0.855822
		131.624	0.543801			131.624	0.798814			131.624	0.855822
		132.027	0.544684			132.027	0.799072			132.027	0.855822
		132.431	0.545565			132.431	0.799328			132.431	0.855822
		132.835	0.546443			132.835	0.799582			132.835	0.855822
		133.239	0.547319			133.239	0.799833			133.239	0.855822
		133.642	0.548192			133.642	0.800082			133.642	0.855822
		134.046	0.549062			134.046	0.800329			134.046	0.855822
		134.45	0.54993			134.45	0.800573			134.45	0.855823
		134.854	0.550796			134.854	0.800815			134.854	0.855823
		134.98	0.551066			134.98	0.80089			134.98	0.855823
		135.258	0.551659			135.258	0.801054			135.258	0.855823
		135.661	0.552519			135.661	0.801291			135.661	0.855823
		136.065	0.553377			136.065	0.801526			136.065	0.855823
		136.469	0.554232			136.469	0.801758			136.469	0.855823
		136.873	0.555085			136.873	0.801989			136.873	0.855823
		137.276	0.555935			137.276	0.802217			137.276	0.855823
		137.68	0.556783			137.68	0.802443			137.68	0.855823
		138.084	0.557628			138.084	0.802666			138.084	0.855823
		138.488	0.558471			138.488	0.802888			138.488	0.855824
		138.891	0.559312			138.891	0.803107			138.891	0.855824
		139.295	0.56015			139.295	0.803325			139.295	0.855824
		139.5	0.560574			139.5	0.803434			139.5	0.855824
		139.699	0.560985			139.699	0.80354			139.699	0.855824
		140.103	0.561818			140.103	0.803753			140.103	0.855824
		140.506	0.562649			140.506	0.803964			140.506	0.855824
		140.91	0.563477			140.91	0.804173			140.91	0.855824
		141.314	0.564302			141.314	0.80438			141.314	0.855824
		141.718	0.565126			141.718	0.804585			141.718	0.855824
		142.121	0.565946			142.121	0.804788			142.121	0.855824
		142.525	0.566765			142.525	0.804989			142.525	0.855824
		142.929	0.567581			142.929	0.805188			142.929	0.855824
		143.333	0.568394			143.333	0.805386			143.333	0.855824
		143.736	0.569206			143.736	0.805581			143.736	0.855824
		143.97	0.569674			143.97	0.805693			143.97	0.855824
		144.14	0.570015			144.14	0.805774			144.14	0.855824
		144.544	0.570821			144.544	0.805966			144.544	0.855824
		144.948	0.571625			144.948	0.806156			144.948	0.855824
		145.351	0.572427			145.351	0.806344			145.351	0.855825
		145.755	0.573226			145.755	0.80653			145.755	0.855825
		146.159	0.574023			146.159	0.806714			146.159	0.855825
		146.563	0.574818			146.563	0.806896			146.563	0.855825
		146.966	0.575611			146.966	0.807077			146.966	0.855825
		147.37	0.576401			147.37	0.807256			147.37	0.855825
		147.774	0.577188			147.774	0.807434			147.774	0.855825
		148.178	0.577974			148.178	0.807609			148.178	0.855825
		148.48	0.57856			148.48	0.807739			148.48	0.855825
		148.581	0.578757			148.581	0.807783			148.581	0.855825
		148.985	0.579538			148.985	0.807955			148.985	0.855825
		149.389	0.580316			149.389	0.808126			149.389	0.855825
		149.793	0.581093			149.793	0.808295			149.793	0.855825
		150.196	0.581866			150.196	0.808462			150.196	0.855825
		150.6	0.582638			150.6	0.808628			150.6	0.855825
		151.004	0.583408			151.004	0.808792			151.004	0.855825
		151.408	0.584175			151.408	0.808954			151.408	0.855825
		151.811	0.58494			151.811	0.809115			151.811	0.855825
		152.215	0.585702			152.215	0.809274			152.215	0.855825
		152.619	0.586463			152.619	0.809432			152.619	0.855825
		153	0.587179			153	0.80958			153	0.855825
		153.023	0.587221			153.023	0.809589			153.023	0.855825
		153.426	0.587977			153.426	0.809743			153.426	0.855825
		153.83	0.588731			153.83	0.809897			153.83	0.855825
		154.234	0.589482			154.234	0.810048			154.234	0.855825
		154.638	0.590232			154.638	0.810199			154.638	0.855825
		155.041	0.590979			155.041	0.810348			155.041	0.855825
		155.445	0.591724			155.445	0.810495			155.445	0.855825
		155.849	0.592467			155.849	0.810641			155.849	0.855825
		156.253	0.593207			156.253	0.810786			156.253	0.855825
		156.656	0.593946			156.656	0.810929			156.656	0.855825
		157.06	0.594682			157.06	0.811071			157.06	0.855825
		157.464	0.595416			157.464	0.811211			157.464	0.855825
		157.5	0.595481			157.5	0.811224			157.5	0.855825
		157.868	0.596148			157.868	0.811351			157.868	0.855825
		158.271	0.596878			158.271	0.811488			158.271	0.855825
		158.675	0.597605			158.675	0.811625			158.675	0.855825
		159.079	0.598331			159.079	0.81176			159.079	0.855825
		159.483	0.599054			159.483	0.811894			159.483	0.855825
		159.886	0.599775			159.886	0.812026			159.886	0.855825
		160.29	0.600495			160.29	0.812158			160.29	0.855825
		160.694	0.601212			160.694	0.812288			160.694	0.855825
		161.098	0.601927			161.098	0.812417			161.098	0.855825
		161.502	0.602639			161.502	0.812544			161.502	0.855825
		161.905	0.60335			161.905	0.81267			161.905	0.855825
		161.97	0.603464			161.97	0.81269			161.97	0.855825
		162.309	0.604059			162.309	0.812795			162.309	0.855825
		162.713	0.604765			162.713	0.812919			162.713	0.855825
		163.117	0.60547			163.117	0.813042			163.117	0.855825
		163.52	0.606172			163.52	0.813163			163.52	0.855825
		163.924	0.606873			163.924	0.813284			163.924	0.855825
		164.328	0.607571			164.328	0.813403			164.328	0.855825
		164.732	0.608267			164.732	0.813521			164.732	0.855825
		165.135	0.608961			165.135	0.813638			165.135	0.855825
		165.539	0.609654			165.539	0.813754			165.539	0.855825
		165.943	0.610344			165.943	0.813868			165.943	0.855825
		166.347	0.611032			166.347	0.813982			166.347	0.855825
		166.45	0.611208			166.45	0.814011			166.45	0.855825
		166.75	0.611718			166.75	0.814094			166.75	0.855825
		167.154	0.612402			167.154	0.814205			167.154	0.855825
		167.558	0.613084			167.558	0.814316			167.558	0.855825
		167.962	0.613764			167.962	0.814425			167.962	0.855825
		168.365	0.614442			168.365	0.814533			168.365	0.855825
		168.769	0.615118			168.769	0.81464			168.769	0.855826
		169.173	0.615792			169.173	0.814746			169.173	0.855826
		169.577	0.616465			169.577	0.814851			169.577	0.855826
		169.98	0.617135			169.98	0.814955			169.98	0.855826
		170.384	0.617803			170.384	0.815058			170.384	0.855826
		170.788	0.618469			170.788	0.81516			170.788	0.855826
		170.93	0.618703			170.93	0.815196			170.93	0.855826
		171.192	0.619133			171.192	0.815262			171.192	0.855826
		171.595	0.619796			171.595	0.815362			171.595	0.855826
		171.999	0.620456			171.999	0.815461			171.999	0.855826
		172.403	0.621115			172.403	0.815559			172.403	0.855826
		172.807	0.621771			172.807	0.815656			172.807	0.855826
		173.21	0.622426			173.21	0.815752			173.21	0.855826
		173.614	0.623078			173.614	0.815848			173.614	0.855826
		174.018	0.623729			174.018	0.815942			174.018	0.855826
		174.422	0.624378			174.422	0.816036			174.422	0.855826
		174.825	0.625025			174.825	0.816128			174.825	0.855826
		175.229	0.62567			175.229	0.81622			175.229	0.855826
		175.34	0.625847			175.34	0.816245			175.34	0.855826
		175.633	0.626313			175.633	0.816311			175.633	0.855826
		176.037	0.626954			176.037	0.816401			176.037	0.855826
		176.44	0.627594			176.44	0.81649			176.44	0.855826
		176.844	0.628231			176.844	0.816578			176.844	0.855826
		177.248	0.628867			177.248	0.816666			177.248	0.855826
		177.652	0.629501			177.652	0.816752			177.652	0.855826
		178.055	0.630132			178.055	0.816838			178.055	0.855826
		178.459	0.630762			178.459	0.816923			178.459	0.855826
		178.863	0.631391			178.863	0.817007			178.863	0.855826
		179.267	0.632017			179.267	0.81709			179.267	0.855826
		179.67	0.632642			179.67	0.817173			179.67	0.855826
		179.82	0.632872			179.82	0.817203			179.82	0.855826
		180.074	0.633264			180.074	0.817254			180.074	0.855826
		180.478	0.633885			180.478	0.817335			180.478	0.855826
		180.882	0.634504			180.882	0.817415			180.882	0.855826
		181.285	0.635121			181.285	0.817495			181.285	0.855826
		181.689	0.635737			181.689	0.817573			181.689	0.855826
		182.093	0.63635			182.093	0.817651			182.093	0.855826
		182.497	0.636962			182.497	0.817728			182.497	0.855826
		182.9	0.637572			182.9	0.817804			182.9	0.855826
		183.304	0.63818			183.304	0.81788			183.304	0.855826
		183.708	0.638787			183.708	0.817955			183.708	0.855826
		184.112	0.639391			184.112	0.818029			184.112	0.855826
		184.29	0.639658			184.29	0.818061			184.29	0.855826
		184.515	0.639994			184.515	0.818102			184.515	0.855826
		184.919	0.640595			184.919	0.818175			184.919	0.855826
		185.323	0.641195			185.323	0.818247			185.323	0.855826
		185.727	0.641792			185.727	0.818318			185.727	0.855826
		186.13	0.642388			186.13	0.818389			186.13	0.855826
		186.534	0.642982			186.534	0.818459			186.534	0.855826
		186.938	0.643574			186.938	0.818528			186.938	0.855826
		187.342	0.644165			187.342	0.818597			187.342	0.855826
		187.745	0.644754			187.745	0.818664			187.745	0.855826
		188.149	0.645341			188.149	0.818732			188.149	0.855826
		188.553	0.645926			188.553	0.818798			188.553	0.855826
		188.7	0.646139			188.7	0.818822			188.7	0.855826
		188.957	0.64651			188.957	0.818864			188.957	0.855826
		189.361	0.647092			189.361	0.81893			189.361	0.855826
		189.764	0.647672			189.764	0.818994			189.764	0.855826
		190.168	0.648251			190.168	0.819058			190.168	0.855826
		190.572	0.648828			190.572	0.819122			190.572	0.855826
		190.976	0.649403			190.976	0.819185			190.976	0.855826
		191.379	0.649976			191.379	0.819247			191.379	0.855826
		191.783	0.650548			191.783	0.819309			191.783	0.855826
		192.187	0.651118			192.187	0.81937			192.187	0.855826
		192.591	0.651687			192.591	0.81943			192.591	0.855826
		192.994	0.652254			192.994	0.81949			192.994	0.855826
		193.19	0.652528			193.19	0.819519			193.19	0.855826
		193.398	0.652819			193.398	0.819549			193.398	0.855826
		193.802	0.653382			193.802	0.819608			193.802	0.855826
		194.206	0.653944			194.206	0.819666			194.206	0.855826
		194.609	0.654504			194.609	0.819724			194.609	0.855826
		195.013	0.655063			195.013	0.819781			195.013	0.855826
		195.417	0.655619			195.417	0.819838			195.417	0.855826
		195.821	0.656175			195.821	0.819893			195.821	0.855826
		196.224	0.656728			196.224	0.819949			196.224	0.855826
		196.628	0.65728			196.628	0.820004			196.628	0.855826
		197.032	0.657831			197.032	0.820058			197.032	0.855826
		197.436	0.658379			197.436	0.820112			197.436	0.855826
		197.64	0.658657			197.64	0.820139			197.64	0.855826
		197.839	0.658927			197.839	0.820165			197.839	0.855826
		198.243	0.659472			198.243	0.820218			198.243	0.855826
		198.647	0.660016			198.647	0.82027			198.647	0.855826
		199.051	0.660558			199.051	0.820322			199.051	0.855826
		199.454	0.661099			199.454	0.820373			199.454	0.855826
		199.858	0.661638			199.858	0.820424			199.858	0.855826
		200.262	0.662176			200.262	0.820475			200.262	0.855826
		200.666	0.662712			200.666	0.820524			200.666	0.855826
		201.069	0.663246			201.069	0.820574			201.069	0.855826
		201.473	0.663779			201.473	0.820623			201.473	0.855826
		201.877	0.66431			201.877	0.820671			201.877	0.855826
		202.05	0.664538			202.05	0.820692			202.05	0.855826
		202.281	0.66484			202.281	0.820719			202.281	0.855826
		202.684	0.665368			202.684	0.820766			202.684	0.855826
		203.088	0.665895			203.088	0.820813			203.088	0.855826
		203.492	0.66642			203.492	0.82086			203.492	0.855826
		203.896	0.666944			203.896	0.820906			203.896	0.855826
		204.299	0.667466			204.299	0.820952			204.299	0.855826
		204.703	0.667986			204.703	0.820997			204.703	0.855826
		205.107	0.668505			205.107	0.821042			205.107	0.855826
		205.511	0.669022			205.511	0.821086			205.511	0.855826
		205.914	0.669538			205.914	0.82113			205.914	0.855826
		206.318	0.670053			206.318	0.821173			206.318	0.855826
		206.56	0.67036			206.56	0.821199			206.56	0.855826
		206.722	0.670565			206.722	0.821216			206.722	0.855826
		207.126	0.671077			207.126	0.821259			207.126	0.855826
		207.529	0.671587			207.529	0.821301			207.529	0.855826
		207.933	0.672095			207.933	0.821343			207.933	0.855826
		208.337	0.672602			208.337	0.821385			208.337	0.855826
		208.741	0.673107			208.741	0.821426			208.741	0.855826
		209.144	0.673611			209.144	0.821466			209.144	0.855826
		209.548	0.674114			209.548	0.821507			209.548	0.855826
		209.952	0.674615			209.952	0.821546			209.952	0.855826
		210.356	0.675114			210.356	0.821586			210.356	0.855826
		210.759	0.675612			210.759	0.821625			210.759	0.855826
		211.04	0.675957			211.04	0.821652			211.04	0.855826
		211.163	0.676109			211.163	0.821664			211.163	0.855826
		211.567	0.676604			211.567	0.821702			211.567	0.855826
		211.971	0.677097			211.971	0.82174			211.971	0.855826
		212.374	0.67759			212.374	0.821778			212.374	0.855826
		212.778	0.67808			212.778	0.821815			212.778	0.855826
		213.182	0.67857			213.182	0.821852			213.182	0.855826
		213.586	0.679058			213.586	0.821888			213.586	0.855826
		213.989	0.679544			213.989	0.821925			213.989	0.855826
		214.393	0.680029			214.393	0.82196			214.393	0.855826
		214.797	0.680513			214.797	0.821996			214.797	0.855826
		215.201	0.680995			215.201	0.822031			215.201	0.855826
		215.56	0.681423			215.56	0.822062			215.56	0.855826
		215.605	0.681476			215.605	0.822066			215.605	0.855826
		216.008	0.681955			216.008	0.8221			216.008	0.855826
		216.412	0.682433			216.412	0.822134			216.412	0.855826
		216.816	0.682909			216.816	0.822168			216.816	0.855826
		217.22	0.683385			217.22	0.822202			217.22	0.855826
		217.623	0.683858			217.623	0.822235			217.623	0.855826
		218.027	0.684331			218.027	0.822268			218.027	0.855826
		218.431	0.684802			218.431	0.8223			218.431	0.855826
		218.835	0.685271			218.835	0.822332			218.835	0.855826
		219.238	0.685739			219.238	0.822364			219.238	0.855826
		219.642	0.686206			219.642	0.822396			219.642	0.855826
		220.03	0.686654			220.03	0.822426			220.03	0.855826
		220.046	0.686672			220.046	0.822427			220.046	0.855826
		220.45	0.687136			220.45	0.822458			220.45	0.855826
		220.853	0.687599			220.853	0.822489			220.853	0.855826
		221.257	0.68806			221.257	0.822519			221.257	0.855826
		221.661	0.68852			221.661	0.822549			221.661	0.855826
		222.065	0.688979			222.065	0.822579			222.065	0.855826
		222.468	0.689436			222.468	0.822609			222.468	0.855826
		222.872	0.689892			222.872	0.822638			222.872	0.855826
		223.276	0.690347			223.276	0.822667			223.276	0.855826
		223.68	0.6908			223.68	0.822696			223.68	0.855826
		224.083	0.691252			224.083	0.822724			224.083	0.855826
		224.487	0.691703			224.487	0.822752			224.487	0.855826
		224.5	0.691717			224.5	0.822753			224.5	0.855826
		224.891	0.692152			224.891	0.82278			224.891	0.855826
		225.295	0.6926			225.295	0.822808			225.295	0.855826
		225.698	0.693047			225.698	0.822835			225.698	0.855826
		226.102	0.693492			226.102	0.822862			226.102	0.855826
		226.506	0.693936			226.506	0.822889			226.506	0.855826
		226.91	0.694379			226.91	0.822915			226.91	0.855826
		227.313	0.69482			227.313	0.822942			227.313	0.855826
		227.717	0.695261			227.717	0.822968			227.717	0.855826
		228.121	0.695699			228.121	0.822993			228.121	0.855826
		228.525	0.696137			228.525	0.823019			228.525	0.855826
		228.928	0.696573			228.928	0.823044			228.928	0.855826
		229.01	0.696661			229.01	0.823049			229.01	0.855826
		229.332	0.697008			229.332	0.823069			229.332	0.855826
		229.736	0.697442			229.736	0.823094			229.736	0.855826
		230.14	0.697875			230.14	0.823119			230.14	0.855826
		230.543	0.698306			230.543	0.823143			230.543	0.855826
		230.947	0.698736			230.947	0.823167			230.947	0.855826
		231.351	0.699164			231.351	0.823191			231.351	0.855826
		231.755	0.699592			231.755	0.823214			231.755	0.855826
		232.158	0.700018			232.158	0.823238			232.158	0.855826
		232.562	0.700443			232.562	0.823261			232.562	0.855826
		232.966	0.700867			232.966	0.823284			232.966	0.855826
		233.37	0.701289			233.37	0.823307			233.37	0.855826
		233.5	0.701425			233.5	0.823314			233.5	0.855826
		233.773	0.70171			233.773	0.823329			233.773	0.855826
		234.177	0.70213			234.177	0.823351			234.177	0.855826
		234.581	0.702549			234.581	0.823374			234.581	0.855826
		234.985	0.702967			234.985	0.823395			234.985	0.855826
		235.388	0.703383			235.388	0.823417			235.388	0.855826
		235.792	0.703798			235.792	0.823439			235.792	0.855826
		236.196	0.704212			236.196	0.82346			236.196	0.855826
		236.6	0.704624			236.6	0.823481			236.6	0.855826
		237.003	0.705036			237.003	0.823502			237.003	0.855826
		237.407	0.705446			237.407	0.823522			237.407	0.855826
		237.811	0.705855			237.811	0.823543			237.811	0.855826
		237.96	0.706006			237.96	0.82355			237.96	0.855826
		238.215	0.706263			238.215	0.823563			238.215	0.855826
		238.618	0.706669			238.618	0.823583			238.618	0.855826
		239.022	0.707075			239.022	0.823603			239.022	0.855826
		239.426	0.707479			239.426	0.823622			239.426	0.855826
		239.83	0.707882			239.83	0.823642			239.83	0.855826
		240.233	0.708284			240.233	0.823661			240.233	0.855826
		240.637	0.708684			240.637	0.82368			240.637	0.855826
		241.041	0.709084			241.041	0.823699			241.041	0.855826
		241.445	0.709482			241.445	0.823718			241.445	0.855826
		241.848	0.709879			241.848	0.823736			241.848	0.855826
		242.252	0.710275			242.252	0.823755			242.252	0.855826
		242.44	0.710459			242.44	0.823763			242.44	0.855826
		242.656	0.71067			242.656	0.823773			242.656	0.855826
		243.06	0.711064			243.06	0.823791			243.06	0.855826
		243.464	0.711456			243.464	0.823809			243.464	0.855826
		243.867	0.711848			243.867	0.823826			243.867	0.855826
		244.271	0.712238			244.271	0.823844			244.271	0.855826
		244.675	0.712627			244.675	0.823861			244.675	0.855826
		245.079	0.713015			245.079	0.823878			245.079	0.855826
		245.482	0.713402			245.482	0.823895			245.482	0.855826
		245.886	0.713787			245.886	0.823912			245.886	0.855826
		246.29	0.714172			246.29	0.823929			246.29	0.855826
		246.694	0.714555			246.694	0.823945			246.694	0.855826
		246.93	0.714779			246.93	0.823955			246.93	0.855826
		247.097	0.714937			247.097	0.823962			247.097	0.855826
		247.501	0.715319			247.501	0.823978			247.501	0.855826
		247.905	0.715699			247.905	0.823994			247.905	0.855826
		248.309	0.716078			248.309	0.82401			248.309	0.855826
		248.712	0.716455			248.712	0.824026			248.712	0.855826
		249.116	0.716832			249.116	0.824041			249.116	0.855826
		249.52	0.717208			249.52	0.824057			249.52	0.855826
		249.924	0.717582			249.924	0.824072			249.924	0.855826
		250.327	0.717955			250.327	0.824087			250.327	0.855826
		250.731	0.718328			250.731	0.824102			250.731	0.855826
		251.135	0.718699			251.135	0.824117			251.135	0.855826
		251.46	0.718997			251.46	0.824129			251.46	0.855826
		251.539	0.719069			251.539	0.824131			251.539	0.855826
		251.942	0.719438			251.942	0.824146			251.942	0.855826
		252.346	0.719806			252.346	0.82416			252.346	0.855826
		252.75	0.720173			252.75	0.824175			252.75	0.855826
		253.154	0.720539			253.154	0.824189			253.154	0.855826
		253.557	0.720903			253.557	0.824203			253.557	0.855826
		253.961	0.721267			253.961	0.824217			253.961	0.855826
		254.365	0.721629			254.365	0.82423			254.365	0.855826
		254.769	0.721991			254.769	0.824244			254.769	0.855826
		255.172	0.722351			255.172	0.824258			255.172	0.855826
		255.576	0.722711			255.576	0.824271			255.576	0.855826
		255.98	0.723069			255.98	0.824284			255.98	0.855826
		256.384	0.723426			256.384	0.824297			256.384	0.855826
		256.787	0.723783			256.787	0.82431			256.787	0.855826
		257.191	0.724138			257.191	0.824323			257.191	0.855826
		257.595	0.724492			257.595	0.824336			257.595	0.855826
		257.999	0.724845			257.999	0.824348			257.999	0.855826
		258.402	0.725197			258.402	0.824361			258.402	0.855826
		258.806	0.725548			258.806	0.824373			258.806	0.855826
		259.21	0.725898			259.21	0.824385			259.21	0.855826
		259.614	0.726247			259.614	0.824397			259.614	0.855826
		260.017	0.726595			260.017	0.824409			260.017	0.855826
		260.421	0.726942			260.421	0.824421			260.421	0.855826
		260.43	0.72695			260.43	0.824421			260.43	0.855826
		260.825	0.727288			260.825	0.824433			260.825	0.855826
		261.229	0.727633			261.229	0.824445			261.229	0.855826
		261.632	0.727977			261.632	0.824456			261.632	0.855826
		262.036	0.728319			262.036	0.824468			262.036	0.855826
		262.44	0.728661			262.44	0.824479			262.44	0.855826
		262.844	0.729002			262.844	0.82449			262.844	0.855826
		263.247	0.729342			263.247	0.824501			263.247	0.855826
		263.651	0.729681			263.651	0.824512			263.651	0.855826
		264.055	0.730019			264.055	0.824523			264.055	0.855826
		264.459	0.730356			264.459	0.824534			264.459	0.855826
		264.862	0.730692			264.862	0.824544			264.862	0.855826
		264.89	0.730714			264.89	0.824545			264.89	0.855826
		265.266	0.731026			265.266	0.824555			265.266	0.855826
		265.67	0.73136			265.67	0.824566			265.67	0.855826
		266.074	0.731693			266.074	0.824576			266.074	0.855826
		266.477	0.732025			266.477	0.824586			266.477	0.855826
		266.881	0.732356			266.881	0.824596			266.881	0.855826
		267.285	0.732686			267.285	0.824606			267.285	0.855826
		267.689	0.733015			267.689	0.824616			267.689	0.855826
		268.092	0.733343			268.092	0.824626			268.092	0.855826
		268.496	0.73367			268.496	0.824636			268.496	0.855826
		268.9	0.733997			268.9	0.824646			268.9	0.855826
		269.304	0.734322			269.304	0.824655			269.304	0.855826
		269.35	0.734359			269.35	0.824656			269.35	0.855826
		269.708	0.734646			269.708	0.824665			269.708	0.855826
		270.111	0.734969			270.111	0.824674			270.111	0.855826
		270.515	0.735292			270.515	0.824684			270.515	0.855826
		270.919	0.735613			270.919	0.824693			270.919	0.855826
		271.323	0.735934			271.323	0.824702			271.323	0.855826
		271.726	0.736253			271.726	0.824711			271.726	0.855826
		272.13	0.736572			272.13	0.82472			272.13	0.855826
		272.534	0.736889			272.534	0.824729			272.534	0.855826
		272.938	0.737206			272.938	0.824738			272.938	0.855826
		273.341	0.737522			273.341	0.824746			273.341	0.855826
		273.745	0.737837			273.745	0.824755			273.745	0.855826
		273.79	0.737872			273.79	0.824756			273.79	0.855826
		274.149	0.738151			274.149	0.824763			274.149	0.855826
		274.553	0.738464			274.553	0.824772			274.553	0.855826
		274.956	0.738776			274.956	0.82478			274.956	0.855826
		275.36	0.739087			275.36	0.824789			275.36	0.855826
		275.764	0.739397			275.764	0.824797			275.764	0.855826
		276.168	0.739706			276.168	0.824805			276.168	0.855826
		276.571	0.740015			276.571	0.824813			276.571	0.855826
		276.975	0.740322			276.975	0.824821			276.975	0.855826
		277.379	0.740629			277.379	0.824829			277.379	0.855826
		277.783	0.740935			277.783	0.824837			277.783	0.855826
		278.186	0.74124			278.186	0.824844			278.186	0.855826
		278.25	0.741288			278.25	0.824846			278.25	0.855826
		278.59	0.741544			278.59	0.824852			278.59	0.855826
		278.994	0.741847			278.994	0.82486			278.994	0.855826
		279.398	0.742149			279.398	0.824867			279.398	0.855826
		279.801	0.74245			279.801	0.824875			279.801	0.855826
		280.205	0.74275			280.205	0.824882			280.205	0.855826
		280.609	0.74305			280.609	0.824889			280.609	0.855826
		281.013	0.743349			281.013	0.824897			281.013	0.855826
		281.416	0.743646			281.416	0.824904			281.416	0.855826
		281.82	0.743943			281.82	0.824911			281.82	0.855826
		282.224	0.744239			282.224	0.824918			282.224	0.855826
		282.628	0.744534			282.628	0.824925			282.628	0.855826
		282.69	0.74458			282.69	0.824926			282.69	0.855826
		283.031	0.744829			283.031	0.824932			283.031	0.855826
		283.435	0.745122			283.435	0.824939			283.435	0.855826
		283.839	0.745415			283.839	0.824945			283.839	0.855826
		284.243	0.745706			284.243	0.824952			284.243	0.855826
		284.646	0.745997			284.646	0.824959			284.646	0.855826
		285.05	0.746287			285.05	0.824965			285.05	0.855826
		285.454	0.746576			285.454	0.824972			285.454	0.855826
		285.858	0.746864			285.858	0.824978			285.858	0.855826
		286.261	0.747152			286.261	0.824985			286.261	0.855826
		286.665	0.747438			286.665	0.824991			286.665	0.855826
		287.069	0.747724			287.069	0.824997			287.069	0.855826
		287.11	0.747753			287.11	0.824998			287.11	0.855826
		287.473	0.748009			287.473	0.825003			287.473	0.855826
		287.876	0.748293			287.876	0.82501			287.876	0.855826
		288.28	0.748576			288.28	0.825016			288.28	0.855826
		288.684	0.748859			288.684	0.825022			288.684	0.855826
		289.088	0.74914			289.088	0.825028			289.088	0.855826
		289.491	0.749421			289.491	0.825034			289.491	0.855826
		289.895	0.749701			289.895	0.825039			289.895	0.855826
		290.299	0.74998			290.299	0.825045			290.299	0.855826
		290.703	0.750259			290.703	0.825051			290.703	0.855826
		291.106	0.750536			291.106	0.825057			291.106	0.855826
		291.51	0.750813			291.51	0.825062			291.51	0.855826
		291.55	0.75084			291.55	0.825063			291.55	0.855826
		291.914	0.751088			291.914	0.825068			291.914	0.855826
		292.318	0.751364			292.318	0.825073			292.318	0.855826
		292.721	0.751638			292.721	0.825079			292.721	0.855826
		293.125	0.751911			293.125	0.825084			293.125	0.855826
		293.529	0.752184			293.529	0.82509			293.529	0.855826
		293.933	0.752456			293.933	0.825095			293.933	0.855826
		294.336	0.752727			294.336	0.8251			294.336	0.855826
		294.74	0.752997			294.74	0.825105			294.74	0.855826
		295.144	0.753266			295.144	0.825111			295.144	0.855826
		295.548	0.753535			295.548	0.825116			295.548	0.855826
		295.952	0.753803			295.952	0.825121			295.952	0.855826
		296.05	0.753868			296.05	0.825122			296.05	0.855826
		296.355	0.75407			296.355	0.825126			296.355	0.855826
		296.759	0.754336			296.759	0.825131			296.759	0.855826
		297.163	0.754602			297.163	0.825136			297.163	0.855826
		297.567	0.754866			297.567	0.825141			297.567	0.855826
		297.97	0.75513			297.97	0.825145			297.97	0.855826
		298.374	0.755393			298.374	0.82515			298.374	0.855826
		298.778	0.755656			298.778	0.825155			298.778	0.855826
		299.182	0.755917			299.182	0.82516			299.182	0.855826
		299.585	0.756178			299.585	0.825164			299.585	0.855826
		299.989	0.756438			299.989	0.825169			299.989	0.855826
		300.393	0.756698			300.393	0.825173			300.393	0.855826
		300.51	0.756773			300.51	0.825175			300.51	0.855826
		300.797	0.756956			300.797	0.825178			300.797	0.855826
		301.2	0.757214			301.2	0.825182			301.2	0.855826
		301.604	0.757471			301.604	0.825187			301.604	0.855826
		302.008	0.757728			302.008	0.825191			302.008	0.855826
		302.412	0.757983			302.412	0.825195			302.412	0.855826
		302.815	0.758238			302.815	0.8252			302.815	0.855826
		303.219	0.758492			303.219	0.825204			303.219	0.855826
		303.623	0.758745			303.623	0.825208			303.623	0.855826
		304.027	0.758998			304.027	0.825212			304.027	0.855826
		304.43	0.75925			304.43	0.825216			304.43	0.855826
		304.834	0.759501			304.834	0.825221			304.834	0.855826
		304.99	0.759597			304.99	0.825222			304.99	0.855826
		305.238	0.759751			305.238	0.825225			305.238	0.855826
		305.642	0.760001			305.642	0.825229			305.642	0.855826
		306.045	0.76025			306.045	0.825233			306.045	0.855826
		306.449	0.760498			306.449	0.825237			306.449	0.855826
		306.853	0.760745			306.853	0.82524			306.853	0.855826
		307.257	0.760992			307.257	0.825244			307.257	0.855826
		307.66	0.761238			307.66	0.825248			307.66	0.855826
		308.064	0.761483			308.064	0.825252			308.064	0.855826
		308.468	0.761728			308.468	0.825256			308.468	0.855826
		308.872	0.761971			308.872	0.825259			308.872	0.855826
		309.275	0.762214			309.275	0.825263			309.275	0.855826
		309.45	0.762319			309.45	0.825265			309.45	0.855826
		309.679	0.762457			309.679	0.825267			309.679	0.855826
		310.083	0.762698			310.083	0.82527			310.083	0.855826
		310.487	0.762939			310.487	0.825274			310.487	0.855826
		310.89	0.76318			310.89	0.825277			310.89	0.855826
		311.294	0.763419			311.294	0.825281			311.294	0.855826
		311.698	0.763658			311.698	0.825284			311.698	0.855826
		312.102	0.763896			312.102	0.825288			312.102	0.855826
		312.505	0.764134			312.505	0.825291			312.505	0.855826
		312.909	0.76437			312.909	0.825295			312.909	0.855826
		313.313	0.764606			313.313	0.825298			313.313	0.855826
		313.717	0.764842			313.717	0.825301			313.717	0.855826
		313.94	0.764972			313.94	0.825303			313.94	0.855826
		314.12	0.765076			314.12	0.825304			314.12	0.855826
		314.524	0.76531			314.524	0.825308			314.524	0.855826
		314.928	0.765544			314.928	0.825311			314.928	0.855826
		315.332	0.765776			315.332	0.825314			315.332	0.855826
		315.735	0.766008			315.735	0.825317			315.735	0.855826
		316.139	0.76624			316.139	0.82532			316.139	0.855826
		316.543	0.76647			316.543	0.825323			316.543	0.855826
		316.947	0.7667			316.947	0.825326			316.947	0.855826
		317.35	0.766929			317.35	0.82533			317.35	0.855826
		317.754	0.767158			317.754	0.825333			317.754	0.855826
		318.158	0.767386			318.158	0.825335			318.158	0.855826
		318.4	0.767522			318.4	0.825337			318.4	0.855826
		318.562	0.767613			318.562	0.825338			318.562	0.855826
		318.965	0.767839			318.965	0.825341			318.965	0.855826
		319.369	0.768065			319.369	0.825344			319.369	0.855826
		319.773	0.76829			319.773	0.825347			319.773	0.855826
		320.177	0.768515			320.177	0.82535			320.177	0.855826
		320.58	0.768739			320.58	0.825353			320.58	0.855826
		320.984	0.768962			320.984	0.825355			320.984	0.855826
		321.388	0.769185			321.388	0.825358			321.388	0.855826
		321.792	0.769407			321.792	0.825361			321.792	0.855826
		322.195	0.769628			322.195	0.825364			322.195	0.855826
		322.599	0.769848			322.599	0.825366			322.599	0.855826
		322.94	0.770034			322.94	0.825369			322.94	0.855826
		323.003	0.770068			323.003	0.825369			323.003	0.855826
		323.407	0.770288			323.407	0.825372			323.407	0.855826
		323.811	0.770506			323.811	0.825374			323.811	0.855826
		324.214	0.770724			324.214	0.825377			324.214	0.855826
		324.618	0.770942			324.618	0.825379			324.618	0.855826
		325.022	0.771159			325.022	0.825382			325.022	0.855826
		325.426	0.771375			325.426	0.825384			325.426	0.855826
		325.829	0.77159			325.829	0.825387			325.829	0.855826
		326.233	0.771805			326.233	0.825389			326.233	0.855826
		326.637	0.772019			326.637	0.825392			326.637	0.855826
		327.041	0.772233			327.041	0.825394			327.041	0.855826
		327.38	0.772412			327.38	0.825396			327.38	0.855826
		327.444	0.772446			327.444	0.825396			327.444	0.855826
		327.848	0.772658			327.848	0.825399			327.848	0.855826
		328.252	0.77287			328.252	0.825401			328.252	0.855826
		328.656	0.773081			328.656	0.825403			328.656	0.855826
		329.059	0.773292			329.059	0.825406			329.059	0.855826
		329.463	0.773501			329.463	0.825408			329.463	0.855826
		329.867	0.773711			329.867	0.82541			329.867	0.855826
		330.271	0.773919			330.271	0.825412			330.271	0.855826
		330.674	0.774127			330.674	0.825415			330.674	0.855826
		331.078	0.774335			331.078	0.825417			331.078	0.855826
		331.482	0.774542			331.482	0.825419			331.482	0.855826
		331.886	0.774748			331.886	0.825421			331.886	0.855826
		331.9	0.774755			331.9	0.825421			331.9	0.855826
		332.289	0.774953			332.289	0.825423			332.289	0.855826
		332.693	0.775158			332.693	0.825425			332.693	0.855826
		333.097	0.775363			333.097	0.825427			333.097	0.855826
		333.501	0.775567			333.501	0.825429			333.501	0.855826
		333.904	0.77577			333.904	0.825431			333.904	0.855826
		334.308	0.775972			334.308	0.825434			334.308	0.855826
		334.712	0.776174			334.712	0.825435			334.712	0.855826
		335.116	0.776376			335.116	0.825437			335.116	0.855826
		335.519	0.776577			335.519	0.825439			335.519	0.855826
		335.923	0.776777			335.923	0.825441			335.923	0.855826
		336.327	0.776976			336.327	0.825443			336.327	0.855826
		336.38	0.777003			336.38	0.825444			336.38	0.855826
		336.731	0.777176			336.731	0.825445			336.731	0.855826
		337.134	0.777374			337.134	0.825447			337.134	0.855826
		337.538	0.777572			337.538	0.825449			337.942	0.855826
		337.942	0.777769			337.942	0.825451			338.346	0.855826
		338.346	0.777966			338.346	0.825453			339.153	0.855826
		338.749	0.778162			338.749	0.825454			339.557	0.855826
		339.153	0.778358			339.153	0.825456			340.364	0.855826
		339.557	0.778553			339.557	0.825458			340.768	0.855826
		339.961	0.778747			339.961	0.82546			340.88	0.855826
		340.364	0.778941			340.364	0.825462			341.172	0.855826
		340.768	0.779134			340.768	0.825463			342.383	0.855826
		340.88	0.779188			340.88	0.825464			342.787	0.855826
		341.172	0.779327			341.172	0.825465			343.594	0.855826
		341.576	0.779519			341.576	0.825467			343.998	0.855826
		341.979	0.779711			341.979	0.825468			344.806	0.855826
		342.383	0.779902			342.383	0.82547			345.209	0.855826
		342.787	0.780092			342.787	0.825472			345.31	0.855826
		343.191	0.780282			343.191	0.825473			346.017	0.855826
		343.594	0.780471			343.594	0.825475			346.421	0.855826
		343.998	0.78066			343.998	0.825476			348.439	0.855826
		344.402	0.780848			344.402	0.825478			348.843	0.855826
		344.806	0.781036			344.806	0.82548			349.651	0.855826
		345.209	0.781223			345.209	0.825481			349.78	0.855826
		345.31	0.78127			345.31	0.825482			350.458	0.855826
		345.613	0.78141			345.613	0.825483			350.862	0.855826
		346.017	0.781596			346.017	0.825484			351.266	0.855826
		346.421	0.781781			346.421	0.825486			352.073	0.855826
		346.824	0.781966			346.824	0.825487			352.477	0.855826
		347.228	0.782151			347.228	0.825489			352.881	0.855826
		347.632	0.782335			347.632	0.82549			353.285	0.855826
		348.036	0.782518			348.036	0.825492			353.688	0.855826
		348.439	0.782701			348.439	0.825493			354.092	0.855826
		348.843	0.782883			348.843	0.825494			354.2	0.855826
		349.247	0.783065			349.247	0.825496			355.707	0.855826
		349.651	0.783246			349.651	0.825497			356.515	0.855826
		349.78	0.783304			349.78	0.825498			356.918	0.855826
		350.055	0.783427			350.055	0.825499			357.322	0.855826
		350.458	0.783607			350.458	0.8255			358.66	0.855826
		350.862	0.783786			350.862	0.825501			361.36	0.855826
		351.266	0.783965			351.266	0.825503			361.763	0.855826
		351.67	0.784144			351.67	0.825504			362.167	0.855826
		352.073	0.784322			352.073	0.825505			362.571	0.855826
		352.477	0.784499			352.477	0.825507			362.975	0.855826
		352.881	0.784676			352.881	0.825508			363.13	0.855826
		353.285	0.784853			353.285	0.825509			363.378	0.855826
		353.688	0.785029			353.688	0.82551			363.782	0.855826
		354.092	0.785204			354.092	0.825512			364.59	0.855826
		354.2	0.785251			354.2	0.825512			367.55	0.855826
		354.496	0.785379			354.496	0.825513			368.627	0.855826
		354.9	0.785553			354.9	0.825514			369.435	0.855826
		355.303	0.785727			355.303	0.825515			370.646	0.855826
		355.707	0.785901			355.707	0.825517			371.453	0.855826
		356.111	0.786074			356.111	0.825518			371.857	0.855826
		356.515	0.786246			356.515	0.825519			372.01	0.855826
		356.918	0.786418			356.918	0.82552			372.261	0.855826
		357.322	0.786589			357.322	0.825521			372.665	0.855826
		357.726	0.78676			357.726	0.825523			373.068	0.855826
		358.13	0.78693			358.13	0.825524			373.472	0.855826
		358.533	0.7871			358.533	0.825525			374.28	0.855826
		358.66	0.787153			358.66	0.825525			374.683	0.855826
		358.937	0.787269			358.937	0.825526			375.087	0.855826
		359.341	0.787438			359.341	0.825527			375.895	0.855826
		359.745	0.787607			359.745	0.825528			376.298	0.855826
		360.148	0.787774			360.148	0.825529			376.51	0.855826
		360.552	0.787942			360.552	0.82553			376.702	0.855826
		360.956	0.788109			360.956	0.825531			377.106	0.855826
		361.36	0.788275			361.36	0.825532			377.914	0.855826
		361.763	0.788441			361.763	0.825533			378.317	0.855826
		362.167	0.788606			362.167	0.825534			378.721	0.855826
		362.571	0.788771			362.571	0.825535			379.125	0.855826
		362.975	0.788936			362.975	0.825536			380.74	0.855826
		363.13	0.788999			363.13	0.825537			380.95	0.855826
		363.378	0.7891			363.378	0.825537			381.144	0.855826
		363.782	0.789263			363.782	0.825538			381.547	0.855826
		364.186	0.789426			364.186	0.825539			381.951	0.855826
		364.59	0.789589			364.59	0.82554			384.374	0.855826
		364.993	0.789751			364.993	0.825541			384.777	0.855826
		365.397	0.789912			365.397	0.825542			385.181	0.855826
		365.801	0.790073			365.801	0.825543			385.46	0.855826
		366.205	0.790234			366.205	0.825544			385.585	0.855826
		366.608	0.790394			366.608	0.825545			389.93	0.855826
		367.012	0.790554			367.012	0.825546			390.026	0.855826
		367.416	0.790713			367.416	0.825547			390.43	0.855826
		367.55	0.790766			367.55	0.825547			390.834	0.855826
		372.01	0.792492			372.01	0.825557			391.237	0.855826
		376.51	0.794178			376.51	0.825565			394.45	0.855826
		380.95	0.795788			380.95	0.825573			398.9	0.855826
		385.46	0.797371			385.46	0.82558			401.735	0.855826
		389.93	0.798889			389.93	0.825586			402.139	0.855826
		394.45	0.800375			394.45	0.825592			402.542	0.855826
		398.9	0.801791			398.9	0.825597			402.946	0.855826
		403.35	0.803162			403.35	0.825601			403.35	0.855826
