# Supplementary material for: Operando film-electrochemical EPR spectroscopy tracks radical intermediates in surface-immobilized catalysts
Source: Nat Chem. 2024 Feb 14;16(6):1015–23. doi: 10.1038/s41557-024-01450-y (PMC11636982; doi:10.1038/s41557-024-01450-y)
Supplement: Supplementary file 9 — Unprocessed electrochemistry data. [file 41557_2024_1450_MOESM9_ESM.zip]

Archive with 5 entries (5 files):
- Source Data Extended data fig 1/FE-EPR_01_100mVps.xlsx
- Source Data Extended data fig 1/FE-EPR_02_75mVps.xlsx
- Source Data Extended data fig 1/FE-EPR_03_50mVps.xlsx
- Source Data Extended data fig 1/FE-EPR_04_25mVps.xlsx
- Source Data Extended data fig 1/FE-EPR_05_5mVps.xlsx
