# Supplementary material for: Operando film-electrochemical EPR spectroscopy tracks radical intermediates in surface-immobilized catalysts
Source: Nat Chem. 2024 Feb 14;16(6):1015–23. doi: 10.1038/s41557-024-01450-y (PMC11636982; doi:10.1038/s41557-024-01450-y)
Supplement: Supplementary file 9 — Unprocessed electrochemistry data. [file 41557_2024_1450_MOESM9_ESM.zip › Source Data Extended data fig 1/FE-EPR_01_100mVps.xlsx]

## Sheet: Sheet1
	Potential applied (V)	Time (s)	WE(1).Current (A)	Scan	WE(1).Potential (V)	Index
	0.202484	10.6971	-7.05566e-07	1	0.202148	1
	0.204926	10.7215	9.99969e-06	1	0.204987	2
	0.207367	10.7459	9.99969e-05	1	0.207184	3
	0.209808	10.7703	0.000109161	1	0.209473	4
	0.21225	10.7947	6.97632e-05	1	0.211639	5
	0.214691	10.8191	5.92651e-05	1	0.214386	6
	0.217133	10.8435	5.99976e-05	1	0.216827	7
	0.219574	10.8679	6.16455e-05	1	0.21933	8
	0.222015	10.8923	6.31409e-05	1	0.22171	9
	0.224457	10.9167	6.3446e-05	1	0.223907	10
	0.226898	10.9411	6.46973e-05	1	0.226685	11
	0.22934	10.9655	6.58569e-05	1	0.228943	12
	0.231781	10.9899	6.69556e-05	1	0.230896	13
	0.234222	11.0143	6.67725e-05	1	0.233582	14
	0.236664	11.0387	6.67419e-05	1	0.236115	15
	0.239105	11.0631	6.75354e-05	1	0.238739	16
	0.241547	11.0875	6.87256e-05	1	0.240967	17
	0.243988	11.1119	6.8573e-05	1	0.243561	18
	0.246429	11.1363	6.83899e-05	1	0.246124	19
	0.248871	11.1607	6.81152e-05	1	0.248291	20
	0.251312	11.1851	6.90613e-05	1	0.250671	21
	0.253754	11.2095	6.93359e-05	1	0.252991	22
	0.256195	11.2339	6.98853e-05	1	0.255432	23
	0.258636	11.2583	6.8634e-05	1	0.258148	24
	0.261078	11.2827	6.92749e-05	1	0.260651	25
	0.263519	11.3071	6.95496e-05	1	0.262695	26
	0.265961	11.3315	6.99463e-05	1	0.265533	27
	0.268402	11.3559	6.92444e-05	1	0.267517	28
	0.270844	11.3803	6.90918e-05	1	0.270111	29
	0.273285	11.4047	6.9397e-05	1	0.272766	30
	0.275726	11.4291	7.00073e-05	1	0.275421	31
	0.278168	11.4535	6.96716e-05	1	0.278412	32
	0.280609	11.4779	6.93359e-05	1	0.279816	33
	0.283051	11.5023	6.92444e-05	1	0.282379	34
	0.285492	11.5267	7.00989e-05	1	0.284882	35
	0.287933	11.5511	7.01599e-05	1	0.287079	36
	0.290375	11.5755	6.96106e-05	1	0.289551	37
	0.292816	11.5999	6.90613e-05	1	0.292114	38
	0.295258	11.6243	7.02515e-05	1	0.294556	39
	0.297699	11.6487	7.01904e-05	1	0.297211	40
	0.30014	11.6731	6.98547e-05	1	0.299408	41
	0.302582	11.6975	6.89087e-05	1	0.302032	42
	0.305023	11.7219	6.92139e-05	1	0.304199	43
	0.307465	11.7463	6.97937e-05	1	0.306793	44
	0.309906	11.7707	7.01294e-05	1	0.309265	45
	0.312347	11.7951	6.94885e-05	1	0.31189	46
	0.314789	11.8195	6.97327e-05	1	0.314056	47
	0.31723	11.8439	6.96411e-05	1	0.316498	48
	0.319672	11.8683	7.00073e-05	1	0.319305	49
	0.322113	11.8927	6.96106e-05	1	0.321625	50
	0.324554	11.9171	6.92444e-05	1	0.323639	51
	0.326996	11.9415	6.90613e-05	1	0.326111	52
	0.329437	11.9659	6.97937e-05	1	0.328949	53
	0.331879	11.9903	6.97632e-05	1	0.331604	54
	0.33432	12.0147	6.98242e-05	1	0.333435	55
	0.336761	12.0391	7.15942e-05	1	0.336029	56
	0.339203	12.0635	6.9519e-05	1	0.338409	57
	0.341644	12.0879	6.93054e-05	1	0.341187	58
	0.344086	12.1123	6.9397e-05	1	0.343445	59
	0.346527	12.1367	6.87561e-05	1	0.345734	60
	0.348969	12.1611	6.87256e-05	1	0.348053	61
	0.35141	12.1855	6.94275e-05	1	0.350616	62
	0.353851	12.2099	6.95496e-05	1	0.353058	63
	0.356293	12.2343	6.92444e-05	1	0.355377	64
	0.358734	12.2587	6.90308e-05	1	0.357849	65
	0.361176	12.2831	6.90918e-05	1	0.360626	66
	0.363617	12.3075	6.97632e-05	1	0.362793	67
	0.366058	12.3319	6.97632e-05	1	0.365448	68
	0.3685	12.3563	6.90918e-05	1	0.367767	69
	0.370941	12.3807	6.87256e-05	1	0.36972	70
	0.373383	12.4051	6.97632e-05	1	0.37265	71
	0.375824	12.4295	6.97632e-05	1	0.375427	72
	0.378265	12.4539	6.9519e-05	1	0.377533	73
	0.380707	12.4783	6.88782e-05	1	0.379883	74
	0.383148	12.5027	6.90918e-05	1	0.382263	75
	0.38559	12.5271	6.95801e-05	1	0.384521	76
	0.388031	12.5515	6.97327e-05	1	0.387573	77
	0.390472	12.5759	6.92444e-05	1	0.38974	78
	0.392914	12.6003	6.87256e-05	1	0.391907	79
	0.395355	12.6247	6.92749e-05	1	0.394775	80
	0.397797	12.6491	6.98242e-05	1	0.397003	81
	0.400238	12.6735	6.9458e-05	1	0.399414	82
	0.402679	12.6979	6.90308e-05	1	0.401855	83
	0.405121	12.7223	6.90308e-05	1	0.404419	84
	0.407562	12.7467	6.97632e-05	1	0.406586	85
	0.410004	12.7711	6.98547e-05	1	0.409149	86
	0.412445	12.7955	6.97327e-05	1	0.411896	87
	0.414886	12.8199	6.90613e-05	1	0.414185	88
	0.417328	12.8443	6.95496e-05	1	0.41629	89
	0.419769	12.8687	6.99463e-05	1	0.418976	90
	0.422211	12.8931	7.00378e-05	1	0.421295	91
	0.424652	12.9175	6.9458e-05	1	0.423859	92
	0.427094	12.9419	6.95496e-05	1	0.426025	93
	0.429535	12.9663	6.99463e-05	1	0.428925	94
	0.431976	12.9907	7.01294e-05	1	0.431152	95
	0.434418	13.0151	6.99768e-05	1	0.433655	96
	0.436859	13.0395	6.98547e-05	1	0.435883	97
	0.439301	13.0639	7.01599e-05	1	0.438416	98
	0.441742	13.0883	7.07703e-05	1	0.440643	99
	0.444183	13.1127	7.08313e-05	1	0.443115	100
	0.446625	13.1371	7.04956e-05	1	0.445953	101
	0.449066	13.1615	7.03735e-05	1	0.448181	102
	0.451508	13.1859	7.15027e-05	1	0.450439	103
	0.453949	13.2103	7.16858e-05	1	0.453186	104
	0.45639	13.2347	7.15027e-05	1	0.455475	105
	0.458832	13.2591	7.12891e-05	1	0.457886	106
	0.461273	13.2835	7.18689e-05	1	0.460266	107
	0.463715	13.3079	7.25403e-05	1	0.462799	108
	0.466156	13.3323	7.27844e-05	1	0.465546	109
	0.468597	13.3567	7.25403e-05	1	0.466827	110
	0.471039	13.3811	7.2876e-05	1	0.469971	111
	0.47348	13.4055	7.34558e-05	1	0.472137	112
	0.475922	13.4299	7.41882e-05	1	0.474915	113
	0.478363	13.4543	7.41577e-05	1	0.477295	114
	0.480804	13.4787	7.41577e-05	1	0.479919	115
	0.483246	13.5031	7.47681e-05	1	0.48233	116
	0.485687	13.5275	7.58057e-05	1	0.48465	117
	0.488129	13.5519	7.65381e-05	1	0.487305	118
	0.49057	13.5763	7.69653e-05	1	0.48938	119
	0.493011	13.6007	7.69958e-05	1	0.492157	120
	0.495453	13.6251	7.82166e-05	1	0.494476	121
	0.497894	13.6495	7.91626e-05	1	0.496857	122
	0.500336	13.6739	7.96814e-05	1	0.499176	123
	0.502777	13.6983	7.99255e-05	1	0.502106	124
	0.505219	13.7227	8.09326e-05	1	0.504028	125
	0.50766	13.7471	8.23975e-05	1	0.50708	126
	0.510101	13.7715	8.32825e-05	1	0.509033	127
	0.512543	13.7959	8.40454e-05	1	0.511322	128
	0.514984	13.8203	8.5022e-05	1	0.514099	129
	0.517426	13.8447	8.6731e-05	1	0.516296	130
	0.519867	13.8691	8.8501e-05	1	0.518433	131
	0.522308	13.8935	8.96606e-05	1	0.521179	132
	0.52475	13.9179	9.06067e-05	1	0.523621	133
	0.527191	13.9423	9.21936e-05	1	0.526459	134
	0.529633	13.9667	9.46045e-05	1	0.528595	135
	0.532074	13.9911	9.63745e-05	1	0.530792	136
	0.534515	14.0155	9.77783e-05	1	0.533264	137
	0.536957	14.0399	9.93958e-05	1	0.535858	138
	0.539398	14.0643	0.000101746	1	0.538116	139
	0.54184	14.0887	0.000104248	1	0.541107	140
	0.544281	14.1131	0.000106476	1	0.543457	141
	0.546722	14.1375	0.000108398	1	0.545776	142
	0.549164	14.1619	0.000110352	1	0.547821	143
	0.551605	14.1863	0.000113373	1	0.550323	144
	0.554047	14.2107	0.000116394	1	0.552612	145
	0.556488	14.2351	0.000118744	1	0.555023	146
	0.558929	14.2595	0.000121185	1	0.557678	147
	0.561371	14.2839	0.000124237	1	0.56015	148
	0.563812	14.3083	0.000127625	1	0.5625	149
	0.566254	14.3327	0.000130737	1	0.564819	150
	0.568695	14.3571	0.000133484	1	0.567688	151
	0.571136	14.3815	0.000136292	1	0.569916	152
	0.573578	14.4059	0.00013974	1	0.572357	153
	0.576019	14.4303	0.00014328	1	0.574615	154
	0.578461	14.4547	0.000145996	1	0.577026	155
	0.580902	14.4791	0.000148773	1	0.579681	156
	0.583344	14.5035	0.000152069	1	0.581818	157
	0.585785	14.5279	0.00015567	1	0.584534	158
	0.588226	14.5523	0.000158447	1	0.587219	159
	0.590668	14.5767	0.000161133	1	0.589508	160
	0.593109	14.6011	0.00016394	1	0.591827	161
	0.595551	14.6255	0.000167206	1	0.593903	162
	0.597992	14.6499	0.000170319	1	0.596619	163
	0.600433	14.6743	0.000172729	1	0.599182	164
	0.602875	14.6987	0.000174774	1	0.601776	165
	0.605316	14.7231	0.000177124	1	0.603821	166
	0.607758	14.7475	0.000180054	1	0.606232	167
	0.610199	14.7719	0.000182007	1	0.608856	168
	0.61264	14.7963	0.000183502	1	0.611298	169
	0.615082	14.8207	0.000184937	1	0.613556	170
	0.617523	14.8451	0.000186646	1	0.616028	171
	0.619965	14.8695	0.000188293	1	0.618622	172
	0.622406	14.8939	0.00018927	1	0.621216	173
	0.624847	14.9183	0.000189697	1	0.623474	174
	0.627289	14.9427	0.000191132	1	0.62619	175
	0.62973	14.9671	0.000191742	1	0.628143	176
	0.632172	14.9915	0.000192566	1	0.631073	177
	0.634613	15.0159	0.000191315	1	0.63324	178
	0.637054	15.0403	0.00019043	1	0.635681	179
	0.639496	15.0647	0.000190033	1	0.638123	180
	0.641937	15.0891	0.000189178	1	0.640381	181
	0.644379	15.1135	0.000187836	1	0.643341	182
	0.64682	15.1379	0.000186462	1	0.645569	183
	0.649261	15.1623	0.000184723	1	0.648071	184
	0.651703	15.1867	0.000183411	1	0.650238	185
	0.654144	15.2111	0.000181915	1	0.653198	186
	0.656586	15.2355	0.000179626	1	0.655365	187
	0.659027	15.2599	0.000177155	1	0.657928	188
	0.661469	15.2843	0.000175171	1	0.660126	189
	0.66391	15.3087	0.000173218	1	0.662506	190
	0.666351	15.3331	0.000170441	1	0.66507	191
	0.668793	15.3575	0.000167572	1	0.667267	192
	0.671234	15.3819	0.000164856	1	0.669922	193
	0.673676	15.4063	0.000162537	1	0.672485	194
	0.676117	15.4307	0.000159882	1	0.674866	195
	0.678558	15.4551	0.000156982	1	0.677643	196
	0.681	15.4795	0.000153839	1	0.679596	197
	0.683441	15.5039	0.000151215	1	0.682129	198
	0.685883	15.5283	0.000148956	1	0.684631	199
	0.688324	15.5527	0.000146057	1	0.686707	200
	0.690765	15.5771	0.000142822	1	0.689606	201
	0.693207	15.6015	0.000140106	1	0.691803	202
	0.695648	15.6259	0.000137573	1	0.69455	203
	0.69809	15.6503	0.000135162	1	0.696564	204
	0.700531	15.6747	0.000132446	1	0.699188	205
	0.702972	15.6991	0.000129578	1	0.701813	206
	0.705414	15.7235	0.000126892	1	0.704132	207
	0.707855	15.7479	0.000124939	1	0.706329	208
	0.710297	15.7723	0.000122772	1	0.708588	209
	0.712738	15.7967	0.000120361	1	0.711334	210
	0.715179	15.8211	0.00011792	1	0.713715	211
	0.717621	15.8455	0.000116211	1	0.716248	212
	0.720062	15.8699	0.000114502	1	0.718567	213
	0.722504	15.8943	0.00011264	1	0.721069	214
	0.724945	15.9187	0.000110535	1	0.723236	215
	0.727386	15.9431	0.000108765	1	0.725861	216
	0.729828	15.9675	0.00010733	1	0.72821	217
	0.732269	15.9919	0.000106018	1	0.730927	218
	0.734711	16.0163	0.000104156	1	0.733307	219
	0.737152	16.0407	0.000102539	1	0.735565	220
	0.739594	16.0651	0.000101379	1	0.738281	221
	0.742035	16.0895	0.000100494	1	0.740601	222
	0.744476	16.1139	9.89685e-05	1	0.742889	223
	0.746918	16.1383	9.75342e-05	1	0.7453	224
	0.749359	16.1627	9.64355e-05	1	0.747772	225
	0.751801	16.1871	9.57336e-05	1	0.749207	226
	0.754242	16.2115	9.49402e-05	1	0.752258	227
	0.756683	16.2359	9.38416e-05	1	0.755005	228
	0.759125	16.2603	9.27429e-05	1	0.756531	229
	0.761566	16.2847	9.22852e-05	1	0.759583	230
	0.764008	16.3091	9.18579e-05	1	0.762024	231
	0.766449	16.3335	9.11255e-05	1	0.766602	232
	0.76889	16.3579	9.00879e-05	1	0.767517	233
	0.771332	16.3823	8.9386e-05	1	0.769348	234
	0.773773	16.4067	8.90198e-05	1	0.772095	235
	0.776215	16.4311	8.87146e-05	1	0.773926	236
	0.778656	16.4555	8.79822e-05	1	0.776978	237
	0.781097	16.4799	8.73413e-05	1	0.778809	238
	0.783539	16.5043	8.68835e-05	1	0.782166	239
	0.78598	16.5287	8.6792e-05	1	0.784302	240
	0.788422	16.5531	8.64258e-05	1	0.786133	241
	0.790863	16.5775	8.58765e-05	1	0.788879	242
	0.793304	16.6019	8.53271e-05	1	0.790405	243
	0.795746	16.6263	8.54492e-05	1	0.793457	244
	0.798187	16.6507	8.53882e-05	1	0.796509	245
	0.800629	16.6751	8.5144e-05	1	0.798645	246
	0.80307	16.6995	8.46558e-05	1	0.800171	247
	0.805511	16.7239	8.44421e-05	1	0.803528	248
	0.807953	16.7483	8.45947e-05	1	0.806274	249
	0.810394	16.7727	8.46558e-05	1	0.808411	250
	0.812836	16.7971	8.4198e-05	1	0.810852	251
	0.815277	16.8215	8.40149e-05	1	0.812683	252
	0.817719	16.8459	8.4259e-05	1	0.817261	253
	0.82016	16.8703	8.45337e-05	1	0.818176	254
	0.822601	16.8947	8.39539e-05	1	0.821533	255
	0.825043	16.9191	8.38318e-05	1	0.823364	256
	0.827484	16.9435	8.38318e-05	1	0.825806	257
	0.829926	16.9679	8.43201e-05	1	0.827942	258
	0.832367	16.9923	8.43506e-05	1	0.830688	259
	0.834808	17.0167	8.43811e-05	1	0.83374	260
	0.83725	17.0411	8.42285e-05	1	0.834351	261
	0.839691	17.0655	8.47168e-05	1	0.838013	262
	0.842133	17.0899	8.5144e-05	1	0.839844	263
	0.844574	17.1143	8.52356e-05	1	0.843506	264
	0.847015	17.1387	8.5144e-05	1	0.844727	265
	0.849457	17.1631	8.52966e-05	1	0.847473	266
	0.851898	17.1875	8.56628e-05	1	0.849915	267
	0.85434	17.2119	8.61511e-05	1	0.852966	268
	0.856781	17.2363	8.61816e-05	1	0.854797	269
	0.859222	17.2607	8.63647e-05	1	0.857544	270
	0.861664	17.2851	8.64258e-05	1	0.860596	271
	0.864105	17.3095	8.71582e-05	1	0.862122	272
	0.866547	17.3339	8.7616e-05	1	0.864258	273
	0.868988	17.3583	8.78601e-05	1	0.866394	274
	0.871429	17.3827	8.80432e-05	1	0.869446	275
	0.873871	17.4071	8.88367e-05	1	0.872192	276
	0.876312	17.4315	8.94775e-05	1	0.874634	277
	0.878754	17.4559	9.00269e-05	1	0.876465	278
	0.881195	17.4803	9.02405e-05	1	0.877991	279
	0.883636	17.5047	9.08508e-05	1	0.881348	280
	0.886078	17.5291	9.15527e-05	1	0.883789	281
	0.888519	17.5535	9.24683e-05	1	0.885925	282
	0.890961	17.5779	9.27124e-05	1	0.889282	283
	0.893402	17.6023	9.33838e-05	1	0.890198	284
	0.895844	17.6267	9.43604e-05	1	0.89386	285
	0.898285	17.6511	9.5459e-05	1	0.896606	286
	0.900726	17.6755	9.57336e-05	1	0.898743	287
	0.903168	17.6999	9.64355e-05	1	0.900574	288
	0.905609	17.7243	9.7229e-05	1	0.903625	289
	0.908051	17.7487	9.86328e-05	1	0.905151	290
	0.910492	17.7731	9.96094e-05	1	0.908813	291
	0.912933	17.7975	0.000100525	1	0.910645	292
	0.915375	17.8219	0.00010144	1	0.912476	293
	0.917816	17.8463	0.000102814	1	0.915222	294
	0.920258	17.8707	0.000104126	1	0.917358	295
	0.922699	17.8951	0.000105316	1	0.920105	296
	0.92514	17.9195	0.000106262	1	0.923767	297
	0.927582	17.9439	0.000107727	1	0.925903	298
	0.930023	17.9683	0.000109161	1	0.928345	299
	0.932465	17.9927	0.00011084	1	0.929871	300
	0.934906	18.0171	0.000112091	1	0.933228	301
	0.937347	18.0415	0.000113647	1	0.934143	302
	0.939789	18.0659	0.000115295	1	0.938416	303
	0.94223	18.0903	0.000117188	1	0.939636	304
	0.944672	18.1147	0.000118805	1	0.942688	305
	0.947113	18.1391	0.000120514	1	0.945129	306
	0.949554	18.1635	0.000122223	1	0.947266	307
	0.951996	18.1879	0.000124359	1	0.949707	308
	0.954437	18.2123	0.000126587	1	0.951843	309
	0.956879	18.2367	0.000128723	1	0.954895	310
	0.95932	18.2611	0.000130737	1	0.957336	311
	0.961761	18.2855	0.000133148	1	0.959473	312
	0.964203	18.3099	0.000135651	1	0.963135	313
	0.966644	18.3343	0.000138397	1	0.964966	314
	0.969086	18.3587	0.000140686	1	0.966797	315
	0.971527	18.3831	0.000143372	1	0.968628	316
	0.973969	18.4075	0.000146423	1	0.971375	317
	0.97641	18.4319	0.000149719	1	0.973816	318
	0.978851	18.4563	0.000152191	1	0.976257	319
	0.981293	18.4807	0.000155273	1	0.978699	320
	0.983734	18.5051	0.000158478	1	0.98175	321
	0.986176	18.5295	0.000163483	1	0.983582	322
	0.988617	18.5539	0.00016629	1	0.985718	323
	0.991058	18.5783	0.000169678	1	0.98877	324
	0.9935	18.6027	0.00017337	1	0.991516	325
	0.995941	18.6271	0.000177551	1	0.993347	326
	0.998383	18.6515	0.000181732	1	0.996704	327
	1.00082	18.6759	0.000185944	1	0.997925	328
	0.998383	18.7003	0.0001362	1	0.996399	329
	0.995941	18.7247	0.000105164	1	0.993652	330
	0.9935	18.7491	8.29468e-05	1	0.991516	331
	0.991058	18.7735	6.62231e-05	1	0.988159	332
	0.988617	18.7979	5.27344e-05	1	0.986023	333
	0.986176	18.8223	4.19342e-05	1	0.983582	334
	0.983734	18.8467	3.28613e-05	1	0.981445	335
	0.981293	18.8711	2.55585e-05	1	0.978699	336
	0.978851	18.8955	1.91101e-05	1	0.976563	337
	0.97641	18.9199	1.3559e-05	1	0.973206	338
	0.973969	18.9443	8.11462e-06	1	0.971985	339
	0.971527	18.9687	3.75366e-06	1	0.968628	340
	0.969086	18.9931	-2.13318e-07	1	0.966492	341
	0.966644	19.0175	-3.72925e-06	1	0.964355	342
	0.964203	19.0419	-7.33948e-06	1	0.960999	343
	0.961761	19.0663	-1.00861e-05	1	0.958252	344
	0.95932	19.0907	-1.26678e-05	1	0.956421	345
	0.956879	19.1151	-1.51367e-05	1	0.955505	346
	0.954437	19.1395	-1.77979e-05	1	0.951843	347
	0.951996	19.1639	-1.9989e-05	1	0.949707	348
	0.949554	19.1883	-2.17896e-05	1	0.948181	349
	0.947113	19.2127	-2.3288e-05	1	0.945435	350
	0.944672	19.2371	-2.52045e-05	1	0.942688	351
	0.94223	19.2615	-2.6889e-05	1	0.941467	352
	0.939789	19.2859	-2.83508e-05	1	0.93689	353
	0.937347	19.3103	-2.95166e-05	1	0.935364	354
	0.934906	19.3347	-3.0896e-05	1	0.933533	355
	0.932465	19.3591	-3.22418e-05	1	0.930176	356
	0.930023	19.3835	-3.34869e-05	1	0.92865	357
	0.927582	19.4079	-3.41187e-05	1	0.925598	358
	0.92514	19.4323	-3.50647e-05	1	0.923462	359
	0.922699	19.4567	-3.58673e-05	1	0.921326	360
	0.920258	19.4811	-3.69568e-05	1	0.917969	361
	0.917816	19.5055	-3.78265e-05	1	0.916138	362
	0.915375	19.5299	-3.84399e-05	1	0.912476	363
	0.912933	19.5543	-3.88855e-05	1	0.911255	364
	0.910492	19.5787	-3.97095e-05	1	0.908508	365
	0.908051	19.6031	-4.03412e-05	1	0.905762	366
	0.905609	19.6275	-4.08447e-05	1	0.904541	367
	0.903168	19.6519	-4.0625e-05	1	0.901489	368
	0.900726	19.6763	-4.08875e-05	1	0.898132	369
	0.898285	19.7007	-4.11987e-05	1	0.896606	370
	0.895844	19.7251	-4.1922e-05	1	0.894165	371
	0.893402	19.7495	-4.21051e-05	1	0.890198	372
	0.890961	19.7739	-4.2337e-05	1	0.888672	373
	0.888519	19.7983	-4.26666e-05	1	0.886841	374
	0.886078	19.8227	-4.32861e-05	1	0.882874	375
	0.883636	19.8471	-4.33807e-05	1	0.881348	376
	0.881195	19.8715	-4.33594e-05	1	0.878906	377
	0.878754	19.8959	-4.35425e-05	1	0.876465	378
	0.876312	19.9203	-4.41101e-05	1	0.875244	379
	0.873871	19.9447	-4.4281e-05	1	0.870972	380
	0.871429	19.9691	-4.4281e-05	1	0.869751	381
	0.868988	19.9935	-4.42352e-05	1	0.86731	382
	0.866547	20.0179	-4.45465e-05	1	0.864868	383
	0.864105	20.0423	-4.49432e-05	1	0.862427	384
	0.861664	20.0667	-4.49219e-05	1	0.85968	385
	0.859222	20.0911	-4.44336e-05	1	0.858154	386
	0.856781	20.1155	-4.49005e-05	1	0.853882	387
	0.85434	20.1399	-4.52881e-05	1	0.85144	388
	0.851898	20.1643	-4.55322e-05	1	0.849609	389
	0.849457	20.1887	-4.53186e-05	1	0.847473	390
	0.847015	20.2131	-4.53186e-05	1	0.845642	391
	0.844574	20.2375	-4.54102e-05	1	0.843201	392
	0.842133	20.2619	-4.57764e-05	1	0.839844	393
	0.839691	20.2863	-4.59595e-05	1	0.837402	394
	0.83725	20.3107	-4.58984e-05	1	0.836182	395
	0.834808	20.3351	-4.57764e-05	1	0.834045	396
	0.832367	20.3595	-4.61426e-05	1	0.829773	397
	0.829926	20.3839	-4.62952e-05	1	0.827026	398
	0.827484	20.4083	-4.63562e-05	1	0.8255	399
	0.825043	20.4327	-4.60815e-05	1	0.823669	400
	0.822601	20.4571	-4.62036e-05	1	0.820313	401
	0.82016	20.4815	-4.63257e-05	1	0.817871	402
	0.817719	20.5059	-4.6814e-05	1	0.81543	403
	0.815277	20.5303	-4.66614e-05	1	0.813599	404
	0.812836	20.5547	-4.66614e-05	1	0.811462	405
	0.810394	20.5791	-4.6875e-05	1	0.8078	406
	0.807953	20.6035	-4.74243e-05	1	0.805359	407
	0.805511	20.6279	-4.73633e-05	1	0.802917	408
	0.80307	20.6523	-4.72717e-05	1	0.800171	409
	0.800629	20.6767	-4.73633e-05	1	0.798035	410
	0.798187	20.7011	-4.79431e-05	1	0.796204	411
	0.795746	20.7255	-4.81873e-05	1	0.793152	412
	0.793304	20.7499	-4.80652e-05	1	0.791016	413
	0.790863	20.7743	-4.78516e-05	1	0.788269	414
	0.788422	20.7987	-4.83093e-05	1	0.786438	415
	0.78598	20.8231	-4.8645e-05	1	0.784607	416
	0.783539	20.8475	-4.89197e-05	1	0.781555	417
	0.781097	20.8719	-4.87671e-05	1	0.778809	418
	0.778656	20.8963	-4.89197e-05	1	0.777588	419
	0.776215	20.9207	-4.93774e-05	1	0.773926	420
	0.773773	20.9451	-4.97131e-05	1	0.77179	421
	0.771332	20.9695	-4.96216e-05	1	0.769653	422
	0.76889	20.9939	-4.97742e-05	1	0.766602	423
	0.766449	21.0183	-5.00183e-05	1	0.764465	424
	0.764008	21.0427	-5.06287e-05	1	0.762024	425
	0.761566	21.0671	-5.09644e-05	1	0.759277	426
	0.759125	21.0915	-5.09949e-05	1	0.756836	427
	0.756683	21.1159	-5.10559e-05	1	0.7547	428
	0.754242	21.1403	-5.16052e-05	1	0.753174	429
	0.751801	21.1647	-5.22766e-05	1	0.750061	430
	0.749359	21.1891	-5.24597e-05	1	0.747559	431
	0.746918	21.2135	-5.23682e-05	1	0.745544	432
	0.744476	21.2379	-5.25818e-05	1	0.74292	433
	0.742035	21.2623	-5.30396e-05	1	0.740326	434
	0.739594	21.2867	-5.39246e-05	1	0.738129	435
	0.737152	21.3111	-5.41077e-05	1	0.735962	436
	0.734711	21.3355	-5.43518e-05	1	0.733124	437
	0.732269	21.3599	-5.49622e-05	1	0.730713	438
	0.729828	21.3843	-5.58777e-05	1	0.728149	439
	0.727386	21.4087	-5.61829e-05	1	0.725708	440
	0.724945	21.4331	-5.6488e-05	1	0.722626	441
	0.722504	21.4575	-5.71289e-05	1	0.721069	442
	0.720062	21.4819	-5.80444e-05	1	0.718353	443
	0.717621	21.5063	-5.88989e-05	1	0.715851	444
	0.715179	21.5307	-5.92041e-05	1	0.713989	445
	0.712738	21.5551	-5.95703e-05	1	0.711426	446
	0.710297	21.5795	-6.05164e-05	1	0.708771	447
	0.707855	21.6039	-6.17371e-05	1	0.706146	448
	0.705414	21.6283	-6.27747e-05	1	0.703827	449
	0.702972	21.6527	-6.30798e-05	1	0.701355	450
	0.700531	21.6771	-6.4209e-05	1	0.699127	451
	0.69809	21.7015	-6.56128e-05	1	0.696777	452
	0.695648	21.7259	-6.69556e-05	1	0.694061	453
	0.693207	21.7503	-6.78406e-05	1	0.691803	454
	0.690765	21.7747	-6.88782e-05	1	0.689453	455
	0.688324	21.7991	-7.0343e-05	1	0.686981	456
	0.685883	21.8235	-7.21436e-05	1	0.684265	457
	0.683441	21.8479	-7.39441e-05	1	0.681793	458
	0.681	21.8723	-7.52258e-05	1	0.679871	459
	0.678558	21.8967	-7.67517e-05	1	0.677032	460
	0.676117	21.9211	-7.88574e-05	1	0.674774	461
	0.673676	21.9455	-8.09326e-05	1	0.672333	462
	0.671234	21.9699	-8.29773e-05	1	0.669739	463
	0.668793	21.9943	-8.47168e-05	1	0.66745	464
	0.666351	22.0187	-8.69446e-05	1	0.664917	465
	0.66391	22.0431	-8.76465e-05	1	0.662231	466
	0.661469	22.0675	-9.17969e-05	1	0.66037	467
	0.659027	22.0919	-9.42993e-05	1	0.657623	468
	0.656586	22.1163	-9.69849e-05	1	0.655457	469
	0.654144	22.1407	-0.00010025	1	0.653046	470
	0.651703	22.1651	-0.00010376	1	0.650269	471
	0.649261	22.1895	-0.000106842	1	0.647888	472
	0.64682	22.2139	-0.00010965	1	0.645447	473
	0.644379	22.2383	-0.000113098	1	0.643066	474
	0.641937	22.2627	-0.000116791	1	0.640808	475
	0.639496	22.2871	-0.000120483	1	0.638428	476
	0.637054	22.3115	-0.00012381	1	0.635803	477
	0.634613	22.3359	-0.000127167	1	0.633484	478
	0.632172	22.3603	-0.000131165	1	0.631195	479
	0.62973	22.3847	-0.000135223	1	0.628479	480
	0.627289	22.4091	-0.00013913	1	0.626038	481
	0.624847	22.4335	-0.000143677	1	0.623657	482
	0.622406	22.4579	-0.000147156	1	0.62088	483
	0.619965	22.4823	-0.000151215	1	0.6185	484
	0.617523	22.5067	-0.000155334	1	0.616241	485
	0.615082	22.5311	-0.000158722	1	0.611877	486
	0.61264	22.5555	-0.000162231	1	0.611267	487
	0.610199	22.5799	-0.000165741	1	0.609039	488
	0.607758	22.6043	-0.000169586	1	0.60614	489
	0.605316	22.6287	-0.000173218	1	0.60376	490
	0.602875	22.6531	-0.000175964	1	0.601563	491
	0.600433	22.6775	-0.000178802	1	0.599243	492
	0.597992	22.7019	-0.000181702	1	0.596619	493
	0.595551	22.7263	-0.00018454	1	0.593964	494
	0.593109	22.7507	-0.000186584	1	0.591614	495
	0.590668	22.7751	-0.000187866	1	0.589478	496
	0.588226	22.7995	-0.000189392	1	0.586975	497
	0.585785	22.8239	-0.000190521	1	0.584442	498
	0.583344	22.8483	-0.000191742	1	0.582123	499
	0.580902	22.8727	-0.000191956	1	0.57962	500
	0.578461	22.8971	-0.000191589	1	0.577087	501
	0.576019	22.9215	-0.000191376	1	0.574799	502
	0.573578	22.9459	-0.00019104	1	0.572235	503
	0.571136	22.9703	-0.000189697	1	0.570068	504
	0.568695	22.9947	-0.000187653	1	0.567535	505
	0.566254	23.0191	-0.00018576	1	0.565918	506
	0.563812	23.0435	-0.000183441	1	0.562592	507
	0.561371	23.0679	-0.000180878	1	0.560272	508
	0.558929	23.0923	-0.000177368	1	0.557373	509
	0.556488	23.1167	-0.000173523	1	0.555267	510
	0.554047	23.1411	-0.000169769	1	0.552795	511
	0.551605	23.1655	-0.000166412	1	0.55014	512
	0.549164	23.1899	-0.000162109	1	0.547729	513
	0.546722	23.2143	-0.000156982	1	0.545227	514
	0.544281	23.2387	-0.000152649	1	0.543274	515
	0.54184	23.2631	-0.000148468	1	0.540558	516
	0.539398	23.2875	-0.000144226	1	0.538422	517
	0.536957	23.3119	-0.000139557	1	0.535675	518
	0.534515	23.3363	-0.000134705	1	0.533447	519
	0.532074	23.3607	-0.000130127	1	0.530762	520
	0.529633	23.3851	-0.000126343	1	0.528442	521
	0.527191	23.4095	-0.00012265	1	0.525665	522
	0.52475	23.4339	-0.00011795	1	0.523468	523
	0.522308	23.4583	-0.000113983	1	0.520905	524
	0.519867	23.4827	-0.000110443	1	0.518799	525
	0.517426	23.5071	-0.000107513	1	0.516449	526
	0.514984	23.5315	-0.000104248	1	0.513977	527
	0.512543	23.5559	-0.000100739	1	0.511475	528
	0.510101	23.5803	-9.78699e-05	1	0.508911	529
	0.50766	23.6047	-9.54285e-05	1	0.506561	530
	0.505219	23.6291	-9.34753e-05	1	0.504028	531
	0.502777	23.6535	-9.10034e-05	1	0.502136	532
	0.500336	23.6779	-8.85925e-05	1	0.49939	533
	0.497894	23.7023	-8.71582e-05	1	0.496887	534
	0.495453	23.7267	-8.59985e-05	1	0.494476	535
	0.493011	23.7511	-8.44421e-05	1	0.492065	536
	0.49057	23.7755	-8.25806e-05	1	0.489227	537
	0.488129	23.7999	-8.14819e-05	1	0.486969	538
	0.485687	23.8243	-8.05664e-05	1	0.484711	539
	0.483246	23.8487	-7.99255e-05	1	0.482178	540
	0.480804	23.8731	-7.86133e-05	1	0.479736	541
	0.478363	23.8975	-7.75146e-05	1	0.47702	542
	0.475922	23.9219	-7.67822e-05	1	0.474762	543
	0.47348	23.9463	-7.66602e-05	1	0.472534	544
	0.471039	23.9707	-7.60803e-05	1	0.46991	545
	0.468597	23.9951	-7.53174e-05	1	0.46756	546
	0.466156	24.0195	-7.4646e-05	1	0.46521	547
	0.463715	24.0439	-7.45239e-05	1	0.462708	548
	0.461273	24.0683	-7.46155e-05	1	0.460327	549
	0.458832	24.0927	-7.41577e-05	1	0.457703	550
	0.45639	24.1171	-7.31812e-05	1	0.455627	551
	0.453949	24.1415	-7.30591e-05	1	0.452911	552
	0.451508	24.1659	-7.32117e-05	1	0.450562	553
	0.449066	24.1903	-7.34863e-05	1	0.448242	554
	0.446625	24.2147	-7.28149e-05	1	0.445679	555
	0.444183	24.2391	-7.21436e-05	1	0.443237	556
	0.441742	24.2635	-7.22961e-05	1	0.440674	557
	0.439301	24.2879	-7.29065e-05	1	0.438385	558
	0.436859	24.3123	-7.26318e-05	1	0.436035	559
	0.434418	24.3367	-7.2052e-05	1	0.433533	560
	0.431976	24.3611	-7.16858e-05	1	0.431	561
	0.429535	24.3855	-7.2052e-05	1	0.428619	562
	0.427094	24.4099	-7.24487e-05	1	0.426514	563
	0.424652	24.4343	-7.20825e-05	1	0.423737	564
	0.422211	24.4587	-7.16553e-05	1	0.421265	565
	0.419769	24.4831	-7.18384e-05	1	0.418701	566
	0.417328	24.5075	-7.22046e-05	1	0.416382	567
	0.414886	24.5319	-7.24487e-05	1	0.413757	568
	0.412445	24.5563	-7.18079e-05	1	0.411743	569
	0.410004	24.5807	-7.1991e-05	1	0.409149	570
	0.407562	24.6051	-7.22046e-05	1	0.406494	571
	0.405121	24.6295	-7.26929e-05	1	0.403961	572
	0.402679	24.6539	-7.21436e-05	1	0.401611	573
	0.400238	24.6783	-7.19299e-05	1	0.400116	574
	0.397797	24.7027	-7.19299e-05	1	0.397003	575
	0.395355	24.7271	-7.25403e-05	1	0.394409	576
	0.392914	24.7515	-7.26624e-05	1	0.391876	577
	0.390472	24.7759	-7.21741e-05	1	0.389709	578
	0.388031	24.8003	-7.18079e-05	1	0.387115	579
	0.38559	24.8247	-7.23877e-05	1	0.384705	580
	0.383148	24.8491	-7.28149e-05	1	0.382538	581
	0.380707	24.8735	-7.28455e-05	1	0.37973	582
	0.378265	24.8979	-7.22961e-05	1	0.377533	583
	0.375824	24.9223	-7.22961e-05	1	0.374878	584
	0.373383	24.9467	-7.27844e-05	1	0.372742	585
	0.370941	24.9711	-7.36694e-05	1	0.37027	586
	0.3685	24.9955	-7.29675e-05	1	0.367767	587
	0.366058	25.0199	-7.24182e-05	1	0.365143	588
	0.363617	25.0443	-7.28149e-05	1	0.362823	589
	0.361176	25.0687	-7.36084e-05	1	0.360443	590
	0.358734	25.0931	-7.34863e-05	1	0.358154	591
	0.356293	25.1175	-7.31506e-05	1	0.355347	592
	0.353851	25.1419	-7.27844e-05	1	0.352844	593
	0.35141	25.1663	-7.31201e-05	1	0.350403	594
	0.348969	25.1907	-7.36084e-05	1	0.348358	595
	0.346527	25.2151	-7.34863e-05	1	0.345581	596
	0.344086	25.2395	-7.30896e-05	1	0.34314	597
	0.341644	25.2639	-7.33032e-05	1	0.340942	598
	0.339203	25.2883	-7.38525e-05	1	0.33844	599
	0.336761	25.3127	-7.42188e-05	1	0.336121	600
	0.33432	25.3371	-7.36389e-05	1	0.333527	601
	0.331879	25.3615	-7.39746e-05	1	0.331177	602
	0.329437	25.3859	-7.39746e-05	1	0.328918	603
	0.326996	25.4103	-7.4646e-05	1	0.326111	604
	0.324554	25.4347	-7.42798e-05	1	0.324158	605
	0.322113	25.4591	-7.38831e-05	1	0.321564	606
	0.319672	25.4835	-7.3761e-05	1	0.319031	607
	0.31723	25.5079	-7.4585e-05	1	0.316559	608
	0.314789	25.5323	-7.29065e-05	1	0.31424	609
	0.312347	25.5567	-7.48901e-05	1	0.311523	610
	0.309906	25.5811	-7.43408e-05	1	0.309174	611
	0.307465	25.6055	-7.46765e-05	1	0.30658	612
	0.305023	25.6299	-7.5531e-05	1	0.304443	613
	0.302582	25.6543	-7.57751e-05	1	0.302002	614
	0.30014	25.6787	-7.48596e-05	1	0.299377	615
	0.297699	25.7031	-7.49512e-05	1	0.297058	616
	0.295258	25.7275	-7.547e-05	1	0.294373	617
	0.292816	25.7519	-7.62024e-05	1	0.292206	618
	0.290375	25.7763	-7.53784e-05	1	0.289612	619
	0.287933	25.8007	-7.50427e-05	1	0.28717	620
	0.285492	25.8251	-7.52258e-05	1	0.284576	621
	0.283051	25.8495	-7.61108e-05	1	0.282349	622
	0.280609	25.8739	-7.59277e-05	1	0.28006	623
	0.278168	25.8983	-7.55615e-05	1	0.277405	624
	0.275726	25.9227	-7.52258e-05	1	0.27533	625
	0.273285	25.9471	-7.59277e-05	1	0.272552	626
	0.270844	25.9715	-7.62329e-05	1	0.269928	627
	0.268402	25.9959	-7.62024e-05	1	0.267853	628
	0.265961	26.0203	-7.56226e-05	1	0.265411	629
	0.263519	26.0447	-7.60193e-05	1	0.262909	630
	0.261078	26.0691	-7.65381e-05	1	0.260193	631
	0.258636	26.0935	-7.69043e-05	1	0.257843	632
	0.256195	26.1179	-7.62634e-05	1	0.2547	633
	0.253754	26.1423	-7.66602e-05	1	0.253265	634
	0.251312	26.1667	-7.66296e-05	1	0.250763	635
	0.248871	26.1911	-7.7301e-05	1	0.248505	636
	0.246429	26.2155	-7.68433e-05	1	0.245789	637
	0.243988	26.2399	-7.66602e-05	1	0.243286	638
	0.241547	26.2643	-7.63855e-05	1	0.241272	639
	0.239105	26.2887	-7.74231e-05	1	0.238373	640
	0.236664	26.3131	-7.76062e-05	1	0.236267	641
	0.234222	26.3375	-7.70569e-05	1	0.233826	642
	0.231781	26.3619	-7.66296e-05	1	0.231049	643
	0.22934	26.3863	-7.74231e-05	1	0.228607	644
	0.226898	26.4107	-7.80334e-05	1	0.226166	645
	0.224457	26.4351	-7.82166e-05	1	0.223938	646
	0.222015	26.4595	-7.73926e-05	1	0.221313	647
	0.219574	26.4839	-7.74841e-05	1	0.21875	648
	0.217133	26.5083	-7.80334e-05	1	0.216614	649
	0.214691	26.5327	-7.91931e-05	1	0.214203	650
	0.21225	26.5571	-7.8125e-05	1	0.211823	651
	0.209808	26.5815	-7.78503e-05	1	0.209137	652
	0.207367	26.6059	-7.8064e-05	1	0.207062	653
	0.204926	26.6303	-7.9071e-05	1	0.204285	654
	0.202484	26.6547	-7.88574e-05	1	0.201935	655
	0.200043	26.6791	-7.85828e-05	1	0.199524	656
	0.202484	26.7035	3.32581e-05	2	0.201996	657
	0.204926	26.7279	5.36499e-05	2	0.204224	658
	0.207367	26.7523	5.32837e-05	2	0.207092	659
	0.209808	26.7767	5.07507e-05	2	0.209503	660
	0.21225	26.8011	5.06287e-05	2	0.211823	661
	0.214691	26.8255	5.1178e-05	2	0.214111	662
	0.217133	26.8499	5.29785e-05	2	0.216736	663
	0.219574	26.8743	5.41382e-05	2	0.219086	664
	0.222015	26.8987	5.65491e-05	2	0.221527	665
	0.224457	26.9231	5.86853e-05	2	0.223938	666
	0.226898	26.9475	5.99976e-05	2	0.226501	667
	0.22934	26.9719	6.06079e-05	2	0.22876	668
	0.231781	26.9963	6.21338e-05	2	0.231171	669
	0.234222	27.0207	6.35681e-05	2	0.233765	670
	0.236664	27.0451	6.45142e-05	2	0.236115	671
	0.239105	27.0695	6.49414e-05	2	0.23819	672
	0.241547	27.0939	6.55212e-05	2	0.240631	673
	0.243988	27.1183	6.65588e-05	2	0.243591	674
	0.246429	27.1427	6.78406e-05	2	0.245819	675
	0.248871	27.1671	6.75964e-05	2	0.248535	676
	0.251312	27.1915	6.7627e-05	2	0.250702	677
	0.253754	27.2159	6.79016e-05	2	0.253021	678
	0.256195	27.2403	6.95496e-05	2	0.255585	679
	0.258636	27.2647	6.93665e-05	2	0.257996	680
	0.261078	27.2891	6.90918e-05	2	0.260864	681
	0.263519	27.3135	6.8512e-05	2	0.262878	682
	0.265961	27.3379	6.94275e-05	2	0.265503	683
	0.268402	27.3623	6.98547e-05	2	0.267853	684
	0.270844	27.3867	6.96411e-05	2	0.270416	685
	0.273285	27.4111	6.89392e-05	2	0.272827	686
	0.275726	27.4355	6.88477e-05	2	0.275116	687
	0.278168	27.4599	6.96411e-05	2	0.277313	688
	0.280609	27.4843	7.02209e-05	2	0.280121	689
	0.283051	27.5087	6.9519e-05	2	0.282593	690
	0.285492	27.5331	6.93359e-05	2	0.284943	691
	0.287933	27.5575	6.96106e-05	2	0.287231	692
	0.290375	27.5819	7.02515e-05	2	0.289703	693
	0.292816	27.6063	6.99463e-05	2	0.292023	694
	0.295258	27.6307	6.98853e-05	2	0.295471	695
	0.297699	27.6551	6.92749e-05	2	0.296967	696
	0.30014	27.6795	6.99768e-05	2	0.299194	697
	0.302582	27.7039	6.99768e-05	2	0.301788	698
	0.305023	27.7283	6.97632e-05	2	0.304199	699
	0.307465	27.7527	6.90918e-05	2	0.306824	700
	0.309906	27.7771	6.94275e-05	2	0.309113	701
	0.312347	27.8015	6.98242e-05	2	0.310791	702
	0.314789	27.8259	7.05872e-05	2	0.313934	703
	0.31723	27.8503	6.96106e-05	2	0.316559	704
	0.319672	27.8747	6.92749e-05	2	0.318939	705
	0.322113	27.8991	6.9519e-05	2	0.32132	706
	0.324554	27.9235	7.01294e-05	2	0.323975	707
	0.326996	27.9479	6.95496e-05	2	0.326385	708
	0.329437	27.9723	6.91528e-05	2	0.328796	709
	0.331879	27.9967	6.91528e-05	2	0.331329	710
	0.33432	28.0211	7.01599e-05	2	0.333466	711
	0.336761	28.0455	7.00073e-05	2	0.335938	712
	0.339203	28.0699	6.92444e-05	2	0.338776	713
	0.341644	28.0943	6.87561e-05	2	0.34082	714
	0.344086	28.1187	6.9458e-05	2	0.343231	715
	0.346527	28.1431	6.96716e-05	2	0.345947	716
	0.348969	28.1675	6.9458e-05	2	0.347992	717
	0.35141	28.1919	6.87866e-05	2	0.350464	718
	0.353851	28.2163	6.8512e-05	2	0.35321	719
	0.356293	28.2407	6.91528e-05	2	0.355804	720
	0.358734	28.2651	6.96411e-05	2	0.35788	721
	0.361176	28.2895	6.90002e-05	2	0.360291	722
	0.363617	28.3139	6.87256e-05	2	0.362488	723
	0.366058	28.3383	6.89697e-05	2	0.365051	724
	0.3685	28.3627	6.94275e-05	2	0.367889	725
	0.370941	28.3871	6.92444e-05	2	0.370087	726
	0.373383	28.4115	6.90308e-05	2	0.372528	727
	0.375824	28.4359	6.85425e-05	2	0.375122	728
	0.378265	28.4603	6.90613e-05	2	0.377441	729
	0.380707	28.4847	6.93054e-05	2	0.379883	730
	0.383148	28.5091	6.88782e-05	2	0.382538	731
	0.38559	28.5335	6.83289e-05	2	0.384888	732
	0.388031	28.5579	6.86951e-05	2	0.386993	733
	0.390472	28.5823	6.91528e-05	2	0.389893	734
	0.392914	28.6067	6.90002e-05	2	0.391968	735
	0.395355	28.6311	6.84204e-05	2	0.394592	736
	0.397797	28.6555	6.82983e-05	2	0.396942	737
	0.400238	28.6799	6.87256e-05	2	0.3992	738
	0.402679	28.7043	6.92139e-05	2	0.401886	739
	0.405121	28.7287	6.87256e-05	2	0.404083	740
	0.407562	28.7531	6.82983e-05	2	0.406647	741
	0.410004	28.7775	6.82983e-05	2	0.40918	742
	0.412445	28.8019	6.90918e-05	2	0.411469	743
	0.414886	28.8263	6.90918e-05	2	0.414093	744
	0.417328	28.8507	6.8634e-05	2	0.416779	745
	0.419769	28.8751	6.81763e-05	2	0.418549	746
	0.422211	28.8995	6.86646e-05	2	0.421295	747
	0.424652	28.9239	6.90308e-05	2	0.423767	748
	0.427094	28.9483	6.87866e-05	2	0.426178	749
	0.429535	28.9727	6.83289e-05	2	0.428619	750
	0.431976	28.9971	6.81763e-05	2	0.431152	751
	0.434418	29.0215	6.87866e-05	2	0.43335	752
	0.436859	29.0459	7.13196e-05	2	0.435669	753
	0.439301	29.0703	6.9519e-05	2	0.438507	754
	0.441742	29.0947	6.8512e-05	2	0.440887	755
	0.444183	29.1191	6.89087e-05	2	0.443329	756
	0.446625	29.1435	6.92444e-05	2	0.445587	757
	0.449066	29.1679	6.88477e-05	2	0.448303	758
	0.451508	29.1923	6.87256e-05	2	0.450592	759
	0.453949	29.2167	6.87256e-05	2	0.452911	760
	0.45639	29.2411	6.9397e-05	2	0.455536	761
	0.458832	29.2655	6.97632e-05	2	0.458099	762
	0.461273	29.2899	6.96106e-05	2	0.4599	763
	0.463715	29.3143	6.93665e-05	2	0.463104	764
	0.466156	29.3387	6.99463e-05	2	0.465149	765
	0.468597	29.3631	7.06787e-05	2	0.467743	766
	0.471039	29.3875	7.08008e-05	2	0.470551	767
	0.47348	29.4119	7.05261e-05	2	0.472168	768
	0.475922	29.4363	7.05872e-05	2	0.475006	769
	0.478363	29.4607	7.13196e-05	2	0.476898	770
	0.480804	29.4851	7.20215e-05	2	0.479889	771
	0.483246	29.5095	7.1991e-05	2	0.482056	772
	0.485687	29.5339	7.19604e-05	2	0.484406	773
	0.488129	29.5583	7.26013e-05	2	0.487183	774
	0.49057	29.5827	7.38525e-05	2	0.489441	775
	0.493011	29.6071	7.42188e-05	2	0.491974	776
	0.495453	29.6315	7.42798e-05	2	0.494751	777
	0.497894	29.6559	7.46155e-05	2	0.496796	778
	0.500336	29.6803	7.56531e-05	2	0.499023	779
	0.502777	29.7047	7.67212e-05	2	0.501678	780
	0.505219	29.7291	7.72095e-05	2	0.504303	781
	0.50766	29.7535	7.75452e-05	2	0.506531	782
	0.510101	29.7779	7.8125e-05	2	0.509094	783
	0.512543	29.8023	7.96814e-05	2	0.511627	784
	0.514984	29.8267	8.09021e-05	2	0.513824	785
	0.517426	29.8511	8.16956e-05	2	0.516052	786
	0.519867	29.8755	8.25806e-05	2	0.518921	787
	0.522308	29.8999	8.40759e-05	2	0.521545	788
	0.52475	29.9243	8.58459e-05	2	0.523773	789
	0.527191	29.9487	8.70972e-05	2	0.526276	790
	0.529633	29.9731	8.84094e-05	2	0.528717	791
	0.532074	29.9975	8.97522e-05	2	0.530823	792
	0.534515	30.0219	9.18579e-05	2	0.533325	793
	0.536957	30.0463	9.38416e-05	2	0.535767	794
	0.539398	30.0707	9.53674e-05	2	0.538269	795
	0.54184	30.0951	9.69238e-05	2	0.540619	796
	0.544281	30.1195	9.93958e-05	2	0.543182	797
	0.546722	30.1439	0.00010199	2	0.545685	798
	0.549164	30.1683	0.000103851	2	0.548157	799
	0.551605	30.1927	0.000105896	2	0.550018	800
	0.554047	30.2171	0.000108246	2	0.553192	801
	0.556488	30.2415	0.000111298	2	0.555511	802
	0.558929	30.2659	0.000114197	2	0.557831	803
	0.561371	30.2903	0.000116638	2	0.56012	804
	0.563812	30.3147	0.000119141	2	0.562347	805
	0.566254	30.3391	0.000122192	2	0.565063	806
	0.568695	30.3635	0.000125793	2	0.567261	807
	0.571136	30.3879	0.000128693	2	0.569946	808
	0.573578	30.4123	0.000131287	2	0.572449	809
	0.576019	30.4367	0.000134277	2	0.575104	810
	0.578461	30.4611	0.000137695	2	0.576996	811
	0.580902	30.4855	0.00014093	2	0.580017	812
	0.583344	30.5099	0.000143829	2	0.582001	813
	0.585785	30.5343	0.000146576	2	0.584625	814
	0.588226	30.5587	0.000149353	2	0.586884	815
	0.590668	30.5831	0.000152924	2	0.589508	816
	0.593109	30.6075	0.000155975	2	0.591949	817
	0.595551	30.6319	0.000158508	2	0.594269	818
	0.597992	30.6563	0.000161041	2	0.596985	819
	0.600433	30.6807	0.000164063	2	0.598999	820
	0.602875	30.7051	0.000166931	2	0.601746	821
	0.605316	30.7295	0.00016922	2	0.60437	822
	0.607758	30.7539	0.000171265	2	0.606262	823
	0.610199	30.7783	0.000173279	2	0.608521	824
	0.61264	30.8027	0.000175507	2	0.61145	825
	0.615082	30.8271	0.000177399	2	0.614014	826
	0.617523	30.8515	0.000178497	2	0.616028	827
	0.619965	30.8759	0.000179535	2	0.618744	828
	0.622406	30.9003	0.000180908	2	0.621368	829
	0.624847	30.9247	0.000182251	2	0.623535	830
	0.627289	30.9491	0.000183624	2	0.626373	831
	0.62973	30.9735	0.000182983	2	0.62851	832
	0.632172	30.9979	0.000182831	2	0.630798	833
	0.634613	31.0223	0.000182953	2	0.633331	834
	0.637054	31.0467	0.00018277	2	0.636047	835
	0.639496	31.0711	0.000181732	2	0.638306	836
	0.641937	31.0955	0.000180542	2	0.640564	837
	0.644379	31.1199	0.000179626	2	0.643433	838
	0.64682	31.1443	0.000178741	2	0.645386	839
	0.649261	31.1687	0.000177002	2	0.648132	840
	0.651703	31.1931	0.000174805	2	0.650909	841
	0.654144	31.2175	0.000172852	2	0.652863	842
	0.656586	31.2419	0.000170898	2	0.655365	843
	0.659027	31.2663	0.000168823	2	0.657684	844
	0.661469	31.2907	0.000166077	2	0.660095	845
	0.66391	31.3151	0.000163086	2	0.662872	846
	0.666351	31.3395	0.000160004	2	0.664001	847
	0.668793	31.3639	0.000157562	2	0.66748	848
	0.671234	31.3883	0.000154785	2	0.670197	849
	0.673676	31.4127	0.000151489	2	0.672455	850
	0.676117	31.4371	0.000148224	2	0.675049	851
	0.678558	31.4615	0.000145386	2	0.677246	852
	0.681	31.4859	0.000142456	2	0.679413	853
	0.683441	31.5103	0.000139252	2	0.682068	854
	0.685883	31.5347	0.000135834	2	0.68457	855
	0.688324	31.5591	0.000132568	2	0.686768	856
	0.690765	31.5835	0.000129852	2	0.689423	857
	0.693207	31.6079	0.000126953	2	0.69165	858
	0.695648	31.6323	0.000123627	2	0.694305	859
	0.69809	31.6567	0.000120544	2	0.696716	860
	0.700531	31.6811	0.000118073	2	0.699371	861
	0.702972	31.7055	0.000115753	2	0.701538	862
	0.705414	31.7299	0.00011264	2	0.703461	863
	0.707855	31.7543	0.000109772	2	0.70636	864
	0.710297	31.7787	0.000107391	2	0.708923	865
	0.712738	31.8031	0.000105469	2	0.711304	866
	0.715179	31.8275	0.000103333	2	0.713806	867
	0.717621	31.8519	0.000101044	2	0.7164	868
	0.720062	31.8763	9.87244e-05	2	0.718536	869
	0.722504	31.9007	9.70459e-05	2	0.720673	870
	0.724945	31.9251	9.57031e-05	2	0.723633	871
	0.727386	31.9495	9.40552e-05	2	0.725281	872
	0.729828	31.9739	9.21021e-05	2	0.728485	873
	0.732269	31.9983	9.04846e-05	2	0.730804	874
	0.734711	32.0227	8.92334e-05	2	0.733215	875
	0.737152	32.0471	8.81958e-05	2	0.735504	876
	0.739594	32.0715	8.67004e-05	2	0.737976	877
	0.742035	32.0959	8.53882e-05	2	0.74057	878
	0.744476	32.1203	8.40149e-05	2	0.742889	879
	0.746918	32.1447	8.34045e-05	2	0.745697	880
	0.749359	32.1691	8.26721e-05	2	0.747803	881
	0.751801	32.1935	8.14209e-05	2	0.750122	882
	0.754242	32.2179	8.04749e-05	2	0.752258	883
	0.756683	32.2423	8.00476e-05	2	0.7547	884
	0.759125	32.2667	7.96814e-05	2	0.757446	885
	0.761566	32.2911	7.90405e-05	2	0.759277	886
	0.764008	32.3155	7.8125e-05	2	0.762634	887
	0.766449	32.3399	7.76062e-05	2	0.765076	888
	0.76889	32.3643	7.73621e-05	2	0.766907	889
	0.771332	32.3887	7.7179e-05	2	0.769653	890
	0.773773	32.4131	7.6355e-05	2	0.77179	891
	0.776215	32.4375	7.57446e-05	2	0.774231	892
	0.778656	32.4619	7.57141e-05	2	0.777283	893
	0.781097	32.4863	7.58057e-05	2	0.779724	894
	0.783539	32.5107	7.54089e-05	2	0.780945	895
	0.78598	32.5351	7.55615e-05	2	0.783997	896
	0.788422	32.5595	7.4585e-05	2	0.786438	897
	0.790863	32.5839	7.45239e-05	2	0.787964	898
	0.793304	32.6083	7.43408e-05	2	0.791321	899
	0.795746	32.6327	7.3822e-05	2	0.794373	900
	0.798187	32.6571	7.34253e-05	2	0.796204	901
	0.800629	32.6815	7.36084e-05	2	0.798645	902
	0.80307	32.7059	7.3761e-05	2	0.801392	903
	0.805511	32.7303	7.36694e-05	2	0.804138	904
	0.807953	32.7547	7.32727e-05	2	0.806274	905
	0.810394	32.7791	7.32422e-05	2	0.8078	906
	0.812836	32.8035	7.33032e-05	2	0.810242	907
	0.815277	32.8279	7.35779e-05	2	0.812988	908
	0.817719	32.8523	7.34253e-05	2	0.815735	909
	0.82016	32.8767	7.33032e-05	2	0.818176	910
	0.822601	32.9011	7.30591e-05	2	0.820923	911
	0.825043	32.9255	7.34558e-05	2	0.822754	912
	0.827484	32.9499	7.36084e-05	2	0.8255	913
	0.829926	32.9743	7.35168e-05	2	0.827637	914
	0.832367	32.9987	7.34253e-05	2	0.830078	915
	0.834808	33.0231	7.37915e-05	2	0.83313	916
	0.83725	33.0475	7.40967e-05	2	0.835266	917
	0.839691	33.0719	7.41882e-05	2	0.837402	918
	0.842133	33.0963	7.40967e-05	2	0.841064	919
	0.844574	33.1207	7.41882e-05	2	0.84198	920
	0.847015	33.1451	7.46155e-05	2	0.844421	921
	0.849457	33.1695	7.50732e-05	2	0.847168	922
	0.851898	33.1939	7.49817e-05	2	0.85022	923
	0.85434	33.2183	7.50122e-05	2	0.852661	924
	0.856781	33.2427	7.55615e-05	2	0.854797	925
	0.859222	33.2671	7.60803e-05	2	0.857239	926
	0.861664	33.2915	7.58972e-05	2	0.859375	927
	0.864105	33.3159	7.61108e-05	2	0.861816	928
	0.866547	33.3403	7.63245e-05	2	0.863953	929
	0.868988	33.3647	7.71179e-05	2	0.867004	930
	0.871429	33.3891	7.74231e-05	2	0.869446	931
	0.873871	33.4135	7.76672e-05	2	0.871277	932
	0.876312	33.4379	7.78809e-05	2	0.874023	933
	0.878754	33.4623	7.86438e-05	2	0.876465	934
	0.881195	33.4867	7.93762e-05	2	0.878601	935
	0.883636	33.5111	7.98035e-05	2	0.881653	936
	0.886078	33.5355	7.99561e-05	2	0.884094	937
	0.888519	33.5599	8.05054e-05	2	0.885315	938
	0.890961	33.5843	8.11462e-05	2	0.889282	939
	0.893402	33.6087	8.19397e-05	2	0.890808	940
	0.895844	33.6331	8.24585e-05	2	0.894165	941
	0.898285	33.6575	8.30383e-05	2	0.896301	942
	0.900726	33.6819	8.34351e-05	2	0.899353	943
	0.903168	33.7063	8.44727e-05	2	0.901489	944
	0.905609	33.7307	8.52356e-05	2	0.904236	945
	0.908051	33.7551	8.59985e-05	2	0.906067	946
	0.910492	33.7795	8.65784e-05	2	0.908508	947
	0.912933	33.8039	8.77686e-05	2	0.910034	948
	0.915375	33.8283	8.88062e-05	2	0.913391	949
	0.917816	33.8527	8.98132e-05	2	0.915222	950
	0.920258	33.8771	9.05457e-05	2	0.918274	951
	0.922699	33.9015	9.16443e-05	2	0.92041	952
	0.92514	33.9259	9.2865e-05	2	0.923462	953
	0.927582	33.9503	9.42993e-05	2	0.925598	954
	0.930023	33.9747	9.51843e-05	2	0.927429	955
	0.932465	33.9991	9.6405e-05	2	0.930176	956
	0.934906	34.0235	9.79614e-05	2	0.932312	957
	0.937347	34.0479	9.97314e-05	2	0.9375	958
	0.939789	34.0723	0.000100983	2	0.937805	959
	0.94223	34.0967	0.000102173	2	0.940247	960
	0.944672	34.1211	0.000103638	2	0.942688	961
	0.947113	34.1455	0.000105682	2	0.945129	962
	0.949554	34.1699	0.000107361	2	0.947876	963
	0.951996	34.1943	0.000109039	2	0.949707	964
	0.954437	34.2187	0.000110779	2	0.952148	965
	0.956879	34.2431	0.000113068	2	0.953979	966
	0.95932	34.2675	0.000115326	2	0.957642	967
	0.961761	34.2919	0.000117371	2	0.960083	968
	0.964203	34.3163	0.000119385	2	0.962219	969
	0.966644	34.3407	0.000121857	2	0.964661	970
	0.969086	34.3651	0.00012442	2	0.967407	971
	0.971527	34.3895	0.000127167	2	0.969238	972
	0.973969	34.4139	0.000129608	2	0.971069	973
	0.97641	34.4383	0.000132477	2	0.973511	974
	0.978851	34.4627	0.000135101	2	0.976563	975
	0.981293	34.4871	0.000138397	2	0.977478	976
	0.983734	34.5115	0.00014151	2	0.98114	977
	0.986176	34.5359	0.000144775	2	0.983276	978
	0.988617	34.5603	0.00014798	2	0.985413	979
	0.991058	34.5847	0.000151886	2	0.988464	980
	0.9935	34.6091	0.000155731	2	0.991821	981
	0.995941	34.6335	0.000159668	2	0.993958	982
	0.998383	34.6579	0.000163483	2	0.997009	983
	1.00082	34.6823	0.000167664	2	0.99884	984
	0.998383	34.7067	0.000120331	2	0.995483	985
	0.995941	34.7311	9.05762e-05	2	0.993652	986
	0.9935	34.7555	6.86951e-05	2	0.990601	987
	0.991058	34.7799	5.23682e-05	2	0.987854	988
	0.988617	34.8043	3.96332e-05	2	0.986328	989
	0.986176	34.8287	2.96661e-05	2	0.984497	990
	0.983734	34.8531	2.07977e-05	2	0.981445	991
	0.981293	34.8775	1.33698e-05	2	0.978699	992
	0.978851	34.9019	7.19299e-06	2	0.976563	993
	0.97641	34.9263	2.35901e-06	2	0.9729	994
	0.973969	34.9507	-2.53296e-06	2	0.97229	995
	0.971527	34.9751	-6.86646e-06	2	0.970459	996
	0.969086	34.9995	-1.07269e-05	2	0.966492	997
	0.966644	35.0239	-1.37787e-05	2	0.96405	998
	0.964203	35.0483	-1.67267e-05	2	0.962524	999
	0.961761	35.0727	-1.93634e-05	2	0.958862	1000
	0.95932	35.0971	-2.20825e-05	2	0.957031	1001
	0.956879	35.1215	-2.43439e-05	2	0.954895	1002
	0.954437	35.1459	-2.63641e-05	2	0.951843	1003
	0.951996	35.1703	-2.81006e-05	2	0.950623	1004
	0.949554	35.1947	-3.0014e-05	2	0.947571	1005
	0.947113	35.2191	-3.15918e-05	2	0.944824	1006
	0.944672	35.2435	-3.31055e-05	2	0.943298	1007
	0.94223	35.2679	-3.41064e-05	2	0.940247	1008
	0.939789	35.2923	-3.53363e-05	2	0.937805	1009
	0.937347	35.3167	-3.68317e-05	2	0.935669	1010
	0.934906	35.3411	-3.8266e-05	2	0.933533	1011
	0.932465	35.3655	-3.89038e-05	2	0.930176	1012
	0.930023	35.3899	-3.97186e-05	2	0.927734	1013
	0.927582	35.4143	-4.06311e-05	2	0.924988	1014
	0.92514	35.4387	-4.18365e-05	2	0.923157	1015
	0.922699	35.4631	-4.23431e-05	2	0.92041	1016
	0.920258	35.4875	-4.27521e-05	2	0.918884	1017
	0.917816	35.5119	-4.32983e-05	2	0.915527	1018
	0.915375	35.5363	-4.42322e-05	2	0.914001	1019
	0.912933	35.5607	-4.47693e-05	2	0.910645	1020
	0.910492	35.5851	-4.50134e-05	2	0.907593	1021
	0.908051	35.6095	-4.52545e-05	2	0.905457	1022
	0.905609	35.6339	-4.58069e-05	2	0.903931	1023
	0.903168	35.6583	-4.63867e-05	2	0.901489	1024
	0.900726	35.6827	-4.66309e-05	2	0.898743	1025
	0.898285	35.7071	-4.63867e-05	2	0.895386	1026
	0.895844	35.7315	-4.69055e-05	2	0.89325	1027
	0.893402	35.7559	-4.73938e-05	2	0.890808	1028
	0.890961	35.7803	-4.78821e-05	2	0.888367	1029
	0.888519	35.8047	-4.776e-05	2	0.886536	1030
	0.886078	35.8291	-4.78821e-05	2	0.883789	1031
	0.883636	35.8535	-4.79736e-05	2	0.881653	1032
	0.881195	35.8779	-4.83704e-05	2	0.879211	1033
	0.878754	35.9023	-4.8584e-05	2	0.876465	1034
	0.876312	35.9267	-4.84924e-05	2	0.873718	1035
	0.873871	35.9511	-4.84314e-05	2	0.872192	1036
	0.871429	35.9755	-4.75464e-05	2	0.869446	1037
	0.868988	35.9999	-4.85229e-05	2	0.867615	1038
	0.866547	36.0243	-4.88586e-05	2	0.862427	1039
	0.864105	36.0487	-4.86755e-05	2	0.862427	1040
	0.861664	36.0731	-4.88281e-05	2	0.859985	1041
	0.859222	36.0975	-4.89502e-05	2	0.857239	1042
	0.856781	36.1219	-4.9408e-05	2	0.854187	1043
	0.85434	36.1463	-4.91333e-05	2	0.852661	1044
	0.851898	36.1707	-4.91333e-05	2	0.849915	1045
	0.849457	36.1951	-4.92554e-05	2	0.847168	1046
	0.847015	36.2195	-4.95911e-05	2	0.845032	1047
	0.844574	36.2439	-4.9469e-05	2	0.842285	1048
	0.842133	36.2683	-4.92249e-05	2	0.839844	1049
	0.839691	36.2927	-4.91943e-05	2	0.836792	1050
	0.83725	36.3171	-4.95911e-05	2	0.834961	1051
	0.834808	36.3415	-4.96826e-05	2	0.832825	1052
	0.832367	36.3659	-4.94995e-05	2	0.830688	1053
	0.829926	36.3903	-4.92554e-05	2	0.827942	1054
	0.827484	36.4147	-4.9469e-05	2	0.826111	1055
	0.825043	36.4391	-4.96826e-05	2	0.823364	1056
	0.822601	36.4635	-4.97742e-05	2	0.820923	1057
	0.82016	36.4879	-4.92554e-05	2	0.818481	1058
	0.817719	36.5123	-4.94995e-05	2	0.815125	1059
	0.815277	36.5367	-4.98047e-05	2	0.812988	1060
	0.812836	36.5611	-5.00488e-05	2	0.809021	1061
	0.810394	36.5855	-4.98047e-05	2	0.808411	1062
	0.807953	36.6099	-4.98352e-05	2	0.805969	1063
	0.805511	36.6343	-4.98047e-05	2	0.803528	1064
	0.80307	36.6587	-5.03235e-05	2	0.801392	1065
	0.800629	36.6831	-5.04761e-05	2	0.798645	1066
	0.798187	36.7075	-5.03845e-05	2	0.795898	1067
	0.795746	36.7319	-5.0293e-05	2	0.793152	1068
	0.793304	36.7563	-5.05676e-05	2	0.79071	1069
	0.790863	36.7807	-5.08118e-05	2	0.788574	1070
	0.788422	36.8051	-5.09644e-05	2	0.786438	1071
	0.78598	36.8295	-5.06897e-05	2	0.783997	1072
	0.783539	36.8539	-5.08118e-05	2	0.782166	1073
	0.781097	36.8783	-5.1178e-05	2	0.780029	1074
	0.778656	36.9027	-5.17273e-05	2	0.776978	1075
	0.776215	36.9271	-5.15747e-05	2	0.774536	1076
	0.773773	36.9515	-5.16663e-05	2	0.77179	1077
	0.771332	36.9759	-5.18188e-05	2	0.769653	1078
	0.76889	37.0003	-5.24597e-05	2	0.767212	1079
	0.766449	37.0247	-5.26123e-05	2	0.764465	1080
	0.764008	37.0491	-5.23987e-05	2	0.762329	1081
	0.761566	37.0735	-5.25818e-05	2	0.758667	1082
	0.759125	37.0979	-5.32227e-05	2	0.757751	1083
	0.756683	37.1223	-5.35889e-05	2	0.755005	1084
	0.754242	37.1467	-5.36499e-05	2	0.752563	1085
	0.751801	37.1711	-5.35889e-05	2	0.749817	1086
	0.749359	37.1955	-5.42297e-05	2	0.747772	1087
	0.746918	37.2199	-5.4718e-05	2	0.745026	1088
	0.744476	37.2443	-5.50232e-05	2	0.74292	1089
	0.742035	37.2687	-5.46875e-05	2	0.740082	1090
	0.739594	37.2931	-5.52063e-05	2	0.737946	1091
	0.737152	37.3175	-5.58777e-05	2	0.735748	1092
	0.734711	37.3419	-5.65796e-05	2	0.733612	1093
	0.732269	37.3663	-5.67627e-05	2	0.730835	1094
	0.729828	37.3907	-5.70374e-05	2	0.728485	1095
	0.727386	37.4151	-5.74646e-05	2	0.725769	1096
	0.724945	37.4395	-5.83191e-05	2	0.72345	1097
	0.722504	37.4639	-5.91431e-05	2	0.721069	1098
	0.720062	37.4883	-5.94482e-05	2	0.718536	1099
	0.717621	37.5127	-5.98145e-05	2	0.716095	1100
	0.715179	37.5371	-6.07605e-05	2	0.713623	1101
	0.712738	37.5615	-6.15234e-05	2	0.710999	1102
	0.710297	37.5859	-6.22864e-05	2	0.708679	1103
	0.707855	37.6103	-6.26831e-05	2	0.706696	1104
	0.705414	37.6347	-6.34766e-05	2	0.703796	1105
	0.702972	37.6591	-6.45447e-05	2	0.701447	1106
	0.700531	37.6835	-6.58264e-05	2	0.698883	1107
	0.69809	37.7079	-6.65588e-05	2	0.696625	1108
	0.695648	37.7323	-6.74438e-05	2	0.694092	1109
	0.693207	37.7567	-6.88477e-05	2	0.691833	1110
	0.690765	37.7811	-7.05261e-05	2	0.689362	1111
	0.688324	37.8055	-7.16858e-05	2	0.68692	1112
	0.685883	37.8299	-7.27234e-05	2	0.684448	1113
	0.683441	37.8543	-7.42188e-05	2	0.682312	1114
	0.681	37.8787	-7.61719e-05	2	0.679382	1115
	0.678558	37.9031	-7.80334e-05	2	0.677063	1116
	0.676117	37.9275	-7.94678e-05	2	0.674774	1117
	0.673676	37.9519	-8.10242e-05	2	0.672546	1118
	0.671234	37.9763	-8.31909e-05	2	0.670166	1119
	0.668793	38.0007	-8.55713e-05	2	0.66748	1120
	0.666351	38.0251	-8.77075e-05	2	0.664948	1121
	0.66391	38.0495	-8.9386e-05	2	0.662506	1122
	0.661469	38.0739	-9.18274e-05	2	0.660126	1123
	0.659027	38.0983	-9.48181e-05	2	0.657532	1124
	0.656586	38.1227	-9.76563e-05	2	0.655334	1125
	0.654144	38.1471	-0.000100067	2	0.652679	1126
	0.651703	38.1715	-0.000102783	2	0.650482	1127
	0.649261	38.1959	-0.000105804	2	0.647766	1128
	0.64682	38.2203	-0.000109314	2	0.645172	1129
	0.644379	38.2447	-0.000112976	2	0.643127	1130
	0.641937	38.2691	-0.000115784	2	0.640656	1131
	0.639496	38.2935	-0.000118988	2	0.638031	1132
	0.637054	38.3179	-0.000122833	2	0.63562	1133
	0.634613	38.3423	-0.000126709	2	0.633148	1134
	0.632172	38.3667	-0.000130096	2	0.63092	1135
	0.62973	38.3911	-0.000133514	2	0.628448	1136
	0.627289	38.4155	-0.000137177	2	0.625916	1137
	0.624847	38.4399	-0.000142517	2	0.623596	1138
	0.622406	38.4643	-0.000146149	2	0.62085	1139
	0.619965	38.4887	-0.000149445	2	0.619904	1140
	0.617523	38.5131	-0.000152924	2	0.616333	1141
	0.615082	38.5375	-0.00015686	2	0.613617	1142
	0.61264	38.5619	-0.000160828	2	0.611328	1143
	0.610199	38.5863	-0.000164276	2	0.608856	1144
	0.607758	38.6107	-0.000167236	2	0.606415	1145
	0.605316	38.6351	-0.000170624	2	0.604065	1146
	0.602875	38.6595	-0.000174072	2	0.601105	1147
	0.600433	38.6839	-0.000177155	2	0.598938	1148
	0.597992	38.7083	-0.000179413	2	0.596466	1149
	0.595551	38.7327	-0.000181366	2	0.59433	1150
	0.593109	38.7571	-0.000183807	2	0.591797	1151
	0.590668	38.7815	-0.000186005	2	0.589691	1152
	0.588226	38.8059	-0.000187378	2	0.587128	1153
	0.585785	38.8303	-0.000187836	2	0.584412	1154
	0.583344	38.8547	-0.000188721	2	0.582428	1155
	0.580902	38.8791	-0.000189514	2	0.579468	1156
	0.578461	38.9035	-0.000189758	2	0.577484	1157
	0.576019	38.9279	-0.000188995	2	0.574646	1158
	0.573578	38.9523	-0.000187897	2	0.571991	1159
	0.571136	38.9767	-0.000186798	2	0.569672	1160
	0.568695	39.0011	-0.000185486	2	0.567261	1161
	0.566254	39.0255	-0.000183807	2	0.565002	1162
	0.563812	39.0499	-0.000180817	2	0.562714	1163
	0.561371	39.0743	-0.000177795	2	0.560272	1164
	0.558929	39.0987	-0.000174957	2	0.557739	1165
	0.556488	39.1231	-0.000171814	2	0.555359	1166
	0.554047	39.1475	-0.000167816	2	0.552734	1167
	0.551605	39.1719	-0.00016333	2	0.550507	1168
	0.549164	39.1963	-0.000159119	2	0.547943	1169
	0.546722	39.2207	-0.00015506	2	0.545502	1170
	0.544281	39.2451	-0.000150909	2	0.543304	1171
	0.54184	39.2695	-0.000146149	2	0.540741	1172
	0.539398	39.2939	-0.000141418	2	0.538239	1173
	0.536957	39.3183	-0.000137268	2	0.535614	1174
	0.534515	39.3427	-0.000133087	2	0.533661	1175
	0.532074	39.3671	-0.000128571	2	0.530823	1176
	0.529633	39.3915	-0.000123871	2	0.528595	1177
	0.527191	39.4159	-0.000120026	2	0.526123	1178
	0.52475	39.4403	-0.000116394	2	0.52356	1179
	0.522308	39.4647	-0.000112091	2	0.521118	1180
	0.519867	39.4891	-0.000107788	2	0.518555	1181
	0.517426	39.5135	-0.000105225	2	0.516052	1182
	0.514984	39.5379	-0.0001026	2	0.513885	1183
	0.512543	39.5623	-0.000100128	2	0.511536	1184
	0.510101	39.5867	-9.76868e-05	2	0.509094	1185
	0.50766	39.6111	-9.46045e-05	2	0.506561	1186
	0.505219	39.6355	-9.23157e-05	2	0.50415	1187
	0.502777	39.6599	-9.08203e-05	2	0.50177	1188
	0.500336	39.6843	-8.92029e-05	2	0.49939	1189
	0.497894	39.7087	-8.70972e-05	2	0.497101	1190
	0.495453	39.7331	-8.51746e-05	2	0.494568	1191
	0.493011	39.7575	-8.39233e-05	2	0.492462	1192
	0.49057	39.7819	-8.30078e-05	2	0.48941	1193
	0.488129	39.8063	-8.23059e-05	2	0.487305	1194
	0.485687	39.8307	-8.06274e-05	2	0.48465	1195
	0.483246	39.8551	-7.94983e-05	2	0.482391	1196
	0.480804	39.8795	-7.901e-05	2	0.480011	1197
	0.478363	39.9039	-7.84912e-05	2	0.477692	1198
	0.475922	39.9283	-7.76367e-05	2	0.474854	1199
	0.47348	39.9527	-7.65686e-05	2	0.472473	1200
	0.471039	39.9771	-7.60498e-05	2	0.470184	1201
	0.468597	40.0015	-7.61719e-05	2	0.467651	1202
	0.466156	40.0259	-7.57751e-05	2	0.465057	1203
	0.463715	40.0503	-7.49512e-05	2	0.462738	1204
	0.461273	40.0747	-7.44324e-05	2	0.460175	1205
	0.458832	40.0991	-7.46155e-05	2	0.457794	1206
	0.45639	40.1235	-7.4585e-05	2	0.455719	1207
	0.453949	40.1479	-7.41882e-05	2	0.453003	1208
	0.451508	40.1723	-7.35474e-05	2	0.450439	1209
	0.449066	40.1967	-7.36389e-05	2	0.447876	1210
	0.446625	40.2211	-7.37e-05	2	0.445587	1211
	0.444183	40.2455	-7.37305e-05	2	0.44339	1212
	0.441742	40.2699	-7.32117e-05	2	0.441528	1213
	0.439301	40.2943	-7.28149e-05	2	0.438477	1214
	0.436859	40.3187	-7.29675e-05	2	0.435669	1215
	0.434418	40.3431	-7.34558e-05	2	0.433228	1216
	0.431976	40.3675	-7.31201e-05	2	0.431183	1217
	0.429535	40.3919	-7.24792e-05	2	0.428528	1218
	0.427094	40.4163	-7.23572e-05	2	0.426086	1219
	0.424652	40.4407	-7.2876e-05	2	0.423828	1220
	0.422211	40.4651	-7.31812e-05	2	0.421326	1221
	0.419769	40.4895	-7.29065e-05	2	0.418823	1222
	0.417328	40.5139	-7.24487e-05	2	0.416351	1223
	0.414886	40.5383	-7.26929e-05	2	0.413605	1224
	0.412445	40.5627	-7.31506e-05	2	0.411713	1225
	0.410004	40.5871	-7.35474e-05	2	0.409119	1226
	0.407562	40.6115	-7.2876e-05	2	0.406769	1227
	0.405121	40.6359	-7.27844e-05	2	0.404266	1228
	0.402679	40.6603	-7.2937e-05	2	0.401917	1229
	0.400238	40.6847	-7.34863e-05	2	0.399536	1230
	0.397797	40.7091	-7.30591e-05	2	0.396973	1231
	0.395355	40.7335	-7.27234e-05	2	0.394348	1232
	0.392914	40.7579	-7.28455e-05	2	0.392151	1233
	0.390472	40.7823	-7.30896e-05	2	0.389709	1234
	0.388031	40.8067	-7.33337e-05	2	0.387238	1235
	0.38559	40.8311	-7.32117e-05	2	0.385193	1236
	0.383148	40.8555	-7.2937e-05	2	0.382263	1237
	0.380707	40.8799	-7.33032e-05	2	0.380066	1238
	0.378265	40.9043	-7.39136e-05	2	0.377472	1239
	0.375824	40.9287	-7.38525e-05	2	0.374878	1240
	0.373383	40.9531	-7.33032e-05	2	0.372253	1241
	0.370941	40.9775	-7.37305e-05	2	0.369781	1242
	0.3685	41.0019	-7.3761e-05	2	0.367737	1243
	0.366058	41.0263	-7.41882e-05	2	0.365265	1244
	0.363617	41.0507	-7.38831e-05	2	0.362366	1245
	0.361176	41.0751	-7.36389e-05	2	0.360382	1246
	0.358734	41.0995	-7.37e-05	2	0.358124	1247
	0.356293	41.1239	-7.44934e-05	2	0.355347	1248
	0.353851	41.1483	-7.44629e-05	2	0.353119	1249
	0.35141	41.1727	-7.37e-05	2	0.350616	1250
	0.348969	41.1971	-7.36389e-05	2	0.348175	1251
	0.346527	41.2215	-7.44324e-05	2	0.345856	1252
	0.344086	41.2459	-7.48291e-05	2	0.343445	1253
	0.341644	41.2703	-7.46765e-05	2	0.340973	1254
	0.339203	41.2947	-7.40356e-05	2	0.338257	1255
	0.336761	41.3191	-7.44324e-05	2	0.336182	1256
	0.33432	41.3435	-7.49817e-05	2	0.334076	1257
	0.331879	41.3679	-7.5592e-05	2	0.330994	1258
	0.329437	41.3923	-7.46155e-05	2	0.328613	1259
	0.326996	41.4167	-7.46155e-05	2	0.326508	1260
	0.324554	41.4411	-7.50732e-05	2	0.323517	1261
	0.322113	41.4655	-7.56836e-05	2	0.321594	1262
	0.319672	41.4899	-7.52563e-05	2	0.319061	1263
	0.31723	41.5143	-7.47986e-05	2	0.316406	1264
	0.314789	41.5387	-7.51038e-05	2	0.314056	1265
	0.312347	41.5631	-7.62939e-05	2	0.311676	1266
	0.309906	41.5875	-7.59277e-05	2	0.309143	1267
	0.307465	41.6119	-7.56226e-05	2	0.306915	1268
	0.305023	41.6363	-7.51343e-05	2	0.304352	1269
	0.302582	41.6607	-7.57751e-05	2	0.301849	1270
	0.30014	41.6851	-7.60193e-05	2	0.299255	1271
	0.297699	41.7095	-7.63245e-05	2	0.296875	1272
	0.295258	41.7339	-7.5531e-05	2	0.294403	1273
	0.292816	41.7583	-7.61108e-05	2	0.292084	1274
	0.290375	41.7827	-7.62024e-05	2	0.289703	1275
	0.287933	41.8071	-7.67212e-05	2	0.287689	1276
	0.285492	41.8315	-7.62024e-05	2	0.28476	1277
	0.283051	41.8559	-7.61719e-05	2	0.282562	1278
	0.280609	41.8803	-7.62024e-05	2	0.279633	1279
	0.278168	41.9047	-7.72095e-05	2	0.277466	1280
	0.275726	41.9291	-7.7179e-05	2	0.274963	1281
	0.273285	41.9535	-7.62939e-05	2	0.272797	1282
	0.270844	41.9779	-7.62024e-05	2	0.269958	1283
	0.268402	42.0023	-7.7179e-05	2	0.267883	1284
	0.265961	42.0267	-7.74841e-05	2	0.265259	1285
	0.263519	42.0511	-7.74841e-05	2	0.26236	1286
	0.261078	42.0755	-7.66907e-05	2	0.260498	1287
	0.258636	42.0999	-7.724e-05	2	0.258026	1288
	0.256195	42.1243	-7.80029e-05	2	0.25528	1289
	0.253754	42.1487	-7.85217e-05	2	0.253143	1290
	0.251312	42.1731	-7.75146e-05	2	0.250641	1291
	0.248871	42.1975	-7.73315e-05	2	0.24826	1292
	0.246429	42.2219	-7.77588e-05	2	0.245972	1293
	0.243988	42.2463	-7.87048e-05	2	0.243195	1294
	0.241547	42.2707	-7.80029e-05	2	0.240997	1295
	0.239105	42.2951	-7.77893e-05	2	0.238342	1296
	0.236664	42.3195	-7.79114e-05	2	0.236053	1297
	0.234222	42.3439	-7.85522e-05	2	0.233521	1298
	0.231781	42.3683	-7.87354e-05	2	0.231079	1299
	0.22934	42.3927	-7.85217e-05	2	0.228668	1300
	0.226898	42.4171	-7.80945e-05	2	0.22641	1301
	0.224457	42.4415	-7.88269e-05	2	0.223816	1302
	0.222015	42.4659	-7.94067e-05	2	0.221497	1303
	0.219574	42.4903	-7.93152e-05	2	0.219116	1304
	0.217133	42.5147	-7.86133e-05	2	0.21637	1305
	0.214691	42.5391	-7.91626e-05	2	0.214081	1306
	0.21225	42.5635	-7.92847e-05	2	0.211517	1307
	0.209808	42.5879	-8.00476e-05	2	0.208923	1308
	0.207367	42.6123	-7.94678e-05	2	0.206604	1309
	0.204926	42.6367	-7.92236e-05	2	0.204529	1310
	0.202484	42.6611	-7.94983e-05	2	0.20224	1311
	0.200043	42.6855	-8.04443e-05	2	0.199493	1312
	0.202484	42.7099	3.03101e-05	3	0.202118	1313
	0.204926	42.7343	5.31921e-05	3	0.204376	1314
	0.207367	42.7587	5.43823e-05	3	0.207031	1315
	0.209808	42.7831	5.14526e-05	3	0.209045	1316
	0.21225	42.8075	5.0293e-05	3	0.211884	1317
	0.214691	42.8319	5.13306e-05	3	0.213959	1318
	0.217133	42.8563	5.42603e-05	3	0.216156	1319
	0.219574	42.8807	5.56946e-05	3	0.219238	1320
	0.222015	42.9051	5.67932e-05	3	0.221375	1321
	0.224457	42.9295	5.79529e-05	3	0.223846	1322
	0.226898	42.9539	6.06689e-05	3	0.226471	1323
	0.22934	42.9783	6.19507e-05	3	0.228729	1324
	0.231781	43.0027	6.28967e-05	3	0.231323	1325
	0.234222	43.0271	6.32324e-05	3	0.233582	1326
	0.236664	43.0515	6.74133e-05	3	0.236145	1327
	0.239105	43.0759	6.67114e-05	3	0.238464	1328
	0.241547	43.1003	6.67419e-05	3	0.240875	1329
	0.243988	43.1247	6.67419e-05	3	0.24353	1330
	0.246429	43.1491	6.67725e-05	3	0.245911	1331
	0.248871	43.1735	6.75964e-05	3	0.248291	1332
	0.251312	43.1979	6.86035e-05	3	0.250885	1333
	0.253754	43.2223	6.82983e-05	3	0.252869	1334
	0.256195	43.2467	6.87866e-05	3	0.255493	1335
	0.258636	43.2711	6.89392e-05	3	0.258118	1336
	0.261078	43.2955	6.98242e-05	3	0.26059	1337
	0.263519	43.3199	6.97327e-05	3	0.262909	1338
	0.265961	43.3443	6.9519e-05	3	0.265656	1339
	0.268402	43.3687	6.91528e-05	3	0.268005	1340
	0.270844	43.3931	6.99463e-05	3	0.270233	1341
	0.273285	43.4175	7.01599e-05	3	0.272766	1342
	0.275726	43.4419	6.98242e-05	3	0.275024	1343
	0.278168	43.4663	6.92139e-05	3	0.277405	1344
	0.280609	43.4907	6.97021e-05	3	0.279999	1345
	0.283051	43.5151	7.01904e-05	3	0.28241	1346
	0.285492	43.5395	7.06482e-05	3	0.28479	1347
	0.287933	43.5639	7.00378e-05	3	0.287048	1348
	0.290375	43.5883	6.9519e-05	3	0.289581	1349
	0.292816	43.6127	6.99463e-05	3	0.292358	1350
	0.295258	43.6371	7.10754e-05	3	0.294495	1351
	0.297699	43.6615	7.04956e-05	3	0.297119	1352
	0.30014	43.6859	6.97327e-05	3	0.299377	1353
	0.302582	43.7103	6.9519e-05	3	0.301941	1354
	0.305023	43.7347	7.0343e-05	3	0.304169	1355
	0.307465	43.7591	7.04956e-05	3	0.306488	1356
	0.309906	43.7835	7.01599e-05	3	0.30896	1357
	0.312347	43.8079	6.93665e-05	3	0.311493	1358
	0.314789	43.8323	7.05261e-05	3	0.314087	1359
	0.31723	43.8567	7.06177e-05	3	0.316345	1360
	0.319672	43.8811	7.04041e-05	3	0.319061	1361
	0.322113	43.9055	6.96106e-05	3	0.32135	1362
	0.324554	43.9299	6.95496e-05	3	0.32373	1363
	0.326996	43.9543	7.00378e-05	3	0.326141	1364
	0.329437	43.9787	7.03125e-05	3	0.328735	1365
	0.331879	44.0031	6.97021e-05	3	0.33136	1366
	0.33432	44.0275	6.97937e-05	3	0.333832	1367
	0.336761	44.0519	6.97632e-05	3	0.335876	1368
	0.339203	44.0763	7.01599e-05	3	0.338287	1369
	0.341644	44.1007	7.00073e-05	3	0.340851	1370
	0.344086	44.1251	6.9519e-05	3	0.343323	1371
	0.346527	44.1495	6.91223e-05	3	0.345978	1372
	0.348969	44.1739	6.97632e-05	3	0.348358	1373
	0.35141	44.1983	7.00073e-05	3	0.350861	1374
	0.353851	44.2227	6.9458e-05	3	0.352814	1375
	0.356293	44.2471	6.89392e-05	3	0.355225	1376
	0.358734	44.2715	6.91223e-05	3	0.358032	1377
	0.361176	44.2959	6.97021e-05	3	0.360352	1378
	0.363617	44.3203	6.99463e-05	3	0.36264	1379
	0.366058	44.3447	6.91223e-05	3	0.365417	1380
	0.3685	44.3691	6.89392e-05	3	0.367462	1381
	0.370941	44.3935	6.92444e-05	3	0.369873	1382
	0.373383	44.4179	7.00073e-05	3	0.372925	1383
	0.375824	44.4423	6.94885e-05	3	0.375031	1384
	0.378265	44.4667	6.88171e-05	3	0.377441	1385
	0.380707	44.4911	6.86951e-05	3	0.379974	1386
	0.383148	44.5155	6.9397e-05	3	0.382385	1387
	0.38559	44.5399	6.9458e-05	3	0.384552	1388
	0.388031	44.5643	6.90002e-05	3	0.386993	1389
	0.390472	44.5887	6.84204e-05	3	0.389374	1390
	0.392914	44.6131	6.87866e-05	3	0.39209	1391
	0.395355	44.6375	6.92749e-05	3	0.394562	1392
	0.397797	44.6619	6.92444e-05	3	0.396606	1393
	0.400238	44.6863	6.84509e-05	3	0.399231	1394
	0.402679	44.7107	6.85425e-05	3	0.401855	1395
	0.405121	44.7351	6.89392e-05	3	0.404327	1396
	0.407562	44.7595	6.9397e-05	3	0.406769	1397
	0.410004	44.7839	6.87561e-05	3	0.40918	1398
	0.412445	44.8083	6.87866e-05	3	0.411682	1399
	0.414886	44.8327	6.87561e-05	3	0.414093	1400
	0.417328	44.8571	6.93054e-05	3	0.416656	1401
	0.419769	44.8815	6.91223e-05	3	0.41922	1402
	0.422211	44.9059	6.87256e-05	3	0.421692	1403
	0.424652	44.9303	6.83289e-05	3	0.423676	1404
	0.427094	44.9547	6.90002e-05	3	0.425995	1405
	0.429535	44.9791	6.91833e-05	3	0.428864	1406
	0.431976	45.0035	6.86035e-05	3	0.431	1407
	0.434418	45.0279	6.83594e-05	3	0.433441	1408
	0.436859	45.0523	6.87256e-05	3	0.435822	1409
	0.439301	45.0767	6.92139e-05	3	0.438141	1410
	0.441742	45.1011	6.94275e-05	3	0.44104	1411
	0.444183	45.1255	6.89697e-05	3	0.443481	1412
	0.446625	45.1499	6.88171e-05	3	0.445923	1413
	0.449066	45.1743	6.91833e-05	3	0.448059	1414
	0.451508	45.1987	7.00378e-05	3	0.450714	1415
	0.453949	45.2231	6.95801e-05	3	0.453217	1416
	0.45639	45.2475	6.92444e-05	3	0.455505	1417
	0.458832	45.2719	6.9458e-05	3	0.458069	1418
	0.461273	45.2963	6.99463e-05	3	0.460236	1419
	0.463715	45.3207	7.01599e-05	3	0.462738	1420
	0.466156	45.3451	6.99158e-05	3	0.465302	1421
	0.468597	45.3695	6.99158e-05	3	0.467804	1422
	0.471039	45.3939	7.06177e-05	3	0.469208	1423
	0.47348	45.4183	7.11365e-05	3	0.472656	1424
	0.475922	45.4427	7.12585e-05	3	0.474762	1425
	0.478363	45.4671	7.10449e-05	3	0.477264	1426
	0.480804	45.4915	7.13806e-05	3	0.479736	1427
	0.483246	45.5159	7.18994e-05	3	0.482422	1428
	0.485687	45.5403	7.25708e-05	3	0.484833	1429
	0.488129	45.5647	7.26318e-05	3	0.487183	1430
	0.49057	45.5891	7.2998e-05	3	0.489502	1431
	0.493011	45.6135	7.35168e-05	3	0.491852	1432
	0.495453	45.6379	7.43713e-05	3	0.494537	1433
	0.497894	45.6623	7.49207e-05	3	0.496796	1434
	0.500336	45.6867	7.51343e-05	3	0.499573	1435
	0.502777	45.7111	7.56226e-05	3	0.501526	1436
	0.505219	45.7355	7.67822e-05	3	0.504059	1437
	0.50766	45.7599	7.77283e-05	3	0.506439	1438
	0.510101	45.7843	7.80029e-05	3	0.508911	1439
	0.512543	45.8087	7.86438e-05	3	0.511688	1440
	0.514984	45.8331	7.9895e-05	3	0.513672	1441
	0.517426	45.8575	8.13599e-05	3	0.516571	1442
	0.519867	45.8819	8.25806e-05	3	0.519043	1443
	0.522308	45.9063	8.33435e-05	3	0.521515	1444
	0.52475	45.9307	8.44116e-05	3	0.523529	1445
	0.527191	45.9551	8.61206e-05	3	0.525848	1446
	0.529633	45.9795	8.81653e-05	3	0.528595	1447
	0.532074	46.0039	8.9386e-05	3	0.530914	1448
	0.534515	46.0283	9.05151e-05	3	0.533447	1449
	0.536957	46.0527	9.22546e-05	3	0.535828	1450
	0.539398	46.0771	9.44214e-05	3	0.538208	1451
	0.54184	46.1015	9.64966e-05	3	0.540527	1452
	0.544281	46.1259	9.82666e-05	3	0.543335	1453
	0.546722	46.1503	0.000100098	3	0.545227	1454
	0.549164	46.1747	0.000102173	3	0.547272	1455
	0.551605	46.1991	0.000105011	3	0.550079	1456
	0.554047	46.2235	0.000107361	3	0.553009	1457
	0.556488	46.2479	0.000109406	3	0.555084	1458
	0.558929	46.2723	0.000112	3	0.558105	1459
	0.561371	46.2967	0.00011499	3	0.560181	1460
	0.563812	46.3211	0.00011795	3	0.562714	1461
	0.566254	46.3455	0.000120483	3	0.565277	1462
	0.568695	46.3699	0.000123199	3	0.567505	1463
	0.571136	46.3943	0.00012619	3	0.569763	1464
	0.573578	46.4187	0.000129578	3	0.572723	1465
	0.576019	46.4431	0.000132568	3	0.574707	1466
	0.578461	46.4675	0.000135223	3	0.577179	1467
	0.580902	46.4919	0.000140076	3	0.579529	1468
	0.583344	46.5163	0.000142426	3	0.581848	1469
	0.585785	46.5407	0.000145172	3	0.584839	1470
	0.588226	46.5651	0.00014743	3	0.587067	1471
	0.590668	46.5895	0.000149872	3	0.589294	1472
	0.593109	46.6139	0.000152618	3	0.591736	1473
	0.595551	46.6383	0.000155701	3	0.594269	1474
	0.597992	46.6627	0.000158478	3	0.596802	1475
	0.600433	46.6871	0.000160828	3	0.598969	1476
	0.602875	46.7115	0.000163086	3	0.601532	1477
	0.605316	46.7359	0.000165863	3	0.604187	1478
	0.607758	46.7603	0.000168488	3	0.606567	1479
	0.610199	46.7847	0.000170349	3	0.608948	1480
	0.61264	46.8091	0.000171814	3	0.611298	1481
	0.615082	46.8335	0.000173492	3	0.614044	1482
	0.617523	46.8579	0.000175262	3	0.616119	1483
	0.619965	46.8823	0.000176666	3	0.618408	1484
	0.622406	46.9067	0.00017749	3	0.621246	1485
	0.624847	46.9311	0.00017807	3	0.623505	1486
	0.627289	46.9555	0.000179779	3	0.626099	1487
	0.62973	46.9799	0.000179962	3	0.628296	1488
	0.632172	47.0043	0.000179901	3	0.630554	1489
	0.634613	47.0287	0.00017926	3	0.633423	1490
	0.637054	47.0531	0.000178558	3	0.635895	1491
	0.639496	47.0775	0.000178162	3	0.637848	1492
	0.641937	47.1019	0.000177429	3	0.640747	1493
	0.644379	47.1263	0.000176117	3	0.643127	1494
	0.64682	47.1507	0.00017453	3	0.645691	1495
	0.649261	47.1751	0.000172943	3	0.648254	1496
	0.651703	47.1995	0.000171417	3	0.65036	1497
	0.654144	47.2239	0.000169556	3	0.65271	1498
	0.656586	47.2483	0.000166992	3	0.655121	1499
	0.659027	47.2727	0.000164398	3	0.65799	1500
	0.661469	47.2971	0.00016214	3	0.660278	1501
	0.66391	47.3215	0.000159729	3	0.662872	1502
	0.666351	47.3459	0.000156433	3	0.664886	1503
	0.668793	47.3703	0.000153259	3	0.667694	1504
	0.671234	47.3947	0.00015033	3	0.669617	1505
	0.673676	47.4191	0.000147675	3	0.672424	1506
	0.676117	47.4435	0.000144623	3	0.674927	1507
	0.678558	47.4679	0.000141327	3	0.677124	1508
	0.681	47.4923	0.000137909	3	0.679596	1509
	0.683441	47.5167	0.000135101	3	0.682312	1510
	0.685883	47.5411	0.000132263	3	0.684204	1511
	0.688324	47.5655	0.000129059	3	0.68689	1512
	0.690765	47.5899	0.00012558	3	0.689148	1513
	0.693207	47.6143	0.000122467	3	0.691711	1514
	0.695648	47.6387	0.000119781	3	0.69455	1515
	0.69809	47.6631	0.000117096	3	0.696869	1516
	0.700531	47.6875	0.000114105	3	0.69928	1517
	0.702972	47.7119	0.000111237	3	0.701599	1518
	0.705414	47.7363	0.000108459	3	0.703949	1519
	0.707855	47.7607	0.000106384	3	0.706299	1520
	0.710297	47.7851	0.000104095	3	0.707947	1521
	0.712738	47.8095	0.000101563	3	0.711029	1522
	0.715179	47.8339	9.93042e-05	3	0.713348	1523
	0.717621	47.8583	9.74731e-05	3	0.716064	1524
	0.720062	47.8827	9.57642e-05	3	0.718262	1525
	0.722504	47.9071	9.38416e-05	3	0.720764	1526
	0.724945	47.9315	9.18274e-05	3	0.723694	1527
	0.727386	47.9559	9.0271e-05	3	0.725952	1528
	0.729828	47.9803	8.89893e-05	3	0.728302	1529
	0.732269	48.0047	8.7738e-05	3	0.730927	1530
	0.734711	48.0291	8.59985e-05	3	0.733276	1531
	0.737152	48.0535	8.46863e-05	3	0.736115	1532
	0.739594	48.0779	8.37708e-05	3	0.738068	1533
	0.742035	48.1023	8.30383e-05	3	0.74054	1534
	0.744476	48.1267	8.14514e-05	3	0.742767	1535
	0.746918	48.1511	8.03833e-05	3	0.745392	1536
	0.749359	48.1755	7.95898e-05	3	0.747772	1537
	0.751801	48.1999	7.8949e-05	3	0.750122	1538
	0.754242	48.2243	7.83997e-05	3	0.752563	1539
	0.756683	48.2487	7.74231e-05	3	0.754395	1540
	0.759125	48.2731	7.66602e-05	3	0.757141	1541
	0.761566	48.2975	7.65076e-05	3	0.759888	1542
	0.764008	48.3219	7.61414e-05	3	0.761719	1543
	0.766449	48.3463	7.5531e-05	3	0.764465	1544
	0.76889	48.3707	7.47681e-05	3	0.767212	1545
	0.771332	48.3951	7.42798e-05	3	0.770264	1546
	0.773773	48.4195	7.41577e-05	3	0.771484	1547
	0.776215	48.4439	7.39441e-05	3	0.775146	1548
	0.778656	48.4683	7.34253e-05	3	0.776367	1549
	0.781097	48.4927	7.2998e-05	3	0.779419	1550
	0.783539	48.5171	7.28149e-05	3	0.78186	1551
	0.78598	48.5415	7.27539e-05	3	0.783691	1552
	0.788422	48.5659	7.25403e-05	3	0.786133	1553
	0.790863	48.5903	7.2113e-05	3	0.788574	1554
	0.793304	48.6147	7.17773e-05	3	0.791016	1555
	0.795746	48.6391	7.19299e-05	3	0.794678	1556
	0.798187	48.6635	7.18689e-05	3	0.796814	1557
	0.800629	48.6879	7.17468e-05	3	0.798645	1558
	0.80307	48.7123	7.12585e-05	3	0.800171	1559
	0.805511	48.7367	7.12891e-05	3	0.803833	1560
	0.807953	48.7611	7.14722e-05	3	0.805359	1561
	0.810394	48.7855	7.15027e-05	3	0.808411	1562
	0.812836	48.8099	7.1228e-05	3	0.811462	1563
	0.815277	48.8343	7.10449e-05	3	0.812683	1564
	0.817719	48.8587	7.12891e-05	3	0.81604	1565
	0.82016	48.8831	7.16553e-05	3	0.817871	1566
	0.822601	48.9075	7.11975e-05	3	0.820313	1567
	0.825043	48.9319	7.09839e-05	3	0.823059	1568
	0.827484	48.9563	7.10754e-05	3	0.825195	1569
	0.829926	48.9807	7.15942e-05	3	0.828247	1570
	0.832367	49.0051	7.16248e-05	3	0.830383	1571
	0.834808	49.0295	7.15637e-05	3	0.83313	1572
	0.83725	49.0539	7.14417e-05	3	0.836182	1573
	0.839691	49.0783	7.19604e-05	3	0.838318	1574
	0.842133	49.1027	7.23572e-05	3	0.839539	1575
	0.844574	49.1271	7.23267e-05	3	0.84198	1576
	0.847015	49.1515	7.22046e-05	3	0.845032	1577
	0.849457	49.1759	7.24792e-05	3	0.847473	1578
	0.851898	49.2003	7.27234e-05	3	0.849915	1579
	0.85434	49.2247	7.32117e-05	3	0.852356	1580
	0.856781	49.2491	7.31812e-05	3	0.855103	1581
	0.859222	49.2735	7.33948e-05	3	0.857849	1582
	0.861664	49.2979	7.33643e-05	3	0.858765	1583
	0.864105	49.3223	7.40662e-05	3	0.859985	1584
	0.866547	49.3467	7.43103e-05	3	0.865173	1585
	0.868988	49.3711	7.44324e-05	3	0.86731	1586
	0.871429	49.3955	7.4585e-05	3	0.869751	1587
	0.873871	49.4199	7.51648e-05	3	0.871582	1588
	0.876312	49.4443	7.57141e-05	3	0.873718	1589
	0.878754	49.4687	7.61108e-05	3	0.877991	1590
	0.881195	49.4931	7.6355e-05	3	0.878906	1591
	0.883636	49.5175	7.68127e-05	3	0.881653	1592
	0.886078	49.5419	7.74536e-05	3	0.884094	1593
	0.888519	49.5663	7.81555e-05	3	0.885925	1594
	0.890961	49.5907	7.82776e-05	3	0.888672	1595
	0.893402	49.6151	7.87659e-05	3	0.891724	1596
	0.895844	49.6395	7.95898e-05	3	0.893555	1597
	0.898285	49.6639	8.05359e-05	3	0.896301	1598
	0.900726	49.6883	8.0658e-05	3	0.898438	1599
	0.903168	49.7127	8.12378e-05	3	0.901489	1600
	0.905609	49.7371	8.19397e-05	3	0.903625	1601
	0.908051	49.7615	8.30078e-05	3	0.906067	1602
	0.910492	49.7859	8.38013e-05	3	0.908508	1603
	0.912933	49.8103	8.45032e-05	3	0.910645	1604
	0.915375	49.8347	8.51746e-05	3	0.913391	1605
	0.917816	49.8591	8.64868e-05	3	0.915833	1606
	0.920258	49.8835	8.75854e-05	3	0.918884	1607
	0.922699	49.9079	8.8562e-05	3	0.92041	1608
	0.92514	49.9323	8.9325e-05	3	0.922852	1609
	0.927582	49.9567	9.05151e-05	3	0.923462	1610
	0.930023	49.9811	9.17664e-05	3	0.92804	1611
	0.932465	50.0055	9.31091e-05	3	0.930176	1612
	0.934906	50.0299	9.53369e-05	3	0.932007	1613
	0.937347	50.0543	9.59167e-05	3	0.935669	1614
	0.939789	50.0787	9.71375e-05	3	0.936584	1615
	0.94223	50.1031	9.86328e-05	3	0.939941	1616
	0.944672	50.1275	9.9884e-05	3	0.943298	1617
	0.947113	50.1519	0.000101257	3	0.944824	1618
	0.949554	50.1763	0.000102661	3	0.947266	1619
	0.951996	50.2007	0.000104645	3	0.949707	1620
	0.954437	50.2251	0.000106659	3	0.952454	1621
	0.956879	50.2495	0.000108582	3	0.953979	1622
	0.95932	50.2739	0.000110291	3	0.957031	1623
	0.961761	50.2983	0.000112396	3	0.959167	1624
	0.964203	50.3227	0.000114685	3	0.962219	1625
	0.966644	50.3471	0.000117126	3	0.964966	1626
	0.969086	50.3715	0.000119202	3	0.967102	1627
	0.971527	50.3959	0.000121613	3	0.968933	1628
	0.973969	50.4203	0.00012442	3	0.971069	1629
	0.97641	50.4447	0.000127441	3	0.974121	1630
	0.978851	50.4691	0.00012973	3	0.976257	1631
	0.981293	50.4935	0.000132477	3	0.979004	1632
	0.983734	50.5179	0.000135498	3	0.98114	1633
	0.986176	50.5423	0.000139008	3	0.984497	1634
	0.988617	50.5667	0.000142365	3	0.986328	1635
	0.991058	50.5911	0.000145721	3	0.98938	1636
	0.9935	50.6155	0.0001492	3	0.991821	1637
	0.995941	50.6399	0.000153229	3	0.993958	1638
	0.998383	50.6643	0.000157288	3	0.995789	1639
	1.00082	50.6887	0.000161255	3	0.998535	1640
	0.998383	50.7131	0.000114441	3	0.997009	1641
	0.995941	50.7375	8.49609e-05	3	0.993652	1642
	0.9935	50.7619	6.37512e-05	3	0.990906	1643
	0.991058	50.7863	4.776e-05	3	0.98877	1644
	0.988617	50.8107	3.48999e-05	3	0.986328	1645
	0.986176	50.8351	2.4649e-05	3	0.983887	1646
	0.983734	50.8595	1.604e-05	3	0.981445	1647
	0.981293	50.8839	9.16138e-06	3	0.979004	1648
	0.978851	50.9083	3.09753e-06	3	0.976868	1649
	0.97641	50.9327	-1.92566e-06	3	0.973816	1650
	0.973969	50.9571	-6.97327e-06	3	0.97168	1651
	0.971527	50.9815	-1.091e-05	3	0.970154	1652
	0.969086	51.0059	-1.44928e-05	3	0.966492	1653
	0.966644	51.0303	-1.76239e-05	3	0.96405	1654
	0.964203	51.0547	-2.09442e-05	3	0.961914	1655
	0.961761	51.0791	-2.3465e-05	3	0.959167	1656
	0.95932	51.1035	-2.55981e-05	3	0.957947	1657
	0.956879	51.1279	-2.77466e-05	3	0.955505	1658
	0.954437	51.1523	-3.0069e-05	3	0.951843	1659
	0.951996	51.1767	-3.18909e-05	3	0.949707	1660
	0.949554	51.2011	-3.33649e-05	3	0.94635	1661
	0.947113	51.2255	-3.45459e-05	3	0.945435	1662
	0.944672	51.2499	-3.61359e-05	3	0.940857	1663
	0.94223	51.2743	-3.75977e-05	3	0.939636	1664
	0.939789	51.2987	-3.88092e-05	3	0.9375	1665
	0.937347	51.3231	-3.97888e-05	3	0.935669	1666
	0.934906	51.3475	-4.08875e-05	3	0.932617	1667
	0.932465	51.3719	-4.19464e-05	3	0.929871	1668
	0.930023	51.3963	-4.29749e-05	3	0.92804	1669
	0.927582	51.4207	-4.35089e-05	3	0.924683	1670
	0.92514	51.4451	-4.41772e-05	3	0.923462	1671
	0.922699	51.4695	-4.48059e-05	3	0.921021	1672
	0.920258	51.4939	-4.56512e-05	3	0.917969	1673
	0.917816	51.5183	-4.62036e-05	3	0.916443	1674
	0.915375	51.5427	-4.66614e-05	3	0.913696	1675
	0.912933	51.5671	-4.70276e-05	3	0.910339	1676
	0.910492	51.5915	-4.76379e-05	3	0.908203	1677
	0.908051	51.6159	-4.80347e-05	3	0.906372	1678
	0.905609	51.6403	-4.85229e-05	3	0.903931	1679
	0.903168	51.6647	-4.84924e-05	3	0.901489	1680
	0.900726	51.6891	-4.87061e-05	3	0.898132	1681
	0.898285	51.7135	-4.88892e-05	3	0.895386	1682
	0.895844	51.7379	-4.95911e-05	3	0.89386	1683
	0.893402	51.7623	-4.95605e-05	3	0.891113	1684
	0.890961	51.7867	-4.96216e-05	3	0.888367	1685
	0.888519	51.8111	-4.98657e-05	3	0.886536	1686
	0.886078	51.8355	-5.0354e-05	3	0.883789	1687
	0.883636	51.8599	-5.04456e-05	3	0.881348	1688
	0.881195	51.8843	-5.03235e-05	3	0.879211	1689
	0.878754	51.9087	-5.03235e-05	3	0.876465	1690
	0.876312	51.9331	-5.07202e-05	3	0.873718	1691
	0.873871	51.9575	-5.09033e-05	3	0.871277	1692
	0.871429	51.9819	-5.07202e-05	3	0.869141	1693
	0.868988	52.0063	-5.04456e-05	3	0.867615	1694
	0.866547	52.0307	-5.06897e-05	3	0.864258	1695
	0.864105	52.0551	-5.09033e-05	3	0.862732	1696
	0.861664	52.0795	-5.09338e-05	3	0.859375	1697
	0.859222	52.1039	-5.05066e-05	3	0.857849	1698
	0.856781	52.1283	-5.06897e-05	3	0.855408	1699
	0.85434	52.1527	-5.09338e-05	3	0.851746	1700
	0.851898	52.1771	-5.1178e-05	3	0.849609	1701
	0.849457	52.2015	-5.09033e-05	3	0.848083	1702
	0.847015	52.2259	-5.08118e-05	3	0.844727	1703
	0.844574	52.2503	-5.07507e-05	3	0.84198	1704
	0.842133	52.2747	-5.09949e-05	3	0.839844	1705
	0.839691	52.2991	-5.11169e-05	3	0.837097	1706
	0.83725	52.3235	-5.10559e-05	3	0.835266	1707
	0.834808	52.3479	-5.08118e-05	3	0.832825	1708
	0.832367	52.3723	-5.10559e-05	3	0.830078	1709
	0.829926	52.3967	-5.1178e-05	3	0.828247	1710
	0.827484	52.4211	-5.12085e-05	3	0.8255	1711
	0.825043	52.4455	-5.08423e-05	3	0.822754	1712
	0.822601	52.4699	-5.07813e-05	3	0.820618	1713
	0.82016	52.4943	-5.08728e-05	3	0.817566	1714
	0.817719	52.5187	-5.13e-05	3	0.815735	1715
	0.815277	52.5431	-5.10864e-05	3	0.812378	1716
	0.812836	52.5675	-5.09949e-05	3	0.810852	1717
	0.810394	52.5919	-5.1178e-05	3	0.808716	1718
	0.807953	52.6163	-5.15442e-05	3	0.806274	1719
	0.805511	52.6407	-5.15442e-05	3	0.804138	1720
	0.80307	52.6651	-5.12695e-05	3	0.800781	1721
	0.800629	52.6895	-5.13611e-05	3	0.798035	1722
	0.798187	52.7139	-5.16968e-05	3	0.795898	1723
	0.795746	52.7383	-5.19409e-05	3	0.793762	1724
	0.793304	52.7627	-5.17578e-05	3	0.791321	1725
	0.790863	52.7871	-5.15747e-05	3	0.788879	1726
	0.788422	52.8115	-5.18494e-05	3	0.785828	1727
	0.78598	52.8359	-5.22156e-05	3	0.784302	1728
	0.783539	52.8603	-5.23682e-05	3	0.78186	1729
	0.781097	52.8847	-5.21851e-05	3	0.778809	1730
	0.778656	52.9091	-5.23987e-05	3	0.776367	1731
	0.776215	52.9335	-5.26733e-05	3	0.774231	1732
	0.773773	52.9579	-5.30396e-05	3	0.7724	1733
	0.771332	52.9823	-5.30396e-05	3	0.769653	1734
	0.76889	53.0067	-5.30396e-05	3	0.766602	1735
	0.766449	53.0311	-5.31006e-05	3	0.764771	1736
	0.764008	53.0555	-5.35889e-05	3	0.762329	1737
	0.761566	53.0799	-5.40161e-05	3	0.758972	1738
	0.759125	53.1043	-5.40466e-05	3	0.757141	1739
	0.756683	53.1287	-5.40466e-05	3	0.754395	1740
	0.754242	53.1531	-5.45044e-05	3	0.751953	1741
	0.751801	53.1775	-5.49622e-05	3	0.749817	1742
	0.749359	53.2019	-5.53894e-05	3	0.747864	1743
	0.746918	53.2263	-5.52368e-05	3	0.745544	1744
	0.744476	53.2507	-5.54199e-05	3	0.742706	1745
	0.742035	53.2751	-5.56641e-05	3	0.740356	1746
	0.739594	53.2995	-5.65491e-05	3	0.738037	1747
	0.737152	53.3239	-5.65491e-05	3	0.735413	1748
	0.734711	53.3483	-5.68542e-05	3	0.733307	1749
	0.732269	53.3727	-5.72815e-05	3	0.730957	1750
	0.729828	53.3971	-5.81665e-05	3	0.728149	1751
	0.727386	53.4215	-5.86243e-05	3	0.725922	1752
	0.724945	53.4459	-5.88074e-05	3	0.723572	1753
	0.722504	53.4703	-5.92651e-05	3	0.721008	1754
	0.720062	53.4947	-6.01196e-05	3	0.718079	1755
	0.717621	53.5191	-6.09436e-05	3	0.716156	1756
	0.715179	53.5435	-5.9967e-05	3	0.713745	1757
	0.712738	53.5679	-6.13098e-05	3	0.711121	1758
	0.710297	53.5923	-6.23779e-05	3	0.709015	1759
	0.707855	53.6167	-6.3385e-05	3	0.706268	1760
	0.705414	53.6411	-6.45447e-05	3	0.703949	1761
	0.702972	53.6655	-6.49719e-05	3	0.701477	1762
	0.700531	53.6899	-6.5979e-05	3	0.699249	1763
	0.69809	53.7143	-6.72607e-05	3	0.696655	1764
	0.695648	53.7387	-6.84814e-05	3	0.694031	1765
	0.693207	53.7631	-6.94275e-05	3	0.69165	1766
	0.690765	53.7875	-7.03125e-05	3	0.690033	1767
	0.688324	53.8119	-7.15637e-05	3	0.686798	1768
	0.685883	53.8363	-7.31506e-05	3	0.684601	1769
	0.683441	53.8607	-7.48901e-05	3	0.682159	1770
	0.681	53.8851	-7.62329e-05	3	0.679779	1771
	0.678558	53.9095	-7.75452e-05	3	0.677368	1772
	0.676117	53.9339	-7.93762e-05	3	0.67453	1773
	0.673676	53.9583	-8.14209e-05	3	0.67218	1774
	0.671234	53.9827	-8.3313e-05	3	0.669647	1775
	0.668793	54.0071	-8.49915e-05	3	0.667267	1776
	0.666351	54.0315	-8.69446e-05	3	0.665039	1777
	0.66391	54.0559	-8.92334e-05	3	0.662567	1778
	0.661469	54.0803	-9.20105e-05	3	0.659729	1779
	0.659027	54.1047	-9.42688e-05	3	0.657623	1780
	0.656586	54.1291	-9.65881e-05	3	0.655457	1781
	0.654144	54.1535	-9.93347e-05	3	0.652954	1782
	0.651703	54.1779	-0.000102631	3	0.65033	1783
	0.649261	54.2023	-0.00010556	3	0.647919	1784
	0.64682	54.2267	-0.000108185	3	0.645477	1785
	0.644379	54.2511	-0.00011145	3	0.642761	1786
	0.641937	54.2755	-0.000114929	3	0.640533	1787
	0.639496	54.2999	-0.000118469	3	0.637817	1788
	0.637054	54.3243	-0.000121674	3	0.635651	1789
	0.634613	54.3487	-0.000124817	3	0.633362	1790
	0.632172	54.3731	-0.000128448	3	0.630707	1791
	0.62973	54.3975	-0.000132477	3	0.628265	1792
	0.627289	54.4219	-0.000136169	3	0.626038	1793
	0.624847	54.4463	-0.000140625	3	0.623535	1794
	0.622406	54.4707	-0.00014386	3	0.621033	1795
	0.619965	54.4951	-0.000147736	3	0.619019	1796
	0.617523	54.5195	-0.000151672	3	0.616241	1797
	0.615082	54.5439	-0.000155121	3	0.614044	1798
	0.61264	54.5683	-0.000158325	3	0.611694	1799
	0.610199	54.5927	-0.000161591	3	0.608917	1800
	0.607758	54.6171	-0.000165314	3	0.606415	1801
	0.605316	54.6415	-0.000168945	3	0.603943	1802
	0.602875	54.6659	-0.00017157	3	0.60141	1803
	0.600433	54.6903	-0.000174194	3	0.599182	1804
	0.597992	54.7147	-0.00017691	3	0.596893	1805
	0.595551	54.7391	-0.000179565	3	0.59436	1806
	0.593109	54.7635	-0.000181671	3	0.591522	1807
	0.590668	54.7879	-0.000183167	3	0.589081	1808
	0.588226	54.8123	-0.000184357	3	0.587067	1809
	0.585785	54.8367	-0.000185455	3	0.584534	1810
	0.583344	54.8611	-0.000186707	3	0.582275	1811
	0.580902	54.8855	-0.000186951	3	0.57959	1812
	0.578461	54.9099	-0.000186646	3	0.577393	1813
	0.576019	54.9343	-0.000186279	3	0.574768	1814
	0.573578	54.9587	-0.000185944	3	0.572327	1815
	0.571136	54.9831	-0.000184723	3	0.569916	1816
	0.568695	55.0075	-0.00018277	3	0.567444	1817
	0.566254	55.0319	-0.000180908	3	0.564941	1818
	0.563812	55.0563	-0.000178619	3	0.562469	1819
	0.561371	55.0807	-0.000176117	3	0.560303	1820
	0.558929	55.1051	-0.000172729	3	0.557892	1821
	0.556488	55.1295	-0.000169006	3	0.555847	1822
	0.554047	55.1539	-0.000165222	3	0.552795	1823
	0.551605	55.1783	-0.000161652	3	0.550201	1824
	0.549164	55.2027	-0.00015744	3	0.547913	1825
	0.546722	55.2271	-0.000152863	3	0.545654	1826
	0.544281	55.2515	-0.000148407	3	0.543274	1827
	0.54184	55.2759	-0.000144073	3	0.540619	1828
	0.539398	55.3003	-0.000140228	3	0.5383	1829
	0.536957	55.3247	-0.000135498	3	0.536804	1830
	0.534515	55.3491	-0.000130676	3	0.533417	1831
	0.532074	55.3735	-0.000126648	3	0.531006	1832
	0.529633	55.3979	-0.000122498	3	0.528259	1833
	0.527191	55.4223	-0.000119141	3	0.526123	1834
	0.52475	55.4467	-0.00011496	3	0.523499	1835
	0.522308	55.4711	-0.000110687	3	0.521362	1836
	0.519867	55.4955	-0.000107788	3	0.518768	1837
	0.517426	55.5199	-0.000104858	3	0.516113	1838
	0.514984	55.5443	-0.000101776	3	0.513672	1839
	0.512543	55.5687	-9.8999e-05	3	0.511444	1840
	0.510101	55.5931	-9.58557e-05	3	0.50882	1841
	0.50766	55.6175	-9.37195e-05	3	0.506683	1842
	0.505219	55.6419	-9.21326e-05	3	0.503967	1843
	0.502777	55.6663	-8.99048e-05	3	0.501892	1844
	0.500336	55.6907	-8.77991e-05	3	0.499115	1845
	0.497894	55.7151	-8.63342e-05	3	0.496857	1846
	0.495453	55.7395	-8.51746e-05	3	0.494263	1847
	0.493011	55.7639	-8.41675e-05	3	0.491638	1848
	0.49057	55.7883	-8.23364e-05	3	0.489227	1849
	0.488129	55.8127	-8.14514e-05	3	0.487976	1850
	0.485687	55.8371	-8.0658e-05	3	0.484375	1851
	0.483246	55.8615	-8.00781e-05	3	0.482147	1852
	0.480804	55.8859	-7.9071e-05	3	0.479645	1853
	0.478363	55.9103	-7.78198e-05	3	0.477295	1854
	0.475922	55.9347	-7.72095e-05	3	0.47467	1855
	0.47348	55.9591	-7.7301e-05	3	0.472717	1856
	0.471039	55.9835	-7.66907e-05	3	0.470062	1857
	0.468597	56.0079	-7.61108e-05	3	0.467499	1858
	0.466156	56.0323	-7.53784e-05	3	0.465149	1859
	0.463715	56.0567	-7.52563e-05	3	0.462677	1860
	0.461273	56.0811	-7.54089e-05	3	0.460175	1861
	0.458832	56.1055	-7.49817e-05	3	0.457703	1862
	0.45639	56.1299	-7.41882e-05	3	0.455261	1863
	0.453949	56.1543	-7.40356e-05	3	0.453064	1864
	0.451508	56.1787	-7.41882e-05	3	0.450653	1865
	0.449066	56.2031	-7.46765e-05	3	0.447968	1866
	0.446625	56.2275	-7.39441e-05	3	0.44574	1867
	0.444183	56.2519	-7.33032e-05	3	0.443359	1868
	0.441742	56.2763	-7.34863e-05	3	0.440704	1869
	0.439301	56.3007	-7.39136e-05	3	0.437927	1870
	0.436859	56.3251	-7.37915e-05	3	0.435699	1871
	0.434418	56.3495	-7.33643e-05	3	0.433167	1872
	0.431976	56.3739	-7.28149e-05	3	0.431091	1873
	0.429535	56.3983	-7.30286e-05	3	0.428711	1874
	0.427094	56.4227	-7.34863e-05	3	0.426819	1875
	0.424652	56.4471	-7.32117e-05	3	0.423706	1876
	0.422211	56.4715	-7.28455e-05	3	0.421509	1877
	0.419769	56.4959	-7.29065e-05	3	0.418884	1878
	0.417328	56.5203	-7.34863e-05	3	0.41629	1879
	0.414886	56.5447	-7.37e-05	3	0.41391	1880
	0.412445	56.5691	-7.30896e-05	3	0.411957	1881
	0.410004	56.5935	-7.33337e-05	3	0.409088	1882
	0.407562	56.6179	-7.33948e-05	3	0.406738	1883
	0.405121	56.6423	-7.3761e-05	3	0.404358	1884
	0.402679	56.6667	-7.37e-05	3	0.401947	1885
	0.400238	56.6911	-7.31812e-05	3	0.399231	1886
	0.397797	56.7155	-7.29675e-05	3	0.396698	1887
	0.395355	56.7399	-7.37305e-05	3	0.394775	1888
	0.392914	56.7643	-7.38525e-05	3	0.39209	1889
	0.390472	56.7887	-7.32727e-05	3	0.389282	1890
	0.388031	56.8131	-7.32117e-05	3	0.38736	1891
	0.38559	56.8375	-7.35779e-05	3	0.384979	1892
	0.383148	56.8619	-7.42188e-05	3	0.382446	1893
	0.380707	56.8863	-7.42493e-05	3	0.380005	1894
	0.378265	56.9107	-7.35779e-05	3	0.377625	1895
	0.375824	56.9351	-7.36694e-05	3	0.375031	1896
	0.373383	56.9595	-7.41577e-05	3	0.372803	1897
	0.370941	56.9839	-7.49512e-05	3	0.36972	1898
	0.3685	57.0083	-7.40662e-05	3	0.368011	1899
	0.366058	57.0327	-7.15942e-05	3	0.365479	1900
	0.363617	57.0571	-7.30286e-05	3	0.362762	1901
	0.361176	57.0815	-7.47986e-05	3	0.360199	1902
	0.358734	57.1059	-7.47986e-05	3	0.357666	1903
	0.356293	57.1303	-7.46155e-05	3	0.355499	1904
	0.353851	57.1547	-7.46765e-05	3	0.353058	1905
	0.35141	57.1791	-7.48291e-05	3	0.350647	1906
	0.348969	57.2035	-7.52869e-05	3	0.348083	1907
	0.346527	57.2279	-7.51953e-05	3	0.345612	1908
	0.344086	57.2523	-7.4646e-05	3	0.343384	1909
	0.341644	57.2767	-7.4707e-05	3	0.340576	1910
	0.339203	57.3011	-7.51648e-05	3	0.338684	1911
	0.336761	57.3255	-7.56836e-05	3	0.335907	1912
	0.33432	57.3499	-7.51648e-05	3	0.333466	1913
	0.331879	57.3743	-7.53784e-05	3	0.33136	1914
	0.329437	57.3987	-7.53784e-05	3	0.328735	1915
	0.326996	57.4231	-7.59277e-05	3	0.326508	1916
	0.324554	57.4475	-7.58057e-05	3	0.323853	1917
	0.322113	57.4719	-7.547e-05	3	0.321503	1918
	0.319672	57.4963	-7.51343e-05	3	0.318878	1919
	0.31723	57.5207	-7.61719e-05	3	0.316589	1920
	0.314789	57.5451	-7.62634e-05	3	0.313934	1921
	0.312347	57.5695	-7.65991e-05	3	0.311249	1922
	0.309906	57.5939	-7.57446e-05	3	0.308899	1923
	0.307465	57.6183	-7.58667e-05	3	0.306946	1924
	0.305023	57.6427	-7.65076e-05	3	0.304199	1925
	0.302582	57.6671	-7.67822e-05	3	0.302094	1926
	0.30014	57.6915	-7.60803e-05	3	0.299011	1927
	0.297699	57.7159	-7.60498e-05	3	0.297058	1928
	0.295258	57.7403	-7.64771e-05	3	0.293671	1929
	0.292816	57.7647	-7.76062e-05	3	0.292572	1930
	0.290375	57.7891	-7.66602e-05	3	0.289764	1931
	0.287933	57.8135	-7.62634e-05	3	0.287323	1932
	0.285492	57.8379	-7.64771e-05	3	0.284973	1933
	0.283051	57.8623	-7.73621e-05	3	0.28241	1934
	0.280609	57.8867	-7.73621e-05	3	0.279938	1935
	0.278168	57.9111	-7.7179e-05	3	0.277557	1936
	0.275726	57.9355	-7.66907e-05	3	0.274872	1937
	0.273285	57.9599	-7.7301e-05	3	0.273041	1938
	0.270844	57.9843	-7.77893e-05	3	0.270325	1939
	0.268402	58.0087	-7.76367e-05	3	0.267548	1940
	0.265961	58.0331	-7.72095e-05	3	0.265167	1941
	0.263519	58.0575	-7.7301e-05	3	0.262695	1942
	0.261078	58.0819	-7.78809e-05	3	0.260406	1943
	0.258636	58.1063	-7.86438e-05	3	0.258057	1944
	0.256195	58.1307	-7.78809e-05	3	0.255371	1945
	0.253754	58.1551	-7.80945e-05	3	0.252594	1946
	0.251312	58.1795	-7.8125e-05	3	0.250671	1947
	0.248871	58.2039	-7.88879e-05	3	0.248108	1948
	0.246429	58.2283	-7.87354e-05	3	0.245605	1949
	0.243988	58.2527	-7.85522e-05	3	0.243286	1950
	0.241547	58.2771	-7.8125e-05	3	0.241669	1951
	0.239105	58.3015	-7.901e-05	3	0.238617	1952
	0.236664	58.3259	-7.92847e-05	3	0.236389	1953
	0.234222	58.3503	-7.87354e-05	3	0.233612	1954
	0.231781	58.3747	-7.83081e-05	3	0.231018	1955
	0.22934	58.3991	-7.88879e-05	3	0.228607	1956
	0.226898	58.4235	-7.96509e-05	3	0.226257	1957
	0.224457	58.4479	-8.00781e-05	3	0.223969	1958
	0.222015	58.4723	-7.9071e-05	3	0.221527	1959
	0.219574	58.4967	-7.93152e-05	3	0.218933	1960
	0.217133	58.5211	-7.97729e-05	3	0.216614	1961
	0.214691	58.5455	-8.09631e-05	3	0.213928	1962
	0.21225	58.5699	-8.00171e-05	3	0.211914	1963
	0.209808	58.5943	-7.94678e-05	3	0.209198	1964
	0.207367	58.6187	-7.97119e-05	3	0.207123	1965
	0.204926	58.6431	-8.07495e-05	3	0.204559	1966
	0.202484	58.6675	-8.0658e-05	3	0.202057	1967
	0.200043	58.6919	-8.04749e-05	3	0.19989	1968
