# Supplementary material for: Operando film-electrochemical EPR spectroscopy tracks radical intermediates in surface-immobilized catalysts
Source: Nat Chem. 2024 Feb 14;16(6):1015–23. doi: 10.1038/s41557-024-01450-y (PMC11636982; doi:10.1038/s41557-024-01450-y)
Supplement: Supplementary file 9 — Unprocessed electrochemistry data. [file 41557_2024_1450_MOESM9_ESM.zip › Source Data Extended data fig 1/FE-EPR_02_75mVps.xlsx]

## Sheet: Sheet1
	Potential applied (V)	Time (s)	WE(1).Current (A)	Scan	WE(1).Potential (V)	Index
	0.202484	10.9587	-1.05438e-06	1	0.201782	1
	0.204926	10.9913	9.99969e-06	1	0.204681	2
	0.207367	11.0238	9.99969e-05	1	0.206421	3
	0.209808	11.0563	5.34973e-05	1	0.209442	4
	0.21225	11.0889	3.69843e-05	1	0.211731	5
	0.214691	11.1214	3.479e-05	1	0.214081	6
	0.217133	11.1539	3.78052e-05	1	0.216614	7
	0.219574	11.1865	3.87573e-05	1	0.218842	8
	0.222015	11.219	3.92181e-05	1	0.221588	9
	0.224457	11.2515	4.01917e-05	1	0.223785	10
	0.226898	11.2841	4.05273e-05	1	0.226379	11
	0.22934	11.3166	4.04358e-05	1	0.229095	12
	0.231781	11.3491	4.1687e-05	1	0.231415	13
	0.234222	11.3817	4.10461e-05	1	0.233582	14
	0.236664	11.4142	4.15344e-05	1	0.23587	15
	0.239105	11.4467	4.20837e-05	1	0.238647	16
	0.241547	11.4793	4.18701e-05	1	0.240723	17
	0.243988	11.5118	4.26025e-05	1	0.243225	18
	0.246429	11.5443	4.23584e-05	1	0.246063	19
	0.248871	11.5769	4.22363e-05	1	0.248047	20
	0.251312	11.6094	4.31519e-05	1	0.250641	21
	0.253754	11.6419	4.22058e-05	1	0.25296	22
	0.256195	11.6745	4.32434e-05	1	0.255768	23
	0.258636	11.707	4.31213e-05	1	0.257935	24
	0.261078	11.7395	4.26636e-05	1	0.260315	25
	0.263519	11.7721	4.31519e-05	1	0.262878	26
	0.265961	11.8046	4.29688e-05	1	0.265594	27
	0.268402	11.8371	4.27551e-05	1	0.268036	28
	0.270844	11.8697	4.35791e-05	1	0.270416	29
	0.273285	11.9022	4.26941e-05	1	0.272583	30
	0.275726	11.9347	4.32129e-05	1	0.274872	31
	0.278168	11.9673	4.35486e-05	1	0.277649	32
	0.280609	11.9998	4.29688e-05	1	0.279968	33
	0.283051	12.0323	4.36401e-05	1	0.282257	34
	0.285492	12.0649	4.33655e-05	1	0.284973	35
	0.287933	12.0974	4.30908e-05	1	0.287537	36
	0.290375	12.1299	4.38232e-05	1	0.28952	37
	0.292816	12.1625	4.29077e-05	1	0.292175	38
	0.295258	12.195	4.40063e-05	1	0.294647	39
	0.297699	12.2275	4.37927e-05	1	0.296814	40
	0.30014	12.2601	4.31519e-05	1	0.299469	41
	0.302582	12.2926	4.38232e-05	1	0.301666	42
	0.305023	12.3251	4.35486e-05	1	0.304321	43
	0.307465	12.3577	4.33044e-05	1	0.306793	44
	0.309906	12.3902	4.40979e-05	1	0.309265	45
	0.312347	12.4227	4.31824e-05	1	0.311523	46
	0.314789	12.4553	4.41284e-05	1	0.314331	47
	0.31723	12.4878	4.38538e-05	1	0.316315	48
	0.319672	12.5203	4.3335e-05	1	0.319092	49
	0.322113	12.5529	4.39758e-05	1	0.321533	50
	0.324554	12.5854	4.37622e-05	1	0.324036	51
	0.326996	12.618	4.3457e-05	1	0.326508	52
	0.329437	12.6505	4.41895e-05	1	0.328461	53
	0.331879	12.683	4.33044e-05	1	0.331207	54
	0.33432	12.7156	4.422e-05	1	0.333771	55
	0.336761	12.7481	4.40369e-05	1	0.336212	56
	0.339203	12.7806	4.3335e-05	1	0.338684	57
	0.341644	12.8132	4.40979e-05	1	0.340759	58
	0.344086	12.8457	4.38538e-05	1	0.343262	59
	0.346527	12.8782	4.35181e-05	1	0.345642	60
	0.348969	12.9108	4.422e-05	1	0.348206	61
	0.35141	12.9433	4.3457e-05	1	0.350372	62
	0.353851	12.9758	4.38232e-05	1	0.353241	63
	0.356293	13.0084	4.40063e-05	1	0.355469	64
	0.358734	13.0409	4.35181e-05	1	0.358032	65
	0.361176	13.0734	4.41589e-05	1	0.360229	66
	0.363617	13.106	4.39758e-05	1	0.363098	67
	0.366058	13.1385	4.37012e-05	1	0.365417	68
	0.3685	13.171	4.44031e-05	1	0.367706	69
	0.370941	13.2036	4.36096e-05	1	0.370087	70
	0.373383	13.2361	4.4342e-05	1	0.372528	71
	0.375824	13.2686	4.4281e-05	1	0.374756	72
	0.378265	13.3012	4.37012e-05	1	0.377655	73
	0.380707	13.3337	4.44641e-05	1	0.379913	74
	0.383148	13.3662	4.41284e-05	1	0.382446	75
	0.38559	13.3988	4.38232e-05	1	0.384583	76
	0.388031	13.4313	4.45557e-05	1	0.387512	77
	0.390472	13.4638	4.37622e-05	1	0.390076	78
	0.392914	13.4964	4.40979e-05	1	0.391937	79
	0.395355	13.5289	4.4342e-05	1	0.39447	80
	0.397797	13.5614	4.39758e-05	1	0.397278	81
	0.400238	13.594	4.46167e-05	1	0.3992	82
	0.402679	13.6265	4.42505e-05	1	0.401917	83
	0.405121	13.659	4.40979e-05	1	0.404327	84
	0.407562	13.6916	4.47998e-05	1	0.406677	85
	0.410004	13.7241	4.40369e-05	1	0.409241	86
	0.412445	13.7566	4.48608e-05	1	0.411285	87
	0.414886	13.7892	4.46777e-05	1	0.414093	88
	0.417328	13.8217	4.422e-05	1	0.416412	89
	0.419769	13.8542	4.48303e-05	1	0.419281	90
	0.422211	13.8868	4.46167e-05	1	0.421478	91
	0.424652	13.9193	4.45251e-05	1	0.423859	92
	0.427094	13.9518	4.51355e-05	1	0.425995	93
	0.429535	13.9844	4.45557e-05	1	0.428497	94
	0.431976	14.0169	4.48608e-05	1	0.430817	95
	0.434418	14.0494	4.50745e-05	1	0.43338	96
	0.436859	14.082	4.47693e-05	1	0.435669	97
	0.439301	14.1145	4.54407e-05	1	0.438232	98
	0.441742	14.147	4.51355e-05	1	0.440704	99
	0.444183	14.1796	4.50745e-05	1	0.443115	100
	0.446625	14.2121	4.5929e-05	1	0.44577	101
	0.449066	14.2447	4.53186e-05	1	0.448303	102
	0.451508	14.2772	4.61121e-05	1	0.45047	103
	0.453949	14.3097	4.61121e-05	1	0.452667	104
	0.45639	14.3423	4.56848e-05	1	0.455414	105
	0.458832	14.3748	4.65088e-05	1	0.457642	106
	0.461273	14.4073	4.62952e-05	1	0.460205	107
	0.463715	14.4399	4.64172e-05	1	0.46283	108
	0.466156	14.4724	4.71191e-05	1	0.465271	109
	0.468597	14.5049	4.66919e-05	1	0.467682	110
	0.471039	14.5375	4.74548e-05	1	0.470245	111
	0.47348	14.57	4.76074e-05	1	0.472321	112
	0.475922	14.6025	4.73938e-05	1	0.475006	113
	0.478363	14.6351	4.84009e-05	1	0.4776	114
	0.480804	14.6676	4.82788e-05	1	0.479767	115
	0.483246	14.7001	4.84314e-05	1	0.482452	116
	0.485687	14.7327	4.93774e-05	1	0.484924	117
	0.488129	14.7652	4.91333e-05	1	0.487122	118
	0.49057	14.7977	5.01404e-05	1	0.489624	119
	0.493011	14.8303	5.03845e-05	1	0.491974	120
	0.495453	14.8628	5.04456e-05	1	0.494537	121
	0.497894	14.8953	5.16052e-05	1	0.496613	122
	0.500336	14.9279	5.17883e-05	1	0.499023	123
	0.502777	14.9604	5.23376e-05	1	0.501831	124
	0.505219	14.9929	5.34363e-05	1	0.504211	125
	0.50766	15.0255	5.34668e-05	1	0.506561	126
	0.510101	15.058	5.53284e-05	1	0.509125	127
	0.512543	15.0905	5.5481e-05	1	0.511414	128
	0.514984	15.1231	5.59998e-05	1	0.51416	129
	0.517426	15.1556	5.70068e-05	1	0.516113	130
	0.519867	15.1881	5.76477e-05	1	0.51886	131
	0.522308	15.2207	5.87158e-05	1	0.521332	132
	0.52475	15.2532	6.02417e-05	1	0.523865	133
	0.527191	15.2857	6.08215e-05	1	0.525909	134
	0.529633	15.3183	6.28662e-05	1	0.528625	135
	0.532074	15.3508	6.40259e-05	1	0.530762	136
	0.534515	15.3833	6.5033e-05	1	0.53302	137
	0.536957	15.4159	6.71082e-05	1	0.535645	138
	0.539398	15.4484	6.82983e-05	1	0.538239	139
	0.54184	15.4809	6.98853e-05	1	0.540863	140
	0.544281	15.5135	7.2052e-05	1	0.543488	141
	0.546722	15.546	7.33032e-05	1	0.545654	142
	0.549164	15.5785	7.51953e-05	1	0.548096	143
	0.551605	15.6111	7.72095e-05	1	0.550262	144
	0.554047	15.6436	7.91016e-05	1	0.552734	145
	0.556488	15.6761	8.16956e-05	1	0.555328	146
	0.558929	15.7087	8.34656e-05	1	0.558105	147
	0.561371	15.7412	8.57544e-05	1	0.56012	148
	0.563812	15.7737	8.84705e-05	1	0.562714	149
	0.566254	15.8063	9.01794e-05	1	0.565002	150
	0.568695	15.8388	9.32922e-05	1	0.567535	151
	0.571136	15.8714	9.552e-05	1	0.569916	152
	0.573578	15.9039	9.75647e-05	1	0.572479	153
	0.576019	15.9364	0.000100616	1	0.574982	154
	0.578461	15.969	0.000102661	1	0.577179	155
	0.580902	16.0015	0.000105164	1	0.579895	156
	0.583344	16.034	0.000108032	1	0.582306	157
	0.585785	16.0666	0.000109955	1	0.583954	158
	0.588226	16.0991	0.000112427	1	0.587219	159
	0.590668	16.1316	0.000114746	1	0.588989	160
	0.593109	16.1642	0.000116791	1	0.591553	161
	0.595551	16.1967	0.000119568	1	0.594025	162
	0.597992	16.2292	0.000121246	1	0.596741	163
	0.600433	16.2618	0.00012326	1	0.598907	164
	0.602875	16.2943	0.000125549	1	0.601196	165
	0.605316	16.3268	0.00012677	1	0.604156	166
	0.607758	16.3594	0.000128906	1	0.60672	167
	0.610199	16.3919	0.000130188	1	0.608917	168
	0.61264	16.4244	0.000131195	1	0.611542	169
	0.615082	16.457	0.000132721	1	0.613953	170
	0.617523	16.4895	0.000133209	1	0.616211	171
	0.619965	16.522	0.000133911	1	0.618561	172
	0.622406	16.5546	0.000134674	1	0.621094	173
	0.624847	16.5871	0.000134674	1	0.623749	174
	0.627289	16.6196	0.000135864	1	0.626007	175
	0.62973	16.6522	0.000135132	1	0.628204	176
	0.632172	16.6847	0.00013443	1	0.631165	177
	0.634613	16.7172	0.000134308	1	0.633179	178
	0.637054	16.7498	0.000133026	1	0.635559	179
	0.639496	16.7823	0.00013208	1	0.638306	180
	0.641937	16.8148	0.000131378	1	0.640808	181
	0.644379	16.8474	0.000129486	1	0.642975	182
	0.64682	16.8799	0.000128448	1	0.645599	183
	0.649261	16.9124	0.000126617	1	0.647888	184
	0.651703	16.945	0.000124512	1	0.650146	185
	0.654144	16.9775	0.000122925	1	0.652863	186
	0.656586	17.01	0.000120453	1	0.655304	187
	0.659027	17.0426	0.000118317	1	0.657745	188
	0.661469	17.0751	0.000116241	1	0.65921	189
	0.66391	17.1076	0.000113647	1	0.66272	190
	0.666351	17.1402	0.000111206	1	0.665009	191
	0.668793	17.1727	0.000108765	1	0.667633	192
	0.671234	17.2052	0.000106079	1	0.6698	193
	0.673676	17.2378	0.000104065	1	0.672241	194
	0.676117	17.2703	0.000101166	1	0.674866	195
	0.678558	17.3028	9.87854e-05	1	0.676971	196
	0.681	17.3354	9.66492e-05	1	0.679718	197
	0.683441	17.3679	9.38416e-05	1	0.682037	198
	0.685883	17.4004	9.19495e-05	1	0.68457	199
	0.688324	17.433	8.95386e-05	1	0.686981	200
	0.690765	17.4655	8.69141e-05	1	0.689606	201
	0.693207	17.4981	8.52661e-05	1	0.691742	202
	0.695648	17.5306	8.27942e-05	1	0.694427	203
	0.69809	17.5631	8.09326e-05	1	0.696533	204
	0.700531	17.5957	7.92847e-05	1	0.699188	205
	0.702972	17.6282	7.71179e-05	1	0.701294	206
	0.705414	17.6607	7.54089e-05	1	0.703796	207
	0.707855	17.6933	7.37305e-05	1	0.706421	208
	0.710297	17.7258	7.19299e-05	1	0.708893	209
	0.712738	17.7583	7.09839e-05	1	0.711426	210
	0.715179	17.7909	6.92444e-05	1	0.713684	211
	0.717621	17.8234	6.80847e-05	1	0.716278	212
	0.720062	17.8559	6.71387e-05	1	0.718719	213
	0.722504	17.8885	6.56128e-05	1	0.721069	214
	0.724945	17.921	6.49414e-05	1	0.723846	215
	0.727386	17.9535	6.37512e-05	1	0.725952	216
	0.729828	17.9861	6.2561e-05	1	0.727722	217
	0.732269	18.0186	6.21948e-05	1	0.730499	218
	0.734711	18.0511	6.10046e-05	1	0.733093	219
	0.737152	18.0837	6.04858e-05	1	0.735657	220
	0.739594	18.1162	5.99365e-05	1	0.738159	221
	0.742035	18.1487	5.89294e-05	1	0.74115	222
	0.744476	18.1813	5.84106e-05	1	0.742798	223
	0.746918	18.2138	5.78613e-05	1	0.745361	224
	0.749359	18.2463	5.7312e-05	1	0.747498	225
	0.751801	18.2789	5.7251e-05	1	0.750427	226
	0.754242	18.3114	5.6488e-05	1	0.753174	227
	0.756683	18.3439	5.61523e-05	1	0.755005	228
	0.759125	18.3765	5.60608e-05	1	0.757141	229
	0.761566	18.409	5.55115e-05	1	0.759583	230
	0.764008	18.4415	5.5603e-05	1	0.761719	231
	0.766449	18.4741	5.52063e-05	1	0.764771	232
	0.76889	18.5066	5.48096e-05	1	0.767212	233
	0.771332	18.5391	5.49622e-05	1	0.769348	234
	0.773773	18.5717	5.43213e-05	1	0.77179	235
	0.776215	18.6042	5.43823e-05	1	0.774841	236
	0.778656	18.6367	5.5542e-05	1	0.777283	237
	0.781097	18.6693	5.42603e-05	1	0.778809	238
	0.783539	18.7018	5.42603e-05	1	0.781555	239
	0.78598	18.7343	5.3772e-05	1	0.783691	240
	0.788422	18.7669	5.33752e-05	1	0.785522	241
	0.790863	18.7994	5.3772e-05	1	0.788879	242
	0.793304	18.8319	5.33142e-05	1	0.791321	243
	0.795746	18.8645	5.35583e-05	1	0.793762	244
	0.798187	18.897	5.36804e-05	1	0.796509	245
	0.800629	18.9295	5.34973e-05	1	0.798645	246
	0.80307	18.9621	5.3894e-05	1	0.800781	247
	0.805511	18.9946	5.35889e-05	1	0.803528	248
	0.807953	19.0271	5.34363e-05	1	0.805664	249
	0.810394	19.0597	5.39856e-05	1	0.808411	250
	0.812836	19.0922	5.36804e-05	1	0.810852	251
	0.815277	19.1248	5.39551e-05	1	0.813293	252
	0.817719	19.1573	5.41687e-05	1	0.816345	253
	0.82016	19.1898	5.40161e-05	1	0.818481	254
	0.822601	19.2224	5.40161e-05	1	0.821533	255
	0.825043	19.2549	5.41077e-05	1	0.823669	256
	0.827484	19.2874	5.41992e-05	1	0.825806	257
	0.829926	19.32	5.4718e-05	1	0.827637	258
	0.832367	19.3525	5.44739e-05	1	0.830383	259
	0.834808	19.385	5.48706e-05	1	0.833435	260
	0.83725	19.4176	5.50842e-05	1	0.835266	261
	0.839691	19.4501	5.50842e-05	1	0.838013	262
	0.842133	19.4826	5.55725e-05	1	0.840759	263
	0.844574	19.5152	5.55115e-05	1	0.84259	264
	0.847015	19.5477	5.56946e-05	1	0.844727	265
	0.849457	19.5802	5.6366e-05	1	0.847168	266
	0.851898	19.6128	5.60608e-05	1	0.85022	267
	0.85434	19.6453	5.65796e-05	1	0.852966	268
	0.856781	19.6778	5.69763e-05	1	0.854797	269
	0.859222	19.7104	5.70679e-05	1	0.857849	270
	0.861664	19.7429	5.7373e-05	1	0.859985	271
	0.864105	19.7754	5.75867e-05	1	0.861816	272
	0.866547	19.808	5.79224e-05	1	0.864868	273
	0.868988	19.8405	5.86548e-05	1	0.866699	274
	0.871429	19.873	5.85938e-05	1	0.869446	275
	0.873871	19.9056	5.92346e-05	1	0.872192	276
	0.876312	19.9381	5.96619e-05	1	0.874634	277
	0.878754	19.9706	5.99976e-05	1	0.876465	278
	0.881195	20.0032	6.07605e-05	1	0.879211	279
	0.883636	20.0357	6.09436e-05	1	0.881653	280
	0.886078	20.0682	6.14319e-05	1	0.883179	281
	0.888519	20.1008	6.23169e-05	1	0.886536	282
	0.890961	20.1333	6.23474e-05	1	0.889893	283
	0.893402	20.1658	6.32629e-05	1	0.891113	284
	0.895844	20.1984	6.38428e-05	1	0.895386	285
	0.898285	20.2309	6.43921e-05	1	0.895691	286
	0.900726	20.2634	6.50635e-05	1	0.899048	287
	0.903168	20.296	6.56433e-05	1	0.901184	288
	0.905609	20.3285	6.63147e-05	1	0.90332	289
	0.908051	20.361	6.74744e-05	1	0.905151	290
	0.910492	20.3936	6.78101e-05	1	0.908508	291
	0.912933	20.4261	6.89392e-05	1	0.91156	292
	0.915375	20.4586	6.98547e-05	1	0.913086	293
	0.917816	20.4912	7.05872e-05	1	0.915833	294
	0.920258	20.5237	7.18079e-05	1	0.917969	295
	0.922699	20.5562	7.26013e-05	1	0.92041	296
	0.92514	20.5888	7.35474e-05	1	0.922546	297
	0.927582	20.6213	7.49512e-05	1	0.925293	298
	0.930023	20.6538	7.56531e-05	1	0.927734	299
	0.932465	20.6864	7.71179e-05	1	0.930481	300
	0.934906	20.7189	7.83081e-05	1	0.932617	301
	0.937347	20.7515	7.95593e-05	1	0.935974	302
	0.939789	20.784	8.11157e-05	1	0.93811	303
	0.94223	20.8165	8.21533e-05	1	0.940552	304
	0.944672	20.8491	8.35571e-05	1	0.942688	305
	0.947113	20.8816	8.53882e-05	1	0.945129	306
	0.949554	20.9141	8.64563e-05	1	0.947266	307
	0.951996	20.9467	8.84094e-05	1	0.951233	308
	0.954437	20.9792	9.01184e-05	1	0.952148	309
	0.956879	21.0117	9.18579e-05	1	0.953979	310
	0.95932	21.0443	9.40247e-05	1	0.957336	311
	0.961761	21.0768	9.56726e-05	1	0.960083	312
	0.964203	21.1093	9.76563e-05	1	0.961609	313
	0.966644	21.1419	0.000100128	1	0.964355	314
	0.969086	21.1744	0.000101898	1	0.966797	315
	0.971527	21.2069	0.000104492	1	0.968323	316
	0.973969	21.2395	0.000106873	1	0.97168	317
	0.97641	21.272	0.000109375	1	0.974426	318
	0.978851	21.3045	0.000111908	1	0.975342	319
	0.981293	21.3371	0.000114502	1	0.979309	320
	0.983734	21.3696	0.00011731	1	0.981445	321
	0.986176	21.4021	0.000120636	1	0.983887	322
	0.988617	21.4347	0.000123352	1	0.986633	323
	0.991058	21.4672	0.000126862	1	0.98877	324
	0.9935	21.4997	0.000130188	1	0.991211	325
	0.995941	21.5323	0.000133728	1	0.993042	326
	0.998383	21.5648	0.000137634	1	0.996399	327
	1.00082	21.5973	0.000141174	1	0.99823	328
	0.998383	21.6299	0.000101105	1	0.996094	329
	0.995941	21.6624	7.71179e-05	1	0.993347	330
	0.9935	21.6949	5.9845e-05	1	0.991821	331
	0.991058	21.7275	4.76685e-05	1	0.989075	332
	0.988617	21.76	3.78479e-05	1	0.986938	333
	0.986176	21.7925	3.00629e-05	1	0.983887	334
	0.983734	21.8251	2.36816e-05	1	0.981445	335
	0.981293	21.8576	1.80145e-05	1	0.979614	336
	0.978851	21.8901	1.32996e-05	1	0.976868	337
	0.97641	21.9227	9.65881e-06	1	0.974121	338
	0.973969	21.9552	5.33142e-06	1	0.97168	339
	0.971527	21.9877	2.24304e-06	1	0.969238	340
	0.969086	22.0203	-8.08716e-07	1	0.966797	341
	0.966644	22.0528	-3.48816e-06	1	0.964355	342
	0.964203	22.0853	-5.86243e-06	1	0.961609	343
	0.961761	22.1179	-8.22754e-06	1	0.958862	344
	0.95932	22.1504	-1.0199e-05	1	0.956726	345
	0.956879	22.1829	-1.19354e-05	1	0.95459	346
	0.954437	22.2155	-1.34125e-05	1	0.952148	347
	0.951996	22.248	-1.52222e-05	1	0.950012	348
	0.949554	22.2805	-1.68274e-05	1	0.94696	349
	0.947113	22.3131	-1.84418e-05	1	0.945129	350
	0.944672	22.3456	-1.96503e-05	1	0.942383	351
	0.94223	22.3782	-2.09229e-05	1	0.939636	352
	0.939789	22.4107	-2.19299e-05	1	0.9375	353
	0.937347	22.4432	-2.28241e-05	1	0.935059	354
	0.934906	22.4758	-2.42279e-05	1	0.931702	355
	0.932465	22.5083	-2.47253e-05	1	0.930176	356
	0.930023	22.5408	-2.55951e-05	1	0.928345	357
	0.927582	22.5734	-2.63336e-05	1	0.925598	358
	0.92514	22.6059	-2.68402e-05	1	0.923157	359
	0.922699	22.6384	-2.76093e-05	1	0.921021	360
	0.920258	22.671	-2.81616e-05	1	0.918884	361
	0.917816	22.7035	-2.84698e-05	1	0.915833	362
	0.915375	22.736	-2.92786e-05	1	0.913086	363
	0.912933	22.7686	-2.94922e-05	1	0.91095	364
	0.910492	22.8011	-2.98767e-05	1	0.909119	365
	0.908051	22.8336	-3.02856e-05	1	0.906372	366
	0.905609	22.8662	-3.04657e-05	1	0.90332	367
	0.903168	22.8987	-3.08838e-05	1	0.900269	368
	0.900726	22.9312	-3.10974e-05	1	0.898743	369
	0.898285	22.9638	-3.09174e-05	1	0.896606	370
	0.895844	22.9963	-3.16833e-05	1	0.89386	371
	0.893402	23.0288	-3.16101e-05	1	0.892334	372
	0.890961	23.0614	-3.19122e-05	1	0.889282	373
	0.888519	23.0939	-3.21381e-05	1	0.88562	374
	0.886078	23.1264	-3.20892e-05	1	0.884399	375
	0.883636	23.159	-3.23029e-05	1	0.882874	376
	0.881195	23.1915	-3.24188e-05	1	0.878296	377
	0.878754	23.224	-3.237e-05	1	0.876465	378
	0.876312	23.2566	-3.27637e-05	1	0.874023	379
	0.873871	23.2891	-3.25104e-05	1	0.872192	380
	0.871429	23.3216	-3.26691e-05	1	0.868835	381
	0.868988	23.3542	-3.2785e-05	1	0.866394	382
	0.866547	23.3867	-3.26385e-05	1	0.863953	383
	0.864105	23.4192	-3.28217e-05	1	0.862427	384
	0.861664	23.4518	-3.27759e-05	1	0.859375	385
	0.859222	23.4843	-3.24066e-05	1	0.857849	386
	0.856781	23.5168	-3.29926e-05	1	0.854797	387
	0.85434	23.5494	-3.27362e-05	1	0.852356	388
	0.851898	23.5819	-3.29041e-05	1	0.849915	389
	0.849457	23.6144	-3.29865e-05	1	0.847778	390
	0.847015	23.647	-3.28583e-05	1	0.844116	391
	0.844574	23.6795	-3.30475e-05	1	0.842896	392
	0.842133	23.712	-3.2962e-05	1	0.840149	393
	0.839691	23.7446	-3.28552e-05	1	0.837402	394
	0.83725	23.7771	-3.32611e-05	1	0.835266	395
	0.834808	23.8096	-3.29071e-05	1	0.83313	396
	0.832367	23.8422	-3.30139e-05	1	0.830078	397
	0.829926	23.8747	-3.31024e-05	1	0.827332	398
	0.827484	23.9072	-3.29254e-05	1	0.825806	399
	0.825043	23.9398	-3.32001e-05	1	0.822754	400
	0.822601	23.9723	-3.30627e-05	1	0.820313	401
	0.82016	24.0049	-3.27271e-05	1	0.817871	402
	0.817719	24.0374	-3.33313e-05	1	0.815735	403
	0.815277	24.0699	-3.30994e-05	1	0.812988	404
	0.812836	24.1025	-3.32458e-05	1	0.810547	405
	0.810394	24.135	-3.34015e-05	1	0.808716	406
	0.807953	24.1675	-3.32214e-05	1	0.805969	407
	0.805511	24.2001	-3.35602e-05	1	0.803528	408
	0.80307	24.2326	-3.34656e-05	1	0.800781	409
	0.800629	24.2651	-3.34412e-05	1	0.79895	410
	0.798187	24.2977	-3.39142e-05	1	0.796204	411
	0.795746	24.3302	-3.35907e-05	1	0.793152	412
	0.793304	24.3627	-3.38074e-05	1	0.791626	413
	0.790863	24.3953	-3.39569e-05	1	0.788269	414
	0.788422	24.4278	-3.38379e-05	1	0.786438	415
	0.78598	24.4603	-3.41827e-05	1	0.783997	416
	0.783539	24.4929	-3.41705e-05	1	0.782166	417
	0.781097	24.5254	-3.40759e-05	1	0.779419	418
	0.778656	24.5579	-3.46924e-05	1	0.777588	419
	0.776215	24.5905	-3.44879e-05	1	0.774231	420
	0.773773	24.623	-3.48053e-05	1	0.77179	421
	0.771332	24.6555	-3.49487e-05	1	0.769348	422
	0.76889	24.6881	-3.48755e-05	1	0.766907	423
	0.766449	24.7206	-3.53027e-05	1	0.764771	424
	0.764008	24.7531	-3.53302e-05	1	0.762024	425
	0.761566	24.7857	-3.53912e-05	1	0.759277	426
	0.759125	24.8182	-3.60016e-05	1	0.757141	427
	0.756683	24.8507	-3.58002e-05	1	0.754395	428
	0.754242	24.8833	-3.61145e-05	1	0.752869	429
	0.751801	24.9158	-3.64624e-05	1	0.750122	430
	0.749359	24.9483	-3.65051e-05	1	0.747803	431
	0.746918	24.9809	-3.69507e-05	1	0.745392	432
	0.744476	25.0134	-3.70117e-05	1	0.742889	433
	0.742035	25.0459	-3.68805e-05	1	0.740662	434
	0.739594	25.0785	-3.78174e-05	1	0.73822	435
	0.737152	25.111	-3.77533e-05	1	0.735748	436
	0.734711	25.1435	-3.83087e-05	1	0.73291	437
	0.732269	25.1761	-3.86505e-05	1	0.730255	438
	0.729828	25.2086	-3.87817e-05	1	0.728333	439
	0.727386	25.2411	-3.95233e-05	1	0.725586	440
	0.724945	25.2737	-3.97278e-05	1	0.723724	441
	0.722504	25.3062	-4.01031e-05	1	0.720764	442
	0.720062	25.3387	-4.07318e-05	1	0.718018	443
	0.717621	25.3713	-4.0387e-05	1	0.716309	444
	0.715179	25.4038	-4.09668e-05	1	0.713562	445
	0.712738	25.4363	-4.151e-05	1	0.710907	446
	0.710297	25.4689	-4.1748e-05	1	0.70874	447
	0.707855	25.5014	-4.26849e-05	1	0.706512	448
	0.705414	25.5339	-4.30847e-05	1	0.70401	449
	0.702972	25.5665	-4.34021e-05	1	0.701538	450
	0.700531	25.599	-4.47083e-05	1	0.69928	451
	0.69809	25.6316	-4.5105e-05	1	0.696777	452
	0.695648	25.6641	-4.62341e-05	1	0.694214	453
	0.693207	25.6966	-4.70886e-05	1	0.692505	454
	0.690765	25.7292	-4.7821e-05	1	0.689209	455
	0.688324	25.7617	-4.91943e-05	1	0.686768	456
	0.685883	25.7942	-4.90723e-05	1	0.684814	457
	0.683441	25.8268	-5.09033e-05	1	0.682098	458
	0.681	25.8593	-5.25818e-05	1	0.679382	459
	0.678558	25.8918	-5.37415e-05	1	0.67691	460
	0.676117	25.9244	-5.53894e-05	1	0.674835	461
	0.673676	25.9569	-5.68848e-05	1	0.672455	462
	0.671234	25.9894	-5.80444e-05	1	0.669952	463
	0.668793	26.022	-6.00891e-05	1	0.66748	464
	0.666351	26.0545	-6.14929e-05	1	0.664948	465
	0.66391	26.087	-6.29272e-05	1	0.662537	466
	0.661469	26.1196	-6.53992e-05	1	0.660248	467
	0.659027	26.1521	-6.69556e-05	1	0.657349	468
	0.656586	26.1846	-6.93054e-05	1	0.655396	469
	0.654144	26.2172	-7.15027e-05	1	0.652954	470
	0.651703	26.2497	-7.34253e-05	1	0.650177	471
	0.649261	26.2822	-7.62329e-05	1	0.647949	472
	0.64682	26.3148	-7.83997e-05	1	0.645233	473
	0.644379	26.3473	-8.08105e-05	1	0.642944	474
	0.641937	26.3798	-8.38623e-05	1	0.640411	475
	0.639496	26.4124	-8.59985e-05	1	0.638306	476
	0.637054	26.4449	-8.88672e-05	1	0.635742	477
	0.634613	26.4774	-9.17969e-05	1	0.63327	478
	0.632172	26.51	-9.42078e-05	1	0.630707	479
	0.62973	26.5425	-9.74121e-05	1	0.628174	480
	0.627289	26.575	-0.000100006	1	0.62616	481
	0.624847	26.6076	-0.000103577	1	0.623596	482
	0.622406	26.6401	-0.000106598	1	0.62088	483
	0.619965	26.6726	-0.000108704	1	0.618225	484
	0.617523	26.7052	-0.000111725	1	0.61618	485
	0.615082	26.7377	-0.000114441	1	0.61377	486
	0.61264	26.7702	-0.000116577	1	0.611328	487
	0.610199	26.8028	-0.000119507	1	0.608612	488
	0.607758	26.8353	-0.000121429	1	0.606323	489
	0.605316	26.8678	-0.000123779	1	0.60379	490
	0.602875	26.9004	-0.00012619	1	0.60141	491
	0.600433	26.9329	-0.000127411	1	0.598969	492
	0.597992	26.9654	-0.000129181	1	0.596802	493
	0.595551	26.998	-0.000130585	1	0.594391	494
	0.593109	27.0305	-0.000131256	1	0.591858	495
	0.590668	27.063	-0.000132477	1	0.589508	496
	0.588226	27.0956	-0.000132568	1	0.586823	497
	0.585785	27.1281	-0.000132446	1	0.584808	498
	0.583344	27.1606	-0.000132965	1	0.58194	499
	0.580902	27.1932	-0.000131958	1	0.579407	500
	0.578461	27.2257	-0.000131531	1	0.576782	501
	0.576019	27.2583	-0.000130432	1	0.574768	502
	0.573578	27.2908	-0.000128632	1	0.572388	503
	0.571136	27.3233	-0.000127411	1	0.569489	504
	0.568695	27.3559	-0.000124969	1	0.567719	505
	0.566254	27.3884	-0.000122772	1	0.565002	506
	0.563812	27.4209	-0.000120636	1	0.562653	507
	0.561371	27.4535	-0.000117157	1	0.560211	508
	0.558929	27.486	-0.000114471	1	0.55777	509
	0.556488	27.5185	-0.000111359	1	0.555389	510
	0.554047	27.5511	-0.000107727	1	0.55304	511
	0.551605	27.5836	-0.000104828	1	0.55011	512
	0.549164	27.6161	-0.000101013	1	0.547821	513
	0.546722	27.6487	-9.73511e-05	1	0.545685	514
	0.544281	27.6812	-9.4574e-05	1	0.543304	515
	0.54184	27.7137	-9.07898e-05	1	0.540253	516
	0.539398	27.7463	-8.79822e-05	1	0.538086	517
	0.536957	27.7788	-8.48694e-05	1	0.535889	518
	0.534515	27.8113	-8.14819e-05	1	0.5336	519
	0.532074	27.8439	-7.92542e-05	1	0.531006	520
	0.529633	27.8764	-7.60803e-05	1	0.528442	521
	0.527191	27.9089	-7.3761e-05	1	0.525909	522
	0.52475	27.9415	-7.17773e-05	1	0.523254	523
	0.522308	27.974	-6.89392e-05	1	0.520996	524
	0.519867	28.0065	-6.72913e-05	1	0.518738	525
	0.517426	28.0391	-6.54602e-05	1	0.516479	526
	0.514984	28.0716	-6.33545e-05	1	0.513672	527
	0.512543	28.1041	-6.23474e-05	1	0.511414	528
	0.510101	28.1367	-6.05774e-05	1	0.508881	529
	0.50766	28.1692	-5.896e-05	1	0.506592	530
	0.505219	28.2017	-5.84106e-05	1	0.504272	531
	0.502777	28.2343	-5.67932e-05	1	0.502075	532
	0.500336	28.2668	-5.62439e-05	1	0.499359	533
	0.497894	28.2993	-5.53589e-05	1	0.497406	534
	0.495453	28.3319	-5.40771e-05	1	0.493713	535
	0.493011	28.3644	-5.40771e-05	1	0.491913	536
	0.49057	28.3969	-5.2887e-05	1	0.489319	537
	0.488129	28.4295	-5.25208e-05	1	0.487305	538
	0.485687	28.462	-5.22461e-05	1	0.484711	539
	0.483246	28.4945	-5.11475e-05	1	0.482147	540
	0.480804	28.5271	-5.11475e-05	1	0.479736	541
	0.478363	28.5596	-5.07202e-05	1	0.477295	542
	0.475922	28.5921	-4.99573e-05	1	0.474731	543
	0.47348	28.6247	-5.03235e-05	1	0.472412	544
	0.471039	28.6572	-4.95605e-05	1	0.470001	545
	0.468597	28.6897	-4.93469e-05	1	0.467499	546
	0.466156	28.7223	-4.95911e-05	1	0.464752	547
	0.463715	28.7548	-4.87976e-05	1	0.462616	548
	0.461273	28.7873	-4.89197e-05	1	0.460266	549
	0.458832	28.8199	-4.87976e-05	1	0.457611	550
	0.45639	28.8524	-4.81567e-05	1	0.455292	551
	0.453949	28.885	-4.8645e-05	1	0.452972	552
	0.451508	28.9175	-4.80347e-05	1	0.450531	553
	0.449066	28.95	-4.83704e-05	1	0.448151	554
	0.446625	28.9826	-4.84314e-05	1	0.445435	555
	0.444183	29.0151	-4.76074e-05	1	0.443817	556
	0.441742	29.0476	-4.79736e-05	1	0.440796	557
	0.439301	29.0802	-4.79736e-05	1	0.438293	558
	0.436859	29.1127	-4.74548e-05	1	0.436005	559
	0.434418	29.1452	-4.80347e-05	1	0.433563	560
	0.431976	29.1778	-4.74548e-05	1	0.431061	561
	0.429535	29.2103	-4.73633e-05	1	0.428619	562
	0.427094	29.2428	-4.7821e-05	1	0.426422	563
	0.424652	29.2754	-4.48303e-05	1	0.423676	564
	0.422211	29.3079	-4.73938e-05	1	0.421204	565
	0.419769	29.3404	-4.7699e-05	1	0.419037	566
	0.417328	29.373	-4.74243e-05	1	0.416443	567
	0.414886	29.4055	-4.82788e-05	1	0.414063	568
	0.412445	29.438	-4.76074e-05	1	0.411835	569
	0.410004	29.4706	-4.78516e-05	1	0.409149	570
	0.407562	29.5031	-4.80042e-05	1	0.406311	571
	0.405121	29.5356	-4.74243e-05	1	0.404297	572
	0.402679	29.5682	-4.77295e-05	1	0.401825	573
	0.400238	29.6007	-4.76685e-05	1	0.399475	574
	0.397797	29.6332	-4.73022e-05	1	0.397034	575
	0.395355	29.6658	-4.79126e-05	1	0.394653	576
	0.392914	29.6983	-4.73022e-05	1	0.391937	577
	0.390472	29.7308	-4.73022e-05	1	0.389313	578
	0.388031	29.7634	-4.77905e-05	1	0.387238	579
	0.38559	29.7959	-4.72717e-05	1	0.38443	580
	0.383148	29.8284	-4.776e-05	1	0.382507	581
	0.380707	29.861	-4.776e-05	1	0.380188	582
	0.378265	29.8935	-4.72107e-05	1	0.377228	583
	0.375824	29.926	-4.80347e-05	1	0.374054	584
	0.373383	29.9586	-4.73633e-05	1	0.372284	585
	0.370941	29.9911	-4.77295e-05	1	0.369995	586
	0.3685	30.0236	-4.78516e-05	1	0.367676	587
	0.366058	30.0562	-4.73938e-05	1	0.365265	588
	0.363617	30.0887	-4.78516e-05	1	0.362885	589
	0.361176	30.1212	-4.77295e-05	1	0.360016	590
	0.358734	30.1538	-4.73633e-05	1	0.35791	591
	0.356293	30.1863	-4.81873e-05	1	0.355591	592
	0.353851	30.2188	-4.73938e-05	1	0.353241	593
	0.35141	30.2514	-4.75159e-05	1	0.350403	594
	0.348969	30.2839	-4.79736e-05	1	0.348083	595
	0.346527	30.3164	-4.74548e-05	1	0.345825	596
	0.344086	30.349	-4.79126e-05	1	0.343903	597
	0.341644	30.3815	-4.7821e-05	1	0.340973	598
	0.339203	30.414	-4.74854e-05	1	0.338501	599
	0.336761	30.4466	-4.83398e-05	1	0.336121	600
	0.33432	30.4791	-4.75159e-05	1	0.334076	601
	0.331879	30.5117	-4.81873e-05	1	0.331177	602
	0.329437	30.5442	-4.81262e-05	1	0.328674	603
	0.326996	30.5767	-4.76379e-05	1	0.326233	604
	0.324554	30.6093	-4.81567e-05	1	0.323822	605
	0.322113	30.6418	-4.80042e-05	1	0.321442	606
	0.319672	30.6743	-4.75159e-05	1	0.31897	607
	0.31723	30.7069	-4.85229e-05	1	0.316559	608
	0.314789	30.7394	-4.77905e-05	1	0.314056	609
	0.312347	30.7719	-4.84619e-05	1	0.311768	610
	0.309906	30.8045	-4.84619e-05	1	0.309235	611
	0.307465	30.837	-4.7699e-05	1	0.306885	612
	0.305023	30.8695	-4.83093e-05	1	0.304413	613
	0.302582	30.9021	-4.82788e-05	1	0.301758	614
	0.30014	30.9346	-4.776e-05	1	0.299622	615
	0.297699	30.9671	-4.8584e-05	1	0.296997	616
	0.295258	30.9997	-4.79431e-05	1	0.294617	617
	0.292816	31.0322	-4.8584e-05	1	0.292114	618
	0.290375	31.0647	-4.85535e-05	1	0.289581	619
	0.287933	31.0973	-4.78821e-05	1	0.287476	620
	0.285492	31.1298	-4.85535e-05	1	0.284576	621
	0.283051	31.1623	-4.84314e-05	1	0.282379	622
	0.280609	31.1949	-4.79126e-05	1	0.279968	623
	0.278168	31.2274	-4.88892e-05	1	0.277679	624
	0.275726	31.2599	-4.80652e-05	1	0.275208	625
	0.273285	31.2925	-4.81873e-05	1	0.272705	626
	0.270844	31.325	-4.86145e-05	1	0.270111	627
	0.268402	31.3575	-4.81262e-05	1	0.267944	628
	0.265961	31.3901	-4.86755e-05	1	0.265442	629
	0.263519	31.4226	-4.86145e-05	1	0.262817	630
	0.261078	31.4551	-4.81567e-05	1	0.260437	631
	0.258636	31.4877	-4.90417e-05	1	0.257996	632
	0.256195	31.5202	-4.81873e-05	1	0.255432	633
	0.253754	31.5527	-4.89502e-05	1	0.253021	634
	0.251312	31.5853	-4.88892e-05	1	0.250763	635
	0.248871	31.6178	-4.82788e-05	1	0.248352	636
	0.246429	31.6503	-4.88892e-05	1	0.245636	637
	0.243988	31.6829	-4.87976e-05	1	0.243225	638
	0.241547	31.7154	-4.82788e-05	1	0.241425	639
	0.239105	31.7479	-4.92859e-05	1	0.239685	640
	0.236664	31.7805	-4.83704e-05	1	0.236176	641
	0.234222	31.813	-4.87671e-05	1	0.233368	642
	0.231781	31.8455	-4.89502e-05	1	0.231323	643
	0.22934	31.8781	-4.84009e-05	1	0.228851	644
	0.226898	31.9106	-4.91333e-05	1	0.226593	645
	0.224457	31.9431	-4.88892e-05	1	0.223938	646
	0.222015	31.9757	-4.84314e-05	1	0.221375	647
	0.219574	32.0082	-4.9408e-05	1	0.218811	648
	0.217133	32.0407	-4.84314e-05	1	0.216644	649
	0.214691	32.0733	-4.9408e-05	1	0.214111	650
	0.21225	32.1058	-4.91943e-05	1	0.21167	651
	0.209808	32.1384	-4.86145e-05	1	0.209442	652
	0.207367	32.1709	-4.93774e-05	1	0.20694	653
	0.204926	32.2034	-4.91333e-05	1	0.203979	654
	0.202484	32.236	-4.87366e-05	1	0.201935	655
	0.200043	32.2685	-4.96216e-05	1	0.199402	656
	0.202484	32.301	2.34161e-05	2	0.201996	657
	0.204926	32.3336	2.86407e-05	2	0.204132	658
	0.207367	32.3661	2.68341e-05	2	0.206696	659
	0.209808	32.3986	2.73132e-05	2	0.209351	660
	0.21225	32.4312	2.81586e-05	2	0.21167	661
	0.214691	32.4637	3.03558e-05	2	0.214386	662
	0.217133	32.4962	3.30627e-05	2	0.216644	663
	0.219574	32.5288	3.35419e-05	2	0.218811	664
	0.222015	32.5613	3.58887e-05	2	0.220886	665
	0.224457	32.5938	3.64014e-05	2	0.223938	666
	0.226898	32.6264	3.73871e-05	2	0.226746	667
	0.22934	32.6589	3.87268e-05	2	0.22879	668
	0.231781	32.6914	3.88489e-05	2	0.231445	669
	0.234222	32.724	3.94897e-05	2	0.23349	670
	0.236664	32.7565	4.24072e-05	2	0.236206	671
	0.239105	32.789	4.09851e-05	2	0.238556	672
	0.241547	32.8216	4.13513e-05	2	0.240753	673
	0.243988	32.8541	4.10156e-05	2	0.243225	674
	0.246429	32.8866	4.10156e-05	2	0.246002	675
	0.248871	32.9192	4.18701e-05	2	0.248505	676
	0.251312	32.9517	4.15649e-05	2	0.250916	677
	0.253754	32.9842	4.21143e-05	2	0.253296	678
	0.256195	33.0168	4.29382e-05	2	0.255615	679
	0.258636	33.0493	4.19617e-05	2	0.258972	680
	0.261078	33.0818	4.28772e-05	2	0.260559	681
	0.263519	33.1144	4.2511e-05	2	0.262878	682
	0.265961	33.1469	4.26025e-05	2	0.265228	683
	0.268402	33.1794	4.31213e-05	2	0.267944	684
	0.270844	33.212	4.26331e-05	2	0.270569	685
	0.273285	33.2445	4.29382e-05	2	0.272614	686
	0.275726	33.277	4.30603e-05	2	0.275238	687
	0.278168	33.3096	4.26025e-05	2	0.277435	688
	0.280609	33.3421	4.35181e-05	2	0.279968	689
	0.283051	33.3746	4.30603e-05	2	0.281738	690
	0.285492	33.4072	4.30603e-05	2	0.284821	691
	0.287933	33.4397	4.36401e-05	2	0.28717	692
	0.290375	33.4722	4.29993e-05	2	0.289459	693
	0.292816	33.5048	4.32129e-05	2	0.292206	694
	0.295258	33.5373	4.40674e-05	2	0.294373	695
	0.297699	33.5698	4.30603e-05	2	0.297119	696
	0.30014	33.6024	4.37622e-05	2	0.299438	697
	0.302582	33.6349	4.34265e-05	2	0.30188	698
	0.305023	33.6674	4.33044e-05	2	0.304382	699
	0.307465	33.7	4.37927e-05	2	0.306824	700
	0.309906	33.7325	4.31824e-05	2	0.309113	701
	0.312347	33.7651	4.36096e-05	2	0.31189	702
	0.314789	33.7976	4.43115e-05	2	0.314209	703
	0.31723	33.8301	4.33044e-05	2	0.316406	704
	0.319672	33.8627	4.40063e-05	2	0.318787	705
	0.322113	33.8952	4.35181e-05	2	0.321716	706
	0.324554	33.9277	4.35791e-05	2	0.323914	707
	0.326996	33.9603	4.40063e-05	2	0.326599	708
	0.329437	33.9928	4.3457e-05	2	0.328918	709
	0.331879	34.0253	4.37317e-05	2	0.331024	710
	0.33432	34.0579	4.4342e-05	2	0.332245	711
	0.336761	34.0904	4.33655e-05	2	0.335999	712
	0.339203	34.1229	4.41284e-05	2	0.338715	713
	0.341644	34.1555	4.36401e-05	2	0.341156	714
	0.344086	34.188	4.36096e-05	2	0.343445	715
	0.346527	34.2205	4.41284e-05	2	0.345947	716
	0.348969	34.2531	4.35181e-05	2	0.348114	717
	0.35141	34.2856	4.38843e-05	2	0.350433	718
	0.353851	34.3181	4.38843e-05	2	0.352783	719
	0.356293	34.3507	4.34875e-05	2	0.355316	720
	0.358734	34.3832	4.43115e-05	2	0.358276	721
	0.361176	34.4157	4.37927e-05	2	0.360565	722
	0.363617	34.4483	4.37622e-05	2	0.363098	723
	0.366058	34.4808	4.4281e-05	2	0.365448	724
	0.3685	34.5133	4.37622e-05	2	0.367584	725
	0.370941	34.5459	4.39453e-05	2	0.369965	726
	0.373383	34.5784	4.44336e-05	2	0.371826	727
	0.375824	34.6109	4.36707e-05	2	0.375153	728
	0.378265	34.6435	4.44031e-05	2	0.37735	729
	0.380707	34.676	4.39148e-05	2	0.380127	730
	0.383148	34.7085	4.38538e-05	2	0.382324	731
	0.38559	34.7411	4.43726e-05	2	0.384735	732
	0.388031	34.7736	4.38538e-05	2	0.387268	733
	0.390472	34.8061	4.41284e-05	2	0.389557	734
	0.392914	34.8387	4.41589e-05	2	0.392059	735
	0.395355	34.8712	4.37012e-05	2	0.394653	736
	0.397797	34.9037	4.44946e-05	2	0.397064	737
	0.400238	34.9363	4.40674e-05	2	0.399445	738
	0.402679	34.9688	4.40063e-05	2	0.401764	739
	0.405121	35.0013	4.44946e-05	2	0.404205	740
	0.407562	35.0339	4.39148e-05	2	0.406616	741
	0.410004	35.0664	4.4281e-05	2	0.409271	742
	0.412445	35.0989	4.46472e-05	2	0.411682	743
	0.414886	35.1315	4.39453e-05	2	0.414185	744
	0.417328	35.164	4.46472e-05	2	0.416687	745
	0.419769	35.1965	4.422e-05	2	0.418854	746
	0.422211	35.2291	4.422e-05	2	0.421387	747
	0.424652	35.2616	4.47998e-05	2	0.423767	748
	0.427094	35.2941	4.41895e-05	2	0.426239	749
	0.429535	35.3267	4.45557e-05	2	0.428467	750
	0.431976	35.3592	4.44946e-05	2	0.431061	751
	0.434418	35.3918	4.41895e-05	2	0.433746	752
	0.436859	35.4243	4.49829e-05	2	0.436005	753
	0.439301	35.4568	4.46777e-05	2	0.438416	754
	0.441742	35.4894	4.46167e-05	2	0.440735	755
	0.444183	35.5219	4.52271e-05	2	0.442963	756
	0.446625	35.5544	4.46472e-05	2	0.445618	757
	0.449066	35.587	4.5105e-05	2	0.448242	758
	0.451508	35.6195	4.55017e-05	2	0.450653	759
	0.453949	35.652	4.49524e-05	2	0.453186	760
	0.45639	35.6846	4.56848e-05	2	0.455536	761
	0.458832	35.7171	4.54407e-05	2	0.457764	762
	0.461273	35.7496	4.54712e-05	2	0.460297	763
	0.463715	35.7822	4.61121e-05	2	0.462799	764
	0.466156	35.8147	4.57153e-05	2	0.465118	765
	0.468597	35.8472	4.62952e-05	2	0.467743	766
	0.471039	35.8798	4.66309e-05	2	0.470367	767
	0.47348	35.9123	4.61731e-05	2	0.472473	768
	0.475922	35.9448	4.71191e-05	2	0.474731	769
	0.478363	35.9774	4.6936e-05	2	0.477325	770
	0.480804	36.0099	4.71497e-05	2	0.47995	771
	0.483246	36.0424	4.78821e-05	2	0.482117	772
	0.485687	36.075	4.76074e-05	2	0.48468	773
	0.488129	36.1075	4.83398e-05	2	0.486908	774
	0.49057	36.14	4.90112e-05	2	0.489655	775
	0.493011	36.1726	4.86755e-05	2	0.491791	776
	0.495453	36.2051	4.97131e-05	2	0.494232	777
	0.497894	36.2376	4.98352e-05	2	0.496887	778
	0.500336	36.2702	5.14526e-05	2	0.499268	779
	0.502777	36.3027	5.1239e-05	2	0.501617	780
	0.505219	36.3352	5.13611e-05	2	0.504486	781
	0.50766	36.3678	5.19409e-05	2	0.506592	782
	0.510101	36.4003	5.24292e-05	2	0.509033	783
	0.512543	36.4328	5.27344e-05	2	0.511688	784
	0.514984	36.4654	5.42908e-05	2	0.513763	785
	0.517426	36.4979	5.48401e-05	2	0.516388	786
	0.519867	36.5304	5.56946e-05	2	0.51886	787
	0.522308	36.563	5.70984e-05	2	0.521118	788
	0.52475	36.5955	5.76172e-05	2	0.523865	789
	0.527191	36.628	5.9021e-05	2	0.526062	790
	0.529633	36.6606	6.05164e-05	2	0.528473	791
	0.532074	36.6931	6.10962e-05	2	0.531006	792
	0.534515	36.7256	6.29883e-05	2	0.532806	793
	0.536957	36.7582	6.39954e-05	2	0.535828	794
	0.539398	36.7907	6.53381e-05	2	0.538422	795
	0.54184	36.8232	6.73523e-05	2	0.54071	796
	0.544281	36.8558	6.8512e-05	2	0.543091	797
	0.546722	36.8883	7.04956e-05	2	0.545898	798
	0.549164	36.9208	7.20825e-05	2	0.547699	799
	0.551605	36.9534	7.35779e-05	2	0.550293	800
	0.554047	36.9859	7.61108e-05	2	0.552917	801
	0.556488	37.0185	7.76672e-05	2	0.555328	802
	0.558929	37.051	7.98035e-05	2	0.557678	803
	0.561371	37.0835	8.23364e-05	2	0.559967	804
	0.563812	37.1161	8.39844e-05	2	0.562653	805
	0.566254	37.1486	8.66089e-05	2	0.564972	806
	0.568695	37.1811	8.91724e-05	2	0.567474	807
	0.571136	37.2137	9.08508e-05	2	0.569916	808
	0.573578	37.2462	9.3811e-05	2	0.572418	809
	0.576019	37.2787	9.58862e-05	2	0.57489	810
	0.578461	37.3113	9.81445e-05	2	0.577087	811
	0.580902	37.3438	0.000100952	2	0.579468	812
	0.583344	37.3763	0.000102814	2	0.582001	813
	0.585785	37.4089	0.00010556	2	0.584351	814
	0.588226	37.4414	0.000107483	2	0.587006	815
	0.590668	37.4739	0.000109497	2	0.589355	816
	0.593109	37.5065	0.000112274	2	0.591858	817
	0.595551	37.539	0.000114075	2	0.594086	818
	0.597992	37.5715	0.000116089	2	0.596588	819
	0.600433	37.6041	0.000118317	2	0.598969	820
	0.602875	37.6366	0.00011969	2	0.601501	821
	0.605316	37.6691	0.000121765	2	0.60379	822
	0.607758	37.7017	0.000123444	2	0.606812	823
	0.610199	37.7342	0.000124329	2	0.609009	824
	0.61264	37.7667	0.000126038	2	0.611359	825
	0.615082	37.7993	0.00012674	2	0.613586	826
	0.617523	37.8318	0.000127502	2	0.616302	827
	0.619965	37.8643	0.000128571	2	0.618683	828
	0.622406	37.8969	0.00012851	2	0.621155	829
	0.624847	37.9294	0.00012912	2	0.623413	830
	0.627289	37.9619	0.000130005	2	0.626129	831
	0.62973	37.9945	0.000128967	2	0.628174	832
	0.632172	38.027	0.000128998	2	0.631256	833
	0.634613	38.0595	0.000127991	2	0.633301	834
	0.637054	38.0921	0.000127106	2	0.635681	835
	0.639496	38.1246	0.000126434	2	0.638184	836
	0.641937	38.1571	0.000124756	2	0.640564	837
	0.644379	38.1897	0.000123718	2	0.642944	838
	0.64682	38.2222	0.000122223	2	0.645538	839
	0.649261	38.2547	0.000120056	2	0.64801	840
	0.651703	38.2873	0.000118622	2	0.650208	841
	0.654144	38.3198	0.000116333	2	0.652954	842
	0.656586	38.3523	0.000114136	2	0.655334	843
	0.659027	38.3849	0.000112305	2	0.657837	844
	0.661469	38.4174	0.000109528	2	0.659882	845
	0.66391	38.4499	0.000107513	2	0.662506	846
	0.666351	38.4825	0.000104706	2	0.664764	847
	0.668793	38.515	0.000102112	2	0.667633	848
	0.671234	38.5475	0.000100159	2	0.669952	849
	0.673676	38.5801	9.74426e-05	2	0.672363	850
	0.676117	38.6126	9.48792e-05	2	0.67453	851
	0.678558	38.6452	9.27429e-05	2	0.677704	852
	0.681	38.6777	8.99963e-05	2	0.679688	853
	0.683441	38.7102	8.79822e-05	2	0.682159	854
	0.685883	38.7428	8.57239e-05	2	0.684387	855
	0.688324	38.7753	8.31604e-05	2	0.68689	856
	0.690765	38.8078	8.14209e-05	2	0.68927	857
	0.693207	38.8404	7.901e-05	2	0.691498	858
	0.695648	38.8729	7.69653e-05	2	0.694214	859
	0.69809	38.9054	7.54089e-05	2	0.696594	860
	0.700531	38.938	7.31812e-05	2	0.699097	861
	0.702972	38.9705	7.18384e-05	2	0.70166	862
	0.705414	39.003	6.99158e-05	2	0.703766	863
	0.707855	39.0356	6.81763e-05	2	0.706482	864
	0.710297	39.0681	6.71387e-05	2	0.708801	865
	0.712738	39.1006	6.56128e-05	2	0.711426	866
	0.715179	39.1332	6.43311e-05	2	0.713348	867
	0.717621	39.1657	6.33545e-05	2	0.716095	868
	0.720062	39.1982	6.18896e-05	2	0.718597	869
	0.722504	39.2308	6.13403e-05	2	0.721039	870
	0.724945	39.2633	6.02417e-05	2	0.723419	871
	0.727386	39.2958	5.90515e-05	2	0.725769	872
	0.729828	39.3284	5.85938e-05	2	0.728455	873
	0.732269	39.3609	5.76172e-05	2	0.731079	874
	0.734711	39.3934	5.69153e-05	2	0.733276	875
	0.737152	39.426	5.65186e-05	2	0.735687	876
	0.739594	39.4585	5.55725e-05	2	0.737915	877
	0.742035	39.491	5.53589e-05	2	0.739899	878
	0.744476	39.5236	5.44739e-05	2	0.743378	879
	0.746918	39.5561	5.3894e-05	2	0.746246	880
	0.749359	39.5886	5.3833e-05	2	0.748016	881
	0.751801	39.6212	5.31921e-05	2	0.749207	882
	0.754242	39.6537	5.2887e-05	2	0.752869	883
	0.756683	39.6862	5.28564e-05	2	0.754395	884
	0.759125	39.7188	5.22156e-05	2	0.757141	885
	0.761566	39.7513	5.3772e-05	2	0.759277	886
	0.764008	39.7838	5.24292e-05	2	0.762329	887
	0.766449	39.8164	5.16357e-05	2	0.764465	888
	0.76889	39.8489	5.15747e-05	2	0.766602	889
	0.771332	39.8814	5.11169e-05	2	0.769958	890
	0.773773	39.914	5.09033e-05	2	0.771484	891
	0.776215	39.9465	5.10559e-05	2	0.773315	892
	0.778656	39.979	5.06897e-05	2	0.776978	893
	0.781097	40.0116	5.09033e-05	2	0.778809	894
	0.783539	40.0441	5.06592e-05	2	0.78125	895
	0.78598	40.0766	5.03845e-05	2	0.783997	896
	0.788422	40.1092	5.06897e-05	2	0.786133	897
	0.790863	40.1417	5.0415e-05	2	0.788574	898
	0.793304	40.1742	5.03235e-05	2	0.792236	899
	0.795746	40.2068	5.05981e-05	2	0.793152	900
	0.798187	40.2393	5.02014e-05	2	0.796204	901
	0.800629	40.2719	5.05981e-05	2	0.797729	902
	0.80307	40.3044	5.05066e-05	2	0.802612	903
	0.805511	40.3369	5.0293e-05	2	0.803528	904
	0.807953	40.3695	5.06287e-05	2	0.805054	905
	0.810394	40.402	5.04761e-05	2	0.808411	906
	0.812836	40.4345	5.05371e-05	2	0.810547	907
	0.815277	40.4671	5.08118e-05	2	0.813599	908
	0.817719	40.4996	5.05676e-05	2	0.81665	909
	0.82016	40.5321	5.10254e-05	2	0.819397	910
	0.822601	40.5647	5.07507e-05	2	0.820618	911
	0.825043	40.5972	5.06897e-05	2	0.823364	912
	0.827484	40.6297	5.1178e-05	2	0.826111	913
	0.829926	40.6623	5.11169e-05	2	0.827332	914
	0.832367	40.6948	5.12695e-05	2	0.829773	915
	0.834808	40.7273	5.15747e-05	2	0.83252	916
	0.83725	40.7599	5.14832e-05	2	0.835876	917
	0.839691	40.7924	5.2002e-05	2	0.836792	918
	0.842133	40.8249	5.20935e-05	2	0.840149	919
	0.844574	40.8575	5.2002e-05	2	0.842896	920
	0.847015	40.89	5.24902e-05	2	0.844421	921
	0.849457	40.9225	5.24902e-05	2	0.847473	922
	0.851898	40.9551	5.27039e-05	2	0.850525	923
	0.85434	40.9876	5.31311e-05	2	0.852661	924
	0.856781	41.0201	5.31006e-05	2	0.855103	925
	0.859222	41.0527	5.37109e-05	2	0.857239	926
	0.861664	41.0852	5.36194e-05	2	0.85968	927
	0.864105	41.1177	5.3772e-05	2	0.863647	928
	0.866547	41.1503	5.43823e-05	2	0.863953	929
	0.868988	41.1828	5.45349e-05	2	0.867004	930
	0.871429	41.2153	5.49011e-05	2	0.869141	931
	0.873871	41.2479	5.54199e-05	2	0.871887	932
	0.876312	41.2804	5.5542e-05	2	0.874023	933
	0.878754	41.3129	5.62439e-05	2	0.877075	934
	0.881195	41.3455	5.66101e-05	2	0.878601	935
	0.883636	41.378	5.67627e-05	2	0.881958	936
	0.886078	41.4105	5.75562e-05	2	0.884094	937
	0.888519	41.4431	5.78613e-05	2	0.885925	938
	0.890961	41.4756	5.82581e-05	2	0.889587	939
	0.893402	41.5081	5.9021e-05	2	0.891113	940
	0.895844	41.5407	5.92957e-05	2	0.894775	941
	0.898285	41.5732	6.02417e-05	2	0.896301	942
	0.900726	41.6057	6.04858e-05	2	0.898132	943
	0.903168	41.6383	6.10046e-05	2	0.899963	944
	0.905609	41.6708	6.19507e-05	2	0.90332	945
	0.908051	41.7033	6.25e-05	2	0.905457	946
	0.910492	41.7359	6.31714e-05	2	0.907593	947
	0.912933	41.7684	6.42395e-05	2	0.91095	948
	0.915375	41.8009	6.46973e-05	2	0.912781	949
	0.917816	41.8335	6.5918e-05	2	0.917664	950
	0.920258	41.866	6.66504e-05	2	0.918884	951
	0.922699	41.8986	6.74438e-05	2	0.9198	952
	0.92514	41.9311	6.86035e-05	2	0.922241	953
	0.927582	41.9636	6.9458e-05	2	0.924377	954
	0.930023	41.9962	7.04651e-05	2	0.927429	955
	0.932465	42.0287	7.18079e-05	2	0.931091	956
	0.934906	42.0612	7.26013e-05	2	0.932617	957
	0.937347	42.0938	7.42188e-05	2	0.934753	958
	0.939789	42.1263	7.53479e-05	2	0.937805	959
	0.94223	42.1588	7.6416e-05	2	0.939331	960
	0.944672	42.1914	7.79419e-05	2	0.940857	961
	0.947113	42.2239	7.92236e-05	2	0.944824	962
	0.949554	42.2564	8.06885e-05	2	0.947571	963
	0.951996	42.289	8.24585e-05	2	0.949097	964
	0.954437	42.3215	8.38013e-05	2	0.951843	965
	0.956879	42.354	8.59375e-05	2	0.954895	966
	0.95932	42.3866	8.75549e-05	2	0.956726	967
	0.961761	42.4191	8.92639e-05	2	0.960083	968
	0.964203	42.4516	9.14001e-05	2	0.963135	969
	0.966644	42.4842	9.33533e-05	2	0.963745	970
	0.969086	42.5167	9.5459e-05	2	0.965881	971
	0.971527	42.5492	9.78699e-05	2	0.969238	972
	0.973969	42.5818	9.99756e-05	2	0.97168	973
	0.97641	42.6143	0.000102783	2	0.973816	974
	0.978851	42.6468	0.000104828	2	0.976257	975
	0.981293	42.6794	0.000107391	2	0.979309	976
	0.983734	42.7119	0.000110443	2	0.98175	977
	0.986176	42.7444	0.000113281	2	0.984192	978
	0.988617	42.777	0.000116241	2	0.986328	979
	0.991058	42.8095	0.000119568	2	0.98938	980
	0.9935	42.842	0.000122589	2	0.990601	981
	0.995941	42.8746	0.000126434	2	0.993652	982
	0.998383	42.9071	0.000129852	2	0.995789	983
	1.00082	42.9396	0.000133484	2	0.99884	984
	0.998383	42.9722	9.45435e-05	2	0.995483	985
	0.995941	43.0047	7.06787e-05	2	0.993958	986
	0.9935	43.0372	5.41382e-05	2	0.990906	987
	0.991058	43.0698	4.19708e-05	2	0.988464	988
	0.988617	43.1023	3.21686e-05	2	0.986328	989
	0.986176	43.1348	2.49237e-05	2	0.984802	990
	0.983734	43.1674	1.82678e-05	2	0.98114	991
	0.981293	43.1999	1.29669e-05	2	0.979004	992
	0.978851	43.2324	8.60291e-06	2	0.976868	993
	0.97641	43.265	4.48303e-06	2	0.973816	994
	0.973969	43.2975	1.12915e-06	2	0.970764	995
	0.971527	43.33	-1.79749e-06	2	0.968628	996
	0.969086	43.3626	-5.22461e-06	2	0.966797	997
	0.966644	43.3951	-7.4585e-06	2	0.964661	998
	0.964203	43.4276	-1.03821e-05	2	0.962524	999
	0.961761	43.4602	-1.25763e-05	2	0.959473	1000
	0.95932	43.4927	-1.42975e-05	2	0.957336	1001
	0.956879	43.5253	-1.63757e-05	2	0.953979	1002
	0.954437	43.5578	-1.79718e-05	2	0.952148	1003
	0.951996	43.5903	-1.93542e-05	2	0.950012	1004
	0.949554	43.6229	-2.10419e-05	2	0.947876	1005
	0.947113	43.6554	-2.18719e-05	2	0.944519	1006
	0.944672	43.6879	-2.33063e-05	2	0.942688	1007
	0.94223	43.7205	-2.43622e-05	2	0.939941	1008
	0.939789	43.753	-2.51099e-05	2	0.937805	1009
	0.937347	43.7855	-2.64191e-05	2	0.934753	1010
	0.934906	43.8181	-2.72552e-05	2	0.933228	1011
	0.932465	43.8506	-2.79724e-05	2	0.929565	1012
	0.930023	43.8831	-2.89398e-05	2	0.92804	1013
	0.927582	43.9157	-2.91748e-05	2	0.926514	1014
	0.92514	43.9482	-3.00812e-05	2	0.922546	1015
	0.922699	43.9807	-3.06244e-05	2	0.921021	1016
	0.920258	44.0133	-3.08441e-05	2	0.917969	1017
	0.917816	44.0458	-3.16711e-05	2	0.916138	1018
	0.915375	44.0783	-3.20221e-05	2	0.912781	1019
	0.912933	44.1109	-3.22998e-05	2	0.910645	1020
	0.910492	44.1434	-3.28735e-05	2	0.908508	1021
	0.908051	44.1759	-3.27728e-05	2	0.905762	1022
	0.905609	44.2085	-3.33496e-05	2	0.903931	1023
	0.903168	44.241	-3.35297e-05	2	0.900879	1024
	0.900726	44.2735	-3.35571e-05	2	0.898743	1025
	0.898285	44.3061	-3.37646e-05	2	0.895996	1026
	0.895844	44.3386	-3.39935e-05	2	0.89386	1027
	0.893402	44.3711	-3.41766e-05	2	0.890808	1028
	0.890961	44.4037	-3.45978e-05	2	0.888367	1029
	0.888519	44.4362	-3.42316e-05	2	0.886536	1030
	0.886078	44.4687	-3.47046e-05	2	0.883789	1031
	0.883636	44.5013	-3.46924e-05	2	0.881348	1032
	0.881195	44.5338	-3.45398e-05	2	0.878906	1033
	0.878754	44.5663	-3.49091e-05	2	0.876465	1034
	0.876312	44.5989	-3.48297e-05	2	0.873718	1035
	0.873871	44.6314	-3.479e-05	2	0.871582	1036
	0.871429	44.6639	-3.50525e-05	2	0.869751	1037
	0.868988	44.6965	-3.46527e-05	2	0.867615	1038
	0.866547	44.729	-3.49915e-05	2	0.865173	1039
	0.864105	44.7615	-3.49396e-05	2	0.860596	1040
	0.861664	44.7941	-3.46771e-05	2	0.85968	1041
	0.859222	44.8266	-3.47656e-05	2	0.857849	1042
	0.856781	44.8591	-3.47992e-05	2	0.855408	1043
	0.85434	44.8917	-3.4787e-05	2	0.852661	1044
	0.851898	44.9242	-3.50342e-05	2	0.849609	1045
	0.849457	44.9567	-3.46283e-05	2	0.846558	1046
	0.847015	44.9893	-3.48999e-05	2	0.844727	1047
	0.844574	45.0218	-3.48297e-05	2	0.842285	1048
	0.842133	45.0543	-3.45764e-05	2	0.840454	1049
	0.839691	45.0869	-3.49518e-05	2	0.837402	1050
	0.83725	45.1194	-3.47626e-05	2	0.835266	1051
	0.834808	45.152	-3.46771e-05	2	0.834045	1052
	0.832367	45.1845	-3.49182e-05	2	0.829773	1053
	0.829926	45.217	-3.4494e-05	2	0.828247	1054
	0.827484	45.2496	-3.48114e-05	2	0.8255	1055
	0.825043	45.2821	-3.47076e-05	2	0.823364	1056
	0.822601	45.3146	-3.45184e-05	2	0.820007	1057
	0.82016	45.3472	-3.46283e-05	2	0.818787	1058
	0.817719	45.3797	-3.45917e-05	2	0.81665	1059
	0.815277	45.4122	-3.46924e-05	2	0.813599	1060
	0.812836	45.4448	-3.49609e-05	2	0.810852	1061
	0.810394	45.4773	-3.45795e-05	2	0.808411	1062
	0.807953	45.5098	-3.49335e-05	2	0.806274	1063
	0.805511	45.5424	-3.49365e-05	2	0.803833	1064
	0.80307	45.5749	-3.47137e-05	2	0.800781	1065
	0.800629	45.6074	-3.51196e-05	2	0.798645	1066
	0.798187	45.64	-3.5025e-05	2	0.795898	1067
	0.795746	45.6725	-3.50281e-05	2	0.793457	1068
	0.793304	45.705	-3.53302e-05	2	0.791321	1069
	0.790863	45.7376	-3.49792e-05	2	0.78949	1070
	0.788422	45.7701	-3.54034e-05	2	0.786438	1071
	0.78598	45.8026	-3.53455e-05	2	0.783386	1072
	0.783539	45.8352	-3.52325e-05	2	0.78125	1073
	0.781097	45.8677	-3.56659e-05	2	0.778809	1074
	0.778656	45.9002	-3.5611e-05	2	0.776062	1075
	0.776215	45.9328	-3.58032e-05	2	0.775452	1076
	0.773773	45.9653	-3.61115e-05	2	0.771484	1077
	0.771332	45.9978	-3.58032e-05	2	0.769348	1078
	0.76889	46.0304	-3.63495e-05	2	0.767212	1079
	0.766449	46.0629	-3.63892e-05	2	0.765076	1080
	0.764008	46.0954	-3.6261e-05	2	0.762024	1081
	0.761566	46.128	-3.6792e-05	2	0.759277	1082
	0.759125	46.1605	-3.67737e-05	2	0.757751	1083
	0.756683	46.193	-3.69812e-05	2	0.754395	1084
	0.754242	46.2256	-3.73169e-05	2	0.752258	1085
	0.751801	46.2581	-3.71124e-05	2	0.749817	1086
	0.749359	46.2906	-3.78387e-05	2	0.74762	1087
	0.746918	46.3232	-3.7796e-05	2	0.745422	1088
	0.744476	46.3557	-3.78265e-05	2	0.743011	1089
	0.742035	46.3882	-3.8147e-05	2	0.74054	1090
	0.739594	46.4208	-3.8382e-05	2	0.737946	1091
	0.737152	46.4533	-3.87817e-05	2	0.735352	1092
	0.734711	46.4858	-3.93463e-05	2	0.733398	1093
	0.732269	46.5184	-3.92181e-05	2	0.730499	1094
	0.729828	46.5509	-3.99933e-05	2	0.728302	1095
	0.727386	46.5834	-4.01947e-05	2	0.726105	1096
	0.724945	46.616	-4.0155e-05	2	0.723572	1097
	0.722504	46.6485	-4.06189e-05	2	0.721313	1098
	0.720062	46.681	-4.05823e-05	2	0.718567	1099
	0.717621	46.7136	-4.10675e-05	2	0.716248	1100
	0.715179	46.7461	-4.17542e-05	2	0.713654	1101
	0.712738	46.7787	-4.07135e-05	2	0.710968	1102
	0.710297	46.8112	-4.25262e-05	2	0.70929	1103
	0.707855	46.8437	-4.30603e-05	2	0.706329	1104
	0.705414	46.8763	-4.37439e-05	2	0.703857	1105
	0.702972	46.9088	-4.4574e-05	2	0.701691	1106
	0.700531	46.9413	-4.50745e-05	2	0.699005	1107
	0.69809	46.9739	-4.58679e-05	2	0.69632	1108
	0.695648	47.0064	-4.69666e-05	2	0.694214	1109
	0.693207	47.0389	-4.73022e-05	2	0.691528	1110
	0.690765	47.0715	-4.87366e-05	2	0.689209	1111
	0.688324	47.104	-4.94385e-05	2	0.686829	1112
	0.685883	47.1365	-5.02625e-05	2	0.684662	1113
	0.683441	47.1691	-5.18494e-05	2	0.682129	1114
	0.681	47.2016	-5.26123e-05	2	0.679443	1115
	0.678558	47.2341	-5.38635e-05	2	0.677277	1116
	0.676117	47.2667	-5.54504e-05	2	0.674652	1117
	0.673676	47.2992	-5.6427e-05	2	0.672089	1118
	0.671234	47.3317	-5.83496e-05	2	0.669983	1119
	0.668793	47.3643	-5.96924e-05	2	0.66745	1120
	0.666351	47.3968	-6.12183e-05	2	0.664825	1121
	0.66391	47.4293	-6.30493e-05	2	0.662567	1122
	0.661469	47.4619	-6.46362e-05	2	0.660095	1123
	0.659027	47.4944	-6.67419e-05	2	0.657898	1124
	0.656586	47.5269	-6.89697e-05	2	0.655701	1125
	0.654144	47.5595	-7.05566e-05	2	0.652802	1126
	0.651703	47.592	-7.32727e-05	2	0.65033	1127
	0.649261	47.6245	-7.52563e-05	2	0.64801	1128
	0.64682	47.6571	-7.73926e-05	2	0.645477	1129
	0.644379	47.6896	-8.03528e-05	2	0.643066	1130
	0.641937	47.7221	-8.25195e-05	2	0.640808	1131
	0.639496	47.7547	-8.51135e-05	2	0.638184	1132
	0.637054	47.7872	-8.78601e-05	2	0.635468	1133
	0.634613	47.8197	-9.01794e-05	2	0.634216	1134
	0.632172	47.8523	-9.33228e-05	2	0.630676	1135
	0.62973	47.8848	-9.57031e-05	2	0.62854	1136
	0.627289	47.9173	-9.83887e-05	2	0.625793	1137
	0.624847	47.9499	-0.000102448	2	0.623627	1138
	0.622406	47.9824	-0.000104401	2	0.621002	1139
	0.619965	48.0149	-0.000107269	2	0.618378	1140
	0.617523	48.0475	-0.000109955	2	0.616272	1141
	0.615082	48.08	-0.000112	2	0.6138	1142
	0.61264	48.1125	-0.00011496	2	0.611359	1143
	0.610199	48.1451	-0.000117157	2	0.608948	1144
	0.607758	48.1776	-0.000119293	2	0.606781	1145
	0.605316	48.2101	-0.000121979	2	0.603973	1146
	0.602875	48.2427	-0.000123474	2	0.601593	1147
	0.600433	48.2752	-0.000125397	2	0.599426	1148
	0.597992	48.3077	-0.000126984	2	0.596405	1149
	0.595551	48.3403	-0.000127869	2	0.594147	1150
	0.593109	48.3728	-0.000129395	2	0.591644	1151
	0.590668	48.4054	-0.000129852	2	0.589417	1152
	0.588226	48.4379	-0.000130157	2	0.587097	1153
	0.585785	48.4704	-0.000130554	2	0.584198	1154
	0.583344	48.503	-0.000130066	2	0.582092	1155
	0.580902	48.5355	-0.000130005	2	0.579926	1156
	0.578461	48.568	-0.000129303	2	0.57724	1157
	0.576019	48.6006	-0.000127808	2	0.574738	1158
	0.573578	48.6331	-0.000126892	2	0.572388	1159
	0.571136	48.6656	-0.000125031	2	0.569885	1160
	0.568695	48.6982	-0.000122833	2	0.56723	1161
	0.566254	48.7307	-0.000121185	2	0.564911	1162
	0.563812	48.7632	-0.000118134	2	0.562866	1163
	0.561371	48.7958	-0.000115723	2	0.560181	1164
	0.558929	48.8283	-0.000112823	2	0.557922	1165
	0.556488	48.8608	-0.000109314	2	0.55542	1166
	0.554047	48.8934	-0.000106567	2	0.553162	1167
	0.551605	48.9259	-0.000103088	2	0.550537	1168
	0.549164	48.9584	-9.96094e-05	2	0.548004	1169
	0.546722	48.991	-9.64966e-05	2	0.545563	1170
	0.544281	49.0235	-9.2865e-05	2	0.542908	1171
	0.54184	49.056	-9.01184e-05	2	0.540985	1172
	0.539398	49.0886	-8.69751e-05	2	0.538513	1173
	0.536957	49.1211	-8.35571e-05	2	0.535492	1174
	0.534515	49.1536	-8.12683e-05	2	0.533508	1175
	0.532074	49.1862	-7.8125e-05	2	0.530945	1176
	0.529633	49.2187	-7.5531e-05	2	0.528259	1177
	0.527191	49.2512	-7.36694e-05	2	0.526215	1178
	0.52475	49.2838	-7.07092e-05	2	0.52359	1179
	0.522308	49.3163	-6.90308e-05	2	0.520996	1180
	0.519867	49.3488	-6.70471e-05	2	0.518799	1181
	0.517426	49.3814	-6.47888e-05	2	0.516052	1182
	0.514984	49.4139	-6.37512e-05	2	0.514008	1183
	0.512543	49.4464	-6.18591e-05	2	0.511475	1184
	0.510101	49.479	-6.05164e-05	2	0.509216	1185
	0.50766	49.5115	-5.94482e-05	2	0.506775	1186
	0.505219	49.544	-5.79224e-05	2	0.50415	1187
	0.502777	49.5766	-5.7312e-05	2	0.501526	1188
	0.500336	49.6091	-5.63965e-05	2	0.499329	1189
	0.497894	49.6416	-5.51758e-05	2	0.496826	1190
	0.495453	49.6742	-5.49622e-05	2	0.494263	1191
	0.493011	49.7067	-5.3894e-05	2	0.491669	1192
	0.49057	49.7392	-5.32837e-05	2	0.489777	1193
	0.488129	49.7718	-5.32532e-05	2	0.487457	1194
	0.485687	49.8043	-5.19714e-05	2	0.484314	1195
	0.483246	49.8368	-5.19104e-05	2	0.4823	1196
	0.480804	49.8694	-5.15137e-05	2	0.47995	1197
	0.478363	49.9019	-5.07813e-05	2	0.477539	1198
	0.475922	49.9344	-5.09644e-05	2	0.47467	1199
	0.47348	49.967	-5.01404e-05	2	0.472229	1200
	0.471039	49.9995	-5.00488e-05	2	0.470215	1201
	0.468597	50.0321	-5.03845e-05	2	0.467316	1202
	0.466156	50.0646	-4.94385e-05	2	0.465332	1203
	0.463715	50.0971	-4.96521e-05	2	0.462708	1204
	0.461273	50.1297	-4.94385e-05	2	0.460358	1205
	0.458832	50.1622	-4.87671e-05	2	0.45755	1206
	0.45639	50.1947	-4.92859e-05	2	0.455719	1207
	0.453949	50.2273	-4.87671e-05	2	0.452972	1208
	0.451508	50.2598	-4.86755e-05	2	0.4505	1209
	0.449066	50.2923	-4.7821e-05	2	0.448212	1210
	0.446625	50.3249	-4.82788e-05	2	0.445862	1211
	0.444183	50.3574	-4.87061e-05	2	0.443115	1212
	0.441742	50.3899	-4.87671e-05	2	0.440735	1213
	0.439301	50.4225	-4.84314e-05	2	0.438416	1214
	0.436859	50.455	-4.87976e-05	2	0.435608	1215
	0.434418	50.4875	-4.82483e-05	2	0.433411	1216
	0.431976	50.5201	-4.83093e-05	2	0.431244	1217
	0.429535	50.5526	-4.84619e-05	2	0.428864	1218
	0.427094	50.5851	-4.79126e-05	2	0.426147	1219
	0.424652	50.6177	-4.84314e-05	2	0.423767	1220
	0.422211	50.6502	-4.82178e-05	2	0.421234	1221
	0.419769	50.6827	-4.79431e-05	2	0.419067	1222
	0.417328	50.7153	-4.84619e-05	2	0.416565	1223
	0.414886	50.7478	-4.80042e-05	2	0.41391	1224
	0.412445	50.7803	-4.80042e-05	2	0.411652	1225
	0.410004	50.8129	-4.87061e-05	2	0.40918	1226
	0.407562	50.8454	-4.77905e-05	2	0.406708	1227
	0.405121	50.8779	-4.83704e-05	2	0.404205	1228
	0.402679	50.9105	-4.81567e-05	2	0.401398	1229
	0.400238	50.943	-4.78516e-05	2	0.399384	1230
	0.397797	50.9755	-4.83398e-05	2	0.397339	1231
	0.395355	51.0081	-4.79431e-05	2	0.394165	1232
	0.392914	51.0406	-4.79736e-05	2	0.391693	1233
	0.390472	51.0731	-4.82483e-05	2	0.389984	1234
	0.388031	51.1057	-4.77295e-05	2	0.38739	1235
	0.38559	51.1382	-4.84924e-05	2	0.384857	1236
	0.383148	51.1707	-4.81262e-05	2	0.382355	1237
	0.380707	51.2033	-4.80347e-05	2	0.380005	1238
	0.378265	51.2358	-4.84619e-05	2	0.377289	1239
	0.375824	51.2683	-4.79736e-05	2	0.374969	1240
	0.373383	51.3009	-4.82178e-05	2	0.372498	1241
	0.370941	51.3334	-4.87976e-05	2	0.37027	1242
	0.3685	51.3659	-4.77905e-05	2	0.367828	1243
	0.366058	51.3985	-4.85229e-05	2	0.365112	1244
	0.363617	51.431	-4.83398e-05	2	0.362762	1245
	0.361176	51.4635	-4.80652e-05	2	0.360992	1246
	0.358734	51.4961	-4.86755e-05	2	0.358063	1247
	0.356293	51.5286	-4.80957e-05	2	0.355591	1248
	0.353851	51.5611	-4.82788e-05	2	0.353027	1249
	0.35141	51.5937	-4.84924e-05	2	0.350769	1250
	0.348969	51.6262	-4.79431e-05	2	0.348175	1251
	0.346527	51.6588	-4.87366e-05	2	0.345886	1252
	0.344086	51.6913	-4.84619e-05	2	0.343719	1253
	0.341644	51.7238	-4.84009e-05	2	0.340729	1254
	0.339203	51.7564	-4.88281e-05	2	0.338531	1255
	0.336761	51.7889	-4.83093e-05	2	0.33606	1256
	0.33432	51.8214	-4.84619e-05	2	0.333771	1257
	0.331879	51.854	-4.91333e-05	2	0.330963	1258
	0.329437	51.8865	-4.82178e-05	2	0.328583	1259
	0.326996	51.919	-4.89197e-05	2	0.326141	1260
	0.324554	51.9516	-4.8645e-05	2	0.323639	1261
	0.322113	51.9841	-4.84924e-05	2	0.321442	1262
	0.319672	52.0166	-4.89197e-05	2	0.318939	1263
	0.31723	52.0492	-4.84924e-05	2	0.316498	1264
	0.314789	52.0817	-4.87366e-05	2	0.314331	1265
	0.312347	52.1142	-4.95605e-05	2	0.311554	1266
	0.309906	52.1468	-4.82788e-05	2	0.309357	1267
	0.307465	52.1793	-4.90723e-05	2	0.306946	1268
	0.305023	52.2118	-4.87976e-05	2	0.30426	1269
	0.302582	52.2444	-4.87061e-05	2	0.301758	1270
	0.30014	52.2769	-4.91638e-05	2	0.299377	1271
	0.297699	52.3094	-4.86755e-05	2	0.296692	1272
	0.295258	52.342	-4.87671e-05	2	0.294586	1273
	0.292816	52.3745	-4.953e-05	2	0.292267	1274
	0.290375	52.407	-4.83704e-05	2	0.28894	1275
	0.287933	52.4396	-4.92859e-05	2	0.287384	1276
	0.285492	52.4721	-4.88892e-05	2	0.284607	1277
	0.283051	52.5046	-4.88892e-05	2	0.282227	1278
	0.280609	52.5372	-4.93469e-05	2	0.280426	1279
	0.278168	52.5697	-4.87976e-05	2	0.27771	1280
	0.275726	52.6022	-4.90417e-05	2	0.275146	1281
	0.273285	52.6348	-4.93774e-05	2	0.272583	1282
	0.270844	52.6673	-4.86145e-05	2	0.270325	1283
	0.268402	52.6998	-4.953e-05	2	0.267822	1284
	0.265961	52.7324	-4.91028e-05	2	0.26535	1285
	0.263519	52.7649	-4.90723e-05	2	0.262787	1286
	0.261078	52.7974	-4.95605e-05	2	0.260498	1287
	0.258636	52.83	-4.90417e-05	2	0.257782	1288
	0.256195	52.8625	-4.91943e-05	2	0.255493	1289
	0.253754	52.895	-5.00793e-05	2	0.253143	1290
	0.251312	52.9276	-4.89502e-05	2	0.25061	1291
	0.248871	52.9601	-4.99268e-05	2	0.248322	1292
	0.246429	52.9926	-4.92859e-05	2	0.245514	1293
	0.243988	53.0252	-4.93469e-05	2	0.243408	1294
	0.241547	53.0577	-4.98047e-05	2	0.241028	1295
	0.239105	53.0902	-4.91943e-05	2	0.238434	1296
	0.236664	53.1228	-4.96216e-05	2	0.235962	1297
	0.234222	53.1553	-4.97742e-05	2	0.233582	1298
	0.231781	53.1878	-4.89502e-05	2	0.231415	1299
	0.22934	53.2204	-5.00793e-05	2	0.228699	1300
	0.226898	53.2529	-4.95605e-05	2	0.226013	1301
	0.224457	53.2855	-4.94995e-05	2	0.22467	1302
	0.222015	53.318	-5.00793e-05	2	0.221588	1303
	0.219574	53.3505	-4.94385e-05	2	0.219177	1304
	0.217133	53.3831	-4.98047e-05	2	0.216858	1305
	0.214691	53.4156	-5.03845e-05	2	0.21405	1306
	0.21225	53.4481	-4.92249e-05	2	0.211884	1307
	0.209808	53.4807	-5.02014e-05	2	0.209167	1308
	0.207367	53.5132	-4.97437e-05	2	0.206665	1309
	0.204926	53.5457	-4.98352e-05	2	0.204376	1310
	0.202484	53.5783	-5.03845e-05	2	0.201874	1311
	0.200043	53.6108	-4.96521e-05	2	0.199463	1312
