# Supplementary material for: Operando film-electrochemical EPR spectroscopy tracks radical intermediates in surface-immobilized catalysts
Source: Nat Chem. 2024 Feb 14;16(6):1015–23. doi: 10.1038/s41557-024-01450-y (PMC11636982; doi:10.1038/s41557-024-01450-y)
Supplement: Supplementary file 9 — Unprocessed electrochemistry data. [file 41557_2024_1450_MOESM9_ESM.zip › Source Data Extended data fig 1/FE-EPR_03_50mVps.xlsx]

## Sheet: Sheet1
	Potential applied (V)	Time (s)	WE(1).Current (A)	Scan	WE(1).Potential (V)	Index
	0.202484	10.9217	-5.77087e-07	1	0.202087	1
	0.204926	10.9705	9.99969e-06	1	0.204559	2
	0.207367	11.0193	4.85352e-05	1	0.207184	3
	0.209808	11.0681	1.3443e-05	1	0.209381	4
	0.21225	11.1169	1.37421e-05	1	0.211853	5
	0.214691	11.1657	1.46637e-05	1	0.214233	6
	0.217133	11.2145	1.63086e-05	1	0.216522	7
	0.219574	11.2633	1.64246e-05	1	0.219147	8
	0.222015	11.3121	1.6806e-05	1	0.221375	9
	0.224457	11.3609	1.72913e-05	1	0.223572	10
	0.226898	11.4097	1.71234e-05	1	0.226379	11
	0.22934	11.4585	1.7868e-05	1	0.228882	12
	0.231781	11.5073	1.74744e-05	1	0.231445	13
	0.234222	11.5561	1.81122e-05	1	0.233978	14
	0.236664	11.6049	1.7807e-05	1	0.235962	15
	0.239105	11.6537	1.81519e-05	1	0.23877	16
	0.241547	11.7025	1.84418e-05	1	0.241058	17
	0.243988	11.7513	1.80695e-05	1	0.243317	18
	0.246429	11.8001	1.875e-05	1	0.245941	19
	0.248871	11.8489	1.82983e-05	1	0.248413	20
	0.251312	11.8977	1.91986e-05	1	0.250854	21
	0.253754	11.9465	1.83105e-05	1	0.253052	22
	0.256195	11.9953	1.91284e-05	1	0.255737	23
	0.258636	12.0441	1.90125e-05	1	0.258057	24
	0.261078	12.0929	1.85883e-05	1	0.260651	25
	0.263519	12.1417	1.89209e-05	1	0.263062	26
	0.265961	12.1905	1.875e-05	1	0.265259	27
	0.268402	12.2393	1.93726e-05	1	0.268005	28
	0.270844	12.2881	1.90399e-05	1	0.270416	29
	0.273285	12.3369	1.94183e-05	1	0.272583	30
	0.275726	12.3857	1.91742e-05	1	0.275269	31
	0.278168	12.4345	1.9455e-05	1	0.277588	32
	0.280609	12.4833	1.97723e-05	1	0.28009	33
	0.283051	12.5321	1.93695e-05	1	0.282318	34
	0.285492	12.5809	1.987e-05	1	0.284851	35
	0.287933	12.6297	1.93787e-05	1	0.287445	36
	0.290375	12.6785	2.01324e-05	1	0.289795	37
	0.292816	12.7273	1.96045e-05	1	0.291779	38
	0.295258	12.7761	2.005e-05	1	0.295105	39
	0.297699	12.8249	1.98517e-05	1	0.29715	40
	0.30014	12.8737	1.98792e-05	1	0.299805	41
	0.302582	12.9225	2.02271e-05	1	0.302032	42
	0.305023	12.9713	1.98059e-05	1	0.304565	43
	0.307465	13.0201	2.03857e-05	1	0.306671	44
	0.309906	13.0689	2.00409e-05	1	0.30954	45
	0.312347	13.1177	2.03857e-05	1	0.311859	46
	0.314789	13.1665	2.03827e-05	1	0.314087	47
	0.31723	13.2153	2.03094e-05	1	0.316772	48
	0.319672	13.2641	2.06512e-05	1	0.319092	49
	0.322113	13.3129	2.02362e-05	1	0.321411	50
	0.324554	13.3617	2.08679e-05	1	0.324005	51
	0.326996	13.4105	2.03003e-05	1	0.326355	52
	0.329437	13.4593	2.09076e-05	1	0.32843	53
	0.331879	13.5081	2.04376e-05	1	0.331024	54
	0.33432	13.5569	2.09747e-05	1	0.333496	55
	0.336761	13.6057	2.08893e-05	1	0.335815	56
	0.339203	13.6545	2.07428e-05	1	0.338562	57
	0.341644	13.7033	2.1051e-05	1	0.341248	58
	0.344086	13.7521	2.07153e-05	1	0.343262	59
	0.346527	13.8009	2.12433e-05	1	0.345856	60
	0.348969	13.8497	2.08466e-05	1	0.348419	61
	0.35141	13.8985	2.12372e-05	1	0.350769	62
	0.353851	13.9473	2.09869e-05	1	0.353088	63
	0.356293	13.9961	2.10449e-05	1	0.355408	64
	0.358734	14.0449	2.14386e-05	1	0.357513	65
	0.361176	14.0937	2.10022e-05	1	0.360565	66
	0.363617	14.1425	2.16156e-05	1	0.36261	67
	0.366058	14.1913	2.10876e-05	1	0.365387	68
	0.3685	14.2401	2.16156e-05	1	0.36731	69
	0.370941	14.2889	2.13287e-05	1	0.370209	70
	0.373383	14.3377	2.16675e-05	1	0.372681	71
	0.375824	14.3865	2.17041e-05	1	0.374939	72
	0.378265	14.4353	2.14691e-05	1	0.377411	73
	0.380707	14.4841	2.19147e-05	1	0.379944	74
	0.383148	14.5329	2.15424e-05	1	0.382385	75
	0.38559	14.5817	2.20367e-05	1	0.385071	76
	0.388031	14.6305	2.16919e-05	1	0.387115	77
	0.390472	14.6793	2.19025e-05	1	0.389404	78
	0.392914	14.7281	2.17896e-05	1	0.392273	79
	0.395355	14.7769	2.18384e-05	1	0.394623	80
	0.397797	14.8257	2.21619e-05	1	0.398071	81
	0.400238	14.8745	2.17316e-05	1	0.399353	82
	0.402679	14.9233	2.23511e-05	1	0.401611	83
	0.405121	14.9721	2.18903e-05	1	0.404175	84
	0.407562	15.0209	2.24396e-05	1	0.406586	85
	0.410004	15.0697	2.22992e-05	1	0.40918	86
	0.412445	15.1185	2.49268e-05	1	0.411743	87
	0.414886	15.1673	2.2464e-05	1	0.413757	88
	0.417328	15.2161	2.21436e-05	1	0.416687	89
	0.419769	15.2649	2.23328e-05	1	0.419189	90
	0.422211	15.3137	2.21558e-05	1	0.421295	91
	0.424652	15.3625	2.27356e-05	1	0.423492	92
	0.427094	15.4113	2.25311e-05	1	0.426147	93
	0.429535	15.4601	2.27631e-05	1	0.42865	94
	0.431976	15.5089	2.27264e-05	1	0.430695	95
	0.434418	15.5577	2.27661e-05	1	0.433319	96
	0.436859	15.6065	2.32178e-05	1	0.435455	97
	0.439301	15.6553	2.28485e-05	1	0.438477	98
	0.441742	15.7041	2.34741e-05	1	0.441101	99
	0.444183	15.7529	2.30774e-05	1	0.443512	100
	0.446625	15.8017	2.35016e-05	1	0.445679	101
	0.449066	15.8505	2.34497e-05	1	0.448364	102
	0.451508	15.8993	2.3642e-05	1	0.450409	103
	0.453949	15.9481	2.38556e-05	1	0.452972	104
	0.45639	15.9969	2.36816e-05	1	0.455688	105
	0.458832	16.0457	2.42218e-05	1	0.457947	106
	0.461273	16.0945	2.3938e-05	1	0.460358	107
	0.463715	16.1433	2.43958e-05	1	0.46286	108
	0.466156	16.1921	2.43866e-05	1	0.465057	109
	0.468597	16.2409	2.45758e-05	1	0.467468	110
	0.471039	16.2897	2.48932e-05	1	0.470154	111
	0.47348	16.3385	2.47711e-05	1	0.47226	112
	0.475922	16.3873	2.5415e-05	1	0.474762	113
	0.478363	16.4361	2.51434e-05	1	0.477264	114
	0.480804	16.4849	2.57843e-05	1	0.479706	115
	0.483246	16.5337	2.56409e-05	1	0.481995	116
	0.485687	16.5825	2.60803e-05	1	0.48468	117
	0.488129	16.6313	2.63458e-05	1	0.486908	118
	0.49057	16.6801	2.66602e-05	1	0.489594	119
	0.493011	16.7289	2.72156e-05	1	0.491699	120
	0.495453	16.7777	2.70935e-05	1	0.494171	121
	0.497894	16.8265	2.79358e-05	1	0.496826	122
	0.500336	16.8753	2.79907e-05	1	0.499054	123
	0.502777	16.9241	2.8656e-05	1	0.501984	124
	0.505219	16.9729	2.8952e-05	1	0.504028	125
	0.50766	17.0217	2.94739e-05	1	0.506714	126
	0.510101	17.0705	2.99835e-05	1	0.508575	127
	0.512543	17.1193	3.03375e-05	1	0.511353	128
	0.514984	17.1681	3.13416e-05	1	0.513977	129
	0.517426	17.2169	3.15338e-05	1	0.516479	130
	0.519867	17.2657	3.25989e-05	1	0.518463	131
	0.522308	17.3145	3.31055e-05	1	0.521118	132
	0.52475	17.3633	3.39447e-05	1	0.523834	133
	0.527191	17.4121	3.48938e-05	1	0.526154	134
	0.529633	17.4609	3.57239e-05	1	0.528595	135
	0.532074	17.5097	3.68103e-05	1	0.530975	136
	0.534515	17.5585	3.7384e-05	1	0.533295	137
	0.536957	17.6073	3.88947e-05	1	0.535797	138
	0.539398	17.6561	3.95874e-05	1	0.537964	139
	0.54184	17.7049	4.10065e-05	1	0.540558	140
	0.544281	17.7537	4.21326e-05	1	0.543243	141
	0.546722	17.8025	4.33319e-05	1	0.545776	142
	0.549164	17.8513	4.46655e-05	1	0.548126	143
	0.551605	17.9001	4.57764e-05	1	0.550415	144
	0.554047	17.9489	4.76379e-05	1	0.552551	145
	0.556488	17.9977	4.87366e-05	1	0.555298	146
	0.558929	18.0465	5.07507e-05	1	0.558044	147
	0.561371	18.0953	5.20325e-05	1	0.56012	148
	0.563812	18.1441	5.37415e-05	1	0.562592	149
	0.566254	18.1929	5.55115e-05	1	0.564941	150
	0.568695	18.2417	5.71594e-05	1	0.567627	151
	0.571136	18.2905	5.9082e-05	1	0.569977	152
	0.573578	18.3393	6.04248e-05	1	0.572418	153
	0.576019	18.3881	6.26221e-05	1	0.57486	154
	0.578461	18.4369	6.39954e-05	1	0.577118	155
	0.580902	18.4857	6.5918e-05	1	0.579987	156
	0.583344	18.5345	6.76575e-05	1	0.582184	157
	0.585785	18.5833	6.92139e-05	1	0.584564	158
	0.588226	18.6321	7.14722e-05	1	0.587036	159
	0.590668	18.6809	7.25098e-05	1	0.589233	160
	0.593109	18.7297	7.39746e-05	1	0.591888	161
	0.595551	18.7785	7.51343e-05	1	0.593842	162
	0.597992	18.8273	7.67517e-05	1	0.596863	163
	0.600433	18.8761	7.79419e-05	1	0.599091	164
	0.602875	18.9249	7.9071e-05	1	0.601532	165
	0.605316	18.9737	8.04749e-05	1	0.603821	166
	0.607758	19.0225	8.12073e-05	1	0.606445	167
	0.610199	19.0713	8.22449e-05	1	0.60907	168
	0.61264	19.1201	8.25195e-05	1	0.611511	169
	0.615082	19.1689	8.34045e-05	1	0.613708	170
	0.617523	19.2177	8.34961e-05	1	0.616211	171
	0.619965	19.2665	8.37708e-05	1	0.61853	172
	0.622406	19.3153	8.38623e-05	1	0.621338	173
	0.624847	19.3641	8.36182e-05	1	0.623657	174
	0.627289	19.4129	8.41675e-05	1	0.626038	175
	0.62973	19.4617	8.30078e-05	1	0.628632	176
	0.632172	19.5105	8.26111e-05	1	0.63092	177
	0.634613	19.5593	8.1543e-05	1	0.63324	178
	0.637054	19.6081	8.078e-05	1	0.635895	179
	0.639496	19.6569	7.96814e-05	1	0.638092	180
	0.641937	19.7057	7.83997e-05	1	0.640533	181
	0.644379	19.7545	7.73315e-05	1	0.643066	182
	0.64682	19.8033	7.57446e-05	1	0.645355	183
	0.649261	19.8521	7.46155e-05	1	0.647949	184
	0.651703	19.9009	7.27234e-05	1	0.65033	185
	0.654144	19.9497	7.13196e-05	1	0.65271	186
	0.656586	19.9985	6.9519e-05	1	0.655212	187
	0.659027	20.0473	6.78101e-05	1	0.657898	188
	0.661469	20.0961	6.62231e-05	1	0.660004	189
	0.66391	20.1449	6.43616e-05	1	0.662323	190
	0.666351	20.1937	6.27136e-05	1	0.665009	191
	0.668793	20.2425	6.07605e-05	1	0.667297	192
	0.671234	20.2913	5.93872e-05	1	0.669647	193
	0.673676	20.3401	5.75562e-05	1	0.67218	194
	0.676117	20.3889	5.60608e-05	1	0.6745	195
	0.678558	20.4377	5.45349e-05	1	0.676758	196
	0.681	20.4865	5.28564e-05	1	0.679535	197
	0.683441	20.5353	5.17273e-05	1	0.682373	198
	0.685883	20.5841	5.00793e-05	1	0.684631	199
	0.688324	20.6329	4.89502e-05	1	0.687347	200
	0.690765	20.6817	4.74854e-05	1	0.689392	201
	0.693207	20.7305	4.65088e-05	1	0.691895	202
	0.695648	20.7793	4.52667e-05	1	0.694366	203
	0.69809	20.8281	4.41376e-05	1	0.696411	204
	0.700531	20.8769	4.33502e-05	1	0.69928	205
	0.702972	20.9257	4.21967e-05	1	0.70166	206
	0.705414	20.9745	4.13849e-05	1	0.703918	207
	0.707855	21.0233	4.03412e-05	1	0.70639	208
	0.710297	21.0721	3.98346e-05	1	0.708649	209
	0.712738	21.1209	3.90594e-05	1	0.711426	210
	0.715179	21.1697	3.8327e-05	1	0.713684	211
	0.717621	21.2185	3.79395e-05	1	0.716034	212
	0.720062	21.2673	3.71124e-05	1	0.718628	213
	0.722504	21.3161	3.69568e-05	1	0.7211	214
	0.724945	21.3649	3.61938e-05	1	0.72345	215
	0.727386	21.4137	3.60291e-05	1	0.725861	216
	0.729828	21.4625	3.54187e-05	1	0.728424	217
	0.732269	21.5113	3.51837e-05	1	0.73111	218
	0.734711	21.5601	3.48694e-05	1	0.733459	219
	0.737152	21.6089	3.44147e-05	1	0.735626	220
	0.739594	21.6577	3.43781e-05	1	0.737823	221
	0.742035	21.7065	3.39386e-05	1	0.740631	222
	0.744476	21.7553	3.37769e-05	1	0.742767	223
	0.746918	21.8041	3.34137e-05	1	0.745239	224
	0.749359	21.8529	3.34503e-05	1	0.74765	225
	0.751801	21.9017	3.32611e-05	1	0.749512	226
	0.754242	21.9505	3.3017e-05	1	0.752563	227
	0.756683	21.9993	3.31177e-05	1	0.7547	228
	0.759125	22.0481	3.27484e-05	1	0.757446	229
	0.761566	22.0969	3.30231e-05	1	0.759277	230
	0.764008	22.1457	3.3493e-05	1	0.762024	231
	0.766449	22.1945	3.28827e-05	1	0.76416	232
	0.76889	22.2433	3.23669e-05	1	0.767212	233
	0.771332	22.2921	3.24158e-05	1	0.769653	234
	0.773773	22.3409	3.25104e-05	1	0.771484	235
	0.776215	22.3897	3.23975e-05	1	0.774841	236
	0.778656	22.4385	3.26355e-05	1	0.777283	237
	0.781097	22.4873	3.24707e-05	1	0.779724	238
	0.783539	22.5361	3.26385e-05	1	0.78186	239
	0.78598	22.5849	3.25165e-05	1	0.783997	240
	0.788422	22.6337	3.25836e-05	1	0.786438	241
	0.790863	22.6825	3.27209e-05	1	0.788574	242
	0.793304	22.7313	3.25562e-05	1	0.791931	243
	0.795746	22.7801	3.28949e-05	1	0.793762	244
	0.798187	22.8289	3.26721e-05	1	0.796509	245
	0.800629	22.8777	3.30902e-05	1	0.798645	246
	0.80307	22.9265	3.29437e-05	1	0.801697	247
	0.805511	22.9753	3.30475e-05	1	0.803223	248
	0.807953	23.0241	3.31268e-05	1	0.806274	249
	0.810394	23.0729	3.32031e-05	1	0.808105	250
	0.812836	23.1217	3.3371e-05	1	0.810547	251
	0.815277	23.1705	3.3313e-05	1	0.812683	252
	0.817719	23.2193	3.36975e-05	1	0.81665	253
	0.82016	23.2681	3.36334e-05	1	0.818787	254
	0.822601	23.3169	3.37219e-05	1	0.820923	255
	0.825043	23.3657	3.3844e-05	1	0.822449	256
	0.827484	23.4145	3.39874e-05	1	0.826111	257
	0.829926	23.4633	3.42773e-05	1	0.828247	258
	0.832367	23.5121	3.42194e-05	1	0.829468	259
	0.834808	23.5609	3.46405e-05	1	0.832825	260
	0.83725	23.6097	3.4552e-05	1	0.835571	261
	0.839691	23.6585	3.50616e-05	1	0.837402	262
	0.842133	23.7073	3.51044e-05	1	0.839539	263
	0.844574	23.7561	3.53119e-05	1	0.842896	264
	0.847015	23.8049	3.55438e-05	1	0.845337	265
	0.849457	23.8537	3.57086e-05	1	0.846558	266
	0.851898	23.9025	3.60931e-05	1	0.849915	267
	0.85434	23.9513	3.61511e-05	1	0.852051	268
	0.856781	24.0001	3.66241e-05	1	0.853882	269
	0.859222	24.0489	3.68225e-05	1	0.857544	270
	0.861664	24.0977	3.69598e-05	1	0.859375	271
	0.864105	24.1465	3.7265e-05	1	0.862122	272
	0.866547	24.1953	3.75702e-05	1	0.863342	273
	0.868988	24.2441	3.80707e-05	1	0.867615	274
	0.871429	24.2929	3.81409e-05	1	0.868835	275
	0.873871	24.3417	3.87695e-05	1	0.871887	276
	0.876312	24.3905	3.8913e-05	1	0.874023	277
	0.878754	24.4393	3.95416e-05	1	0.875549	278
	0.881195	24.4881	3.98132e-05	1	0.878906	279
	0.883636	24.5369	4.02039e-05	1	0.882263	280
	0.886078	24.5857	4.07013e-05	1	0.884094	281
	0.888519	24.6345	4.10583e-05	1	0.88623	282
	0.890961	24.6833	4.1684e-05	1	0.888367	283
	0.893402	24.7321	4.20074e-05	1	0.891113	284
	0.895844	24.7809	4.27032e-05	1	0.894165	285
	0.898285	24.8297	4.32037e-05	1	0.896301	286
	0.900726	24.8785	4.35822e-05	1	0.898438	287
	0.903168	24.9273	4.42963e-05	1	0.901184	288
	0.905609	24.9761	4.47968e-05	1	0.90332	289
	0.908051	25.0249	4.56573e-05	1	0.906372	290
	0.910492	25.0737	4.6051e-05	1	0.908508	291
	0.912933	25.1225	4.69971e-05	1	0.911255	292
	0.915375	25.1713	4.75464e-05	1	0.914001	293
	0.917816	25.2201	4.85535e-05	1	0.915222	294
	0.920258	25.2689	4.92554e-05	1	0.917664	295
	0.922699	25.3177	5.00183e-05	1	0.921021	296
	0.92514	25.3665	5.09949e-05	1	0.923157	297
	0.927582	25.4153	5.17883e-05	1	0.924683	298
	0.930023	25.4641	5.28564e-05	1	0.928345	299
	0.932465	25.5129	5.36499e-05	1	0.930481	300
	0.934906	25.5617	5.49011e-05	1	0.932922	301
	0.937347	25.6105	5.59692e-05	1	0.935364	302
	0.939789	25.6593	5.70679e-05	1	0.937805	303
	0.94223	25.7081	5.82581e-05	1	0.939331	304
	0.944672	25.7569	5.96924e-05	1	0.942383	305
	0.947113	25.8057	6.09436e-05	1	0.944824	306
	0.949554	25.8545	6.17676e-05	1	0.946655	307
	0.951996	25.9033	6.32935e-05	1	0.949097	308
	0.954437	25.9521	6.46973e-05	1	0.953064	309
	0.956879	26.0009	6.64368e-05	1	0.955505	310
	0.95932	26.0497	6.80237e-05	1	0.957031	311
	0.961761	26.0985	6.95801e-05	1	0.959167	312
	0.964203	26.1473	7.14417e-05	1	0.961304	313
	0.966644	26.1961	7.32117e-05	1	0.964966	314
	0.969086	26.2449	7.51953e-05	1	0.966187	315
	0.971527	26.2937	7.70874e-05	1	0.969238	316
	0.973969	26.3425	7.92542e-05	1	0.971985	317
	0.97641	26.3913	8.1604e-05	1	0.975037	318
	0.978851	26.4401	8.35266e-05	1	0.976563	319
	0.981293	26.4889	8.60596e-05	1	0.978699	320
	0.983734	26.5377	8.84094e-05	1	0.98114	321
	0.986176	26.5865	9.13086e-05	1	0.984497	322
	0.988617	26.6353	9.375e-05	1	0.986023	323
	0.991058	26.6841	9.68018e-05	1	0.989685	324
	0.9935	26.7329	9.96399e-05	1	0.990906	325
	0.995941	26.7817	0.000102905	1	0.993347	326
	0.998383	26.8305	0.000106201	1	0.995789	327
	1.00082	26.8793	0.000109467	1	0.99762	328
	0.998383	26.9281	7.88879e-05	1	0.996094	329
	0.995941	26.9769	6.1554e-05	1	0.994568	330
	0.9935	27.0257	5.01404e-05	1	0.991516	331
	0.991058	27.0745	4.16687e-05	1	0.988464	332
	0.988617	27.1233	3.51837e-05	1	0.986328	333
	0.986176	27.1721	3.0011e-05	1	0.984192	334
	0.983734	27.2209	2.53418e-05	1	0.980835	335
	0.981293	27.2697	2.16583e-05	1	0.978699	336
	0.978851	27.3185	1.80756e-05	1	0.975647	337
	0.97641	27.3673	1.54419e-05	1	0.974121	338
	0.973969	27.4161	1.22467e-05	1	0.97229	339
	0.971527	27.4649	9.86938e-06	1	0.969238	340
	0.969086	27.5137	7.51038e-06	1	0.965881	341
	0.966644	27.5625	5.4718e-06	1	0.965271	342
	0.964203	27.6113	3.55835e-06	1	0.96283	343
	0.961761	27.6601	1.67542e-06	1	0.959167	344
	0.95932	27.7089	2.96631e-07	1	0.957031	345
	0.956879	27.7577	-1.41998e-06	1	0.9552	346
	0.954437	27.8065	-2.70996e-06	1	0.952454	347
	0.951996	27.8553	-4.05273e-06	1	0.950317	348
	0.949554	27.9041	-5.21545e-06	1	0.947571	349
	0.947113	27.9529	-6.21338e-06	1	0.945129	350
	0.944672	28.0017	-7.39746e-06	1	0.942383	351
	0.94223	28.0505	-8.05969e-06	1	0.939636	352
	0.939789	28.0993	-9.15222e-06	1	0.93689	353
	0.937347	28.1481	-9.8175e-06	1	0.935669	354
	0.934906	28.1969	-1.08002e-05	1	0.932617	355
	0.932465	28.2457	-1.13556e-05	1	0.930176	356
	0.930023	28.2945	-1.19904e-05	1	0.928955	357
	0.927582	28.3433	-1.25519e-05	1	0.925293	358
	0.92514	28.3921	-1.30219e-05	1	0.923157	359
	0.922699	28.4409	-1.36353e-05	1	0.9198	360
	0.920258	28.4897	-1.38702e-05	1	0.918579	361
	0.917816	28.5385	-1.44714e-05	1	0.915222	362
	0.915375	28.5873	-1.47522e-05	1	0.912476	363
	0.912933	28.6361	-1.50513e-05	1	0.910645	364
	0.910492	28.6849	-1.54297e-05	1	0.908203	365
	0.908051	28.7337	-1.54785e-05	1	0.906067	366
	0.905609	28.7825	-1.5979e-05	1	0.903625	367
	0.903168	28.8313	-1.58783e-05	1	0.900574	368
	0.900726	28.8801	-1.62903e-05	1	0.898743	369
	0.898285	28.9289	-1.60797e-05	1	0.896301	370
	0.895844	28.9777	-1.6571e-05	1	0.89386	371
	0.893402	29.0265	-1.66504e-05	1	0.891418	372
	0.890961	29.0753	-1.67053e-05	1	0.888977	373
	0.888519	29.1241	-1.6861e-05	1	0.886536	374
	0.886078	29.1729	-1.68274e-05	1	0.884399	375
	0.883636	29.2217	-1.70502e-05	1	0.881348	376
	0.881195	29.2705	-1.59546e-05	1	0.878906	377
	0.878754	29.3193	-1.70074e-05	1	0.875854	378
	0.876312	29.3681	-1.72119e-05	1	0.874023	379
	0.873871	29.4169	-1.73096e-05	1	0.871887	380
	0.871429	29.4657	-1.73645e-05	1	0.869751	381
	0.868988	29.5145	-1.7099e-05	1	0.867004	382
	0.866547	29.5633	-1.73737e-05	1	0.864258	383
	0.864105	29.6121	-1.71204e-05	1	0.861816	384
	0.861664	29.6609	-1.72974e-05	1	0.85968	385
	0.859222	29.7097	-1.69739e-05	1	0.856628	386
	0.856781	29.7585	-1.72791e-05	1	0.855408	387
	0.85434	29.8073	-1.72882e-05	1	0.852051	388
	0.851898	29.8561	-1.71753e-05	1	0.85022	389
	0.849457	29.9049	-1.72974e-05	1	0.847168	390
	0.847015	29.9537	-1.71295e-05	1	0.845032	391
	0.844574	30.0025	-1.73248e-05	1	0.84198	392
	0.842133	30.0513	-1.70807e-05	1	0.839844	393
	0.839691	30.1001	-1.72974e-05	1	0.837708	394
	0.83725	30.1489	-1.73096e-05	1	0.834656	395
	0.834808	30.1977	-1.71814e-05	1	0.832825	396
	0.832367	30.2465	-1.7334e-05	1	0.830078	397
	0.829926	30.2953	-1.70441e-05	1	0.828247	398
	0.827484	30.3441	-1.73676e-05	1	0.825195	399
	0.825043	30.3929	-1.71051e-05	1	0.823364	400
	0.822601	30.4417	-1.73065e-05	1	0.820007	401
	0.82016	30.4905	-1.70685e-05	1	0.817261	402
	0.817719	30.5393	-1.72546e-05	1	0.81604	403
	0.815277	30.5881	-1.73798e-05	1	0.813904	404
	0.812836	30.6369	-1.72607e-05	1	0.811157	405
	0.810394	30.6857	-1.74225e-05	1	0.808411	406
	0.807953	30.7345	-1.72882e-05	1	0.805664	407
	0.805511	30.7833	-1.75262e-05	1	0.803223	408
	0.80307	30.8321	-1.73798e-05	1	0.801392	409
	0.800629	30.8809	-1.75049e-05	1	0.79834	410
	0.798187	30.9297	-1.76147e-05	1	0.795898	411
	0.795746	30.9785	-1.74927e-05	1	0.793762	412
	0.793304	31.0273	-1.77277e-05	1	0.791626	413
	0.790863	31.0761	-1.74896e-05	1	0.788574	414
	0.788422	31.1249	-1.78284e-05	1	0.786438	415
	0.78598	31.1737	-1.75903e-05	1	0.783997	416
	0.783539	31.2225	-1.78375e-05	1	0.78125	417
	0.781097	31.2713	-1.78589e-05	1	0.779724	418
	0.778656	31.3201	-1.79321e-05	1	0.776978	419
	0.776215	31.3689	-1.81641e-05	1	0.774536	420
	0.773773	31.4177	-1.80054e-05	1	0.772095	421
	0.771332	31.4665	-1.83167e-05	1	0.769043	422
	0.76889	31.5153	-1.82098e-05	1	0.766602	423
	0.766449	31.5641	-1.84601e-05	1	0.764465	424
	0.764008	31.6129	-1.84204e-05	1	0.761414	425
	0.761566	31.6617	-1.85638e-05	1	0.759277	426
	0.759125	31.7105	-1.88019e-05	1	0.756836	427
	0.756683	31.7593	-1.87103e-05	1	0.755005	428
	0.754242	31.8081	-1.90613e-05	1	0.752258	429
	0.751801	31.8569	-1.88843e-05	1	0.749817	430
	0.749359	31.9057	-1.94061e-05	1	0.747803	431
	0.746918	31.9545	-1.92474e-05	1	0.745483	432
	0.744476	32.0033	-1.9458e-05	1	0.742828	433
	0.742035	32.0521	-1.95496e-05	1	0.74057	434
	0.739594	32.1009	-1.97449e-05	1	0.737885	435
	0.737152	32.1497	-2.01508e-05	1	0.735443	436
	0.734711	32.1985	-2.00867e-05	1	0.733337	437
	0.732269	32.2473	-2.05261e-05	1	0.730469	438
	0.729828	32.2961	-2.05902e-05	1	0.728394	439
	0.727386	32.3449	-2.09137e-05	1	0.726257	440
	0.724945	32.3937	-2.11731e-05	1	0.723206	441
	0.722504	32.4425	-2.13989e-05	1	0.720917	442
	0.720062	32.4913	-2.18872e-05	1	0.718689	443
	0.717621	32.5401	-2.18933e-05	1	0.716125	444
	0.715179	32.5889	-2.25494e-05	1	0.713531	445
	0.712738	32.6377	-2.25739e-05	1	0.71109	446
	0.710297	32.6865	-2.32361e-05	1	0.708893	447
	0.707855	32.7353	-2.34528e-05	1	0.706543	448
	0.705414	32.7841	-2.32819e-05	1	0.703888	449
	0.702972	32.8329	-2.42157e-05	1	0.701691	450
	0.700531	32.8817	-2.50153e-05	1	0.699188	451
	0.69809	32.9305	-2.58209e-05	1	0.696442	452
	0.695648	32.9793	-2.60254e-05	1	0.694214	453
	0.693207	33.0281	-2.68494e-05	1	0.691772	454
	0.690765	33.0769	-2.73499e-05	1	0.689392	455
	0.688324	33.1257	-2.81189e-05	1	0.686554	456
	0.685883	33.1745	-2.88696e-05	1	0.68457	457
	0.683441	33.2233	-2.95776e-05	1	0.682037	458
	0.681	33.2721	-3.06946e-05	1	0.67984	459
	0.678558	33.3209	-3.12347e-05	1	0.677155	460
	0.676117	33.3697	-3.24585e-05	1	0.674835	461
	0.673676	33.4185	-3.31787e-05	1	0.672302	462
	0.671234	33.4673	-3.44482e-05	1	0.669922	463
	0.668793	33.5161	-3.55103e-05	1	0.667297	464
	0.666351	33.5649	-3.65967e-05	1	0.665009	465
	0.66391	33.6137	-3.7851e-05	1	0.662537	466
	0.661469	33.6625	-3.9093e-05	1	0.660095	467
	0.659027	33.7113	-4.0799e-05	1	0.657684	468
	0.656586	33.7601	-4.17572e-05	1	0.655365	469
	0.654144	33.8089	-4.32251e-05	1	0.652863	470
	0.651703	33.8577	-4.45251e-05	1	0.65033	471
	0.649261	33.9065	-4.61121e-05	1	0.648071	472
	0.64682	33.9553	-4.77905e-05	1	0.645233	473
	0.644379	34.0041	-4.93469e-05	1	0.64325	474
	0.641937	34.0529	-5.13611e-05	1	0.640961	475
	0.639496	34.1017	-5.27649e-05	1	0.638	476
	0.637054	34.1505	-5.48401e-05	1	0.635712	477
	0.634613	34.1993	-5.63965e-05	1	0.633209	478
	0.632172	34.2481	-5.84106e-05	1	0.631012	479
	0.62973	34.2969	-6.02417e-05	1	0.628601	480
	0.627289	34.3457	-6.18896e-05	1	0.626068	481
	0.624847	34.3945	-6.44531e-05	1	0.623413	482
	0.622406	34.4433	-6.57654e-05	1	0.621185	483
	0.619965	34.4921	-6.77185e-05	1	0.618561	484
	0.617523	34.5409	-6.89697e-05	1	0.615997	485
	0.615082	34.5897	-7.07703e-05	1	0.613922	486
	0.61264	34.6385	-7.21436e-05	1	0.611115	487
	0.610199	34.6873	-7.33948e-05	1	0.609009	488
	0.607758	34.7361	-7.47986e-05	1	0.606232	489
	0.605316	34.7849	-7.57446e-05	1	0.603882	490
	0.602875	34.8337	-7.69653e-05	1	0.601349	491
	0.600433	34.8825	-7.73621e-05	1	0.599335	492
	0.597992	34.9313	-7.82776e-05	1	0.596863	493
	0.595551	34.9801	-7.83997e-05	1	0.593994	494
	0.593109	35.0289	-7.86743e-05	1	0.591797	495
	0.590668	35.0777	-7.87354e-05	1	0.589478	496
	0.588226	35.1265	-7.82166e-05	1	0.58728	497
	0.585785	35.1753	-7.78809e-05	1	0.584503	498
	0.583344	35.2241	-7.70264e-05	1	0.58194	499
	0.580902	35.2729	-7.64465e-05	1	0.579987	500
	0.578461	35.3217	-7.51038e-05	1	0.577393	501
	0.576019	35.3705	-7.40051e-05	1	0.574677	502
	0.573578	35.4193	-7.26013e-05	1	0.57251	503
	0.571136	35.4681	-7.08008e-05	1	0.569824	504
	0.568695	35.5169	-6.93054e-05	1	0.567413	505
	0.566254	35.5657	-6.72302e-05	1	0.565002	506
	0.563812	35.6145	-6.56433e-05	1	0.562866	507
	0.561371	35.6633	-6.31714e-05	1	0.559875	508
	0.558929	35.7121	-6.12793e-05	1	0.557831	509
	0.556488	35.7609	-5.91125e-05	1	0.555389	510
	0.554047	35.8097	-5.69153e-05	1	0.552856	511
	0.551605	35.8585	-5.49927e-05	1	0.550507	512
	0.549164	35.9073	-5.26428e-05	1	0.547974	513
	0.546722	35.9561	-5.09033e-05	1	0.545227	514
	0.544281	36.0049	-4.88281e-05	1	0.542847	515
	0.54184	36.0537	-4.73633e-05	1	0.540924	516
	0.539398	36.1025	-4.54102e-05	1	0.538452	517
	0.536957	36.1513	-4.38995e-05	1	0.536224	518
	0.534515	36.2001	-4.24286e-05	1	0.533875	519
	0.532074	36.2489	-4.07684e-05	1	0.531036	520
	0.529633	36.2977	-3.97522e-05	1	0.528687	521
	0.527191	36.3465	-3.82324e-05	1	0.526031	522
	0.52475	36.3953	-3.69202e-05	1	0.523743	523
	0.522308	36.4441	-3.59222e-05	1	0.520996	524
	0.519867	36.4929	-3.55865e-05	1	0.51889	525
	0.517426	36.5417	-3.45886e-05	1	0.516357	526
	0.514984	36.5905	-3.35297e-05	1	0.514038	527
	0.512543	36.6393	-3.30475e-05	1	0.511658	528
	0.510101	36.6881	-3.19214e-05	1	0.508698	529
	0.50766	36.7369	-3.14697e-05	1	0.506317	530
	0.505219	36.7857	-3.06793e-05	1	0.503906	531
	0.502777	36.8345	-3.04047e-05	1	0.502106	532
	0.500336	36.8833	-2.97882e-05	1	0.499298	533
	0.497894	36.9321	-2.9364e-05	1	0.496857	534
	0.495453	36.9809	-2.90985e-05	1	0.494293	535
	0.493011	37.0297	-2.84363e-05	1	0.492188	536
	0.49057	37.0785	-2.84332e-05	1	0.489685	537
	0.488129	37.1273	-2.78931e-05	1	0.487183	538
	0.485687	37.1761	-2.78687e-05	1	0.484528	539
	0.483246	37.2249	-2.73529e-05	1	0.482513	540
	0.480804	37.2737	-2.72095e-05	1	0.479523	541
	0.478363	37.3225	-2.71057e-05	1	0.477325	542
	0.475922	37.3713	-2.66418e-05	1	0.475159	543
	0.47348	37.4201	-2.68402e-05	1	0.47229	544
	0.471039	37.4689	-2.62177e-05	1	0.47052	545
	0.468597	37.5177	-2.65167e-05	1	0.467468	546
	0.466156	37.5665	-2.60071e-05	1	0.465454	547
	0.463715	37.6153	-2.61261e-05	1	0.46228	548
	0.461273	37.6641	-2.60132e-05	1	0.460205	549
	0.458832	37.7129	-2.57813e-05	1	0.457947	550
	0.45639	37.7617	-2.59308e-05	1	0.455383	551
	0.453949	37.8105	-2.54791e-05	1	0.452972	552
	0.451508	37.8593	-2.58392e-05	1	0.4505	553
	0.449066	37.9081	-2.55066e-05	1	0.447937	554
	0.446625	37.9569	-2.5589e-05	1	0.445801	555
	0.444183	38.0057	-2.54089e-05	1	0.44342	556
	0.441742	38.0545	-2.5293e-05	1	0.440735	557
	0.439301	38.1033	-2.54028e-05	1	0.438629	558
	0.436859	38.1521	-2.50549e-05	1	0.435486	559
	0.434418	38.2009	-2.53998e-05	1	0.433411	560
	0.431976	38.2497	-2.49237e-05	1	0.431244	561
	0.429535	38.2985	-2.51862e-05	1	0.428711	562
	0.427094	38.3473	-2.49542e-05	1	0.426208	563
	0.424652	38.3961	-2.50336e-05	1	0.423492	564
	0.422211	38.4449	-2.50824e-05	1	0.421173	565
	0.419769	38.4937	-2.48169e-05	1	0.419128	566
	0.417328	38.5425	-2.51434e-05	1	0.416595	567
	0.414886	38.5913	-2.46948e-05	1	0.414215	568
	0.412445	38.6401	-2.51251e-05	1	0.411621	569
	0.410004	38.6889	-2.48444e-05	1	0.408813	570
	0.407562	38.7377	-2.4942e-05	1	0.406738	571
	0.405121	38.7865	-2.4881e-05	1	0.404236	572
	0.402679	38.8353	-2.46185e-05	1	0.4021	573
	0.400238	38.8841	-2.4942e-05	1	0.399445	574
	0.397797	38.9329	-2.44934e-05	1	0.397217	575
	0.395355	38.9817	-2.49695e-05	1	0.394531	576
	0.392914	39.0305	-2.45178e-05	1	0.392242	577
	0.390472	39.0793	-2.47131e-05	1	0.389526	578
	0.388031	39.1281	-2.45544e-05	1	0.387421	579
	0.38559	39.1769	-2.46063e-05	1	0.38446	580
	0.383148	39.2257	-2.47314e-05	1	0.382263	581
	0.380707	39.2745	-2.43561e-05	1	0.380005	582
	0.378265	39.3233	-2.47772e-05	1	0.37738	583
	0.375824	39.3721	-2.43256e-05	1	0.375031	584
	0.373383	39.4209	-2.47284e-05	1	0.372589	585
	0.370941	39.4697	-2.44904e-05	1	0.369812	586
	0.3685	39.5185	-2.44598e-05	1	0.367584	587
	0.366058	39.5673	-2.45972e-05	1	0.365326	588
	0.363617	39.6161	-2.42004e-05	1	0.362061	589
	0.361176	39.6649	-2.47162e-05	1	0.360413	590
	0.358734	39.7137	-2.41302e-05	1	0.358276	591
	0.356293	39.7625	-2.47284e-05	1	0.355469	592
	0.353851	39.8113	-2.41547e-05	1	0.352814	593
	0.35141	39.8601	-2.43042e-05	1	0.350677	594
	0.348969	39.9089	-2.42615e-05	1	0.348297	595
	0.346527	39.9577	-2.25403e-05	1	0.345642	596
	0.344086	40.0065	-2.435e-05	1	0.343414	597
	0.341644	40.0553	-2.44385e-05	1	0.340729	598
	0.339203	40.1041	-2.48383e-05	1	0.338531	599
	0.336761	40.1529	-2.41486e-05	1	0.335938	600
	0.33432	40.2017	-2.44476e-05	1	0.333649	601
	0.331879	40.2505	-2.4292e-05	1	0.331055	602
	0.329437	40.2993	-2.41638e-05	1	0.328583	603
	0.326996	40.3481	-2.43286e-05	1	0.326202	604
	0.324554	40.3969	-2.38953e-05	1	0.323853	605
	0.322113	40.4457	-2.44415e-05	1	0.321228	606
	0.319672	40.4945	-2.37579e-05	1	0.319183	607
	0.31723	40.5433	-2.43164e-05	1	0.316376	608
	0.314789	40.5921	-2.38464e-05	1	0.314331	609
	0.312347	40.6409	-2.43134e-05	1	0.311707	610
	0.309906	40.6897	-2.39594e-05	1	0.309296	611
	0.307465	40.7385	-2.38708e-05	1	0.306793	612
	0.305023	40.7873	-2.42004e-05	1	0.304138	613
	0.302582	40.8361	-2.3645e-05	1	0.302155	614
	0.30014	40.8849	-2.41577e-05	1	0.2995	615
	0.297699	40.9337	-2.36389e-05	1	0.29718	616
	0.295258	40.9825	-2.39563e-05	1	0.294861	617
	0.292816	41.0313	-2.38464e-05	1	0.292358	618
	0.290375	41.0801	-2.37122e-05	1	0.289673	619
	0.287933	41.1289	-2.39929e-05	1	0.287354	620
	0.285492	41.1777	-2.34558e-05	1	0.284607	621
	0.283051	41.2265	-2.40997e-05	1	0.28244	622
	0.280609	41.2753	-2.33948e-05	1	0.279999	623
	0.278168	41.3241	-2.38922e-05	1	0.277618	624
	0.275726	41.3729	-2.3465e-05	1	0.274963	625
	0.273285	41.4217	-2.37305e-05	1	0.272583	626
	0.270844	41.4705	-2.36298e-05	1	0.270355	627
	0.268402	41.5193	-2.34436e-05	1	0.268036	628
	0.265961	41.5681	-2.37915e-05	1	0.265198	629
	0.263519	41.6169	-2.33795e-05	1	0.263	630
	0.261078	41.6657	-2.36938e-05	1	0.260681	631
	0.258636	41.7145	-2.32697e-05	1	0.257935	632
	0.256195	41.7633	-2.35748e-05	1	0.255524	633
	0.253754	41.8121	-2.35657e-05	1	0.253082	634
	0.251312	41.8609	-2.32819e-05	1	0.250702	635
	0.248871	41.9097	-2.35596e-05	1	0.248352	636
	0.246429	41.9585	-2.30713e-05	1	0.245819	637
	0.243988	42.0073	-2.36328e-05	1	0.243683	638
	0.241547	42.0561	-2.30225e-05	1	0.241089	639
	0.239105	42.1049	-2.35321e-05	1	0.238098	640
	0.236664	42.1537	-2.31781e-05	1	0.236053	641
	0.234222	42.2025	-2.31659e-05	1	0.23349	642
	0.231781	42.2513	-2.33063e-05	1	0.231262	643
	0.22934	42.3001	-2.29218e-05	1	0.228912	644
	0.226898	42.3489	-2.33917e-05	1	0.226318	645
	0.224457	42.3977	-2.29034e-05	1	0.223663	646
	0.222015	42.4465	-2.32666e-05	1	0.221191	647
	0.219574	42.4953	-2.28363e-05	1	0.218903	648
	0.217133	42.5441	-2.30194e-05	1	0.2164	649
	0.214691	42.5929	-2.32452e-05	1	0.213928	650
	0.21225	42.6417	-2.27173e-05	1	0.211548	651
	0.209808	42.6905	-2.32056e-05	1	0.209473	652
	0.207367	42.7393	-2.25616e-05	1	0.206879	653
	0.204926	42.7881	-2.32147e-05	1	0.204193	654
	0.202484	42.8369	-2.24182e-05	1	0.201752	655
	0.200043	42.8857	-2.29797e-05	1	0.199585	656
	0.202484	42.9345	8.01392e-06	2	0.202087	657
	0.204926	42.9833	6.52161e-06	2	0.204407	658
	0.207367	43.0321	7.05872e-06	2	0.206818	659
	0.209808	43.0809	9.39636e-06	2	0.209015	660
	0.21225	43.1297	1.07849e-05	2	0.21167	661
	0.214691	43.1785	1.27533e-05	2	0.214264	662
	0.217133	43.2273	1.35651e-05	2	0.216888	663
	0.219574	43.2761	1.46759e-05	2	0.219177	664
	0.222015	43.3249	1.52405e-05	2	0.221161	665
	0.224457	43.3737	1.56647e-05	2	0.22406	666
	0.226898	43.4225	1.65924e-05	2	0.226501	667
	0.22934	43.4713	1.63574e-05	2	0.228973	668
	0.231781	43.5201	1.91956e-05	2	0.23114	669
	0.234222	43.5689	1.70105e-05	2	0.233978	670
	0.236664	43.6177	1.76666e-05	2	0.236389	671
	0.239105	43.6665	1.71143e-05	2	0.238525	672
	0.241547	43.7153	1.7865e-05	2	0.240845	673
	0.243988	43.7641	1.80511e-05	2	0.243469	674
	0.246429	43.8129	1.81091e-05	2	0.245728	675
	0.248871	43.8617	1.86737e-05	2	0.248322	676
	0.251312	43.9105	1.82251e-05	2	0.250702	677
	0.253754	43.9593	1.88873e-05	2	0.253082	678
	0.256195	44.0081	1.87714e-05	2	0.25589	679
	0.258636	44.0569	1.89178e-05	2	0.257965	680
	0.261078	44.1057	1.90063e-05	2	0.260345	681
	0.263519	44.1545	1.89117e-05	2	0.26236	682
	0.265961	44.2033	1.94031e-05	2	0.265259	683
	0.268402	44.2521	1.89453e-05	2	0.267914	684
	0.270844	44.3009	1.95953e-05	2	0.270233	685
	0.273285	44.3497	1.90887e-05	2	0.273468	686
	0.275726	44.3985	1.9632e-05	2	0.27536	687
	0.278168	44.4473	1.9455e-05	2	0.277374	688
	0.280609	44.4961	1.96014e-05	2	0.280334	689
	0.283051	44.5449	1.97601e-05	2	0.282257	690
	0.285492	44.5937	1.95282e-05	2	0.28479	691
	0.287933	44.6425	2.01019e-05	2	0.287354	692
	0.290375	44.6913	1.95953e-05	2	0.289673	693
	0.292816	44.7401	2.0166e-05	2	0.292023	694
	0.295258	44.7889	2.00836e-05	2	0.294678	695
	0.297699	44.8377	2.01538e-05	2	0.296997	696
	0.30014	44.8865	2.02362e-05	2	0.299316	697
	0.302582	44.9353	1.99554e-05	2	0.301849	698
	0.305023	44.9841	2.05017e-05	2	0.304718	699
	0.307465	45.0329	2.00226e-05	2	0.306	700
	0.309906	45.0817	2.05872e-05	2	0.309265	701
	0.312347	45.1305	2.00653e-05	2	0.311707	702
	0.314789	45.1793	2.0929e-05	2	0.313934	703
	0.31723	45.2281	2.03949e-05	2	0.316467	704
	0.319672	45.2769	2.0636e-05	2	0.318878	705
	0.322113	45.3257	2.0694e-05	2	0.32132	706
	0.324554	45.3745	2.05597e-05	2	0.323822	707
	0.326996	45.4233	2.10144e-05	2	0.326233	708
	0.329437	45.4721	2.05688e-05	2	0.328674	709
	0.331879	45.5209	2.10999e-05	2	0.33136	710
	0.33432	45.5697	2.0816e-05	2	0.333527	711
	0.336761	45.6185	2.10602e-05	2	0.335968	712
	0.339203	45.6673	2.10724e-05	2	0.338623	713
	0.341644	45.7161	2.08862e-05	2	0.341125	714
	0.344086	45.7649	2.13226e-05	2	0.343506	715
	0.346527	45.8137	2.08801e-05	2	0.345642	716
	0.348969	45.8625	2.14996e-05	2	0.348297	717
	0.35141	45.9113	2.09595e-05	2	0.350739	718
	0.353851	45.9601	2.14081e-05	2	0.35321	719
	0.356293	46.0089	2.11426e-05	2	0.355469	720
	0.358734	46.0577	2.13837e-05	2	0.35791	721
	0.361176	46.1065	2.14569e-05	2	0.360535	722
	0.363617	46.1553	2.13074e-05	2	0.362732	723
	0.366058	46.2041	2.1701e-05	2	0.365204	724
	0.3685	46.2529	2.13654e-05	2	0.367554	725
	0.370941	46.3017	2.17804e-05	2	0.370056	726
	0.373383	46.3505	2.16278e-05	2	0.372742	727
	0.375824	46.3993	2.17346e-05	2	0.375122	728
	0.378265	46.4481	2.1698e-05	2	0.377411	729
	0.380707	46.4969	2.16583e-05	2	0.380066	730
	0.383148	46.5457	2.1994e-05	2	0.382416	731
	0.38559	46.5945	2.16278e-05	2	0.384857	732
	0.388031	46.6433	2.21436e-05	2	0.387207	733
	0.390472	46.6921	2.16827e-05	2	0.389679	734
	0.392914	46.7409	2.20673e-05	2	0.391785	735
	0.395355	46.7897	2.18658e-05	2	0.394531	736
	0.397797	46.8385	2.20673e-05	2	0.396851	737
	0.400238	46.8873	2.22046e-05	2	0.399078	738
	0.402679	46.9361	2.20398e-05	2	0.4021	739
	0.405121	46.9849	2.24121e-05	2	0.404053	740
	0.407562	47.0337	2.20795e-05	2	0.406769	741
	0.410004	47.0825	2.25494e-05	2	0.409393	742
	0.412445	47.1313	2.2995e-05	2	0.411407	743
	0.414886	47.1801	2.25037e-05	2	0.414001	744
	0.417328	47.2289	2.20093e-05	2	0.416382	745
	0.419769	47.2777	2.21527e-05	2	0.418854	746
	0.422211	47.3265	2.25494e-05	2	0.421295	747
	0.424652	47.3753	2.23206e-05	2	0.424011	748
	0.427094	47.4241	2.28333e-05	2	0.426514	749
	0.429535	47.4729	2.24457e-05	2	0.428436	750
	0.431976	47.5217	2.28119e-05	2	0.431061	751
	0.434418	47.5705	2.2699e-05	2	0.433563	752
	0.436859	47.6193	2.2937e-05	2	0.436218	753
	0.439301	47.6681	2.30896e-05	2	0.43869	754
	0.441742	47.7169	2.29797e-05	2	0.440735	755
	0.444183	47.7657	2.3291e-05	2	0.443146	756
	0.446625	47.8145	2.2998e-05	2	0.445526	757
	0.449066	47.8633	2.35565e-05	2	0.448242	758
	0.451508	47.9121	2.33582e-05	2	0.450562	759
	0.453949	47.9609	2.36176e-05	2	0.452942	760
	0.45639	48.0097	2.36603e-05	2	0.455505	761
	0.458832	48.0585	2.36206e-05	2	0.45813	762
	0.461273	48.1073	2.39929e-05	2	0.46048	763
	0.463715	48.1561	2.37823e-05	2	0.462921	764
	0.466156	48.2049	2.43195e-05	2	0.465149	765
	0.468597	48.2537	2.4057e-05	2	0.467712	766
	0.471039	48.3025	2.46307e-05	2	0.46994	767
	0.47348	48.3513	2.44049e-05	2	0.472015	768
	0.475922	48.4001	2.47528e-05	2	0.475098	769
	0.478363	48.4489	2.50092e-05	2	0.477203	770
	0.480804	48.4977	2.49847e-05	2	0.479492	771
	0.483246	48.5465	2.55585e-05	2	0.482208	772
	0.485687	48.5953	2.53082e-05	2	0.48465	773
	0.488129	48.6441	2.60559e-05	2	0.487457	774
	0.49057	48.6929	2.60071e-05	2	0.48999	775
	0.493011	48.7417	2.65503e-05	2	0.491913	776
	0.495453	48.7905	2.66998e-05	2	0.494537	777
	0.497894	48.8393	2.69379e-05	2	0.496613	778
	0.500336	48.8881	2.75177e-05	2	0.499329	779
	0.502777	48.9369	2.75513e-05	2	0.501617	780
	0.505219	48.9857	2.8421e-05	2	0.504791	781
	0.50766	49.0345	2.83813e-05	2	0.506561	782
	0.510101	49.0833	2.91199e-05	2	0.508789	783
	0.512543	49.1321	2.94098e-05	2	0.511353	784
	0.514984	49.1809	3.01941e-05	2	0.513916	785
	0.517426	49.2297	3.07404e-05	2	0.516235	786
	0.519867	49.2785	3.12531e-05	2	0.518585	787
	0.522308	49.3273	3.22144e-05	2	0.521271	788
	0.52475	49.3761	3.25531e-05	2	0.523529	789
	0.527191	49.4249	3.37677e-05	2	0.526031	790
	0.529633	49.4737	3.4314e-05	2	0.528748	791
	0.532074	49.5225	3.53699e-05	2	0.531433	792
	0.534515	49.5713	3.60779e-05	2	0.533356	793
	0.536957	49.6201	3.70819e-05	2	0.535828	794
	0.539398	49.6689	3.82507e-05	2	0.538208	795
	0.54184	49.7177	3.90717e-05	2	0.540588	796
	0.544281	49.7665	4.06128e-05	2	0.54306	797
	0.546722	49.8153	4.13422e-05	2	0.545624	798
	0.549164	49.8641	4.27765e-05	2	0.548218	799
	0.551605	49.9129	4.38629e-05	2	0.550476	800
	0.554047	49.9617	4.54834e-05	2	0.552948	801
	0.556488	50.0105	4.69055e-05	2	0.555176	802
	0.558929	50.0593	4.81567e-05	2	0.557831	803
	0.561371	50.1081	4.98962e-05	2	0.560333	804
	0.563812	50.1569	5.11475e-05	2	0.562592	805
	0.566254	50.2057	5.31311e-05	2	0.56485	806
	0.568695	50.2545	5.44434e-05	2	0.567688	807
	0.571136	50.3033	5.63049e-05	2	0.569855	808
	0.573578	50.3521	5.77698e-05	2	0.572296	809
	0.576019	50.4009	5.94788e-05	2	0.574585	810
	0.578461	50.4497	6.12183e-05	2	0.577057	811
	0.580902	50.4985	6.26221e-05	2	0.57959	812
	0.583344	50.5473	6.46057e-05	2	0.582367	813
	0.585785	50.5961	6.5918e-05	2	0.584625	814
	0.588226	50.6449	6.75964e-05	2	0.587311	815
	0.590668	50.6937	7.03735e-05	2	0.589813	816
	0.593109	50.7425	7.08923e-05	2	0.591919	817
	0.595551	50.7913	7.20215e-05	2	0.594513	818
	0.597992	50.8401	7.2876e-05	2	0.596771	819
	0.600433	50.8889	7.42493e-05	2	0.599152	820
	0.602875	50.9377	7.50732e-05	2	0.601624	821
	0.605316	50.9865	7.65076e-05	2	0.604004	822
	0.607758	51.0353	7.71179e-05	2	0.60672	823
	0.610199	51.0841	7.80945e-05	2	0.608917	824
	0.61264	51.1329	7.84912e-05	2	0.611176	825
	0.615082	51.1817	7.901e-05	2	0.613892	826
	0.617523	51.2305	7.93762e-05	2	0.616364	827
	0.619965	51.2793	7.94067e-05	2	0.618774	828
	0.622406	51.3281	7.96814e-05	2	0.621063	829
	0.624847	51.3769	7.92542e-05	2	0.623505	830
	0.627289	51.4257	7.98035e-05	2	0.625916	831
	0.62973	51.4745	7.86743e-05	2	0.628448	832
	0.632172	51.5233	7.82471e-05	2	0.630981	833
	0.634613	51.5721	7.72705e-05	2	0.633148	834
	0.637054	51.6209	7.62329e-05	2	0.635742	835
	0.639496	51.6697	7.54089e-05	2	0.638397	836
	0.641937	51.7185	7.40051e-05	2	0.64035	837
	0.644379	51.7673	7.31201e-05	2	0.643463	838
	0.64682	51.8161	7.15027e-05	2	0.645264	839
	0.649261	51.8649	7.0282e-05	2	0.647583	840
	0.651703	51.9137	6.84814e-05	2	0.650208	841
	0.654144	51.9625	6.70776e-05	2	0.652802	842
	0.656586	52.0113	6.54602e-05	2	0.655212	843
	0.659027	52.0601	6.37512e-05	2	0.657471	844
	0.661469	52.1089	6.23474e-05	2	0.660065	845
	0.66391	52.1577	6.04248e-05	2	0.662933	846
	0.666351	52.2065	5.88379e-05	2	0.664978	847
	0.668793	52.2553	5.70374e-05	2	0.667511	848
	0.671234	52.3041	5.57251e-05	2	0.670013	849
	0.673676	52.3529	5.40771e-05	2	0.672577	850
	0.676117	52.4017	5.24902e-05	2	0.674866	851
	0.678558	52.4505	5.11169e-05	2	0.67749	852
	0.681	52.4993	4.953e-05	2	0.679718	853
	0.683441	52.5481	4.85535e-05	2	0.681976	854
	0.685883	52.5969	4.69666e-05	2	0.684296	855
	0.688324	52.6457	4.5929e-05	2	0.686859	856
	0.690765	52.6945	4.45465e-05	2	0.689453	857
	0.693207	52.7433	4.35822e-05	2	0.691559	858
	0.695648	52.7921	4.24805e-05	2	0.694397	859
	0.69809	52.8409	4.1391e-05	2	0.696503	860
	0.700531	52.8897	4.07349e-05	2	0.699158	861
	0.702972	52.9385	3.96179e-05	2	0.701416	862
	0.705414	52.9873	3.88855e-05	2	0.704071	863
	0.707855	53.0361	3.79364e-05	2	0.706512	864
	0.710297	53.0849	3.74817e-05	2	0.709106	865
	0.712738	53.1337	3.67615e-05	2	0.710999	866
	0.715179	53.1825	3.61206e-05	2	0.713928	867
	0.717621	53.2313	3.57147e-05	2	0.716125	868
	0.720062	53.2801	3.49792e-05	2	0.718597	869
	0.722504	53.3289	3.48724e-05	2	0.720978	870
	0.724945	53.3777	3.41309e-05	2	0.723511	871
	0.727386	53.4265	3.40302e-05	2	0.725922	872
	0.729828	53.4753	3.33679e-05	2	0.728271	873
	0.732269	53.5241	3.32855e-05	2	0.730713	874
	0.734711	53.5729	3.28705e-05	2	0.732971	875
	0.737152	53.6217	3.25623e-05	2	0.735443	876
	0.739594	53.6705	3.24615e-05	2	0.737701	877
	0.742035	53.7193	3.20496e-05	2	0.740479	878
	0.744476	53.7681	3.19611e-05	2	0.743042	879
	0.746918	53.8169	3.15826e-05	2	0.745483	880
	0.749359	53.8657	3.16895e-05	2	0.748077	881
	0.751801	53.9145	3.13995e-05	2	0.749817	882
	0.754242	53.9633	3.12775e-05	2	0.751953	883
	0.756683	54.0121	3.12775e-05	2	0.75531	884
	0.759125	54.0609	3.10669e-05	2	0.757751	885
	0.761566	54.1097	3.12561e-05	2	0.759277	886
	0.764008	54.1585	3.0954e-05	2	0.761414	887
	0.766449	54.2073	3.11615e-05	2	0.765076	888
	0.76889	54.2561	3.0957e-05	2	0.766296	889
	0.771332	54.3049	3.12622e-05	2	0.769043	890
	0.773773	54.3537	3.08777e-05	2	0.7724	891
	0.776215	54.4025	3.06183e-05	2	0.774841	892
	0.778656	54.4513	3.07892e-05	2	0.776672	893
	0.781097	54.5001	3.06854e-05	2	0.779114	894
	0.783539	54.5489	3.09235e-05	2	0.781555	895
	0.78598	54.5977	3.0658e-05	2	0.783691	896
	0.788422	54.6465	3.09418e-05	2	0.786438	897
	0.790863	54.6953	3.08319e-05	2	0.789185	898
	0.793304	54.7441	3.09204e-05	2	0.79071	899
	0.795746	54.7929	3.10181e-05	2	0.793762	900
	0.798187	54.8417	3.09509e-05	2	0.795593	901
	0.800629	54.8905	3.12378e-05	2	0.79895	902
	0.80307	54.9393	3.10913e-05	2	0.801697	903
	0.805511	54.9881	3.13873e-05	2	0.803528	904
	0.807953	55.0369	3.11737e-05	2	0.806274	905
	0.810394	55.0857	3.15552e-05	2	0.808105	906
	0.812836	55.1345	3.14575e-05	2	0.811157	907
	0.815277	55.1833	3.15887e-05	2	0.814209	908
	0.817719	55.2321	3.17932e-05	2	0.815735	909
	0.82016	55.2809	3.18024e-05	2	0.818176	910
	0.822601	55.3297	3.18512e-05	2	0.820923	911
	0.825043	55.3785	3.18573e-05	2	0.823059	912
	0.827484	55.4273	3.22571e-05	2	0.8255	913
	0.829926	55.4761	3.22906e-05	2	0.828247	914
	0.832367	55.5249	3.2431e-05	2	0.830383	915
	0.834808	55.5737	3.2608e-05	2	0.832825	916
	0.83725	55.6225	3.26416e-05	2	0.835876	917
	0.839691	55.6713	3.3075e-05	2	0.838013	918
	0.842133	55.7201	3.30139e-05	2	0.840149	919
	0.844574	55.7689	3.33832e-05	2	0.842285	920
	0.847015	55.8177	3.33344e-05	2	0.845337	921
	0.849457	55.8665	3.3786e-05	2	0.847778	922
	0.851898	55.9153	3.38562e-05	2	0.849915	923
	0.85434	55.9641	3.41095e-05	2	0.852356	924
	0.856781	56.0129	3.44391e-05	2	0.854492	925
	0.859222	56.0617	3.45917e-05	2	0.856323	926
	0.861664	56.1105	3.4787e-05	2	0.859985	927
	0.864105	56.1593	3.49457e-05	2	0.861816	928
	0.866547	56.2081	3.54004e-05	2	0.863647	929
	0.868988	56.2569	3.56689e-05	2	0.867004	930
	0.871429	56.3057	3.59497e-05	2	0.86853	931
	0.873871	56.3545	3.62946e-05	2	0.872192	932
	0.876312	56.4033	3.65509e-05	2	0.873413	933
	0.878754	56.4521	3.7146e-05	2	0.875854	934
	0.881195	56.5009	3.72803e-05	2	0.878296	935
	0.883636	56.5497	3.78754e-05	2	0.881348	936
	0.886078	56.5985	3.80341e-05	2	0.884399	937
	0.888519	56.6473	3.86719e-05	2	0.885925	938
	0.890961	56.6961	3.89404e-05	2	0.889587	939
	0.893402	56.7449	3.94135e-05	2	0.890808	940
	0.895844	56.7937	3.9978e-05	2	0.89447	941
	0.898285	56.8425	4.04388e-05	2	0.895996	942
	0.900726	56.8913	4.08997e-05	2	0.898438	943
	0.903168	56.9401	4.13086e-05	2	0.900879	944
	0.905609	56.9889	4.20654e-05	2	0.903015	945
	0.908051	57.0377	4.26239e-05	2	0.905457	946
	0.910492	57.0865	4.32281e-05	2	0.908508	947
	0.912933	57.1353	4.40125e-05	2	0.910645	948
	0.915375	57.1841	4.4574e-05	2	0.913086	949
	0.917816	57.2329	4.54895e-05	2	0.916138	950
	0.920258	57.2817	4.60205e-05	2	0.918884	951
	0.922699	57.3305	4.6936e-05	2	0.92041	952
	0.92514	57.3793	4.75464e-05	2	0.922852	953
	0.927582	57.4281	4.8645e-05	2	0.925598	954
	0.930023	57.4769	4.93774e-05	2	0.927124	955
	0.932465	57.5257	5.0354e-05	2	0.930786	956
	0.934906	57.5745	5.14221e-05	2	0.932617	957
	0.937347	57.6233	5.23987e-05	2	0.935669	958
	0.939789	57.6721	5.36194e-05	2	0.93689	959
	0.94223	57.7209	5.44434e-05	2	0.940247	960
	0.944672	57.7697	5.57861e-05	2	0.942688	961
	0.947113	57.8185	5.69153e-05	2	0.944824	962
	0.949554	57.8673	5.9082e-05	2	0.947571	963
	0.951996	57.9161	5.97534e-05	2	0.950317	964
	0.954437	57.9649	6.08826e-05	2	0.951538	965
	0.956879	58.0137	6.2439e-05	2	0.9552	966
	0.95932	58.0625	6.37512e-05	2	0.957031	967
	0.961761	58.1113	6.56128e-05	2	0.959167	968
	0.964203	58.1601	6.71082e-05	2	0.961609	969
	0.966644	58.2089	6.91223e-05	2	0.964355	970
	0.969086	58.2577	7.07397e-05	2	0.967407	971
	0.971527	58.3065	7.27844e-05	2	0.969543	972
	0.973969	58.3553	7.48596e-05	2	0.971375	973
	0.97641	58.4041	7.69958e-05	2	0.975037	974
	0.978851	58.4529	7.90405e-05	2	0.977173	975
	0.981293	58.5017	8.12683e-05	2	0.979004	976
	0.983734	58.5505	8.38623e-05	2	0.982056	977
	0.986176	58.5993	8.63342e-05	2	0.984497	978
	0.988617	58.6481	8.90198e-05	2	0.986633	979
	0.991058	58.6969	9.18884e-05	2	0.988464	980
	0.9935	58.7457	9.46045e-05	2	0.990906	981
	0.995941	58.7945	9.79614e-05	2	0.992432	982
	0.998383	58.8433	0.000100861	2	0.996704	983
	1.00082	58.8921	0.00010437	2	0.998535	984
	0.998383	58.9409	7.41272e-05	2	0.996399	985
	0.995941	58.9897	5.7373e-05	2	0.993652	986
	0.9935	59.0385	4.58527e-05	2	0.990601	987
	0.991058	59.0873	3.76831e-05	2	0.98877	988
	0.988617	59.1361	3.13293e-05	2	0.987549	989
	0.986176	59.1849	2.61047e-05	2	0.983276	990
	0.983734	59.2337	2.17896e-05	2	0.980835	991
	0.981293	59.2825	1.78802e-05	2	0.979004	992
	0.978851	59.3313	1.47217e-05	2	0.976563	993
	0.97641	59.3801	1.18408e-05	2	0.974121	994
	0.973969	59.4289	9.04846e-06	2	0.97168	995
	0.971527	59.4777	6.5979e-06	2	0.969238	996
	0.969086	59.5265	4.32739e-06	2	0.966492	997
	0.966644	59.5753	2.52686e-06	2	0.965271	998
	0.964203	59.6241	4.17175e-07	2	0.962524	999
	0.961761	59.6729	-9.72595e-07	2	0.960388	1000
	0.95932	59.7217	-2.71912e-06	2	0.957642	1001
	0.956879	59.7705	-4.03442e-06	2	0.955811	1002
	0.954437	59.8193	-5.57251e-06	2	0.951843	1003
	0.951996	59.8681	-6.71082e-06	2	0.950012	1004
	0.949554	59.9169	-7.77588e-06	2	0.947876	1005
	0.947113	59.9657	-8.81653e-06	2	0.945129	1006
	0.944672	60.0145	-9.67102e-06	2	0.942688	1007
	0.94223	60.0633	-1.073e-05	2	0.939636	1008
	0.939789	60.1121	-1.1319e-05	2	0.9375	1009
	0.937347	60.1609	-1.22803e-05	2	0.935669	1010
	0.934906	60.2097	-1.30249e-05	2	0.934143	1011
	0.932465	60.2585	-1.35864e-05	2	0.929871	1012
	0.930023	60.3073	-1.42639e-05	2	0.92804	1013
	0.927582	60.3561	-1.45721e-05	2	0.925598	1014
	0.92514	60.4049	-1.53351e-05	2	0.922852	1015
	0.922699	60.4537	-1.55029e-05	2	0.9198	1016
	0.920258	60.5025	-1.61407e-05	2	0.917969	1017
	0.917816	60.5513	-1.63147e-05	2	0.915833	1018
	0.915375	60.6001	-1.6806e-05	2	0.912781	1019
	0.912933	60.6489	-1.7041e-05	2	0.910339	1020
	0.910492	60.6977	-1.72333e-05	2	0.908508	1021
	0.908051	60.7465	-1.75293e-05	2	0.906677	1022
	0.905609	60.7953	-1.763e-05	2	0.903931	1023
	0.903168	60.8441	-1.79657e-05	2	0.901184	1024
	0.900726	60.8929	-1.7926e-05	2	0.898743	1025
	0.898285	60.9417	-1.80481e-05	2	0.896301	1026
	0.895844	60.9905	-1.82465e-05	2	0.892944	1027
	0.893402	61.0393	-1.83136e-05	2	0.890808	1028
	0.890961	61.0881	-1.85059e-05	2	0.889282	1029
	0.888519	61.1369	-1.83868e-05	2	0.885925	1030
	0.886078	61.1857	-1.87317e-05	2	0.883484	1031
	0.883636	61.2345	-1.84814e-05	2	0.881348	1032
	0.881195	61.2833	-1.87378e-05	2	0.878601	1033
	0.878754	61.3321	-1.8576e-05	2	0.876465	1034
	0.876312	61.3809	-1.82648e-05	2	0.874634	1035
	0.873871	61.4297	-1.8576e-05	2	0.871582	1036
	0.871429	61.4785	-1.8808e-05	2	0.869141	1037
	0.868988	61.5273	-1.88873e-05	2	0.86731	1038
	0.866547	61.5761	-1.87042e-05	2	0.863953	1039
	0.864105	61.6249	-1.88202e-05	2	0.862122	1040
	0.861664	61.6737	-1.8573e-05	2	0.858765	1041
	0.859222	61.7225	-1.85883e-05	2	0.857239	1042
	0.856781	61.7713	-1.8634e-05	2	0.855408	1043
	0.85434	61.8201	-1.86432e-05	2	0.852051	1044
	0.851898	61.8689	-1.86798e-05	2	0.849915	1045
	0.849457	61.9177	-1.84845e-05	2	0.847778	1046
	0.847015	61.9665	-1.86951e-05	2	0.845032	1047
	0.844574	62.0153	-1.84082e-05	2	0.84259	1048
	0.842133	62.0641	-1.85974e-05	2	0.839844	1049
	0.839691	62.1129	-1.84296e-05	2	0.838318	1050
	0.83725	62.1617	-1.85577e-05	2	0.834656	1051
	0.834808	62.2105	-1.84723e-05	2	0.83374	1052
	0.832367	62.2593	-1.83807e-05	2	0.830688	1053
	0.829926	62.3081	-1.8454e-05	2	0.827637	1054
	0.827484	62.3569	-1.82983e-05	2	0.825806	1055
	0.825043	62.4057	-1.84723e-05	2	0.823059	1056
	0.822601	62.4545	-1.82495e-05	2	0.821228	1057
	0.82016	62.5033	-1.82983e-05	2	0.817871	1058
	0.817719	62.5521	-1.83746e-05	2	0.81543	1059
	0.815277	62.6009	-1.83441e-05	2	0.813293	1060
	0.812836	62.6497	-1.84479e-05	2	0.811157	1061
	0.810394	62.6985	-1.82983e-05	2	0.808105	1062
	0.807953	62.7473	-1.85974e-05	2	0.806274	1063
	0.805511	62.7961	-1.82922e-05	2	0.803528	1064
	0.80307	62.8449	-1.8576e-05	2	0.801392	1065
	0.800629	62.8937	-1.84631e-05	2	0.798645	1066
	0.798187	62.9425	-1.86096e-05	2	0.795593	1067
	0.795746	62.9913	-1.85669e-05	2	0.793762	1068
	0.793304	63.0401	-1.85577e-05	2	0.791321	1069
	0.790863	63.0889	-1.86829e-05	2	0.78949	1070
	0.788422	63.1377	-1.85516e-05	2	0.786438	1071
	0.78598	63.1865	-1.88049e-05	2	0.784302	1072
	0.783539	63.2353	-1.86554e-05	2	0.782166	1073
	0.781097	63.2841	-1.88812e-05	2	0.779114	1074
	0.778656	63.3329	-1.88538e-05	2	0.777283	1075
	0.776215	63.3817	-1.89423e-05	2	0.774231	1076
	0.773773	63.4305	-1.90796e-05	2	0.772705	1077
	0.771332	63.4793	-1.89362e-05	2	0.769348	1078
	0.76889	63.5281	-1.92657e-05	2	0.766296	1079
	0.766449	63.5769	-1.90918e-05	2	0.764771	1080
	0.764008	63.6257	-1.9458e-05	2	0.762329	1081
	0.761566	63.6745	-1.93054e-05	2	0.759583	1082
	0.759125	63.7233	-1.95801e-05	2	0.756836	1083
	0.756683	63.7721	-1.9635e-05	2	0.754395	1084
	0.754242	63.8209	-1.96716e-05	2	0.752563	1085
	0.751801	63.8697	-1.99524e-05	2	0.750122	1086
	0.749359	63.9185	-1.98578e-05	2	0.747589	1087
	0.746918	63.9673	-2.02148e-05	2	0.745239	1088
	0.744476	64.0161	-2.00958e-05	2	0.743011	1089
	0.742035	64.0649	-2.03125e-05	2	0.740021	1090
	0.739594	64.1137	-2.05048e-05	2	0.738129	1091
	0.737152	64.1625	-2.07336e-05	2	0.735657	1092
	0.734711	64.2113	-2.0993e-05	2	0.733124	1093
	0.732269	64.2601	-2.09991e-05	2	0.730927	1094
	0.729828	64.3089	-2.1463e-05	2	0.728149	1095
	0.727386	64.3577	-2.14142e-05	2	0.725952	1096
	0.724945	64.4065	-2.19116e-05	2	0.723419	1097
	0.722504	64.4553	-2.19757e-05	2	0.721802	1098
	0.720062	64.5041	-2.24152e-05	2	0.718719	1099
	0.717621	64.5529	-2.26532e-05	2	0.716156	1100
	0.715179	64.6017	-2.29218e-05	2	0.713745	1101
	0.712738	64.6505	-2.33521e-05	2	0.711121	1102
	0.710297	64.6993	-2.34772e-05	2	0.708862	1103
	0.707855	64.7481	-2.41669e-05	2	0.706635	1104
	0.705414	64.7969	-2.42828e-05	2	0.70401	1105
	0.702972	64.8457	-2.37274e-05	2	0.701447	1106
	0.700531	64.8945	-2.50275e-05	2	0.699036	1107
	0.69809	64.9433	-2.58881e-05	2	0.696686	1108
	0.695648	64.9921	-2.66907e-05	2	0.694275	1109
	0.693207	65.0409	-2.70477e-05	2	0.691803	1110
	0.690765	65.0897	-2.79266e-05	2	0.689423	1111
	0.688324	65.1385	-2.8244e-05	2	0.686951	1112
	0.685883	65.1873	-2.91931e-05	2	0.684448	1113
	0.683441	65.2361	-2.97424e-05	2	0.682159	1114
	0.681	65.2849	-3.07465e-05	2	0.679321	1115
	0.678558	65.3337	-3.14514e-05	2	0.677063	1116
	0.676117	65.3825	-3.23059e-05	2	0.675018	1117
	0.673676	65.4313	-3.33435e-05	2	0.672058	1118
	0.671234	65.4801	-3.41766e-05	2	0.669098	1119
	0.668793	65.5289	-3.5556e-05	2	0.667572	1120
	0.666351	65.5777	-3.63525e-05	2	0.664886	1121
	0.66391	65.6265	-3.7677e-05	2	0.662598	1122
	0.661469	65.6753	-3.89252e-05	2	0.660278	1123
	0.659027	65.7241	-4.03198e-05	2	0.657623	1124
	0.656586	65.7729	-4.15985e-05	2	0.655243	1125
	0.654144	65.8217	-4.26392e-05	2	0.652893	1126
	0.651703	65.8705	-4.42291e-05	2	0.650269	1127
	0.649261	65.9193	-4.53796e-05	2	0.647919	1128
	0.64682	65.9681	-4.72717e-05	2	0.645538	1129
	0.644379	66.0169	-4.8645e-05	2	0.643188	1130
	0.641937	66.0657	-5.05066e-05	2	0.640656	1131
	0.639496	66.1145	-5.20325e-05	2	0.638245	1132
	0.637054	66.1633	-5.37415e-05	2	0.63559	1133
	0.634613	66.2121	-5.5603e-05	2	0.632996	1134
	0.632172	66.2609	-5.70679e-05	2	0.630707	1135
	0.62973	66.3097	-5.92041e-05	2	0.627991	1136
	0.627289	66.3585	-6.05774e-05	2	0.625793	1137
	0.624847	66.4073	-6.32324e-05	2	0.623505	1138
	0.622406	66.4561	-6.44531e-05	2	0.62085	1139
	0.619965	66.5049	-6.62231e-05	2	0.618927	1140
	0.617523	66.5537	-6.7688e-05	2	0.616364	1141
	0.615082	66.6025	-6.90918e-05	2	0.613831	1142
	0.61264	66.6513	-7.07397e-05	2	0.611237	1143
	0.610199	66.7001	-7.17163e-05	2	0.608856	1144
	0.607758	66.7489	-7.31812e-05	2	0.606628	1145
	0.605316	66.7977	-7.40662e-05	2	0.603821	1146
	0.602875	66.8465	-7.52258e-05	2	0.60144	1147
	0.600433	66.8953	-7.57141e-05	2	0.599335	1148
	0.597992	66.9441	-7.62939e-05	2	0.59668	1149
	0.595551	66.9929	-7.68433e-05	2	0.594086	1150
	0.593109	67.0417	-7.67822e-05	2	0.591675	1151
	0.590668	67.0905	-7.70569e-05	2	0.589905	1152
	0.588226	67.1393	-7.64465e-05	2	0.586945	1153
	0.585785	67.1881	-7.61414e-05	2	0.584045	1154
	0.583344	67.2369	-7.53479e-05	2	0.58197	1155
	0.580902	67.2857	-7.47986e-05	2	0.579407	1156
	0.578461	67.3345	-7.37e-05	2	0.577271	1157
	0.576019	67.3833	-7.23877e-05	2	0.574982	1158
	0.573578	67.4321	-7.11975e-05	2	0.572235	1159
	0.571136	67.4809	-6.93665e-05	2	0.569885	1160
	0.568695	67.5297	-6.79932e-05	2	0.567566	1161
	0.566254	67.5785	-6.59485e-05	2	0.565063	1162
	0.563812	67.6273	-6.43616e-05	2	0.562653	1163
	0.561371	67.6761	-6.21338e-05	2	0.560486	1164
	0.558929	67.7249	-6.02112e-05	2	0.557983	1165
	0.556488	67.7737	-5.82581e-05	2	0.55545	1166
	0.554047	67.8225	-5.59998e-05	2	0.552979	1167
	0.551605	67.8713	-5.42908e-05	2	0.550476	1168
	0.549164	67.9201	-5.19714e-05	2	0.548157	1169
	0.546722	67.9689	-5.0293e-05	2	0.545258	1170
	0.544281	68.0177	-4.82788e-05	2	0.542969	1171
	0.54184	68.0665	-4.68445e-05	2	0.540527	1172
	0.539398	68.1153	-4.5105e-05	2	0.538269	1173
	0.536957	68.1641	-4.34631e-05	2	0.535889	1174
	0.534515	68.2129	-4.22516e-05	2	0.533569	1175
	0.532074	68.2617	-4.05487e-05	2	0.531006	1176
	0.529633	68.3105	-3.95935e-05	2	0.528717	1177
	0.527191	68.3593	-3.81927e-05	2	0.526031	1178
	0.52475	68.4081	-3.73077e-05	2	0.52359	1179
	0.522308	68.4569	-3.54248e-05	2	0.520782	1180
	0.519867	68.5057	-3.51074e-05	2	0.518768	1181
	0.517426	68.5545	-3.47046e-05	2	0.516327	1182
	0.514984	68.6033	-3.37097e-05	2	0.513763	1183
	0.512543	68.6521	-3.31909e-05	2	0.511719	1184
	0.510101	68.7009	-3.20862e-05	2	0.509125	1185
	0.50766	68.7497	-3.17047e-05	2	0.506775	1186
	0.505219	68.7985	-3.09418e-05	2	0.503998	1187
	0.502777	68.8473	-3.06122e-05	2	0.501556	1188
	0.500336	68.8961	-3.00232e-05	2	0.499329	1189
	0.497894	68.9449	-2.95746e-05	2	0.496918	1190
	0.495453	68.9937	-2.93488e-05	2	0.494263	1191
	0.493011	69.0425	-2.87354e-05	2	0.492157	1192
	0.49057	69.0913	-2.88116e-05	2	0.489624	1193
	0.488129	69.1401	-2.81891e-05	2	0.487061	1194
	0.485687	69.1889	-2.81311e-05	2	0.484589	1195
	0.483246	69.2377	-2.76886e-05	2	0.482239	1196
	0.480804	69.2865	-2.75635e-05	2	0.479614	1197
	0.478363	69.3353	-2.74628e-05	2	0.47757	1198
	0.475922	69.3841	-2.7005e-05	2	0.475037	1199
	0.47348	69.4329	-2.72308e-05	2	0.472046	1200
	0.471039	69.4817	-2.66418e-05	2	0.470215	1201
	0.468597	69.5305	-2.69623e-05	2	0.467743	1202
	0.466156	69.5793	-2.63855e-05	2	0.464996	1203
	0.463715	69.6281	-2.65472e-05	2	0.463196	1204
	0.461273	69.6769	-2.63306e-05	2	0.460236	1205
	0.458832	69.7257	-2.61871e-05	2	0.457916	1206
	0.45639	69.7745	-2.63062e-05	2	0.454498	1207
	0.453949	69.8233	-2.59155e-05	2	0.453125	1208
	0.451508	69.8721	-2.61871e-05	2	0.450562	1209
	0.449066	69.9209	-2.58392e-05	2	0.44812	1210
	0.446625	69.9697	-2.60651e-05	2	0.44574	1211
	0.444183	70.0185	-2.57263e-05	2	0.443176	1212
	0.441742	70.0673	-2.57904e-05	2	0.440979	1213
	0.439301	70.1161	-2.5824e-05	2	0.438354	1214
	0.436859	70.1649	-2.55127e-05	2	0.436005	1215
	0.434418	70.2137	-2.5827e-05	2	0.433533	1216
	0.431976	70.2625	-2.53387e-05	2	0.430756	1217
	0.429535	70.3113	-2.56165e-05	2	0.428345	1218
	0.427094	70.3601	-2.52594e-05	2	0.426178	1219
	0.424652	70.4089	-2.565e-05	2	0.424164	1220
	0.422211	70.4577	-2.54242e-05	2	0.421143	1221
	0.419769	70.5065	-2.5351e-05	2	0.419403	1222
	0.417328	70.5553	-2.5528e-05	2	0.416138	1223
	0.414886	70.6041	-2.51495e-05	2	0.413757	1224
	0.412445	70.6529	-2.55341e-05	2	0.411469	1225
	0.410004	70.7017	-2.51648e-05	2	0.409149	1226
	0.407562	70.7505	-2.547e-05	2	0.40683	1227
	0.405121	70.7993	-2.51465e-05	2	0.404449	1228
	0.402679	70.8481	-2.52991e-05	2	0.401917	1229
	0.400238	70.8969	-2.52655e-05	2	0.3992	1230
	0.397797	70.9457	-2.50458e-05	2	0.397095	1231
	0.395355	70.9945	-2.54089e-05	2	0.394623	1232
	0.392914	71.0433	-2.49298e-05	2	0.392029	1233
	0.390472	71.0921	-2.52777e-05	2	0.389648	1234
	0.388031	71.1409	-2.4884e-05	2	0.387146	1235
	0.38559	71.1897	-2.52838e-05	2	0.384979	1236
	0.383148	71.2385	-2.49451e-05	2	0.382477	1237
	0.380707	71.2873	-2.49908e-05	2	0.380676	1238
	0.378265	71.3361	-2.51251e-05	2	0.377502	1239
	0.375824	71.3849	-2.48322e-05	2	0.375	1240
	0.373383	71.4337	-2.52106e-05	2	0.372833	1241
	0.370941	71.4825	-2.48291e-05	2	0.3703	1242
	0.3685	71.5313	-2.51862e-05	2	0.367493	1243
	0.366058	71.5801	-2.47986e-05	2	0.365265	1244
	0.363617	71.6289	-2.49329e-05	2	0.362457	1245
	0.361176	71.6777	-2.49176e-05	2	0.36026	1246
	0.358734	71.7265	-2.47345e-05	2	0.357788	1247
	0.356293	71.7753	-2.50641e-05	2	0.355377	1248
	0.353851	71.8241	-2.45667e-05	2	0.352905	1249
	0.35141	71.8729	-2.49908e-05	2	0.350922	1250
	0.348969	71.9217	-2.44812e-05	2	0.347931	1251
	0.346527	71.9705	-2.49115e-05	2	0.345978	1252
	0.344086	72.0193	-2.26715e-05	2	0.343048	1253
	0.341644	72.0681	-2.46826e-05	2	0.340759	1254
	0.339203	72.1169	-2.48688e-05	2	0.338654	1255
	0.336761	72.1657	-2.50122e-05	2	0.33609	1256
	0.33432	72.2145	-2.51434e-05	2	0.333984	1257
	0.331879	72.2633	-2.46643e-05	2	0.330872	1258
	0.329437	72.3121	-2.49573e-05	2	0.328247	1259
	0.326996	72.3609	-2.45758e-05	2	0.326111	1260
	0.324554	72.4097	-2.47162e-05	2	0.323608	1261
	0.322113	72.4585	-2.46552e-05	2	0.321198	1262
	0.319672	72.5073	-2.44995e-05	2	0.319031	1263
	0.31723	72.5561	-2.47528e-05	2	0.316498	1264
	0.314789	72.6049	-2.43073e-05	2	0.313782	1265
	0.312347	72.6537	-2.49634e-05	2	0.311523	1266
	0.309906	72.7025	-2.4173e-05	2	0.309021	1267
	0.307465	72.7513	-2.46857e-05	2	0.306732	1268
	0.305023	72.8001	-2.43713e-05	2	0.304413	1269
	0.302582	72.8489	-2.44904e-05	2	0.301941	1270
	0.30014	72.8977	-2.45026e-05	2	0.299255	1271
	0.297699	72.9465	-2.42218e-05	2	0.297028	1272
	0.295258	72.9953	-2.4588e-05	2	0.294434	1273
	0.292816	73.0441	-2.42523e-05	2	0.292114	1274
	0.290375	73.0929	-2.45483e-05	2	0.289642	1275
	0.287933	73.1417	-2.41547e-05	2	0.287262	1276
	0.285492	73.1905	-2.43286e-05	2	0.284637	1277
	0.283051	73.2393	-2.43286e-05	2	0.282166	1278
	0.280609	73.2881	-2.41547e-05	2	0.280182	1279
	0.278168	73.3369	-2.43896e-05	2	0.277588	1280
	0.275726	73.3857	-2.39655e-05	2	0.274994	1281
	0.273285	73.4345	-2.43408e-05	2	0.272888	1282
	0.270844	73.4833	-2.39258e-05	2	0.270508	1283
	0.268402	73.5321	-2.44629e-05	2	0.267731	1284
	0.265961	73.5809	-2.39838e-05	2	0.26535	1285
	0.263519	73.6297	-2.41638e-05	2	0.263184	1286
	0.261078	73.6785	-2.41608e-05	2	0.260468	1287
	0.258636	73.7273	-2.39655e-05	2	0.257935	1288
	0.256195	73.7761	-2.43103e-05	2	0.255707	1289
	0.253754	73.8249	-2.3938e-05	2	0.25351	1290
	0.251312	73.8737	-2.4234e-05	2	0.250671	1291
	0.248871	73.9225	-2.37823e-05	2	0.248291	1292
	0.246429	73.9713	-2.40509e-05	2	0.246033	1293
	0.243988	74.0201	-2.39014e-05	2	0.242737	1294
	0.241547	74.0689	-2.37427e-05	2	0.240967	1295
	0.239105	74.1177	-2.41699e-05	2	0.238647	1296
	0.236664	74.1665	-2.35443e-05	2	0.235992	1297
	0.234222	74.2153	-2.40631e-05	2	0.234436	1298
	0.231781	74.2641	-2.3465e-05	2	0.231445	1299
	0.22934	74.3129	-2.40906e-05	2	0.229004	1300
	0.226898	74.3617	-2.34802e-05	2	0.226471	1301
	0.224457	74.4105	-2.38068e-05	2	0.223877	1302
	0.222015	74.4593	-2.3822e-05	2	0.221375	1303
	0.219574	74.5081	-2.34985e-05	2	0.219177	1304
	0.217133	74.5569	-2.39563e-05	2	0.216675	1305
	0.214691	74.6057	-2.34283e-05	2	0.214233	1306
	0.21225	74.6545	-2.38708e-05	2	0.211609	1307
	0.209808	74.7033	-2.33582e-05	2	0.209564	1308
	0.207367	74.7521	-2.35779e-05	2	0.207031	1309
	0.204926	74.8009	-2.35107e-05	2	0.204865	1310
	0.202484	74.8497	-2.33124e-05	2	0.201782	1311
	0.200043	74.8985	-2.36725e-05	2	0.199402	1312
