# Supplementary material for: Operando film-electrochemical EPR spectroscopy tracks radical intermediates in surface-immobilized catalysts
Source: Nat Chem. 2024 Feb 14;16(6):1015–23. doi: 10.1038/s41557-024-01450-y (PMC11636982; doi:10.1038/s41557-024-01450-y)
Supplement: Supplementary file 9 — Unprocessed electrochemistry data. [file 41557_2024_1450_MOESM9_ESM.zip › Source Data Extended data fig 1/FE-EPR_04_25mVps.xlsx]

## Sheet: Sheet1
	Potential applied (V)	Time (s)	WE(1).Current (A)	Scan	WE(1).Potential (V)	Index
	0.202484	10.7458	-1.04828e-06	1	0.201843	1
	0.204926	10.8434	9.99969e-06	1	0.20462	2
	0.207367	10.941	-5.0415e-07	1	0.206818	3
	0.209808	11.0386	4.98657e-07	1	0.209564	4
	0.21225	11.1362	1.09619e-06	1	0.211853	5
	0.214691	11.2338	1.33392e-06	1	0.214203	6
	0.217133	11.3314	1.54938e-06	1	0.216705	7
	0.219574	11.429	1.63757e-06	1	0.219238	8
	0.222015	11.5266	1.72516e-06	1	0.221527	9
	0.224457	11.6242	1.77124e-06	1	0.223511	10
	0.226898	11.7218	1.83868e-06	1	0.226563	11
	0.22934	11.8194	1.91437e-06	1	0.229279	12
	0.231781	11.917	2.03552e-06	1	0.23111	13
	0.234222	12.0146	2.21619e-06	1	0.233643	14
	0.236664	12.1122	2.25189e-06	1	0.236481	15
	0.239105	12.2098	2.35748e-06	1	0.238312	16
	0.241547	12.3074	2.41608e-06	1	0.240723	17
	0.243988	12.405	2.42065e-06	1	0.243195	18
	0.246429	12.5026	2.51617e-06	1	0.246246	19
	0.248871	12.6002	2.49786e-06	1	0.247925	20
	0.251312	12.6978	2.61353e-06	1	0.250702	21
	0.253754	12.7954	2.71606e-06	1	0.253296	22
	0.256195	12.893	2.79541e-06	1	0.255493	23
	0.258636	12.9906	2.92755e-06	1	0.257965	24
	0.261078	13.0882	2.96844e-06	1	0.260468	25
	0.263519	13.1858	2.97424e-06	1	0.263092	26
	0.265961	13.2834	3.03162e-06	1	0.265259	27
	0.268402	13.381	3.08075e-06	1	0.267548	28
	0.270844	13.4786	3.08929e-06	1	0.270416	29
	0.273285	13.5762	3.14423e-06	1	0.272797	30
	0.275726	13.6738	3.20862e-06	1	0.275421	31
	0.278168	13.7714	3.25439e-06	1	0.277313	32
	0.280609	13.869	3.34076e-06	1	0.280121	33
	0.283051	13.9666	3.34076e-06	1	0.282288	34
	0.285492	14.0642	3.37799e-06	1	0.284973	35
	0.287933	14.1618	3.42346e-06	1	0.287048	36
	0.290375	14.2594	3.45947e-06	1	0.289429	37
	0.292816	14.357	3.49976e-06	1	0.292236	38
	0.295258	14.4546	3.9032e-06	1	0.294373	39
	0.297699	14.5522	3.50342e-06	1	0.297058	40
	0.30014	14.6498	3.40332e-06	1	0.299438	41
	0.302582	14.7474	3.59802e-06	1	0.30188	42
	0.305023	14.845	3.63007e-06	1	0.304443	43
	0.307465	14.9426	3.76587e-06	1	0.306519	44
	0.309906	15.0402	3.78113e-06	1	0.309265	45
	0.312347	15.1378	3.79578e-06	1	0.311859	46
	0.314789	15.2354	3.86963e-06	1	0.314026	47
	0.31723	15.333	3.90289e-06	1	0.316406	48
	0.319672	15.4306	3.94897e-06	1	0.319	49
	0.322113	15.5282	3.94287e-06	1	0.32135	50
	0.324554	15.6258	4.01001e-06	1	0.323792	51
	0.326996	15.7234	4.03137e-06	1	0.326294	52
	0.329437	15.821	4.05273e-06	1	0.328979	53
	0.331879	15.9186	4.11072e-06	1	0.331085	54
	0.33432	16.0162	4.11987e-06	1	0.333466	55
	0.336761	16.1138	4.14001e-06	1	0.33609	56
	0.339203	16.2114	4.20837e-06	1	0.338501	57
	0.341644	16.309	4.2511e-06	1	0.340729	58
	0.344086	16.4066	4.26941e-06	1	0.343323	59
	0.346527	16.5042	4.31213e-06	1	0.345703	60
	0.348969	16.6018	4.37622e-06	1	0.347839	61
	0.35141	16.6994	4.42505e-06	1	0.350677	62
	0.353851	16.797	4.422e-06	1	0.353088	63
	0.356293	16.8946	4.40979e-06	1	0.355652	64
	0.358734	16.9922	4.49829e-06	1	0.357971	65
	0.361176	17.0898	4.47388e-06	1	0.360504	66
	0.363617	17.1874	4.52881e-06	1	0.362915	67
	0.366058	17.285	4.57458e-06	1	0.365265	68
	0.3685	17.3826	4.64478e-06	1	0.367554	69
	0.370941	17.4802	4.66003e-06	1	0.3703	70
	0.373383	17.5778	4.7699e-06	1	0.372375	71
	0.375824	17.6754	4.71191e-06	1	0.375275	72
	0.378265	17.773	4.82483e-06	1	0.37735	73
	0.380707	17.8706	4.80042e-06	1	0.37973	74
	0.383148	17.9682	4.89502e-06	1	0.382263	75
	0.38559	18.0658	6.26831e-06	1	0.384583	76
	0.388031	18.1634	4.53186e-06	1	0.387238	77
	0.390472	18.261	4.75769e-06	1	0.389923	78
	0.392914	18.3586	4.90112e-06	1	0.391785	79
	0.395355	18.4562	4.98962e-06	1	0.39447	80
	0.397797	18.5538	5.07202e-06	1	0.39679	81
	0.400238	18.6514	5.09949e-06	1	0.399567	82
	0.402679	18.749	5.14526e-06	1	0.401978	83
	0.405121	18.8466	5.17273e-06	1	0.404327	84
	0.407562	18.9442	5.18188e-06	1	0.406921	85
	0.410004	19.0418	5.20325e-06	1	0.409058	86
	0.412445	19.1394	5.31006e-06	1	0.411591	87
	0.414886	19.237	5.32227e-06	1	0.414215	88
	0.417328	19.3346	5.31006e-06	1	0.416351	89
	0.419769	19.4322	5.40466e-06	1	0.418762	90
	0.422211	19.5298	5.38025e-06	1	0.421417	91
	0.424652	19.6274	5.44128e-06	1	0.423828	92
	0.427094	19.725	5.51147e-06	1	0.426086	93
	0.429535	19.8226	5.51758e-06	1	0.429077	94
	0.431976	19.9202	5.54199e-06	1	0.431183	95
	0.434418	20.0178	5.62439e-06	1	0.433624	96
	0.436859	20.1154	5.64575e-06	1	0.436218	97
	0.439301	20.213	5.69763e-06	1	0.438446	98
	0.441742	20.3106	5.7373e-06	1	0.440796	99
	0.444183	20.4082	5.79529e-06	1	0.443207	100
	0.446625	20.5058	5.88684e-06	1	0.445404	101
	0.449066	20.6034	5.92346e-06	1	0.447754	102
	0.451508	20.701	5.9845e-06	1	0.450562	103
	0.453949	20.7986	5.9906e-06	1	0.452911	104
	0.45639	20.8962	6.05774e-06	1	0.455383	105
	0.458832	20.9938	6.13098e-06	1	0.45813	106
	0.461273	21.0914	6.21033e-06	1	0.460114	107
	0.463715	21.189	6.28052e-06	1	0.462646	108
	0.466156	21.2866	6.32019e-06	1	0.465302	109
	0.468597	21.3842	6.44531e-06	1	0.467712	110
	0.471039	21.4818	6.51855e-06	1	0.46991	111
	0.47348	21.5794	7.66602e-06	1	0.47229	112
	0.475922	21.677	6.3324e-06	1	0.475006	113
	0.478363	21.7746	6.5918e-06	1	0.477478	114
	0.480804	21.8722	6.79321e-06	1	0.479889	115
	0.483246	21.9698	6.89392e-06	1	0.482025	116
	0.485687	22.0674	7.06177e-06	1	0.484467	117
	0.488129	22.165	7.22656e-06	1	0.486938	118
	0.49057	22.2626	7.36389e-06	1	0.489868	119
	0.493011	22.3602	7.48901e-06	1	0.491821	120
	0.495453	22.4578	7.65381e-06	1	0.494598	121
	0.497894	22.5554	7.8064e-06	1	0.496765	122
	0.500336	22.653	7.97424e-06	1	0.499359	123
	0.502777	22.7506	8.13599e-06	1	0.501801	124
	0.505219	22.8482	8.36792e-06	1	0.503906	125
	0.50766	22.9458	8.59375e-06	1	0.50647	126
	0.510101	23.0434	8.72803e-06	1	0.509186	127
	0.512543	23.141	8.97522e-06	1	0.51123	128
	0.514984	23.2386	9.32617e-06	1	0.513916	129
	0.517426	23.3362	9.58557e-06	1	0.516266	130
	0.519867	23.4338	9.8938e-06	1	0.518829	131
	0.522308	23.5314	1.0199e-05	1	0.521271	132
	0.52475	23.629	1.05682e-05	1	0.52356	133
	0.527191	23.7266	1.091e-05	1	0.526489	134
	0.529633	23.8242	1.13983e-05	1	0.528656	135
	0.532074	23.9218	1.17523e-05	1	0.531219	136
	0.534515	24.0194	1.22162e-05	1	0.533539	137
	0.536957	24.117	1.27167e-05	1	0.536072	138
	0.539398	24.2146	1.32141e-05	1	0.5383	139
	0.54184	24.3122	1.3736e-05	1	0.540833	140
	0.544281	24.4098	1.42792e-05	1	0.54303	141
	0.546722	24.5074	1.49017e-05	1	0.545532	142
	0.549164	24.605	1.54022e-05	1	0.54776	143
	0.551605	24.7026	1.6095e-05	1	0.550751	144
	0.554047	24.8002	1.67572e-05	1	0.552979	145
	0.556488	24.8978	1.75201e-05	1	0.555359	146
	0.558929	24.9954	1.82648e-05	1	0.557709	147
	0.561371	25.093	2.04315e-05	1	0.560272	148
	0.563812	25.1906	1.96472e-05	1	0.563141	149
	0.566254	25.2882	2.02911e-05	1	0.565277	150
	0.568695	25.3858	2.12494e-05	1	0.567719	151
	0.571136	25.4834	2.20001e-05	1	0.569946	152
	0.573578	25.581	2.2879e-05	1	0.572662	153
	0.576019	25.6786	2.37152e-05	1	0.575134	154
	0.578461	25.7762	2.45117e-05	1	0.577454	155
	0.580902	25.8738	2.5351e-05	1	0.579498	156
	0.583344	25.9714	2.61078e-05	1	0.581818	157
	0.585785	26.069	2.68921e-05	1	0.584747	158
	0.588226	26.1666	2.74506e-05	1	0.587311	159
	0.590668	26.2642	2.82074e-05	1	0.589355	160
	0.593109	26.3618	2.88757e-05	1	0.591827	161
	0.595551	26.4594	2.95105e-05	1	0.594421	162
	0.597992	26.557	3.00476e-05	1	0.59671	163
	0.600433	26.6546	3.05298e-05	1	0.598846	164
	0.602875	26.7522	3.09784e-05	1	0.601501	165
	0.605316	26.8498	3.1366e-05	1	0.604034	166
	0.607758	26.9474	3.17291e-05	1	0.606293	167
	0.610199	27.045	3.19122e-05	1	0.608917	168
	0.61264	27.1426	3.20679e-05	1	0.611176	169
	0.615082	27.2402	3.2135e-05	1	0.613678	170
	0.617523	27.3378	3.21411e-05	1	0.616211	171
	0.619965	27.4354	3.20587e-05	1	0.618835	172
	0.622406	27.533	3.19214e-05	1	0.621124	173
	0.624847	27.6306	3.17078e-05	1	0.623199	174
	0.627289	27.7282	3.16925e-05	1	0.626282	175
	0.62973	27.8258	3.11401e-05	1	0.628571	176
	0.632172	27.9234	3.06427e-05	1	0.63092	177
	0.634613	28.021	3.01422e-05	1	0.633331	178
	0.637054	28.1186	2.95959e-05	1	0.635956	179
	0.639496	28.2162	2.89764e-05	1	0.638275	180
	0.641937	28.3138	2.84363e-05	1	0.640625	181
	0.644379	28.4114	2.77954e-05	1	0.642883	182
	0.64682	28.509	2.71698e-05	1	0.645447	183
	0.649261	28.6066	2.66693e-05	1	0.647888	184
	0.651703	28.7042	2.55585e-05	1	0.650665	185
	0.654144	28.8018	2.49329e-05	1	0.65274	186
	0.656586	28.8994	2.42767e-05	1	0.655426	187
	0.659027	28.997	2.36206e-05	1	0.657013	188
	0.661469	29.0946	2.29492e-05	1	0.660004	189
	0.66391	29.1922	2.23328e-05	1	0.662537	190
	0.666351	29.2898	2.15973e-05	1	0.664978	191
	0.668793	29.3874	2.10419e-05	1	0.66748	192
	0.671234	29.485	2.04315e-05	1	0.6698	193
	0.673676	29.5826	1.98975e-05	1	0.671997	194
	0.676117	29.6802	1.93329e-05	1	0.674683	195
	0.678558	29.7778	1.88354e-05	1	0.677124	196
	0.681	29.8754	1.8338e-05	1	0.679565	197
	0.683441	29.973	1.78741e-05	1	0.681946	198
	0.685883	30.0706	1.74225e-05	1	0.684357	199
	0.688324	30.1682	1.7041e-05	1	0.686737	200
	0.690765	30.2658	1.66443e-05	1	0.689392	201
	0.693207	30.3634	1.63208e-05	1	0.691803	202
	0.695648	30.461	1.59515e-05	1	0.694275	203
	0.69809	30.5586	1.56586e-05	1	0.696716	204
	0.700531	30.6562	1.53961e-05	1	0.699066	205
	0.702972	30.7538	1.51917e-05	1	0.701721	206
	0.705414	30.8514	1.4856e-05	1	0.703888	207
	0.707855	30.949	1.46912e-05	1	0.70639	208
	0.710297	31.0466	1.4505e-05	1	0.708893	209
	0.712738	31.1442	1.43585e-05	1	0.711273	210
	0.715179	31.2418	1.41663e-05	1	0.71347	211
	0.717621	31.3394	1.40564e-05	1	0.715912	212
	0.720062	31.437	1.39313e-05	1	0.718414	213
	0.722504	31.5346	1.38245e-05	1	0.721191	214
	0.724945	31.6322	1.37482e-05	1	0.723602	215
	0.727386	31.7298	1.36353e-05	1	0.725769	216
	0.729828	31.8274	1.35681e-05	1	0.7276	217
	0.732269	31.925	1.35437e-05	1	0.731049	218
	0.734711	32.0226	1.35254e-05	1	0.733368	219
	0.737152	32.1202	1.36505e-05	1	0.735535	220
	0.739594	32.2178	1.31927e-05	1	0.738281	221
	0.742035	32.3154	1.33148e-05	1	0.740509	222
	0.744476	32.413	1.32782e-05	1	0.742828	223
	0.746918	32.5106	1.33179e-05	1	0.745453	224
	0.749359	32.6082	1.33331e-05	1	0.74762	225
	0.751801	32.7058	1.33942e-05	1	0.750427	226
	0.754242	32.8034	1.3382e-05	1	0.752563	227
	0.756683	32.901	1.34308e-05	1	0.754089	228
	0.759125	32.9986	1.3446e-05	1	0.756836	229
	0.761566	33.0962	1.35193e-05	1	0.759888	230
	0.764008	33.1938	1.35468e-05	1	0.761414	231
	0.766449	33.2914	1.35681e-05	1	0.764771	232
	0.76889	33.389	1.362e-05	1	0.766907	233
	0.771332	33.4866	1.36627e-05	1	0.769348	234
	0.773773	33.5842	1.36871e-05	1	0.771484	235
	0.776215	33.6818	1.37665e-05	1	0.774536	236
	0.778656	33.7794	1.38397e-05	1	0.776978	237
	0.781097	33.877	1.39526e-05	1	0.779114	238
	0.783539	33.9746	1.3974e-05	1	0.781555	239
	0.78598	34.0722	1.40533e-05	1	0.784302	240
	0.788422	34.1698	1.41144e-05	1	0.786438	241
	0.790863	34.2674	1.4209e-05	1	0.788879	242
	0.793304	34.365	1.42822e-05	1	0.792542	243
	0.795746	34.4626	1.43921e-05	1	0.794373	244
	0.798187	34.5602	1.44684e-05	1	0.796204	245
	0.800629	34.6578	1.46057e-05	1	0.798645	246
	0.80307	34.7554	1.47064e-05	1	0.801086	247
	0.805511	34.853	1.48071e-05	1	0.803223	248
	0.807953	34.9506	1.48987e-05	1	0.805054	249
	0.810394	35.0482	1.5033e-05	1	0.808411	250
	0.812836	35.1458	1.51611e-05	1	0.810852	251
	0.815277	35.2434	1.52954e-05	1	0.812378	252
	0.817719	35.341	1.54175e-05	1	0.815735	253
	0.82016	35.4386	1.55701e-05	1	0.818176	254
	0.822601	35.5362	1.61774e-05	1	0.820313	255
	0.825043	35.6338	1.58234e-05	1	0.823059	256
	0.827484	35.7314	1.58051e-05	1	0.82489	257
	0.829926	35.829	1.60919e-05	1	0.827637	258
	0.832367	35.9266	1.6272e-05	1	0.829773	259
	0.834808	36.0242	1.64703e-05	1	0.83252	260
	0.83725	36.1218	1.66565e-05	1	0.835266	261
	0.839691	36.2194	1.68793e-05	1	0.837402	262
	0.842133	36.317	1.70441e-05	1	0.840149	263
	0.844574	36.4146	1.72302e-05	1	0.84259	264
	0.847015	36.5122	1.74408e-05	1	0.845642	265
	0.849457	36.6098	1.76575e-05	1	0.846558	266
	0.851898	36.7074	1.7868e-05	1	0.849915	267
	0.85434	36.805	1.81305e-05	1	0.851746	268
	0.856781	36.9026	1.83624e-05	1	0.855103	269
	0.859222	37.0002	1.86249e-05	1	0.856934	270
	0.861664	37.0978	1.87744e-05	1	0.859985	271
	0.864105	37.1954	1.90796e-05	1	0.861816	272
	0.866547	37.293	1.93573e-05	1	0.863953	273
	0.868988	37.3906	1.96899e-05	1	0.867004	274
	0.871429	37.4882	1.99432e-05	1	0.869141	275
	0.873871	37.5858	2.02728e-05	1	0.871582	276
	0.876312	37.6834	2.05994e-05	1	0.874329	277
	0.878754	37.781	2.09625e-05	1	0.876465	278
	0.881195	37.8786	2.12769e-05	1	0.878601	279
	0.883636	37.9762	2.16309e-05	1	0.881958	280
	0.886078	38.0738	2.1994e-05	1	0.883789	281
	0.888519	38.1714	2.23999e-05	1	0.88623	282
	0.890961	38.269	2.276e-05	1	0.888977	283
	0.893402	38.3666	2.32086e-05	1	0.891113	284
	0.895844	38.4642	2.36298e-05	1	0.89325	285
	0.898285	38.5618	2.41211e-05	1	0.895691	286
	0.900726	38.6594	2.44537e-05	1	0.898743	287
	0.903168	38.757	2.49908e-05	1	0.900879	288
	0.905609	38.8546	2.54822e-05	1	0.904236	289
	0.908051	38.9522	2.60559e-05	1	0.905762	290
	0.910492	39.0498	2.66449e-05	1	0.908203	291
	0.912933	39.1474	2.72491e-05	1	0.910339	292
	0.915375	39.245	2.76031e-05	1	0.913696	293
	0.917816	39.3426	2.8302e-05	1	0.915833	294
	0.920258	39.4402	2.8952e-05	1	0.917969	295
	0.922699	39.5378	2.96356e-05	1	0.920715	296
	0.92514	39.6354	3.03253e-05	1	0.922546	297
	0.927582	39.733	3.10974e-05	1	0.924683	298
	0.930023	39.8306	3.17963e-05	1	0.92804	299
	0.932465	39.9282	3.26172e-05	1	0.930481	300
	0.934906	40.0258	3.34564e-05	1	0.932922	301
	0.937347	40.1234	3.43781e-05	1	0.935364	302
	0.939789	40.221	3.52356e-05	1	0.93689	303
	0.94223	40.3186	3.6145e-05	1	0.939026	304
	0.944672	40.4162	3.70972e-05	1	0.941467	305
	0.947113	40.5138	3.81592e-05	1	0.94574	306
	0.949554	40.6114	3.91907e-05	1	0.94696	307
	0.951996	40.709	4.0329e-05	1	0.949097	308
	0.954437	40.8066	4.14795e-05	1	0.953064	309
	0.956879	40.9042	4.27643e-05	1	0.954285	310
	0.95932	41.0018	4.40063e-05	1	0.957031	311
	0.961761	41.0994	4.53491e-05	1	0.959778	312
	0.964203	41.197	4.67224e-05	1	0.960388	313
	0.966644	41.2946	4.82788e-05	1	0.964966	314
	0.969086	41.3922	4.97742e-05	1	0.966797	315
	0.971527	41.4898	5.14221e-05	1	0.970154	316
	0.973969	41.5874	5.31311e-05	1	0.971375	317
	0.97641	41.685	5.49622e-05	1	0.973206	318
	0.978851	41.7826	5.66406e-05	1	0.977173	319
	0.981293	41.8802	5.86548e-05	1	0.979309	320
	0.983734	41.9778	6.06689e-05	1	0.98175	321
	0.986176	42.0754	6.28662e-05	1	0.983582	322
	0.988617	42.173	6.50635e-05	1	0.986328	323
	0.991058	42.2706	6.74438e-05	1	0.989075	324
	0.9935	42.3682	6.99158e-05	1	0.991516	325
	0.995941	42.4658	7.25403e-05	1	0.993347	326
	0.998383	42.5634	7.58972e-05	1	0.996399	327
	1.00082	42.661	7.80029e-05	1	0.997925	328
	0.998383	42.7586	6.02417e-05	1	0.995789	329
	0.995941	42.8562	5.12695e-05	1	0.993652	330
	0.9935	42.9538	4.51721e-05	1	0.990601	331
	0.991058	43.0514	4.06067e-05	1	0.98877	332
	0.988617	43.149	3.67828e-05	1	0.987854	333
	0.986176	43.2466	3.35388e-05	1	0.984192	334
	0.983734	43.3442	3.05634e-05	1	0.980835	335
	0.981293	43.4418	2.79694e-05	1	0.978394	336
	0.978851	43.5394	2.55768e-05	1	0.976563	337
	0.97641	43.637	2.35138e-05	1	0.973511	338
	0.973969	43.7346	2.13409e-05	1	0.971375	339
	0.971527	43.8322	1.94824e-05	1	0.968323	340
	0.969086	43.9298	1.77643e-05	1	0.967407	341
	0.966644	44.0274	1.62201e-05	1	0.964355	342
	0.964203	44.125	1.46698e-05	1	0.961914	343
	0.961761	44.2226	1.33179e-05	1	0.959778	344
	0.95932	44.3202	1.20117e-05	1	0.957336	345
	0.956879	44.4178	1.08215e-05	1	0.954895	346
	0.954437	44.5154	9.64661e-06	1	0.952454	347
	0.951996	44.613	8.6731e-06	1	0.949707	348
	0.949554	44.7106	7.70264e-06	1	0.947266	349
	0.947113	44.8082	6.83594e-06	1	0.944519	350
	0.944672	44.9058	5.96619e-06	1	0.942688	351
	0.94223	45.0034	5.21851e-06	1	0.939331	352
	0.939789	45.101	4.50439e-06	1	0.937805	353
	0.937347	45.1986	3.82996e-06	1	0.934753	354
	0.934906	45.2962	3.15979e-06	1	0.931702	355
	0.932465	45.3938	2.63428e-06	1	0.929871	356
	0.930023	45.4914	2.11761e-06	1	0.928345	357
	0.927582	45.589	1.6571e-06	1	0.925903	358
	0.92514	45.6866	1.18134e-06	1	0.922546	359
	0.922699	45.7842	7.76367e-07	1	0.920715	360
	0.920258	45.8818	4.15649e-07	1	0.917664	361
	0.917816	45.9794	9.21631e-08	1	0.915222	362
	0.915375	46.077	-2.13623e-08	1	0.913391	363
	0.912933	46.1746	-6.81763e-07	1	0.911255	364
	0.910492	46.2722	-2.13654e-06	1	0.909424	365
	0.908051	46.3698	-2.98157e-06	1	0.906067	366
	0.905609	46.4674	-3.53271e-06	1	0.903015	367
	0.903168	46.565	-3.82599e-06	1	0.900269	368
	0.900726	46.6626	-4.13239e-06	1	0.898438	369
	0.898285	46.7602	-2.229e-06	1	0.895691	370
	0.895844	46.8578	-2.12738e-06	1	0.894165	371
	0.893402	46.9554	-2.16248e-06	1	0.891418	372
	0.890961	47.053	-2.23999e-06	1	0.888062	373
	0.888519	47.1506	-2.32849e-06	1	0.887451	374
	0.886078	47.2482	-2.45972e-06	1	0.883789	375
	0.883636	47.3458	-2.5119e-06	1	0.883179	376
	0.881195	47.4434	-2.60315e-06	1	0.879211	377
	0.878754	47.541	-2.68707e-06	1	0.87616	378
	0.876312	47.6386	-2.77466e-06	1	0.874329	379
	0.873871	47.7362	-2.7771e-06	1	0.872192	380
	0.871429	47.8338	-2.82898e-06	1	0.869141	381
	0.868988	47.9314	-2.883e-06	1	0.866699	382
	0.866547	48.029	-2.92358e-06	1	0.864868	383
	0.864105	48.1266	-2.9541e-06	1	0.862122	384
	0.861664	48.2242	-2.99683e-06	1	0.85968	385
	0.859222	48.3218	-2.98401e-06	1	0.857544	386
	0.856781	48.4194	-3.10669e-06	1	0.854187	387
	0.85434	48.517	-3.11279e-06	1	0.852051	388
	0.851898	48.6146	-3.14026e-06	1	0.85022	389
	0.849457	48.7122	-3.13416e-06	1	0.848083	390
	0.847015	48.8098	-3.20129e-06	1	0.845032	391
	0.844574	48.9074	-3.21655e-06	1	0.843201	392
	0.842133	49.005	-3.26843e-06	1	0.840454	393
	0.839691	49.1026	-3.32214e-06	1	0.837402	394
	0.83725	49.2002	-3.34473e-06	1	0.835266	395
	0.834808	49.2978	-3.33862e-06	1	0.832825	396
	0.832367	49.3954	-3.33862e-06	1	0.830383	397
	0.829926	49.493	-3.32336e-06	1	0.827637	398
	0.827484	49.5906	-2.86255e-06	1	0.825806	399
	0.825043	49.6882	-3.37524e-06	1	0.823364	400
	0.822601	49.7858	-3.58582e-06	1	0.820923	401
	0.82016	49.8834	-3.47595e-06	1	0.818481	402
	0.817719	49.981	-3.52783e-06	1	0.815735	403
	0.815277	50.0786	-3.54004e-06	1	0.812378	404
	0.812836	50.1762	-3.53088e-06	1	0.810852	405
	0.810394	50.2738	-3.55225e-06	1	0.808411	406
	0.807953	50.3714	-3.59192e-06	1	0.805969	407
	0.805511	50.469	-3.62549e-06	1	0.803833	408
	0.80307	50.5666	-3.63159e-06	1	0.801086	409
	0.800629	50.6642	-3.67432e-06	1	0.799255	410
	0.798187	50.7618	-3.71094e-06	1	0.795898	411
	0.795746	50.8594	-3.70789e-06	1	0.794067	412
	0.793304	50.957	-3.75366e-06	1	0.791321	413
	0.790863	51.0546	-3.77197e-06	1	0.78949	414
	0.788422	51.1522	-3.8269e-06	1	0.785828	415
	0.78598	51.2498	-3.85132e-06	1	0.783997	416
	0.783539	51.3474	-3.83301e-06	1	0.781555	417
	0.781097	51.445	-3.89404e-06	1	0.779114	418
	0.778656	51.5426	-3.97339e-06	1	0.776062	419
	0.776215	51.6402	-3.98254e-06	1	0.773926	420
	0.773773	51.7378	-4.01001e-06	1	0.7724	421
	0.771332	51.8354	-4.05884e-06	1	0.769653	422
	0.76889	51.933	-4.11377e-06	1	0.766907	423
	0.766449	52.0306	-4.15039e-06	1	0.764771	424
	0.764008	52.1282	-4.19312e-06	1	0.762634	425
	0.761566	52.2258	-4.22058e-06	1	0.759583	426
	0.759125	52.3234	-4.30908e-06	1	0.756836	427
	0.756683	52.421	-4.30908e-06	1	0.7547	428
	0.754242	52.5186	-4.37317e-06	1	0.751953	429
	0.751801	52.6162	-4.40674e-06	1	0.750122	430
	0.749359	52.7138	-4.49524e-06	1	0.747894	431
	0.746918	52.8114	-4.54407e-06	1	0.745453	432
	0.744476	52.909	-4.62341e-06	1	0.742767	433
	0.742035	53.0066	-4.66309e-06	1	0.740662	434
	0.739594	53.1042	-4.79126e-06	1	0.73822	435
	0.737152	53.2018	-4.71802e-06	1	0.735748	436
	0.734711	53.2994	-5.13e-06	1	0.732849	437
	0.732269	53.397	-5.10559e-06	1	0.731018	438
	0.729828	53.4946	-5.19714e-06	1	0.728424	439
	0.727386	53.5922	-5.25818e-06	1	0.725952	440
	0.724945	53.6898	-5.34058e-06	1	0.723419	441
	0.722504	53.7874	-5.4657e-06	1	0.72113	442
	0.720062	53.885	-5.60303e-06	1	0.718719	443
	0.717621	53.9826	-5.7312e-06	1	0.716492	444
	0.715179	54.0802	-5.84106e-06	1	0.713196	445
	0.712738	54.1778	-5.95398e-06	1	0.710999	446
	0.710297	54.2754	-6.14319e-06	1	0.708954	447
	0.707855	54.373	-6.30188e-06	1	0.706421	448
	0.705414	54.4706	-6.47278e-06	1	0.703918	449
	0.702972	54.5682	-6.604e-06	1	0.701324	450
	0.700531	54.6658	-6.92139e-06	1	0.699188	451
	0.69809	54.7634	-7.12891e-06	1	0.696838	452
	0.695648	54.861	-7.34558e-06	1	0.694275	453
	0.693207	54.9586	-7.60803e-06	1	0.691711	454
	0.690765	55.0562	-7.87354e-06	1	0.689392	455
	0.688324	55.1538	-8.15125e-06	1	0.686981	456
	0.685883	55.2514	-8.48083e-06	1	0.684662	457
	0.683441	55.349	-8.80737e-06	1	0.682281	458
	0.681	55.4466	-9.18274e-06	1	0.67984	459
	0.678558	55.5442	-9.53369e-06	1	0.677094	460
	0.676117	55.6418	-9.94568e-06	1	0.674927	461
	0.673676	55.7394	-1.03333e-05	1	0.672363	462
	0.671234	55.837	-1.08063e-05	1	0.669617	463
	0.668793	55.9346	-1.12549e-05	1	0.667389	464
	0.666351	56.0322	-1.17767e-05	1	0.665131	465
	0.66391	56.1298	-1.22009e-05	1	0.662323	466
	0.661469	56.2274	-1.28113e-05	1	0.660675	467
	0.659027	56.325	-1.33789e-05	1	0.657776	468
	0.656586	56.4226	-1.40228e-05	1	0.654816	469
	0.654144	56.5202	-1.46027e-05	1	0.652679	470
	0.651703	56.6178	-1.52679e-05	1	0.650513	471
	0.649261	56.7154	-1.57043e-05	1	0.648163	472
	0.64682	56.813	-1.67725e-05	1	0.645752	473
	0.644379	56.9106	-1.74713e-05	1	0.643097	474
	0.641937	57.0082	-1.81427e-05	1	0.64093	475
	0.639496	57.1058	-1.8808e-05	1	0.638214	476
	0.637054	57.2034	-1.95068e-05	1	0.635498	477
	0.634613	57.301	-2.02057e-05	1	0.633301	478
	0.632172	57.3986	-2.09381e-05	1	0.630737	479
	0.62973	57.4962	-2.16553e-05	1	0.62851	480
	0.627289	57.5938	-2.23206e-05	1	0.62619	481
	0.624847	57.6914	-2.33185e-05	1	0.623474	482
	0.622406	57.789	-2.3822e-05	1	0.621246	483
	0.619965	57.8866	-2.43866e-05	1	0.618591	484
	0.617523	57.9842	-2.49237e-05	1	0.616211	485
	0.615082	58.0818	-2.54059e-05	1	0.613831	486
	0.61264	58.1794	-2.59033e-05	1	0.611115	487
	0.610199	58.277	-2.62634e-05	1	0.608459	488
	0.607758	58.3746	-2.659e-05	1	0.606201	489
	0.605316	58.4722	-2.69287e-05	1	0.603821	490
	0.602875	58.5698	-2.71057e-05	1	0.601624	491
	0.600433	58.6674	-2.71667e-05	1	0.598938	492
	0.597992	58.765	-2.71393e-05	1	0.597809	493
	0.595551	58.8626	-2.70416e-05	1	0.594086	494
	0.593109	58.9602	-2.69135e-05	1	0.591797	495
	0.590668	59.0578	-2.66846e-05	1	0.589661	496
	0.588226	59.1554	-2.63672e-05	1	0.586639	497
	0.585785	59.253	-2.5824e-05	1	0.584747	498
	0.583344	59.3506	-2.547e-05	1	0.581848	499
	0.580902	59.4482	-2.49695e-05	1	0.57962	500
	0.578461	59.5458	-2.43652e-05	1	0.577209	501
	0.576019	59.6434	-2.37335e-05	1	0.574829	502
	0.573578	59.741	-2.30499e-05	1	0.572174	503
	0.571136	59.8386	-2.23602e-05	1	0.570068	504
	0.568695	59.9362	-2.16156e-05	1	0.567444	505
	0.566254	60.0338	-2.09198e-05	1	0.564789	506
	0.563812	60.1314	-2.00958e-05	1	0.562561	507
	0.561371	60.229	-1.80298e-05	1	0.56015	508
	0.558929	60.3266	-1.84753e-05	1	0.557587	509
	0.556488	60.4242	-1.80939e-05	1	0.555298	510
	0.554047	60.5218	-1.72913e-05	1	0.552887	511
	0.551605	60.6194	-1.65192e-05	1	0.550568	512
	0.549164	60.717	-1.58203e-05	1	0.548309	513
	0.546722	60.8146	-1.5094e-05	1	0.545685	514
	0.544281	60.9122	-1.45538e-05	1	0.543121	515
	0.54184	61.0098	-1.40381e-05	1	0.540558	516
	0.539398	61.1074	-1.34583e-05	1	0.538391	517
	0.536957	61.205	-1.29761e-05	1	0.535889	518
	0.534515	61.3026	-1.25153e-05	1	0.533234	519
	0.532074	61.4002	-1.20911e-05	1	0.530975	520
	0.529633	61.4978	-1.16089e-05	1	0.528625	521
	0.527191	61.5954	-1.13007e-05	1	0.526001	522
	0.52475	61.693	-1.09528e-05	1	0.523254	523
	0.522308	61.7906	-1.06201e-05	1	0.521027	524
	0.519867	61.8882	-1.02905e-05	1	0.518799	525
	0.517426	61.9858	-1.00311e-05	1	0.516388	526
	0.514984	62.0834	-9.79309e-06	1	0.513947	527
	0.512543	62.181	-9.552e-06	1	0.512146	528
	0.510101	62.2786	-9.32617e-06	1	0.508698	529
	0.50766	62.3762	-9.06372e-06	1	0.506622	530
	0.505219	62.4738	-8.92334e-06	1	0.504395	531
	0.502777	62.5714	-8.7738e-06	1	0.501617	532
	0.500336	62.669	-8.62122e-06	1	0.499359	533
	0.497894	62.7666	-8.52356e-06	1	0.496674	534
	0.495453	62.8642	-8.38318e-06	1	0.494446	535
	0.493011	62.9618	-8.23364e-06	1	0.491638	536
	0.49057	63.0594	-8.14209e-06	1	0.489471	537
	0.488129	63.157	-8.09937e-06	1	0.487427	538
	0.485687	63.2546	-7.93762e-06	1	0.484772	539
	0.483246	63.3522	-7.88574e-06	1	0.482208	540
	0.480804	63.4498	-7.78198e-06	1	0.479889	541
	0.478363	63.5474	-7.73621e-06	1	0.47702	542
	0.475922	63.645	-7.66907e-06	1	0.475098	543
	0.47348	63.7426	-5.88074e-06	1	0.472473	544
	0.471039	63.8402	-7.71179e-06	1	0.470184	545
	0.468597	63.9378	-7.73315e-06	1	0.467651	546
	0.466156	64.0354	-7.5531e-06	1	0.464996	547
	0.463715	64.133	-7.44019e-06	1	0.46283	548
	0.461273	64.2306	-7.43103e-06	1	0.460052	549
	0.458832	64.3282	-7.36389e-06	1	0.457672	550
	0.45639	64.4258	-7.29675e-06	1	0.45578	551
	0.453949	64.5234	-7.29675e-06	1	0.453186	552
	0.451508	64.621	-7.25708e-06	1	0.450256	553
	0.449066	64.7186	-7.26318e-06	1	0.448059	554
	0.446625	64.8162	-7.19299e-06	1	0.445923	555
	0.444183	64.9138	-7.17773e-06	1	0.443115	556
	0.441742	65.0114	-7.13501e-06	1	0.440979	557
	0.439301	65.109	-7.10144e-06	1	0.438385	558
	0.436859	65.2066	-7.13196e-06	1	0.436096	559
	0.434418	65.3042	-7.09229e-06	1	0.433502	560
	0.431976	65.4018	-7.05261e-06	1	0.430908	561
	0.429535	65.4994	-6.98547e-06	1	0.428741	562
	0.427094	65.597	-6.99158e-06	1	0.426422	563
	0.424652	65.6946	-6.95496e-06	1	0.423676	564
	0.422211	65.7922	-6.9519e-06	1	0.421478	565
	0.419769	65.8898	-6.95496e-06	1	0.418884	566
	0.417328	65.9874	-6.89697e-06	1	0.416382	567
	0.414886	66.085	-6.94885e-06	1	0.414032	568
	0.412445	66.1826	-6.90002e-06	1	0.411499	569
	0.410004	66.2802	-6.89087e-06	1	0.408783	570
	0.407562	66.3778	-6.86951e-06	1	0.406921	571
	0.405121	66.4754	-6.80237e-06	1	0.404236	572
	0.402679	66.573	-6.7749e-06	1	0.401947	573
	0.400238	66.6706	-6.7627e-06	1	0.399231	574
	0.397797	66.7682	-6.75964e-06	1	0.396759	575
	0.395355	66.8658	-6.73218e-06	1	0.39447	576
	0.392914	66.9634	-6.71387e-06	1	0.391693	577
	0.390472	67.061	-6.69556e-06	1	0.389465	578
	0.388031	67.1586	-6.67114e-06	1	0.387238	579
	0.38559	67.2562	-6.28052e-06	1	0.384369	580
	0.383148	67.3538	-7.0282e-06	1	0.382477	581
	0.380707	67.4514	-6.7749e-06	1	0.380066	582
	0.378265	67.549	-6.66199e-06	1	0.377472	583
	0.375824	67.6466	-6.63147e-06	1	0.375122	584
	0.373383	67.7442	-6.60706e-06	1	0.372986	585
	0.370941	67.8418	-6.62231e-06	1	0.369904	586
	0.3685	67.9394	-6.55823e-06	1	0.367798	587
	0.366058	68.037	-6.53687e-06	1	0.365448	588
	0.363617	68.1346	-6.46973e-06	1	0.362762	589
	0.361176	68.2322	-6.49109e-06	1	0.360107	590
	0.358734	68.3298	-6.47583e-06	1	0.35788	591
	0.356293	68.4274	-6.4209e-06	1	0.355774	592
	0.353851	68.525	-6.44226e-06	1	0.352936	593
	0.35141	68.6226	-6.37817e-06	1	0.350311	594
	0.348969	68.7202	-6.45447e-06	1	0.348236	595
	0.346527	68.8178	-6.40259e-06	1	0.346008	596
	0.344086	68.9154	-6.37512e-06	1	0.343597	597
	0.341644	69.013	-6.28052e-06	1	0.340973	598
	0.339203	69.1106	-6.29578e-06	1	0.338501	599
	0.336761	69.2082	-6.32019e-06	1	0.335785	600
	0.33432	69.3058	-6.25916e-06	1	0.333679	601
	0.331879	69.4034	-6.28052e-06	1	0.331451	602
	0.329437	69.501	-6.20422e-06	1	0.328766	603
	0.326996	69.5986	-6.25e-06	1	0.326813	604
	0.324554	69.6962	-6.16455e-06	1	0.323883	605
	0.322113	69.7938	-6.18896e-06	1	0.321228	606
	0.319672	69.8914	-6.1676e-06	1	0.318787	607
	0.31723	69.989	-6.11572e-06	1	0.316559	608
	0.314789	70.0866	-6.09436e-06	1	0.314056	609
	0.312347	70.1842	-6.13403e-06	1	0.311554	610
	0.309906	70.2818	-6.09436e-06	1	0.309113	611
	0.307465	70.3794	-6.08826e-06	1	0.307007	612
	0.305023	70.477	-6.03333e-06	1	0.304291	613
	0.302582	70.5746	-6.03638e-06	1	0.302063	614
	0.30014	70.6722	-6.01501e-06	1	0.299561	615
	0.297699	70.7698	-6.01196e-06	1	0.297028	616
	0.295258	70.8674	-6.01501e-06	1	0.294586	617
	0.292816	70.965	-6.38733e-06	1	0.292297	618
	0.290375	71.0626	-6.03943e-06	1	0.289581	619
	0.287933	71.1602	-5.98755e-06	1	0.287292	620
	0.285492	71.2578	-5.94482e-06	1	0.284973	621
	0.283051	71.3554	-5.9082e-06	1	0.282501	622
	0.280609	71.453	-5.87769e-06	1	0.279877	623
	0.278168	71.5506	-5.88989e-06	1	0.277527	624
	0.275726	71.6482	-5.85022e-06	1	0.274902	625
	0.273285	71.7458	-5.8075e-06	1	0.272919	626
	0.270844	71.8434	-5.8197e-06	1	0.270294	627
	0.268402	71.941	-5.78308e-06	1	0.267761	628
	0.265961	72.0386	-5.68237e-06	1	0.265656	629
	0.263519	72.1362	-5.7373e-06	1	0.263123	630
	0.261078	72.2338	-5.77698e-06	1	0.260468	631
	0.258636	72.3314	-5.8197e-06	1	0.258087	632
	0.256195	72.429	-5.75867e-06	1	0.255737	633
	0.253754	72.5266	-5.71289e-06	1	0.252747	634
	0.251312	72.6242	-5.6366e-06	1	0.250366	635
	0.248871	72.7218	-5.61523e-06	1	0.249146	636
	0.246429	72.8194	-5.5542e-06	1	0.24585	637
	0.243988	72.917	-5.58472e-06	1	0.243286	638
	0.241547	73.0146	-5.59998e-06	1	0.240997	639
	0.239105	73.1122	-5.57861e-06	1	0.238617	640
	0.236664	73.2098	-5.59998e-06	1	0.236053	641
	0.234222	73.3074	-5.51758e-06	1	0.233612	642
	0.231781	73.405	-5.52979e-06	1	0.230957	643
	0.22934	73.5026	-5.50232e-06	1	0.228668	644
	0.226898	73.6002	-5.41992e-06	1	0.22644	645
	0.224457	73.6978	-5.38025e-06	1	0.223846	646
	0.222015	73.7954	-5.37109e-06	1	0.221436	647
	0.219574	73.893	-5.39246e-06	1	0.219055	648
	0.217133	73.9906	-5.37109e-06	1	0.216644	649
	0.214691	74.0882	-5.32532e-06	1	0.213959	650
	0.21225	74.1858	-5.30396e-06	1	0.211731	651
	0.209808	74.2834	-5.32227e-06	1	0.208588	652
	0.207367	74.381	-5.33142e-06	1	0.20694	653
	0.204926	74.4786	-5.57861e-06	1	0.204315	654
	0.202484	74.5762	-5.30396e-06	1	0.201935	655
	0.200043	74.6738	-5.24597e-06	1	0.19989	656
	0.202484	74.7714	-4.7699e-06	2	0.202118	657
	0.204926	74.869	-3.02826e-06	2	0.203979	658
	0.207367	74.9666	-1.5332e-06	2	0.206665	659
	0.209808	75.0642	-5.44434e-07	2	0.209015	660
	0.21225	75.1618	2.92969e-08	2	0.2117	661
	0.214691	75.2594	4.07715e-07	2	0.214172	662
	0.217133	75.357	6.72913e-07	2	0.216492	663
	0.219574	75.4546	9.14917e-07	2	0.219086	664
	0.222015	75.5522	9.99969e-06	2	0.22171	665
	0.224457	75.6498	1.36505e-06	2	0.224304	666
	0.226898	75.7474	1.38184e-06	2	0.226532	667
	0.22934	75.845	1.586e-06	2	0.228821	668
	0.231781	75.9426	1.66565e-06	2	0.231201	669
	0.234222	76.0402	1.74408e-06	2	0.233521	670
	0.236664	76.1378	1.90521e-06	2	0.235779	671
	0.239105	76.2354	1.98181e-06	2	0.238617	672
	0.241547	76.333	2.06329e-06	2	0.240997	673
	0.243988	76.4306	2.18964e-06	2	0.243286	674
	0.246429	76.5282	2.28912e-06	2	0.245911	675
	0.248871	76.6258	2.36603e-06	2	0.24826	676
	0.251312	76.7234	2.44263e-06	2	0.250397	677
	0.253754	76.821	2.51892e-06	2	0.253357	678
	0.256195	76.9186	2.62634e-06	2	0.255646	679
	0.258636	77.0162	2.68799e-06	2	0.258118	680
	0.261078	77.1138	2.80365e-06	2	0.260193	681
	0.263519	77.2114	2.85339e-06	2	0.263	682
	0.265961	77.309	2.92969e-06	2	0.26532	683
	0.268402	77.4066	2.95319e-06	2	0.267731	684
	0.270844	77.5042	3.02856e-06	2	0.270203	685
	0.273285	77.6018	3.0249e-06	2	0.272919	686
	0.275726	77.6994	3.13507e-06	2	0.274811	687
	0.278168	77.797	5.65796e-06	2	0.277527	688
	0.280609	77.8946	2.966e-06	2	0.27951	689
	0.283051	77.9922	3.07495e-06	2	0.282043	690
	0.285492	78.0898	3.33679e-06	2	0.284637	691
	0.287933	78.1874	3.36426e-06	2	0.287384	692
	0.290375	78.285	3.43872e-06	2	0.289978	693
	0.292816	78.3826	3.48022e-06	2	0.292511	694
	0.295258	78.4802	3.50311e-06	2	0.294464	695
	0.297699	78.5778	3.56842e-06	2	0.29715	696
	0.30014	78.6754	3.57971e-06	2	0.299561	697
	0.302582	78.773	3.65906e-06	2	0.301697	698
	0.305023	78.8706	3.71704e-06	2	0.30423	699
	0.307465	78.9682	3.78113e-06	2	0.306854	700
	0.309906	79.0658	3.80615e-06	2	0.309174	701
	0.312347	79.1634	3.86719e-06	2	0.311676	702
	0.314789	79.261	3.85773e-06	2	0.31424	703
	0.31723	79.3586	3.91846e-06	2	0.316467	704
	0.319672	79.4562	3.98865e-06	2	0.318756	705
	0.322113	79.5538	4.01306e-06	2	0.321472	706
	0.324554	79.6514	4.08936e-06	2	0.323975	707
	0.326996	79.749	4.10156e-06	2	0.325928	708
	0.329437	79.8466	4.14429e-06	2	0.328674	709
	0.331879	79.9442	4.17786e-06	2	0.330963	710
	0.33432	80.0418	4.21753e-06	2	0.333527	711
	0.336761	80.1394	4.26941e-06	2	0.33606	712
	0.339203	80.237	4.31213e-06	2	0.338654	713
	0.341644	80.3346	4.38538e-06	2	0.340973	714
	0.344086	80.4322	4.41895e-06	2	0.343567	715
	0.346527	80.5298	4.44336e-06	2	0.345947	716
	0.348969	80.6274	4.48303e-06	2	0.348541	717
	0.35141	80.725	4.51355e-06	2	0.350525	718
	0.353851	80.8226	4.50745e-06	2	0.353271	719
	0.356293	80.9202	4.54712e-06	2	0.355499	720
	0.358734	81.0178	4.61731e-06	2	0.35788	721
	0.361176	81.1154	4.65088e-06	2	0.360321	722
	0.363617	81.213	4.67529e-06	2	0.362946	723
	0.366058	81.3106	6.39954e-06	2	0.365295	724
	0.3685	81.4082	4.38538e-06	2	0.367767	725
	0.370941	81.5058	4.61426e-06	2	0.370087	726
	0.373383	81.6034	4.76685e-06	2	0.37262	727
	0.375824	81.701	4.79126e-06	2	0.375061	728
	0.378265	81.7986	4.87671e-06	2	0.377594	729
	0.380707	81.8962	4.92859e-06	2	0.379974	730
	0.383148	81.9938	4.99878e-06	2	0.382202	731
	0.38559	82.0914	5.07202e-06	2	0.384796	732
	0.388031	82.189	5.08118e-06	2	0.387146	733
	0.390472	82.2866	5.10864e-06	2	0.389465	734
	0.392914	82.3842	5.10864e-06	2	0.391785	735
	0.395355	82.4818	5.09338e-06	2	0.394989	736
	0.397797	82.5794	5.2002e-06	2	0.397003	737
	0.400238	82.677	5.23376e-06	2	0.398987	738
	0.402679	82.7746	5.2002e-06	2	0.401642	739
	0.405121	82.8722	5.27039e-06	2	0.404114	740
	0.407562	82.9698	5.36499e-06	2	0.406433	741
	0.410004	83.0674	5.40771e-06	2	0.409088	742
	0.412445	83.165	5.43518e-06	2	0.411255	743
	0.414886	83.2626	5.45959e-06	2	0.413971	744
	0.417328	83.3602	5.50232e-06	2	0.416504	745
	0.419769	83.4578	5.58472e-06	2	0.419128	746
	0.422211	83.5554	5.55115e-06	2	0.421509	747
	0.424652	83.653	5.63354e-06	2	0.423798	748
	0.427094	83.7506	5.63049e-06	2	0.426056	749
	0.429535	83.8482	5.69458e-06	2	0.428619	750
	0.431976	83.9458	5.67932e-06	2	0.431183	751
	0.434418	84.0434	5.77393e-06	2	0.433411	752
	0.436859	84.141	5.79834e-06	2	0.43576	753
	0.439301	84.2386	5.87769e-06	2	0.438293	754
	0.441742	84.3362	5.93872e-06	2	0.440796	755
	0.444183	84.4338	5.97839e-06	2	0.443329	756
	0.446625	84.5314	5.9845e-06	2	0.44574	757
	0.449066	84.629	6.04858e-06	2	0.448059	758
	0.451508	84.7266	6.09741e-06	2	0.450562	759
	0.453949	84.8242	6.74133e-06	2	0.453339	760
	0.45639	84.9218	5.82275e-06	2	0.455505	761
	0.458832	85.0194	6.12183e-06	2	0.458008	762
	0.461273	85.117	6.26831e-06	2	0.460449	763
	0.463715	85.2146	6.36902e-06	2	0.462708	764
	0.466156	85.3122	6.47888e-06	2	0.465271	765
	0.468597	85.4098	6.52771e-06	2	0.467865	766
	0.471039	85.5074	6.57654e-06	2	0.46991	767
	0.47348	85.605	6.63452e-06	2	0.472778	768
	0.475922	85.7026	6.71387e-06	2	0.474823	769
	0.478363	85.8002	6.81152e-06	2	0.477356	770
	0.480804	85.8978	6.92749e-06	2	0.479858	771
	0.483246	85.9954	7.06177e-06	2	0.482056	772
	0.485687	86.093	7.15027e-06	2	0.484985	773
	0.488129	86.1906	7.25098e-06	2	0.487213	774
	0.49057	86.2882	7.36084e-06	2	0.489624	775
	0.493011	86.3858	7.45239e-06	2	0.492188	776
	0.495453	86.4834	7.58362e-06	2	0.49472	777
	0.497894	86.581	7.74536e-06	2	0.496796	778
	0.500336	86.6786	7.901e-06	2	0.499146	779
	0.502777	86.7762	8.07495e-06	2	0.501892	780
	0.505219	86.8738	8.28552e-06	2	0.504303	781
	0.50766	86.9714	8.47778e-06	2	0.506653	782
	0.510101	87.069	8.61816e-06	2	0.508789	783
	0.512543	87.1666	8.88062e-06	2	0.511353	784
	0.514984	87.2642	9.11865e-06	2	0.513672	785
	0.517426	87.3618	9.36584e-06	2	0.516174	786
	0.519867	87.4594	9.65271e-06	2	0.518707	787
	0.522308	87.557	9.99146e-06	2	0.521332	788
	0.52475	87.6546	1.02905e-05	2	0.523651	789
	0.527191	87.7522	1.06445e-05	2	0.526123	790
	0.529633	87.8498	1.10229e-05	2	0.528656	791
	0.532074	87.9474	1.13525e-05	2	0.531006	792
	0.534515	88.045	1.17737e-05	2	0.533081	793
	0.536957	88.1426	1.2207e-05	2	0.535797	794
	0.539398	88.2402	1.26801e-05	2	0.538483	795
	0.54184	88.3378	1.36078e-05	2	0.540863	796
	0.544281	88.4354	1.34308e-05	2	0.54303	797
	0.546722	88.533	1.409e-05	2	0.545288	798
	0.549164	88.6306	1.4621e-05	2	0.547974	799
	0.551605	88.7282	1.53046e-05	2	0.550323	800
	0.554047	88.8258	1.59363e-05	2	0.552826	801
	0.556488	88.9234	1.66229e-05	2	0.555145	802
	0.558929	89.021	1.72974e-05	2	0.557892	803
	0.561371	89.1186	1.79718e-05	2	0.560333	804
	0.563812	89.2162	1.86951e-05	2	0.562225	805
	0.566254	89.3138	1.94305e-05	2	0.56485	806
	0.568695	89.4114	2.01904e-05	2	0.567413	807
	0.571136	89.509	2.09045e-05	2	0.570313	808
	0.573578	89.6066	2.16034e-05	2	0.572205	809
	0.576019	89.7042	2.23877e-05	2	0.575012	810
	0.578461	89.8018	2.30621e-05	2	0.57724	811
	0.580902	89.8994	2.37915e-05	2	0.579865	812
	0.583344	89.997	2.45331e-05	2	0.582001	813
	0.585785	90.0946	2.52533e-05	2	0.584412	814
	0.588226	90.1922	2.57507e-05	2	0.587097	815
	0.590668	90.2898	2.64343e-05	2	0.589264	816
	0.593109	90.3874	2.70477e-05	2	0.591797	817
	0.595551	90.485	2.76215e-05	2	0.594238	818
	0.597992	90.5826	2.81342e-05	2	0.596619	819
	0.600433	90.6802	2.85736e-05	2	0.598938	820
	0.602875	90.7778	2.89703e-05	2	0.601196	821
	0.605316	90.8754	2.93182e-05	2	0.604126	822
	0.607758	90.973	2.96204e-05	2	0.606445	823
	0.610199	91.0706	2.9776e-05	2	0.608917	824
	0.61264	91.1682	2.98706e-05	2	0.61145	825
	0.615082	91.2658	2.99133e-05	2	0.61377	826
	0.617523	91.3634	2.99133e-05	2	0.616333	827
	0.619965	91.461	2.98523e-05	2	0.618561	828
	0.622406	91.5586	2.96906e-05	2	0.620972	829
	0.624847	91.6562	2.95013e-05	2	0.623657	830
	0.627289	91.7538	2.94891e-05	2	0.626404	831
	0.62973	91.8514	3.01086e-05	2	0.628448	832
	0.632172	91.949	2.8421e-05	2	0.631073	833
	0.634613	92.0466	2.77985e-05	2	0.633453	834
	0.637054	92.1442	2.73285e-05	2	0.636108	835
	0.639496	92.2418	2.6828e-05	2	0.638275	836
	0.641937	92.3394	2.62695e-05	2	0.640564	837
	0.644379	92.437	2.57263e-05	2	0.643311	838
	0.64682	92.5346	2.51373e-05	2	0.645538	839
	0.649261	92.6322	2.44598e-05	2	0.64801	840
	0.651703	92.7298	2.38312e-05	2	0.650635	841
	0.654144	92.8274	2.32178e-05	2	0.652405	842
	0.656586	92.925	2.25525e-05	2	0.655273	843
	0.659027	93.0226	2.19482e-05	2	0.657654	844
	0.661469	93.1202	2.13318e-05	2	0.660522	845
	0.66391	93.2178	2.07489e-05	2	0.66275	846
	0.666351	93.3154	2.00256e-05	2	0.665161	847
	0.668793	93.413	1.94794e-05	2	0.667877	848
	0.671234	93.5106	1.89514e-05	2	0.669769	849
	0.673676	93.6082	1.84204e-05	2	0.672394	850
	0.676117	93.7058	1.79565e-05	2	0.6745	851
	0.678558	93.8034	1.75018e-05	2	0.677002	852
	0.681	93.901	1.70563e-05	2	0.679504	853
	0.683441	93.9986	1.6626e-05	2	0.681885	854
	0.685883	94.0962	1.6275e-05	2	0.684845	855
	0.688324	94.1938	1.586e-05	2	0.687225	856
	0.690765	94.2914	1.54907e-05	2	0.689545	857
	0.693207	94.389	1.52161e-05	2	0.692017	858
	0.695648	94.4866	1.48895e-05	2	0.694244	859
	0.69809	94.5842	1.46271e-05	2	0.696564	860
	0.700531	94.6818	1.43646e-05	2	0.699036	861
	0.702972	94.7794	1.41876e-05	2	0.701538	862
	0.705414	94.877	1.38977e-05	2	0.70401	863
	0.707855	94.9746	1.37238e-05	2	0.706543	864
	0.710297	95.0722	1.35376e-05	2	0.708954	865
	0.712738	95.1698	1.34094e-05	2	0.711029	866
	0.715179	95.2674	1.3269e-05	2	0.713257	867
	0.717621	95.365	1.33362e-05	2	0.716125	868
	0.720062	95.4626	1.28235e-05	2	0.71875	869
	0.722504	95.5602	1.28296e-05	2	0.720856	870
	0.724945	95.6578	1.28113e-05	2	0.72345	871
	0.727386	95.7554	1.27563e-05	2	0.725952	872
	0.729828	95.853	1.27075e-05	2	0.72821	873
	0.732269	95.9506	1.26801e-05	2	0.730957	874
	0.734711	96.0482	1.25946e-05	2	0.733246	875
	0.737152	96.1458	1.25946e-05	2	0.735535	876
	0.739594	96.2434	1.25549e-05	2	0.737915	877
	0.742035	96.341	1.25519e-05	2	0.740509	878
	0.744476	96.4386	1.2439e-05	2	0.742981	879
	0.746918	96.5362	1.24725e-05	2	0.745453	880
	0.749359	96.6338	1.24847e-05	2	0.747894	881
	0.751801	96.7314	1.24969e-05	2	0.750427	882
	0.754242	96.829	1.24969e-05	2	0.753174	883
	0.756683	96.9266	1.25397e-05	2	0.7547	884
	0.759125	97.0242	1.25671e-05	2	0.757446	885
	0.761566	97.1218	1.26099e-05	2	0.759277	886
	0.764008	97.2194	1.26251e-05	2	0.762024	887
	0.766449	97.317	1.2616e-05	2	0.765076	888
	0.76889	97.4146	1.26526e-05	2	0.766602	889
	0.771332	97.5122	1.27258e-05	2	0.768738	890
	0.773773	97.6098	1.27716e-05	2	0.772095	891
	0.776215	97.7074	1.28418e-05	2	0.774841	892
	0.778656	97.805	1.28693e-05	2	0.776978	893
	0.781097	97.9026	1.29364e-05	2	0.778809	894
	0.783539	98.0002	1.29791e-05	2	0.78186	895
	0.78598	98.0978	1.30188e-05	2	0.783691	896
	0.788422	98.1954	1.30951e-05	2	0.786743	897
	0.790863	98.293	1.31714e-05	2	0.788879	898
	0.793304	98.3906	1.3208e-05	2	0.791016	899
	0.795746	98.4882	1.33026e-05	2	0.794067	900
	0.798187	98.5858	1.33942e-05	2	0.795288	901
	0.800629	98.6834	1.34888e-05	2	0.798035	902
	0.80307	98.781	1.35742e-05	2	0.800171	903
	0.805511	98.8786	1.36566e-05	2	0.803833	904
	0.807953	98.9762	1.38245e-05	2	0.80658	905
	0.810394	99.0738	1.3678e-05	2	0.808411	906
	0.812836	99.1714	1.38336e-05	2	0.811157	907
	0.815277	99.269	1.40167e-05	2	0.813293	908
	0.817719	99.3666	1.41266e-05	2	0.815125	909
	0.82016	99.4642	1.42609e-05	2	0.817261	910
	0.822601	99.5618	1.42944e-05	2	0.821228	911
	0.825043	99.6594	1.44623e-05	2	0.823669	912
	0.827484	99.757	1.45935e-05	2	0.825806	913
	0.829926	99.8546	1.47491e-05	2	0.827942	914
	0.832367	99.9522	1.48499e-05	2	0.830078	915
	0.834808	100.05	1.50024e-05	2	0.83252	916
	0.83725	100.147	1.51672e-05	2	0.834961	917
	0.839691	100.245	1.5329e-05	2	0.838013	918
	0.842133	100.343	1.54785e-05	2	0.840454	919
	0.844574	100.44	1.5625e-05	2	0.842896	920
	0.847015	100.538	1.57684e-05	2	0.845032	921
	0.849457	100.635	1.59943e-05	2	0.846863	922
	0.851898	100.733	1.6153e-05	2	0.848999	923
	0.85434	100.831	1.63422e-05	2	0.852356	924
	0.856781	100.928	1.65405e-05	2	0.853882	925
	0.859222	101.026	1.67999e-05	2	0.857544	926
	0.861664	101.123	1.69037e-05	2	0.859985	927
	0.864105	101.221	1.7157e-05	2	0.862427	928
	0.866547	101.319	1.73859e-05	2	0.863647	929
	0.868988	101.416	1.76544e-05	2	0.86731	930
	0.871429	101.514	1.78619e-05	2	0.868225	931
	0.873871	101.611	1.81427e-05	2	0.871582	932
	0.876312	101.709	1.84113e-05	2	0.874939	933
	0.878754	101.807	1.87439e-05	2	0.877686	934
	0.881195	101.904	1.90186e-05	2	0.879517	935
	0.883636	102.002	1.93115e-05	2	0.881042	936
	0.886078	102.099	1.96136e-05	2	0.884094	937
	0.888519	102.197	1.99768e-05	2	0.887451	938
	0.890961	102.295	2.0285e-05	2	0.889282	939
	0.893402	102.392	2.06818e-05	2	0.890503	940
	0.895844	102.49	2.18018e-05	2	0.892944	941
	0.898285	102.587	2.14844e-05	2	0.896301	942
	0.900726	102.685	2.16156e-05	2	0.898743	943
	0.903168	102.783	2.21436e-05	2	0.901794	944
	0.905609	102.88	2.26318e-05	2	0.903625	945
	0.908051	102.978	2.31293e-05	2	0.906677	946
	0.910492	103.075	2.35809e-05	2	0.908508	947
	0.912933	103.173	2.41211e-05	2	0.910645	948
	0.915375	103.271	2.46552e-05	2	0.913086	949
	0.917816	103.368	2.52411e-05	2	0.914917	950
	0.920258	103.466	2.57996e-05	2	0.918579	951
	0.922699	103.563	2.63794e-05	2	0.921326	952
	0.92514	103.661	2.7002e-05	2	0.923767	953
	0.927582	103.759	2.7713e-05	2	0.925903	954
	0.930023	103.856	2.83569e-05	2	0.927734	955
	0.932465	103.954	2.90985e-05	2	0.930176	956
	0.934906	104.051	2.98523e-05	2	0.932617	957
	0.937347	104.149	3.06976e-05	2	0.935364	958
	0.939789	104.247	3.15002e-05	2	0.937805	959
	0.94223	104.344	3.23486e-05	2	0.940247	960
	0.944672	104.442	3.3252e-05	2	0.942078	961
	0.947113	104.539	3.42499e-05	2	0.94574	962
	0.949554	104.637	3.52234e-05	2	0.947266	963
	0.951996	104.735	3.63007e-05	2	0.949707	964
	0.954437	104.832	3.73871e-05	2	0.952148	965
	0.956879	104.93	3.86414e-05	2	0.954285	966
	0.95932	105.027	3.98102e-05	2	0.957336	967
	0.961761	105.125	4.10889e-05	2	0.959473	968
	0.964203	105.223	4.23981e-05	2	0.962219	969
	0.966644	105.32	4.38568e-05	2	0.96405	970
	0.969086	105.418	4.52911e-05	2	0.966797	971
	0.971527	105.515	4.6875e-05	2	0.969543	972
	0.973969	105.613	4.85229e-05	2	0.971375	973
	0.97641	105.711	5.0293e-05	2	0.974731	974
	0.978851	105.808	5.19409e-05	2	0.976563	975
	0.981293	105.906	5.38635e-05	2	0.979004	976
	0.983734	106.003	5.58472e-05	2	0.982056	977
	0.986176	106.101	5.82581e-05	2	0.983582	978
	0.988617	106.199	5.99976e-05	2	0.987244	979
	0.991058	106.296	6.23169e-05	2	0.989075	980
	0.9935	106.394	6.47583e-05	2	0.990601	981
	0.995941	106.491	6.73218e-05	2	0.993347	982
	0.998383	106.589	6.99463e-05	2	0.995789	983
	1.00082	106.687	7.26929e-05	2	0.998535	984
	0.998383	106.784	5.53894e-05	2	0.997009	985
	0.995941	106.882	4.65515e-05	2	0.993347	986
	0.9935	106.979	4.06555e-05	2	0.991516	987
	0.991058	107.077	3.6264e-05	2	0.989075	988
	0.988617	107.175	3.26294e-05	2	0.985718	989
	0.986176	107.272	2.9541e-05	2	0.983887	990
	0.983734	107.37	2.66968e-05	2	0.98114	991
	0.981293	107.467	2.42615e-05	2	0.979309	992
	0.978851	107.565	2.20062e-05	2	0.976563	993
	0.97641	107.663	2.00775e-05	2	0.974731	994
	0.973969	107.76	1.80176e-05	2	0.971375	995
	0.971527	107.858	1.6272e-05	2	0.969238	996
	0.969086	107.955	1.46637e-05	2	0.966187	997
	0.966644	108.053	1.32172e-05	2	0.964966	998
	0.964203	108.151	1.17828e-05	2	0.960999	999
	0.961761	108.248	1.05621e-05	2	0.959778	1000
	0.95932	108.346	9.33838e-06	2	0.957642	1001
	0.956879	108.443	8.23364e-06	2	0.953674	1002
	0.954437	108.541	7.12891e-06	2	0.952454	1003
	0.951996	108.639	6.20117e-06	2	0.950012	1004
	0.949554	108.736	5.29785e-06	2	0.947571	1005
	0.947113	108.834	4.51965e-06	2	0.944214	1006
	0.944672	108.931	3.71399e-06	2	0.942993	1007
	0.94223	109.029	3.05756e-06	2	0.939941	1008
	0.939789	109.127	2.40875e-06	2	0.937805	1009
	0.937347	109.224	1.77887e-06	2	0.935364	1010
	0.934906	109.322	1.15723e-06	2	0.932007	1011
	0.932465	109.419	6.51855e-07	2	0.931091	1012
	0.930023	109.517	1.93481e-07	2	0.92804	1013
	0.927582	109.615	-5.85938e-08	2	0.925293	1014
	0.92514	109.712	-7.96509e-07	2	0.923157	1015
	0.922699	109.81	-1.05865e-06	2	0.920105	1016
	0.920258	109.907	-1.36322e-06	2	0.917664	1017
	0.917816	110.005	-1.65466e-06	2	0.916138	1018
	0.915375	110.103	-1.93909e-06	2	0.913391	1019
	0.912933	110.2	-2.17133e-06	2	0.91095	1020
	0.910492	110.298	-2.3996e-06	2	0.908813	1021
	0.908051	110.395	-2.56104e-06	2	0.906067	1022
	0.905609	110.493	-2.80914e-06	2	0.90332	1023
	0.903168	110.591	-2.92358e-06	2	0.901794	1024
	0.900726	110.688	-3.05786e-06	2	0.898438	1025
	0.898285	110.786	-3.10059e-06	2	0.896301	1026
	0.895844	110.883	-3.302e-06	2	0.894165	1027
	0.893402	110.981	-3.41492e-06	2	0.891113	1028
	0.890961	111.079	-3.51563e-06	2	0.888672	1029
	0.888519	111.176	-3.59192e-06	2	0.885925	1030
	0.886078	111.274	-3.70178e-06	2	0.884399	1031
	0.883636	111.371	-3.75061e-06	2	0.881653	1032
	0.881195	111.469	-3.79333e-06	2	0.880127	1033
	0.878754	111.567	-3.84521e-06	2	0.87677	1034
	0.876312	111.664	-3.93372e-06	2	0.874023	1035
	0.873871	111.762	-3.94287e-06	2	0.871582	1036
	0.871429	111.859	-3.95203e-06	2	0.869141	1037
	0.868988	111.957	-3.95813e-06	2	0.866394	1038
	0.866547	112.055	-4.01917e-06	2	0.864258	1039
	0.864105	112.152	-4.03137e-06	2	0.862427	1040
	0.861664	112.25	-4.05884e-06	2	0.859375	1041
	0.859222	112.347	-4.02222e-06	2	0.857239	1042
	0.856781	112.445	-4.12598e-06	2	0.854492	1043
	0.85434	112.543	-4.11377e-06	2	0.852661	1044
	0.851898	112.64	-4.14124e-06	2	0.849609	1045
	0.849457	112.738	-4.11377e-06	2	0.847473	1046
	0.847015	112.835	-4.17786e-06	2	0.844421	1047
	0.844574	112.933	-4.1687e-06	2	0.84259	1048
	0.842133	113.031	-3.9917e-06	2	0.839844	1049
	0.839691	113.128	-4.11072e-06	2	0.838013	1050
	0.83725	113.226	-4.35181e-06	2	0.834656	1051
	0.834808	113.323	-4.30908e-06	2	0.833435	1052
	0.832367	113.421	-4.26941e-06	2	0.831299	1053
	0.829926	113.519	-4.21448e-06	2	0.827942	1054
	0.827484	113.616	-4.22363e-06	2	0.8255	1055
	0.825043	113.714	-4.23889e-06	2	0.822754	1056
	0.822601	113.811	-4.245e-06	2	0.820923	1057
	0.82016	113.909	-4.20227e-06	2	0.818176	1058
	0.817719	114.007	-4.28162e-06	2	0.81604	1059
	0.815277	114.104	-4.29382e-06	2	0.813293	1060
	0.812836	114.202	-4.31213e-06	2	0.810852	1061
	0.810394	114.299	-4.29993e-06	2	0.808411	1062
	0.807953	114.397	-4.33655e-06	2	0.805664	1063
	0.805511	114.495	-4.37012e-06	2	0.803223	1064
	0.80307	114.592	-4.36096e-06	2	0.801086	1065
	0.800629	114.69	-4.37927e-06	2	0.799255	1066
	0.798187	114.787	-4.40674e-06	2	0.796204	1067
	0.795746	114.885	-4.422e-06	2	0.793762	1068
	0.793304	114.983	-4.45557e-06	2	0.791321	1069
	0.790863	115.08	-4.44946e-06	2	0.789795	1070
	0.788422	115.178	-4.49524e-06	2	0.786133	1071
	0.78598	115.275	-4.47083e-06	2	0.783691	1072
	0.783539	115.373	-4.47998e-06	2	0.781555	1073
	0.781097	115.471	-4.50745e-06	2	0.779419	1074
	0.778656	115.568	-4.58984e-06	2	0.777283	1075
	0.776215	115.666	-4.60205e-06	2	0.774536	1076
	0.773773	115.763	-4.64783e-06	2	0.772705	1077
	0.771332	115.861	-4.66309e-06	2	0.769043	1078
	0.76889	115.959	-4.70276e-06	2	0.767212	1079
	0.766449	116.056	-4.74548e-06	2	0.76416	1080
	0.764008	116.154	-4.78821e-06	2	0.762939	1081
	0.761566	116.251	-4.82788e-06	2	0.759888	1082
	0.759125	116.349	-4.87366e-06	2	0.756531	1083
	0.756683	116.447	-4.88281e-06	2	0.754395	1084
	0.754242	116.544	-4.93164e-06	2	0.752869	1085
	0.751801	116.642	-4.86755e-06	2	0.749817	1086
	0.749359	116.739	-5.23987e-06	2	0.747894	1087
	0.746918	116.837	-5.20325e-06	2	0.745422	1088
	0.744476	116.935	-5.19409e-06	2	0.74295	1089
	0.742035	117.032	-5.17273e-06	2	0.740417	1090
	0.739594	117.13	-5.31921e-06	2	0.738434	1091
	0.737152	117.227	-5.35583e-06	2	0.735901	1092
	0.734711	117.325	-5.42908e-06	2	0.733185	1093
	0.732269	117.423	-5.51758e-06	2	0.730255	1094
	0.729828	117.52	-5.61523e-06	2	0.728271	1095
	0.727386	117.618	-5.69458e-06	2	0.725983	1096
	0.724945	117.715	-5.78918e-06	2	0.723511	1097
	0.722504	117.813	-5.85938e-06	2	0.720825	1098
	0.720062	117.911	-6.00586e-06	2	0.719055	1099
	0.717621	118.008	-6.10046e-06	2	0.716339	1100
	0.715179	118.106	-6.25e-06	2	0.713745	1101
	0.712738	118.203	-6.38733e-06	2	0.711304	1102
	0.710297	118.301	-6.52771e-06	2	0.708771	1103
	0.707855	118.399	-6.65894e-06	2	0.706177	1104
	0.705414	118.496	-6.82373e-06	2	0.70401	1105
	0.702972	118.594	-6.92749e-06	2	0.701721	1106
	0.700531	118.691	-7.18994e-06	2	0.699127	1107
	0.69809	118.789	-7.41272e-06	2	0.696564	1108
	0.695648	118.887	-7.62939e-06	2	0.694244	1109
	0.693207	118.984	-7.85828e-06	2	0.692078	1110
	0.690765	119.082	-8.11462e-06	2	0.689453	1111
	0.688324	119.179	-8.38928e-06	2	0.68692	1112
	0.685883	119.277	-8.63647e-06	2	0.68396	1113
	0.683441	119.375	-8.98438e-06	2	0.681763	1114
	0.681	119.472	-9.33533e-06	2	0.679657	1115
	0.678558	119.57	-9.69238e-06	2	0.677277	1116
	0.676117	119.667	-1.00433e-05	2	0.674927	1117
	0.673676	119.765	-1.03973e-05	2	0.672485	1118
	0.671234	119.863	-1.08643e-05	2	0.669983	1119
	0.668793	119.96	-1.12732e-05	2	0.667725	1120
	0.666351	120.058	-1.06079e-05	2	0.664948	1121
	0.66391	120.155	-1.22345e-05	2	0.662598	1122
	0.661469	120.253	-1.28967e-05	2	0.659851	1123
	0.659027	120.351	-1.33698e-05	2	0.657837	1124
	0.656586	120.448	-1.3916e-05	2	0.65564	1125
	0.654144	120.546	-1.44409e-05	2	0.652679	1126
	0.651703	120.643	-1.50757e-05	2	0.650482	1127
	0.649261	120.741	-1.56677e-05	2	0.647827	1128
	0.64682	120.839	-1.6272e-05	2	0.645477	1129
	0.644379	120.936	-1.6983e-05	2	0.6427	1130
	0.641937	121.034	-1.76788e-05	2	0.640381	1131
	0.639496	121.131	-1.83075e-05	2	0.638489	1132
	0.637054	121.229	-1.90125e-05	2	0.635742	1133
	0.634613	121.327	-1.96625e-05	2	0.633057	1134
	0.632172	121.424	-2.05536e-05	2	0.630432	1135
	0.62973	121.522	-2.09961e-05	2	0.628784	1136
	0.627289	121.619	-2.18536e-05	2	0.626038	1137
	0.624847	121.717	-2.25281e-05	2	0.623474	1138
	0.622406	121.815	-2.32117e-05	2	0.62085	1139
	0.619965	121.912	-2.34863e-05	2	0.61908	1140
	0.617523	122.01	-2.42371e-05	2	0.616394	1141
	0.615082	122.107	-2.44446e-05	2	0.613892	1142
	0.61264	122.205	-2.50519e-05	2	0.611572	1143
	0.610199	122.303	-2.5293e-05	2	0.608795	1144
	0.607758	122.4	-2.57904e-05	2	0.606628	1145
	0.605316	122.498	-2.59644e-05	2	0.603882	1146
	0.602875	122.595	-2.62878e-05	2	0.601593	1147
	0.600433	122.693	-2.62085e-05	2	0.59906	1148
	0.597992	122.791	-2.63214e-05	2	0.596558	1149
	0.595551	122.888	-2.61017e-05	2	0.594208	1150
	0.593109	122.986	-2.61047e-05	2	0.591736	1151
	0.590668	123.083	-2.57599e-05	2	0.589355	1152
	0.588226	123.181	-2.55554e-05	2	0.587097	1153
	0.585785	123.279	-2.50092e-05	2	0.584656	1154
	0.583344	123.376	-2.47467e-05	2	0.582092	1155
	0.580902	123.474	-2.41913e-05	2	0.579681	1156
	0.578461	123.571	-2.29095e-05	2	0.576904	1157
	0.576019	123.669	-2.31476e-05	2	0.574768	1158
	0.573578	123.767	-2.26715e-05	2	0.572021	1159
	0.571136	123.864	-2.18536e-05	2	0.570068	1160
	0.568695	123.962	-2.1167e-05	2	0.567322	1161
	0.566254	124.059	-2.04437e-05	2	0.565216	1162
	0.563812	124.157	-1.97449e-05	2	0.562592	1163
	0.561371	124.255	-1.89484e-05	2	0.560303	1164
	0.558929	124.352	-1.82739e-05	2	0.557648	1165
	0.556488	124.45	-1.75201e-05	2	0.555634	1166
	0.554047	124.547	-1.68701e-05	2	0.552734	1167
	0.551605	124.645	-1.6156e-05	2	0.550323	1168
	0.549164	124.743	-1.55365e-05	2	0.548065	1169
	0.546722	124.84	-1.48376e-05	2	0.545258	1170
	0.544281	124.938	-1.44165e-05	2	0.543304	1171
	0.54184	125.035	-1.39282e-05	2	0.541382	1172
	0.539398	125.133	-1.34399e-05	2	0.538208	1173
	0.536957	125.231	-1.28937e-05	2	0.53598	1174
	0.534515	125.328	-1.24969e-05	2	0.533325	1175
	0.532074	125.426	-1.20178e-05	2	0.531006	1176
	0.529633	125.523	-1.16302e-05	2	0.528412	1177
	0.527191	125.621	-1.12915e-05	2	0.52594	1178
	0.52475	125.719	-1.09589e-05	2	0.523987	1179
	0.522308	125.816	-1.06567e-05	2	0.52124	1180
	0.519867	125.914	-1.03516e-05	2	0.518768	1181
	0.517426	126.011	-1.01257e-05	2	0.516479	1182
	0.514984	126.109	-9.88464e-06	2	0.513794	1183
	0.512543	126.207	-9.63745e-06	2	0.511383	1184
	0.510101	126.304	-9.42993e-06	2	0.508514	1185
	0.50766	126.402	-9.14307e-06	2	0.506287	1186
	0.505219	126.499	-9.021e-06	2	0.504028	1187
	0.502777	126.597	-8.88672e-06	2	0.501831	1188
	0.500336	126.695	-8.7738e-06	2	0.499481	1189
	0.497894	126.792	-8.65479e-06	2	0.49707	1190
	0.495453	126.89	-8.53882e-06	2	0.494354	1191
	0.493011	126.987	-8.39233e-06	2	0.491882	1192
	0.49057	127.085	-8.00476e-06	2	0.489258	1193
	0.488129	127.183	-8.16956e-06	2	0.487061	1194
	0.485687	127.28	-8.36182e-06	2	0.484528	1195
	0.483246	127.378	-8.15735e-06	2	0.482269	1196
	0.480804	127.475	-8.05054e-06	2	0.479645	1197
	0.478363	127.573	-7.97119e-06	2	0.477448	1198
	0.475922	127.671	-7.87354e-06	2	0.475128	1199
	0.47348	127.768	-7.80334e-06	2	0.472534	1200
	0.471039	127.866	-7.74841e-06	2	0.470001	1201
	0.468597	127.963	-7.72705e-06	2	0.467957	1202
	0.466156	128.061	-7.66602e-06	2	0.46524	1203
	0.463715	128.159	-7.60498e-06	2	0.462585	1204
	0.461273	128.256	-7.52258e-06	2	0.460175	1205
	0.458832	128.354	-7.51038e-06	2	0.457703	1206
	0.45639	128.451	-7.50732e-06	2	0.455414	1207
	0.453949	128.549	-7.53479e-06	2	0.453156	1208
	0.451508	128.647	-7.4585e-06	2	0.450439	1209
	0.449066	128.744	-7.48291e-06	2	0.448059	1210
	0.446625	128.842	-7.44629e-06	2	0.445465	1211
	0.444183	128.939	-7.39441e-06	2	0.443085	1212
	0.441742	129.037	-7.33337e-06	2	0.440765	1213
	0.439301	129.135	-7.31506e-06	2	0.438263	1214
	0.436859	129.232	-7.28149e-06	2	0.436035	1215
	0.434418	129.33	-7.2998e-06	2	0.433594	1216
	0.431976	129.427	-7.21741e-06	2	0.431213	1217
	0.429535	129.525	-7.20825e-06	2	0.428406	1218
	0.427094	129.623	-7.17163e-06	2	0.426117	1219
	0.424652	129.72	-7.17468e-06	2	0.423645	1220
	0.422211	129.818	-7.19604e-06	2	0.42157	1221
	0.419769	129.915	-7.15942e-06	2	0.418976	1222
	0.417328	130.013	-7.11975e-06	2	0.416382	1223
	0.414886	130.111	-7.11975e-06	2	0.413727	1224
	0.412445	130.208	-7.06177e-06	2	0.411407	1225
	0.410004	130.306	-7.10144e-06	2	0.408722	1226
	0.407562	130.403	-7.04956e-06	2	0.406647	1227
	0.405121	130.501	-7.04041e-06	2	0.404388	1228
	0.402679	130.599	-6.99463e-06	2	0.401581	1229
	0.400238	130.696	-6.97327e-06	2	0.399292	1230
	0.397797	130.794	-7.28149e-06	2	0.396576	1231
	0.395355	130.891	-7.07703e-06	2	0.394714	1232
	0.392914	130.989	-6.98547e-06	2	0.391907	1233
	0.390472	131.087	-6.90613e-06	2	0.389709	1234
	0.388031	131.184	-6.89392e-06	2	0.38736	1235
	0.38559	131.282	-6.88782e-06	2	0.384796	1236
	0.383148	131.379	-6.83899e-06	2	0.382538	1237
	0.380707	131.477	-6.89392e-06	2	0.379913	1238
	0.378265	131.575	-6.84509e-06	2	0.377014	1239
	0.375824	131.672	-6.79932e-06	2	0.374878	1240
	0.373383	131.77	-6.78711e-06	2	0.372253	1241
	0.370941	131.867	-6.81152e-06	2	0.370209	1242
	0.3685	131.965	-6.74438e-06	2	0.367554	1243
	0.366058	132.063	-6.73828e-06	2	0.364868	1244
	0.363617	132.16	-6.78406e-06	2	0.362671	1245
	0.361176	132.258	-6.72607e-06	2	0.360535	1246
	0.358734	132.355	-6.69556e-06	2	0.358154	1247
	0.356293	132.453	-6.65588e-06	2	0.355591	1248
	0.353851	132.551	-6.6925e-06	2	0.352966	1249
	0.35141	132.648	-6.61621e-06	2	0.350952	1250
	0.348969	132.746	-6.62537e-06	2	0.347992	1251
	0.346527	132.843	-6.60095e-06	2	0.345734	1252
	0.344086	132.941	-6.55212e-06	2	0.343384	1253
	0.341644	133.039	-6.51855e-06	2	0.341003	1254
	0.339203	133.136	-6.50635e-06	2	0.338531	1255
	0.336761	133.234	-6.52771e-06	2	0.335907	1256
	0.33432	133.331	-6.48804e-06	2	0.333435	1257
	0.331879	133.429	-6.54602e-06	2	0.331055	1258
	0.329437	133.527	-6.46362e-06	2	0.328888	1259
	0.326996	133.624	-6.41785e-06	2	0.32605	1260
	0.324554	133.722	-6.44531e-06	2	0.323914	1261
	0.322113	133.819	-6.35681e-06	2	0.321228	1262
	0.319672	133.917	-6.34155e-06	2	0.318939	1263
	0.31723	134.015	-6.38428e-06	2	0.316711	1264
	0.314789	134.112	-6.32019e-06	2	0.313934	1265
	0.312347	134.21	-6.39954e-06	2	0.311676	1266
	0.309906	134.307	-6.30493e-06	2	0.309387	1267
	0.307465	134.405	-6.5918e-06	2	0.306702	1268
	0.305023	134.503	-6.4209e-06	2	0.304382	1269
	0.302582	134.6	-6.34155e-06	2	0.301727	1270
	0.30014	134.698	-6.17676e-06	2	0.29953	1271
	0.297699	134.795	-6.20117e-06	2	0.296875	1272
	0.295258	134.893	-6.16455e-06	2	0.294708	1273
	0.292816	134.991	-6.27441e-06	2	0.292175	1274
	0.290375	135.088	-6.26526e-06	2	0.289246	1275
	0.287933	135.186	-6.27136e-06	2	0.287231	1276
	0.285492	135.283	-6.14929e-06	2	0.285004	1277
	0.283051	135.381	-6.11267e-06	2	0.282349	1278
	0.280609	135.479	-6.03027e-06	2	0.28009	1279
	0.278168	135.576	-6.04553e-06	2	0.277374	1280
	0.275726	135.674	-6.02112e-06	2	0.275116	1281
	0.273285	135.771	-6.03027e-06	2	0.272766	1282
	0.270844	135.869	-6.073e-06	2	0.270416	1283
	0.268402	135.967	-6.05469e-06	2	0.267639	1284
	0.265961	136.064	-6.04858e-06	2	0.265381	1285
	0.263519	136.162	-6.03333e-06	2	0.263	1286
	0.261078	136.259	-5.97534e-06	2	0.260193	1287
	0.258636	136.357	-5.89294e-06	2	0.25827	1288
	0.256195	136.455	-5.86548e-06	2	0.255768	1289
	0.253754	136.552	-5.85938e-06	2	0.253235	1290
	0.251312	136.65	-5.88379e-06	2	0.250671	1291
	0.248871	136.747	-5.93262e-06	2	0.248169	1292
	0.246429	136.845	-5.88684e-06	2	0.245972	1293
	0.243988	136.943	-5.89905e-06	2	0.243622	1294
	0.241547	137.04	-5.84412e-06	2	0.241058	1295
	0.239105	137.138	-5.76782e-06	2	0.238434	1296
	0.236664	137.235	-5.72205e-06	2	0.23642	1297
	0.234222	137.333	-5.67017e-06	2	0.233521	1298
	0.231781	137.431	-5.70679e-06	2	0.231171	1299
	0.22934	137.528	-5.76782e-06	2	0.228973	1300
	0.226898	137.626	-5.70374e-06	2	0.226379	1301
	0.224457	137.723	-5.65186e-06	2	0.223999	1302
	0.222015	137.821	-4.68445e-06	2	0.221741	1303
	0.219574	137.919	-5.69153e-06	2	0.219147	1304
	0.217133	138.016	-5.8197e-06	2	0.216553	1305
	0.214691	138.114	-5.65796e-06	2	0.21405	1306
	0.21225	138.211	-5.54504e-06	2	0.2117	1307
	0.209808	138.309	-5.5603e-06	2	0.20874	1308
	0.207367	138.407	-5.52368e-06	2	0.20697	1309
	0.204926	138.504	-5.51453e-06	2	0.204315	1310
	0.202484	138.602	-5.53284e-06	2	0.201904	1311
	0.200043	138.699	-5.44128e-06	2	0.198914	1312
