# Supplementary material for: Operando film-electrochemical EPR spectroscopy tracks radical intermediates in surface-immobilized catalysts
Source: Nat Chem. 2024 Feb 14;16(6):1015–23. doi: 10.1038/s41557-024-01450-y (PMC11636982; doi:10.1038/s41557-024-01450-y)
Supplement: Supplementary file 9 — Unprocessed electrochemistry data. [file 41557_2024_1450_MOESM9_ESM.zip › Source Data Extended data fig 1/FE-EPR_05_5mVps.xlsx]

## Sheet: Sheet1
	Potential applied (V)	Time (s)	WE(1).Current (A)	Scan	WE(1).Potential (V)	Index
	0.402374	11.4677	1.50146e-07	2	0.401245	1
	0.404816	11.9557	3.9032e-07	2	0.403839	2
	0.407257	12.4437	4.21753e-07	2	0.406403	3
	0.409698	12.9317	4.36096e-07	2	0.408661	4
	0.41214	13.4197	4.86755e-07	2	0.411285	5
	0.414581	13.9077	4.30298e-07	2	0.413605	6
	0.417023	14.3957	4.61121e-07	2	0.416199	7
	0.419464	14.8837	5.12085e-07	2	0.418396	8
	0.421906	15.3717	1.74866e-07	2	0.421143	9
	0.424347	15.8597	4.89197e-07	2	0.423492	10
	0.426788	16.3477	4.82788e-07	2	0.425781	11
	0.42923	16.8357	4.88586e-07	2	0.428345	12
	0.431671	17.3237	4.92249e-07	2	0.430756	13
	0.434113	17.8117	5.14526e-07	2	0.432953	14
	0.436554	18.2997	5.19714e-07	2	0.435547	15
	0.438995	18.7877	5.62744e-07	2	0.438049	16
	0.441437	19.2757	5.19104e-07	2	0.440491	17
	0.443878	19.7637	5.56335e-07	2	0.442963	18
	0.44632	20.2517	5.20935e-07	2	0.44516	19
	0.448761	20.7397	5.60913e-07	2	0.447388	20
	0.451202	21.2277	5.97229e-07	2	0.450317	21
	0.453644	21.7157	5.81055e-07	2	0.452515	22
	0.456085	22.2037	5.93872e-07	2	0.455109	23
	0.458527	22.6917	5.17273e-07	2	0.457672	24
	0.460968	23.1797	6.30188e-07	2	0.460114	25
	0.463409	23.6677	6.14014e-07	2	0.462433	26
	0.465851	24.1557	6.22864e-07	2	0.464966	27
	0.468292	24.6437	6.84814e-07	2	0.467285	28
	0.470734	25.1317	6.40259e-07	2	0.469543	29
	0.473175	25.6197	6.63147e-07	2	0.471802	30
	0.475616	26.1077	5.75256e-07	2	0.474396	31
	0.478058	26.5957	6.92444e-07	2	0.476898	32
	0.480499	27.0837	6.5033e-07	2	0.479523	33
	0.482941	27.5717	7.20215e-07	2	0.481659	34
	0.485382	28.0597	7.00989e-07	2	0.484406	35
	0.487823	28.5477	7.17773e-07	2	0.486725	36
	0.490265	29.0357	7.2937e-07	2	0.489288	37
	0.492706	29.5237	5.14221e-07	2	0.491852	38
	0.495148	30.0117	7.48291e-07	2	0.494263	39
	0.497589	30.4997	7.89185e-07	2	0.496643	40
	0.500031	30.9877	7.93457e-07	2	0.498779	41
	0.502472	31.4757	7.68433e-07	2	0.501465	42
	0.504913	31.9637	8.09326e-07	2	0.503937	43
	0.507355	32.4517	8.29773e-07	2	0.506012	44
	0.509796	32.9397	9.51233e-07	2	0.508514	45
	0.512238	33.4277	8.46252e-07	2	0.510773	46
	0.514679	33.9157	8.45337e-07	2	0.513428	47
	0.51712	34.4037	8.83789e-07	2	0.515564	48
	0.519562	34.8917	9.0271e-07	2	0.51944	49
	0.522003	35.3797	9.34448e-07	2	0.521057	50
	0.524445	35.8677	9.06067e-07	2	0.523834	51
	0.526886	36.3557	2.51801e-06	2	0.525391	52
	0.529327	36.8437	9.91516e-07	2	0.52829	53
	0.531769	37.3317	1.0498e-06	2	0.530945	54
	0.53421	37.8197	1.07819e-06	2	0.532379	55
	0.536652	38.3077	1.08826e-06	2	0.53537	56
	0.539093	38.7957	1.20239e-06	2	0.537842	57
	0.541534	39.2837	1.15387e-06	2	0.540466	58
	0.543976	39.7717	1.26312e-06	2	0.542694	59
	0.546417	40.2597	1.25e-06	2	0.545319	60
	0.548859	40.7477	1.36841e-06	2	0.547699	61
	0.5513	41.2357	1.38123e-06	2	0.549988	62
	0.553741	41.7237	1.50208e-06	2	0.552582	63
	0.556183	42.2117	1.55243e-06	2	0.555267	64
	0.558624	42.6997	1.62994e-06	2	0.557495	65
	0.561066	43.1877	1.745e-06	2	0.560181	66
	0.563507	43.6757	1.67847e-06	2	0.562256	67
	0.565948	44.1637	1.91681e-06	2	0.564758	68
	0.56839	44.6517	2.03491e-06	2	0.567261	69
	0.570831	45.1397	2.14294e-06	2	0.569092	70
	0.573273	45.6277	2.26166e-06	2	0.572052	71
	0.575714	46.1157	2.40601e-06	2	0.574402	72
	0.578156	46.6037	2.54364e-06	2	0.576782	73
	0.580597	47.0917	2.47345e-06	2	0.579346	74
	0.583038	47.5797	2.73621e-06	2	0.581696	75
	0.58548	48.0677	2.91656e-06	2	0.584106	76
	0.587921	48.5557	3.02826e-06	2	0.586761	77
	0.590363	49.0437	3.19427e-06	2	0.589142	78
	0.592804	49.5317	3.28644e-06	2	0.591675	79
	0.595245	50.0197	3.42957e-06	2	0.594269	80
	0.597687	50.5077	3.33282e-06	2	0.596527	81
	0.600128	50.9957	3.58704e-06	2	0.598663	82
	0.60257	51.4837	3.7384e-06	2	0.60144	83
	0.605011	51.9717	3.80188e-06	2	0.603821	84
	0.607452	52.4597	3.90503e-06	2	0.605896	85
	0.609894	52.9477	3.98132e-06	2	0.608673	86
	0.612335	53.4357	4.02252e-06	2	0.611084	87
	0.614777	53.9237	3.44727e-06	2	0.613525	88
	0.617218	54.4117	3.58124e-06	2	0.615875	89
	0.619659	54.8997	3.66791e-06	2	0.618713	90
	0.622101	55.3877	3.64746e-06	2	0.621307	91
	0.624542	55.8757	3.69843e-06	2	0.623291	92
	0.626984	56.3637	3.7442e-06	2	0.625977	93
	0.629425	56.8517	3.71002e-06	2	0.628265	94
	0.631866	57.3397	4.1272e-06	2	0.630371	95
	0.634308	57.8277	3.6795e-06	2	0.632843	96
	0.636749	58.3157	3.69598e-06	2	0.635773	97
	0.639191	58.8037	3.62854e-06	2	0.63797	98
	0.641632	59.2917	3.69354e-06	2	0.640442	99
	0.644073	59.7797	3.64197e-06	2	0.643036	100
	0.646515	60.2677	3.67706e-06	2	0.645264	101
	0.648956	60.7557	3.6554e-06	2	0.647583	102
	0.651398	61.2437	3.55347e-06	2	0.649902	103
	0.653839	61.7317	3.61267e-06	2	0.65271	104
	0.656281	62.2197	3.58521e-06	2	0.655121	105
	0.658722	62.7077	3.58429e-06	2	0.657379	106
	0.661163	63.1957	3.55408e-06	2	0.659851	107
	0.663605	63.6837	3.57178e-06	2	0.662292	108
	0.666046	64.1717	3.54492e-06	2	0.664551	109
	0.668488	64.6597	3.47504e-06	2	0.667297	110
	0.670929	65.1477	3.5199e-06	2	0.669312	111
	0.67337	65.6357	3.5257e-06	2	0.671967	112
	0.675812	66.1237	3.51563e-06	2	0.674438	113
	0.678253	66.6117	3.53546e-06	2	0.676849	114
	0.680695	67.0997	3.50555e-06	2	0.679382	115
	0.683136	67.5877	3.50159e-06	2	0.681763	116
	0.685577	68.0757	3.46039e-06	2	0.684265	117
	0.688019	68.5637	3.52905e-06	2	0.686829	118
	0.69046	69.0517	3.54095e-06	2	0.688782	119
	0.692902	69.5397	3.52692e-06	2	0.69162	120
	0.695343	70.0277	3.5556e-06	2	0.693726	121
	0.697784	70.5157	3.5614e-06	2	0.696411	122
	0.700226	71.0037	3.57574e-06	2	0.698486	123
	0.702667	71.4917	3.36792e-06	2	0.701324	124
	0.705109	71.9797	3.58368e-06	2	0.703339	125
	0.70755	72.4677	3.61938e-06	2	0.706207	126
	0.709991	72.9557	3.62549e-06	2	0.708588	127
	0.712433	73.4437	3.67462e-06	2	0.710907	128
	0.714874	73.9317	3.68652e-06	2	0.713104	129
	0.717316	74.4197	3.6908e-06	2	0.715759	130
	0.719757	74.9077	4.30298e-06	2	0.718292	131
	0.722198	75.3957	3.70392e-06	2	0.72052	132
	0.72464	75.8837	3.77045e-06	2	0.723358	133
	0.727081	76.3717	3.75549e-06	2	0.725647	134
	0.729523	76.8597	3.83575e-06	2	0.727905	135
	0.731964	77.3477	3.84338e-06	2	0.730469	136
	0.734406	77.8357	3.87878e-06	2	0.733032	137
	0.736847	78.3237	3.88428e-06	2	0.735565	138
	0.739288	78.8117	3.83698e-06	2	0.737854	139
	0.74173	79.2997	3.96301e-06	2	0.740326	140
	0.744171	79.7877	3.97064e-06	2	0.74234	141
	0.746613	80.2757	4.00177e-06	2	0.744904	142
	0.749054	80.7637	4.04053e-06	2	0.747314	143
	0.751495	81.2517	4.06281e-06	2	0.750092	144
	0.753937	81.7397	4.11285e-06	2	0.751953	145
	0.756378	82.2277	4.01672e-06	2	0.753784	146
	0.75882	82.7157	4.16412e-06	2	0.756836	147
	0.761261	83.2037	4.21509e-06	2	0.759277	148
	0.763702	83.6917	4.23584e-06	2	0.761108	149
	0.766144	84.1797	4.27246e-06	2	0.763855	150
	0.768585	84.6677	4.31213e-06	2	0.767212	151
	0.771027	85.1557	4.35486e-06	2	0.769043	152
	0.773468	85.6437	4.54407e-06	2	0.77179	153
	0.775909	86.1317	4.41895e-06	2	0.774536	154
	0.778351	86.6197	4.47998e-06	2	0.776062	155
	0.780792	87.1077	4.50134e-06	2	0.779419	156
	0.783234	87.5957	4.57458e-06	2	0.78125	157
	0.785675	88.0837	4.60205e-06	2	0.783386	158
	0.788116	88.5717	4.65393e-06	2	0.786743	159
	0.790558	89.0597	5.13611e-06	2	0.788879	160
	0.792999	89.5477	4.73328e-06	2	0.791016	161
	0.795441	90.0357	4.81567e-06	2	0.793152	162
	0.797882	90.5237	4.75769e-06	2	0.795593	163
	0.800323	91.0117	4.92859e-06	2	0.798645	164
	0.797882	91.4997	4.32434e-06	2	0.796204	165
	0.795441	91.9877	4.13269e-06	2	0.793457	166
	0.792999	92.4757	4.00238e-06	2	0.791016	167
	0.790558	92.9637	3.83545e-06	2	0.78949	168
	0.788116	93.4517	3.78082e-06	2	0.785828	169
	0.785675	93.9397	3.66852e-06	2	0.783386	170
	0.783234	94.4277	3.5849e-06	2	0.781555	171
	0.780792	94.9157	3.50037e-06	2	0.779724	172
	0.778351	95.4037	3.41614e-06	2	0.776367	173
	0.775909	95.8917	3.34198e-06	2	0.774536	174
	0.773468	96.3797	3.21716e-06	2	0.77179	175
	0.771027	96.8677	3.21289e-06	2	0.769348	176
	0.768585	97.3557	3.13904e-06	2	0.767212	177
	0.766144	97.8437	3.08014e-06	2	0.765381	178
	0.763702	98.3317	3.0191e-06	2	0.761719	179
	0.761261	98.8197	2.96967e-06	2	0.759277	180
	0.75882	99.3077	2.93213e-06	2	0.756531	181
	0.756378	99.7957	2.76093e-06	2	0.7547	182
	0.753937	100.284	2.82043e-06	2	0.752258	183
	0.751495	100.772	2.76031e-06	2	0.749512	184
	0.749054	101.26	2.724e-06	2	0.74762	185
	0.746613	101.748	2.66693e-06	2	0.745026	186
	0.744171	102.236	2.61688e-06	2	0.742645	187
	0.74173	102.724	2.58453e-06	2	0.73999	188
	0.739288	103.212	2.59857e-06	2	0.73761	189
	0.736847	103.7	2.47925e-06	2	0.735199	190
	0.734406	104.188	2.44934e-06	2	0.733032	191
	0.731964	104.676	2.40082e-06	2	0.730499	192
	0.729523	105.164	2.36603e-06	2	0.727875	193
	0.727081	105.652	2.37488e-06	2	0.725769	194
	0.72464	106.14	2.29767e-06	2	0.723236	195
	0.722198	106.628	2.28668e-06	2	0.720612	196
	0.719757	107.116	2.20764e-06	2	0.717957	197
	0.717316	107.604	2.17346e-06	2	0.71582	198
	0.714874	108.092	2.1286e-06	2	0.71344	199
	0.712433	108.58	2.10693e-06	2	0.710663	200
	0.709991	109.068	2.08679e-06	2	0.708618	201
	0.70755	109.556	2.04407e-06	2	0.705933	202
	0.705109	110.044	1.99493e-06	2	0.703583	203
	0.702667	110.532	1.90338e-06	2	0.701355	204
	0.700226	111.02	1.92535e-06	2	0.698883	205
	0.697784	111.508	1.86676e-06	2	0.69635	206
	0.695343	111.996	1.81702e-06	2	0.694061	207
	0.692902	112.484	1.7981e-06	2	0.691406	208
	0.69046	112.972	1.73553e-06	2	0.689178	209
	0.688019	113.46	1.61499e-06	2	0.686401	210
	0.685577	113.948	1.57898e-06	2	0.684235	211
	0.683136	114.436	1.61407e-06	2	0.682343	212
	0.680695	114.924	1.54724e-06	2	0.679321	213
	0.678253	115.412	1.49292e-06	2	0.677032	214
	0.675812	115.9	1.48529e-06	2	0.67453	215
	0.67337	116.388	1.39954e-06	2	0.671906	216
	0.670929	116.876	1.38428e-06	2	0.669525	217
	0.668488	117.364	1.15723e-06	2	0.666962	218
	0.666046	117.852	1.23413e-06	2	0.664307	219
	0.663605	118.34	1.19965e-06	2	0.662231	220
	0.661163	118.828	1.14471e-06	2	0.659821	221
	0.658722	119.316	1.07086e-06	2	0.657288	222
	0.656281	119.804	1.02997e-06	2	0.65506	223
	0.653839	120.292	9.14917e-07	2	0.652679	224
	0.651398	120.78	1.30219e-06	2	0.650146	225
	0.648956	121.268	7.53784e-07	2	0.647461	226
	0.646515	121.756	7.2113e-07	2	0.645569	227
	0.644073	122.244	6.12793e-07	2	0.642822	228
	0.641632	122.732	5.46265e-07	2	0.64035	229
	0.639191	123.22	5.14221e-07	2	0.638092	230
	0.636749	123.708	2.52075e-07	2	0.635406	231
	0.634308	124.196	1.48621e-07	2	0.633179	232
	0.631866	124.684	-1.52588e-09	2	0.630798	233
	0.629425	125.172	-5.79834e-09	2	0.628265	234
	0.626984	125.66	-5.12695e-08	2	0.625824	235
	0.624542	126.148	-1.96838e-07	2	0.623291	236
	0.622101	126.636	-1.96228e-07	2	0.620789	237
	0.619659	127.124	-2.72217e-07	2	0.618469	238
	0.617218	127.612	-3.05786e-07	2	0.616028	239
	0.614777	128.1	-5.31311e-07	2	0.613525	240
	0.612335	128.588	-4.56238e-07	2	0.610779	241
	0.609894	129.076	-4.69055e-07	2	0.608704	242
	0.607452	129.564	-5.39856e-07	2	0.606018	243
	0.605011	130.052	-5.26123e-07	2	0.604523	244
	0.60257	130.54	-5.2948e-07	2	0.601471	245
	0.600128	131.028	-5.40771e-07	2	0.598663	246
	0.597687	131.516	-6.3385e-07	2	0.596313	247
	0.595245	132.004	-6.39648e-07	2	0.593994	248
	0.592804	132.492	-5.21851e-07	2	0.591675	249
	0.590363	132.98	-5.85632e-07	2	0.589172	250
	0.587921	133.468	-4.98047e-07	2	0.586487	251
	0.58548	133.956	-4.98047e-07	2	0.58429	252
	0.583038	134.444	-4.73328e-07	2	0.581848	253
	0.580597	134.932	-4.27551e-07	2	0.579102	254
	0.578156	135.42	-5.0293e-07	2	0.576874	255
	0.575714	135.908	-4.21753e-07	2	0.57428	256
	0.573273	136.396	-4.03442e-07	2	0.571991	257
	0.570831	136.884	-3.65906e-07	2	0.56958	258
	0.56839	137.372	-3.57666e-07	2	0.566956	259
	0.565948	137.86	-3.14636e-07	2	0.564667	260
	0.563507	138.348	-3.09448e-07	2	0.562378	261
	0.561066	138.836	-3.65906e-07	2	0.559662	262
	0.558624	139.324	-2.771e-07	2	0.557709	263
	0.556183	139.812	-2.78931e-07	2	0.555023	264
	0.553741	140.3	-3.0365e-07	2	0.552185	265
	0.5513	140.788	-2.89917e-07	2	0.550323	266
	0.548859	141.276	-2.89612e-07	2	0.547791	267
	0.546417	141.764	-2.45972e-07	2	0.545258	268
	0.543976	142.252	-3.56445e-07	2	0.542572	269
	0.541534	142.74	-3.20435e-07	2	0.540741	270
	0.539093	143.228	-2.77405e-07	2	0.5383	271
	0.536652	143.716	-3.22571e-07	2	0.535522	272
	0.53421	144.204	-3.10364e-07	2	0.533142	273
	0.531769	144.692	-3.45764e-07	2	0.53064	274
	0.529327	145.18	-3.86047e-07	2	0.528351	275
	0.526886	145.668	-4.85535e-07	2	0.52597	276
	0.524445	146.156	-4.06799e-07	2	0.523438	277
	0.522003	146.644	-4.06494e-07	2	0.520752	278
	0.519562	147.132	-4.09546e-07	2	0.518921	279
	0.51712	147.62	-4.35181e-07	2	0.516022	280
	0.514679	148.108	-4.78821e-07	2	0.513458	281
	0.512238	148.596	-4.50439e-07	2	0.511169	282
	0.509796	149.084	-6.98547e-07	2	0.508453	283
	0.507355	149.572	-4.97131e-07	2	0.506226	284
	0.504913	150.06	-5.01709e-07	2	0.503784	285
	0.502472	150.548	-5.31921e-07	2	0.501648	286
	0.500031	151.036	-5.21545e-07	2	0.499237	287
	0.497589	151.524	-5.47485e-07	2	0.49646	288
	0.495148	152.012	-5.51147e-07	2	0.494171	289
	0.492706	152.5	-9.23462e-07	2	0.491455	290
	0.490265	152.988	-5.9082e-07	2	0.489197	291
	0.487823	153.476	-5.8136e-07	2	0.486816	292
	0.485382	153.964	-6.54297e-07	2	0.484497	293
	0.482941	154.452	-6.10352e-07	2	0.481232	294
	0.480499	154.94	-6.45752e-07	2	0.479279	295
	0.478058	155.428	-6.12488e-07	2	0.477142	296
	0.475616	155.916	-8.02917e-07	2	0.475037	297
	0.473175	156.404	-6.6864e-07	2	0.472168	298
	0.470734	156.892	-6.71387e-07	2	0.469635	299
	0.468292	157.38	-6.99463e-07	2	0.467163	300
	0.465851	157.868	-6.67419e-07	2	0.464966	301
	0.463409	158.356	-6.81458e-07	2	0.462433	302
	0.460968	158.844	-6.85425e-07	2	0.459778	303
	0.458527	159.332	-6.59485e-07	2	0.457397	304
	0.456085	159.82	-7.43713e-07	2	0.455261	305
	0.453644	160.308	-7.43408e-07	2	0.453217	306
	0.451202	160.796	-7.53479e-07	2	0.4505	307
	0.448761	161.284	-7.31506e-07	2	0.447906	308
	0.44632	161.772	-7.22351e-07	2	0.445038	309
	0.443878	162.26	-7.41272e-07	2	0.443329	310
	0.441437	162.748	-7.60803e-07	2	0.440277	311
	0.438995	163.236	-8.97827e-07	2	0.437805	312
	0.436554	163.724	-7.901e-07	2	0.435791	313
	0.434113	164.212	-7.48901e-07	2	0.433136	314
	0.431671	164.7	-8.00476e-07	2	0.43042	315
	0.42923	165.188	-8.03223e-07	2	0.428253	316
	0.426788	165.676	-7.95288e-07	2	0.426147	317
	0.424347	166.164	-8.28247e-07	2	0.42337	318
	0.421906	166.652	-1.09314e-06	2	0.420868	319
	0.419464	167.14	-8.09937e-07	2	0.418396	320
	0.417023	167.628	-8.36182e-07	2	0.416168	321
	0.414581	168.116	-8.3313e-07	2	0.413605	322
	0.41214	168.604	-8.51746e-07	2	0.411469	323
	0.409698	169.092	-8.63342e-07	2	0.408875	324
	0.407257	169.58	-8.70361e-07	2	0.406555	325
	0.404816	170.068	-9.13086e-07	2	0.404053	326
	0.402374	170.556	-8.5022e-07	2	0.401398	327
	0.399933	171.044	-8.92334e-07	2	0.399048	328
	0.402374	171.532	-3.44849e-07	2	0.401459	329
	0.404816	172.02	-2.36511e-07	2	0.404114	330
	0.407257	172.508	-1.66321e-07	2	0.406464	331
	0.409698	172.996	-1.58691e-07	2	0.4086	332
	0.41214	173.484	7.8949e-07	2	0.411377	333
	0.414581	173.972	-1.01929e-07	2	0.413483	334
	0.417023	174.46	-3.84521e-08	2	0.416107	335
	0.419464	174.948	-5.21851e-08	2	0.418549	336
	0.421906	175.436	-2.74658e-09	2	0.421173	337
	0.424347	175.924	4.24194e-08	2	0.423248	338
	0.426788	176.412	4.69971e-08	2	0.425812	339
	0.42923	176.9	8.02185e-07	2	0.428528	340
	0.431671	177.388	1.52588e-09	2	0.430481	341
	0.434113	177.876	9.42993e-08	2	0.432312	342
	0.436554	178.364	1.04065e-07	2	0.435577	343
	0.438995	178.852	9.27734e-08	2	0.438049	344
	0.441437	179.34	1.35803e-07	2	0.440613	345
	0.443878	179.828	2.04468e-07	2	0.442688	346
	0.44632	180.316	1.77307e-07	2	0.445404	347
	0.448761	180.804	1.5625e-07	2	0.447693	348
	0.451202	181.292	2.59399e-07	2	0.450104	349
	0.453644	181.78	1.52893e-07	2	0.452911	350
	0.456085	182.268	2.74353e-07	2	0.455261	351
	0.458527	182.756	2.06604e-07	2	0.457428	352
	0.460968	183.244	2.59705e-07	2	0.459991	353
	0.463409	183.732	2.73132e-07	2	0.462494	354
	0.465851	184.22	1.99585e-07	2	0.464905	355
	0.468292	184.708	3.07007e-07	2	0.467285	356
	0.470734	185.196	2.63977e-07	2	0.469666	357
	0.473175	185.684	3.27148e-07	2	0.472321	358
	0.475616	186.172	2.93884e-07	2	0.474792	359
	0.478058	186.66	3.43018e-07	2	0.477631	360
	0.480499	187.148	3.32031e-07	2	0.479492	361
	0.482941	187.636	2.94189e-07	2	0.481873	362
	0.485382	188.124	3.86047e-07	2	0.484283	363
	0.487823	188.612	4.06189e-07	2	0.486847	364
	0.490265	189.1	4.16565e-07	2	0.489014	365
	0.492706	189.588	3.9978e-07	2	0.491272	366
	0.495148	190.076	4.32739e-07	2	0.493988	367
	0.497589	190.564	4.49829e-07	2	0.496643	368
	0.500031	191.052	2.771e-07	2	0.499146	369
	0.502472	191.54	4.59595e-07	2	0.501221	370
	0.504913	192.028	4.71497e-07	2	0.50412	371
	0.507355	192.516	4.89807e-07	2	0.506409	372
	0.509796	193.004	5.22766e-07	2	0.508942	373
	0.512238	193.492	4.89807e-07	2	0.511261	374
	0.514679	193.98	5.64575e-07	2	0.513367	375
	0.51712	194.468	2.52991e-07	2	0.516235	376
	0.519562	194.956	5.9845e-07	2	0.518677	377
	0.522003	195.444	6.00586e-07	2	0.521057	378
	0.524445	195.932	6.17065e-07	2	0.523468	379
	0.526886	196.42	6.3324e-07	2	0.525482	380
	0.529327	196.908	6.90613e-07	2	0.528137	381
	0.531769	197.396	6.78711e-07	2	0.530609	382
	0.53421	197.884	8.92334e-07	2	0.53302	383
	0.536652	198.372	7.1991e-07	2	0.535126	384
	0.539093	198.86	8.11157e-07	2	0.53775	385
	0.541534	199.348	8.25195e-07	2	0.540222	386
	0.543976	199.836	8.48694e-07	2	0.542664	387
	0.546417	200.324	8.9325e-07	2	0.545135	388
	0.548859	200.812	9.63745e-07	2	0.547882	389
	0.5513	201.3	1.56982e-06	2	0.550232	390
	0.553741	201.788	1.03943e-06	2	0.552673	391
	0.556183	202.276	1.11145e-06	2	0.555176	392
	0.558624	202.764	1.13922e-06	2	0.557587	393
	0.561066	203.252	1.26465e-06	2	0.559784	394
	0.563507	203.74	1.35742e-06	2	0.562714	395
	0.565948	204.228	1.45203e-06	2	0.564545	396
	0.56839	204.716	1.54266e-06	2	0.567261	397
	0.570831	205.204	1.53442e-06	2	0.569427	398
	0.573273	205.692	1.70471e-06	2	0.572052	399
	0.575714	206.18	1.83228e-06	2	0.574524	400
	0.578156	206.668	1.92169e-06	2	0.576965	401
	0.580597	207.156	2.0639e-06	2	0.57962	402
	0.583038	207.644	2.16736e-06	2	0.581909	403
	0.58548	208.132	2.29309e-06	2	0.584198	404
	0.587921	208.62	2.2583e-06	2	0.586609	405
	0.590363	209.108	2.48566e-06	2	0.589142	406
	0.592804	209.596	2.61047e-06	2	0.591614	407
	0.595245	210.084	2.65442e-06	2	0.593842	408
	0.597687	210.572	2.77283e-06	2	0.596405	409
	0.600128	211.06	2.91229e-06	2	0.598877	410
	0.60257	211.548	3.00659e-06	2	0.601349	411
	0.605011	212.036	2.88605e-06	2	0.603516	412
	0.607452	212.524	3.07861e-06	2	0.605988	413
	0.609894	213.012	3.19519e-06	2	0.608643	414
	0.612335	213.5	3.17047e-06	2	0.611145	415
	0.614777	213.988	3.3316e-06	2	0.613464	416
	0.617218	214.476	3.2431e-06	2	0.616028	417
	0.619659	214.964	3.37738e-06	2	0.618317	418
	0.622101	215.452	3.1311e-06	2	0.62085	419
	0.624542	215.94	3.35754e-06	2	0.623138	420
	0.626984	216.428	3.37494e-06	2	0.625519	421
	0.629425	216.916	3.3197e-06	2	0.628174	422
	0.631866	217.404	3.3374e-06	2	0.63092	423
	0.634308	217.892	3.30566e-06	2	0.633331	424
	0.636749	218.38	3.30109e-06	2	0.635498	425
	0.639191	218.868	3.07495e-06	2	0.637848	426
	0.641632	219.356	3.2251e-06	2	0.640289	427
	0.644073	219.844	3.2196e-06	2	0.642792	428
	0.646515	220.332	3.21259e-06	2	0.645294	429
	0.648956	220.82	3.16925e-06	2	0.647644	430
	0.651398	221.308	3.15765e-06	2	0.649994	431
	0.653839	221.796	3.10181e-06	2	0.652527	432
	0.656281	222.284	3.61572e-06	2	0.654968	433
	0.658722	222.772	3.03894e-06	2	0.657257	434
	0.661163	223.26	3.06396e-06	2	0.659607	435
	0.663605	223.748	3.03589e-06	2	0.662537	436
	0.666046	224.236	3.0188e-06	2	0.664673	437
	0.668488	224.724	3.01147e-06	2	0.667267	438
	0.670929	225.212	2.99438e-06	2	0.669556	439
	0.67337	225.7	3.01544e-06	2	0.671936	440
	0.675812	226.188	2.92114e-06	2	0.674011	441
	0.678253	226.676	2.9776e-06	2	0.676727	442
	0.680695	227.164	2.98218e-06	2	0.679321	443
	0.683136	227.652	2.99316e-06	2	0.681793	444
	0.685577	228.14	2.98218e-06	2	0.684174	445
	0.688019	228.628	2.98004e-06	2	0.686615	446
	0.69046	229.116	2.99194e-06	2	0.688995	447
	0.692902	229.604	2.91412e-06	2	0.691528	448
	0.695343	230.092	2.99591e-06	2	0.693665	449
	0.697784	230.58	3.01453e-06	2	0.696472	450
	0.700226	231.068	3.04565e-06	2	0.698608	451
	0.702667	231.556	3.03986e-06	2	0.701569	452
	0.705109	232.044	3.07129e-06	2	0.703644	453
	0.70755	232.532	3.07129e-06	2	0.706024	454
	0.709991	233.02	2.95776e-06	2	0.70871	455
	0.712433	233.508	3.1073e-06	2	0.710999	456
	0.714874	233.996	3.1189e-06	2	0.713501	457
	0.717316	234.484	3.13629e-06	2	0.715607	458
	0.719757	234.972	3.16193e-06	2	0.718597	459
	0.722198	235.46	3.18634e-06	2	0.720459	460
	0.72464	235.948	3.22418e-06	2	0.723297	461
	0.727081	236.436	3.12988e-06	2	0.725677	462
	0.729523	236.924	3.23822e-06	2	0.728119	463
	0.731964	237.412	3.27026e-06	2	0.730438	464
	0.734406	237.9	3.30017e-06	2	0.732849	465
	0.736847	238.388	3.33984e-06	2	0.735046	466
	0.739288	238.876	3.37128e-06	2	0.737915	467
	0.74173	239.364	3.40942e-06	2	0.740631	468
	0.744171	239.852	3.63708e-06	2	0.742767	469
	0.746613	240.34	3.43597e-06	2	0.745148	470
	0.749054	240.828	3.49426e-06	2	0.747498	471
	0.751495	241.316	3.51471e-06	2	0.749756	472
	0.753937	241.804	3.55927e-06	2	0.752563	473
	0.756378	242.292	3.58521e-06	2	0.7547	474
	0.75882	242.78	3.6261e-06	2	0.757141	475
	0.761261	243.268	3.6969e-06	2	0.760193	476
	0.763702	243.756	3.67188e-06	2	0.761719	477
	0.766144	244.244	3.74603e-06	2	0.764465	478
	0.768585	244.732	3.7793e-06	2	0.766907	479
	0.771027	245.22	3.82935e-06	2	0.770264	480
	0.773468	245.708	3.86902e-06	2	0.771179	481
	0.775909	246.196	3.90259e-06	2	0.774231	482
	0.778351	246.684	3.9447e-06	2	0.774536	483
	0.780792	247.172	3.93341e-06	2	0.779724	484
	0.783234	247.66	4.03931e-06	2	0.78125	485
	0.785675	248.148	4.03656e-06	2	0.783081	486
	0.788116	248.636	4.10553e-06	2	0.786438	487
	0.790558	249.124	4.15222e-06	2	0.789185	488
	0.792999	249.612	4.19922e-06	2	0.791016	489
	0.795441	250.1	4.245e-06	2	0.793457	490
	0.797882	250.588	4.17175e-06	2	0.794983	491
	0.800323	251.076	4.37622e-06	2	0.79834	492
	0.797882	251.564	3.78448e-06	2	0.796204	493
	0.795441	252.052	3.58002e-06	2	0.793457	494
	0.792999	252.54	3.45062e-06	2	0.790405	495
	0.790558	253.028	3.33801e-06	2	0.788269	496
	0.788116	253.516	3.25073e-06	2	0.785522	497
	0.785675	254.004	3.31604e-06	2	0.783081	498
	0.783234	254.492	3.04413e-06	2	0.78064	499
	0.780792	254.98	2.98981e-06	2	0.778198	500
	0.778351	255.468	2.89093e-06	2	0.776367	501
	0.775909	255.956	2.84546e-06	2	0.773621	502
	0.773468	256.444	2.80884e-06	2	0.77179	503
	0.771027	256.932	2.71179e-06	2	0.769043	504
	0.768585	257.42	2.69318e-06	2	0.766602	505
	0.766144	257.908	2.39288e-06	2	0.763855	506
	0.763702	258.396	2.64618e-06	2	0.762024	507
	0.761261	258.884	2.40021e-06	2	0.760193	508
	0.75882	259.372	2.50366e-06	2	0.756836	509
	0.756378	259.86	2.35138e-06	2	0.75531	510
	0.753937	260.348	2.42676e-06	2	0.751953	511
	0.751495	260.836	2.26837e-06	2	0.749695	512
	0.749054	261.324	2.2522e-06	2	0.747284	513
	0.746613	261.812	2.19849e-06	2	0.745026	514
	0.744171	262.3	2.17438e-06	2	0.742554	515
	0.74173	262.788	2.13745e-06	2	0.739807	516
	0.739288	263.276	2.10388e-06	2	0.737823	517
	0.736847	263.764	2.08038e-06	2	0.735016	518
	0.734406	264.252	2.01447e-06	2	0.732605	519
	0.731964	264.74	1.89789e-06	2	0.730438	520
	0.729523	265.228	1.94733e-06	2	0.72818	521
	0.727081	265.716	1.95099e-06	2	0.725739	522
	0.72464	266.204	1.87408e-06	2	0.723236	523
	0.722198	266.692	1.87469e-06	2	0.720886	524
	0.719757	267.18	1.79932e-06	2	0.718201	525
	0.717316	267.668	1.80542e-06	2	0.715851	526
	0.714874	268.156	1.59546e-06	2	0.713226	527
	0.712433	268.644	1.69678e-06	2	0.710815	528
	0.709991	269.132	1.69128e-06	2	0.708435	529
	0.70755	269.62	1.62445e-06	2	0.706116	530
	0.705109	270.108	1.62872e-06	2	0.703491	531
	0.702667	270.596	1.59698e-06	2	0.701447	532
	0.700226	271.084	1.55731e-06	2	0.698792	533
	0.697784	271.572	2.73499e-06	2	0.69635	534
	0.695343	272.06	1.45447e-06	2	0.69397	535
	0.692902	272.548	1.42334e-06	2	0.691376	536
	0.69046	273.036	1.3797e-06	2	0.688934	537
	0.688019	273.524	1.32355e-06	2	0.686584	538
	0.685577	274.012	1.30951e-06	2	0.684113	539
	0.683136	274.5	1.27869e-06	2	0.68161	540
	0.680695	274.988	1.23383e-06	2	0.679382	541
	0.678253	275.476	1.15112e-06	2	0.67691	542
	0.675812	275.964	1.14807e-06	2	0.674591	543
	0.67337	276.452	1.11084e-06	2	0.671906	544
	0.670929	276.94	1.03943e-06	2	0.669525	545
	0.668488	277.428	1.03485e-06	2	0.667328	546
	0.666046	277.916	9.75647e-07	2	0.664764	547
	0.663605	278.404	9.21021e-07	2	0.662018	548
	0.661163	278.892	7.98645e-07	2	0.659729	549
	0.658722	279.38	7.8186e-07	2	0.657379	550
	0.656281	279.868	7.49207e-07	2	0.65506	551
	0.653839	280.356	5.77087e-07	2	0.652771	552
	0.651398	280.844	5.25208e-07	2	0.650177	553
	0.648956	281.332	4.83704e-07	2	0.647522	554
	0.646515	281.82	3.78418e-07	2	0.644928	555
	0.644073	282.308	2.00806e-07	2	0.6427	556
	0.641632	282.796	2.18506e-07	2	0.640259	557
	0.639191	283.284	1.54419e-07	2	0.638	558
	0.636749	283.772	9.8877e-08	2	0.635376	559
	0.634308	284.26	2.47192e-08	2	0.632843	560
	0.631866	284.748	-5.7373e-08	2	0.630432	561
	0.629425	285.236	-1.25427e-07	2	0.628143	562
	0.626984	285.724	-3.42712e-07	2	0.626007	563
	0.624542	286.212	-3.28979e-07	2	0.623322	564
	0.622101	286.7	-3.29285e-07	2	0.62088	565
	0.619659	287.188	-4.04663e-07	2	0.618286	566
	0.617218	287.676	-4.38843e-07	2	0.616028	567
	0.614777	288.164	-4.78516e-07	2	0.613525	568
	0.612335	288.652	-5.33447e-07	2	0.610809	569
	0.609894	289.14	-3.9093e-07	2	0.608521	570
	0.607452	289.628	-6.41785e-07	2	0.605896	571
	0.605011	290.116	-6.40564e-07	2	0.603943	572
	0.60257	290.604	-6.5155e-07	2	0.601196	573
	0.600128	291.092	-6.58264e-07	2	0.598541	574
	0.597687	291.58	-5.98145e-07	2	0.596375	575
	0.595245	292.068	-6.57043e-07	2	0.593872	576
	0.592804	292.556	-5.83801e-07	2	0.591553	577
	0.590363	293.044	-6.58264e-07	2	0.58905	578
	0.587921	293.532	-6.07605e-07	2	0.586517	579
	0.58548	294.02	-6.14624e-07	2	0.584198	580
	0.583038	294.508	-5.52979e-07	2	0.581848	581
	0.580597	294.996	-5.3772e-07	2	0.579376	582
	0.578156	295.484	-5.09033e-07	2	0.577026	583
	0.575714	295.972	-4.73938e-07	2	0.57431	584
	0.573273	296.46	-5.37415e-07	2	0.572083	585
	0.570831	296.948	-4.35181e-07	2	0.56958	586
	0.56839	297.436	-4.19617e-07	2	0.567047	587
	0.565948	297.924	-4.06494e-07	2	0.564819	588
	0.563507	298.412	-3.86353e-07	2	0.561951	589
	0.561066	298.9	-3.55835e-07	2	0.559723	590
	0.558624	299.388	-3.57971e-07	2	0.557587	591
	0.556183	299.876	-4.76379e-07	2	0.555206	592
	0.553741	300.364	-3.0365e-07	2	0.552612	593
	0.5513	300.852	-3.5675e-07	2	0.550232	594
	0.548859	301.34	-3.01819e-07	2	0.547791	595
	0.546417	301.828	-3.97949e-07	2	0.545044	596
	0.543976	302.316	-3.31116e-07	2	0.542877	597
	0.541534	302.804	-3.74756e-07	2	0.540558	598
	0.539093	303.292	-5.18799e-07	2	0.538055	599
	0.536652	303.78	-3.97949e-07	2	0.535248	600
	0.53421	304.268	-4.02832e-07	2	0.533264	601
	0.531769	304.756	-4.20837e-07	2	0.531067	602
	0.529327	305.244	-4.24805e-07	2	0.528259	603
	0.526886	305.732	-4.44031e-07	2	0.525574	604
	0.524445	306.22	-4.57153e-07	2	0.523376	605
	0.522003	306.708	-7.09839e-07	2	0.52066	606
	0.519562	307.196	-5.25208e-07	2	0.518646	607
	0.51712	307.684	-4.91028e-07	2	0.516052	608
	0.514679	308.172	-5.52673e-07	2	0.513763	609
	0.512238	308.66	-4.90112e-07	2	0.511108	610
	0.509796	309.148	-5.6366e-07	2	0.508575	611
	0.507355	309.636	-5.59082e-07	2	0.506287	612
	0.504913	310.124	-6.45447e-07	2	0.504028	613
	0.502472	310.612	-5.86853e-07	2	0.501312	614
	0.500031	311.1	-5.97229e-07	2	0.498535	615
	0.497589	311.588	-6.20422e-07	2	0.496765	616
	0.495148	312.076	-6.31104e-07	2	0.493866	617
	0.492706	312.564	-5.85632e-07	2	0.491791	618
	0.490265	313.052	-6.36292e-07	2	0.489258	619
	0.487823	313.54	-6.22559e-07	2	0.486877	620
	0.485382	314.028	-6.91833e-07	2	0.484528	621
	0.482941	314.516	-6.54602e-07	2	0.481781	622
	0.480499	315.004	-6.74133e-07	2	0.479401	623
	0.478058	315.492	-6.82373e-07	2	0.476959	624
	0.475616	315.98	-6.90002e-07	2	0.474457	625
	0.473175	316.468	-6.63757e-07	2	0.472351	626
	0.470734	316.956	-7.01599e-07	2	0.470001	627
	0.468292	317.444	-7.62939e-07	2	0.467346	628
	0.465851	317.932	-7.44629e-07	2	0.465057	629
	0.463409	318.42	-7.1167e-07	2	0.462494	630
	0.460968	318.908	-7.14111e-07	2	0.460022	631
	0.458527	319.396	-7.20825e-07	2	0.457703	632
	0.456085	319.884	-7.68127e-07	2	0.454926	633
	0.453644	320.372	-7.70264e-07	2	0.452362	634
	0.451202	320.86	-8.4198e-07	2	0.450043	635
	0.448761	321.348	-7.94373e-07	2	0.44751	636
	0.44632	321.836	-7.77588e-07	2	0.445435	637
	0.443878	322.324	-7.92236e-07	2	0.442963	638
	0.441437	322.812	-7.79724e-07	2	0.440826	639
	0.438995	323.3	-7.87354e-07	2	0.437805	640
	0.436554	323.788	-7.71484e-07	2	0.435577	641
	0.434113	324.276	-1.16364e-06	2	0.433228	642
	0.431671	324.764	-8.65479e-07	2	0.430756	643
	0.42923	325.252	-7.67517e-07	2	0.428406	644
	0.426788	325.74	-8.99658e-07	2	0.425781	645
	0.424347	326.228	-8.25806e-07	2	0.423798	646
	0.421906	326.716	-8.62427e-07	2	0.421021	647
	0.419464	327.204	-8.39844e-07	2	0.418457	648
	0.417023	327.692	-7.28149e-07	2	0.416199	649
	0.414581	328.18	-9.0271e-07	2	0.413757	650
	0.41214	328.668	-8.52051e-07	2	0.411469	651
	0.409698	329.156	-8.83179e-07	2	0.408905	652
	0.407257	329.644	-8.69141e-07	2	0.406372	653
	0.404816	330.132	-9.41772e-07	2	0.403809	654
	0.402374	330.62	-8.43506e-07	2	0.401367	655
	0.399933	331.108	-8.73108e-07	2	0.399109	656
