# Supplementary material for: Operando film-electrochemical EPR spectroscopy tracks radical intermediates in surface-immobilized catalysts
Source: Nat Chem. 2024 Feb 14;16(6):1015–23. doi: 10.1038/s41557-024-01450-y (PMC11636982; doi:10.1038/s41557-024-01450-y)
Supplement: Supplementary file 10 — EPR data in Excel format. [file 41557_2024_1450_MOESM10_ESM.xlsx]

## Sheet: Sheet1
STEMPO_13HS	STEMPO_13HS	STEMPO_11HS	STEMPO_11HS
Field	Subtracted_Data Y1	Field	Subtracted_Data Y1
[mT]		[mT]
	baseline corrected spectrum		baseline corrected spectrum
345.9	-0.00183704	345.9	0.0344873
345.91	-0.000971922	345.91	-0.0136134
345.92	0.000483191	345.92	0.00207581
345.93	0.00248831	345.93	0.00622505
345.94	0.00429342	345.94	0.0342443
345.95	0.00461853	345.95	0.0332835
345.96	0.00269365	345.96	0.0140628
345.97	-0.00090124	345.97	0.028372
345.98	-0.00452613	345.98	0.0299513
345.99	-0.00679101	345.99	0.0211705
346	-0.0073159	346	0.00814978
346.01	-0.00665079	346.01	0.00991903
346.02	-0.00575567	346.02	0.0414383
346.03	-0.00543056	346.03	0.0270875
346.04	-0.00555544	346.04	0.0312868
346.05	-0.00486033	346.05	0.00743602
346.06	-0.00186522	346.06	0.0236253
346.07	0.0036499	346.07	0.0120345
346.08	0.010365	346.08	0.0200738
346.09	0.0163401	346.09	0.017643
346.1	0.0199252	346.1	0.0214123
346.11	0.0200504	346.11	0.00566151
346.12	0.0163855	346.12	0.0294808
346.13	0.00928058	346.13	0
346.14	-0.000294307	346.14	0.00400925
346.15	-0.0107592	346.15	0.0136985
346.16	-0.0201341	346.16	0.0281977
346.17	-0.026749	346.17	0.011317
346.18	-0.0296139	346.18	0.0166762
346.19	-0.0284987	346.19	0.0118155
346.2	-0.0239536	346.2	0.0203347
346.21	-0.0173985	346.21	0.021784
346.22	-0.0105734	346.22	0.0125032
346.23	-0.00490828	346.23	-0.00842753
346.24	-0.00104317	346.24	0.00050172
346.25	0.00113194	346.25	0.015391
346.26	0.00167706	346.26	-0.0244798
346.27	9.21712e-05	346.27	-0.00790054
346.28	-0.00394272	346.28	-0.00522129
346.29	-0.0099776	346.29	0.024758
346.3	-0.0171525	346.3	-0.0013228
346.31	-0.0244574	346.31	0.0123365
346.32	-0.0304523	346.32	0.0229157
346.33	-0.0334471	346.33	-0.0146251
346.34	-0.032242	346.34	0.0213542
346.35	-0.0269069	346.35	0.0136934
346.36	-0.0187318	346.36	0.0230327
346.37	-0.00945669	346.37	0.00294194
346.38	-0.000551578	346.38	-0.00513882
346.39	0.00667354	346.39	-0.0305296
346.4	0.0107286	346.4	-0.0138103
346.41	0.0103538	346.41	-0.00898108
346.42	0.00547888	346.42	-0.0100518
346.43	-0.00241601	346.43	-0.00165258
346.44	-0.0110209	346.44	-0.0136633
346.45	-0.0182858	346.45	0.00291591
346.46	-0.0229707	346.46	-0.00453484
346.47	-0.0245356	346.47	-0.00406559
346.48	-0.0230504	346.48	0.0163737
346.49	-0.0190653	346.49	-0.0183871
346.5	-0.0135302	346.5	-0.0139178
346.51	-0.0077851	346.51	-0.0133086
346.52	-0.00356999	346.52	0.0200206
346.53	-0.00219487	346.53	-0.0102101
346.54	-0.00346976	346.54	0.00617914
346.55	-0.00579465	346.55	0.0113684
346.56	-0.00761953	346.56	-0.00756237
346.57	-0.00854442	346.57	-0.0174231
346.58	-0.0093193	346.58	-0.00161387
346.59	-0.0110542	346.59	-0.00356462
346.6	-0.0141291	346.6	0.00242462
346.61	-0.017774	346.61	-0.0134661
346.62	-0.0205288	346.62	0.00318312
346.63	-0.0210137	346.63	-0.0236576
346.64	-0.0183986	346.64	0.0191016
346.65	-0.0125935	346.65	-0.0272191
346.66	-0.00452839	346.66	-0.00918989
346.67	0.00407672	346.67	-0.00800065
346.68	0.0113418	346.68	-0.0045214
346.69	0.0158669	346.69	-0.00577215
346.7	0.0172721	346.7	-0.0145229
346.71	0.0162372	346.71	-0.0168837
346.72	0.0139623	346.72	-0.0128744
346.73	0.0113674	346.73	0.00305484
346.74	0.00874252	346.74	-0.00262591
346.75	0.00609763	346.75	-0.0359667
346.76	0.00358274	346.76	-0.0186574
346.77	0.00160786	346.77	0.0112118
346.78	0.00061297	346.78	0.00596108
346.79	0.000888084	346.79	-0.00650968
346.8	0.0022232	346.8	-0.0170504
346.81	0.00364831	346.81	-0.00915118
346.82	0.00382343	346.82	0.00161806
346.83	0.00199854	346.83	-0.0102727
346.84	-0.00174635	346.84	0.0151166
346.85	-0.00713123	346.85	-0.0158842
346.86	-0.0139761	346.86	-0.0214449
346.87	-0.021991	346.87	0.0044443
346.88	-0.0304859	346.88	-0.00908645
346.89	-0.0381808	346.89	-0.0174972
346.9	-0.0434557	346.9	-0.000437957
346.91	-0.0453206	346.91	-0.0194687
346.92	-0.0442654	346.92	-0.0200895
346.93	-0.0416003	346.93	-0.00182022
346.94	-0.0380752	346.94	-0.00635097
346.95	-0.0335701	346.95	-0.0122517
346.96	-0.027995	346.96	0.00504753
346.97	-0.0218399	346.97	-0.00128323
346.98	-0.0159548	346.98	-0.023384
346.99	-0.0112996	346.99	-0.00692473
347	-0.00865453	347	0.00302452
347.01	-0.00816941	347.01	0.00626376
347.02	-0.0094243	347.02	-0.015247
347.03	-0.0119092	347.03	0.00198226
347.04	-0.0153041	347.04	0.0171815
347.05	-0.019109	347.05	0.00141075
347.06	-0.0227138	347.06	0
347.07	-0.0255287	347.07	0.00602743
347.08	-0.0269336	347.08	-0.0121651
347.09	-0.0264685	347.09	-0.0188977
347.1	-0.0244534	347.1	5.97215e-05
347.11	-0.0221783	347.11	0.00982715
347.12	-0.0209332	347.12	0.00234458
347.13	-0.021058	347.13	0.012822
347.14	-0.0219029	347.14	-0.00907056
347.15	-0.0228378	347.15	-0.0131931
347.16	-0.0239427	347.16	-0.0028957
347.17	-0.0254476	347.17	-0.0191083
347.18	-0.0269325	347.18	-0.0186008
347.19	-0.0277474	347.19	-0.0100134
347.2	-0.0275623	347.2	-0.00753597
347.21	-0.0264271	347.21	-0.0157085
347.22	-0.024222	347.22	-0.00601111
347.23	-0.0205969	347.23	0.00734632
347.24	-0.0154418	347.24	-0.00852625
347.25	-0.00965669	347.25	-0.00944882
347.26	-0.00496157	347.26	-0.0296414
347.27	-0.00278646	347.27	-0.00771396
347.28	-0.00353134	347.28	0.00198347
347.29	-0.00665623	347.29	0.0052609
347.3	-0.0111511	347.3	0.00134833
347.31	-0.016116	347.31	0.00318576
347.32	-0.0210609	347.32	0.00501319
347.33	-0.0256558	347.33	-0.00376938
347.34	-0.0294507	347.34	-0.0325019
347.35	-0.0318855	347.35	0.0203355
347.36	-0.0323104	347.36	-0.00355709
347.37	-0.0299453	347.37	0.00433034
347.38	-0.0241902	347.38	0.0309178
347.39	-0.0153451	347.39	-0.0046248
347.4	-0.00491998	347.4	0.00285263
347.41	0.00486513	347.41	0.000320063
347.42	0.0121202	347.42	0.0220775
347.43	0.0159754	347.43	0.00875492
347.44	0.0165805	347.44	0.0107124
347.45	0.0144556	347.45	-0.00251022
347.46	0.0101107	347.46	0.0186172
347.47	0.00389318	347.47	0.0161546
347.48	-0.00331494	347.48	0.0145121
347.49	-0.00974307	347.49	0.0253995
347.5	-0.0141712	347.5	-0.0141031
347.51	-0.0162193	347.51	-0.0121756
347.52	-0.0157775	347.52	-0.0047382
347.53	-0.0127656	347.53	0.0314692
347.54	-0.00792371	347.54	-0.00752334
347.55	-0.00315183	347.55	-0.00974591
347.56	-0.000339961	347.56	0.0122115
347.57	-0.000318088	347.57	0.0223389
347.58	-0.00297622	347.58	0.0211364
347.59	-0.00775434	347.59	0.0334138
347.6	-0.0135725	347.6	0.00767124
347.61	-0.0188606	347.61	0.0207687
347.62	-0.0222187	347.62	0.0431561
347.63	-0.0232169	347.63	0.0384935
347.64	-0.022335	347.64	0.00790096
347.65	-0.0202031	347.65	0.0175984
347.66	-0.0170412	347.66	0.0327258
347.67	-0.0128494	347.67	0.0182933
347.68	-0.00832749	347.68	0.0452707
347.69	-0.00515561	347.69	0.0308381
347.7	-0.00503374	347.7	0.0288055
347.71	-0.00828187	347.71	0.028663
347.72	-0.01371	347.72	0.0396904
347.73	-0.0197081	347.73	0.0218778
347.74	-0.0249363	347.74	0.0577053
347.75	-0.0285544	347.75	0.0471627
347.76	-0.0301725	347.76	0.0287701
347.77	-0.0297206	347.77	0.0627676
347.78	-0.0272088	347.78	0.055505
347.79	-0.0227169	347.79	0.0709924
347.8	-0.016675	347.8	0.0773598
347.81	-0.00979314	347.81	0.0389973
347.82	-0.00276127	347.82	0.0544347
347.83	0.00342061	347.83	0.0480621
347.84	0.00729248	347.84	0.0612796
347.85	0.00778435	347.85	0.064227
347.86	0.00505622	347.86	0.0686344
347.87	0.000298096	347.87	0.0539619
347.88	-0.00519003	347.88	0.0649393
347.89	-0.0103982	347.89	0.0873567
347.9	-0.0143463	347.9	0.0886542
347.91	-0.0161744	347.91	0.0681216
347.92	-0.0155825	347.92	0.109669
347.93	-0.0125107	347.93	0.0899564
347.94	-0.00639879	347.94	0.0996039
347.95	0.00327308	347.95	0.0728913
347.96	0.015755	347.96	0.0925787
347.97	0.0287468	347.97	0.0988462
347.98	0.0394787	347.98	0.0937836
347.99	0.0459206	347.99	0.111171
348	0.0473324	348	0.112618
348.01	0.0443443	348.01	0.100236
348.02	0.0384762	348.02	0.115753
348.03	0.0315281	348.03	0.115511
348.04	0.0252299	348.04	0.115988
348.05	0.0210818	348.05	0.142066
348.06	0.0199337	348.06	0.111473
348.07	0.0215956	348.07	0.14122
348.08	0.0248574	348.08	0.132408
348.09	0.0283793	348.09	0.139715
348.1	0.0317912	348.1	0.158923
348.11	0.035993	348.11	0.17743
348.12	0.0420549	348.12	0.149508
348.13	0.0499368	348.13	0.169605
348.14	0.0581087	348.14	0.182222
348.15	0.0643705	348.15	0.15529
348.16	0.0672924	348.16	0.176287
348.17	0.0668243	348.17	0.194375
348.18	0.0642062	348.18	0.188822
348.19	0.060988	348.19	0.19563
348.2	0.0581399	348.2	0.193137
348.21	0.0559318	348.21	0.165104
348.22	0.0545536	348.22	0.165752
348.23	0.0543855	348.23	0.176249
348.24	0.0557874	348.24	0.183967
348.25	0.0589093	348.25	0.179404
348.26	0.0634711	348.26	0.164392
348.27	0.068743	348.27	0.191339
348.28	0.0736449	348.28	0.163617
348.29	0.0771668	348.29	0.146294
348.3	0.0790386	348.3	0.177801
348.31	0.0799205	348.31	0.141999
348.32	0.0809524	348.32	0.119606
348.33	0.0830642	348.33	0.107394
348.34	0.0864861	348.34	0.111451
348.35	0.090698	348.35	0.0741485
348.36	0.0950599	348.36	0.0919759
348.37	0.0995417	348.37	0.0670534
348.38	0.104534	348.38	0.0608508
348.39	0.110235	348.39	0.0416382
348.4	0.116317	348.4	0.0596657
348.41	0.121989	348.41	0.0359392
348.42	0.126691	348.42	0.0235015
348.43	0.130493	348.43	-0.0124261
348.44	0.133795	348.44	-0.0149438
348.45	0.136797	348.45	-0.0164515
348.46	0.139649	348.46	-0.0314192
348.47	0.1426	348.47	-0.0270169
348.48	0.145582	348.48	-0.0737346
348.49	0.147964	348.49	-0.0853722
348.5	0.149316	348.5	-0.0695599
348.51	0.149878	348.51	-0.0812176
348.52	0.15041	348.52	-0.0897953
348.53	0.151512	348.53	-0.111373
348.54	0.153444	348.54	-0.109401
348.55	0.156135	348.55	-0.101958
348.56	0.159187	348.56	-0.101416
348.57	0.161809	348.57	-0.114524
348.58	0.162921	348.58	-0.124761
348.59	0.161533	348.59	-0.105259
348.6	0.157055	348.6	-0.127297
348.61	0.149817	348.61	-0.119144
348.62	0.141329	348.62	-0.131872
348.63	0.13344	348.63	-0.11859
348.64	0.127242	348.64	-0.119057
348.65	0.122904	348.65	-0.132695
348.66	0.120186	348.66	-0.125353
348.67	0.118638	348.67	-0.137661
348.68	0.11779	348.68	-0.129858
348.69	0.117242	348.69	-0.118186
348.7	0.116344	348.7	-0.115544
348.71	0.113905	348.71	-0.111501
348.72	0.108637	348.72	-0.135499
348.73	0.0999392	348.73	-0.135987
348.74	0.088541	348.74	-0.129434
348.75	0.0762829	348.75	-0.111762
348.76	0.0650948	348.76	-0.10649
348.77	0.0559366	348.77	-0.141767
348.78	0.0485285	348.78	-0.128675
348.79	0.0420804	348.79	-0.120803
348.8	0.0360135	348.8	-0.10187
348.81	0.0299435	348.81	-0.104578
348.82	0.0227936	348.82	-0.108616
348.83	0.0137236	348.83	-0.119803
348.84	0.00266362	348.84	-0.144561
348.85	-0.00946635	348.85	-0.0939088
348.86	-0.0214463	348.86	-0.115007
348.87	-0.0324963	348.87	-0.130894
348.88	-0.0422863	348.88	-0.133212
348.89	-0.0507762	348.89	-0.13144
348.9	-0.0585462	348.9	-0.107277
348.91	-0.0666862	348.91	-0.137665
348.92	-0.0759361	348.92	-0.0896826
348.93	-0.0860461	348.93	-0.11409
348.94	-0.0960461	348.94	-0.107198
348.95	-0.104876	348.95	-0.0899356
348.96	-0.111386	348.96	-0.0933933
348.97	-0.114346	348.97	-0.111131
348.98	-0.113116	348.98	-0.0925887
348.99	-0.108366	348.99	-0.0800564
349	-0.102096	349	-0.0833941
349.01	-0.0968459	349.01	-0.0919417
349.02	-0.0943958	349.02	-0.0917394
349.03	-0.0949958	349.03	-0.0728571
349.04	-0.0978658	349.04	-0.0687648
349.05	-0.102056	349.05	-0.0714325
349.06	-0.106756	349.06	-0.0835502
349.07	-0.111426	349.07	-0.101868
349.08	-0.115906	349.08	-0.0878855
349.09	-0.120306	349.09	-0.0730832
349.1	-0.124366	349.1	-0.0779409
349.11	-0.127156	349.11	-0.0797886
349.12	-0.127556	349.12	-0.0527962
349.13	-0.124956	349.13	-0.0643139
349.14	-0.119535	349.14	-0.0588516
349.15	-0.111965	349.15	-0.0513793
349.16	-0.103285	349.16	-0.040077
349.17	-0.0945054	349.17	-0.0533047
349.18	-0.0863354	349.18	-0.0406523
349.19	-0.0792653	349.19	-0.04213
349.2	-0.0738153	349.2	-0.0658077
349.21	-0.0705453	349.21	-0.0627054
349.22	-0.0696152	349.22	-0.0528031
349.23	-0.0705852	349.23	-0.0622508
349.24	-0.0724452	349.24	-0.0469884
349.25	-0.0742652	349.25	-0.0457661
349.26	-0.0757451	349.26	-0.0546238
349.27	-0.0769751	349.27	-0.0476915
349.28	-0.0781551	349.28	-0.0401692
349.29	-0.079445	349.29	-0.0493469
349.3	-0.080485	349.3	-0.0383845
349.31	-0.080195	349.31	-0.0293222
349.32	-0.0773449	349.32	-0.0484899
349.33	-0.0715549	349.33	-0.0403876
349.34	-0.0636249	349.34	-0.0314453
349.35	-0.0551249	349.35	-0.0106129
349.36	-0.0475948	349.36	-0.0459206
349.37	-0.0416848	349.37	-0.0141583
349.38	-0.0370148	349.38	-0.001306
349.39	-0.0329247	349.39	-0.0185937
349.4	-0.0294247	349.4	-0.0337514
349.41	-0.0272547	349.41	-0.014919
349.42	-0.0271446	349.42	-0.00284673
349.43	-0.0291546	349.43	-0.0264244
349.44	-0.0325946	349.44	0.00372791
349.45	-0.0364246	349.45	0.00347022
349.46	-0.0396545	349.46	-0.0150175
349.47	-0.0415045	349.47	0.00169486
349.48	-0.0413245	349.48	0.00645718
349.49	-0.0387944	349.49	-0.0140105
349.5	-0.0344244	349.5	-0.0123239
349.51	-0.0295144	349.51	0.0179592
349.52	-0.0251743	349.52	0.0116922
349.53	-0.0213943	349.53	0.0365252
349.54	-0.0174643	349.54	0.0321582
349.55	-0.0133143	349.55	0.0272412
349.56	-0.00974423	349.56	0.0371142
349.57	-0.0071742	349.57	0.0316672
349.58	-0.00506417	349.58	0.0338903
349.59	-0.00276414	349.59	0.0340833
349.6	-0.000584106	349.6	0.0622463
349.61	0.000555924	349.61	0.0621993
349.62	0.000115954	349.62	0.0765823
349.63	-0.00134402	349.63	0.0675653
349.64	-0.00269399	349.64	0.0438283
349.65	-0.00318396	349.65	0.0792713
349.66	-0.00276393	349.66	0.0790844
349.67	-0.00173613	349.67	0.0952774
349.68	0.000703469	349.68	0.10249
349.69	0.00386307	349.69	0.122663
349.7	0.00804266	349.7	0.0983764
349.71	0.0130623	349.71	0.110489
349.72	0.0181819	349.72	0.0995624
349.73	0.0223215	349.73	0.123835
349.74	0.0246011	349.74	0.131418
349.75	0.0251407	349.75	0.130521
349.76	0.0251603	349.76	0.143054
349.77	0.0260498	349.77	0.151957
349.78	0.0284794	349.78	0.151121
349.79	0.032309	349.79	0.170424
349.8	0.0369086	349.8	0.172327
349.81	0.0417182	349.81	0.16676
349.82	0.0467878	349.82	0.180013
349.83	0.0526974	349.83	0.186796
349.84	0.060087	349.84	0.213723
349.85	0.0692466	349.85	0.205114
349.86	0.0800062	349.86	0.197225
349.87	0.0915158	349.87	0.219042
349.88	0.102485	349.88	0.230289
349.89	0.111525	349.89	0.226239
349.9	0.117335	349.9	0.220211
349.91	0.119244	349.91	0.22919
349.92	0.117694	349.92	0.216961
349.93	0.113613	349.93	0.221766
349.94	0.107683	349.94	0.23627
349.95	0.100743	349.95	0.220036
349.96	0.0943122	349.96	0.224142
349.97	0.0901818	349.97	0.221081
349.98	0.0894814	349.98	0.23199
349.99	0.092021	349.99	0.202364
350	0.0966306	350	0.210957
350.01	0.10203	350.01	0.20421
350.02	0.1078	350.02	0.208893
350.03	0.114509	350.03	0.191666
350.04	0.123099	350.04	0.159879
350.05	0.133839	350.05	0.162632
350.06	0.145978	350.06	0.163645
350.07	0.157978	350.07	0.135398
350.08	0.168227	350.08	0.136271
350.09	0.175407	350.09	0.140664
350.1	0.179157	350.1	0.110247
350.11	0.180436	350.11	0.0943299
350.12	0.180876	350.12	0.0966729
350.13	0.181455	350.13	0.080746
350.14	0.182345	350.14	0.038579
350.15	0.184065	350.15	0.0434022
350.16	0.188054	350.16	0.0399312
350.17	0.195594	350.17	0.0303902
350.18	0.206093	350.18	0.0124492
350.19	0.217153	350.19	-0.0141018
350.2	0.226403	350.2	0.00412726
350.21	0.233092	350.21	-0.0268837
350.22	0.237882	350.22	-0.0258347
350.23	0.241755	350.23	-0.0474957
350.24	0.245064	350.24	-0.0433567
350.25	0.247251	350.25	-0.0864877
350.26	0.247233	350.26	-0.0801987
350.27	0.244341	350.27	-0.0578996
350.28	0.239169	350.28	-0.0816206
350.29	0.233139	350.29	-0.0702516
350.3	0.226929	350.3	-0.0701426
350.31	0.219928	350.31	-0.0879136
350.32	0.211238	350.32	-0.0958146
350.33	0.200727	350.33	-0.0807956
350.34	0.189037	350.34	-0.124747
350.35	0.177267	350.35	-0.129508
350.36	0.166656	350.36	-0.123569
350.37	0.157816	350.37	-0.10058
350.38	0.150365	350.38	-0.11184
350.39	0.143315	350.39	-0.120491
350.4	0.135575	350.4	-0.115802
350.41	0.126154	350.41	-0.123533
350.42	0.114494	350.42	-0.129984
350.43	0.100613	350.43	-0.140185
350.44	0.0850429	350.44	-0.0936564
350.45	0.0686625	350.45	-0.124717
350.46	0.0527921	350.46	-0.125168
350.47	0.0389617	350.47	-0.140619
350.48	0.0280913	350.48	-0.12895
350.49	0.0199209	350.49	-0.116861
350.5	0.0135071	350.5	-0.129222
350.51	0.00799231	350.51	-0.129043
350.52	0.0027075	350.52	-0.139114
350.53	-0.00316731	350.53	-0.0990053
350.54	-0.0100821	350.54	-0.129326
350.55	-0.0177169	350.55	-0.122607
350.56	-0.0254317	350.56	-0.124498
350.57	-0.0329065	350.57	-0.109219
350.58	-0.0404214	350.58	-0.0979902
350.59	-0.0485262	350.59	-0.0963112
350.6	-0.057521	350.6	-0.111882
350.61	-0.0671558	350.61	-0.130713
350.62	-0.0765406	350.62	-0.111264
350.63	-0.0845054	350.63	-0.105695
350.64	-0.0901102	350.64	-0.100166
350.65	-0.092875	350.65	-0.117647
350.66	-0.0930198	350.66	-0.110738
350.67	-0.0916346	350.67	-0.0870591
350.68	-0.0903795	350.68	-0.0854301
350.69	-0.0904943	350.69	-0.099431
350.7	-0.0921291	350.7	-0.094062
350.71	-0.0945939	350.71	-0.091133
350.72	-0.0972787	350.72	-0.103264
350.73	-0.100394	350.73	-0.058445
350.74	-0.104468	350.74	-0.105386
350.75	-0.109273	350.75	-0.097627
350.76	-0.113298	350.76	-0.0752279
350.77	-0.114833	350.77	-0.0889689
350.78	-0.113268	350.78	-0.0944399
350.79	-0.109172	350.79	-0.0853809
350.8	-0.103487	350.8	-0.0887719
350.81	-0.097172	350.81	-0.0612529
350.82	-0.0910768	350.82	-0.0694239
350.83	-0.0856516	350.83	-0.0909248
350.84	-0.0809264	350.84	-0.0708258
350.85	-0.0770812	350.85	-0.0579468
350.86	-0.074666	350.86	-0.0666278
350.87	-0.0739109	350.87	-0.0868788
350.88	-0.0742957	350.88	-0.0713598
350.89	-0.0751705	350.89	-0.0924108
350.9	-0.0764253	350.9	-0.0505417
350.91	-0.0780601	350.91	-0.0740527
350.92	-0.0796649	350.92	-0.0672337
350.93	-0.0807397	350.93	-0.0811447
350.94	-0.0812145	350.94	-0.0515557
350.95	-0.0813793	350.95	-0.0579367
350.96	-0.0814841	350.96	-0.0599977
350.97	-0.081559	350.97	-0.0563686
350.98	-0.0815138	350.98	-0.0405296
350.99	-0.0813186	350.99	-0.0451806
351	-0.0812834	351	-0.0599316
351.01	-0.0819382	351.01	-0.0554826
351.02	-0.083283	351.02	-0.0438636
351.03	-0.0846678	351.03	-0.0357746
351.04	-0.0853426	351.04	-0.0499455
351.05	-0.0850474	351.05	-0.0537265
351.06	-0.0839922	351.06	-0.0532775
351.07	-0.0823471	351.07	-0.0451585
351.08	-0.0797219	351.08	-0.0410295
351.09	-0.0755767	351.09	-0.0277905
351.1	-0.0701315	351.1	-0.0236515
351.11	-0.0645763	351.11	-0.0252824
351.12	-0.0600311	351.12	-0.0233434
351.13	-0.0568159	351.13	-0.0283044
351.14	-0.0547007	351.14	-0.0327554
351.15	-0.0534455	351.15	0.00190361
351.16	-0.0527303	351.16	-0.0298574
351.17	-0.0521452	351.17	-0.0227584
351.18	-0.05142	351.18	-0.0173193
351.19	-0.0507848	351.19	-0.0137103
351.2	-0.0505596	351.2	-0.00791132
351.21	-0.0502844	351.21	-0.0209323
351.22	-0.0485892	351.22	-0.0225333
351.23	-0.044654	351.23	-0.0227843
351.24	-0.0394288	351.24	-0.00673526
351.25	-0.0348536	351.25	-0.0100462
351.26	-0.0321984	351.26	-0.0184072
351.27	-0.0313733	351.27	-0.00406822
351.28	-0.0315481	351.28	0.0227208
351.29	-0.0319029	351.29	0.00403981
351.3	-0.0319077	351.3	-0.00734118
351.31	-0.0313225	351.31	0.0277733
351.32	-0.0301373	351.32	0.00823001
351.33	-0.0283821	351.33	0.0116967
351.34	-0.0258569	351.34	-0.0131266
351.35	-0.0221017	351.35	-0.0149398
351.36	-0.0166965	351.36	-0.0151031
351.37	-0.00977136	351.37	0.00238359
351.38	-0.00209617	351.38	-0.0139497
351.39	0.00515902	351.39	0.00276702
351.4	0.0109342	351.4	-0.000196264
351.41	0.0146494	351.41	0.000120453
351.42	0.0160746	351.42	0.00681717
351.43	0.0150498	351.43	0.0157939
351.44	0.011955	351.44	0.0329006
351.45	0.00781016	351.45	0.0312373
351.46	0.00338535	351.46	0.00959403
351.47	-0.00140946	351.47	0.0508508
351.48	-0.00662427	351.48	0.0292375
351.49	-0.0119191	351.49	0.0248942
351.5	-0.0154642	351.5	0.0239509
351.51	-0.0160192	351.51	0.0391676
351.52	-0.0133842	351.52	0.00599433
351.53	-0.00855929	351.53	0.046891
351.54	-0.00329433	351.54	0.0493078
351.55	0.000880635	351.55	0.0293545
351.56	0.0032956	351.56	0.0462112
351.57	0.00391056	351.57	0.0713279
351.58	0.00300552	351.58	0.0587346
351.59	0.00113048	351.59	0.0711613
351.6	-0.00114456	351.6	0.0557181
351.61	-0.0033696	351.61	0.0778948
351.62	-0.00517464	351.62	0.0691315
351.63	-0.00620968	351.63	0.0483082
351.64	-0.00625472	351.64	0.0527049
351.65	-0.00507975	351.65	0.0468816
351.66	-0.00226479	351.66	0.0627884
351.67	0.00254017	351.67	0.0848651
351.68	0.00908513	351.68	0.0552818
351.69	0.0163901	351.69	0.0470085
351.7	0.0233651	351.7	0.0630252
351.71	0.02952	351.71	0.0338519
351.72	0.034915	351.72	0.0510787
351.73	0.0395399	351.73	0.0466154
351.74	0.0430949	351.74	0.0405621
351.75	0.0453799	351.75	0.0700888
351.76	0.0467448	351.76	0.0505255
351.77	0.0478998	351.77	0.0244222
351.78	0.0491647	351.78	0.024469
351.79	0.0501997	351.79	0.0456457
351.8	0.0507247	351.8	0.0398624
351.81	0.0506496	351.81	0.0221291
351.82	0.0499446	351.82	0.0116758
351.83	0.0487595	351.83	0.0210925
351.84	0.0475745	351.84	0.00368926
351.85	0.0470495	351.85	-0.014404
351.86	0.0475344	351.86	-0.00166731
351.87	0.0487894	351.87	-0.00992059
351.88	0.0503243	351.88	-0.0160239
351.89	0.0519693	351.89	-0.0167972
351.9	0.0539243	351.9	-0.0240804
351.91	0.0562992	351.91	-0.0224137
351.92	0.0590042	351.92	-0.012237
351.93	0.0619292	351.93	-0.0390103
351.94	0.0648641	351.94	-0.0460636
351.95	0.0674291	351.95	-0.0359069
351.96	0.069524	351.96	-0.0409501
351.97	0.071469	351.97	-0.0306234
351.98	0.073344	351.98	-0.0333667
351.99	0.0747189	351.99	-0.00968
352	0.0750639	352	-0.0343833
352.01	0.0740988	352.01	-0.0525766
352.02	0.0715538	352.02	-0.0561498
352.03	0.0674388	352.03	-0.0209931
352.04	0.0621037	352.04	-0.0506264
352.05	0.0559887	352.05	-0.0432397
352.06	0.0492036	352.06	-0.031973
352.07	0.0416286	352.07	-0.0473963
352.08	0.0334336	352.08	-0.0353296
352.09	0.0253385	352.09	-0.0483128
352.1	0.0183035	352.1	-0.0438961
352.11	0.0127985	352.11	-0.0413894
352.12	0.00847341	352.12	-0.0353327
352.13	0.00448837	352.13	-0.041866
352.14	0.000163335	352.14	-0.0784693
352.15	-0.0049517	352.15	-0.0573325
352.16	-0.0112367	352.16	-0.0596058
352.17	-0.0186718	352.17	-0.0543891
352.18	-0.0264968	352.18	-0.0598224
352.19	-0.0335819	352.19	-0.0366357
352.2	-0.0390069	352.2	-0.068989
352.21	-0.0425419	352.21	-0.0611222
352.22	-0.044677	352.22	-0.0210755
352.23	-0.045922	352.23	-0.0717388
352.24	-0.0463171	352.24	-0.0532621
352.25	-0.0456921	352.25	-0.0858054
352.26	-0.0444071	352.26	-0.0844587
352.27	-0.0431122	352.27	-0.0806519
352.28	-0.0422972	352.28	-0.0577752
352.29	-0.0424122	352.29	-0.0688985
352.3	-0.0438973	352.3	-0.0492118
352.31	-0.0466123	352.31	-0.0501051
352.32	-0.0495274	352.32	-0.0661284
352.33	-0.0511624	352.33	-0.0764716
352.34	-0.0505174	352.34	-0.0641949
352.35	-0.0475825	352.35	-0.0577282
352.36	-0.0432375	352.36	-0.0746415
352.37	-0.0389326	352.37	-0.0724448
352.38	-0.0362076	352.38	-0.0762381
352.39	-0.0360026	352.39	-0.0805813
352.4	-0.0384077	352.4	-0.0427546
352.41	-0.0430227	352.41	-0.0531779
352.42	-0.0492078	352.42	-0.0807712
352.43	-0.0557128	352.43	-0.0798845
352.44	-0.0609578	352.44	-0.0807278
352.45	-0.0641029	352.45	-0.061111
352.46	-0.0656279	352.46	-0.0778543
352.47	-0.066483	352.47	-0.0525976
352.48	-0.066968	352.48	-0.0684509
352.49	-0.066193	352.49	-0.0537342
352.5	-0.0627081	352.5	-0.0532275
352.51	-0.0559931	352.51	-0.0588007
352.52	-0.0471581	352.52	-0.053974
352.53	-0.0381032	352.53	-0.0681373
352.54	-0.0303482	352.54	-0.0642306
352.55	-0.0249333	352.55	-0.0584639
352.56	-0.0226683	352.56	-0.0618172
352.57	-0.0240633	352.57	-0.0629304
352.58	-0.0289084	352.58	-0.0624737
352.59	-0.0364034	352.59	-0.084617
352.6	-0.0453685	352.6	-0.0611703
352.61	-0.0546035	352.61	-0.0818236
352.62	-0.0631885	352.62	-0.0508869
352.63	-0.0705136	352.63	-0.0654101
352.64	-0.0759386	352.64	-0.0755234
352.65	-0.0787037	352.65	-0.0497367
352.66	-0.0783187	352.66	-0.05697
352.67	-0.0749637	352.67	-0.0696333
352.68	-0.0694688	352.68	-0.0345566
352.69	-0.0630738	352.69	-0.0493199
352.7	-0.0570588	352.7	-0.0504831
352.71	-0.0524439	352.71	-0.0458464
352.72	-0.0497489	352.72	-0.0656797
352.73	-0.049054	352.73	-0.065903
352.74	-0.050249	352.74	-0.0588363
352.75	-0.053124	352.75	-0.0352096
352.76	-0.0575391	352.76	-0.0626928
352.77	-0.0633041	352.77	-0.0555561
352.78	-0.0699592	352.78	-0.0505094
352.79	-0.0766842	352.79	-0.0595827
352.8	-0.0826592	352.8	-0.059556
352.81	-0.0872743	352.81	-0.0547093
352.82	-0.0901093	352.82	-0.0416325
352.83	-0.0907144	352.83	-0.0612458
352.84	-0.0886794	352.84	-0.0591791
352.85	-0.0840644	352.85	-0.0528024
352.86	-0.0779695	352.86	-0.0297857
352.87	-0.0719145	352.87	-0.047809
352.88	-0.0667395	352.88	-0.0405222
352.89	-0.0626246	352.89	-0.0516455
352.9	-0.0599296	352.9	-0.0438288
352.91	-0.0592947	352.91	-0.0514321
352.92	-0.0609497	352.92	-0.0216654
352.93	-0.0642447	352.93	-0.0495787
352.94	-0.0678398	352.94	-0.0292619
352.95	-0.0702348	352.95	-0.0394952
352.96	-0.0701099	352.96	-0.0448685
352.97	-0.0666449	352.97	-0.0275718
352.98	-0.0599499	352.98	-0.0276451
352.99	-0.051215	352.99	-0.0288984
353	-0.04232	353	-0.0524716
353.01	-0.0350751	353.01	-0.0447749
353.02	-0.0308201	353.02	-0.0485382
353.03	-0.0299151	353.03	-0.0403915
353.04	-0.0317402	353.04	-0.0271448
353.05	-0.0352052	353.05	-0.0226581
353.06	-0.0393602	353.06	-0.0373713
353.07	-0.0436153	353.07	-0.0332946
353.08	-0.0475003	353.08	-0.0486379
353.09	-0.0502754	353.09	-0.0602912
353.1	-0.0510904	353.1	-0.0329145
353.11	-0.0497654	353.11	-0.0350078
353.12	-0.0472905	353.12	-0.031251
353.13	-0.0451955	353.13	-0.0156143
353.14	-0.0442506	353.14	-0.0418676
353.15	-0.0440356	353.15	-0.0318309
353.16	-0.0439006	353.16	-0.0288342
353.17	-0.0437557	353.17	-0.00521747
353.18	-0.0437407	353.18	-0.00582075
353.19	-0.0438158	353.19	-0.017474
353.2	-0.0441608	353.2	-0.0414073
353.21	-0.0451458	353.21	-0.0488406
353.22	-0.0467409	353.22	-0.0463539
353.23	-0.0483459	353.23	0.00189283
353.24	-0.049341	353.24	-0.0166105
353.25	-0.049406	353.25	-0.00375373
353.26	-0.048481	353.26	-0.025927
353.27	-0.0468761	353.27	-0.0208103
353.28	-0.0453311	353.28	-0.0314036
353.29	-0.0447361	353.29	-0.0225969
353.3	-0.0455712	353.3	-0.0146302
353.31	-0.0472662	353.31	-0.0273734
353.32	-0.0486613	353.32	-0.0129967
353.33	-0.0492463	353.33	-0.00819
353.34	-0.0497013	353.34	-0.0175533
353.35	-0.0507864	353.35	-0.00671657
353.36	-0.0520214	353.36	-0.00674985
353.37	-0.0520265	353.37	-0.0231731
353.38	-0.0500915	353.38	-0.00423642
353.39	-0.0468865	353.39	-0.0368097
353.4	-0.0435516	353.4	-0.00930299
353.41	-0.0406766	353.41	-0.00544627
353.42	-0.0381217	353.42	-0.0227896
353.43	-0.0353467	353.43	-0.00802284
353.44	-0.0318717	353.44	-0.0102461
353.45	-0.0279468	353.45	-0.00493941
353.46	-0.0248818	353.46	-0.0123927
353.47	-0.0240068	353.47	0.00685403
353.48	-0.0251819	353.48	-0.0291393
353.49	-0.0268969	353.49	-0.0204325
353.5	-0.027882	353.5	-0.00163583
353.51	-0.027677	353.51	-0.0158191
353.52	-0.025912	353.52	0.00142761
353.53	-0.0222571	353.53	0.00116432
353.54	-0.0168921	353.54	-0.010159
353.55	-0.0102372	353.55	-0.00656224
353.56	-0.0025222	353.56	-0.0166455
353.57	0.00568276	353.57	-0.00704881
353.58	0.0130577	353.58	-0.00967209
353.59	0.0182727	353.59	0.0232546
353.6	0.0208276	353.6	-0.0154211
353.61	0.0210526	353.61	-0.00667421
353.62	0.0194276	353.62	0.0190827
353.63	0.0162125	353.63	-0.0105204
353.64	0.0116775	353.64	0.00819653
353.65	0.00641245	353.65	0.00232344
353.66	0.00119741	353.66	0.00263035
353.67	-0.00372651	353.67	0.00348727
353.68	-0.00772856	353.68	0.0137142
353.69	-0.0100206	353.69	-0.00139891
353.7	-0.00964268	353.7	-0.00171199
353.71	-0.00640473	353.71	-0.0294951
353.72	-0.00132679	353.72	0.0133718
353.73	0.00399115	353.73	-0.00707125
353.74	0.0080191	353.74	0.00641566
353.75	0.00964704	353.75	0.000302576
353.76	0.00879499	353.76	0.00979949
353.77	0.00669293	353.77	-0.0024636
353.78	0.00483087	353.78	-0.0123367
353.79	0.00376882	353.79	0.0300202
353.8	0.00284676	353.8	0.00958714
353.81	0.0010347	353.81	-0.00924594
353.82	-0.00187735	353.82	-0.00210903
353.83	-0.00465941	353.83	0.00159789
353.84	-0.00559146	353.84	-0.0119152
353.85	-0.00406352	353.85	0.00699171
353.86	-0.000745577	353.86	0.0126986
353.87	0.00352237	353.87	-0.0181345
353.88	0.00828031	353.88	0.00294245
353.89	0.0130183	353.89	-0.00650063
353.9	0.0168662	353.9	-0.0310637
353.91	0.0189741	353.91	-0.0123768
353.92	0.0190621	353.92	-0.00554989
353.93	0.01773	353.93	-0.00777298
353.94	0.016018	353.94	0.0247839
353.95	0.0142459	353.95	0.00495085
353.96	0.0117739	353.96	0.00942776
353.97	0.0078618	353.97	-0.00609532
353.98	0.00223975	353.98	0.00157159
353.99	-0.00497231	353.99	-0.0019515
354	-0.0131744	354	0.00600542
354.01	-0.0208364	354.01	0.0305823
354.02	-0.0260685	354.02	0.00943925
354.03	-0.0279005	354.03	0.00429616
354.04	-0.0269526	354.04	0.00706307
354.05	-0.0245646	354.05	0.02257
354.06	-0.0219467	354.06	-0.0086131
354.07	-0.0200788	354.07	-0.00444619
354.08	-0.0194608	354.08	0.0199207
354.09	-0.0197829	354.09	-0.0271324
354.1	-0.0199749	354.1	0.00600455
354.11	-0.018727	354.11	0.00105147
354.12	-0.015529	354.12	-0.00831162
354.13	-0.0110711	354.13	-0.0088747
354.14	-0.00678315	354.14	0.00142221
354.15	-0.00387521	354.15	0.0244091
354.16	-0.00286726	354.16	0.00526604
354.17	-0.00362932	354.17	-0.015947
354.18	-0.00552138	354.18	0.0118699
354.19	-0.00763343	354.19	-0.0193632
354.2	-0.00917549	354.2	-0.00631631
354.21	-0.00976755	354.21	-0.0256194
354.22	-0.0095696	354.22	0.00307752
354.23	-0.00896166	354.23	0.0210244
354.24	-0.00814371	354.24	-0.00877865
354.25	-0.00704577	354.25	-0.0120617
354.26	-0.00573783	354.26	-0.0111548
354.27	-0.00447988	354.27	0.00874209
354.28	-0.00333194	354.28	0.009609
354.29	-0.001974	354.29	-0.00439409
354.3	-3.60519e-05	354.3	0.0153128
354.31	0.00261189	354.31	0.0140497
354.32	0.00568984	354.32	-0.00574334
354.33	0.00884778	354.33	0.00848357
354.34	0.0118857	354.34	0.0123905
354.35	0.0145237	354.35	0.0107374
354.36	0.0160016	354.36	0.00479431
354.37	0.0156796	354.37	-0.00253878
354.38	0.0140775	354.38	0.0164381
354.39	0.0127454	354.39	-0.0191349
354.4	0.0129034	354.4	-0.00962804
354.41	0.0146113	354.41	0.0112289
354.42	0.0169493	354.42	0.00360579
354.43	0.0185072	354.43	-0.00265729
354.44	0.0181752	354.44	0.0175096
354.45	0.0155031	354.45	0.0138065
354.46	0.010761	354.46	-0.00489655
354.47	0.00478899	354.47	-0.00431964
354.48	-0.00100306	354.48	-0.00963273
354.49	-0.00517512	354.49	-0.0156258
354.5	-0.00716718	354.5	0.0135411
354.51	-0.00796923	354.51	0.00891801
354.52	-0.00945129	354.52	0.000594929
354.53	-0.0129433	354.53	0.0153018
354.54	-0.0182654	354.54	0.00829876
354.55	-0.0238375	354.55	0.00392567
354.56	-0.0277395	354.56	0.0276826
354.57	-0.0287016	354.57	0.0077995
354.58	-0.0265836	354.58	0.00207641
354.59	-0.0221457	354.59	0.00394332
354.6	-0.0168377	354.6	-0.0151198
354.61	-0.0124498	354.61	-0.00441285
354.62	-0.0100619	354.62	-0.0198359
354.63	-0.00953391	354.63	-0.016029
354.64	-0.010026	354.64	0.00844789
354.65	-0.010668	354.65	-0.0220752
354.66	-0.0105301	354.66	0.00540172
354.67	-0.00876213	354.67	-0.00631137
354.68	-0.00552419	354.68	-0.0142545
354.69	-0.00242625	354.69	0.0168425
354.7	-0.0011483	354.7	-0.00618063
354.71	-0.00151036	354.71	0.0130163
354.72	-0.00177241	354.72	0.0027032
354.73	-0.000594471	354.73	0.00566012
354.74	0.00159347	354.74	0.014417
354.75	0.00329142	354.75	0.0135639
354.76	0.00364936	354.76	0.0568909
354.77	0.0032773	354.77	0.00278777
354.78	0.00341525	354.78	0.0236747
354.79	0.00442319	354.79	-0.0038584
354.8	0.00558114	354.8	0.0206485
354.81	0.00596908	354.81	0.0224554
354.82	0.00553702	354.82	0.00705234
354.83	0.00517497	354.83	0.00663925
354.84	0.00602291	354.84	-0.0173238
354.85	0.00839085	354.85	0.00587308
354.86	0.0113988	354.86	0.00200999
354.87	0.0136067	354.87	0.0410369
354.88	0.0143047	354.88	0.0141538
354.89	0.0140626	354.89	0.0244707
354.9	0.0136706	354.9	0.0142576
354.91	0.0131485	354.91	0.0168346
354.92	0.0121165	354.92	0.0180415
354.93	0.0107744	354.93	0.0174984
354.94	0.00982235	354.94	0.0390853
354.95	0.00966029	354.95	-0.00195778
354.96	0.0100082	354.96	0.0337191
354.97	0.0102662	354.97	0.010476
354.98	0.0101441	354.98	0.019323
354.99	0.00994207	354.99	0.00500987
355	0.01017	355	0.00625678
355.01	0.011248	355.01	0.0021537
355.02	0.0132359	355.02	-0.00395939
355.03	0.0156138	355.03	0.0189275
355.04	0.0172218	355.04	0.00753444
355.05	0.0170297	355.05	-0.000818647
355.06	0.0151677	355.06	0.00971827
355.07	0.0128556	355.07	0.0305052
355.08	0.0111036	355.08	0.0238621
355.09	0.0097415	355.09	0.010129
355.1	0.00796945	355.1	-0.00891408
355.11	0.00533739	355.11	-0.0140572
355.12	0.00199534	355.12	0.00110975
355.13	-0.00159672	355.13	0.00455666
355.14	-0.00495878	355.14	0.00973358
355.15	-0.00769083	355.15	0.0170205
355.16	-0.00979289	355.16	0.000677403
355.17	-0.0116849	355.17	0.0279343
355.18	-0.013767	355.18	-0.00618877
355.19	-0.0158591	355.19	0.00506814
355.2	-0.0171811	355.2	-0.00381494
355.21	-0.0166732	355.21	-0.016918
355.22	-0.0137252	355.22	-0.00233111
355.23	-0.00869728	355.23	-0.0101242
355.24	-0.00271934	355.24	0.0144727
355.25	0.0031986	355.25	-0.00872037
355.26	0.00869655	355.26	0.0150165
355.27	0.0136545	355.27	0.00326345
355.28	0.0177324	355.28	-0.00101963
355.29	0.0204104	355.29	0.0122173
355.3	0.0214083	355.3	0.00157419
355.31	0.0209363	355.31	0.0100811
355.32	0.0198442	355.32	0.014638
355.33	0.0189922	355.33	0.00811494
355.34	0.0187401	355.34	-0.0216582
355.35	0.018798	355.35	0.00243876
355.36	0.018506	355.36	0.00980568
355.37	0.0172939	355.37	-0.00734741
355.38	0.0151519	355.38	-0.0079805
355.39	0.0125698	355.39	0.0203564
355.4	0.0100878	355.4	0.0321033
355.41	0.0082657	355.41	0.00406024
355.42	0.00755365	355.42	-0.0136528
355.43	0.00813159	355.43	0.0129041
355.44	0.00958954	355.44	-0.00430901
355.45	0.0111575	355.45	-0.0028621
355.46	0.0123154	355.46	0.0177348
355.47	0.0129134	355.47	0.00713173
355.48	0.0129313	355.48	-0.00928136
355.49	0.0123493	355.49	-0.0135344
355.5	0.0113872	355.5	-0.0161675
355.51	0.0108051	355.51	0.00497938
355.52	0.0115231	355.52	0.0026363
355.53	0.013611	355.53	-0.0209868
355.54	0.016189	355.54	-0.0176699
355.55	0.0181269	355.55	0.024817
355.56	0.0187849	355.56	0.00552395
355.57	0.0179128	355.57	-0.00429914
355.58	0.0155307	355.58	0.00363778
355.59	0.0120187	355.59	0.00620469
355.6	0.00780664	355.6	0.0024116
355.61	0.00316458	355.61	0.0145385
355.62	-0.00178748	355.62	-0.00223457
355.63	-0.00678953	355.63	0.0249523
355.64	-0.0111616	355.64	0.0163293
355.65	-0.0138636	355.65	-0.00271383
355.66	-0.0141757	355.66	0.0112331
355.67	-0.0121578	355.67	0
355.68	-0.00851981	355.68	0.00653691
355.69	-0.00389187	355.69	0.00100383
355.7	0.00158607	355.7	0.0245407
355.71	0.00763402	355.71	0.0101577
355.72	0.013202	355.72	-0.0127654
355.73	0.0170199	355.73	0.00279148
355.74	0.0185178	355.74	0.0213384
355.75	0.0179358	355.75	0.00769531
355.76	0.0155937	355.76	-2.7777e-05
355.77	0.0114217	355.77	-0.000540863
355.78	0.00549962	355.78	0.0132761
355.79	-0.00123243	355.79	0.00504296
355.8	-0.00744449	355.8	0.0151699
355.81	-0.0122065	355.81	-0.00718321
355.82	-0.0150286	355.82	0.0051137
355.83	-0.0156207	355.83	0.00689062
355.84	-0.0142927	355.84	0.0165675
355.85	-0.0118748	355.85	0.00980445
355.86	-0.00902683	355.86	-0.0218786
355.87	-0.00613888	355.87	0.0138683
355.88	-0.00366094	355.88	-0.00833481
355.89	-0.001883	355.89	-0.0039079
