# Supplementary material for: Operando film-electrochemical EPR spectroscopy tracks radical intermediates in surface-immobilized catalysts
Source: Nat Chem. 2024 Feb 14;16(6):1015–23. doi: 10.1038/s41557-024-01450-y (PMC11636982; doi:10.1038/s41557-024-01450-y)
Supplement: Supplementary file 11 — EPR data in Excel format. [file 41557_2024_1450_MOESM11_ESM.xlsx]

## Sheet: Sheet1
		EPR intensity	EPR intensity	EPR intensity	EPR intensity	EPR intensity	EPR intensity	EPR intensity	EPR intensity	EPR intensity	EPR intensity	EPR intensity	EPR intensity	EPR intensity	EPR intensity	EPR intensity	EPR intensity	EPR intensity	EPR intensity	EPR intensity	EPR intensity	EPR intensity	EPR intensity	EPR intensity	EPR intensity	EPR intensity	EPR intensity	EPR intensity	EPR intensity	EPR intensity	EPR intensity	EPR intensity	EPR intensity	EPR intensity	EPR intensity	EPR intensity	EPR intensity	EPR intensity	EPR intensity	EPR intensity	EPR intensity	EPR intensity	EPR intensity	EPR intensity	EPR intensity	EPR intensity	EPR intensity	EPR intensity	EPR intensity
	Magnetic field	EPR intensity	_2	_3	_4	_5	_6	_7	_8	_9	_10	_11	_12	_13	_14	_15	_16	_17	_18	_19	_20	_21	_22	_23	_24	_25	_26	_27	_28	_29	_30	_31	_32	_33	_34	_35	_36	_37	_38	_39	_40	_41	_42	_43	_44	_45	_46	_47	_48
	mT	a.u.
Time (s)-->		0	4.63	8.73	12.91	17	21.18	25.36	29.5	33.6	37.72	41.9	46.05	50.16	54.24	58.4	62.56	66.64	70.76	74.84	78.94	83.08	87.16	91.26	95.39	99.47	103.6	107.69	111.83	115.96	120.08	124.15	128.26	132.44	136.51	140.66	144.84	148.97	153.1	157.25	161.43	165.61	169.75	173.91	177.99	182.1	186.18	190.3	194.47
	346.7	-0.028377	-0.0256808	-0.0179737	-0.0313395	-0.0163066	-0.0216407	-0.0152518	-0.013888	-0.0223597	-0.0287168	-0.0183738	-0.0156571	-0.0182563	-0.0186832	-0.0226871	-0.0141056	-0.0104475	-0.0195685	-0.0177458	-0.0169413	-0.0258605	-0.0179891	-0.00648627	-0.0136198	-0.00613231	-0.0123983	0.00850211	-0.0117079	0.0144485	0.00934197	0.00102919	0.00142568	-0.00436262	-0.00154286	-0.0147374	0.000571249	-0.00303041	0.00212262	0.0122206	-0.00615359	0.000253533	0.00444385	0.002014	-0.0141681	0.0139863	0.00899551	0.00374972	-0.00686724
	346.71	-0.0261378	-0.0264377	-0.021196	-0.0283869	-0.0150473	-0.0173008	-0.0154402	-0.0165105	-0.0243677	-0.0268532	-0.0170562	-0.0162088	-0.0171976	-0.0167689	-0.0207606	-0.0136289	-0.0117391	-0.0190194	-0.0182909	-0.0151483	-0.0243604	-0.0170681	-0.00476205	-0.0160339	-0.00804945	-0.0121085	0.00438542	-0.0127871	0.0147531	0.00762715	-0.00150491	0.00298808	-0.00164559	0.00249607	-0.0177115	-0.000696685	-0.0046743	0.00499146	0.0102172	-0.00299141	0.00168595	0.000482952	0.000824287	-0.0161551	0.0139535	0.011282	0.00279348	-0.00661284
	346.72	-0.0255387	-0.0234545	-0.0223431	-0.0299213	-0.0146802	-0.0152523	-0.0191989	-0.014645	-0.0286189	-0.0279084	-0.0202014	-0.0179422	-0.0156559	-0.018087	-0.021391	-0.0153715	-0.0164802	-0.0174084	-0.0198489	-0.0148509	-0.0257311	-0.0170154	-0.00569161	-0.0144188	-0.00854304	-0.0156547	0.00593844	-0.0101992	0.0135137	0.00678092	-0.000661282	0.00163126	-0.000786287	0.00431534	-0.0185866	-0.00254372	-0.00610106	0.00559241	0.0113021	-0.00120433	-0.000886564	0.00173337	0.00219207	-0.0159467	0.0137519	0.0113247	0.000244906	-0.00954309
	346.73	-0.0254219	-0.0225699	-0.0196054	-0.0303697	-0.0125033	-0.0146752	-0.0186627	-0.0161807	-0.0270553	-0.0339572	-0.0175076	-0.0189755	-0.0161645	-0.0214797	-0.0234685	-0.015642	-0.0123666	-0.0200191	-0.0183666	-0.0158802	-0.0213595	-0.0183618	-0.00459448	-0.0158435	-0.0118352	-0.0137966	0.0048376	-0.00937242	0.010706	0.0101327	3.76297e-05	0.00177031	-0.00132632	0.00268453	-0.0183036	-7.22116e-05	-0.0075037	0.00455277	0.0132315	-0.00479732	-0.000346766	8.8674e-05	0.000447686	-0.0117333	0.0141053	0.0149381	0.000374362	-0.0083236
	346.74	-0.0271864	-0.0196822	-0.0181459	-0.0286223	-0.0125455	-0.0105993	-0.0182467	-0.0172093	-0.0276142	-0.0301621	-0.0188183	-0.0130842	-0.014067	-0.0198537	-0.0233018	-0.0190968	-0.012547	-0.0149815	-0.0169321	-0.0135798	-0.0198104	-0.0171025	-0.00127763	-0.0144694	-0.0101813	-0.0121796	0.00523264	-0.00917299	0.00992494	0.00844211	-0.00411279	-0.000165437	0.00073928	0.00365933	-0.0169832	0.0019167	-0.00557691	0.0037785	0.0129415	-0.00440939	-0.000747866	0.00088077	0.00176745	-0.010608	0.0151584	0.0135574	0.00103461	-0.00749011
	346.75	-0.0267069	-0.0215228	-0.0195088	-0.0296007	-0.0124185	-0.0104073	-0.0211115	-0.0163314	-0.0296927	-0.0330254	-0.0189947	-0.0115592	-0.0204857	-0.0220634	-0.0181163	-0.0195838	-0.0143193	-0.0138036	-0.0170171	-0.0136918	-0.0204325	-0.0173387	-0.000759324	-0.0123231	-0.00963715	-0.0136748	0.00280493	-0.00969736	0.00870961	0.0116492	-0.00510263	0.00262762	0.000271613	0.00487535	-0.016652	0.00354366	-0.00854777	0.00539273	0.0115176	-0.00110211	0.000226255	0.00309635	0.00371461	-0.00810748	0.0136301	0.0144928	0.00130884	-0.00786291
	346.76	-0.028326	-0.0223497	-0.0183862	-0.0296619	-0.00946825	-0.00924985	-0.025713	-0.0174796	-0.0295028	-0.0334757	-0.0201115	-0.0132185	-0.0203415	-0.0234765	-0.0187449	-0.0196119	-0.0171044	-0.0134216	-0.0193455	-0.0135382	-0.02214	-0.0232444	0.00255772	-0.0112142	-0.010251	-0.00918666	-0.000684285	-0.00744724	0.0083387	0.0101276	-0.00158081	0.00267033	2.10748e-05	0.000252794	-0.0169963	0.00435025	-0.00674162	0.00654854	0.0125548	-0.00105178	0.000597245	0.00154828	0.00554125	-0.00780245	0.0118607	0.0128949	0.00184847	-0.0117581
	346.77	-0.028473	-0.02279	-0.0163223	-0.0328591	-0.00909912	-0.00823671	-0.0209773	-0.0175658	-0.0301809	-0.0361451	-0.0170058	-0.0145154	-0.0211862	-0.0240206	-0.0206758	-0.0227762	-0.0193583	-0.0106266	-0.0161244	-0.0132395	-0.0236302	-0.0229978	0.0016769	-0.0120836	-0.0101891	-0.00875159	-0.00224337	-0.00961225	0.0113213	0.0103189	-0.00336673	0.00220644	0.00370311	0.000286572	-0.0156999	0.00699038	-0.00650369	0.00640152	0.0123375	-0.00396889	0.00065462	0.00154433	0.007175	-0.00781103	0.0122385	0.0134925	-0.00173748	-0.011962
	346.78	-0.0292469	-0.0258113	-0.017129	-0.0297589	-0.0100565	-0.0110592	-0.0247336	-0.0124884	-0.0324751	-0.0322758	-0.0190626	-0.0139541	-0.0214755	-0.024685	-0.0193009	-0.0256746	-0.0203573	-0.0143212	-0.0157015	-0.011686	-0.0205603	-0.022775	0.00311229	-0.0110468	-0.00749743	-0.00916085	-0.00442969	-0.00888212	0.0125186	0.0126093	-0.00486309	0.00273179	0.00188435	0.00321547	-0.0168886	0.0084965	-0.00660354	0.00499992	0.0106246	-0.0050282	0.00136343	0.00303624	0.00712002	-0.0116557	0.0140399	0.0127391	-0.000377533	-0.00910181
	346.79	-0.0291277	-0.0289045	-0.015209	-0.028299	-0.0112547	-0.012482	-0.0219755	-0.0119704	-0.0371813	-0.0332072	-0.0204917	-0.015612	-0.0214024	-0.0276169	-0.01573	-0.0260877	-0.0220072	-0.0125871	-0.0181734	-0.0138959	-0.0212539	-0.0223108	0.00329321	-0.0110474	-0.00924486	-0.00797767	-0.00292466	-0.00689745	0.0119788	0.0127767	-0.00426042	0.00347432	0.000306845	0.00233239	-0.0162195	0.00727629	-0.00542469	0.00441861	0.00826035	-0.00324052	-0.000147354	0.00242921	0.00817496	-0.00845541	0.0149245	0.0120098	0.000620528	-0.0114529
	346.8	-0.0292494	-0.0276545	-0.0161837	-0.0265491	-0.0133935	-0.0152312	-0.0237526	-0.0140574	-0.0388472	-0.0311465	-0.0207623	-0.0126855	-0.0193024	-0.0298487	-0.0204582	-0.0290819	-0.0231741	-0.0121313	-0.0196316	-0.0145374	-0.0216818	-0.0210503	0.00352249	-0.010686	-0.0097135	-0.00539509	-0.00293955	-0.00879713	0.00965371	0.0105796	-0.00278916	-0.000753096	0.0024689	0.00287272	-0.0155746	0.00899942	-0.00410109	0.00272747	0.00828477	-0.00405839	-0.000717186	0.00182221	0.00771007	-0.00728173	0.0139756	0.0114735	-0.00318253	-0.012863
	346.81	-0.0298774	-0.0256803	-0.0165065	-0.0259328	-0.0141566	-0.0157846	-0.021814	-0.0160958	-0.0342398	-0.0298333	-0.020381	-0.0155729	-0.0181187	-0.0281717	-0.0203847	-0.0277331	-0.0213972	-0.00969673	-0.0218372	-0.0117527	-0.0204207	-0.0158328	0.00090496	-0.0132679	-0.00875859	-0.00705863	-0.00522226	-0.00616109	0.00648415	0.0120981	-0.00409237	-0.00114439	0.0012774	0.00326827	-0.0164737	0.00913016	-0.00482823	-0.000121737	0.00640335	-0.00243943	0.000667234	0.00196317	0.00876524	-0.00941333	0.00931141	0.00917603	-0.00430756	-0.0118605
	346.82	-0.0290333	-0.028	-0.0145611	-0.0249783	-0.0155949	-0.0151553	-0.0234456	-0.0188815	-0.0379555	-0.0291469	-0.0185276	-0.0192802	-0.0188164	-0.0263253	-0.0229647	-0.0312815	-0.0231905	-0.00986747	-0.020713	-0.0104395	-0.020438	-0.0158023	-0.00132645	-0.011724	-0.00611473	-0.00536852	-0.00564722	-0.00627547	0.00613736	0.00937039	-0.00455113	-0.000618826	-0.00283338	0.0021197	-0.0154186	0.0100811	-0.00104376	0.000286088	0.00336401	-0.000506734	-0.000819346	-0.000525594	0.00494702	-0.00930117	0.00720464	0.0111489	-0.00531195	-0.0129087
	346.83	-0.0281889	-0.027786	-0.0180918	-0.0233237	-0.01614	-0.0184823	-0.0245944	-0.0195436	-0.0361699	-0.0298594	-0.0195206	-0.021057	-0.021685	-0.0262398	-0.021491	-0.0319103	-0.0200857	-0.0129089	-0.0176824	-0.0123348	-0.0202139	-0.013359	-0.00336475	-0.010735	-0.00583515	-0.0019171	-0.00566199	-0.00689652	0.00383635	0.00760775	-0.00585425	-0.00260234	-0.00436266	0.000609214	-0.0141463	0.0105012	-0.00317023	-0.000415906	0.00611511	-0.000214542	-0.00141323	-0.00258005	0.00858393	-0.00532877	0.00567698	0.0101783	-0.00228724	-0.0152838
	346.84	-0.0278266	-0.0267512	-0.0184616	-0.0241779	-0.0162264	-0.0166941	-0.0259357	-0.0187335	-0.0352041	-0.0242263	-0.0208509	-0.0193591	-0.0168328	-0.0234035	-0.0215126	-0.0352649	-0.0194173	-0.0107628	-0.0205382	-0.0143263	-0.0190486	-0.0123871	-0.00299033	-0.0121826	-0.0103566	-0.000733463	-0.00500119	-0.0063354	0.00445461	0.00941584	-0.00397267	-0.00239032	-0.0039136	0.00394807	-0.0110887	0.00542049	-0.00491068	0.00240452	0.00609183	-0.00247965	-0.0017417	-0.00434495	0.0095912	-0.00642287	0.00369101	0.00718119	-0.00336399	-0.0167421
	346.85	-0.0265229	-0.0263432	-0.0202786	-0.0269859	-0.0172532	-0.0160395	-0.0288449	-0.0173197	-0.0380257	-0.0268438	-0.0209745	-0.021714	-0.0192904	-0.0254645	-0.0231503	-0.0350727	-0.0197376	-0.009702	-0.0197023	-0.0129158	-0.0153981	-0.00912312	-0.00350848	-0.0110486	-0.00783306	0.00346606	-0.00537779	-0.00676348	0.00497637	0.00639871	-0.00228405	-0.00246775	-0.00235474	0.00101407	-0.00764504	0.00557508	-0.0049623	-0.000589493	0.00556203	-0.00254918	-0.00305932	0.000669673	0.00635235	-0.00495957	0.00645798	0.00664492	-0.00294489	-0.0155464
	346.86	-0.026956	-0.0269721	-0.0186933	-0.021663	-0.0184486	-0.0156739	-0.0325257	-0.0165809	-0.0390855	-0.0247805	-0.0215319	-0.0232722	-0.0209032	-0.0247022	-0.0214821	-0.0386679	-0.0228802	-0.0133455	-0.0229433	-0.014931	-0.0128812	-0.0129279	-0.00699406	-0.00967321	-0.00716715	0.00534955	-0.0101694	-0.0050926	0.00315788	0.00789323	-0.00597555	-0.00244862	-0.00125428	0.00140946	-0.00562482	0.00459568	-0.00402475	0.00430577	0.00344004	-0.000205995	-0.00584861	0.00370598	0.00629829	-0.00516095	0.00811523	0.00647056	-0.001802	-0.0169323
	346.87	-0.0271716	-0.0277695	-0.0180967	-0.0195243	-0.0191609	-0.0167072	-0.0346379	-0.0149731	-0.0382148	-0.0226925	-0.0193625	-0.0238168	-0.0203201	-0.02517	-0.0217437	-0.0390298	-0.0249367	-0.0142141	-0.0229509	-0.0154742	-0.0188084	-0.00966349	-0.00746377	-0.00776695	-0.00695953	0.00479638	-0.0112456	-0.00665466	0.000519091	0.00825386	-0.00764039	-0.00131964	0.00124549	0.00228735	-0.00326682	0.00646311	-0.00586173	0.000901585	0.00310353	0.00153412	-0.00386088	0.000517745	0.00397647	-0.00396298	0.00842149	0.00489687	-0.00290285	-0.0193315
	346.88	-0.0260599	-0.0271187	-0.0179099	-0.0205941	-0.0160609	-0.0170645	-0.0319727	-0.01474	-0.0400457	-0.0221	-0.0193159	-0.0263392	-0.0180235	-0.0202814	-0.0217393	-0.0401634	-0.0254487	-0.0136348	-0.0250571	-0.0160895	-0.015133	-0.00859437	-0.00786099	-0.00788718	-0.00853716	0.00559438	-0.0133351	-0.00872339	0.00186114	0.0100138	-0.0098601	-0.00296512	-0.00238281	0.00244141	-0.00286303	0.00673814	-0.00207728	0.00176774	0.00363571	0.00180261	-0.00032905	-0.00098161	0.00344011	0.00162598	0.00839006	0.00341969	-0.0023631	-0.017605
	346.89	-0.0282772	-0.0251164	-0.0200387	-0.0212774	-0.0124056	-0.0172042	-0.0297173	-0.0126969	-0.0375576	-0.0214828	-0.021223	-0.026545	-0.0206001	-0.019325	-0.0178261	-0.0398973	-0.0239336	-0.015902	-0.026608	-0.0149675	-0.016138	-0.00926214	-0.00637627	-0.0042436	-0.00775031	0.00323193	-0.0104786	-0.00862077	0.000814686	0.00817904	-0.0125623	-0.00395913	-0.00403277	0.00122025	-0.00144593	0.00657883	-0.00594087	0.00239261	0.000886847	0.000285848	-0.000753896	-0.000430194	-0.00020843	0.00065263	0.00666987	0.00150824	-0.000399883	-0.0158785
	346.9	-0.0298668	-0.0237651	-0.0198751	-0.0208505	-0.0151675	-0.0187429	-0.026038	-0.0125834	-0.0412453	-0.0231573	-0.0197278	-0.0286805	-0.0225489	-0.023507	-0.0199439	-0.0414404	-0.0241552	-0.0148876	-0.025577	-0.0166438	-0.0144888	-0.00720346	-0.00957195	-0.00414648	-0.0040682	0.00526055	-0.00808047	-0.0060573	-0.000135262	0.00822613	-0.0139134	-0.000803379	-0.00339074	2.31836e-05	-0.00222431	0.00543027	-0.00379702	-0.000263691	0.00245673	0.00277413	0.0014993	-0.000892041	0.00297088	0.000692604	0.00721763	0.00589375	0.0003329	-0.0153825
	346.91	-0.0276441	-0.0238367	-0.0202178	-0.0214606	-0.0147443	-0.020064	-0.0319606	-0.0123246	-0.042737	-0.0262064	-0.0184976	-0.0264488	-0.0224224	-0.0244317	-0.0191902	-0.0370962	-0.0231942	-0.0151758	-0.0279715	-0.0174755	-0.0135632	-0.00442078	-0.0128158	-0.0059311	-0.00540426	0.00673437	-0.00565819	-0.00737818	0.000555374	0.0099621	-0.0152885	-0.00322074	-0.00388265	0.00432687	0.000181996	0.00280995	-0.00691271	-0.00091753	0.00110747	0.002874	-0.00112099	-0.00116084	0.00487162	-0.000546091	0.00559411	0.00255886	0.00191011	-0.0172507
	346.92	-0.0324177	-0.0219294	-0.0201016	-0.0186686	-0.0175777	-0.0161734	-0.0315858	-0.0102317	-0.0423706	-0.0230064	-0.0221646	-0.0240235	-0.0202448	-0.0232328	-0.016892	-0.0390245	-0.0253691	-0.0188895	-0.0274221	-0.0179451	-0.0136506	-0.00192743	-0.0125853	-0.00576138	-0.00394157	0.00524075	-0.00417679	-0.00570742	0.000980622	0.00598017	-0.0123933	-0.00223624	-0.00118991	0.00305737	-0.00177854	0.00470118	-0.00554091	0.000937751	0.0032084	0.00403551	0.00159066	-0.00220164	0.000668519	0.00026597	0.0036329	0.00306005	0.00136422	-0.0146074
	346.93	-0.0316177	-0.0191531	-0.0247378	-0.0184576	-0.0179498	-0.0214262	-0.0371216	-0.00934457	-0.0412557	-0.0239557	-0.0227912	-0.0265919	-0.0193936	-0.025773	-0.0158962	-0.0365856	-0.0267957	-0.0200454	-0.0218541	-0.0178354	-0.0142445	-0.00348709	-0.0111244	-0.00522966	-0.00450538	0.00273392	-0.00626604	-0.00413319	0.00109223	0.00776446	-0.01179	-0.00653534	-0.000186006	0.00540677	-0.00113343	0.00391432	-0.00110508	0.000959424	0.000435967	0.00736847	0.00229984	-0.00189133	0.000615254	0.000933297	0.00434978	0.00435741	-0.000605106	-0.014642
	346.94	-0.0341949	-0.0198505	-0.0209777	-0.0180291	-0.0172841	-0.0228666	-0.0331754	-0.00833633	-0.0393924	-0.029006	-0.0228383	-0.0249137	-0.0194347	-0.0270342	-0.0148999	-0.0371862	-0.0309722	-0.0210563	-0.0239819	-0.015747	-0.014428	-0.00487767	-0.014006	-0.00575939	-0.00550336	0.00403913	-0.00461569	-0.00154568	0.000673053	0.00795646	-0.0155053	-0.00656404	-0.00118459	0.00240011	0.000549118	0.00187284	-0.00154276	0.00011254	-0.000237343	0.00744447	0.000861822	-0.00363172	-0.00189878	0.0017454	0.00378806	0.0036523	-0.00315345	-0.0154728
	346.95	-0.0339732	-0.0189793	-0.0220665	-0.0184688	-0.0196337	-0.0251511	-0.0349467	-0.00756884	-0.0384455	-0.027397	-0.0212444	-0.0225112	-0.0174247	-0.0279573	-0.0143133	-0.0337574	-0.0312398	-0.0203056	-0.0234072	-0.015878	-0.0125847	-0.00158756	-0.0115798	-0.00464842	-0.00355783	0.00392099	-0.00602933	0.0012107	0.00324554	0.00875164	-0.0147571	-0.00444544	0.00189415	-0.000823723	0.00406528	0.00166488	-0.00277661	-0.00051722	-0.00132066	0.0133832	-0.00016603	-0.00143948	-0.0013004	0.00101345	0.00204422	0.00162024	-0.00150382	-0.0122986
	346.96	-0.0322794	-0.0169977	-0.0230825	-0.014879	-0.0196427	-0.025891	-0.0344015	-0.00877918	-0.0380771	-0.0272834	-0.021749	-0.0210492	-0.0191055	-0.028518	-0.0132678	-0.0289531	-0.0318448	-0.0194338	-0.0233628	-0.0183249	-0.0121646	-0.00133716	-0.0130378	-0.00310307	-0.00293914	0.00430959	-0.00421002	0.0010719	0.00400855	0.0096675	-0.0126337	-0.00338835	-0.000117755	0.00237	-0.0015624	0.00160161	-0.00133246	-0.00380088	-0.00455108	0.0140867	-0.000928466	-0.002456	-0.00386246	0.000233275	0.00182042	0.00147004	-0.0010605	-0.0119231
	346.97	-0.0341077	-0.0164873	-0.0238809	-0.0152937	-0.0206645	-0.0268959	-0.0342902	-0.00779353	-0.0380219	-0.0268075	-0.0244969	-0.0226267	-0.0190971	-0.0267381	-0.0107019	-0.0339918	-0.0293129	-0.0183446	-0.0208813	-0.0190103	-0.00933165	-0.00197924	-0.0114558	-0.00409088	-0.00338191	0.00508431	-0.00347634	-0.00126241	0.00368588	0.0106316	-0.0143947	-0.0046232	-7.89347e-05	0.0022584	-0.00272672	0.00342013	0.00438205	-0.00508208	-0.00208756	0.0152245	-0.00144962	-0.00137349	-0.00297434	-0.00180145	-0.00153971	0.00322581	-0.00409134	-0.0107755
	346.98	-0.0354047	-0.0170863	-0.0240275	-0.0164318	-0.0217825	-0.0258737	-0.0349023	-0.0083032	-0.0403306	-0.0306255	-0.0222261	-0.0218635	-0.0187746	-0.0302414	-0.0120198	-0.0305137	-0.0328845	-0.0195953	-0.0193885	-0.017886	-0.00594356	-0.00445472	-0.0108146	-0.00927654	-0.00657497	0.00426679	-0.0019706	0.000142835	0.00256704	0.0107273	-0.0132121	-0.00103274	-0.00459999	0.0013506	-0.001213	0.000389205	0.00630872	-0.00597726	-0.00502819	0.0119473	-0.00112632	0.000987742	-0.00662185	-0.000313711	-0.00337981	0.00601902	-0.00608474	-0.013488
	346.99	-0.0342647	-0.0141382	-0.0250904	-0.016315	-0.0207769	-0.0266606	-0.0359241	-0.00758191	-0.0409017	-0.02887	-0.0219814	-0.0195075	-0.022529	-0.0284125	-0.0133614	-0.0307989	-0.0308101	-0.018047	-0.0190051	-0.0172922	-0.00600531	-0.00237014	-0.0117656	-0.00915431	-0.00643851	0.00484868	0.000524368	0.00340578	0.00419859	0.00932711	-0.0124156	-0.00200209	-0.00185904	0.00138369	-3.70383e-05	-0.000904697	0.00729447	-0.00790989	-0.00251614	0.010552	0.000837588	0.00303538	-0.0085804	-0.000828431	-0.0018904	0.00487965	-0.00448333	-0.0113753
	347	-0.0341135	-0.0109001	-0.0221721	-0.0133991	-0.0234863	-0.0263613	-0.0317584	-0.00857307	-0.0428716	-0.0289476	-0.0196132	-0.0186227	-0.0216024	-0.0259076	-0.0152816	-0.0348232	-0.0338741	-0.014737	-0.0173185	-0.0200035	-0.00589794	-0.00419381	-0.0111001	-0.0061127	-0.00434771	0.00654048	-0.000358308	0.0047386	0.000474119	0.00954345	-0.0109917	-0.000582887	-0.00254403	0.000162189	2.91269e-05	-0.00475605	0.00639836	-0.00593407	-0.00335751	0.0102425	0.00118506	0.0032977	-0.00619612	-0.000329825	-0.00602234	0.00383679	-0.00560816	-0.00976921
	347.01	-0.0349993	-0.0097605	-0.0232342	-0.0135952	-0.0251097	-0.0272921	-0.0320798	-0.0102393	-0.0400641	-0.024296	-0.0176547	-0.0172791	-0.0228951	-0.0243915	-0.0145957	-0.0337084	-0.0329328	-0.0140807	-0.0173686	-0.0198435	-0.00564559	-0.00447321	-0.0176966	-0.005749	-0.00524847	0.00487882	-0.00075842	0.00534761	-0.00148914	0.00780559	-0.00751701	-0.00162451	-0.00298777	0.00309037	9.53043e-05	-0.00515741	0.00347564	-0.00622613	-0.00513966	0.0108258	0.00177382	0.00158172	-0.00610371	-0.000482605	-0.00626986	0.00216665	-0.00354833	-0.0112271
	347.02	-0.0353539	-0.00932008	-0.0263706	-0.0166377	-0.0280354	-0.0250619	-0.0309774	-0.0124598	-0.043167	-0.0265924	-0.0202314	-0.0118095	-0.0245733	-0.025746	-0.0146572	-0.0323036	-0.0337281	-0.0144372	-0.0169839	-0.0182356	-0.00539302	-0.00260518	-0.0204085	-0.00849747	-0.00501519	0.00367565	0.00115763	0.00747656	-0.00366954	0.00741885	-0.00792662	-0.00283496	-0.00360039	0.00160342	0.000523388	-0.00413539	0.00320681	-0.00567379	-0.0050157	0.0111437	0.00248324	1.05286e-05	-0.00591468	0.00194615	-0.00755474	0.00261963	-0.00406999	-0.0085112
	347.03	-0.0345501	-0.00977184	-0.025357	-0.0173154	-0.0277761	-0.0232897	-0.0308396	-0.0136184	-0.0410581	-0.026162	-0.0181031	-0.0138185	-0.0227528	-0.0210203	-0.0120643	-0.0313327	-0.0327135	-0.0133217	-0.0155615	-0.0206324	-0.00721508	-0.00452477	-0.0223243	-0.00666185	-0.00415452	0.00387191	0.00326672	0.00294664	-0.00423347	0.0015796	-0.0097114	-0.00609609	-0.00469555	0.00223954	-0.00129226	-0.00658761	0.00301035	-0.0097537	-0.0059049	0.00861484	0.000973065	-1.65412e-05	-0.0043986	3.2198e-05	-0.00756084	0.00331387	-0.00801757	-0.0060365
	347.04	-0.0364963	-0.00740034	-0.0296024	-0.0165452	-0.0267443	-0.0298406	-0.0299776	-0.0154278	-0.0418922	-0.0242353	-0.0186283	-0.0126425	-0.0273977	-0.0204198	-0.0152131	-0.0306752	-0.0335803	-0.0136293	-0.0158756	-0.024549	-0.0115219	-0.00755397	-0.0213688	-0.00776952	-0.00437944	0.00269305	0.00619615	0.006692	-0.00438727	0.00198909	-0.00710514	-0.00486969	-0.00272668	0.00130743	0.000221532	-0.010198	0.0031034	-0.00637861	-0.00862757	0.0111285	-0.00268432	-0.000743234	-0.00582581	-0.000530658	-0.00715671	0.000292672	-0.00511328	-0.00920733
	347.05	-0.0325071	-0.00939521	-0.0305421	-0.0156781	-0.0302719	-0.031783	-0.0276435	-0.016537	-0.0387209	-0.0224288	-0.0162095	-0.0141198	-0.0261795	-0.0232448	-0.0125228	-0.0304033	-0.0368111	-0.0124648	-0.0182884	-0.0219029	-0.0106896	-0.00525108	-0.0252386	-0.00639208	-0.00472488	0.00091114	0.00299754	0.00872438	-0.0053131	0.00249513	-0.00618769	-0.00752755	-0.00242253	-0.000613895	0.00120456	-0.00594322	0.00237616	-0.00570567	-0.0123875	0.00773121	-0.00371192	2.59409e-05	-0.00831445	-0.00285471	-0.00873086	0.000335512	-0.00621395	-0.00731162
	347.06	-0.0307613	-0.00912172	-0.02931	-0.0131217	-0.0274057	-0.0316742	-0.0286385	-0.0171873	-0.0379858	-0.0230345	-0.0191464	-0.0120985	-0.0279766	-0.0237292	-0.0115692	-0.0307341	-0.036157	-0.0128441	-0.0163821	-0.0207042	-0.0111599	-0.00738722	-0.0241382	-0.00846459	-0.00369502	-5.03872e-05	0.00443121	0.00651052	-0.00397106	-0.00105202	-0.00471528	-0.00873779	-0.000767322	0.00146971	-0.00227577	-0.00646554	0.00316886	-0.00389881	-0.0114668	0.00693969	-0.000372636	0.00209797	-0.008704	-0.00269373	-0.00897799	-0.000345431	-0.00671144	-0.00654982
	347.07	-0.0280982	-0.00754493	-0.0307073	-0.0129776	-0.0298468	-0.0297313	-0.0260865	-0.0193088	-0.0400248	-0.0232297	-0.0212142	-0.0106315	-0.0294838	-0.0256607	-0.0119661	-0.0325846	-0.0338137	-0.0141639	-0.0188664	-0.0221591	-0.00617748	-0.00737592	-0.0266808	-0.00781072	-0.00266507	0.000556387	0.00357293	0.00658862	-0.00385947	-0.000497657	-0.00543832	-0.00664268	-0.00473354	0.000561632	-0.00382597	-0.00901453	0.00198321	-0.0046976	-0.00991874	0.00689618	-0.00335441	0.00108188	-0.00911756	-0.000723259	-0.00958693	-0.00167778	-0.00595436	-0.00986534
	347.08	-0.0254831	-0.00999673	-0.0278337	-0.00960013	-0.0294889	-0.0289461	-0.0270566	-0.0154707	-0.0396265	-0.0239551	-0.0202658	-0.00918829	-0.0296877	-0.0259272	-0.0159574	-0.030864	-0.0326763	-0.0126365	-0.0164527	-0.0231554	-0.00785365	-0.00676128	-0.0250736	-0.00925573	-0.00515744	-0.00103224	-0.000108093	0.00485724	-0.0056056	0.0021316	-0.00167383	-0.00756329	-0.00211329	0.00380324	-0.00192612	-0.012022	0.00419935	-0.00359043	-0.0110968	0.00335444	-0.000811245	0.00262321	-0.0113887	-0.00208219	-0.0122948	-0.00448183	-0.00490776	-0.0079937
	347.09	-0.0251837	-0.0105421	-0.0283133	-0.0126157	-0.0318086	-0.0267853	-0.0259273	-0.0158058	-0.0384557	-0.0213748	-0.0222845	-0.00996422	-0.0288538	-0.0275443	-0.0142062	-0.0291672	-0.0344094	-0.0159098	-0.0192015	-0.0215457	-0.00803376	-0.0087762	-0.0223565	-0.00937368	-0.00627451	0.00039502	0.00274914	0.00701017	-0.00896818	-0.000474513	-0.00297582	-0.0069639	-0.0034015	0.00658641	-0.00270426	-0.012448	0.00479903	-0.00651235	-0.00510916	0.00560308	-0.00470977	0.00158307	-0.0104751	-0.00134211	-0.0125175	-0.00533164	-0.00185866	-0.0056395
	347.1	-0.0260902	-0.0159604	-0.0279721	-0.0107575	-0.0317635	-0.0295941	-0.0259074	-0.0168884	-0.036054	-0.018215	-0.0242304	-0.0130558	-0.0300219	-0.0280512	-0.0130336	-0.0330673	-0.0346463	-0.0165289	-0.0161355	-0.018633	-0.00640417	-0.0103084	-0.0240786	-0.00833346	-0.0100936	0.00174999	0.00478612	0.00757074	-0.00837406	-0.000957474	-0.0032162	-0.00617144	-0.00509987	0.00618489	-0.00102151	-0.0125604	0.00431303	-0.00395762	-0.00763799	0.00505317	-0.0022148	0.00425842	-0.0109125	-0.00296638	-0.00998981	-0.00801505	-0.00221136	-0.00391257
	347.11	-0.0265138	-0.0152985	-0.0262071	-0.015244	-0.0297637	-0.0305929	-0.0283962	-0.0158232	-0.0324455	-0.0165024	-0.0199271	-0.0132036	-0.0301763	-0.0271101	-0.01367	-0.0332033	-0.0334593	-0.0174371	-0.0158919	-0.0179638	-0.00325441	-0.0110442	-0.0240634	-0.0109845	-0.00575796	0.00153685	0.00289056	0.00706974	-0.0105545	-0.0019953	-0.00444572	-0.00950452	-0.00351708	0.00481829	-0.00240279	-0.0124076	0.000376962	-0.00625229	-0.00777817	0.00218722	-0.00604089	0.00649953	-0.0111326	-0.00512141	-0.00859595	-0.00859947	0.00211645	-0.00522553
	347.12	-0.0244761	-0.0150703	-0.0286396	-0.0144223	-0.0311653	-0.0292029	-0.0258181	-0.0169771	-0.0322866	-0.0170571	-0.0181084	-0.0166803	-0.0276764	-0.0284366	-0.0130995	-0.0327359	-0.0337194	-0.0166802	-0.0178433	-0.0199482	-0.00381986	-0.0132757	-0.0221904	-0.0122119	-0.00250787	-0.000485671	0.00167057	0.00442147	-0.0127349	-0.000186197	-0.00133246	-0.00692661	-0.00355075	0.00393418	-0.0038323	-0.0109278	0.00191755	-0.00186399	-0.00741157	-0.000461501	-0.00489695	0.00644868	-0.0115455	-0.00426063	-0.0111587	-0.0115483	0.00369387	-0.00325729
	347.13	-0.0262259	-0.0140696	-0.0284901	-0.0139863	-0.0292854	-0.0275711	-0.0246631	-0.0175032	-0.0332852	-0.0169601	-0.0183882	-0.0167548	-0.0286985	-0.030221	-0.0136385	-0.0299519	-0.0320248	-0.015344	-0.0182261	-0.0206054	-0.00479524	-0.0148556	-0.0226576	-0.0106164	-0.00613367	-0.00388329	0.00387655	0.00534388	-0.0134194	-0.00151347	0.0005504	-0.00721967	-0.00187146	0.00278465	0.00113165	-0.0131877	0.000804252	-0.00164955	-0.00480108	0.000339915	-0.00628624	0.00555345	-0.0120308	-0.00774255	-0.00846187	-0.014111	0.00266567	-0.00662093
	347.14	-0.0264313	-0.0143472	-0.030198	-0.0133327	-0.0270913	-0.0242983	-0.0257997	-0.0199347	-0.0344282	-0.0176828	-0.0175336	-0.017818	-0.027018	-0.0335732	-0.0137185	-0.0315586	-0.032453	-0.0138627	-0.0208764	-0.0177641	-0.00591514	-0.0145775	-0.023197	-0.0106132	-0.00642993	-0.00231081	0.00132969	0.00829287	-0.0110641	0.000995371	0.0018784	-0.00703015	0.000603983	0.00658097	0.0023078	-0.0151581	-0.00484479	-0.000663076	-0.00689508	0.00111729	-0.00405656	0.00552681	-0.0133845	-0.0063992	-0.00721253	-0.0160948	0.0036882	-0.0112632
	347.15	-0.0276495	-0.0139728	-0.0323638	-0.0155739	-0.0256689	-0.0258986	-0.0266223	-0.0179266	-0.0358119	-0.0164509	-0.0200562	-0.0207867	-0.0230209	-0.0311347	-0.0121093	-0.0293047	-0.0320603	-0.0154932	-0.0211619	-0.0170456	-0.00691419	-0.0162776	-0.0254493	-0.0106823	-0.0058093	-0.00011095	0.00117137	0.00581342	-0.0107595	-0.000162944	0.00253091	-0.00669582	-0.00184234	0.00456283	0.00601721	-0.0129065	-0.000963966	-0.000955309	-0.00503224	-0.0024721	-0.00339507	0.0063205	-0.0104677	-0.00517646	-0.00323684	-0.0210701	0.00104356	-0.0143856
	347.16	-0.0291569	-0.0130671	-0.0336124	-0.0153056	-0.0236188	-0.0293562	-0.027541	-0.0196333	-0.0359406	-0.0191994	-0.0236641	-0.0229347	-0.0238487	-0.0318805	-0.0158797	-0.0320928	-0.0319327	-0.0165203	-0.0205784	-0.0202112	-0.00716509	-0.0156373	-0.0248064	-0.0119575	-0.0054057	-0.000854401	0.00318445	0.00241716	-0.0117336	0.000198731	0.00260443	-0.00657858	-0.00363726	0.00539156	0.0061077	-0.0115717	-0.00509306	0.00116507	-0.00502697	-0.00367291	-0.00541156	0.00573903	-0.0123278	-0.00624569	0.000401168	-0.0198933	0.00320006	-0.0087742
	347.17	-0.0291681	-0.00861443	-0.0329786	-0.0175701	-0.0233295	-0.030642	-0.0257088	-0.0205675	-0.0347177	-0.0172669	-0.0236525	-0.0224525	-0.0255204	-0.0346284	-0.0127978	-0.0321542	-0.0308395	-0.0195977	-0.0252781	-0.0180928	-0.00760878	-0.0160583	-0.0259004	-0.0147285	-0.0092241	-0.00135649	0.0028332	0.00623463	-0.011429	0.00227341	0.00364305	-0.00655778	-0.00111358	0.0056171	0.00684961	-0.0106955	-0.0035525	0.000776311	-0.00405652	-0.00518727	-0.0044605	0.00549537	-0.0116304	-0.00755616	0.00440115	-0.0173654	0.00212364	-0.0100146
	347.18	-0.0265492	-0.00606722	-0.0349019	-0.0187726	-0.0231605	-0.0273192	-0.0254446	-0.0227799	-0.0354485	-0.0163956	-0.0262703	-0.0250821	-0.0266851	-0.0360006	-0.0168086	-0.0297786	-0.0303732	-0.0202139	-0.0240906	-0.0181456	-0.00771448	-0.0156588	-0.0276941	-0.0156417	-0.00956821	-0.00207563	0.00219247	0.00614363	-0.0132234	-0.00151456	0.0017383	-0.00574077	-0.0017987	0.00577024	0.00558905	-0.012642	-0.00635466	-0.00139781	-0.00491953	-0.00805262	0.00100219	0.00674758	-0.00656607	-0.00756378	0.00577144	-0.016261	-0.000279711	-0.0117859
	347.19	-0.0269939	-0.00477409	-0.0392373	-0.0210605	-0.019372	-0.0266741	-0.0270135	-0.0233271	-0.034273	-0.0192392	-0.0262579	-0.028049	-0.0256538	-0.0350805	-0.0170311	-0.0292362	-0.0277592	-0.0202508	-0.0268353	-0.0199835	-0.0083266	-0.0178648	-0.022298	-0.0117536	-0.00812687	0.000558878	0.00174478	0.00429139	-0.0125569	-0.00250385	0.000822783	-0.00516496	-0.00207369	0.00413799	0.00666875	-0.0111627	-0.00503123	0.000963802	-0.00153618	-0.00848113	0.000481604	0.00544244	-0.0101629	-0.00441084	0.00504283	-0.0173279	0.000911762	-0.0116993
	347.2	-0.0274865	-0.006448	-0.0390124	-0.0237581	-0.0194434	-0.02709	-0.0242875	-0.0259486	-0.0344962	-0.0158578	-0.0269447	-0.0287959	-0.0246945	-0.0352457	-0.0171808	-0.0312991	-0.027292	-0.0208662	-0.0242477	-0.0196256	-0.00638111	-0.0186953	-0.0226438	-0.010085	-0.00661305	0.00290397	0.00363738	0.00234262	-0.00981555	-0.00308295	-2.03168e-05	-0.00521638	-0.00128713	0.00544912	0.00748308	-0.0119513	-0.00585505	0.00260161	0.00184731	-0.00642455	0.00191527	0.00541603	-0.00932043	-0.00297085	0.00315624	-0.0175263	0.000221396	-0.0115886
	347.21	-0.0287025	-0.00836269	-0.0359161	-0.0231017	-0.0193695	-0.0260821	-0.0259039	-0.0267601	-0.032427	-0.0169152	-0.0262799	-0.0272744	-0.0237589	-0.0326118	-0.0167509	-0.0302493	-0.0247254	-0.0249073	-0.0257369	-0.0245511	-0.00730642	-0.0225174	-0.023641	-0.00817502	-0.00657084	-0.00160271	0.00142856	0.0051467	-0.0115376	-0.00153891	0.00263494	-0.00582266	-0.00448141	0.00492663	0.00513687	-0.0109064	-0.00786106	0.00325023	0.00366273	-0.0115093	0.00132235	0.00772991	-0.00674074	-0.00124131	0.00428552	-0.0167596	0.00037546	-0.0149762
	347.22	-0.0277708	-0.00407644	-0.0376928	-0.0219625	-0.0170274	-0.0257976	-0.0283884	-0.0270886	-0.0298989	-0.0157043	-0.0273518	-0.0322425	-0.0229676	-0.0362986	-0.0174304	-0.0300436	-0.0252947	-0.0208657	-0.0238722	-0.026919	-0.00454018	-0.0219482	-0.0212845	-0.00985977	-0.00698691	-0.000174234	-0.000128823	0.00343915	-0.0125117	0.00345523	0.00282935	-0.00843136	-0.00502181	0.00867445	0.00575821	-0.00988573	-0.00436629	0.0017516	0.000315273	-0.0109242	0.00109135	0.0107676	-0.00515011	-0.000862825	0.00464283	-0.0142317	0.00192886	-0.0112948
	347.23	-0.0275385	-0.00743773	-0.039059	-0.0230183	-0.0147573	-0.0261881	-0.0290148	-0.0279233	-0.0265983	-0.0144447	-0.0259382	-0.0310821	-0.0213556	-0.0348944	-0.0203532	-0.0283175	-0.0271906	-0.0190433	-0.0211868	-0.026488	-0.00532028	-0.0192799	-0.0235601	-0.00729819	-0.00547279	0.00185749	-0.00178267	0.0040477	-0.0113626	0.00555425	0.00225178	-0.00828961	-0.00421114	0.0063183	0.00208509	-0.00949238	-0.00502124	0.00449918	0.00473661	-0.0141269	0.00416567	0.00929374	-0.00396951	0.000408358	0.00866742	-0.0181937	-0.00223566	-0.0114977
	347.24	-0.0295495	-0.0125356	-0.0388083	-0.0233982	-0.0154301	-0.0217289	-0.030051	-0.0262965	-0.0232489	-0.0141979	-0.0294701	-0.0331058	-0.0228554	-0.036409	-0.0214419	-0.0273149	-0.0247191	-0.0221182	-0.0205759	-0.0251158	-0.00774074	-0.0206887	-0.0194905	-0.00809005	-0.00593692	0.00157319	0.00013421	0.00383594	-0.0128916	0.00309344	0.000564433	-0.00677261	-0.0065369	0.00574745	0.0021998	-0.0109327	-0.00364958	0.0039897	0.00404331	-0.00801675	0.00849459	0.0147683	-0.00278879	0.00305476	0.00615387	-0.0180784	-0.00212982	-0.0136789
	347.25	-0.0301126	-0.00988849	-0.0367959	-0.0229091	-0.0140277	-0.0184272	-0.0291808	-0.0297116	-0.0253034	-0.0138783	-0.0293343	-0.0357323	-0.0178649	-0.0376097	-0.0199727	-0.0241646	-0.023357	-0.0222253	-0.0182757	-0.027507	-0.00914767	-0.0192746	-0.0188708	-0.00533524	-0.00796915	0.0019404	-0.000771647	0.00203183	-0.0118633	0.00364846	-0.00138825	-0.00527968	-0.000756236	0.00527308	0.00243516	-0.00991217	-0.00218143	0.00340784	0.000768645	-0.0101095	0.0026905	0.0136805	-0.00291078	0.00702813	0.0062219	-0.0166844	-0.00175858	-0.00994919
	347.26	-0.0319539	-0.0174704	-0.038788	-0.0222508	-0.0146514	-0.0217358	-0.0311089	-0.0261296	-0.0224839	-0.0151506	-0.0272921	-0.0381653	-0.0166858	-0.0326577	-0.018865	-0.0247536	-0.0235145	-0.0194368	-0.019787	-0.0271235	-0.00816587	-0.020104	-0.0189266	-0.00330412	-0.00479	0.00303148	0.000638656	0.00312284	-0.0123548	0.00779832	0.00160499	-0.00781578	-0.00211696	0.00349587	0.00426286	-0.00913298	-0.00247449	0.00502145	0.00176446	-0.00715969	0.0044862	0.0145953	-0.0039012	0.0106155	0.00522847	-0.0188129	-0.00256951	-0.00802891
	347.27	-0.029597	-0.0153772	-0.0395252	-0.0211337	-0.0146233	-0.0204599	-0.0307205	-0.0288682	-0.0217387	-0.0174358	-0.0273002	-0.0382818	-0.0179431	-0.0327477	-0.0169124	-0.0267416	-0.0295341	-0.0199774	-0.01903	-0.02908	-0.00655656	-0.0202094	-0.0225288	-0.00192429	-0.0015625	0.00161353	-4.99882e-05	0.000715526	-0.0111817	0.00661631	0.00334371	-0.00982106	0.000623781	0.00174274	0.00210974	-0.00898115	-0.00563859	0.00511509	0.00114396	-0.00565741	0.00444834	0.0109743	-0.00346806	0.011742	0.0054173	-0.0168399	-0.000847184	-0.00876249
	347.28	-0.0309792	-0.0155755	-0.0396828	-0.0225011	-0.013678	-0.0208241	-0.0280396	-0.0325954	-0.022706	-0.0178628	-0.0261739	-0.0374086	-0.017873	-0.0353705	-0.020822	-0.0240245	-0.0282431	-0.0201316	-0.0171387	-0.0277792	-0.00670825	-0.0192771	-0.020606	-0.000954499	-0.000844032	0.00313908	-0.000810974	0.000865575	-0.00836798	0.00714731	0.00271809	-0.00637374	-0.000471566	-0.0022059	0.0032378	-0.00651326	-0.00460472	0.008128	0.00387715	-0.00615753	0.00260103	0.0120821	-0.00327606	0.0136165	0.00693315	-0.0176896	-0.000162272	-0.00828974
	347.29	-0.029104	-0.0191993	-0.0384649	-0.0202975	-0.0153139	-0.0204642	-0.0265406	-0.0314245	-0.0235764	-0.017855	-0.0280147	-0.036342	-0.0152209	-0.0312377	-0.0230665	-0.0229236	-0.029123	-0.0191515	-0.0153434	-0.0290837	-0.00847616	-0.0212399	-0.0212646	-0.00140805	0.00281795	0.00285525	-0.00157192	0.00200478	-0.0106208	0.00567586	0.00370899	-0.00401205	0.00185901	-0.00432098	0.00313544	-0.00312864	-0.00740694	0.0111168	0.00120619	-0.00419668	0.00526536	0.0110428	-0.00243255	0.0123063	0.00584345	-0.0185152	0.00245275	-0.0104226
	347.3	-0.0307267	-0.0240771	-0.0388147	-0.0229429	-0.0170216	-0.021672	-0.0267782	-0.0337272	-0.0261592	-0.0206938	-0.0327984	-0.0381459	-0.0137265	-0.030289	-0.0234768	-0.021002	-0.0290856	-0.0207284	-0.0179387	-0.0274205	-0.00901341	-0.0198971	-0.0211752	0.000599386	0.00474293	0.00148583	-0.00235696	-0.000836871	-0.00686613	0.00644819	0.00363837	-0.00630668	0.000498259	-0.00667735	0.00409464	-0.000636756	-0.00687973	0.0137195	-0.000451329	-0.00382808	0.00353874	0.0121266	-0.00320537	0.0144221	0.00680456	-0.0194615	0.000749183	-0.00946729
	347.31	-0.03177	-0.0268796	-0.0356899	-0.020835	-0.0165093	-0.0195741	-0.0281977	-0.0337857	-0.0245195	-0.0206851	-0.0355551	-0.0396117	-0.0185528	-0.0321146	-0.0237179	-0.020986	-0.0264181	-0.0199406	-0.0211368	-0.0294724	-0.0111186	-0.0199535	-0.0176598	0.00115935	0.00582361	-0.000173004	-0.00422764	-0.00126592	-0.00598251	0.00461492	0.00530488	-0.00703304	0.00656839	-0.0106743	0.000325114	0.00257885	-0.00656966	0.0161051	-0.000781765	-0.00251847	0.00564822	0.0076131	-0.00219274	0.00876919	0.0096476	-0.016837	0.00244743	-0.0062682
	347.32	-0.0302556	-0.0267141	-0.0362077	-0.0227317	-0.0185299	-0.0216255	-0.0261185	-0.032179	-0.0240132	-0.0196145	-0.0342098	-0.0399913	-0.017926	-0.0312134	-0.0217871	-0.0251917	-0.024498	-0.018863	-0.0205949	-0.0291356	-0.0150814	-0.0227118	-0.017353	-0.000476058	0.00408161	-0.00113209	-0.00568813	-0.00130896	-0.00603982	0.00384324	0.00320775	-0.00510547	0.00851292	-0.0110765	0.00167036	0.00434682	-0.00664562	0.0124591	0.00250688	0.000190552	0.00860214	0.0073459	-0.00110762	0.0107644	0.0078826	-0.0164322	0.00349427	-0.0045408
	347.33	-0.0291268	-0.0268134	-0.0362426	-0.025207	-0.0143014	-0.0192614	-0.0276095	-0.0320676	-0.0214557	-0.0225484	-0.0382925	-0.0391882	-0.0175401	-0.0291055	-0.0231852	-0.0231966	-0.0226016	-0.0202699	-0.0172298	-0.0276164	-0.0177169	-0.0221405	-0.0159605	-0.000422524	0.00603103	0.000152669	-0.00574927	-0.00540524	-0.00274357	0.00514646	0.00226872	-0.00308133	0.00777943	-0.0100071	-0.000410304	0.0068385	-0.00828979	0.0159545	-0.00414436	-0.00269764	0.00547626	0.00165032	0.00212485	0.00827209	0.00717924	-0.0161238	-0.00197296	-0.00655295
	347.34	-0.028263	-0.0294697	-0.0322238	-0.0238217	-0.0157662	-0.0186098	-0.0275078	-0.0340064	-0.0226132	-0.0234552	-0.0373806	-0.0365029	-0.0177087	-0.0306886	-0.0248483	-0.0222145	-0.0235276	-0.0201083	-0.0186895	-0.0271343	-0.0198939	-0.0223411	-0.0136511	-0.00208185	0.00925925	0.00247495	-0.00515895	-0.00527944	-0.00697473	0.0042301	0.000919581	-0.00684744	0.00586375	-0.00802085	0.000259435	0.00715876	-0.00737658	0.0145522	-0.00896187	-0.00112238	0.00418401	0.00314441	0.00523681	0.00795119	0.00418397	-0.0155501	0.00293411	-0.00540453
	347.35	-0.024962	-0.0296887	-0.0326197	-0.022822	-0.0143355	-0.0191641	-0.0288534	-0.0320845	-0.0270513	-0.0222144	-0.0351172	-0.0384976	-0.0181422	-0.0300034	-0.0237605	-0.021618	-0.0224023	-0.0206219	-0.0179774	-0.0284614	-0.0182586	-0.0214798	-0.0157567	-0.00183509	0.010847	0.000671727	-0.00669172	-0.00442988	-0.00669427	0.005268	-0.00197359	-0.00788723	0.00831491	-0.00738572	0.00119457	0.00933667	-0.0110474	0.0126433	-0.00948476	-0.00104287	0.00443587	0.0023948	0.0054296	0.00536245	0.00381853	-0.0136494	0.00125472	-0.00432847
	347.36	-0.0257139	-0.0295454	-0.0342939	-0.0242345	-0.018188	-0.0215997	-0.0321527	-0.0325747	-0.0282078	-0.0225895	-0.0321537	-0.0355701	-0.0192508	-0.0305241	-0.022045	-0.0195736	-0.0265603	-0.0227757	-0.0194846	-0.0260488	-0.0211348	-0.0205702	-0.013616	0.00133106	0.0107942	0.000123167	-0.00641497	-0.000902323	-0.00216758	0.00519613	-0.00197157	-0.00716575	0.00717125	-0.00380722	0.0010923	0.00871588	-0.0102548	0.0125921	-0.00621969	0.000508437	0.00249226	0.00244139	0.00354765	0.00484859	0.00354968	-0.0142579	9.60681e-06	-0.00479648
	347.37	-0.0243665	-0.0302459	-0.0336273	-0.0238855	-0.0199652	-0.0212364	-0.0283827	-0.0315444	-0.0290502	-0.0215167	-0.0312646	-0.0369849	-0.0238573	-0.0268464	-0.0199912	-0.0195312	-0.0266164	-0.0216963	-0.0168657	-0.0283163	-0.0194026	-0.0180921	-0.0130916	0.00259134	0.0135644	-0.00498516	-0.00724799	-0.00292383	-0.00519242	0.00671663	-0.00462339	-0.00876034	0.00651011	-0.00558478	0.00074877	0.013065	-0.00861781	0.013337	-0.00867241	0.00205982	0.00252703	0.00405623	0.00318577	0.00194626	0.000892417	-0.0151076	0.00165966	-0.00347911
	347.38	-0.027868	-0.03056	-0.0336118	-0.0236084	-0.0207287	-0.0237918	-0.0300889	-0.0279804	-0.0272382	-0.0225665	-0.0293376	-0.0415357	-0.0241207	-0.0293205	-0.0194087	-0.020912	-0.0279507	-0.0243319	-0.0179377	-0.0294738	-0.0196485	-0.0172544	-0.0120123	0.00399649	0.0152489	-0.00488212	-0.00335223	-0.00328064	0.000419939	0.0042322	-0.000688693	-0.00685657	0.0051493	-0.00342979	0.00124967	0.0145431	-0.00495422	0.0150228	-0.00774732	0.00088503	0.00145202	0.00359624	0.00357192	0.00162546	-0.00145113	-0.0139548	0.00227229	-0.00566004
	347.39	-0.0243967	-0.0345166	-0.0318828	-0.0245372	-0.0240009	-0.0212562	-0.0318189	-0.0270697	-0.0278143	-0.0235917	-0.0306913	-0.0397891	-0.0240458	-0.0272826	-0.0183673	-0.0208207	-0.0298636	-0.0238066	-0.0190576	-0.02928	-0.0219932	-0.0176229	-0.0154686	-0.000605693	0.0135318	-0.00719162	-0.00348552	-0.00315495	-0.00127796	0.00256811	-0.00223062	-0.00603842	0.00634587	-0.00221576	-0.000493152	0.0124986	-0.00582638	0.0136446	-0.00735286	-0.000844583	0.00105256	0.00197824	0.00504386	-0.000866683	-0.00282955	-0.0123195	0.00655213	-0.00364297
	347.4	-0.0258709	-0.033165	-0.0298639	-0.0250314	-0.0244741	-0.0225321	-0.0321491	-0.029102	-0.0259772	-0.0253161	-0.0315138	-0.0413955	-0.0235845	-0.0293941	-0.0156607	-0.0227315	-0.0307869	-0.0269723	-0.0184641	-0.0237781	-0.0231072	-0.0189803	-0.00927423	0.00149933	0.0133829	-0.00843946	-0.00209881	-0.0034153	-0.00365139	0.00341318	-0.00599211	-0.00794649	0.00534693	-0.00442768	-0.00308039	0.0111297	-0.00826675	0.0172606	-0.00739254	0.000948325	-0.00180774	0.000866926	0.00453756	-0.00150108	-0.00345997	-0.00955028	0.00272555	-0.00189127
	347.41	-0.0267656	-0.0327538	-0.0272414	-0.0280343	-0.0243919	-0.0273059	-0.0338783	-0.0310613	-0.0243809	-0.0267024	-0.0299474	-0.0411679	-0.0247875	-0.027476	-0.0178272	-0.0214091	-0.0307205	-0.0230686	-0.0182803	-0.0241869	-0.0229905	-0.020989	-0.00887012	-0.00124491	0.0132583	-0.00804663	0.0010009	-0.0018662	-0.00107894	0.00421004	-0.00789585	-0.00580129	0.0107656	-0.00606061	-0.00187978	0.0133796	-0.00358987	0.0130596	-0.00620164	0.00213816	-0.00288268	0.00269906	0.00205303	-0.000953265	-0.00254623	-0.00984507	0.00307282	-0.00568859
	347.42	-0.0303863	-0.0311841	-0.0251252	-0.0264769	-0.021752	-0.0286775	-0.0321329	-0.0280743	-0.0230495	-0.0261339	-0.03212	-0.0408193	-0.025025	-0.0286216	-0.0171222	-0.0195555	-0.0282894	-0.0240139	-0.0174688	-0.0276837	-0.0208229	-0.0208019	-0.00945508	-0.000683749	0.0138093	-0.00762957	0.00359399	-0.00318814	0.000817975	0.004066	-0.0034302	-0.0039938	0.00921173	-0.00479842	-0.00369495	0.0120104	-0.000264069	0.0116089	-0.00539662	0.00352109	-0.0055258	0.00226336	0.000823171	0.00287574	-0.00184955	-0.00944019	-0.00039184	-0.000679802
	347.43	-0.0290607	-0.0330157	-0.029426	-0.0255706	-0.024347	-0.0281668	-0.0329445	-0.029526	-0.0244922	-0.0257822	-0.0299495	-0.0399876	-0.0247312	-0.0321553	-0.0184674	-0.0240226	-0.0287047	-0.0249107	-0.0173806	-0.0266203	-0.0243489	-0.0186122	-0.0104018	2.22786e-05	0.0125992	-0.00829811	0.00309896	-0.00311079	0.00237712	0.00413915	-0.00277646	-0.00496079	0.0125314	-0.00447718	-0.00186704	0.00972448	-0.00130513	0.0115818	-0.00596666	0.00393906	-0.00442932	0.00235847	-0.00173352	0.00209666	-0.00416857	-0.00698458	-0.0010096	0.000951331
	347.44	-0.0280242	-0.035088	-0.0251617	-0.0249292	-0.0219716	-0.0280416	-0.0323082	-0.030181	-0.0213745	-0.026009	-0.0281163	-0.0404825	-0.0261259	-0.0354233	-0.016145	-0.0232781	-0.0241978	-0.0271581	-0.0184502	-0.0250017	-0.0247382	-0.0209339	-0.008767	-0.000695034	0.0102553	-0.00669868	0.00378616	-0.0029852	0.00357437	0.00305426	-0.00171252	-0.00119897	0.0132695	-0.00726826	-0.00288602	0.00898252	-0.00232206	0.0100587	-0.00576452	0.00503265	-0.00285029	-0.00046565	-0.00286664	-0.000395364	-0.00610149	-0.00723111	-0.000396902	-0.00176024
	347.45	-0.0287968	-0.0361707	-0.0261564	-0.0251077	-0.0238661	-0.0296291	-0.0291864	-0.0273613	-0.0232022	-0.0264043	-0.0245697	-0.0433654	-0.0293296	-0.0348788	-0.0177547	-0.0229192	-0.0235989	-0.0278852	-0.0194951	-0.0226833	-0.0218461	-0.0244858	-0.0080006	0.00145879	0.00923842	-0.00804256	0.00758568	-0.000953662	0.00209361	0.00416491	-0.00195137	0.000898196	0.015407	-0.00533062	0.00222309	0.00761322	0.000545325	0.00706401	-0.00462132	0.00402734	-0.00320134	-0.000225699	-0.00614689	0.00403687	-0.00677976	-0.00520976	-0.000773375	0.00119788
	347.46	-0.0296173	-0.0393278	-0.0273195	-0.0213774	-0.022479	-0.0322293	-0.0282115	-0.029318	-0.0233407	-0.0278606	-0.0252447	-0.0414226	-0.0294206	-0.0323556	-0.0187367	-0.0239352	-0.0223	-0.0285637	-0.0206603	-0.0250692	-0.0226451	-0.0255766	-0.00706521	-0.000898895	0.00930733	-0.00591216	0.00682537	-0.00336137	0.00606538	0.00201854	0.000777366	-0.000792412	0.014987	-0.00520249	-0.000171062	0.00921138	0.000927703	0.00783296	-0.00234405	0.00220182	-0.00196003	0.0030542	-0.00585633	0.00352325	-0.00784397	-0.0081343	-0.00042605	-0.00474657
	347.47	-0.0287727	-0.0347398	-0.0286511	-0.0200593	-0.0205125	-0.0359149	-0.0284184	-0.0243742	-0.0257706	-0.0306676	-0.0239168	-0.0416266	-0.0268332	-0.0330408	-0.0188738	-0.0248301	-0.0200355	-0.0277702	-0.0220905	-0.0257177	-0.0234681	-0.0234103	-0.00593673	-0.00142287	0.00858017	-0.00691809	0.00760919	0.000720857	0.00808292	0.00438382	0.00160017	0.00154612	0.0142775	-0.00432647	-0.00167253	0.00733529	-0.00110255	0.0096152	-0.000573293	-0.000829923	-0.00144248	0.00266695	-0.0102462	0.00667684	-0.00984903	-0.00881508	-0.00333576	-0.00726507
	347.48	-0.030847	-0.0403327	-0.0311162	-0.0201402	-0.0202586	-0.0356915	-0.0309893	-0.028429	-0.0265836	-0.0284318	-0.02517	-0.0416613	-0.0253068	-0.0323022	-0.0198548	-0.0244943	-0.0225958	-0.0274347	-0.0203356	-0.0239775	-0.0209372	-0.0200374	-0.00519416	0.00198584	0.00946958	-0.00418434	0.00525663	0.00132889	0.00903891	0.00288894	0.00367758	0.00419835	0.0144125	-0.00863763	0.00266457	0.0089092	-0.00168523	0.008068	-0.00058774	-0.000797546	-0.00147981	0.00126643	-0.0112582	0.00355762	-0.00876585	-0.00594931	-0.00240939	-0.00471704
	347.49	-0.0307495	-0.0396522	-0.0292864	-0.0201723	-0.0178328	-0.0335859	-0.0319674	-0.0273202	-0.0277821	-0.0290906	-0.028015	-0.0413095	-0.0287018	-0.0290058	-0.0212937	-0.0218179	-0.018714	-0.0277502	-0.0241051	-0.0272312	-0.0211324	-0.0191734	-0.00365533	0.0019446	0.0110587	-0.00243969	0.00594401	0.000199802	0.00859557	0.0031553	0.00544139	0.00566844	0.0154401	-0.00713439	0.00244183	0.0116411	-0.00043432	0.00557987	-0.00192899	-0.0016095	-0.000889831	0.000372603	-0.0108949	0.00130698	-0.00493219	-0.00573742	-0.00126586	-0.00846593
	347.5	-0.0328472	-0.0362691	-0.0266118	-0.0189737	-0.0204008	-0.0371736	-0.0316423	-0.0280686	-0.0256024	-0.0296526	-0.0267099	-0.0422601	-0.0302387	-0.028001	-0.0234319	-0.020468	-0.0169066	-0.0276553	-0.0257753	-0.0267933	-0.0210861	-0.0177543	-0.00706228	0.00197586	0.00861894	-0.00368659	0.00694507	-0.00510315	0.0117229	0.00571371	0.00414122	0.00672844	0.0136208	-0.0105771	0.00335302	0.0114536	-0.00171667	0.00403265	0.00172403	-0.00160108	-0.0016509	-0.000834827	-0.0111106	0.00158961	-0.00469327	-0.00817941	-0.00207656	-0.01207
	347.51	-0.0334487	-0.0377831	-0.0290032	-0.0219002	-0.0187945	-0.0354532	-0.0314134	-0.0257042	-0.0265346	-0.0291525	-0.0265623	-0.0389157	-0.0302793	-0.0292636	-0.0244839	-0.0182492	-0.0163775	-0.0303103	-0.0240674	-0.0266929	-0.0214738	-0.0172519	-0.00670544	-0.00153934	0.00958103	0.000253744	0.00743953	-0.000128327	0.0134751	0.00554587	0.00281696	0.00467621	0.00955774	-0.0116795	0.00578419	0.0126172	-0.00319204	0.000217555	0.0028198	0.000337526	0.000917484	-0.0017527	-0.0110607	0.000472947	-0.00341683	-0.0119966	-0.00375579	-0.0104629
	347.52	-0.030093	-0.0405271	-0.0264001	-0.0217623	-0.0186837	-0.0325983	-0.0325592	-0.0273202	-0.0282142	-0.0302684	-0.0225059	-0.0403479	-0.0310191	-0.0260143	-0.0233882	-0.0224959	-0.0174161	-0.027416	-0.0288731	-0.0273643	-0.0192074	-0.0162667	-0.00724118	0.000518731	0.00605574	-0.00275419	0.00759625	-0.00342884	0.0133454	0.00600536	0.00185463	0.00235864	0.0109955	-0.0138436	0.00254569	0.0112233	-0.00288207	-0.000895415	0.00118945	0.0019867	0.00442682	0.000851895	-0.011059	-0.000884957	-0.00199556	-0.00869653	-0.00584516	-0.00986898
	347.53	-0.0290049	-0.0403513	-0.0246892	-0.020659	-0.0184517	-0.0328554	-0.0311714	-0.0270779	-0.0259608	-0.0311185	-0.0205239	-0.0423587	-0.0271021	-0.0238984	-0.0266589	-0.0194802	-0.0163794	-0.0247143	-0.0280329	-0.0287834	-0.018123	-0.0143163	-0.00770444	0.00187725	0.0048708	-0.00412144	0.00763237	-0.00125271	0.0157972	0.00371449	0.00328086	0.000982054	0.00772858	-0.0123887	0.00106843	0.0107462	0.000877958	-5.91677e-06	0.0019236	0.00259854	4.68858e-05	-0.000427796	-0.00946479	-0.00154318	-0.00274557	-0.00578248	-0.00614917	-0.00975758
	347.54	-0.0314388	-0.0422499	-0.0241118	-0.0231983	-0.0197635	-0.0325812	-0.0254164	-0.0260389	-0.023538	-0.029652	-0.0217984	-0.0414256	-0.027069	-0.0200692	-0.0253451	-0.0203003	-0.020071	-0.0272718	-0.0252863	-0.0274036	-0.0168454	-0.0149472	-0.00570672	0.0031635	0.00264853	-0.00442705	0.00566606	-0.00252665	0.013279	0.00378803	0.00292178	0.00148737	0.00868377	-0.0132741	0.00166603	0.00747029	0.00142918	-0.0013843	0.00215125	0.00439265	0.000540486	-0.000380505	-0.0105726	-0.00381783	-0.00240982	-0.00313382	-0.00541575	-0.00957379
	347.55	-0.0313632	-0.0436173	-0.0272735	-0.0216599	-0.0228602	-0.029339	-0.0242691	-0.0254337	-0.0244923	-0.026641	-0.0213355	-0.039334	-0.025033	-0.0169393	-0.0230176	-0.0188038	-0.0193954	-0.027368	-0.0228771	-0.0266025	-0.0167014	-0.0107767	-0.00363652	0.00382258	0.00443132	-0.00492557	0.0064743	0.00027672	0.0139454	0.00716691	0.00393794	0.00281303	0.0095907	-0.014425	0.00168462	0.00701712	0.000870598	8.42046e-05	0.00295806	0.00430499	0.000237944	-0.00332483	-0.0117286	-0.00534455	-0.00330443	-0.00629958	-0.00441692	-0.00984838
	347.56	-0.0324936	-0.0444775	-0.0263816	-0.022968	-0.0219273	-0.0276164	-0.0233385	-0.02864	-0.0264354	-0.02831	-0.0180975	-0.0398235	-0.0257469	-0.0142433	-0.0264075	-0.0215533	-0.0177301	-0.0258716	-0.0277053	-0.0281897	-0.0175464	-0.0116244	-0.00257954	0.00672551	0.00290892	-0.00467608	0.00385665	-0.00205882	0.0110895	0.0102081	-0.000232996	0.00119534	0.00849514	-0.014466	0.00122069	0.00714293	0.00127706	-0.00213862	0.00296884	0.00527898	0.00225155	-0.00564184	-0.0123537	-0.00556843	7.1389e-05	-0.00333727	-0.00351459	-0.0124873
	347.57	-0.0303182	-0.0471466	-0.03099	-0.0282807	-0.0224899	-0.0283543	-0.0217079	-0.0245837	-0.0236493	-0.0265044	-0.0164514	-0.0334124	-0.0312133	-0.0164445	-0.0260333	-0.0220344	-0.0141584	-0.0265462	-0.0283833	-0.0267608	-0.0158097	-0.010228	-0.00434522	0.00938728	0.00208629	-0.00527092	0.00483385	-0.00379123	0.0101154	0.00726592	-0.000809077	0.000422119	0.00476981	-0.01277	0.00133581	0.00553157	6.70531e-05	-0.000453005	-0.000397911	0.00695271	-0.000970219	-0.00737977	-0.0135336	-0.00830141	-0.000919565	-0.00614113	-0.00360143	-0.0110489
	347.58	-0.0315202	-0.0451831	-0.02795	-0.0253659	-0.024379	-0.0270651	-0.0178331	-0.0226259	-0.0235407	-0.0275453	-0.0201851	-0.0355657	-0.0309614	-0.0180662	-0.0258516	-0.0224429	-0.0148566	-0.0306704	-0.0316908	-0.0265622	-0.0189704	-0.00856615	-0.00468736	0.0111565	-0.00327198	-0.00321177	9.31692e-05	-0.00221836	0.010058	0.00690533	0.000376103	-6.15294e-05	0.00500119	-0.0133902	-2.07624e-05	0.00519884	-0.00150485	0.000918958	-8.31552e-07	0.00488696	-0.00117618	-0.00385814	-0.0123973	-0.00794621	-0.00302025	-0.00824533	-0.00187879	-0.00521947
	347.59	-0.0291752	-0.0433155	-0.0256333	-0.0233916	-0.0253509	-0.0265475	-0.0196759	-0.0221875	-0.0233592	-0.0275	-0.0187311	-0.0380805	-0.0330492	-0.0119672	-0.025211	-0.0205107	-0.0139137	-0.0298243	-0.0297865	-0.028607	-0.0165094	-0.0120188	-0.00454688	0.00860721	-0.00211606	-0.000187482	-0.0018247	-0.0013693	0.00553735	0.00866789	0.00180259	0.0022294	0.0051843	-0.0120561	-0.0028249	0.00385274	-0.00290787	-0.000266475	-0.00141308	0.00352096	-0.00234716	-0.00325575	-0.0113815	-0.00954521	-0.00167079	-0.00839529	-0.00353381	-0.00107887
	347.6	-0.0295079	-0.0401206	-0.0275624	-0.0246499	-0.0241269	-0.0276942	-0.019178	-0.0207595	-0.0229119	-0.0269959	-0.0185795	-0.0379892	-0.0322174	-0.0147703	-0.0253662	-0.0224625	-0.0112093	-0.0326933	-0.0297395	-0.0270809	-0.0170398	-0.00980164	-0.00573324	0.00943572	-0.00636432	0.000183013	-0.000509621	0.000275906	0.0030674	0.00806612	0.00279485	-0.000353129	0.00363032	-0.008213	0.000499048	0.00253071	-0.00267032	-0.000583374	-0.00048495	0.00176902	-0.00576187	-0.00265332	-0.0122715	-0.00716336	-0.00140694	-0.0110061	-0.00193178	-0.0019565
	347.61	-0.0271863	-0.042643	-0.0255344	-0.0247014	-0.0254357	-0.0277065	-0.0186798	-0.022033	-0.0221021	-0.026419	-0.0184999	-0.0370529	-0.0304683	-0.0179591	-0.0241939	-0.0225079	-0.0132572	-0.0329562	-0.0270141	-0.0276776	-0.0176907	-0.00787377	-0.0059062	0.00751394	-0.00515994	0.000794865	0.00148104	-0.000226146	0.00327546	0.00746438	0.00320812	-0.000305838	0.00313788	-0.0130795	-0.000519721	-0.000793877	-0.00245689	-0.000634896	-0.00158328	-0.00152692	-0.00345862	-0.00248513	-0.0132338	-0.00912421	-0.00372452	-0.00775429	-0.00544451	-0.000397363
	347.62	-0.0237786	-0.0400502	-0.0270284	-0.0241735	-0.0252483	-0.0264638	-0.0196528	-0.0243918	-0.021485	-0.024587	-0.0231485	-0.0352236	-0.0312762	-0.0152848	-0.022225	-0.0230355	-0.0154253	-0.0328328	-0.0243848	-0.0254513	-0.019234	-0.0073209	-0.00849169	0.00619542	-0.00607857	-0.000161396	0.00103498	0.00262533	0.00302513	0.00720044	0.00473124	-0.00315364	0.00189752	-0.0113112	0.00212871	-0.00628989	-0.00460784	-0.00254415	-0.0021507	0.000340257	-0.00183088	-0.0025099	-0.0131103	-0.0098546	-0.00191643	-0.0124159	-0.00384246	-0.00281904
	347.63	-0.0233139	-0.043199	-0.0257233	-0.0250928	-0.0283175	-0.0276816	-0.0192021	-0.021394	-0.0213981	-0.0264218	-0.0243949	-0.0340935	-0.029671	-0.015843	-0.0245501	-0.0217292	-0.0155423	-0.0335294	-0.0259772	-0.0281948	-0.0195949	-0.00792589	-0.0099914	0.00675886	-0.00706947	-0.00254101	0.00131275	-2.39995e-05	0.000892942	0.0046928	-1.84188e-05	-0.00202056	0.00367294	-0.00913291	0.00378799	-0.000253614	-0.00608326	-0.00592512	-0.00281449	-0.00370342	-0.00309827	-0.00429586	-0.0131556	-0.00662826	-0.00170059	-0.0111424	-0.00351909	-0.0015735
	347.64	-0.0248755	-0.0425112	-0.0272164	-0.0250949	-0.030566	-0.0305154	-0.0197883	-0.0217975	-0.0209488	-0.0284009	-0.0230351	-0.0360029	-0.0302608	-0.0170764	-0.0241726	-0.0232453	-0.0138735	-0.0347804	-0.0254219	-0.0310345	-0.0205587	-0.0110398	-0.00898189	0.00664687	-0.00687809	-0.00159111	0.00373779	0.000342431	0.0023797	0.00517685	0.00155305	-0.00380671	0.0035665	-0.00806441	0.00303464	-0.00193781	-0.00550795	-0.0038777	-0.0037194	-0.000702142	-0.00134985	-0.00552687	-0.0124769	-0.00579039	-0.00488647	-0.00702195	-0.00587372	-0.000376188
	347.65	-0.0257612	-0.0412198	-0.0271891	-0.0257963	-0.0314872	-0.027076	-0.0167552	-0.0239134	-0.0181106	-0.0293904	-0.01919	-0.0344858	-0.032129	-0.0170306	-0.0254594	-0.0195738	-0.0120595	-0.0299513	-0.02255	-0.0287351	-0.0173726	-0.00952131	-0.0103366	0.00455664	-0.00789292	-0.00249884	0.00239917	9.17925e-06	0.00179159	0.00445462	-0.00143531	-0.00190148	0.00558316	-0.00936031	0.00423554	-0.00193323	-0.00652498	-0.00675204	-0.00636126	-0.00226064	-0.000204564	-0.00637182	-0.0111709	-0.00627945	-0.00288513	-0.0107908	-0.00704616	-0.00084357
	347.66	-0.0260916	-0.0386974	-0.0274992	-0.0250256	-0.0330834	-0.0277858	-0.016448	-0.0248949	-0.0179499	-0.0301623	-0.022148	-0.0355016	-0.0347446	-0.0141617	-0.0288688	-0.0200517	-0.0118615	-0.0312017	-0.0235862	-0.0274728	-0.0196871	-0.010367	-0.00980946	0.00596483	-0.00586773	-0.00323759	0.00545157	-0.00196468	0.00373674	0.00501112	-0.0021075	-0.00074411	0.00586273	-0.00875028	0.0035546	-0.00183221	-0.0053224	-0.0102537	-0.00562531	-0.00567678	-0.000579205	-0.00480411	-0.0115536	-0.00778178	-0.000618316	-0.00703231	-0.00710878	-0.0025655
	347.67	-0.0240813	-0.0388285	-0.0291357	-0.020732	-0.0288407	-0.029026	-0.0183842	-0.0231979	-0.0202496	-0.0267116	-0.0198701	-0.0355278	-0.0316659	-0.0136568	-0.0292378	-0.0202156	-0.0101431	-0.0315349	-0.0228608	-0.0271753	-0.0206985	-0.00918584	-0.0116948	0.00476748	-0.00808866	-0.00346959	0.00464381	0.0029133	0.00307625	0.00325154	-0.00142858	-0.0021682	0.00623879	-0.00669269	-0.00192745	-0.000428442	-0.00674959	-0.0130074	-0.00387592	-0.00684909	-0.00206363	-0.00125801	-0.010754	-0.00769176	-0.00187386	-0.00788191	-0.00695426	-0.00230905
	347.68	-0.0244592	-0.0381387	-0.031761	-0.0224696	-0.0320767	-0.0258024	-0.0152052	-0.0264221	-0.0210771	-0.0257455	-0.0230926	-0.0368081	-0.0298897	-0.0160707	-0.0291238	-0.0214407	-0.0128634	-0.0304202	-0.0244993	-0.0259608	-0.0202621	-0.00730484	-0.00962333	0.00557273	-0.00818638	-0.00157839	0.000482534	-0.000821818	0.00379096	0.00320496	-0.00219718	-0.000865964	0.00644596	-0.00605859	-0.000630015	0.000758126	-0.00684983	-0.0161472	-0.00786844	-0.00816607	-0.00407881	-0.00490149	-0.0125599	-0.00603351	5.53465e-05	-0.006343	-0.010105	-0.00366904
	347.69	-0.0214831	-0.0386548	-0.0269791	-0.0235071	-0.0321276	-0.0275001	-0.0158618	-0.0279087	-0.0204324	-0.0253339	-0.0217306	-0.0372435	-0.0308152	-0.0154685	-0.0296126	-0.0222794	-0.0125435	-0.0266029	-0.0251241	-0.0287028	-0.0203079	-0.00834293	-0.0099644	0.00792216	-0.0044238	0.000144025	0.00387282	0.000268296	0.00286509	0.000842288	-0.00204895	0.00169089	0.00853498	-0.00223986	-0.000707761	0.00175162	-0.00497173	-0.0157163	-0.0107993	-0.0107134	-0.00322293	-0.00297177	-0.012894	-0.00784942	-0.00250285	-0.00593802	-0.0114946	-0.00249575
	347.7	-0.0200508	-0.0367095	-0.0307375	-0.0247855	-0.0314544	-0.0265435	-0.0128992	-0.0294431	-0.0227548	-0.0261764	-0.0242042	-0.0375095	-0.0320297	-0.0190397	-0.0297389	-0.0231177	-0.0121748	-0.0279966	-0.0242527	-0.0281633	-0.0200158	-0.0093567	-0.0103777	0.00467441	-0.003315	-0.0015594	0.00212424	-0.000595839	0.00107066	0.000289127	0.000680841	0.00347576	0.00686029	-0.00445272	0.00203728	0.00209364	-0.00794301	-0.0165882	-0.0111967	-0.010269	-0.00487616	-0.00548124	-0.0104776	-0.00616699	-0.00380641	-0.0065946	-0.0104956	-0.00320429
	347.71	-0.0233951	-0.038431	-0.0285604	-0.0242058	-0.0285852	-0.0274684	-0.0138687	-0.0299395	-0.0216267	-0.0247747	-0.0228172	-0.0336496	-0.031941	-0.0194017	-0.0262941	-0.0218085	-0.0121194	-0.0251678	-0.0254075	-0.025428	-0.0203026	-0.0100807	-0.0112494	0.0067828	-0.00208547	0.00399928	0.00122013	-0.000953343	0.00168887	0.0011112	0.000105376	0.00581558	0.00663316	-0.00432536	0.00116339	0.00101214	-0.00599254	-0.0168811	-0.0099534	-0.0119959	-0.00310344	-0.00560217	-0.00757857	-0.00397789	-0.00433784	-0.00539345	-0.0121987	-0.00396106
	347.72	-0.022734	-0.0362917	-0.0278063	-0.0231432	-0.0325674	-0.0283204	-0.0165267	-0.0326068	-0.0218732	-0.0239757	-0.0257725	-0.0359655	-0.0306214	-0.0207284	-0.0252856	-0.0213915	-0.013125	-0.0242205	-0.0280335	-0.0240919	-0.021916	-0.00955004	-0.0101426	0.00476571	0.000639992	0.00280269	0.00325945	-0.00157626	0.00211406	-0.000189803	-0.000614802	0.00610473	0.00469307	-0.00429454	-0.000434274	-0.00158938	-0.00693722	-0.0186216	-0.00899948	-0.0106104	-0.00637308	-0.00837695	-0.0113141	-0.00287445	-0.00482094	-0.00339612	-0.0155183	-0.00628601
	347.73	-0.0240992	-0.0329697	-0.0292231	-0.0249753	-0.0308555	-0.0272419	-0.0165787	-0.032885	-0.0240253	-0.0222595	-0.0254703	-0.0336246	-0.0323896	-0.0221512	-0.0310561	-0.0208053	-0.0131411	-0.0252995	-0.0311416	-0.0246855	-0.0212854	-0.0115041	-0.0126305	0.00200081	0.00232813	-0.000637537	0.000304678	-0.00396041	0.000657401	-0.00165965	-0.00053877	0.00624917	0.0071922	-0.00276792	-0.00311761	-0.0010063	-0.00747176	-0.0209653	-0.00616358	-0.0123371	-0.00563774	-0.00813591	-0.00894563	0.000134988	-0.00549697	-0.00419744	-0.0131924	-0.00380982
	347.74	-0.0236303	-0.0304194	-0.0259831	-0.0283029	-0.0320141	-0.0268385	-0.0176435	-0.0293991	-0.0218341	-0.02766	-0.026591	-0.033527	-0.0337472	-0.023453	-0.0324593	-0.0213768	-0.0120951	-0.0247857	-0.0302685	-0.0264129	-0.0219816	-0.0116244	-0.0124403	0.00476093	0.00244816	-0.00156854	-0.00245705	-0.00453511	0.00202352	-0.00448054	-0.000342063	0.0022922	0.00428704	-0.00382285	-0.00177184	1.09927e-05	-0.00880247	-0.021403	-0.00800804	-0.0117958	-0.00369605	-0.0049273	-0.00886902	8.04148e-05	-0.00325365	-0.00456449	-0.0165361	-0.00504905
	347.75	-0.0207003	-0.0314392	-0.0276886	-0.0275044	-0.0324968	-0.0254454	-0.0177671	-0.0241031	-0.0215726	-0.0273181	-0.0282904	-0.0354314	-0.0368655	-0.0227036	-0.033476	-0.0219479	-0.0118449	-0.0247783	-0.0316387	-0.0240144	-0.0176593	-0.00831863	-0.0109231	0.00703864	0.000565813	0.000540453	-0.00104489	-0.00424129	0.00150778	-0.00274152	0.00171241	0.00214724	0.00430115	-0.00253755	-0.00098097	0.00131773	-0.0101573	-0.0213823	-0.0041103	-0.0109408	-0.00298478	-0.00422778	-0.00987797	-9.47663e-05	-0.00515996	-0.00227764	-0.0153199	-0.00216267
	347.76	-0.0195069	-0.0275609	-0.0273187	-0.0287322	-0.0340889	-0.0253066	-0.0185416	-0.024983	-0.0175952	-0.0256488	-0.027649	-0.0336682	-0.0372089	-0.025428	-0.0356262	-0.021047	-0.0118596	-0.0282929	-0.0324777	-0.0229909	-0.0194889	-0.00976549	-0.0124215	0.00468421	0.00338819	0.00117784	-0.00197295	-0.00163137	0.0024155	-0.00401825	0.000220368	0.00306388	0.00318132	-0.000576756	-0.000551979	0.00132159	-0.0107884	-0.0235812	-0.00071908	-0.0145491	-0.00528927	-0.00951154	-0.00936685	0.00151542	-0.00800711	-0.0045989	-0.0167094	-0.00489768
	347.77	-0.0165037	-0.0293759	-0.0272139	-0.0312865	-0.0314103	-0.0252879	-0.0161311	-0.0232567	-0.0180806	-0.0254024	-0.0272244	-0.0322905	-0.0382275	-0.0250397	-0.0327577	-0.0235957	-0.0139487	-0.0270061	-0.0305901	-0.022136	-0.0184473	-0.00971632	-0.0132443	0.00604534	0.00290537	0.000440128	-0.00487932	-0.00251978	0.00132073	-0.00679078	0.0012375	0.00176096	0.00604231	0.00193891	-0.00171531	-0.000652977	-0.00753511	-0.0203759	-0.000633019	-0.0136939	-0.00556713	-0.00888432	-0.00666013	0.00495922	-0.00812792	-0.00416977	-0.0160481	-0.0037001
	347.78	-0.0158886	-0.0294292	-0.0246718	-0.0310659	-0.0298169	-0.0252447	-0.0189074	-0.0203719	-0.0183725	-0.026941	-0.0313832	-0.0355929	-0.0394144	-0.0218283	-0.0294785	-0.023828	-0.0163511	-0.0259118	-0.0291604	-0.0194713	-0.0187566	-0.00903968	-0.0129572	0.00665866	0.00346009	0.0014396	-0.00341879	-0.00430088	0.00230082	-0.00705413	-0.000905863	0.00282247	0.00439168	0.000135952	-0.0023961	-0.000311485	-0.00597069	-0.0205241	-0.00515494	-0.0138038	-0.00425263	-0.0109592	-0.00489422	0.00806529	-0.0112403	-0.00190704	-0.0163278	0.000875189
	347.79	-0.0195917	-0.0289271	-0.0259895	-0.030097	-0.0279335	-0.0251528	-0.0202598	-0.0219257	-0.0160584	-0.0232196	-0.034456	-0.03834	-0.0400461	-0.0251546	-0.0305898	-0.0248078	-0.01856	-0.0256617	-0.0279957	-0.0203289	-0.0219125	-0.00978629	-0.0153239	0.00592101	0.00362888	5.0663e-05	-0.00748315	-0.00458617	0.00200222	-0.00661779	-0.00162573	0.00480083	0.00327183	-0.00171529	-0.00273911	-0.000187196	-0.00672239	-0.0223612	-0.00321088	-0.0128037	-0.00216606	-0.0103078	-0.00426213	0.0084451	-0.0130015	-0.0010195	-0.012337	0.000118591
	347.8	-0.0224501	-0.0264461	-0.0262211	-0.0312749	-0.0314058	-0.0273524	-0.0201402	-0.0260124	-0.0166389	-0.0220069	-0.0299767	-0.0393254	-0.0388919	-0.0248376	-0.0273821	-0.0226267	-0.0191278	-0.0276308	-0.0283505	-0.0218376	-0.0224143	-0.00903687	-0.0170873	0.00629329	0.00288098	0.000905564	-0.00701173	-0.00508862	0.00105221	-0.00241771	0.00190066	0.00704464	0.00162119	-0.00108157	-0.00404716	-0.000207729	-0.00684682	-0.0213514	-0.00546465	-0.0151329	-0.00408443	-0.0098976	-0.00382293	0.00742562	-0.0127843	-0.00268933	-0.0108072	-0.00430518
	347.81	-0.019759	-0.0308407	-0.0242327	-0.032163	-0.0304625	-0.0313852	-0.0170043	-0.0267449	-0.0200899	-0.0248228	-0.0329279	-0.0393694	-0.0401982	-0.0230484	-0.0267796	-0.0230268	-0.0186578	-0.0302027	-0.028343	-0.0213918	-0.023519	-0.00959008	-0.0113233	0.00519397	0.00353251	0.0015193	-0.00779484	-0.00354036	0.00415541	-0.000244207	0.00180816	0.00743077	-0.00379316	-0.000592627	-0.00376287	0.000833227	-0.00750203	-0.0183874	-0.00643959	-0.013819	0.000197682	-0.01038	-0.00808824	0.00541698	-0.0134115	-0.00288747	-0.00877068	-0.0043862
	347.82	-0.0196731	-0.0310127	-0.0224368	-0.031796	-0.0271304	-0.0317022	-0.0152433	-0.0249678	-0.020018	-0.0291824	-0.034793	-0.0422599	-0.0391638	-0.0236714	-0.0273105	-0.0211345	-0.0210825	-0.0274665	-0.0260431	-0.0191363	-0.0267949	-0.0113494	-0.0116148	0.00291257	0.000927095	0.00107157	-0.00852965	-0.00276416	0.00224035	-0.00299242	0.00340455	0.00443929	-0.0070844	0.000595943	-0.00398521	-0.000248994	-0.00490019	-0.0174017	-0.00599095	-0.012119	0.000523108	-0.0100663	-0.00904814	0.00927105	-0.0129528	-0.00168627	-0.00538308	-0.00794138
	347.83	-0.0218548	-0.0324146	-0.0226429	-0.0320318	-0.0266206	-0.0317292	-0.01657	-0.0272676	-0.0167851	-0.0290299	-0.0336418	-0.043268	-0.0378154	-0.0235944	-0.0293126	-0.0197967	-0.0232896	-0.0280834	-0.025311	-0.0185935	-0.0263792	-0.0116368	-0.0124612	0.00188585	0.00490825	-0.00258486	-0.00986759	-0.00041977	0.00517466	-0.00383463	0.000875382	0.00178562	-0.00798714	-0.000386883	-0.00249458	0.0011296	-0.002419	-0.0147996	-0.00698974	-0.0155578	0.000245403	-0.00917343	-0.00918764	0.0106884	-0.0166197	0.00306148	-0.00609694	-0.00532021
	347.84	-0.0249287	-0.0333335	-0.0264193	-0.0349452	-0.0261586	-0.0315386	-0.0156285	-0.0247898	-0.0156266	-0.0305899	-0.0356266	-0.0432624	-0.035429	-0.0238789	-0.0325689	-0.0210401	-0.025255	-0.0266011	-0.0267257	-0.0244921	-0.029727	-0.0106695	-0.0120287	0.00049734	0.00577722	-0.00501075	-0.0102163	-0.00104294	0.00733694	-0.000792466	-0.000592182	0.00470518	-0.00799723	0.00200794	0.000347135	-0.00142446	-0.00266407	-0.0126318	-0.0053345	-0.0119517	0.000932774	-0.0124061	-0.006649	0.0135292	-0.014255	0.00141579	-0.0027817	-0.00610083
	347.85	-0.0219708	-0.0343967	-0.0263351	-0.0335397	-0.0265165	-0.0289109	-0.0139628	-0.0247241	-0.0150949	-0.0319806	-0.0370078	-0.0414711	-0.0349	-0.0259483	-0.0323505	-0.0240202	-0.0247832	-0.0246117	-0.0232182	-0.0208124	-0.0304448	-0.0139482	-0.0113791	-0.000770429	0.00341338	-0.00396237	-0.00851426	-0.00255879	0.00718309	-0.00235839	-0.0016013	0.00434362	-0.00692164	0.00155583	-0.00272207	-0.00101105	-0.00153396	-0.0103192	-0.00498195	-0.0137015	0.000317352	-0.0119716	-0.0056302	0.0113759	-0.0165224	0.00196558	-0.00139656	-0.00350375
	347.86	-0.0244649	-0.0315027	-0.0256956	-0.0312893	-0.0262708	-0.0292743	-0.0158191	-0.0240066	-0.0191709	-0.0336121	-0.0324535	-0.0422849	-0.0366867	-0.0264973	-0.029912	-0.0231156	-0.0247453	-0.0263374	-0.0238601	-0.018773	-0.032224	-0.017106	-0.0109464	-0.000783524	0.00252133	-0.00380657	-0.0078496	0.00154675	0.00558167	-0.0040449	-0.00461286	0.00620172	-0.00635271	0.00341981	-0.0049951	0.00164604	0.00162276	-0.011505	-0.00554606	-0.0114945	-3.26555e-05	-0.0122367	-0.00569697	0.00960864	-0.0162082	0.00502451	-0.000928198	-0.00247486
	347.87	-0.0251251	-0.0291149	-0.0267685	-0.0347564	-0.0254216	-0.027273	-0.0127533	-0.0258217	-0.0185658	-0.0349054	-0.0340026	-0.0429294	-0.0364222	-0.0278904	-0.0276902	-0.0228621	-0.0236453	-0.0269529	-0.0207619	-0.0183016	-0.0328207	-0.0151248	-0.0131435	0.00149548	-0.000710852	-0.002758	-0.00549607	0.00410819	0.00342534	-0.00348764	-0.00214771	0.00526124	-0.00619393	0.00448759	-0.00374568	0.00237296	0.000195488	-0.0074071	-0.00615828	-0.0114346	0.00193348	-0.0109818	-0.00877941	0.00960262	-0.0160387	0.00477815	-0.000942356	-0.00221798
	347.88	-0.0238066	-0.0299353	-0.0249942	-0.0362207	-0.0255611	-0.0250783	-0.0110382	-0.0279983	-0.0206865	-0.039021	-0.0361063	-0.0436217	-0.0350233	-0.0285111	-0.0327541	-0.0267097	-0.0267188	-0.0250589	-0.0236225	-0.0217383	-0.0289056	-0.0175102	-0.0165467	0.00121722	-0.0023506	-0.00233662	-0.005531	0.00394334	0.00474319	-0.00182053	-0.00414588	0.0060579	-0.00683133	0.00415602	-0.00613931	0.00346171	0.00371409	-0.00446729	-0.00237938	-0.00987887	-3.29329e-05	-0.0113434	-0.00841168	0.0126365	-0.0200912	0.0028912	-0.000280968	-0.00181633
	347.89	-0.0228737	-0.0304658	-0.0289614	-0.0334383	-0.0251212	-0.0246684	-0.0167053	-0.0252284	-0.0181022	-0.0380214	-0.0347111	-0.0416837	-0.0329002	-0.0314716	-0.0329199	-0.0267932	-0.0230847	-0.0296063	-0.0218987	-0.0198671	-0.0289469	-0.015215	-0.0135564	-0.0012323	-0.00307345	-0.0054617	-0.00645856	0.00739741	0.00502361	-0.00369994	-0.00597512	0.00393533	-0.00833728	0.00505486	-0.00486574	3.87809e-05	0.00293822	-0.00225128	-0.00221928	-0.00878143	0.000871701	-0.0121391	-0.00879175	0.00905988	-0.0212243	0.0050816	0.0027448	-0.00158353
	347.9	-0.0225918	-0.0276663	-0.0271138	-0.0328511	-0.0274312	-0.0241134	-0.0154478	-0.0250396	-0.0209699	-0.0388549	-0.0371757	-0.042737	-0.0323208	-0.0284243	-0.0346534	-0.0255011	-0.0212837	-0.0297382	-0.0190164	-0.0163791	-0.0285297	-0.0158388	-0.0145468	0.0028565	-0.00304829	-0.00805592	-0.00521472	0.00752203	0.00605195	-0.0051933	-0.00507804	0.000944276	-0.00851629	0.00807677	-0.00400231	0.00257497	0.000666509	6.12194e-05	-0.0031206	-0.00821467	0.00155922	-0.0103534	-0.00864093	0.0139516	-0.0206203	0.00370131	0.00379223	-0.0027983
	347.91	-0.0225508	-0.0305843	-0.0270994	-0.0363166	-0.0269181	-0.0238233	-0.0145276	-0.0222928	-0.0208213	-0.0395915	-0.036407	-0.0374929	-0.0304139	-0.0322284	-0.0333465	-0.0265972	-0.0227394	-0.0295561	-0.0210555	-0.017885	-0.0275814	-0.0136879	-0.0161403	0.00132399	-0.00314365	-0.00691047	-0.00968877	0.00455847	0.00539145	-0.00777231	-0.00779986	0.00207887	-0.00823691	0.00682831	-0.00318711	0.00383241	0.00408859	0.00184293	-0.00298436	-0.00776846	0.00229503	-0.0113179	-0.0047263	0.0115571	-0.0182791	0.00914876	0.00433302	0.00266994
	347.92	-0.0195901	-0.0303654	-0.0253474	-0.0368866	-0.0273696	-0.0234122	-0.0140655	-0.0225131	-0.0227954	-0.0383252	-0.0396186	-0.0364946	-0.0312571	-0.0307243	-0.0342347	-0.0281513	-0.0247737	-0.0288912	-0.0190168	-0.0177018	-0.0322785	-0.0143354	-0.016069	-0.000787437	-0.0046141	-0.004824	-0.00468115	0.0102562	0.0062509	-0.00357179	-0.00724047	-0.000115916	-0.00708899	0.00888511	-0.00403662	-0.000290379	0.00533931	0.0058925	-0.00323399	-0.00582634	-0.000539835	-0.0126202	-0.00621584	0.0153632	-0.0144662	0.00718945	0.00275071	0.00394022
	347.93	-0.0218163	-0.0295911	-0.0217131	-0.0375286	-0.0291717	-0.0217702	-0.0136995	-0.0251455	-0.0192682	-0.0385542	-0.0370395	-0.0338069	-0.0289151	-0.0283996	-0.0302489	-0.023963	-0.0232851	-0.0305902	-0.0206932	-0.01402	-0.031378	-0.0130044	-0.0155874	0.000913192	-0.00825582	-0.00949279	-0.00642886	0.00705135	0.00641069	-0.00607835	-0.00740482	0.00183907	-0.00866735	0.0101216	-0.00358329	0.00374145	0.00801347	0.00880813	-0.00259082	-0.00588661	-0.000648402	-0.0112445	-0.00579928	0.0150195	-0.0141997	0.00549554	0.00466671	0.00233951
	347.94	-0.0229563	-0.0299985	-0.0216974	-0.0344065	-0.0268237	-0.0239155	-0.014853	-0.0204671	-0.0205416	-0.0375765	-0.0327228	-0.0347137	-0.0298057	-0.0291144	-0.0326802	-0.0238758	-0.0228334	-0.0336158	-0.0188466	-0.0144394	-0.0312011	-0.0153163	-0.0139477	0.0030482	-0.00798898	-0.00933623	-0.00921395	0.00430487	0.00427848	-0.00798171	-0.00472223	0.000319935	-0.0065544	0.00884891	-0.00168238	0.00217591	0.00501796	0.00800829	-0.00346746	-0.00435446	-0.000443303	-0.0109302	-0.00545499	0.0135902	-0.0155254	0.00840974	0.00822331	0.00170386
	347.95	-0.0227932	-0.0278962	-0.0216571	-0.0344687	-0.0313272	-0.0239374	-0.0172849	-0.0217715	-0.0183886	-0.0407481	-0.0328207	-0.0317356	-0.0311059	-0.0284053	-0.0360519	-0.0254771	-0.0233705	-0.0342285	-0.0164689	-0.0139901	-0.0303967	-0.00966632	-0.0159268	0.00414589	-0.00856646	-0.0118093	-0.00548492	0.00351259	0.00120535	-0.00643498	-0.00652707	-0.00310512	-0.00786738	0.0106161	-0.00108427	0.00208201	0.00349414	0.0090903	-0.0063947	-0.00241208	-0.0039295	-0.00803446	-0.00448331	0.0147425	-0.0127979	0.0111309	0.006062	0.00227455
	347.96	-0.0257178	-0.0318251	-0.0245839	-0.0352301	-0.0269759	-0.0247308	-0.0182205	-0.0229066	-0.019637	-0.0385873	-0.0340281	-0.0277438	-0.0289315	-0.0264412	-0.0322819	-0.0227352	-0.0209638	-0.0309806	-0.0151282	-0.0147227	-0.0279756	-0.0110127	-0.015083	0.00765632	-0.00629693	-0.0115078	-0.00561605	0.00450563	-0.00150589	-0.00457457	-0.00299997	-0.00397275	-0.012365	0.0102843	-0.00294703	0.000540472	0.00457596	0.0106548	-0.00437591	-0.000397237	-0.00367609	-0.00663447	-0.00213631	0.014616	-0.0111559	0.00936466	0.00457623	0.0060058
	347.97	-0.0237445	-0.0304216	-0.0227815	-0.0331442	-0.0284386	-0.0256928	-0.0203379	-0.022883	-0.0184964	-0.035654	-0.0330877	-0.0258265	-0.0262259	-0.0245492	-0.034374	-0.0240463	-0.0255291	-0.0317614	-0.0185641	-0.0152379	-0.0252647	-0.0126002	-0.0118507	0.0108773	-0.00873193	-0.0131122	-0.00603666	0.00569166	-0.00187688	-0.00457184	-0.00784464	-0.00421303	-0.00856327	0.0114483	-0.00162511	-0.000277346	-0.000132534	0.0145596	-0.00551753	0.00164182	-0.0017097	-0.00711628	0.000162548	0.0144414	-0.0145805	0.00829804	0.00557547	0.00430866
	347.98	-0.0231942	-0.0291864	-0.0237531	-0.0318059	-0.0319999	-0.026027	-0.0206937	-0.0213149	-0.0227837	-0.0342644	-0.0310612	-0.0240293	-0.0271871	-0.0255036	-0.0348492	-0.0252845	-0.0246414	-0.0343272	-0.0160163	-0.0128094	-0.0247492	-0.01274	-0.015832	0.00772913	-0.00846468	-0.011556	-0.00500965	0.00581612	-0.000462533	-0.0101422	-0.0101078	-0.00602147	-0.00963502	0.00498831	-0.00175075	0.000497103	0.00601579	0.0140009	-0.00641775	0.00295717	-0.00145625	-0.00733267	0.00231676	0.0147251	-0.0107911	0.00935453	0.00435511	0.00579621
	347.99	-0.0210512	-0.0296155	-0.0247244	-0.0319871	-0.0338236	-0.0260471	-0.0214834	-0.0222071	-0.0206047	-0.0318127	-0.0273213	-0.0207358	-0.0272069	-0.0227905	-0.0348414	-0.0229035	-0.0228606	-0.0343835	-0.0159771	-0.0117317	-0.0259222	-0.0100326	-0.0150603	0.00822409	-0.00313081	-0.00862442	-0.004248	0.0029489	-0.00230523	-0.00927091	-0.0104166	-0.00662354	-0.0099106	0.00928864	-0.000887205	-0.00362614	0.00480559	0.0122119	-0.00753496	0.00506878	0.00135461	-0.00735601	0.00321653	0.0127652	-0.00996924	0.00686447	0.00552326	0.00631873
	348	-0.0196798	-0.0274867	-0.0248749	-0.0334224	-0.0328483	-0.0290826	-0.0202461	-0.0226404	-0.0217305	-0.0314596	-0.0285992	-0.0196856	-0.0259718	-0.0243714	-0.0346643	-0.0216319	-0.0228165	-0.0341017	-0.0142729	-0.0108469	-0.0228488	-0.0108957	-0.0130098	0.00941883	-0.00450394	-0.0120139	-0.00490976	0.00249428	-0.00450982	-0.00765162	-0.00705821	-0.00442691	-0.00692915	0.00907732	0.000989656	-0.000222063	0.00154466	0.0119669	-0.0105821	0.00252411	0.000787826	-0.00926116	0.0031031	0.0136762	-0.00921966	0.00623214	0.00548511	0.00865074
	348.01	-0.0224337	-0.0249955	-0.0215991	-0.0330721	-0.0284708	-0.0268581	-0.0237372	-0.0251481	-0.023652	-0.0289829	-0.0256546	-0.0198654	-0.0237711	-0.0231533	-0.0323877	-0.0193467	-0.02241	-0.0358944	-0.0148843	-0.00742844	-0.022622	-0.00968376	-0.01149	0.0106137	-0.00510493	-0.0127734	-0.00417215	0.000760953	-0.00328848	-0.00735923	-0.00753585	-0.00818942	-0.00640858	0.00683937	-0.00116256	0.00142073	0.00214393	0.0122044	-0.0082249	0.00178899	0.00094485	-0.00723368	0.00518528	0.0117404	-0.00888015	0.00526204	0.00450604	0.00811175
	348.02	-0.0238361	-0.0244098	-0.0228103	-0.0300674	-0.0300521	-0.0283969	-0.0199658	-0.02628	-0.0274548	-0.0287254	-0.0283309	-0.0198759	-0.0267572	-0.021983	-0.0348877	-0.0211384	-0.0185772	-0.0369629	-0.0170877	-0.00910042	-0.0230706	-0.00999158	-0.00936701	0.0102163	-0.00845621	-0.0158008	-0.00321738	0.00112659	-0.00281506	-0.0058605	-0.00810995	-0.00727137	-0.00424744	0.0124424	0.00228254	-0.00287159	0.00156101	0.0114768	-0.00777349	0.00262216	0.00312851	-0.00530268	0.00157378	0.00929802	-0.0071171	0.00496748	0.00454029	0.00829657
	348.03	-0.0195443	-0.0217729	-0.0237798	-0.027955	-0.0270972	-0.0275467	-0.0175693	-0.0287384	-0.0273488	-0.0302287	-0.0285941	-0.0199824	-0.0285123	-0.0231044	-0.0343955	-0.0222301	-0.0217405	-0.0396475	-0.0182532	-0.0037514	-0.0245805	-0.0125188	-0.00690611	0.011339	-0.00435237	-0.0127241	-0.00231081	0.00059953	-0.00270353	-0.00354143	-0.0105176	-0.00488157	-0.00312373	0.0136786	0.00225346	-0.00106004	0.000833323	0.00785413	-0.00997584	0.00299702	-0.000574621	-0.00559125	-0.000614165	0.0120669	-0.00549874	0.00467293	0.00329585	0.00592402
	348.04	-0.0224177	-0.02495	-0.0229153	-0.0318014	-0.0237317	-0.0261413	-0.0219518	-0.0265882	-0.0276524	-0.0306217	-0.0259618	-0.0199196	-0.0264069	-0.0240564	-0.0330344	-0.0243107	-0.021767	-0.0361555	-0.01937	-0.00564001	-0.0231709	-0.0134294	-0.00881196	0.0105799	-0.0030712	-0.0141831	-0.00234514	-0.00200241	-0.00473924	-0.00706089	-0.00959578	-0.00541099	-0.0047263	0.012092	0.000849199	-0.00257798	-0.000497524	0.00686116	-0.0101514	0.00438526	0.000764667	-0.00419094	-0.000968396	0.00938326	-0.00622054	0.00785256	0.00347488	0.00193504
	348.05	-0.0201035	-0.0230117	-0.0255004	-0.0303397	-0.0242984	-0.0248078	-0.0219189	-0.0257402	-0.0252533	-0.0300251	-0.0228947	-0.0206043	-0.0241562	-0.0205447	-0.0329756	-0.0210589	-0.0187049	-0.0340141	-0.0230921	-0.00511573	-0.0264174	-0.0140744	-0.00685751	0.00970035	-0.00729072	-0.014508	-0.000883593	-0.00431485	-0.00404868	-0.00903623	-0.00741936	-0.00388963	-0.00109347	0.01217	0.00110966	-0.00361346	-0.000404926	0.0085462	-0.00878282	0.00526695	0.00463724	-0.00481721	-0.000333336	0.00725455	-0.00226176	0.00922272	0.00213395	0.00706581
	348.06	-0.0222765	-0.0225688	-0.0262756	-0.0298425	-0.0222591	-0.024463	-0.0218614	-0.0249883	-0.0239878	-0.0291385	-0.0262447	-0.0210473	-0.0234493	-0.0239086	-0.0340019	-0.0215222	-0.0168727	-0.0325721	-0.0192381	-0.00857203	-0.027613	-0.0110279	-0.00408268	0.0125122	-0.00337959	-0.0151224	0.00149479	-0.00218808	-0.00215181	-0.0079475	-0.00818629	-0.00200632	6.08792e-06	0.010342	-0.000608216	-0.00575882	0.0021968	0.00832526	-0.0103816	0.00460463	0.00394997	-0.00237939	-0.000180687	0.00498111	0.000418398	0.00711871	0.00214411	0.0065993
	348.07	-0.0202511	-0.0243933	-0.0284014	-0.0310339	-0.0247551	-0.0257342	-0.020163	-0.023898	-0.0248207	-0.0291442	-0.0252275	-0.0191013	-0.0255887	-0.0215542	-0.030275	-0.0214785	-0.0154744	-0.0347004	-0.0224044	-0.0107976	-0.0236695	-0.0136991	-0.00323784	0.0123084	-0.000505776	-0.0126485	-0.000276515	-0.00577926	-0.00247455	-0.0111291	-0.00711958	-0.000677857	0.000623115	0.0139425	-0.00222958	-0.00761472	0.00115545	0.00885221	-0.0106292	0.00621028	0.00598899	-0.000930717	-0.000968848	0.00200803	0.00360529	0.00634164	-0.000644363	0.00847306
	348.08	-0.0188767	-0.0268446	-0.0301167	-0.0325626	-0.0249104	-0.0251473	-0.0208044	-0.0255095	-0.0238678	-0.0289323	-0.0253678	-0.0203154	-0.0237952	-0.0199955	-0.0303113	-0.0231716	-0.0187079	-0.0347534	-0.023037	-0.00940406	-0.0263363	-0.0142711	-0.00615661	0.0127561	-0.00313265	-0.0112843	-0.000431319	-0.00263923	0.000146104	-0.00909935	-0.00602871	-0.000266141	-0.0041159	0.0138998	-0.00305476	-0.00722695	0.000934397	0.0097893	-0.0118658	0.00506561	0.00535003	0.000397366	-0.001395	0.00299168	0.00326983	0.00706041	0.00177844	0.0114808
	348.09	-0.0173813	-0.028258	-0.0285745	-0.0293139	-0.0209879	-0.0242705	-0.0246542	-0.0237427	-0.0262197	-0.0299021	-0.0247839	-0.0192129	-0.0238831	-0.0196186	-0.029937	-0.0253468	-0.0168986	-0.0346131	-0.0269987	-0.0133904	-0.0255046	-0.015036	-0.00106536	0.00596598	-0.00204398	-0.00909972	0.00228494	-0.00444511	-0.00403685	-0.00832415	-0.00766406	-0.00311142	-0.00538073	0.0134228	-0.00380755	-0.00932425	0.00534558	0.00631127	-0.0112445	0.00594763	0.00422856	-0.000590634	0.0013395	0.00243127	0.00199353	0.00944389	-0.000817004	0.0127273
	348.1	-0.0212415	-0.0256177	-0.0326532	-0.0321446	-0.0189228	-0.0212219	-0.0203007	-0.0256426	-0.0213092	-0.0268906	-0.0258161	-0.0209087	-0.0226436	-0.0202064	-0.0270048	-0.0280283	-0.0187802	-0.0306847	-0.0241563	-0.018052	-0.0241901	-0.0124712	-0.000823391	0.00689641	-0.00283706	-0.0111854	-0.00216426	-0.00304221	-0.00387707	-0.00742828	-0.00799654	-0.00412304	-0.00505324	0.0151654	-0.00518761	-0.00973277	0.00268776	0.00589727	-0.0106231	0.00714339	0.00670194	-0.00160272	-0.00328439	-0.000228103	0.00375721	0.00958364	0.000158247	0.0104032
	348.11	-0.0179842	-0.0236042	-0.032799	-0.0315007	-0.015096	-0.0205372	-0.0191315	-0.026601	-0.0228399	-0.0276665	-0.0256655	-0.0207462	-0.0214519	-0.0205284	-0.028246	-0.0257153	-0.0155224	-0.0296992	-0.02638	-0.0196734	-0.023937	-0.0145143	0.0027481	0.00596923	-0.000252353	-0.0111238	0.00038319	-0.00530653	-0.00523725	-0.00556733	-0.00808772	-0.00462796	-0.00793456	0.0143506	-0.00828063	-0.00859729	0.00280446	0.00500073	-0.00963969	0.0102211	0.0102851	-0.00114307	0.000753155	-0.00312871	0.00325311	0.00656284	-0.0038365	0.0101298
	348.12	-0.0174044	-0.0219038	-0.0335475	-0.0323523	-0.0127164	-0.0195867	-0.0213878	-0.0257012	-0.0209683	-0.0258363	-0.0259247	-0.0208005	-0.0221175	-0.0207776	-0.0272912	-0.0266348	-0.00922423	-0.0291477	-0.02414	-0.0205225	-0.0209574	-0.0141929	0.00446197	0.00301555	-0.00476067	-0.010869	0.000493927	-0.0068712	-0.00167567	-0.00476789	-0.00410152	-0.00349224	-0.00825849	0.0149833	-0.00857498	-0.00929546	0.00243863	0.00374228	-0.0120097	0.0129611	0.00875361	0.000691822	0.00122013	-0.00108341	0.000264078	0.00706449	-0.00341614	0.0100253
	348.13	-0.0181995	-0.0212404	-0.0338371	-0.033107	-0.0158854	-0.0214103	-0.0207003	-0.028444	-0.0228357	-0.0267079	-0.0265695	-0.024039	-0.022083	-0.0235597	-0.0264567	-0.0286879	-0.0102842	-0.0291266	-0.0244086	-0.0170528	-0.020559	-0.0123755	0.00168845	0.00520087	-0.00277892	-0.0103005	0.00475442	-0.00508235	2.81866e-05	-0.0044992	-0.00440974	-0.00419006	-0.0074485	0.0126485	-0.00845918	-0.00825661	0.00388226	0.000191824	-0.00984379	0.0123717	0.00794589	-0.00261214	0.00233863	-0.00367034	0.000580427	0.00754201	-0.00304401	0.010138
	348.14	-0.0175467	-0.0196597	-0.0327029	-0.0306042	-0.0201156	-0.0218341	-0.0217978	-0.0263128	-0.0210838	-0.0274583	-0.02497	-0.0219933	-0.0208176	-0.0198755	-0.0236191	-0.0253122	-0.00796597	-0.0284537	-0.0233017	-0.0175396	-0.0228385	-0.0131876	0.00482596	0.00128236	-0.00446425	-0.00922527	0.00411732	-0.00804639	-0.000101554	-0.00562979	-0.0036805	-0.00365739	-0.00478079	0.0148735	-0.00822273	-0.00861714	0.0036853	0.000163791	-0.0113932	0.0147742	0.00803086	-0.00094606	0.00492894	-0.00131135	-0.00105737	0.0105528	-0.00341979	0.00682473
	348.15	-0.0167487	-0.0246408	-0.0320266	-0.0327574	-0.0225841	-0.0189039	-0.0221228	-0.0294164	-0.0226849	-0.0279429	-0.0214641	-0.0235903	-0.0227848	-0.0181935	-0.0259683	-0.0245177	-0.00977294	-0.0279735	-0.024245	-0.0165543	-0.0247558	-0.0154712	0.0038621	0.00250285	-0.00368861	-0.00769155	0.00369739	-0.00772928	0.000854386	-0.00425122	-0.00565335	-0.00382433	-0.00264387	0.0123938	-0.00656282	-0.0100152	0.00467053	0.00102842	-0.0117844	0.0147881	0.0063064	-0.0028265	0.00373155	-0.00336745	0.000706714	0.00827994	-0.00280639	0.00544162
	348.16	-0.0164328	-0.0224559	-0.0321701	-0.035827	-0.0262585	-0.0219808	-0.021024	-0.0297209	-0.0240443	-0.031081	-0.0206358	-0.0240771	-0.0204087	-0.0180309	-0.0249393	-0.0296338	-0.0130994	-0.0245736	-0.0255981	-0.0140972	-0.0210515	-0.0137255	0.0039599	-0.000571022	-0.0011999	-0.00499966	0.00665518	-0.0076052	-0.000722933	-0.00764961	-0.00485163	-0.00387058	-0.00197866	0.0143775	-0.00485465	-0.00668452	0.00775473	-3.70678e-05	-0.0138643	0.0155019	0.00564351	0.000190733	0.00564656	-0.00199759	-0.00119631	0.00895048	-0.00508812	0.00861839
	348.17	-0.0168404	-0.0252406	-0.031686	-0.0341916	-0.0252761	-0.0204491	-0.0234713	-0.0281431	-0.0204091	-0.0300688	-0.02304	-0.021813	-0.0196246	-0.0167341	-0.0263948	-0.0302861	-0.00959771	-0.0255644	-0.0233318	-0.0126048	-0.0244159	-0.0146094	0.00753198	-0.0047546	0.000878772	-0.00344162	0.0102403	-0.00765003	0.00223549	-0.00822519	-0.00489429	-0.00792174	0.00235374	0.0142381	-0.00536608	-0.0100852	0.00444547	-0.00148859	-0.014014	0.0174944	0.00575269	0.000192221	0.00715153	0.00110938	-0.00283387	0.00966928	-0.00278586	0.0087794
	348.18	-0.0170304	-0.0220415	-0.0301157	-0.034703	-0.0239073	-0.0227531	-0.0217927	-0.0291221	-0.0232151	-0.0313724	-0.0244786	-0.025773	-0.0217593	-0.0164984	-0.0250754	-0.028429	-0.00954563	-0.0224775	-0.0230676	-0.00990582	-0.0235339	-0.0131288	0.00584463	-0.00271349	-0.000540766	-0.00487514	0.0111233	-0.00887706	-0.000741157	-0.0105378	-0.00100433	-0.00239471	0.00429763	0.0127234	-0.00479181	-0.00417314	0.00586496	-0.00392929	-0.0162143	0.0174604	0.00508985	-4.75146e-05	0.00629225	0.00346846	-0.00128668	0.0107741	-0.00530883	0.00978486
	348.19	-0.0147833	-0.0248976	-0.0270734	-0.0299786	-0.0229965	-0.0264559	-0.0214165	-0.0291355	-0.0218468	-0.0306971	-0.0268336	-0.0255346	-0.0209984	-0.0182165	-0.0227904	-0.0275606	-0.00838329	-0.0249633	-0.0229236	-0.0125144	-0.0238821	-0.00911466	0.00505005	-0.0022646	0.00199651	-0.00524701	0.0085804	-0.010659	-0.00342829	-0.00766327	-0.000250739	-0.00232017	0.00387713	0.0116429	-0.00431404	-0.00704313	0.00487181	-0.00127937	-0.0194036	0.0143383	0.00440291	-0.001011	0.00702541	0.00203974	-0.0033101	0.00813936	-0.00718039	0.00859484
	348.2	-0.0187363	-0.0255818	-0.0318716	-0.0285833	-0.0198656	-0.0281559	-0.022005	-0.0284488	-0.0240246	-0.0276088	-0.0233255	-0.0235586	-0.0212263	-0.0188244	-0.0239792	-0.0252443	-0.00746178	-0.0225995	-0.0204631	-0.0121793	-0.0214556	-0.0121935	0.00138454	0.000862403	0.000118774	-0.00277189	0.0089327	-0.0101008	-0.00119366	-0.00676704	0.000406393	-0.00200431	0.0041563	0.0120341	-0.00786535	-0.00829674	0.00486784	-0.00166937	-0.0183224	0.0141115	0.00301634	0.000655317	0.00549082	0.00495377	-0.00212464	0.00871342	-0.00704946	0.0109997
	348.21	-0.0181531	-0.0268204	-0.0292626	-0.0284179	-0.0229107	-0.0261882	-0.019143	-0.0286301	-0.0242477	-0.0239652	-0.0261621	-0.024405	-0.0225877	-0.0200834	-0.0255053	-0.0223245	-0.00861468	-0.0231786	-0.0259397	-0.0130503	-0.0220205	-0.00979541	0.0019171	-0.00155952	0.00154644	-0.00254042	0.00969519	-0.00763653	-0.00322938	-0.00963447	-0.000432259	-0.00342549	0.0029155	0.0127872	-0.00714629	-0.00368772	0.00356104	-0.00225239	-0.0175789	0.0158631	0.000809493	-0.00139377	0.00663436	0.00113659	-0.0025797	0.0119172	-0.00670138	0.00947192
	348.22	-0.0172318	-0.026611	-0.0283661	-0.0280592	-0.0256175	-0.0230861	-0.0194894	-0.0303308	-0.0254112	-0.0217686	-0.0280814	-0.0245513	-0.0234661	-0.0216797	-0.0256557	-0.0153994	-0.0075234	-0.0231302	-0.0229958	-0.0140658	-0.0241292	-0.0109679	0.00343893	-0.00347469	0.000416831	0.000176156	0.00881713	-0.00683704	-0.000512225	-0.00854516	0.00169666	-0.00617356	0.00599329	0.00893216	-0.00418347	-0.00484495	0.00406371	-0.000688185	-0.0181863	0.0157812	0.00169084	-0.000523544	0.00652345	0.00629441	-0.00238326	0.0107301	-0.00758373	0.0116114
	348.23	-0.0171787	-0.0257497	-0.0266972	-0.0250221	-0.0222683	-0.0256292	-0.020318	-0.0324171	-0.0267672	-0.0216465	-0.0265021	-0.0233702	-0.0229448	-0.0209112	-0.0265053	-0.0138781	-0.00997823	-0.0225988	-0.0214026	-0.0150569	-0.0212678	-0.0117058	0.00139017	-0.00254284	0.000855528	0.00267569	0.0101828	-0.00724389	8.18156e-05	-0.00615299	-0.00232657	-0.00634007	0.00535563	0.00271269	-0.00633542	-0.00737744	0.00142996	-0.00484192	-0.0188177	0.0124182	0.00389915	-0.00259668	0.0072812	0.00580671	-0.00293465	0.00889153	-0.00446111	0.0124963
	348.24	-0.0198274	-0.021076	-0.023532	-0.0233115	-0.0227788	-0.0233225	-0.0205913	-0.0299671	-0.0280504	-0.0233575	-0.0226785	-0.0227677	-0.0223747	-0.0232305	-0.0264376	-0.0143832	-0.0104784	-0.0194373	-0.0216184	-0.0157099	-0.0213012	-0.0134086	-0.000754991	-0.00158676	0.00344157	0.00314871	0.0122724	-0.00888119	0.00123076	-0.0058839	0.00100876	-0.00655477	0.00544175	0.00402058	-0.00884924	-0.00684596	-0.000238747	-0.00402565	-0.0136827	0.0131085	0.00415327	-0.000568315	0.00690512	0.00662184	-0.00264155	0.0113957	-0.00372699	0.00853189
	348.25	-0.0187602	-0.0214682	-0.0256983	-0.02493	-0.0219379	-0.0220286	-0.0193683	-0.0274924	-0.0247973	-0.0226555	-0.0227146	-0.0184251	-0.022504	-0.0232092	-0.0252355	-0.0136815	-0.00955468	-0.0168063	-0.0191799	-0.0173278	-0.0172088	-0.0118301	0.0020217	-0.00613137	0.00530392	0.00436973	0.0126973	-0.00993949	0.000377223	-0.00814803	0.00275179	-0.00397078	0.00292223	0.0021679	-0.0110735	-0.00732786	0.00378634	-0.00313702	-0.0136383	0.0103971	0.00312871	-0.00218298	0.0067463	0.00536215	-0.00160045	0.0100638	-0.00299285	0.00891021
	348.26	-0.0170171	-0.021667	-0.0220497	-0.0241354	-0.0233161	-0.0255596	-0.0237664	-0.0303974	-0.0258624	-0.0213257	-0.0225573	-0.0213441	-0.0223673	-0.0222706	-0.021355	-0.0138722	-0.00836513	-0.0174078	-0.0212767	-0.017715	-0.0188341	-0.013822	0.000335132	-0.00585061	0.00634608	0.00426391	0.0139425	-0.00967086	0.00268423	-0.00828901	0.00193748	-0.00394411	0.00252581	0.00248656	-0.0120674	-0.00566257	0.000838937	-0.000294168	-0.0123633	0.00932632	0.00553011	-0.00181924	0.00571905	0.00419898	-0.00311666	0.0082735	-0.00476783	0.00815461
	348.27	-0.0194716	-0.0198387	-0.020958	-0.0220617	-0.0228603	-0.0233722	-0.0249311	-0.0302138	-0.0282781	-0.0215154	-0.0254877	-0.0207885	-0.020831	-0.0205838	-0.0225887	-0.0114809	-0.00608945	-0.014969	-0.0196094	-0.0179571	-0.0172746	-0.0108197	-0.000410416	-0.00462881	0.00639917	0.00343439	0.0164664	-0.00793056	-0.00212602	-0.0040631	0.00387362	-0.00625764	0.00611022	0.00345659	-0.0114689	-0.00558969	1.46382e-05	-0.00167343	-0.0105573	0.00649444	0.00390245	4.03547e-05	0.00363035	0.00513482	-0.00559783	0.00947486	-0.00403367	0.0076403
	348.28	-0.0172452	-0.0212669	-0.0189009	-0.0198429	-0.024865	-0.023211	-0.0252752	-0.0319838	-0.0253614	-0.0169035	-0.0258603	-0.0246476	-0.0183532	-0.0211161	-0.0239668	-0.00843794	-0.00878334	-0.0132537	-0.016856	-0.0169445	-0.0176449	-0.0077447	-0.00431641	-0.00473386	0.00958877	0.00480046	0.013007	-0.00797561	-0.00218339	-0.00413163	-0.000197648	-0.00968092	0.00228786	0.00239999	-0.0096158	-0.00578227	0.00379845	3.54623e-05	-0.0100541	0.00971834	0.00406016	-0.00270812	0.00446105	0.00484024	-0.00438761	0.00797409	-0.00462645	0.00413436
	348.29	-0.0151149	-0.0212471	-0.0165297	-0.019409	-0.0257595	-0.0233871	-0.0230132	-0.0316785	-0.02546	-0.0194568	-0.0242782	-0.0224022	-0.0202661	-0.0216481	-0.0214359	-0.00597361	-0.0100292	-0.011731	-0.014633	-0.0194781	-0.0163261	-0.00493493	-0.00223899	-0.0073238	0.0122718	0.0057806	0.0148796	-0.0102886	5.12315e-05	-0.0071194	-0.000987696	-0.00514248	0.00280821	0.00329758	-0.010489	-0.00568539	0.0059658	-0.00194698	-0.00827202	0.0110846	0.00103323	-0.0046604	0.00476108	0.00497996	-0.00677212	0.00917546	-0.00410941	0.00263091
	348.3	-0.0155176	-0.0221436	-0.0161364	-0.0210496	-0.0244822	-0.0234422	-0.0216677	-0.0284051	-0.0287428	-0.018849	-0.0254219	-0.0204459	-0.019235	-0.0182471	-0.0210277	-0.00594567	-0.0109128	-0.00999082	-0.0137606	-0.0182237	-0.0165029	-0.00632293	-0.0040458	-0.00769401	0.0133868	0.00485486	0.0127956	-0.00912734	0.0003075	-0.00366542	0.00456751	-0.0084209	0.00011977	0.00207203	-0.0112656	-0.00848373	0.00564814	0.000895823	-0.00834753	0.00675716	0.00148051	-0.00654025	0.00153879	0.0045648	-0.00758834	0.00825373	0.00333188	0.00334711
	348.31	-0.0158715	-0.0202409	-0.0134507	-0.0224244	-0.0233975	-0.0289976	-0.022469	-0.027375	-0.0286233	-0.0198572	-0.028061	-0.0175724	-0.0169973	-0.0192125	-0.0207637	-0.00413203	-0.0130263	-0.0114591	-0.00960665	-0.0189232	-0.0168967	-0.00787962	-0.000761866	-0.00367314	0.0148396	0.00433936	0.0134619	-0.00827979	0.000491388	-0.00547093	0.00329502	-0.00735653	-0.000324938	0.000918824	-0.00880937	-0.00763907	0.00511334	-0.000169843	-0.0065893	0.00715854	0.00414742	-0.00639346	0.00263522	0.00340175	-0.0121923	0.00807991	0.00495875	0.00466648
	348.32	-0.0151153	-0.0163112	-0.0124775	-0.0218928	-0.0242425	-0.0265668	-0.0209779	-0.0287811	-0.0280931	-0.0201412	-0.0267912	-0.0194995	-0.0135045	-0.0201052	-0.0218263	-0.00410336	-0.0126785	-0.0104902	-0.0108566	-0.0209736	-0.0150947	-0.00936374	0.000447302	-0.00812048	0.013518	0.00420997	0.0127531	-0.0101585	0.000530519	-0.00218577	0.00443521	-0.00706415	-0.00110742	0.00118904	-0.00932061	-0.00710812	0.00503693	0.0029142	-0.00434841	0.00775303	0.00157896	-0.003641	0.00452793	0.00317964	-0.0137563	0.00580711	0.0068269	0.00345262
	348.33	-0.0147207	-0.0170615	-0.0144956	-0.0218193	-0.025087	-0.0267653	-0.0220197	-0.0283048	-0.0291066	-0.0193632	-0.0275234	-0.0196167	-0.0116037	-0.0198877	-0.0220681	-0.0064387	-0.0131747	-0.0100276	-0.00684651	-0.0211418	-0.0119656	-0.00882105	-0.00203475	-0.00798372	0.0144885	0.00186106	0.0134437	-0.00865961	-0.00225312	-0.000878917	0.00159461	-0.00792978	-0.00283084	-0.00138768	-0.00744335	-0.00696325	0.00170347	-0.00191519	-0.00357908	0.0055972	0.00135078	-0.00298748	0.00613124	0.00365722	-0.0141139	0.00478888	0.00712684	0.00426538
	348.34	-0.00858355	-0.0124793	-0.0135456	-0.0192362	-0.0224328	-0.0280008	-0.0228439	-0.0285036	-0.0264041	-0.0179092	-0.0260838	-0.020216	-0.00953348	-0.0215757	-0.0218269	-0.00397255	-0.0138876	-0.0097336	-0.00631023	-0.0189937	-0.0129136	-0.00890545	-0.00191107	-0.00859476	0.0132154	0.00262454	0.0100087	-0.0104178	0.00157383	-0.00212941	0.00150444	-0.00884361	0.00169444	-0.000538492	-0.00904025	-0.00652894	0.00305051	0.000541541	-0.00391942	0.006602	0.00261845	-0.00614587	0.00775879	0.002639	-0.0123241	0.00864416	0.00590684	-0.000446751
	348.35	-0.00816399	-0.0114915	-0.0145254	-0.0206817	-0.0225287	-0.0287775	-0.0201936	-0.0293291	-0.0290572	-0.0162859	-0.0243301	-0.0195121	-0.0117332	-0.0183416	-0.0195103	-0.00640366	-0.0139245	-0.00801575	-0.00524275	-0.019644	-0.0120277	-0.0121261	0.00168689	-0.00761336	0.0112668	0.000927226	0.0107717	-0.00935315	-0.000172387	-0.000508851	0.000521646	-0.009492	0.00330044	0.000407165	-0.0104683	-0.00336842	0.00425278	0.00176782	-0.00204001	0.00497712	0.00195604	-0.00382756	0.00405455	0.0035509	-0.0163729	0.00714341	0.00888483	0.00193426
	348.36	-0.00750278	-0.00922457	-0.0163491	-0.0262525	-0.0187156	-0.0305671	-0.0206311	-0.026873	-0.0243755	-0.017509	-0.022214	-0.0196038	-0.0120989	-0.0210904	-0.0209812	-0.00873791	-0.0156257	-0.00757623	-0.00238952	-0.0220794	-0.00899439	-0.0106419	0.00127999	-0.00680074	0.00963196	-0.0018798	0.00914627	-0.00992915	-0.00124307	0.000773981	-0.00111251	-0.00963367	-0.00112514	0.00202833	-0.00810843	-0.00450244	0.00323543	-0.00192767	0.000177303	0.00752617	0.00175206	-0.0025949	0.00913238	0.000650869	-0.0150173	0.0052084	0.0101981	0.00289185
	348.37	-0.00918144	-0.0087907	-0.0178587	-0.0268288	-0.0167116	-0.0293163	-0.0228776	-0.0278905	-0.0252182	-0.0184422	-0.0231133	-0.0200329	-0.0123677	-0.0229461	-0.0207627	-0.00687382	-0.0171093	-0.00687096	-0.00481951	-0.0214504	-0.00748081	-0.0122456	0.00157285	-0.0100171	0.00908291	0.000138523	0.00419144	-0.00640371	-0.00559492	-0.00255127	-4.44859e-05	-0.00492592	-0.000146447	0.00142984	-0.00598985	-0.0027655	0.00557163	-0.00103918	0.00140558	0.00778332	-0.00146768	-0.00536715	0.00842002	-0.00217676	-0.0126965	0.00628917	0.00880925	0.00551416
	348.38	-0.00680651	-0.0115169	-0.014398	-0.0277183	-0.0165407	-0.027269	-0.0216737	-0.029752	-0.0266394	-0.0181445	-0.0185355	-0.0187003	-0.0125637	-0.0190112	-0.0191685	-0.0116441	-0.0159144	-0.00556218	-0.0026651	-0.0175642	-0.0078971	-0.0116296	0.00068362	-0.0111102	0.00542168	-0.00278894	0.00502694	-0.00345732	-0.00755827	-0.000858216	8.26608e-05	-0.00485036	-0.00104961	-0.000592125	-0.00662166	-0.00404442	0.00759418	-0.0015259	0.00191021	0.00794404	0.000354998	-0.0026627	0.00778016	-0.000540998	-0.0124505	0.00338911	0.0102673	0.00553087
	348.39	-0.00889456	-0.0134223	-0.0126979	-0.0269909	-0.0186132	-0.0273443	-0.0218204	-0.026281	-0.0241758	-0.0188837	-0.019072	-0.0152924	-0.0152925	-0.0213245	-0.0184666	-0.0127227	-0.014888	-0.00635202	-0.00094455	-0.020602	-0.00549039	-0.0104584	0.000904295	-0.00969413	0.00728547	-0.00383447	0.00518695	-0.000583326	-0.00375545	-0.0024463	-0.000706947	-0.00680134	-0.000408694	-0.00193859	-0.00443068	-0.00409295	0.00452608	-0.0028088	0.00248735	0.00699504	0.00234658	-6.47206e-06	0.00752643	-0.00257241	-0.0113359	0.004108	0.0104949	0.00629551
	348.4	-0.00922101	-0.00833058	-0.0129035	-0.024526	-0.0196238	-0.0264783	-0.0244035	-0.0276106	-0.0259097	-0.0184404	-0.0183776	-0.0155995	-0.0165491	-0.020308	-0.0172576	-0.0141628	-0.0126307	-0.00518727	0.000197392	-0.0209132	-0.00704016	-0.00545102	-0.000756781	-0.0133686	0.00357619	-0.00299805	0.00262073	-0.00125592	-0.00468138	-0.00111507	0.00243607	-0.00619489	-0.000346818	-0.00263367	-0.00112988	-0.00614404	0.00473916	-0.000376262	0.000627884	0.00599787	0.0015878	-0.000269479	0.00324373	-0.000622964	-0.0120066	0.00832519	0.00857534	0.00590211
	348.41	-0.0109705	-0.0049996	-0.0140012	-0.0276581	-0.0208269	-0.021245	-0.0229331	-0.0266236	-0.0229867	-0.0159217	-0.0151253	-0.0164611	-0.0115566	-0.0205457	-0.0136595	-0.0148064	-0.0146192	-0.00648305	-0.000180203	-0.020428	-0.0080348	-0.00700575	-0.00188698	-0.00999801	0.00493354	-0.0052497	0.00391476	-0.00354499	-0.00601745	-0.000314582	0.00142942	-0.00609504	-0.00175665	-0.00277388	-4.25057e-07	-0.00447974	0.00724422	-0.00177982	0.00101229	0.00538681	0.00094967	-0.000918467	-0.000725218	-0.000289955	-0.0100474	0.00873044	0.00479803	0.00975495
	348.42	-0.00883535	-0.00461155	-0.01423	-0.0282565	-0.0197376	-0.021705	-0.0220895	-0.0259256	-0.0235375	-0.015405	-0.0172769	-0.0167432	-0.0125953	-0.0195043	-0.0105677	-0.0152325	-0.0143635	-0.00862288	0.000335292	-0.0219692	-0.0103562	-0.00761936	-0.00593636	-0.0102463	0.00636336	-0.00670509	0.0040025	-0.00214276	-0.00424124	-0.00192668	0.00259417	-0.00799761	-0.000319594	-0.00250398	-0.00135597	-0.00665159	0.00613034	-0.00180819	0.00262728	0.00397967	0.00212104	0.00412638	0.000565476	-0.00234542	-0.0081123	0.00607166	0.00331272	0.00704547
	348.43	-0.0111149	-0.00726291	-0.0129626	-0.024946	-0.018286	-0.0241671	-0.0221623	-0.028267	-0.0213374	-0.0137781	-0.0155679	-0.0183517	-0.0126202	-0.0200548	-0.0113356	-0.0177572	-0.0115018	-0.00849449	-0.0015373	-0.019095	-0.0104094	-0.00717121	-0.00467787	-0.0100843	0.00195473	-0.00538587	0.00761272	-0.00315318	-0.00605984	-0.00308035	0.00718489	-0.00734275	-0.00127104	-0.00426071	-0.00292863	-0.00749656	0.00723607	-0.00446633	0.000695848	0.00199359	0.000542036	0.0021264	0.00185629	-0.0026879	-0.00714214	0.00650105	0.00305786	0.00672451
	348.44	-0.0117535	-0.00926238	-0.00983692	-0.021611	-0.0184987	-0.0218759	-0.0211732	-0.0307527	-0.0208498	-0.0129711	-0.0139066	-0.0195256	-0.00854321	-0.0182164	-0.00954566	-0.0171692	-0.0144781	-0.00638738	-0.00196189	-0.0202737	-0.00694002	-0.0100523	-0.00740011	-0.0123831	0.000417224	-0.00602078	0.00437111	-0.00182338	-0.00626198	-0.00449937	0.00740881	-0.00487836	0.000262504	-0.00555908	-0.00242643	-0.00817271	0.00510887	-0.00384331	0.00199747	0.00164817	0.000555394	0.00273209	0.00109648	-0.00293385	-0.00607539	0.00842626	0.00294777	0.00700673
	348.45	-0.0103409	-0.00940364	-0.0104746	-0.0203022	-0.0180595	-0.0209112	-0.0216312	-0.0298842	-0.0182868	-0.0118499	-0.0126791	-0.0197581	-0.00847076	-0.0179218	-0.00956472	-0.0177149	-0.00987835	-0.0072957	-0.00518471	-0.0176161	-0.00735472	-0.0113167	-0.00647919	-0.0109664	-0.000420515	-0.00602831	-4.38606e-06	0.00114699	-0.00805645	-0.00379524	0.00712612	-0.00704616	0.00112051	-0.00801553	-0.00216548	-0.00605028	0.00512891	-0.00172448	0.00402302	0.000651437	-0.00220574	0.00157661	0.00424523	-0.00180458	-0.00778309	0.00912104	0.00455066	0.00613091
	348.46	-0.00776996	-0.0116675	-0.00722742	-0.0201029	-0.0171857	-0.0173887	-0.0222095	-0.0276884	-0.0200178	-0.0105354	-0.0107033	-0.0206657	-0.0103521	-0.0144179	-0.00806336	-0.0166437	-0.0137706	-0.00518787	-0.00486056	-0.0185772	-0.00545308	-0.0100477	-0.00461724	-0.0090911	0.000816708	-0.00678366	0.00268915	0.00143933	-0.00644912	-0.00272918	0.00708473	-0.00909328	0.0023404	-0.00919333	-0.00564408	-0.00286636	0.00336361	-0.00307984	0.00252627	0.00182615	0.00171612	0.00317156	0.00440245	-0.00294316	-0.00616128	0.0121561	0.00740812	0.00687158
	348.47	-0.00862454	-0.0101913	-0.00477602	-0.0172733	-0.0184346	-0.0178949	-0.0199405	-0.0249129	-0.018998	-0.00697656	-0.00964387	-0.0189189	-0.00748013	-0.0160042	-0.00972208	-0.0164406	-0.0158771	-0.00172861	-0.00446361	-0.0200448	-0.0062051	-0.0112394	-0.00393739	-0.0115102	-0.00395341	-0.00891412	0.00277708	-0.000126082	-0.00911214	-0.0014942	0.0110242	-0.00998228	-0.00080657	-0.00617319	-0.00579325	-0.00327731	0.00104339	-0.00622056	0.00428671	0.00046769	0.00431106	0.00619	0.00277444	-0.00244113	0.000816646	0.0117893	0.00515082	0.00336604
	348.48	-0.00856194	-0.0104518	-0.00521934	-0.0185208	-0.0195624	-0.0141061	-0.0187809	-0.025949	-0.0206556	-0.00310369	-0.00571293	-0.016665	-0.00933648	-0.0168423	-0.012852	-0.0182639	-0.0165355	-0.00410755	-0.00194313	-0.0168798	-0.00217989	-0.00808808	-0.00518753	-0.0144117	-0.00674507	-0.0118165	0.00187588	-9.91785e-05	-0.0116787	-0.00305783	0.0153257	-0.00898938	-0.00202345	-0.00517968	-0.00270949	-0.00226489	0.00181133	-0.00342623	0.00763962	0.00082228	0.00121223	0.00387657	0.00353504	-0.0020597	-0.000335904	0.0126289	0.002218	0.00417912
	348.49	-0.00929512	-0.00945715	-1.66724e-05	-0.0159799	-0.0198936	-0.0166622	-0.0174279	-0.0250061	-0.0182838	-0.00316295	-0.0010095	-0.0168957	-0.00600525	-0.0153397	-0.01188	-0.0188322	-0.0140089	-0.00349448	-0.00328243	-0.0136904	-0.00348636	-0.00913459	-0.00260151	-0.0160103	-0.00623132	-0.0114135	0.00102296	-0.00110973	-0.00927517	0.000565718	0.0162012	-0.007152	-0.00145499	-0.00507888	-0.00116979	-0.00137316	0.00134883	-0.00478162	0.00609503	0.00190074	0.00636461	0.00409644	0.00598459	-0.00394612	0.00162391	0.0116348	0.00239747	0.00315863
	348.5	-0.0080737	-0.00846203	-0.00267874	-0.0132699	-0.018801	-0.01736	-0.0213823	-0.0236044	-0.0198681	-0.00165355	-0.00236131	-0.0167399	-0.0053516	-0.0141504	-0.0119692	-0.0192312	-0.0147388	-0.0048594	-0.00744409	-0.0125998	0.000129152	-0.00851618	-0.00387559	-0.013821	-0.008492	-0.0154014	-0.00139812	-0.000841601	-0.00790911	-0.00394124	0.0124445	-0.00410826	0.00249114	-0.00618442	-0.00170494	0.00140035	0.000500298	-0.00456883	0.00710797	-6.06142e-05	0.00411025	0.0030859	0.00587688	-0.00469859	0.00213624	0.00750436	0.000815739	0.00652914
	348.51	-0.00798584	-0.00823847	-5.67159e-05	-0.0155535	-0.0173219	-0.0157173	-0.0183156	-0.0249284	-0.0206076	0.000604202	-0.00158955	-0.0139298	-0.00411849	-0.0115372	-0.0156767	-0.0170484	-0.0163369	-0.00364244	-0.00383667	-0.00984415	-0.00187653	-0.00596748	-0.00461879	-0.014406	-0.00590319	-0.0174591	-0.00309538	-0.000115099	-0.0106204	-0.00675933	0.0142611	-0.00405612	-0.0039129	-0.00217523	-0.00100964	0.00480108	0.000930458	-0.00667216	0.00891721	0.0015488	0.0034	0.00386075	0.00461122	9.80141e-05	0.000646159	0.0109496	0.00101936	0.0032167
	348.52	-0.00990007	-0.00917249	-0.0011497	-0.0160514	-0.0167592	-0.0149426	-0.0189639	-0.026469	-0.0210088	-0.0020111	0.00164354	-0.0154861	-0.00404301	-0.0139177	-0.0141726	-0.0154442	-0.0167764	-0.00447587	-0.00609152	-0.0101523	-0.00236202	-0.00575883	-0.0049035	-0.0128197	-0.00524439	-0.0158495	-0.00416532	0.00184182	-0.00951971	-0.00511403	0.0145336	-0.00229096	-0.00435777	-0.00120597	-0.000338459	0.00846713	-0.000593615	-0.00395026	0.0100269	-0.00169108	0.00249676	0.00306744	0.00544465	-0.00260863	0.00557375	0.00848383	-0.000393467	0.00226865
	348.53	-0.0103664	-0.00636644	0.000122114	-0.0123751	-0.0154965	-0.0172556	-0.0214455	-0.0255482	-0.0185867	-0.000186723	0.00176479	-0.0138332	-0.00292966	-0.0160083	-0.0147428	-0.0180618	-0.0161298	-0.00769743	-0.00723614	-0.0048147	-0.00236477	-0.00470557	-0.00690107	-0.0115227	-0.00492324	-0.0160735	-0.000458217	0.00254416	-0.00844317	-0.00742539	0.0132621	-6.73516e-05	-0.00169035	-0.00383156	-0.000825321	0.00723549	0.00203203	-0.00436478	0.0121983	-0.00181859	-0.00159112	0.00273255	0.00707437	0.000619811	0.0034083	0.00729679	0.00048571	0.000862221
	348.54	-0.0116284	-0.00558651	0.000188055	-0.0133547	-0.0170319	-0.0140916	-0.0197528	-0.0277392	-0.0214478	-0.00190846	0.00053542	-0.0137239	-0.00548308	-0.0187259	-0.014999	-0.018001	-0.0133597	-0.00799935	-0.00734292	-0.00644931	-0.00323584	-0.00348322	-0.00831952	-0.0114319	-0.00617021	-0.0184686	-0.000273513	0.00158176	-0.00886245	-0.00647967	0.0121595	0.00160141	-0.00162858	-0.00177669	0.000256036	0.00894718	0.00169013	-0.00424853	0.0126569	-0.000546683	-0.00215654	0.00278373	0.00981401	-0.00293121	0.00365555	0.00591675	0.00281247	0.00242335
	348.55	-0.0111771	-0.00721872	0.00172613	-0.00837477	-0.0169746	-0.014353	-0.0191695	-0.0253699	-0.0189042	0.00138851	0.000754081	-0.0143138	-0.00757766	-0.01628	-0.0162438	-0.018929	-0.0146182	-0.00571941	-0.00433699	-0.0030654	-0.00516823	-0.000957864	-0.00739762	-0.0127162	-0.0102157	-0.0137947	-0.000498918	-7.94586e-06	-0.00908872	-0.00493076	0.0125046	-0.00276134	-0.00200109	-0.00295476	0.00145804	0.00638846	0.00212027	0.000282806	0.0132604	-0.000698144	-0.00313208	0.00179752	0.0100929	-0.00305627	0.00407177	0.00366816	0.00255774	0.00359847
	348.56	-0.0093503	-0.00515913	0.00594266	-0.00756827	-0.015783	-0.0145417	-0.0195508	-0.026064	-0.020172	-0.00115262	-0.000305499	-0.0128525	-0.00795885	-0.0142921	-0.0162336	-0.0187951	-0.0136326	-0.0048143	-0.00164428	-0.00141833	-0.00345733	0.0013023	-0.00662038	-0.0137109	-0.011173	-0.014525	0.000144261	-0.00101864	-0.00791568	-0.00289929	0.0140559	-0.000971844	-0.000733022	-0.00490491	0.00266005	0.00298525	0.000813318	-0.00266501	0.0124888	0.00233515	-0.00746114	0.0017764	0.0116988	-0.00103407	0.00188243	0.000912931	0.00208587	0.00445998
	348.57	-0.00711292	-0.00768304	0.00620291	-0.00637535	-0.016883	-0.0150918	-0.0191115	-0.0201712	-0.0220908	-0.00241462	-0.00273982	-0.00941239	-0.0073263	-0.0110733	-0.0137862	-0.0163929	-0.0130325	-0.00410184	-0.003125	-0.00153222	-0.00526864	0.00160844	-0.00374406	-0.0122687	-0.00930732	-0.0150622	0.00139063	-0.00270489	-0.00577758	-0.000481758	0.0158728	-0.00234283	-0.00197409	-0.00526276	0.000363766	0.00800205	0.00138821	-0.00491317	0.0132615	0.000326137	-0.00621702	0.00313051	0.0130154	-0.000411174	0.00225055	-0.000539479	0.000359453	0.00322252
	348.58	-0.00704653	-0.00656339	0.00318243	-0.00675024	-0.016173	-0.0133012	-0.0187442	-0.0169076	-0.0170848	-0.00280762	-0.00657302	-0.00787783	-0.00596953	-0.00898812	-0.013944	-0.01773	-0.0133729	-0.00505374	-0.000817482	0.0023591	-0.00177195	0.00167351	-0.00245997	-0.0102473	-0.0105056	-0.00913345	0.00114122	-0.00229217	-0.00561783	-0.00240692	0.0171589	-0.00149415	-0.00270852	-0.00417306	0.00262736	0.00978586	0.00485824	-0.00354241	0.014758	-0.00175517	-0.0070236	0.00344724	0.0125467	-0.00246627	0.00252226	-0.00167825	0.00172121	0.00627956
	348.59	-0.00835495	-0.0087003	0.00464986	-0.0044226	-0.0159934	-0.0139952	-0.0174597	-0.0180104	-0.018882	-0.00411698	-0.0039158	-0.00759739	-0.00536024	-0.00687839	-0.0126537	-0.0186083	-0.0151604	-0.00347202	0.00175585	0.00111178	0.00059104	2.58104e-05	-0.00486711	-0.0123756	-0.00832614	-0.00901904	-0.00255822	-0.00477463	-0.00538571	0.000107187	0.0200856	-0.0023825	-0.00279154	-0.00641282	6.57116e-05	0.011642	0.00282749	0.000506353	0.0144935	-0.00180978	-0.00563466	0.00482555	0.0142494	-0.00428008	0.00402448	-0.00276875	0.00231093	0.00451137
	348.6	-0.0058993	-0.00854473	0.00575584	-0.000478095	-0.0153309	-0.0134101	-0.0163437	-0.0173756	-0.015202	-0.0028685	-0.00275396	-0.00536227	-0.00595684	-0.00686725	-0.0131242	-0.0151676	-0.0154275	-0.00587077	0.000855409	-0.00259616	-0.00305319	0.000260157	-0.00232826	-0.0116569	-0.010248	-0.00938705	-0.00177013	-0.00450672	-0.0104372	0.00365876	0.0188385	-0.00312605	-0.00468404	-0.0107757	0.00143666	0.0114232	0.00460868	0.00132219	0.0158697	0.00185114	-0.00578978	0.00398429	0.0157593	-0.00457391	0.00417571	-0.00665791	-0.000115122	0.00293621
	348.61	-0.00624192	-0.00778552	0.00695876	0.000233887	-0.0135099	-0.01309	-0.0156133	-0.0156786	-0.0141031	-0.000606274	-0.00480045	-0.00488793	-0.00927927	-0.0102093	-0.0120742	-0.0126916	-0.0125096	-0.00602542	-0.000889029	-0.00323981	-0.00192019	0.00237655	-0.00697894	-0.0114447	-0.00937116	-0.00760774	-0.00580726	-0.00961898	-0.00832327	0.000985792	0.0171331	-0.000467732	-0.00797588	-0.0118575	0.00454471	0.0113008	0.00313282	-0.00128792	0.0166912	-0.0024254	-0.00336337	0.00449414	0.0165214	-0.00619466	0.00355497	-0.00777253	0.00346628	0.00512477
	348.62	-0.00233793	-0.00552999	0.00948905	0.000560246	-0.0119056	-0.00927109	-0.0170056	-0.0134022	-0.0135827	-0.00157652	-0.00716014	-0.00634324	-0.00729348	-0.00824311	-0.0109514	-0.0111803	-0.0144405	-0.00265728	-0.000702948	-0.00405209	-0.00160725	0.000705313	-0.00494655	-0.0100261	-0.011896	-0.00423599	-0.00429531	-0.00826543	-0.00869431	-7.0679e-05	0.0148004	0.000984323	-0.00805892	-0.0109609	0.00367193	0.0116368	8.87464e-05	-0.000134342	0.0170302	-0.00255213	-0.00277052	0.00471452	0.010673	-0.00726049	0.00310321	-0.00809099	0.00354938	0.00526262
	348.63	0.00163881	-0.00614499	0.00673613	0.00368565	-0.011459	-0.00962562	-0.0145373	-0.0149372	-0.0130136	-0.00199142	-0.00833719	-0.00603688	-0.00844368	-0.00721747	-0.0140744	-0.012612	-0.01502	-0.00406578	-0.00044407	-0.0026445	-0.00414099	0.00171229	-0.00807708	-0.0109235	-0.0125871	-0.00443484	-0.00210778	-0.00963816	-0.00691811	0.00379464	0.014615	0.00209866	-0.0111819	-0.00938884	0.00139985	0.0134444	0.000735988	0.00140524	0.0183827	-0.00354733	-0.00401125	0.00589998	0.00919159	-0.00663745	0.00101093	-0.00959163	0.00329472	0.00433893
	348.64	0.00327568	-0.00475703	0.00931554	0.00222746	-0.0105535	-0.0114032	-0.0136127	-0.0156031	-0.00810122	-0.00315378	-0.00932077	-0.00334157	-0.00812175	-0.0105824	-0.0150497	-0.0100626	-0.0160574	-0.00716275	-0.00189774	-0.00278073	-0.00119784	0.00078936	-0.00792635	-0.011459	-0.0133505	-0.00439233	-0.00493849	-0.00987698	-0.00497303	0.000784018	0.0102317	0.000679801	-0.0124471	-0.010905	0.000309966	0.0192328	0.0018175	0.00258292	0.0204109	-0.00352913	-0.0048418	0.00638582	0.00896484	-0.00456681	-0.000333344	-0.0102478	0.003981	0.00343939
	348.65	0.006071	-0.0022829	0.0063946	0.00289278	-0.0106368	-0.0118051	-0.0136287	-0.0164133	-0.00849619	-0.0024821	-0.0098455	-0.000187422	-0.00951234	-0.00755351	-0.0129604	-0.00850193	-0.0147059	-0.00758135	-0.00202405	-0.00337511	-0.00088423	-0.000109247	-0.00644857	-0.0100883	-0.0127145	-0.00365007	-0.00407783	-0.00763082	-0.00312445	0.000644454	0.0138101	0.00300056	-0.0144362	-0.00730635	0.00293554	0.0174937	0.00200633	0.00465326	0.0188444	-0.00278707	-0.00762656	0.00675107	0.0056018	-0.0047399	0.00114523	-0.0133891	0.00490855	0.00492837
	348.66	0.00756387	-0.00173839	0.00550071	0.00215917	-0.00951341	-0.0118929	-0.00657527	-0.0153411	-0.00635742	-0.00463274	-0.0114555	-0.00176157	-0.00875527	-0.00573052	-0.0114739	-0.00667554	-0.0151633	-0.00319847	-0.00236707	-0.00638186	-0.00201797	0.00130846	-0.010182	-0.0116127	-0.0117406	-0.00351087	-0.00314476	-0.009269	-0.000889854	7.06533e-05	0.0123702	0.00182307	-0.0150742	-0.00766448	0.00336563	0.0220997	-4.85813e-05	0.00508301	0.0203179	-0.00354074	-0.00816755	0.00943248	0.00735363	-0.00327237	0.000211258	-0.0150103	0.00421965	0.00764782
	348.67	0.00681338	-0.00577737	0.00578943	0.00255989	-0.00590457	-0.00978486	-0.01033	-0.0152094	-0.00665492	-0.00644517	-0.0115692	-0.00147755	-0.00751524	-0.00566835	-0.011169	-0.0104219	-0.0151379	-0.00455728	-0.00198589	-0.00540753	-0.00194516	0.00120642	-0.00836622	-0.0115446	-0.0149405	-0.00387823	-0.00172912	-0.00917012	0.000427945	-0.00038248	0.0124745	-0.000753692	-0.0166048	-0.00686457	0.00119011	0.019492	0.00100879	0.00203855	0.016894	-0.0033534	-0.00969769	0.0104251	0.00891257	-0.00291463	-0.000143603	-0.0137847	0.00570212	0.00778577
	348.68	0.00741434	-0.00571441	0.00615097	0.00332291	-0.00639677	-0.00813476	-0.00846294	-0.0157044	-0.0057215	-0.00825716	-0.0138779	0.00394582	-0.00432055	-0.00179383	-0.0106466	-0.0073885	-0.0170903	-0.00480592	-0.00158017	-0.0028406	-0.000834705	0.00194899	-0.0128956	-0.0111628	-0.0128083	-0.00151922	-0.00168865	-0.011315	0.00102195	0.00189069	0.0110107	0.00267704	-0.0156987	-0.00823606	0.00128246	0.0209374	0.000136054	0.00162385	0.0176199	0.000742473	-0.011831	0.0121174	0.00762472	-0.002774	-0.00184946	-0.0152129	0.00484436	0.00666918
	348.69	0.00770204	-0.00159774	0.0062958	0.0037003	-0.00606826	-0.00887272	-0.00635422	-0.0131589	-0.00283338	-0.0135911	-0.0186229	0.00572657	-0.00472024	-0.00221338	-0.00918279	-0.00609178	-0.0177636	-0.00570561	-0.00216321	-0.00292731	-0.00416325	0.00384981	-0.0112003	-0.0112392	-0.00990406	-0.00174163	0.00257396	-0.00829688	0.00176072	0.000810348	0.0133105	0.00166859	-0.0146479	-0.00825652	0.00272589	0.0198012	-0.000157656	-0.00361611	0.0171155	-0.00326799	-0.00865643	0.0112524	0.00737442	-0.00309175	0.00303124	-0.0177269	0.00502404	0.00837539
	348.7	0.00724221	-0.00582827	0.00639282	0.00521203	-0.00520856	-0.00507452	-0.00286991	-0.0130498	-0.00255041	-0.0144372	-0.0197244	0.004878	-0.00526426	-0.00294618	-0.00832167	-0.00315412	-0.0164581	-0.00305838	-0.00110524	-0.00424421	-0.00575448	0.00490642	-0.00933599	-0.0127632	-0.00760282	0.000472801	0.00259039	-0.00646097	0.00204109	-0.00203118	0.0165514	0.00430327	-0.0121495	-0.0100865	0.00219099	0.0167831	0.000827322	-0.00217312	0.0148259	-0.00493812	-0.00803925	0.00973595	0.00550777	-0.00603923	0.00202521	-0.0157533	0.00433518	0.00860991
	348.71	0.00639673	-0.00265156	0.00612838	0.00387725	-0.00784675	-0.00672843	-0.00172545	-0.014653	-0.00204983	-0.0123152	-0.0174719	0.00866212	-0.00573546	-0.00174848	-0.00770134	-0.00306299	-0.0178302	-0.00224438	-0.00472735	-0.00435453	-0.00418494	0.00463627	-0.00952234	-0.0124775	-0.0142764	0.00140864	-0.0007467	-0.0069412	0.000656741	-0.00137436	0.0116858	0.00529741	-0.0130529	-0.00952795	0.002211	0.0224262	0.000967877	-0.00241897	0.0161554	-0.00619802	-0.0103655	0.00674788	0.00752556	-0.0056814	0.00282873	-0.0136108	0.00410473	0.0118361
	348.72	0.00627542	-0.00285203	0.00555073	0.00386981	-0.00635893	-0.00348428	-0.0019558	-0.012275	-0.00106624	-0.0153076	-0.018862	0.00858649	-0.00401074	-0.000646891	-0.00997569	-0.00222358	-0.0179714	-0.00396329	-0.00294476	-0.00552616	-0.00394213	0.00661006	-0.00601727	-0.0111061	-0.0118061	-4.39311e-05	-0.00193651	-0.00534659	0.00250531	-0.00267173	0.012104	0.00660524	-0.0130636	-0.0100069	0.00396811	0.019987	-0.000580412	-0.00017983	0.012901	-0.00154689	-0.00950697	0.00720991	0.00447696	-0.0059267	0.0039701	-0.0170898	0.00235433	0.010406
	348.73	0.00834998	-0.00215934	0.00514239	0.00608239	-0.00701794	-0.00344849	0.000516377	-0.0117541	-0.00152975	-0.0156457	-0.0198415	0.00814941	-0.000693256	0.000189709	-0.00879953	-0.0031209	-0.0183052	0.000808135	-0.00347787	-0.00254782	-0.00476063	0.00687109	-0.00839891	-0.0120266	-0.0102042	0.00407676	0.00116819	-0.00469293	0.00358185	-0.00440333	0.00856549	0.00311201	-0.0132915	-0.00894179	0.00661791	0.0204429	-0.000681129	-0.00134251	0.0178256	-0.00169681	-0.0112782	0.00663454	0.00432361	-0.00590658	0.000648188	-0.0158159	0.000772831	0.0110507
	348.74	0.00724025	-0.00262423	0.0100181	0.00593099	-0.00644608	1.36639e-05	0.00530507	-0.00821695	-6.26749e-05	-0.0146322	-0.0183356	0.0108492	-0.00241773	0.00447676	-0.00945649	-0.00454863	-0.0157916	0.00497676	-0.00492736	2.06374e-05	-0.00391421	0.00705993	-0.00952589	-0.00848354	-0.011232	0.00233487	-0.00139675	-0.0038704	0.00711926	-0.00746185	0.0123373	0.00726685	-0.0114204	-0.00765958	0.0055764	0.0214295	0.00160665	-0.000768102	0.0172012	-0.00216028	-0.0103473	0.00690363	0.00506306	-0.00296717	-0.00284253	-0.0168098	5.98857e-05	0.0134808
	348.75	0.00663755	-0.00320926	0.0105516	0.00290897	-0.00498114	0.00417591	0.00456924	-0.00868425	0.00434828	-0.0186124	-0.0219198	0.0117158	-0.00252531	0.00524178	-0.00924445	-0.00250181	-0.0145804	0.00593695	-0.00321589	0.00326488	-0.00630047	0.00903432	-0.00947058	-0.00788382	-0.0122356	0.00286093	6.74446e-05	-0.0070046	0.00969161	-0.0080112	0.0127797	0.00927451	-0.00884969	-0.00669104	0.00549995	0.016867	0.00114403	-0.000362595	0.01677	0.000367985	-0.0129629	0.00782417	0.00532009	-0.00572153	-0.00249709	-0.0176831	0.00118055	0.013643
	348.76	0.00767582	-0.00232209	0.00809385	0.00355453	-0.0009584	0.00365808	0.00332715	-0.00748632	0.00282466	-0.0193834	-0.0212815	0.0113766	-0.00371814	0.00943312	-0.00702945	0.000510415	-0.0161916	0.0054258	-0.000563087	0.0046034	-0.00361999	0.00833088	-0.00562735	-0.00713924	-0.0122981	0.00582385	-0.00522368	-0.0101147	0.00934469	-0.00759546	0.0113644	0.00971401	-0.0116591	-0.00509525	0.00624381	0.0176604	0.00186359	0.00165936	0.0160253	-0.000963862	-0.0131418	0.00712829	0.00868953	-0.00531532	-0.00147603	-0.0178568	0.002832	0.016797
	348.77	0.00835257	-0.00466737	0.00952085	0.00649249	-0.000771317	0.00432287	0.00355716	-0.00819385	0.00231482	-0.0198885	-0.0197743	0.0114962	-0.00162936	0.00836534	-0.00561016	-0.00262919	-0.0126151	0.00305728	-0.00133579	0.00529077	-0.0040757	0.00811016	-0.00545122	-0.00714246	-0.0113231	0.00704976	-0.0072336	-0.00666247	0.0103971	-0.00686604	0.0112279	0.00680002	-0.0115493	-0.00514008	0.00742195	0.0164031	0.00439262	0.00216135	0.0155944	4.46242e-05	-0.00740965	0.0077594	0.00771635	-0.00657381	-0.00207135	-0.016993	0.00462821	0.0177072
	348.78	0.00977762	-0.000859953	0.0054475	0.00588428	0.000887884	0.0060979	0.00651382	-0.00757392	0.00523138	-0.0182701	-0.0194487	0.0160796	-0.0038105	0.0111582	-0.00457643	0.000432022	-0.0115956	0.00418743	0.000256296	0.00728121	-0.00409691	0.00735887	-0.0068432	-0.00398504	-0.0126158	0.00415018	-0.00654133	-0.00784251	0.0103397	-0.0097314	0.00957149	0.0084942	-0.013273	-0.00885213	0.00638049	0.0155317	0.00349571	0.00239794	0.0157668	-0.000273748	-0.00594785	0.00566427	0.00717756	-0.00631232	-0.00102601	-0.0204237	0.00591779	0.015867
	348.79	0.00876629	-0.00055036	0.00648935	0.00725482	0.00109993	0.00283097	0.00556242	-0.00261076	0.00875159	-0.0139491	-0.0153107	0.0179855	-0.00258941	0.0119971	-0.00289082	0.000236551	-0.0105515	0.00430464	-0.000684456	0.0096338	-0.00042658	0.00590811	-0.00664274	-0.00270935	-0.0109409	0.00720988	-0.00666933	-0.00750262	0.010041	-0.0116799	0.00832524	0.00642474	-0.0112331	-0.00834211	0.00627997	0.0142742	0.00650726	0.00362369	0.0167355	-0.000857424	-0.00327972	0.00467899	0.00675951	-0.00771551	-0.00022185	-0.0193669	0.00308178	0.0163913
	348.8	0.00753821	-0.00270116	0.00560153	0.0108213	-0.000231695	0.00190472	0.00465966	-0.000831747	0.00626483	-0.0155627	-0.0131989	0.0201572	-0.00448017	0.0118474	0.00106313	-0.00251594	-0.00897622	0.00485648	-0.000756246	0.0118419	0.00256844	0.00720794	-0.00410194	-0.00411157	-0.0112926	0.00460001	-0.00547034	-0.00646308	0.0069437	-0.00817588	0.00787521	0.00988024	-0.00986868	-0.00778387	0.00854383	0.0100491	0.00674427	0.00658652	0.0128549	-0.00158577	-0.00575045	0.00526196	0.00793392	-0.00424518	0.0016922	-0.0175139	0.00343045	0.0162641
	348.81	0.00669652	0.000335677	0.00736804	0.0112999	0.0018389	0.00254711	0.00648357	0.000103356	0.00732512	-0.0113856	-0.01707	0.0162495	-0.00381311	0.0133627	-0.00265461	0.000739375	-0.00851029	0.0057947	0.000426948	0.0118547	0.00126922	0.00819432	-0.00156105	-0.000784934	-0.00833878	0.00317241	-0.00673219	-0.00993518	0.00980557	-0.013502	0.00732871	0.0121536	-0.00792526	-0.00848023	0.00477614	0.0108664	0.00712605	0.00322826	0.0133173	0.00316263	-0.00718373	0.00389074	0.00879479	-0.00564833	-0.00124305	-0.0155644	0.00554035	0.0178741
	348.82	0.00768881	0.00103275	0.0113546	0.0110311	0.00390992	0.00294866	0.00594349	0.00289669	0.00681767	-0.0113818	-0.0197343	0.0172158	-0.00295261	0.0130207	-0.00248756	-0.000323548	-0.00608969	0.00461017	0.000597257	0.0104203	0.000307992	0.0091809	-0.000322868	-0.00175267	-0.0104755	0.00514671	-0.00647405	-0.0082684	0.00991705	-0.0153057	0.00560007	0.00974654	-0.00824972	-0.0101176	0.00588197	0.00912615	0.00338222	0.000231879	0.0113912	0.0033995	-0.0059631	0.00148213	0.0105002	-0.00384266	-2.85049e-05	-0.0136391	0.00709535	0.0166371
	348.83	0.00730628	-0.000658183	0.0132667	0.00919441	0.00378586	0.0034954	0.00622409	0.00228874	0.00956775	-0.00857899	-0.0159081	0.0189063	-0.00718232	0.0159361	-0.00224766	-0.000565814	-0.0021487	0.00530784	-0.000341825	0.0135459	0.00185612	0.00768267	0.00144618	-0.00424024	-0.010851	0.00685572	-0.0049613	-0.00858	0.00889459	-0.0177848	0.0037991	0.0104759	-0.00611331	-0.00968004	0.005878	0.00632432	0.00364335	-0.0025715	0.00794533	0.00168223	-0.00573161	-0.000178532	0.0147872	-0.00317091	-0.00202267	-0.0120515	0.00425939	0.0159793
	348.84	0.00841996	0.000208751	0.013394	0.0113149	0.00399998	0.00165406	0.00778378	0.000571489	0.00802384	-0.00744042	-0.0121057	0.0152171	-0.0061762	0.0159568	-0.00386502	0.000422724	0.00210638	0.00723632	-0.00169064	0.0155138	0.0010401	0.00941756	0.00145412	-0.00272275	-0.011347	0.00796166	-0.00451007	-0.013355	0.0106708	-0.0150527	0.00204642	0.00741757	-0.00416992	-0.0105212	0.00387156	0.00677948	0.00636536	-0.00407208	0.0081668	-0.000613977	-0.00656166	-0.000391576	0.0135253	-0.000955047	0.000325971	-0.0114772	0.00735849	0.0154179
	348.85	0.00700076	0.000473017	0.0173094	0.0114573	0.00397326	0.00328734	0.00591793	0.00343874	0.00937556	-0.00753184	-0.0124284	0.0140858	-0.00666548	0.0206101	-0.000801418	0.0024008	0.00254995	0.00969593	-0.00171208	0.0174819	0.0053632	0.00726831	0.00213768	0.000580192	-0.0106606	0.00626905	-0.00538575	-0.0102648	0.00935879	-0.0142506	0.00147598	0.0096429	-0.00208177	-0.00846734	0.00500155	0.00477369	0.00744678	-0.00439048	0.00575863	0.0023253	-0.00577522	0.000167459	0.0151105	0.00220176	0.00151663	-0.00849023	0.00773134	0.0169797
	348.86	0.0094904	-1.01432e-05	0.0164001	0.0130961	0.00199273	0.00233954	0.00496927	0.00372499	0.014781	-0.00480004	-0.0119786	0.0166944	-0.00322174	0.0204868	0.00018779	0.0035107	0.00499644	0.0111667	-0.00216739	0.0179785	0.00802182	0.00840044	0.00824976	0.0020979	-0.0109151	0.00735106	-0.00551348	-0.00941841	0.00901187	-0.0160541	-0.00085564	0.00991406	-0.00433636	-0.009574	0.00159582	0.00771372	0.00654983	-0.00767642	0.00501532	-0.000935795	-0.00817343	-2.13807e-05	0.0147415	0.00120887	0.000149989	-0.00748165	0.00697026	0.0180831
	348.87	0.0127283	-0.00169913	0.0157325	0.015845	0.00259413	0.0023331	0.00754343	0.0057971	0.0176536	-0.00320172	-0.00699255	0.0173734	-0.0033	0.019037	0.00168412	0.00594791	0.00819129	0.0111662	-0.000740424	0.0178964	0.00790614	0.00767504	0.00999507	-0.00101653	-0.00805726	0.00565863	-0.00279427	-0.0110088	0.00830305	-0.0171097	-0.00330785	0.0096545	-0.00287551	-0.00778554	0.00241219	0.00985751	0.00357803	-0.00924941	0.00323472	-0.00422093	-0.00572223	0.000151712	0.0174849	0.00265276	0.000255128	-0.00780001	0.00555778	0.0173771
	348.88	0.0119858	-0.0013369	0.01673	0.0145411	0.0037991	0.0036299	0.00659555	0.0110544	0.0193204	-0.00162709	-0.00798942	0.0204414	-0.00569395	0.0208205	0.000334009	0.00628649	0.00588579	0.0110695	0.000156179	0.0178145	0.0143048	0.0072876	0.0107754	-0.00092205	-0.00691224	0.00427995	-0.000485169	-0.0110068	0.00621903	-0.0170313	0.000536947	0.00862295	-0.00278987	-0.0066244	0.00185338	0.00992639	0.00297059	-0.00611779	0.00275707	-0.00342863	-0.00495984	-0.00266681	0.0139797	0.000839631	-0.001425	-0.00642953	0.00424182	0.0155613
	348.89	0.0116779	0.00136607	0.0183552	0.0127551	0.00580065	0.00451698	0.00767467	0.0114628	0.0211566	-0.00116182	-0.00633194	0.0211454	-0.00499931	0.0242932	-0.00198068	0.00636005	0.00461816	0.0110455	0.00216301	0.0179018	0.0141654	0.00697273	0.0136549	-0.000851592	-0.00383701	0.00712345	-0.00222924	-0.0126455	0.006427	-0.0172182	0.0022828	0.00988345	-0.00176331	-0.00835844	0.000257148	0.0114669	0.00335233	-0.00402361	0.00208655	-0.00246737	-0.00559675	-0.00690875	0.0139006	0.00288672	-0.000668287	-0.0084126	0.00627942	0.0199459
	348.9	0.0161957	0.00344225	0.0223211	0.0154087	0.00500397	0.00803426	0.00774088	0.0146221	0.0224866	-0.00113037	-0.00527717	0.0236111	-0.00541404	0.0266083	0.0029671	0.00571019	0.00289258	0.0127108	0.00129923	0.0172896	0.0174281	0.00656156	0.0133739	0.000618298	-0.00327081	0.00687889	-0.00112638	-0.00733584	0.00598357	-0.0200831	0.00308777	0.00776633	-0.000543749	-0.00678721	0.000663411	0.00649325	0.000790656	-0.00171231	0.00185044	-0.00140952	-0.0046413	-0.00905166	0.0137733	0.00133903	0.000136754	-0.00950299	0.00889606	0.0169238
	348.91	0.0168777	0.0039507	0.024671	0.015457	0.00647558	0.00747463	0.00631165	0.0124259	0.024951	-0.000857213	-0.0034499	0.0240747	-0.0039465	0.0283206	0.00251106	0.0050607	0.00208423	0.010299	0.00656394	0.0196935	0.0209081	0.00525791	0.0189074	-0.00184428	-0.00120868	0.0077201	-0.00354591	-0.00723745	0.0054195	-0.0220795	0.00111827	0.00842378	-0.00296726	-0.00791816	-0.000257258	0.00376328	0.0020168	-0.00275457	-0.00260762	-0.00206454	-0.00414423	-0.010133	0.0136944	0.00324141	-0.00183264	-0.00866328	0.00714586	0.0148668
	348.92	0.0187665	-0.000462114	0.0250671	0.0111631	0.00717557	0.00915917	0.00618563	0.0100131	0.0252445	-7.69583e-05	-0.00454146	0.0297742	-0.00214075	0.0256423	0.00384083	0.00906793	0.000697297	0.00972126	0.0100437	0.0189371	0.0268975	0.00612583	0.0189644	-0.000977335	-0.000594027	0.00530436	-0.00186394	-0.00820065	0.00721981	-0.0199743	0.00103065	0.0101187	-0.00157883	-0.0113411	0.000872818	0.00388014	0.000757939	-0.00362796	-0.00450817	-0.00320201	-0.00449154	-0.0102733	0.0144841	0.0029242	0.000854405	-0.00784769	0.00510615	0.0167906
	348.93	0.0200766	0.00226693	0.0274902	0.0106091	0.00999908	0.012726	0.00671141	0.0100376	0.0263346	0.00490171	-0.00211014	0.0281157	-0.00359161	0.027669	0.00348222	0.00735761	0.00522174	0.0118219	0.0107977	0.0199664	0.0247325	0.0077901	0.0212652	-0.00474252	-0.0024884	0.00349188	-0.00384913	-0.0040491	0.00728302	-0.0205471	0.00393474	0.00742272	0.00294601	-0.0117725	0.00132737	0.00346616	0.0020082	-0.00315029	-0.00319978	-0.00318133	-0.00669656	-0.0106549	0.0140436	0.00521265	0.00361391	-0.00688733	0.00603398	0.0173634
	348.94	0.0216766	0.00239083	0.0273805	0.0129989	0.00990373	0.0117816	0.00998797	0.0105451	0.0317921	0.00228106	0.00133494	0.0284118	-0.000409804	0.0263668	0.00703254	0.00904945	0.00260525	0.0137539	0.0110212	0.0194759	0.0241841	0.00832064	0.0211293	0.000660386	-0.00218718	0.00319944	-0.00366291	-0.00329937	0.00828716	-0.0247871	0.00268916	0.00518518	0.00143927	-0.00892268	-0.000389429	0.00326924	-0.000529362	-0.00197297	-0.0051483	-0.00641761	-0.00521023	-0.0150173	0.0136031	0.00923821	0.00217553	-0.00488955	0.00500759	0.0182016
	348.95	0.0193444	0.00454182	0.0256307	0.0130006	0.00922977	0.012237	0.0122516	0.0144066	0.0321354	0.00299028	0.000799643	0.0282741	-0.000629364	0.0237138	0.00592696	0.0129854	0.00865053	0.0164825	0.0139715	0.0196129	0.0282682	0.0075003	0.0236234	0.00237208	-0.00145158	0.00669492	-0.00511724	-0.00397311	0.0105941	-0.0193765	0.0059311	0.00297182	0.00070457	-0.00781	0.000185779	0.00167294	0.000962155	-0.00197785	-0.00475644	-0.00396	-0.00497845	-0.0153264	0.0133799	0.0056399	0.00462156	-0.00576278	0.00501865	0.0159758
	348.96	0.0219343	0.00599364	0.025932	0.012303	0.00952127	0.0114141	0.0126097	0.0157354	0.0384624	0.00423072	0.00383548	0.0310561	4.41799e-05	0.0235945	0.00776524	0.0144126	0.0102329	0.0152548	0.0154263	0.0175065	0.0302777	0.0109264	0.0213646	0.00307058	0.000225039	0.00553412	-0.00179454	-0.00199299	0.0107538	-0.0174642	0.00487862	0.00454633	0.000452385	-0.00775891	0.00175018	0.00526373	-0.000176095	-0.000969437	-0.00491934	-0.00374605	-0.00520503	-0.0134641	0.0149421	0.00681861	0.00270081	-0.00748044	0.0049332	0.0156801
	348.97	0.0206162	0.00631201	0.0247379	0.0164311	0.0111643	0.0150068	0.0129682	0.0157378	0.0396992	0.00909055	0.00470041	0.0334043	0.00199685	0.026419	0.00912147	0.016588	0.00877579	0.0158368	0.0182809	0.0173545	0.0318531	0.014039	0.0239071	0.000198502	-0.00224795	0.00345662	-0.000763787	-0.00211187	0.0131332	-0.0187607	0.00527375	0.00650693	0.00106874	-0.0102652	0.00266318	0.00533201	0.000664005	0.00199319	-0.00527511	-0.00283236	-0.00854388	-0.0135802	0.0178073	0.00498156	-0.000136649	-0.00823303	0.00834608	0.0157945
	348.98	0.0220971	0.00762004	0.026174	0.0173991	0.0125423	0.0157289	0.012362	0.0158854	0.0423117	0.012069	0.0077854	0.0319651	0.00397408	0.0274585	0.00842742	0.0169061	0.0108174	0.0189525	0.0194953	0.0167685	0.034804	0.0136535	0.0280419	0.00323747	-0.00332152	0.00133096	0.00217297	0.00264274	0.0128104	-0.0178616	0.0041731	0.00856408	0.00525577	-0.0117583	0.0019356	0.00484532	5.65234e-05	0.000299436	-0.0042073	-0.00189445	-0.00833614	-0.013479	0.0138208	0.00507463	-0.00145408	-0.00640412	0.0101425	0.0180804
	348.99	0.023144	0.00762574	0.026549	0.0156894	0.0161403	0.0148349	0.0128901	0.0107982	0.0431635	0.0135279	0.00739667	0.0286928	0.00450416	0.0252897	0.0108944	0.0177071	0.0127389	0.0198972	0.0192626	0.0177028	0.0370795	0.0146676	0.0294507	0.00362265	-0.00335756	0.00118375	0.000598163	0.00368188	0.00985778	-0.0176622	0.0032655	0.00791914	0.0042074	-0.00956007	0.00301751	0.00510648	0.00364701	0.00215223	-0.00463517	-0.0032967	-0.00634304	-0.0121956	0.0151421	0.00229671	0.00263286	-0.00423743	0.0109739	0.0185568
	349	0.0224543	0.00982742	0.0304952	0.0175267	0.0178811	0.0186942	0.0126224	0.0116224	0.0461148	0.0147942	0.00920387	0.0300531	0.00795395	0.0259923	0.0110216	0.0194735	0.0119828	0.0236409	0.0171726	0.0182271	0.0352538	0.0146685	0.0292189	0.00241561	-0.000450084	0.00110901	-8.39387e-05	0.00115031	0.00856992	-0.0154844	-0.000271814	0.00703299	0.00431708	-0.0084958	0.00598128	0.0045714	0.00151956	0.00349836	-0.00404961	-0.00286528	-0.00734156	-0.0124322	0.0140268	0.000387348	0.00573069	-0.000912676	0.00939267	0.0177545
	349.01	0.0203898	0.012102	0.0273245	0.0170965	0.0200083	0.0199966	0.0143094	0.0129055	0.0439276	0.0173639	0.00693419	0.0291943	0.0105115	0.026068	0.0108838	0.0220847	0.0125782	0.0218601	0.0186536	0.0154464	0.0398459	0.0165756	0.0294939	0.00284926	-0.00231951	-0.00224681	0.00270818	-0.00012672	0.0109493	-0.0176734	-0.00110694	0.00665355	0.00633272	-0.00595987	0.00503661	0.00381913	0.00419324	0.00407244	-0.00252298	-0.000334779	-0.0086537	-0.0121379	0.0110056	0.000383988	0.00537855	-0.000893218	0.00870412	0.016711
	349.02	0.0215585	0.0128812	0.0285934	0.0229395	0.0185893	0.0229883	0.0146698	0.0104013	0.0446602	0.0186794	0.0105035	0.0276846	0.0111876	0.0239003	0.0142207	0.0232005	0.0140184	0.0202726	0.0190977	0.0177807	0.0453068	0.0159014	0.0279836	0.0032589	0.00123958	-0.00220073	0.000795713	-0.00193454	0.010168	-0.0191627	-0.00394451	0.00892806	0.00340248	-0.00571596	0.00715598	0.00461087	0.00375462	0.00211325	0.000499615	-0.0013025	-0.00871125	-0.00706662	0.0115794	0.000235894	0.00854893	-0.000897882	0.00970442	0.01767
	349.03	0.0268291	0.0118032	0.0288496	0.0204353	0.0201624	0.024002	0.017009	0.0109858	0.0421603	0.0177757	0.00985121	0.0274298	0.00976523	0.0228429	0.0129982	0.0287317	0.013915	0.0197953	0.024295	0.0180405	0.0485001	0.0153722	0.026763	0.00171442	0.00284454	-0.00232344	0.00361203	-0.00202942	0.0107379	-0.0154889	-0.00149838	0.00654624	0.00481495	-0.00462766	0.0064526	0.00236263	0.00473945	0.00616149	-0.000892759	-0.000388293	-0.00727295	-0.00957092	0.0112364	0.00114938	0.0076903	0.00119644	0.00959492	0.0122838
	349.04	0.0262857	0.0146341	0.0321943	0.0209472	0.017731	0.0238822	0.0199758	0.0120774	0.0441967	0.017934	0.0128424	0.024208	0.0113349	0.0249705	0.0155399	0.0287142	0.0140534	0.0175329	0.0283347	0.0162738	0.0491844	0.0179072	0.0274484	0.0040785	0.000203379	-0.00234955	0.00203741	-0.00130403	0.0124658	-0.0143483	-0.00136833	0.00833833	0.0043697	-0.00643454	0.00700379	0.00148953	0.00541064	0.00439528	-0.00117519	0.000308866	-0.00665491	-0.00937304	0.0054411	0.00404124	0.00953389	0.00133654	0.0106917	0.00882776
	349.05	0.0241503	0.0169106	0.0333922	0.025175	0.0163133	0.0263685	0.0187933	0.0111912	0.0459682	0.0237384	0.0119256	0.0244608	0.013484	0.0267607	0.0151145	0.032509	0.013782	0.0189141	0.0304447	0.0151106	0.0503756	0.0172335	0.0285682	0.000917771	7.14543e-05	-0.00264095	-9.2078e-05	-0.00123007	0.011371	-0.0167543	-0.00283056	0.0120847	0.00993187	-0.00430888	0.00743436	0.0018468	0.00789129	0.00260494	-0.00374947	-0.00449468	-0.00323821	-0.0083307	0.00710088	0.0035072	0.0111604	0.00241757	0.012054	0.00693992
	349.06	0.0263097	0.0159305	0.0368342	0.0251328	0.01948	0.0279143	0.0188899	0.0170367	0.0434939	0.0273718	0.0201531	0.0227115	0.0169847	0.0269349	0.0175124	0.0328059	0.0130044	0.0227806	0.0324104	0.0186281	0.0489373	0.0193588	0.0253695	-0.000626386	0.00462013	-0.00283576	0.00511286	-0.00528172	0.00899742	-0.0138042	-0.00479941	0.0134667	0.00813553	-0.00423397	0.00721354	0.00476139	0.00839358	0.0025758	-0.0044659	-0.00727153	-0.00652857	-0.00914605	0.00506946	0.00514454	0.0121115	0.00636963	0.0145743	0.00707871
	349.07	0.0278423	0.0191248	0.0371886	0.0256701	0.0205964	0.0296294	0.0215443	0.017961	0.0440358	0.0269042	0.0262821	0.0244852	0.018435	0.0272784	0.0181495	0.0333686	0.0160392	0.0254652	0.033701	0.0202399	0.0497429	0.0214601	0.0199512	0.000218065	0.00212403	0.00109512	0.00305582	-0.00571445	0.00874698	-0.0130255	-0.00536888	0.0106267	0.00542239	-0.00321818	0.00701686	0.00659023	0.00824446	0.00469389	-0.00255242	-0.00693601	-0.00866086	-0.00607703	0.00588505	0.00318709	0.0112291	0.00474853	0.0140788	0.0060112
	349.08	0.0300749	0.0228503	0.035179	0.0306711	0.0172015	0.0318999	0.02362	0.0217327	0.0468944	0.0306591	0.0292027	0.0290096	0.0178833	0.0308793	0.0222371	0.0354998	0.0181576	0.025424	0.0350643	0.0230824	0.0495355	0.0223794	0.0203234	-0.00122937	0.00539422	0.00109351	0.00500378	-0.00720876	0.0037678	-0.01326	-0.00383933	0.0101512	0.007824	-0.00570072	0.00701319	0.00383501	0.00874674	0.00603993	-0.00225527	-0.0076137	-0.00420664	-0.00151214	0.00469828	0.00402831	0.0099607	0.00368233	0.0111707	0.000769878
	349.09	0.0304018	0.0231022	0.0355825	0.0322466	0.0194527	0.0323613	0.0233077	0.0280141	0.0462311	0.034897	0.0319308	0.0276719	0.0227605	0.0329366	0.0249982	0.0361838	0.0165852	0.0271443	0.0357526	0.0236091	0.0514032	0.0247465	0.0184278	0.000628601	0.008568	-0.00139301	0.00169226	-0.00583206	-0.000149833	-0.0102374	-0.00325066	0.00830046	0.00655842	-0.00557766	0.00459692	0.00489168	0.0106725	0.00699993	-0.000703408	-0.00694024	-0.00643538	-0.00288227	0.0055141	0.00602762	0.00924731	0.00551129	0.0133291	0.00735044
	349.1	0.0348066	0.0198803	0.0367102	0.0323266	0.0218973	0.0334745	0.024009	0.0282402	0.0471846	0.0377602	0.0327775	0.0272514	0.0251772	0.0311581	0.0231034	0.0404147	0.0170398	0.0284307	0.0368514	0.0246426	0.0516305	0.0252801	0.0173526	0.000170559	0.00824358	0.0015731	-0.00118495	-0.00377985	-0.00192023	-0.0112921	-0.00251719	0.0101652	0.00611312	-0.00381405	0.00374886	0.00351153	0.0137321	0.007019	-4.40841e-05	-0.00882407	-0.00791618	-0.0015261	0.0014324	0.00267092	0.00983681	0.00492762	0.0117962	0.00686203
	349.11	0.0352067	0.0236314	0.037404	0.0354228	0.0224845	0.0335749	0.0233596	0.0286358	0.0461844	0.0398035	0.0343484	0.0282306	0.0260743	0.0334574	0.022512	0.038349	0.0162644	0.0330469	0.0392052	0.0247113	0.0541017	0.028685	0.0164464	-0.00195209	0.00888431	0.00427392	-0.000539695	-0.00660117	-0.00173639	-0.00754571	-0.000577356	0.00816989	0.00559543	-0.00525926	0.00280431	0.00201068	0.0127627	0.00670029	-0.00259341	-0.00923612	-0.0088903	9.55063e-05	0.000728492	0.00264367	0.0115603	0.00130405	0.00888819	0.00762821
	349.12	0.037103	0.0232575	0.0387738	0.0348522	0.0237236	0.0376083	0.0237239	0.0327955	0.0464634	0.040834	0.0373191	0.0292586	0.0327622	0.0354193	0.0252262	0.0395408	0.0186741	0.0337067	0.040908	0.0265657	0.0537022	0.0287607	0.0185801	-0.00339909	0.0109727	0.00246322	-0.00204164	-0.00334268	-0.00104591	-0.00669439	-0.003704	0.00540254	0.00227909	-0.00566707	0.00410351	-0.000479405	0.0143265	0.00558539	-0.00236809	-0.00940682	-0.00689686	-0.00105737	-0.00277395	0.00189265	0.0125843	0.00238511	0.00875465	0.00726047
	349.13	0.0379382	0.0221843	0.0403854	0.0348129	0.0211271	0.0385781	0.023196	0.0317687	0.0479492	0.0437708	0.0378776	0.0275125	0.0369897	0.0354756	0.0265175	0.0419151	0.0238105	0.0358628	0.0429972	0.0287098	0.0542921	0.027968	0.0163713	0.00125796	0.00809122	0.00214844	-0.00308514	-0.00358253	-0.00269567	-0.00642206	-0.00111267	0.00787065	0.000555077	-0.0074501	0.00477545	-2.61561e-05	0.0137672	0.00529078	0.00261025	-0.0106631	-0.00787093	-0.000376618	-0.00181291	0.000610877	0.0137772	0.0011018	0.0111785	0.00932951
	349.14	0.040173	0.0268537	0.0384508	0.0337606	0.0256723	0.037787	0.022596	0.0345302	0.0486875	0.0450434	0.0427793	0.0318225	0.0380088	0.0338918	0.0320555	0.0450618	0.0236879	0.0383087	0.0423847	0.0281038	0.0539413	0.0334966	0.0179021	-0.000116442	0.0152705	0.00279881	-0.00381497	-0.00300211	-0.00477971	-0.00769378	-0.00387733	0.00611671	-0.00155497	-0.00665166	0.00173195	0.00144033	0.0127495	0.000195035	0.00172605	-0.00598427	-0.00633584	0.00020767	-0.00336089	-0.00178068	0.0154768	0.000156252	0.011431	0.00843104
	349.15	0.0425048	0.026071	0.0403044	0.0381129	0.0296872	0.038444	0.0228892	0.0363512	0.0496194	0.0463648	0.04206	0.0341788	0.0414892	0.0355171	0.0286914	0.0484984	0.0271364	0.0397658	0.0460671	0.0310687	0.0500441	0.0346103	0.0202533	0.00174218	0.0149707	0.00385941	-0.00160135	0.000980101	-0.006912	-0.00503288	-0.0015513	0.00699259	-0.00385802	-0.00983409	0.00216265	0.00119379	0.0142651	-0.000340862	0.0015899	-0.00668549	-0.00636894	-0.00253743	-0.00560843	-0.00144595	0.016501	-0.000741034	0.00755794	0.0132505
	349.16	0.0452712	0.0284011	0.0378882	0.0348901	0.0323273	0.03845	0.0262467	0.0381728	0.0522405	0.0479037	0.0443087	0.0326994	0.0455249	0.0376495	0.0329516	0.0475443	0.0269663	0.039269	0.0459862	0.0311628	0.0513826	0.033963	0.0193958	0.00430057	0.0179763	0.00397919	-0.00216221	0.00107796	-0.00559424	-0.00331287	-0.0035197	0.00516638	-0.00333832	-0.00698498	0.00148355	-0.00163433	0.0115585	-0.000345993	0.00212942	-0.00753138	-0.00717405	-4.70847e-05	-0.00631176	-0.000556284	0.0121692	0.000484794	0.00667654	0.0147406
	349.17	0.0479173	0.0293807	0.0410938	0.0350694	0.0316383	0.039711	0.0265889	0.0347836	0.0535835	0.0467409	0.0459547	0.0341639	0.0468831	0.0409404	0.0341965	0.0465666	0.0314531	0.0426569	0.044796	0.0349485	0.0494642	0.0318924	0.019793	0.00671432	0.0181351	0.00503998	-0.00125134	0.00250274	-0.00753352	-0.00246137	-0.00519855	0.00254406	-0.00120216	-0.00787547	0.00398913	-0.00125373	0.0127845	-0.00199172	-3.30646e-05	-0.00538553	-0.00616966	0.000657952	-0.0029859	-0.00164495	0.0154856	0.00347184	0.00806301	0.0110194
	349.18	0.0510705	0.032339	0.0416459	0.0357316	0.0316254	0.0398386	0.0312259	0.0377401	0.0558437	0.0484495	0.0499897	0.0347603	0.0487001	0.0426876	0.0319677	0.0473021	0.0328763	0.0416542	0.0469597	0.0376006	0.0492108	0.0330308	0.0206969	0.00468893	0.0171601	0.00103435	-0.00330796	0.00240755	-0.010655	0.00106818	0.000674171	0.00286519	0.00105462	-0.00507467	0.00316529	-0.00277916	0.00995736	-0.00414412	0.000168965	-0.00348086	-0.00345228	-0.00223179	-0.00103511	-0.00562875	0.0150865	0.00211617	0.0118621	0.0130644
	349.19	0.0553821	0.0352979	0.0407026	0.034054	0.0336394	0.0392909	0.0281912	0.039708	0.0567533	0.0502793	0.0506474	0.0353571	0.0496972	0.0432047	0.0323932	0.0488583	0.0328765	0.0400728	0.0507402	0.0376955	0.050381	0.0334698	0.0234104	0.00493153	0.018622	0.0023366	-0.00189036	0.00450782	-0.00760013	0.000689318	-0.000232545	0.00366891	-0.000862449	-0.00541032	0.00535725	0.000713605	0.0101218	-0.00233981	3.33652e-05	-0.00167261	-0.00331639	-0.00263648	0.00142243	-0.000492796	0.012468	0.00358327	0.0107877	0.0143857
	349.2	0.0555927	0.0345659	0.0429686	0.0356821	0.0359917	0.042411	0.0283898	0.0411938	0.056047	0.0531228	0.0479762	0.0368471	0.0565816	0.0418404	0.0315164	0.0521519	0.0383779	0.0463811	0.0497442	0.040348	0.0494043	0.0350428	0.0218537	0.00628404	0.0179126	0.00120219	-0.000472717	0.00815216	-0.00739218	0.00388118	-0.000415429	0.00288035	-0.00676036	-0.000896621	0.0050401	-0.00110148	0.011565	-0.00048727	-0.000801758	-0.000588055	0.00217555	-0.00446458	0.000864314	-0.00146076	0.0148195	0.00835568	0.0114504	0.0151038
	349.21	0.0602669	0.0371639	0.0437151	0.0350669	0.0372827	0.0400548	0.0304947	0.0439106	0.0543519	0.0533611	0.0466082	0.039206	0.0577244	0.0414897	0.0324737	0.0535882	0.042191	0.0461756	0.0482661	0.0398885	0.0479452	0.0376535	0.0219858	0.00377646	0.0150801	0.0021186	-0.000406111	0.00993875	-0.00276912	0.00548074	-0.00274551	0.00450446	-0.00628894	0.000287622	0.00537436	-0.00178269	0.0107885	-0.000178819	-0.000937082	-0.00189192	-0.00220012	-0.00667867	0.0034186	-0.00172905	0.0131661	0.0102329	0.013609	0.0165699
	349.22	0.0606953	0.0388696	0.0445343	0.0343073	0.0394669	0.0418728	0.0322623	0.0450356	0.0590991	0.0536481	0.0506209	0.0418067	0.060484	0.0449756	0.0304156	0.053529	0.0437365	0.0465013	0.0507451	0.0409734	0.0510463	0.0358493	0.0212254	0.00510507	0.0147087	0.00448268	-0.00316224	0.010712	0.00134729	0.00770762	-0.00464127	0.00670766	-0.00779589	0.000796299	0.0044782	-0.00342901	0.00665849	0.000901659	0.00384949	-0.00507754	-0.0040425	-0.0086032	0.00179915	-0.000718613	0.0144321	0.0101318	0.0129448	0.0141757
	349.23	0.0604727	0.0422165	0.0424348	0.0356953	0.0396008	0.0444875	0.0344886	0.0473191	0.0608792	0.0568307	0.0505325	0.0443595	0.0626409	0.0455908	0.0349445	0.0571133	0.045548	0.0484438	0.0497262	0.0418655	0.0495877	0.0387017	0.023312	0.00662679	0.0138307	0.00737764	-0.00302318	0.0105202	0.000348924	0.00703938	-0.00279741	0.00324125	-0.00773463	0.00275252	0.00486074	-0.00138409	0.00293861	0.00176499	-0.000459402	-0.00259341	-0.000263443	-0.00512341	8.33081e-05	-0.000769713	0.0156258	0.00807652	0.0151999	0.0117816
	349.24	0.0641348	0.04829	0.0428689	0.0373491	0.0416169	0.044328	0.0387179	0.0468769	0.0668094	0.0557193	0.0527366	0.0464785	0.0642916	0.0478229	0.0360479	0.0590573	0.0491693	0.0464058	0.04837	0.041455	0.0468506	0.0410958	0.0244096	0.00829338	0.014907	0.00597821	-0.000664464	0.00972523	0.000291486	0.00991774	-0.00189444	-0.000804147	-0.00900033	0.00417793	0.0077283	-0.0011487	0.00594995	-0.000604612	0.000443118	-0.0030526	0.00148903	-0.00842306	0.003989	-0.00142395	0.0150102	0.012487	0.0149941	0.0112211
	349.25	0.0645644	0.04785	0.0417111	0.040475	0.045829	0.0484394	0.0401006	0.0491615	0.069266	0.0590476	0.0564369	0.0501903	0.0658704	0.0499106	0.0342566	0.0616049	0.0515606	0.0486868	0.0477139	0.0414791	0.0467194	0.0440692	0.0265446	0.0118419	0.0137638	0.00759466	0.00147715	0.00950926	-0.00094814	0.0110108	-0.00132919	0.00376359	-0.00744326	0.00543443	0.00511921	-0.00639004	0.00266433	0.000403452	-0.0019354	-0.000471791	0.00024988	-0.00827262	0.00461364	-0.00316384	0.0131641	0.00980446	0.0133166	0.00976799
	349.26	0.0677689	0.0514155	0.0423391	0.0424674	0.0476047	0.0502833	0.0455852	0.0515672	0.0709511	0.061942	0.0633465	0.0503802	0.0679321	0.0487658	0.035554	0.060558	0.0539042	0.0490139	0.0476854	0.0426856	0.04917	0.0469463	0.0262913	0.0104688	0.0155642	0.00947659	-0.00173722	0.0104272	0.00143117	0.0124175	-0.00276638	0.00242045	-0.00844359	0.00934479	0.00513989	-0.00333201	0.00232211	0.00179752	0.000246091	-0.000375902	0.00340173	-0.00809801	0.000823285	-0.00205681	0.0100395	0.0119712	0.013521	0.0102932
	349.27	0.0684405	0.0543058	0.0439808	0.046149	0.0491637	0.054299	0.0460277	0.0579784	0.0743737	0.0618935	0.0629222	0.0565537	0.0715625	0.0520848	0.0401571	0.0614898	0.0559827	0.0455536	0.0506249	0.0433857	0.0510658	0.0482795	0.0285713	0.0141623	0.0171716	0.00819808	-0.00497569	0.0109108	0.00168737	0.0118701	-0.00229754	0.00259731	-0.00898552	0.00748893	0.00448505	-0.00191463	0.00219703	-0.00040323	0.000352858	-0.00107609	0.00341719	-0.00794749	0.00313699	-0.00447219	0.00993066	0.0135108	0.0101547	0.0104566
	349.28	0.0738653	0.057631	0.0459607	0.0488419	0.0502164	0.0556612	0.0502103	0.0571281	0.0754806	0.0646199	0.0679991	0.0557553	0.068655	0.0528467	0.0421792	0.0638455	0.0576275	0.0522025	0.0529617	0.0483322	0.0506217	0.0494681	0.0279562	0.0172046	0.0151361	0.00696791	-0.00312347	0.013783	-0.00283343	0.0144108	0.00121124	0.00142316	-0.00969634	0.00942087	0.0056397	-0.00187251	-0.00128161	-0.000963409	-0.00113257	-0.00170382	0.00403584	-0.0130323	0.0028693	-0.00211054	0.00593762	0.012517	0.00681249	0.00953429
	349.29	0.0773363	0.0618252	0.050209	0.0495326	0.0519693	0.0538633	0.0554548	0.0616102	0.0766363	0.0659958	0.072232	0.059107	0.0688121	0.051872	0.0414031	0.0662256	0.0603584	0.0578143	0.0529827	0.0477541	0.0520596	0.0498125	0.0281374	0.0160489	0.0132936	0.0092844	-0.00274292	0.0124089	-0.00260135	0.0159865	0.00073924	-0.000378225	-0.0115411	0.00768559	0.00551566	-0.0022406	0.000668149	-0.000462045	0.00278642	-0.000835635	0.00617446	-0.00865963	0.00296361	-0.00218563	0.00645627	0.00882114	0.00875399	0.0108799
	349.3	0.0789017	0.0632694	0.0526241	0.0555557	0.0571967	0.0581698	0.0580699	0.0665513	0.078275	0.0670102	0.0733049	0.0594675	0.0677391	0.0539135	0.0475034	0.0686785	0.0660572	0.0575638	0.0530283	0.0510606	0.0571408	0.0538243	0.0292114	0.0154242	0.0155286	0.00856107	-0.00091476	0.0106004	0.000236358	0.0153909	0.00144947	-0.00150402	-0.011697	0.00812164	0.00488499	-0.00205386	-0.000711516	0.000690716	0.00204918	0.000901183	0.0134761	-0.00913628	0.00146571	-0.00332225	0.00813306	0.0100229	0.00543597	0.00908908
	349.31	0.0782719	0.0647383	0.0529406	0.0591665	0.0566101	0.0588337	0.0643043	0.0729645	0.0780323	0.0675183	0.0757293	0.0591046	0.0676799	0.0551591	0.0485618	0.067368	0.0649529	0.0596781	0.0544495	0.0553566	0.0574452	0.0571125	0.0293687	0.0195765	0.0140724	0.0103711	-0.000823649	0.0120008	0.00179537	0.0161464	-0.00107318	-0.00197835	-0.00907846	0.00821989	0.00799389	-0.000636746	0.000972849	-0.0031748	0.000105771	0.00022546	0.00936611	-0.00835832	0.00223579	-0.00496549	0.0064805	0.0111764	0.00906632	0.0107966
	349.32	0.0793797	0.0687651	0.0524614	0.059014	0.0584124	0.0606561	0.0704909	0.0761936	0.0832427	0.0705119	0.0765135	0.0603587	0.0678141	0.0555367	0.0469909	0.0682775	0.066141	0.0613102	0.0563296	0.0578916	0.0603555	0.0583743	0.0308289	0.0226192	0.0148118	0.0108784	-0.0021077	0.0120018	0.00152079	0.0112564	0.000409177	-0.00240437	-0.0126121	0.00713592	0.00642232	-0.00110154	0.000365216	-0.00272172	0.000840511	-0.00158411	0.0107569	-0.00586735	0.0046707	-0.00504051	0.00745779	0.0107617	0.00869173	0.00816143
	349.33	0.0816941	0.0736126	0.0548295	0.0611298	0.0632792	0.0662667	0.0748684	0.078241	0.0841831	0.0746882	0.0783356	0.0646772	0.0688655	0.054467	0.0522	0.0690427	0.0727097	0.0649451	0.0574862	0.0620191	0.0626388	0.0599981	0.0335679	0.0258308	0.0118118	0.0115547	-0.000761946	0.013378	0.000570678	0.015076	0.00297726	-0.00324049	-0.0118271	0.00544876	0.00620183	-0.00200068	-0.00019417	-0.00477779	0.00133413	-0.000377814	0.0100728	-0.00562009	3.67201e-05	-0.00376443	0.00541938	0.00747598	0.00814826	0.00564691
	349.34	0.0838642	0.075276	0.0584526	0.0620638	0.0631764	0.0708885	0.075555	0.0843904	0.0866682	0.0738708	0.0792897	0.0676934	0.0704964	0.0552796	0.0556966	0.0689396	0.0709553	0.0692801	0.0605493	0.0621902	0.0616893	0.0591372	0.0332912	0.0285359	0.0132028	0.0107593	-0.000694848	0.014151	-6.5797e-05	0.00803888	0.00318101	-0.00258072	-0.0131411	-0.00065353	0.00873174	6.76487e-05	0.00146606	-0.00478314	0.00262405	0.000514927	0.00878567	-0.00411823	0.00488448	-0.00596251	0.00642095	0.00513119	0.00499916	0.00677547
	349.35	0.0845388	0.0781702	0.0578782	0.0631912	0.0622296	0.0700824	0.0794266	0.0837849	0.0877061	0.0775413	0.0798581	0.0686111	0.0718624	0.0577815	0.0577219	0.0729384	0.0728927	0.0724814	0.0651086	0.0690204	0.0638282	0.0626916	0.03825	0.0292386	0.012326	0.0103743	-0.00332985	0.0160821	-2.67377e-05	0.00515146	0.00287816	-0.00252406	-0.0134901	-9.70051e-05	0.00841477	-0.00196555	0.000882535	-0.00346155	0.000415797	-0.0001122	0.00831881	-0.00184428	0.00543788	-0.00475877	0.00841179	0.00469238	0.00573441	0.00674599
	349.36	0.0840558	0.0793038	0.0569665	0.0676967	0.0638647	0.0736918	0.0823819	0.0826009	0.090168	0.0794269	0.0753364	0.0708802	0.0699958	0.0595599	0.0578176	0.0760931	0.0767847	0.0734635	0.0688963	0.0737519	0.0643268	0.0638818	0.0418095	0.0334639	0.00971224	0.012426	-0.000174518	0.0161795	0.00237669	0.00684807	0.000138593	0.000114171	-0.0102684	-0.00139823	0.00918349	-0.00209285	-0.000400653	-0.00636207	-0.00118916	-0.000763368	0.00818974	0.00175664	0.00722184	-0.00345849	0.00601172	0.00118954	0.00507034	0.00869489
	349.37	0.0864924	0.0803655	0.0584678	0.0703449	0.0656691	0.0752027	0.0867127	0.0854948	0.0899764	0.0785143	0.0774981	0.0780233	0.0693843	0.0605909	0.06064	0.0760635	0.0772995	0.0757006	0.0751935	0.0772049	0.063185	0.0672194	0.0432943	0.0354697	0.0128889	0.014502	0.00290848	0.0170972	-0.00277139	0.0058667	0.000318351	-0.0010595	-0.00745689	-0.00149318	0.0101935	-0.00284749	0.000391014	-0.007236	-0.00199781	-0.00310329	0.00895337	0.000677114	0.00488031	-0.0017963	0.00612086	0.000726608	0.00884551	0.00967876
	349.38	0.091921	0.079401	0.063492	0.0751889	0.0692593	0.0779203	0.0900789	0.0855906	0.0916431	0.0806903	0.0781162	0.0790629	0.071982	0.0653135	0.0672507	0.0780368	0.0807581	0.0744397	0.0723955	0.0791383	0.0662897	0.0709432	0.0475055	0.0394298	0.0160415	0.0158543	0.00169703	0.0176772	-0.000874614	0.00474061	-0.0013837	-0.00114743	-0.00589992	-0.000430098	0.00821184	-0.00456725	0.000410637	-0.004298	-0.00456754	-0.00305462	0.0096929	0.00102107	0.00536168	-0.00553837	0.0011877	-0.00130453	0.00948428	0.0083224
	349.39	0.0943825	0.0804878	0.0698435	0.0758836	0.0744181	0.0845227	0.0915394	0.0853973	0.0956987	0.0801887	0.0827879	0.0831188	0.0777648	0.0651872	0.0696157	0.0837017	0.0819734	0.0764603	0.0765946	0.0832915	0.0706974	0.0729784	0.0482667	0.0436313	0.0182775	0.0185819	0.00357379	0.0171955	0.000129493	0.00441073	-6.99144e-05	-0.00125943	-0.00497024	-0.00274472	0.0066886	-0.0058528	0.000357875	-0.00222854	-0.00585844	-0.00249922	0.00370123	0.00206473	0.00220009	-0.000812095	0.00197254	0.00129659	0.00469464	0.00899267
	349.4	0.0968443	0.0845667	0.0739035	0.0792326	0.075307	0.0877237	0.0931452	0.0880515	0.0985726	0.0842475	0.0837446	0.0866925	0.0826794	0.0671844	0.0737182	0.0843488	0.084685	0.0836443	0.0783574	0.0842603	0.0710039	0.0735904	0.052261	0.04653	0.0221058	0.0179318	0.00552296	0.01751	0.000192675	0.00326058	-0.00140998	-0.00195041	-0.00305139	-0.00375656	0.00873606	-0.00629399	0.00240409	-0.00520149	-0.00654604	-0.00370495	0.00646742	0.00149197	0.00581809	-0.00346843	0.0050012	-0.00208561	0.00516455	0.00819126
	349.41	0.0979072	0.0844481	0.0757202	0.0820754	0.0772096	0.0848453	0.0942687	0.0903683	0.100337	0.0832161	0.0843882	0.0915213	0.0858333	0.0721254	0.0753603	0.086299	0.0880726	0.0837114	0.0773219	0.0888242	0.0714312	0.0772907	0.0528776	0.0461236	0.0216157	0.0187536	0.00759281	0.0201406	-0.00160187	0.0036063	-0.000844024	-0.00679106	-0.000818905	-0.000232694	0.0103975	-0.00543244	0.00044535	-0.00720941	-0.00286666	-0.00411443	0.00124784	0.00366964	0.00439383	-0.00388101	0.00168473	-0.00418911	0.00857787	0.00746225
	349.42	0.0998391	0.0882867	0.0761863	0.0841224	0.0788231	0.0879024	0.0992288	0.0956774	0.0988211	0.0865761	0.0868175	0.0940827	0.0886499	0.0759811	0.074156	0.0888045	0.0897718	0.0852265	0.080726	0.0944981	0.074971	0.079616	0.0567514	0.0434253	0.0228386	0.0182486	0.00585074	0.0188386	-0.000115236	0.00682309	-0.000350404	-0.00231891	-0.00138508	0.000130603	0.0108527	-0.00413668	-0.00139277	-0.00603266	-0.00504981	-0.00655042	0.00572704	0.00128749	0.00335569	-0.00354564	0.000901605	-0.00474853	0.00456031	0.00574409
	349.43	0.103605	0.0899303	0.0785588	0.0852771	0.0816192	0.089271	0.0989056	0.0918914	0.099887	0.0914564	0.0871725	0.0953658	0.0879686	0.0798371	0.0793214	0.093337	0.0883833	0.0892751	0.0820316	0.0970117	0.0810444	0.0809764	0.0626519	0.0489783	0.0227347	0.0193601	0.00656959	0.0216139	-0.00111361	0.00632446	0.000384522	-0.00612202	0.000388994	0.00155542	0.00986026	-0.00720783	0.000629311	-0.00237093	-0.00503734	-0.00606706	0.00504324	0.00182465	0.00653977	-0.00238996	0.00643964	-0.00364323	0.00539214	0.00310915
	349.44	0.106261	0.0902475	0.0814866	0.0872525	0.0861528	0.09175	0.104108	0.0938479	0.100206	0.0914638	0.0933905	0.0968182	0.0908825	0.0785065	0.0819059	0.0979422	0.0890459	0.0904773	0.084544	0.10312	0.080628	0.0834228	0.0624003	0.0508159	0.026853	0.0199891	0.00617866	0.0202153	-0.0042351	0.00850389	0.00232581	-0.00485856	0.000884364	-0.000735231	0.0130658	-0.00569507	0.00221711	-0.00114595	-0.00304638	-0.00555948	0.0039252	0.00472623	0.00738371	0.000551082	0.000831419	-0.00229666	0.00417324	0.000184711
	349.45	0.112151	0.0900102	0.0881785	0.0934263	0.0873815	0.0920579	0.107042	0.0975903	0.10576	0.0929915	0.097872	0.106281	0.0963301	0.0847036	0.0843701	0.0988564	0.0925559	0.0916556	0.0844028	0.105586	0.0876427	0.086376	0.0652852	0.0542701	0.0292585	0.0232239	0.00967211	0.0181412	-0.00542649	0.00759519	0.00286781	-0.00152018	0.00371997	0.000979043	0.0110601	-0.00804257	0.00206782	-0.00201998	-0.00175494	-0.00167414	0.00242117	0.00562537	0.00793825	0.00175506	0.000941203	0.00257234	0.00389528	-0.00100261
	349.46	0.114494	0.0942851	0.0892253	0.0965605	0.0878627	0.0938139	0.111521	0.100441	0.105573	0.092276	0.100762	0.108458	0.0954571	0.0905875	0.0854114	0.102184	0.0958733	0.0944749	0.0867954	0.108439	0.0867683	0.0878335	0.0656611	0.0588101	0.029565	0.0246976	0.0085816	0.0138957	-0.0036986	0.00909915	0.00543647	-0.00122167	0.00382931	0.00312756	0.0132766	-0.00850829	0.00319721	-0.000915662	-0.00367216	-0.00246921	0.00197871	0.00652454	0.00661106	0.00486504	-0.00107204	-0.0017025	0.00291767	-0.00139375
	349.47	0.114016	0.0997909	0.0905621	0.100877	0.0934591	0.0993823	0.114746	0.102109	0.106375	0.0956864	0.105075	0.109164	0.0947533	0.0940351	0.088528	0.106766	0.0997702	0.0963054	0.0889712	0.108179	0.0863526	0.0906664	0.0677742	0.0609135	0.0274349	0.0241689	0.0109653	0.0173224	-0.00337003	0.00833528	0.00588205	0.00247871	0.00528971	0.00421449	0.0145521	-0.00866043	0.00220349	0.00233588	-0.00156015	-0.00360196	0.00621678	0.00322578	0.00825151	0.00495926	-0.00088972	0.00200845	-0.000930957	0.00103791
	349.48	0.116915	0.0999893	0.0919958	0.102854	0.0941583	0.10015	0.115221	0.104864	0.108746	0.0975774	0.106783	0.112307	0.0973312	0.095963	0.0890153	0.106185	0.0989629	0.0996321	0.0923296	0.111393	0.0899661	0.0915936	0.0699597	0.0662016	0.028562	0.0275969	0.0133008	0.0197598	-0.00480268	0.010346	0.00635181	0.00475569	0.00773927	0.00636294	0.0142111	-0.0118767	0.00333288	0.00462236	0.000841509	-0.00466224	0.0048817	0.00714082	0.00842038	0.00264087	-0.00244441	0.0018592	-0.000943497	0.000550314
	349.49	0.116654	0.104869	0.0952636	0.10377	0.0916491	0.101135	0.117072	0.104676	0.108464	0.103112	0.111532	0.114293	0.0997889	0.0997733	0.0911678	0.10727	0.102475	0.102766	0.0952541	0.112316	0.0937971	0.0925692	0.0717594	0.0664716	0.0310402	0.0269478	0.0126929	0.0187471	-0.00309892	0.00695241	0.00945137	0.0046201	0.00751082	0.00752219	0.0177545	-0.0165406	0.0033042	0.00384479	0.000565293	-0.00133146	0.00398093	0.00869152	0.0111709	0.0010463	-0.000573085	-0.00292228	-0.000208114	0.00165507
	349.5	0.118299	0.105599	0.096288	0.105917	0.0954614	0.103665	0.12037	0.103209	0.111463	0.106282	0.111866	0.115748	0.102512	0.0991447	0.0932966	0.108065	0.106638	0.101027	0.0980102	0.114976	0.0939852	0.0923628	0.0759958	0.0669829	0.0324329	0.0290009	0.0167415	0.0165523	-0.00583439	0.00459632	0.0100419	0.00513597	0.0112391	0.0103702	0.0137947	-0.0171754	0.00506086	0.00557634	0.000892371	0.0023613	0.00508266	0.00867405	0.0116536	0.00314306	-0.00318917	-0.00186521	-0.00178884	0.00075737
	349.51	0.120403	0.110214	0.10168	0.107075	0.0976095	0.109742	0.125261	0.105169	0.112075	0.107041	0.114227	0.116504	0.100411	0.105079	0.0974283	0.110092	0.108293	0.106454	0.0994398	0.116865	0.0968757	0.092615	0.0783988	0.0696175	0.0348148	0.0263012	0.0162543	0.0181935	-0.00388937	0.00638998	0.014565	0.00816102	0.0111795	0.00771747	0.0153115	-0.0153495	0.00573183	0.00728376	0.001871	0.00535448	0.00184168	0.00870487	0.0120399	0.00470908	-0.0045506	-0.00143542	0.00283089	0.00333387
	349.52	0.120602	0.111862	0.105866	0.106785	0.0996373	0.107519	0.127547	0.103777	0.111938	0.11084	0.11613	0.119142	0.104583	0.108335	0.0997994	0.112094	0.111468	0.107683	0.0986019	0.116703	0.10131	0.0947976	0.0824184	0.0730242	0.0333849	0.0283303	0.0141266	0.017784	-0.00696261	0.00770115	0.0137803	0.010969	0.0111923	0.00754968	0.016008	-0.0127274	0.00739198	0.00727819	-0.000624422	0.00484944	0.00501832	0.00736054	0.0154181	0.00902551	-0.00229302	-0.00238081	-0.00154846	0.00634467
	349.53	0.121018	0.115006	0.102549	0.106279	0.102245	0.109544	0.1287	0.106437	0.115663	0.111599	0.121435	0.119585	0.10767	0.111833	0.10275	0.109199	0.117515	0.110601	0.100153	0.115286	0.102464	0.0932648	0.0848939	0.0757314	0.0321963	0.0311074	0.0173067	0.0161439	-0.00636866	0.0084092	0.0118135	0.0111714	0.0109879	0.00588603	0.019069	-0.0102019	0.0111752	0.00792403	0.00139191	0.00813231	0.00312847	0.00908028	0.0155875	0.00870972	0.000254156	-0.0025783	0.00229925	0.00426484
	349.54	0.118756	0.118658	0.105915	0.106908	0.104997	0.113764	0.131276	0.108182	0.120233	0.113468	0.119214	0.120632	0.108465	0.113064	0.104808	0.113109	0.12045	0.111349	0.101367	0.116017	0.107334	0.0957614	0.0841125	0.0777872	0.0331309	0.0315203	0.018991	0.0167235	-0.00524393	0.00849001	0.0136105	0.0153547	0.0129308	0.00926473	0.0232397	-0.0105958	0.0112913	0.00832859	0.000730362	0.00926803	0.00258971	0.00693985	0.0162878	0.00757366	0.00164335	-0.000869797	0.00361371	0.00855437
	349.55	0.115433	0.120911	0.106966	0.109708	0.105144	0.11398	0.131247	0.111375	0.124223	0.116303	0.121118	0.121751	0.108778	0.113813	0.107205	0.112531	0.118777	0.113206	0.101833	0.112502	0.110466	0.0960385	0.0855508	0.0794572	0.0351996	0.0342494	0.022702	0.0166034	-0.00563916	0.00647186	0.0129225	0.0163051	0.0123404	0.00880733	0.0220786	-0.0154531	0.0104423	0.0100842	0.00380852	0.00758106	0.000482771	0.00665719	0.0178568	0.00554495	0.00421482	4.25379e-05	0.00167114	0.0099729
	349.56	0.113559	0.120968	0.105387	0.108986	0.104496	0.114655	0.12994	0.111311	0.122835	0.121141	0.118994	0.123885	0.112421	0.115623	0.109023	0.11094	0.118818	0.114823	0.107028	0.115526	0.111549	0.0990903	0.0868203	0.0813926	0.0365205	0.0331666	0.0249895	0.0160491	-0.00670992	0.00587721	0.0142129	0.0141674	0.012715	0.00873592	0.0266836	-0.0121075	0.0109443	0.00945131	0.00852741	0.0114673	0.00476932	0.00883545	0.0206564	0.00576001	0.00529053	-0.00213328	0.003058	0.00876169
	349.57	0.110285	0.122787	0.107862	0.108916	0.103654	0.113617	0.129887	0.11214	0.122749	0.121034	0.122347	0.121628	0.1137	0.114322	0.110141	0.110338	0.120041	0.116343	0.106747	0.115558	0.112148	0.102794	0.0925292	0.0814946	0.0383964	0.0368609	0.0237788	0.018052	-0.00734641	0.00458292	0.0182055	0.0146836	0.0169499	0.0105705	0.0282729	-0.0140939	0.0104572	0.0092768	0.0106891	0.00951516	0.00464078	0.0109172	0.0215259	0.00575796	0.00805517	-0.000545407	0.00188749	0.00919108
	349.58	0.107759	0.121809	0.108118	0.107302	0.104165	0.113472	0.131476	0.111498	0.125101	0.119624	0.123312	0.122604	0.109044	0.116278	0.112564	0.110558	0.12486	0.115041	0.103982	0.116435	0.110481	0.100345	0.0977556	0.0797148	0.0390661	0.0320629	0.0254874	0.0202962	-0.00918922	0.00941675	0.0155393	0.0124013	0.0159734	0.00955805	0.0290419	-0.0160563	0.00847429	0.0105257	0.00780844	0.00939666	0.00658713	0.0105864	0.0220096	0.00363281	0.00792473	0.00055995	0.00457719	0.0134807
	349.59	0.104028	0.12527	0.109388	0.107305	0.103879	0.111518	0.1321	0.108275	0.127984	0.120193	0.124446	0.121819	0.105233	0.117849	0.113418	0.113045	0.122972	0.111399	0.105029	0.116854	0.109923	0.0981623	0.0980363	0.0768736	0.0383365	0.0302807	0.0241561	0.0219855	-0.00980158	0.0103422	0.0156718	0.0122904	0.0162274	0.00825611	0.0299797	-0.0157025	0.00690148	0.0105683	0.0112008	0.0110636	0.00747195	0.00832557	0.0223244	0.00389619	0.00822865	0.00188245	0.00606059	0.0147304
	349.6	0.0995008	0.126342	0.106267	0.107984	0.10275	0.112846	0.13077	0.1065	0.127852	0.119001	0.122372	0.120142	0.109915	0.119299	0.114683	0.113796	0.124027	0.110291	0.102264	0.112303	0.112164	0.0978131	0.097738	0.075287	0.0390788	0.034096	0.0240553	0.0260874	-0.00691564	0.00948225	0.0169623	0.012469	0.0205105	0.00987341	0.0291806	-0.0131534	0.00979203	0.0148572	0.0109744	0.0103421	0.00669209	0.0104557	0.0271752	0.00580019	0.0112589	0.00197451	0.00438346	0.0161973
	349.61	0.0938884	0.124907	0.10761	0.110231	0.100608	0.113933	0.128331	0.105425	0.129361	0.118775	0.123555	0.118707	0.105623	0.118795	0.115635	0.113703	0.124987	0.11232	0.10266	0.112987	0.109797	0.0973435	0.0977535	0.0778986	0.0414376	0.0305769	0.0227482	0.0234581	-0.00552553	0.0101182	0.0167813	0.0117792	0.0187138	0.00927107	0.0249796	-0.0122449	0.00993218	0.0158165	0.00939697	0.0129984	0.00538147	0.0106317	0.0200594	0.00596711	0.00989827	0.00385192	0.00154828	0.0130561
	349.62	0.0869734	0.121059	0.109966	0.107968	0.0993826	0.112728	0.127509	0.105389	0.127203	0.119586	0.12042	0.117249	0.108979	0.114263	0.113474	0.111463	0.124307	0.10822	0.0994864	0.114131	0.111508	0.0942684	0.0978173	0.0761192	0.0374513	0.0310147	0.0228164	0.0203221	-0.00372527	0.00884824	0.018844	0.0131642	0.0235517	0.0103093	0.0251696	-0.0111917	0.00881776	0.0185371	0.0115111	0.0129043	0.0100301	0.0104941	0.0217739	0.00519313	0.0137731	0.00686326	0.00221141	0.0127859
	349.63	0.0852702	0.118128	0.105785	0.106139	0.0993402	0.111789	0.121162	0.104194	0.123525	0.117045	0.118275	0.120447	0.107052	0.112674	0.112811	0.107727	0.123458	0.107885	0.0966507	0.111607	0.111578	0.0908076	0.100511	0.0719274	0.0386523	0.0304633	0.0207373	0.0199847	-0.00262467	0.0101839	0.0204483	0.0136567	0.0232508	0.0101411	0.025046	-0.00878752	0.00946455	0.0178076	0.0128291	0.0116765	0.0093709	0.0106701	0.0229578	0.00596326	0.0144151	0.00391543	-0.000527245	0.0137704
	349.64	0.0785008	0.11568	0.10532	0.102428	0.0954862	0.108896	0.121426	0.101336	0.121851	0.116989	0.116227	0.117686	0.10527	0.109783	0.111858	0.106019	0.121089	0.101615	0.0978927	0.108915	0.109719	0.0931613	0.0993203	0.0696898	0.0393226	0.0294054	0.0215776	0.0191647	-0.00244088	0.0103616	0.020967	0.0123156	0.0203201	0.0114205	0.0260804	-0.00778272	0.00765046	0.0152687	0.0135441	0.0140917	0.0102558	0.00997766	0.0204746	0.00415189	0.0139233	0.00369386	-0.0057509	0.0122698
	349.65	0.0738066	0.112485	0.101284	0.100238	0.0954204	0.104364	0.118409	0.0971511	0.120539	0.115341	0.112322	0.115577	0.104549	0.107786	0.107721	0.102212	0.119735	0.0973725	0.0959504	0.109142	0.105037	0.0910519	0.0958861	0.0652087	0.0374356	0.0296504	0.0186784	0.0164146	-0.00203994	0.0086816	0.0215099	0.0111434	0.0219733	0.0112041	0.024654	-0.0089976	0.00501607	0.0167346	0.0120879	0.0151801	0.0108513	0.00764465	0.0194391	0.00383639	0.0137934	0.00506463	-0.00318176	0.0127959
	349.66	0.0729971	0.111945	0.098576	0.0989652	0.0945348	0.10345	0.114452	0.0962237	0.118166	0.115623	0.110033	0.113227	0.103564	0.108635	0.103994	0.102434	0.114086	0.0955426	0.0925127	0.106595	0.102478	0.0885567	0.0945751	0.0630196	0.0349214	0.026928	0.0164305	0.0199615	-0.00243518	0.00828031	0.0198574	0.0075828	0.0229993	0.0108187	0.0224797	-0.0101402	0.00797897	0.0113246	0.0117176	0.0185365	0.0119534	0.0101128	0.0166425	0.00308663	0.0150388	0.00631478	-0.00662005	0.0114642
	349.67	0.0682796	0.109716	0.0982809	0.0931329	0.0878592	0.101717	0.112956	0.0963102	0.115359	0.110623	0.105043	0.112133	0.100191	0.10671	0.0987002	0.101715	0.110947	0.094268	0.0920671	0.103107	0.0993407	0.0850966	0.089404	0.0604446	0.0346752	0.0235543	0.0119631	0.0229534	0.000571388	0.00903712	0.0194835	0.00568696	0.0195137	0.00862387	0.0235383	-0.00882193	0.0062855	0.0119703	0.00910358	0.0139071	0.0132486	0.0109404	0.0168135	0.00670374	0.0123517	0.00686526	-0.00822473	0.00928821
	349.68	0.0631041	0.105051	0.0947774	0.0920538	0.0857922	0.0973301	0.111219	0.0949496	0.109006	0.105116	0.10027	0.110267	0.0971565	0.100347	0.0940338	0.101408	0.103658	0.0915221	0.086652	0.0972073	0.0976752	0.0809129	0.0864526	0.0555295	0.0347187	0.0213628	0.00973954	0.022809	0.00116533	0.00820164	0.0221738	0.00586603	0.0230729	0.00949301	0.0196269	-0.00858943	0.0060396	0.0146908	0.00803382	0.0128486	0.00947729	0.00991035	0.0160437	0.00462709	0.0123427	0.00833255	-0.0092745	0.0071122
	349.69	0.0542134	0.0991794	0.0949415	0.0874044	0.0809994	0.0935952	0.107697	0.089874	0.106972	0.101877	0.0975246	0.108208	0.090865	0.0965171	0.0916599	0.0975295	0.0970217	0.0875219	0.0844701	0.0933341	0.098326	0.0772843	0.083815	0.0525446	0.0329768	0.0213428	0.00797436	0.0217476	0.00130087	0.00611162	0.0178192	0.00650355	0.0225065	0.00488545	0.0199859	-0.00924967	0.00420136	0.0126102	0.00633692	0.0109457	0.0120753	0.00815653	0.0144055	0.00600051	0.0163387	0.0108131	-0.0127128	0.0110643
	349.7	0.0484355	0.0932606	0.0929589	0.0819834	0.0774374	0.0888715	0.100195	0.0861018	0.10296	0.0969743	0.0960582	0.106391	0.090509	0.0907093	0.0891417	0.0931692	0.092967	0.0866103	0.0809859	0.0873139	0.0929454	0.0687583	0.0809362	0.0481364	0.034468	0.0193928	0.00637811	0.0202762	0.00066437	0.0046248	0.0123308	0.00798555	0.0189726	0.00886682	0.0162676	-0.0139632	0.00417259	0.0146551	0.00167262	0.00858445	0.0132017	0.00688527	0.0111992	0.0052991	0.0138208	0.0138487	-0.0123391	0.00968449
	349.71	0.0412103	0.0893447	0.0868269	0.0772141	0.0765056	0.0860784	0.0972286	0.084019	0.101144	0.0926028	0.0905872	0.101655	0.0849663	0.0829718	0.0868651	0.0901363	0.0879237	0.0841791	0.0800594	0.0810286	0.0905809	0.0650336	0.0781781	0.0440419	0.03111	0.0151992	0.00352733	0.0196491	0.00480487	0.00156981	0.0150212	0.00531789	0.0195643	0.0104597	0.0142863	-0.0113183	0.00670119	0.0139979	-0.000120512	0.00866008	0.00844126	0.00858158	0.00753465	0.00329489	0.0079493	0.0148334	-0.0117241	0.00685713
	349.72	0.0371461	0.0879866	0.0820706	0.072759	0.0692772	0.0851193	0.0925981	0.0778834	0.0967233	0.0883281	0.0862989	0.0985117	0.0827776	0.0793361	0.0823695	0.0865005	0.0808542	0.0795044	0.076576	0.0785073	0.0827158	0.0553741	0.071584	0.0416846	0.0305748	0.0144798	0.00318572	0.0175985	0.000549428	-0.0001582	0.0137066	0.00803043	0.0174538	0.00715482	0.0148142	-0.0113032	0.00577974	0.0113865	-0.000490059	0.00596126	0.0085785	0.00870973	0.0027845	0.00428236	0.00823013	0.0114514	-0.0112056	0.00858967
	349.73	0.0335648	0.0812731	0.0762532	0.0708616	0.0668263	0.0786116	0.0870754	0.0742093	0.0931472	0.0849466	0.0804669	0.0920396	0.0764395	0.0757009	0.0757512	0.0795357	0.0781519	0.0732861	0.0738892	0.0734047	0.0770947	0.0498885	0.0664617	0.0365047	0.0280131	0.0135675	0.000696906	0.0148	-0.00110038	-0.00234457	0.0102208	0.00232297	0.0165979	0.00920599	0.0112889	-0.0120119	0.0057992	0.00911281	-0.00155913	0.00408283	0.00555522	0.00731796	0.000254077	0.00744122	0.00537463	0.0107473	-0.0122312	0.00766833
	349.74	0.0278607	0.0782272	0.0694953	0.065032	0.0637244	0.0748064	0.0804191	0.0721521	0.0883653	0.0800456	0.0788334	0.0891145	0.074131	0.0665894	0.0724145	0.0741153	0.0723861	0.0696738	0.0706961	0.0697257	0.072463	0.0464298	0.0645483	0.0323381	0.0219049	0.00792654	-0.00229852	0.0135939	-0.00197814	-0.00419314	0.00745876	0.000379251	0.0156696	0.00621474	0.0096696	-0.0096567	0.00326128	0.00908286	-0.000456697	0.00449647	0.00670581	0.00450278	0.00168048	0.00908015	0.00348426	0.0128419	-0.0114473	0.00616798
	349.75	0.0244249	0.0737825	0.0672976	0.0598301	0.0588858	0.0660558	0.0730395	0.0665247	0.0852727	0.0714296	0.0687079	0.0828122	0.0699411	0.0608077	0.0677514	0.0680197	0.0674893	0.0641799	0.0658629	0.061825	0.0666493	0.0376153	0.056893	0.0275927	0.0161587	0.00720744	-0.00191623	0.00958902	0.00105255	-0.00582454	0.00520344	-0.00151616	0.0147654	0.00223428	0.00940137	-0.0103656	0.00253282	0.00958367	-0.00297307	0.00213568	0.00734977	0.00373836	-0.00171826	0.00717254	0.000701294	0.0135854	-0.0124488	0.00266518
	349.76	0.0228472	0.0676977	0.0604923	0.0556177	0.0524553	0.0622998	0.0682899	0.0631657	0.0817222	0.0667466	0.0654829	0.0824936	0.0644971	0.0572219	0.0608208	0.060115	0.0628583	0.0604718	0.0600167	0.0573022	0.0615355	0.0295488	0.052712	0.0212067	0.0135491	0.00803252	-0.00351225	0.0102646	-0.00197246	-0.00743178	0.00709788	-0.00273598	0.014392	0.000497538	0.0110633	-0.0124015	0.00334844	0.00566936	-0.00423473	-0.000900556	0.00560526	0.00167117	-0.00342805	0.00569923	-0.00270887	0.0146908	-0.0112306	0.00444605
	349.77	0.0173132	0.061179	0.0549903	0.0508509	0.0485102	0.0576515	0.064916	0.0579737	0.0756148	0.0635599	0.0603524	0.0758785	0.0603563	0.0539501	0.0593915	0.0553954	0.0541986	0.0538689	0.0552085	0.0552164	0.0547331	0.0254634	0.0484586	0.0146279	0.0105294	0.00673459	-0.00838941	0.0097822	-0.00176454	-0.00628858	0.000982442	-0.0026288	0.0137049	-0.00157701	0.00985413	-0.013014	0.00334376	0.00506034	-0.00226334	-0.00244088	0.008107	0.00283694	-0.00359364	0.00531162	-0.00310318	0.0116466	-0.0138967	0.00796403
	349.78	0.0163394	0.0572666	0.0482341	0.0473873	0.0439382	0.0530519	0.058406	0.052758	0.0688806	0.0581299	0.055343	0.0721108	0.0551543	0.0509683	0.0548263	0.0499524	0.0500269	0.0483279	0.0521136	0.0484744	0.0480033	0.0161669	0.0453152	0.00696345	0.00972942	0.00743922	-0.00803114	0.00983051	-0.00218391	-0.00866778	-0.00163464	-0.00167715	0.013042	-0.0025659	0.00985132	-0.0169078	-0.00315089	0.00199043	-0.0020289	-0.00504268	0.00650729	0.00154187	-0.00578572	0.00205301	-0.00535512	0.0115215	-0.0134506	0.00827324
	349.79	0.0141114	0.0510867	0.0419368	0.0438275	0.0382569	0.0509619	0.0567217	0.0508964	0.067334	0.0524591	0.050503	0.0669442	0.0512315	0.0424378	0.0497307	0.0433757	0.0466518	0.0459237	0.0486572	0.045786	0.0431556	0.00991057	0.0380945	0.00352124	0.00724071	0.00623798	-0.0101578	0.00782806	-0.00212076	-0.00588393	-0.000994634	-0.00253491	0.0120895	-0.00164885	0.0097279	-0.0166519	-0.0021664	-0.000162695	-0.00061214	-0.00605205	0.00389431	0.00439656	-0.010704	-0.00062655	-0.00968185	0.0113483	-0.010061	0.00826883
	349.8	0.0120044	0.0472717	0.0403203	0.0381692	0.0360984	0.0484863	0.0506227	0.0437516	0.0588878	0.0504318	0.0413206	0.0598962	0.0469714	0.0371889	0.0432363	0.0388985	0.0446282	0.0404075	0.0444775	0.0422775	0.0361368	0.0040404	0.0313806	-0.00209223	0.00441433	0.00518158	-0.0141663	0.00847948	-0.00244362	-0.0102655	-0.00433542	-1.49458e-05	0.0139357	0.000595109	0.0117276	-0.0205699	-0.00224347	-0.00388404	-0.000594562	-0.00891906	0.00456253	0.0042355	-0.0119066	-0.00154487	-0.00783217	0.0142632	-0.0114967	0.00783017
	349.81	0.00958419	0.0427575	0.0367984	0.0392667	0.0319378	0.0421026	0.0436555	0.0385616	0.0545193	0.0496112	0.0400522	0.0553095	0.0447866	0.0334603	0.0394445	0.0344939	0.0386	0.0399341	0.0403223	0.0337027	0.0308552	-0.00163655	0.0280203	-0.00565485	0.00163631	0.00130251	-0.0152314	0.00818996	-0.0043347	-0.00789176	-0.00441911	-0.00400902	0.0141413	0.00165685	0.014234	-0.0212791	-0.00540871	-0.00376932	-0.00236219	-0.00860132	0.00132231	0.00848958	-0.0133505	-0.00480341	-0.00882931	0.0102056	-0.00624934	0.00895974
	349.82	0.00984236	0.039619	0.0339765	0.0357564	0.0286221	0.0374565	0.0365199	0.0326242	0.047208	0.0452928	0.0343208	0.0505786	0.0417336	0.029901	0.0340126	0.0315373	0.0381455	0.032199	0.0394969	0.0299776	0.0262977	-0.00844725	0.0236227	-0.00856596	0.00252558	-0.0013219	-0.0138355	0.00857595	-0.0063464	-0.00727916	-0.00271742	-0.0030089	0.0144916	0.000281813	0.0130731	-0.0198171	-0.00435186	-0.0038235	-0.00224783	-0.0100447	0.000181112	0.00598835	-0.0139015	-0.00463599	-0.00666583	0.00918796	-0.00691295	0.00895539
	349.83	0.00867745	0.0329827	0.0300453	0.0357207	0.0246071	0.0373948	0.0345476	0.0303062	0.0431542	0.038128	0.0311714	0.0465959	0.0349415	0.0263904	0.0334305	0.0277367	0.0327697	0.0273354	0.0320614	0.0264216	0.0233327	-0.0105772	0.0206728	-0.0125868	0.000495682	0.000975541	-0.0180369	0.00416079	-0.00382237	-0.00688366	-0.00410384	-0.00114018	0.0130083	0.00426277	0.0115987	-0.0252794	-0.00744473	-0.00455322	-0.0033879	-0.0106677	0.000318626	0.00582741	-0.0157553	-0.0101865	-0.00467115	0.0108724	-0.0053328	0.00509087
	349.84	0.00910525	0.0290008	0.0253183	0.0337794	0.0207614	0.0343177	0.0289327	0.0269513	0.0391733	0.0339311	0.0250066	0.0421312	0.0292114	0.020371	0.0304121	0.0210171	0.0293003	0.0218206	0.0246504	0.0230347	0.0155428	-0.014613	0.0144418	-0.014798	-0.00230616	0.000474429	-0.0221659	0.00191698	-0.00614772	-0.00629511	-0.00696192	-0.00144277	0.0110425	0.00310481	0.00964174	-0.0245413	-0.00619487	-0.00296683	-0.00409356	-0.00962594	0.00125233	0.00824801	-0.0177778	-0.00997077	-0.0036897	0.00884148	-0.00597226	0.00660652
	349.85	0.00400852	0.0254536	0.0210502	0.0283643	0.018991	0.0293351	0.0277332	0.024755	0.0330455	0.0254884	0.0245361	0.0369191	0.0268353	0.018743	0.0253917	0.016035	0.0234669	0.0223378	0.0190011	0.0159327	0.00900755	-0.0177559	0.00920006	-0.0175399	-0.00706212	0.000142294	-0.0214213	0.00360572	-0.00702549	-0.0074195	-0.0092168	-0.000900887	0.0104036	0.00296011	0.00635785	-0.0203532	-0.00554818	-0.00654348	-0.000987127	-0.0104418	0.00247558	0.00784589	-0.0210306	-0.0145079	-0.00372147	0.0077997	-0.00950687	0.00715714
	349.86	-0.000918944	0.0208454	0.0197259	0.0249763	0.0132885	0.025511	0.0250383	0.021956	0.027232	0.0269862	0.0196269	0.0332032	0.0224571	0.0165605	0.0174284	0.00917143	0.0206739	0.0192606	0.0121941	0.0098201	0.00638104	-0.0222015	0.00494761	-0.021681	-0.0059553	-0.00197509	-0.0218589	0.000686331	-0.00915783	-0.0034532	-0.0106755	0.000895615	0.00838957	0.00320141	0.00478694	-0.0202184	-0.00700047	-0.00654945	-0.00244042	-0.0106544	0.0008037	0.00717841	-0.020013	-0.0132306	-0.0049836	0.00465894	-0.00898825	0.00724938
	349.87	-0.00490511	0.0228482	0.0149278	0.0196585	0.0106504	0.0192506	0.0198589	0.0212807	0.0192234	0.023611	0.0178303	0.0250003	0.0218431	0.011628	0.0151835	0.00669918	0.0185087	0.0147361	0.00685919	0.00744731	0.00375475	-0.0272741	0.00127428	-0.0229269	-0.00685086	-0.000980093	-0.0240336	0.0021579	-0.00771949	-0.00513241	-0.010204	0.00216139	0.0107906	0.00127131	0.00572517	-0.021097	-0.0071017	-0.0100296	-0.00271139	-0.0101673	0.000121023	0.0104436	-0.021818	-0.0127977	-0.00429142	0.00892495	-0.00559859	0.00533917
	349.88	-0.00276282	0.0183857	0.0142076	0.0188045	0.00629971	0.0128941	0.013956	0.018724	0.0143758	0.0204774	0.0171199	0.0188003	0.019999	0.00746798	0.0139764	0.00133215	0.0162714	0.011539	0.00207964	0.002059	0.00136994	-0.0300545	-0.00121676	-0.0258132	-0.0108345	-0.000153885	-0.0238438	-0.000158378	-0.00608813	-0.00830742	-0.00917757	0.00552621	0.0111409	0.00344265	0.00509521	-0.0204556	-0.00599662	-0.0122311	-0.0020413	-0.0094629	0.00144085	0.00893173	-0.0233093	-0.0152599	-0.00548101	0.00554294	-0.00963982	0.00687903
	349.89	-0.00653109	0.0193762	0.0104961	0.0132221	0.000743158	0.00841982	0.0148812	0.0129108	0.0141368	0.0154625	0.0108127	0.014748	0.0176246	0.00470764	0.0116118	-0.00205616	0.0104157	0.00583302	-0.000383369	-0.00241226	-0.00318599	-0.0357782	-0.00742315	-0.0286994	-0.0100892	-0.000485643	-0.0245949	-0.000230934	-0.00474629	-0.00535432	-0.0111186	0.00503088	0.00642464	-0.000103976	0.00140122	-0.0165091	-0.00621849	-0.015277	-0.00301166	-0.0108092	0.00157852	0.00852976	-0.0264411	-0.0109667	0.00100163	0.00353612	-0.00998972	0.00747799
	349.9	-0.00776572	0.0153972	0.0105246	0.0112591	-0.0033654	0.00664815	0.0172303	0.0110066	0.012306	0.015611	0.0083661	0.0115646	0.0156608	0.000693139	0.01084	-0.00488921	0.00781752	0.00360163	-0.00878103	-0.00444651	-0.00839312	-0.0404642	-0.0094556	-0.0320198	-0.0118772	-0.00204775	-0.0261663	-0.00141332	-0.00439363	-0.00541696	-0.00963373	0.00414958	0.00371087	-0.000417709	-0.00190674	-0.0144444	-0.00709178	-0.0151865	0.000674492	-0.0112627	0.00347743	0.00511204	-0.0236859	-0.0121743	0.00468571	0.00191533	-0.00906091	0.00426503
	349.91	-0.0061772	0.0116117	0.00997449	0.00683559	-0.00378223	0.00323633	0.0143444	0.00787239	0.00536085	0.0115379	0.00548569	0.00760973	0.0143488	-0.00563709	0.00857277	-0.00825267	0.0106964	-0.00227247	-0.0128838	-0.0077592	-0.0126832	-0.0429062	-0.0131768	-0.0360639	-0.0147024	-0.00358563	-0.0248666	-0.000641495	-0.00792529	-0.00429739	-0.0126604	0.00601873	0.00420589	-0.00049021	-0.00055831	-0.0112459	-0.00564894	-0.0161094	-0.00302186	-0.00785595	0.00291548	0.00314194	-0.0261901	-0.0111382	0.0028932	-0.003059	-0.00656389	0.00679413
	349.92	-0.00745933	0.00830919	0.00563701	0.00161631	-0.00513956	0.00122426	0.0113864	0.00387019	0.00174563	0.0135692	0.00405331	0.00828751	0.011252	-0.0078172	0.00509972	-0.0126532	0.00850922	-0.00332096	-0.0173239	-0.0133154	-0.017142	-0.0463614	-0.0156192	-0.0338591	-0.0131366	-0.004279	-0.0293813	-0.00155853	-0.00824817	-0.00655545	-0.0101862	0.0077673	0.000840697	0.000354055	-0.00333546	-0.0134035	-0.00681175	-0.0164773	-0.00476384	-0.00900897	0.00623789	0.00397052	-0.0249064	-0.00925754	0.00549176	-0.00241192	-0.00590045	0.00575257
	349.93	-0.0091271	0.00317358	0.00378498	0.00107793	-0.00562793	-0.00320001	0.0114688	0.000326897	0.00211172	0.00696367	6.39927e-05	0.0057087	0.00844503	-0.00951439	0.00348487	-0.0120833	0.00376509	-0.0122584	-0.0204608	-0.0167723	-0.0208767	-0.0509745	-0.0175066	-0.0342841	-0.0155273	-0.0044415	-0.0311214	0.000395435	-0.00837803	-0.00948901	-0.00792913	0.00905753	-0.000377264	0.00153606	-0.00396537	-0.0144755	-0.00599621	-0.0163627	-0.00527524	-0.00733913	0.00582076	0.00122846	-0.0233814	-0.0101273	0.0034099	0.00026178	-0.00909721	0.00931915
	349.94	-0.00973293	-0.00483256	0.00381523	0.00155325	-0.00975895	-0.00516296	0.00737776	-0.00051374	-0.00179205	0.00520801	-0.00218778	0.0021894	0.00752038	-0.0116454	0.000374646	-0.0135639	0.000396595	-0.0125824	-0.0227287	-0.0220143	-0.0238633	-0.0522338	-0.0229404	-0.0334302	-0.0173872	-0.00491755	-0.0320171	0.00377283	-0.00696382	-0.0130016	-0.0107626	0.00798344	-0.00475577	0.00143934	-0.00365433	-0.0128212	-0.00233377	-0.0146076	-0.00141966	-0.00525906	0.00296689	-0.000234875	-0.0223146	-0.00868092	0.000676705	-0.00213104	-0.00992958	0.00704719
	349.95	-0.0131129	-0.00328422	-0.00100347	2.64824e-05	-0.0128762	-0.007222	0.00492767	-0.000461194	-0.00183515	0.00330804	-0.00103729	0.000648912	0.00671679	-0.0131488	-0.00442395	-0.0121247	-0.00118611	-0.0158976	-0.0247791	-0.0248917	-0.0245094	-0.0547474	-0.0276022	-0.0360262	-0.0143011	-0.00700996	-0.0297281	0.0065953	-0.00755208	-0.0125574	-0.0113765	0.00801921	-0.00561186	0.00230763	-0.00626256	-0.0126146	-0.0045099	-0.0140105	-0.00250982	-0.00513313	0.00643414	0.000545573	-0.0182319	-0.00624534	0.00112826	-0.00293151	-0.0139707	0.00738089
	349.96	-0.0113777	-0.00764633	-0.00336086	-0.00461217	-0.0115298	-0.00616831	0.00262273	-0.00190396	-0.00284281	-0.000111443	-0.00184059	-0.003159	0.00253595	-0.0173781	-0.00707483	-0.0154623	-0.00156206	-0.0162933	-0.0296276	-0.0264661	-0.0320554	-0.0518325	-0.0281382	-0.0358959	-0.0132657	-0.00717217	-0.0326986	0.00531629	-0.0062585	-0.0125716	-0.00414927	0.00950261	-0.00588892	0.00402032	-0.00537248	-0.0105986	-0.0072168	-0.0116763	-0.00437188	-0.00285988	0.00864684	-0.00135196	-0.019867	-0.0104203	0.000566596	-0.00404563	-0.011353	0.00826951
	349.97	-0.0141538	-0.00913692	-0.00371532	-0.00623465	-0.0127644	-0.0112905	0.00118672	-0.00542108	-0.00674515	-0.00295144	-0.00329483	-0.00474685	0.000719923	-0.017023	-0.00579268	-0.0151563	1.66517e-05	-0.0181361	-0.0305432	-0.0318038	-0.035355	-0.0576028	-0.0337889	-0.0368994	-0.014884	-0.00694828	-0.0284311	0.00213128	-0.0084391	-0.0119584	-0.00792358	0.0089112	-0.00592472	-0.00136015	-0.00677437	-0.0101509	-0.00594288	-0.0143363	-0.0018187	-0.000345274	0.00415247	0.00210659	-0.0166768	-0.00825008	0.000945934	-0.00344678	-0.00977274	0.00713155
	349.98	-0.0137207	-0.0126295	-0.00645786	-0.00701231	-0.0125993	-0.0113699	0.000185379	-0.0063803	-0.00840326	-0.00458469	-0.00450737	-0.00273944	-0.000227127	-0.0154129	-0.00660904	-0.017142	-0.00458051	-0.0206059	-0.0316032	-0.0346563	-0.0374239	-0.0609603	-0.0357723	-0.0371308	-0.014741	-0.00872676	-0.0324148	0.00338548	-0.00668712	-0.0107421	-0.00914046	0.0101776	-0.00439233	-0.000781455	-0.00576363	-0.0110302	-0.00720222	-0.0147285	-0.00597248	0.00248306	0.00540017	0.00327317	-0.0181186	-0.00675535	0.00291769	-0.0021	-0.00821658	0.00220579
	349.99	-0.0167614	-0.0165559	-0.010358	-0.010733	-0.0165111	-0.011666	-0.000164162	-0.00786979	-0.0121599	-0.00621748	-0.00321032	-0.00471241	-0.00426191	-0.0170111	-0.0108267	-0.0195134	-0.00712651	-0.0219173	-0.0339655	-0.0351925	-0.0392272	-0.0619532	-0.0362839	-0.0387613	-0.0151287	-0.0119769	-0.0288952	0.00121373	-0.00717888	-0.00969458	-0.0107674	0.01183	-0.00269105	-0.00150561	-0.0038602	-0.00812171	-0.00520452	-0.014807	-0.00590402	0.00412928	0.00290833	0.00422266	-0.01833	-0.0109303	0.002115	-0.00270746	-0.00810797	0.00118851
	350	-0.0158208	-0.0199992	-0.0115797	-0.0118235	-0.0127503	-0.00831861	-0.0030707	-0.0114819	-0.0121282	-0.00676415	-0.00304675	-0.00492372	-0.00489445	-0.0152796	-0.0133069	-0.0185791	-0.0113368	-0.0240727	-0.0384505	-0.0357766	-0.0410061	-0.0605575	-0.0356133	-0.0394268	-0.0167467	-0.0103292	-0.0229388	0.00278153	-0.00603006	-0.0103118	-0.00879956	0.010901	-0.000941537	-0.00189204	-0.00345259	-0.00880812	-0.00185575	-0.0138963	-0.0085617	0.00464166	0.00550715	0.00268718	-0.0157425	-0.00902535	0.00386977	-0.00242223	-0.0108463	-0.00248265
	350.01	-0.0130463	-0.0212225	-0.012222	-0.0130825	-0.0131388	-0.0102062	-0.0048429	-0.0148522	-0.0172108	-0.00622468	-0.00580201	-0.00906716	-0.00656399	-0.0181317	-0.0151351	-0.0194539	-0.0107937	-0.0282302	-0.0407396	-0.0386525	-0.0438705	-0.0637696	-0.040009	-0.0414673	-0.0178097	-0.00959831	-0.0256437	0.0042528	-0.00886207	-0.0122076	-0.00864111	0.0140011	-3.64477e-05	-0.00350893	-0.00258656	-0.00732322	-0.00304272	-0.0151329	-0.00492228	0.00766326	0.00255696	0.00151363	-0.0157848	-0.00651725	0.00323613	-0.00742066	-0.011196	-0.00304149
	350.02	-0.00988545	-0.0182955	-0.0141184	-0.0120732	-0.0142507	-0.0133961	-0.00856895	-0.0145307	-0.016575	-0.00602254	-0.00795366	-0.00727509	-0.00796771	-0.0220208	-0.0172525	-0.0210039	-0.0155097	-0.0306986	-0.0441623	-0.0412386	-0.047193	-0.0641105	-0.0376734	-0.0423496	-0.0177386	-0.0115694	-0.0239576	0.00483138	-0.0112357	-0.0143688	-0.0105816	0.0172219	-0.00159224	-0.00266498	-0.000465961	-0.00699645	-0.00145518	-0.0120027	-0.00265793	0.00665586	-0.00017607	0.00246323	-0.0128835	-0.00511893	0.000600083	-0.00597737	-0.00992934	-0.00275589
	350.03	-0.0101742	-0.0233539	-0.017293	-0.0149237	-0.0139629	-0.0118569	-0.0100026	-0.0161629	-0.0163006	-0.0119239	-0.00617228	-0.00656826	-0.00835769	-0.0219045	-0.0141822	-0.0230843	-0.0185124	-0.0309228	-0.0474156	-0.0435108	-0.0494297	-0.0618698	-0.0389085	-0.0461028	-0.0174745	-0.0087152	-0.0222231	0.00401062	-0.0100145	-0.0164335	-0.0102542	0.0145801	-0.00186936	-0.00172455	-0.0017954	-0.00821383	-0.000374295	-0.0119847	-0.00792083	0.0081818	0.000179088	0.00350938	-0.011502	-0.00671225	0.00175194	-0.0050166	-0.00970007	-0.00512417
	350.04	-0.0109693	-0.0217529	-0.0204672	-0.0146133	-0.013361	-0.0157216	-0.0142104	-0.0154302	-0.0183419	-0.0150503	-0.00685132	-0.00933516	-0.0100259	-0.0212571	-0.013138	-0.0218349	-0.0162068	-0.0333663	-0.0506926	-0.044118	-0.0507734	-0.0665048	-0.0403123	-0.0428594	-0.0169207	-0.0105655	-0.0206576	0.008763	-0.0114954	-0.0158683	-0.00983021	0.0146646	-0.00151919	-3.6238e-05	0.00124202	-0.00407525	-6.5454e-05	-0.0138969	-0.0048359	0.00963544	0.0010168	0.000960755	-0.00901063	-0.00533801	-0.00262103	-0.00533452	-0.00657563	-0.00631023
	350.05	-0.0140801	-0.0263036	-0.0188157	-0.0161602	-0.0150989	-0.0159427	-0.0140509	-0.0184607	-0.0162571	-0.0168252	-0.00856734	-0.00775888	-0.0106563	-0.0205128	-0.0129378	-0.0203198	-0.01834	-0.0338793	-0.0484685	-0.0407924	-0.0556635	-0.0701745	-0.0393998	-0.0476981	-0.0184176	-0.00932755	-0.0202018	0.00762856	-0.0106361	-0.0155203	-0.0127115	0.0155936	0.00105058	-0.00240117	-0.00230701	-0.00587179	-2.20065e-05	-0.0151818	-0.00553866	0.00216246	0.0017339	0.000607657	-0.00620549	-0.00574909	-0.000600468	-0.00377058	-0.0127157	-0.00409447
	350.06	-0.0148985	-0.0272832	-0.0218684	-0.0176103	-0.0129521	-0.0160428	-0.0150733	-0.0172444	-0.0139546	-0.0165247	-0.0076049	-0.00770211	-0.0113104	-0.0190684	-0.0145225	-0.0236536	-0.0193629	-0.0325826	-0.0482222	-0.0455006	-0.0566208	-0.0729032	-0.0412377	-0.0490866	-0.0187081	-0.00816188	-0.0209764	0.00779691	-0.0114415	-0.0144966	-0.0115636	0.0174153	0.00231753	-0.00138846	-0.00366054	-0.00375994	-9.91949e-05	-0.0160083	-0.00428705	0.00245822	-0.000685386	0.00257072	-0.00646428	-0.00657029	-0.00260891	-0.00177237	-0.0119315	-0.00356752
	350.07	-0.0140036	-0.0282381	-0.0199748	-0.0177329	-0.0155337	-0.0151291	-0.0204621	-0.0184162	-0.013051	-0.0144626	-0.00775181	-0.0135317	-0.0122053	-0.017141	-0.0133081	-0.0244539	-0.0213022	-0.0387887	-0.047662	-0.0436944	-0.0583499	-0.0697689	-0.0426895	-0.0495583	-0.0199876	-0.0089986	-0.0174806	0.00779636	-0.0119092	-0.011567	-0.00674857	0.0170416	0.00254703	0.000323887	-0.00371125	-0.00278209	0.00160896	-0.0152907	-0.00583395	0.00166838	-0.00674771	0.000577113	-0.00235609	-0.00478584	-0.0038211	0.000129338	-0.0120882	-0.00386085
	350.08	-0.0105509	-0.0310985	-0.0222787	-0.0194717	-0.0185973	-0.0125262	-0.0249819	-0.0211315	-0.0141736	-0.0165498	-0.00734336	-0.014801	-0.017153	-0.0183256	-0.0122862	-0.0278594	-0.0181746	-0.0419304	-0.0497069	-0.0454105	-0.0638907	-0.0713633	-0.0427901	-0.0509225	-0.0221838	-0.00657818	-0.0146361	0.00468349	-0.0110499	-0.0121357	-0.00499747	0.016306	0.00130483	-0.00138973	-0.00361718	-0.00235921	-0.000398343	-0.0138494	-0.00849053	0.00449756	-0.0019532	5.5248e-05	-0.00271115	-0.00736822	-0.00643254	0.00219994	-0.0110868	-0.00656678
	350.09	-0.0143839	-0.0327763	-0.0228934	-0.019111	-0.0162803	-0.0143138	-0.0250863	-0.0220851	-0.0134138	-0.0141973	-0.00756174	-0.0152495	-0.0188914	-0.0192203	-0.0112879	-0.0286831	-0.0160598	-0.0425626	-0.0448754	-0.0447136	-0.0627724	-0.0727161	-0.0483672	-0.0543615	-0.0194823	-0.010141	-0.0117917	0.00347659	-0.0106248	-0.011691	-0.00206415	0.0158118	0.000472774	-0.00175231	-0.00480179	-0.00485568	0.00210597	-0.0157616	-0.00627345	0.00435931	-0.00159789	0.00110163	-0.000605223	-0.00333997	-0.00610049	9.66925e-05	-0.0133666	-0.00333763
	350.1	-0.0161418	-0.0311724	-0.0246656	-0.0184363	-0.0162309	-0.0142916	-0.0247801	-0.0231588	-0.0125811	-0.0168867	-0.00524642	-0.0177001	-0.0174207	-0.0190047	-0.0147043	-0.0282518	-0.0189145	-0.0408301	-0.0443862	-0.0421105	-0.0640907	-0.0730796	-0.0468029	-0.0516481	-0.0201584	-0.00788925	-0.0116252	0.00176301	-0.00839034	-0.0113427	-0.000554235	0.0179715	0.00328377	-0.000932727	-0.00576925	-0.00177904	0.00263192	-0.0163951	-0.00531081	0.00159137	-0.00372756	-0.00287021	0.00270714	-0.00334079	-0.00798798	-0.00212718	-0.0194101	-0.00411342
	350.11	-0.0138219	-0.0279033	-0.0277885	-0.0197879	-0.0154813	-0.0127006	-0.0285026	-0.0232187	-0.0124477	-0.0162704	-0.00505375	-0.0195229	-0.0179278	-0.0170999	-0.0176136	-0.0294125	-0.0194769	-0.0430781	-0.0397228	-0.0370704	-0.0634063	-0.0752524	-0.0511494	-0.0542424	-0.0198693	-0.00385209	-0.0104454	0.00306519	-0.00856847	-0.00737554	-0.000419471	0.0182493	0.00517796	-0.000933472	-0.0053615	-0.00058432	0.00332675	-0.015557	-0.00470992	0.0022977	-0.00279316	-0.00288531	0.00560946	-0.00618848	-0.0081383	-0.00138351	-0.0183846	0.00148015
	350.12	-0.0112604	-0.0234515	-0.0268819	-0.0176889	-0.0136939	-0.012388	-0.0274478	-0.0224578	-0.0154019	-0.0181386	-0.00531904	-0.0203079	-0.0204129	-0.0162804	-0.0133328	-0.0272192	-0.0228615	-0.0394871	-0.0386779	-0.0378204	-0.0636866	-0.0751812	-0.0551098	-0.0533625	-0.0229577	-0.00150367	-0.00938617	0.00407783	-0.00515179	-0.00697898	-0.00211826	0.0216637	0.0032602	-0.00250246	-0.00512263	0.00210616	0.00382856	-0.0146465	-0.00193753	0.00413806	-0.00270317	-0.00429969	0.00578564	-0.0065994	-0.00727524	0.000228699	-0.0153324	-0.00149108
	350.13	-0.0125345	-0.0253444	-0.026578	-0.0152518	-0.0129435	-0.013233	-0.0283467	-0.0220341	-0.0136269	-0.0167494	-0.010385	-0.0201756	-0.0183618	-0.0162808	-0.0143835	-0.0264008	-0.0217583	-0.0373917	-0.0404554	-0.0371225	-0.0643287	-0.0735898	-0.0540277	-0.0518792	-0.0205695	0.000941351	-0.0126455	0.00593487	-0.00487152	-0.00600336	0.00122539	0.0180333	0.00481661	-0.00354069	-0.00285713	0.000574487	0.00201425	-0.0147493	3.88272e-05	0.00361412	-0.00176872	-0.00103354	0.00535877	-0.0055386	-0.00542292	-0.000692342	-0.0150307	0.00328223
	350.14	-0.0145562	-0.024776	-0.0252604	-0.0133451	-0.0119031	-0.0122681	-0.0265191	-0.022575	-0.0136609	-0.0162765	-0.0112043	-0.0228657	-0.01894	-0.0172459	-0.0116699	-0.0261611	-0.0214266	-0.0371053	-0.0417981	-0.0364244	-0.0634988	-0.0717329	-0.0597974	-0.0493585	-0.0207626	-0.000425486	-0.0102834	0.0054034	-0.00256465	-0.00468994	-0.00377861	0.0158504	0.00782058	-0.00390342	-0.0039693	0.000948718	0.00196115	-0.0155276	-0.00218264	0.00296964	-0.00411543	-0.00160342	0.00466662	-0.00394699	-0.00846815	-0.00443615	-0.0133296	0.00069706
	350.15	-0.0116799	-0.0224217	-0.0250039	-0.0107142	-0.0132991	-0.0122678	-0.0272484	-0.0248042	-0.0170962	-0.0170095	-0.0117095	-0.023601	-0.0237399	-0.0190067	-0.0132746	-0.0260658	-0.0173791	-0.042633	-0.0415723	-0.0340613	-0.0637061	-0.0675356	-0.0566161	-0.052266	-0.0197252	0.00192322	-0.00789711	0.00419636	-0.00117457	-0.00774333	-0.0046811	0.0170695	0.0054444	4.16015e-06	-0.00604651	0.00108162	0.00251121	-0.0178742	0.00305104	-0.000304517	-0.002047	-0.000918705	0.0056393	-0.00747013	-0.00852164	-0.00441626	-0.0134621	0.000379778
	350.16	-0.0100095	-0.0244821	-0.0217312	-0.011919	-0.0140192	-0.0117845	-0.0279773	-0.0230038	-0.0170327	-0.02042	-0.0105977	-0.0231055	-0.0228456	-0.0175101	-0.0122731	-0.0262113	-0.0164916	-0.0377137	-0.0393435	-0.0312878	-0.0661329	-0.0652199	-0.0575121	-0.0522059	-0.0218723	0.00287269	-0.00567968	0.00506417	-0.00439262	-0.007226	-0.00264014	0.0159724	0.00579447	0.00116132	-0.00578346	0.00278267	0.000696881	-0.0173497	0.00227742	0.00141555	-0.00159501	0.00184091	0.00567118	-0.00624037	-0.00746524	-0.00659186	-0.0120505	-0.00333929
	350.17	-0.0129228	-0.0217167	-0.0197126	-0.0115552	-0.0119884	-0.011325	-0.0257865	-0.020262	-0.0174271	-0.0170265	-0.00808624	-0.019835	-0.0208652	-0.0156994	-0.0145523	-0.0243058	-0.0169066	-0.0378123	-0.0396476	-0.0297204	-0.061611	-0.0644239	-0.0581908	-0.0499019	-0.0241883	0.00382225	-0.0057542	0.00446025	-0.00348507	-0.00427189	-0.00544852	0.0131384	0.00624104	0.000991504	-0.00327666	-0.000486366	0.00233261	-0.0220607	0.00210709	-0.00142417	-0.00201154	0.000523231	0.0100459	-0.00457631	-0.00522658	-0.00111942	-0.0116522	-0.00286036
	350.18	-0.0161975	-0.0248135	-0.019503	-0.00863356	-0.0122975	-0.00881427	-0.0263216	-0.0183641	-0.016084	-0.0152249	-0.00757677	-0.0215341	-0.0213452	-0.017459	-0.0144184	-0.0232443	-0.0160906	-0.0337608	-0.0427016	-0.0271152	-0.0614799	-0.0628316	-0.0580009	-0.0495521	-0.0239949	0.00361385	-0.00614232	0.00713748	-0.00371145	-0.0045989	-0.00502393	0.0155397	0.00540891	0.00345142	-0.00595699	0.00193834	0.00259313	-0.0198475	0.00323973	3.06806e-05	0.000780755	0.00159409	0.00841328	-0.00230907	-0.00527983	-0.00495972	-0.01012	-0.0060486
	350.19	-0.0146466	-0.0242426	-0.0160842	-0.00590456	-0.0123649	-0.00852275	-0.0221517	-0.019216	-0.0179974	-0.0155218	-0.00742874	-0.0207718	-0.0197499	-0.0143448	-0.0109064	-0.0181775	-0.0161428	-0.0333761	-0.0424741	-0.0243651	-0.0619034	-0.0552799	-0.0565081	-0.0500465	-0.024453	0.00531152	-0.00423841	0.00539958	-0.00388959	-0.00446749	-0.00590212	0.0150702	0.00609673	0.000893042	-0.00429458	0.00342205	0.00311904	-0.0189853	0.00702639	-0.00249522	0.000219521	0.000952019	0.00803535	-0.00156177	-0.00460922	-0.00518108	-0.00957687	-0.00846478
	350.2	-0.0155321	-0.025336	-0.0142574	-0.00718013	-0.0107671	-0.0087857	-0.020008	-0.0220941	-0.0153505	-0.017869	-0.00494001	-0.0232179	-0.0188779	-0.0155728	-0.00997542	-0.0186111	-0.0167735	-0.0356932	-0.0426322	-0.0238102	-0.0596487	-0.0539043	-0.0616982	-0.0497447	-0.0239217	0.00618899	-0.00411981	0.00358929	0.000516266	-0.00740007	-0.00439176	0.0177612	0.00712231	0.00448683	-0.004514	0.00198641	0.00330718	-0.0187263	0.00647045	-0.00427312	0.00610002	0.00149218	0.00893622	-0.00136934	-0.00183954	-0.00501641	-0.00768272	-0.00981939
	350.21	-0.0139805	-0.0236785	-0.0125989	-0.00524651	-0.0113645	-0.00610481	-0.0155961	-0.0172271	-0.0164185	-0.0163797	-0.00556312	-0.0235405	-0.0177643	-0.0170176	-0.0112153	-0.0189237	-0.0175968	-0.0335225	-0.0413423	-0.0227243	-0.0592757	-0.0508397	-0.0564174	-0.0511558	-0.0269851	0.00496757	-0.00327738	0.00467412	-0.0006993	-0.00915042	-0.00153029	0.0162784	0.00532511	0.00327946	-0.00125923	0.00431441	-0.000968044	-0.0189257	0.00979899	-0.00511001	0.00401889	0.00258728	0.00534972	0.00241792	-0.00297823	-0.00482761	-0.00547491	-0.0108845
	350.22	-0.0155649	-0.0178225	-0.0142936	-0.00830663	-0.0108998	-0.00699418	-0.0147303	-0.015496	-0.0156043	-0.0185571	-0.00379728	-0.0225356	-0.0191111	-0.0150361	-0.014602	-0.0163891	-0.0182508	-0.0341742	-0.0383389	-0.0210591	-0.0583716	-0.047027	-0.0534284	-0.0517947	-0.0274669	0.00550746	-7.05404e-05	0.00250189	-0.000105396	-0.0116487	-0.00161218	0.0123348	0.00157367	0.00554624	0.00474594	0.00314404	0.00242888	-0.0168572	0.0118972	-0.00498177	0.00726968	-0.00126347	0.0067816	0.00502302	-0.00274165	-0.00598988	-0.00512481	-0.0124562
	350.23	-0.0172936	-0.0191798	-0.0113315	-0.00769915	-0.0088907	-0.00761774	-0.0122477	-0.0162736	-0.0151514	-0.0185144	-0.00345443	-0.0202034	-0.0173694	-0.0146706	-0.0144658	-0.0143849	-0.0196764	-0.0325335	-0.0338394	-0.0178495	-0.0554889	-0.0473397	-0.0521041	-0.0474635	-0.0276591	0.00626458	0.00113386	0.00199435	0.00212909	-0.00794641	4.30707e-05	0.0123238	0.0053255	0.0074511	0.00445418	0.000236505	0.000807532	-0.0181665	0.0130064	-0.00591499	0.00557461	-0.00050606	0.00580097	0.00133118	-0.00016474	-0.00780356	-0.00619816	-0.0163681
	350.24	-0.0162716	-0.0161215	-0.0135319	-0.0107585	-0.0117064	-0.0066244	-0.00809998	-0.0160132	-0.0168453	-0.015359	-0.00393142	-0.0227683	-0.0157236	-0.0163072	-0.0110721	-0.014431	-0.020233	-0.0317369	-0.0322828	-0.0155565	-0.0536917	-0.0455532	-0.0536024	-0.0466546	-0.0264037	0.0056466	0.00144562	0.00332039	0.00289188	-0.00740466	-0.00298213	0.0153769	-0.000621444	0.006123	0.00551349	0.00164751	0.00184007	-0.0207785	0.011872	-0.00745129	0.00921147	0.00208498	0.00250433	0.00311603	0.000771665	-0.00607067	-0.00386969	-0.0155995
	350.25	-0.0168657	-0.0174778	-0.0169142	-0.00969181	-0.00757332	-0.00531699	-0.00880124	-0.0152938	-0.013255	-0.0147123	0.00130996	-0.0203145	-0.0121715	-0.012901	-0.0104042	-0.0142596	-0.0197035	-0.0279724	-0.0333556	-0.0165203	-0.0519908	-0.0435011	-0.0547388	-0.0442774	-0.0280191	0.00230244	0.00236058	-9.96812e-06	0.00621205	-0.00609084	-0.00294326	0.016114	0.000307592	0.00686974	0.00466684	0.00308257	0.00154566	-0.0181793	0.0134158	-0.0123893	0.00814374	0.00158791	0.00393656	0.00492503	0.00168402	-0.00689516	-0.0048465	-0.0146861
	350.26	-0.017387	-0.0142255	-0.0178833	-0.00633275	-0.0081927	-0.00412979	-0.00771677	-0.0129093	-0.0139347	-0.0166467	-0.00174764	-0.0188012	-0.0115383	-0.0119071	-0.0114005	-0.0148599	-0.0199938	-0.0290328	-0.0332699	-0.0143474	-0.0549219	-0.0405561	-0.0498917	-0.0460498	-0.0288865	0.00479694	0.00190038	-5.9172e-05	0.00306638	-0.00482523	-0.00292847	0.0124118	-0.00122426	0.00628949	0.00246914	0.0017913	0.000913478	-0.0183064	0.0145736	-0.0122607	0.0100194	0.000535963	0.000977914	0.00371827	0.00187267	-0.00699585	-0.0018666	-0.0154616
	350.27	-0.017715	-0.0107314	-0.0168013	-0.00654398	-0.00668855	-0.00479988	-0.00711443	-0.0105484	-0.0145173	-0.0129833	-0.00222328	-0.0192899	-0.00952937	-0.00910326	-0.0143989	-0.0129266	-0.0163752	-0.0251228	-0.0296372	-0.0161551	-0.0517971	-0.0375627	-0.0507625	-0.04208	-0.0305742	0.00352783	0.00293605	-6.01442e-05	0.00764111	-0.00223265	-0.00590528	0.013149	-0.00150155	0.00464767	0.0017914	0.0034675	0.00163236	-0.019109	0.0178306	-0.0133866	0.00557408	0.000593867	0.00204847	0.00576858	-3.75807e-05	-0.00434615	-0.00110631	-0.0120631
	350.28	-0.01756	-0.00600644	-0.0162255	-0.00383554	-0.00183043	-0.00358768	-0.00824879	-0.00811457	-0.0107085	-0.0114185	-0.00315686	-0.0184513	-0.0095949	-0.00695046	-0.0145499	-0.0140329	-0.0197287	-0.0241317	-0.0294301	-0.0155499	-0.053811	-0.0325666	-0.0491964	-0.0438763	-0.0315138	0.00071473	0.00281369	-0.00710601	0.00806613	-0.00318658	-0.00403268	0.0129211	-0.00187535	0.00546668	0.000293381	0.00753213	5.92467e-05	-0.0179816	0.0145013	-0.0130407	0.00597812	-0.000554504	0.00266074	0.00381396	-0.00100683	-0.00611156	0.00102919	-0.00936436
	350.29	-0.0174047	-0.0102559	-0.0155769	-0.0041666	-0.00336536	-0.00348487	-0.00564318	-0.00850301	-0.00887758	-0.0144613	-0.00597185	-0.0151995	-0.00693373	-0.00694449	-0.0132046	-0.0126296	-0.0213205	-0.0213791	-0.0268099	-0.0136416	-0.0531466	-0.0283907	-0.048909	-0.039448	-0.0261322	0.00123115	0.00112316	-0.00951965	0.00668167	-0.00146247	-0.00293207	0.0116077	-0.00164601	0.00423494	0.00301747	0.00718158	0.000681617	-0.0199423	0.0118476	-0.00885865	0.00527238	-0.00213711	0.00124652	0.00721538	-0.00241027	-0.00430627	0.00234441	-0.00934358
	350.3	-0.0167905	-0.010114	-0.0146384	-0.00261543	-0.00176345	-0.00415367	-0.00421938	-0.00886682	-0.00989306	-0.0120512	-0.00902764	-0.0101137	-0.00463402	-0.00570769	-0.0116416	-0.0104057	-0.0205234	-0.0178541	-0.025299	-0.0129394	-0.0517582	-0.0293775	-0.0473909	-0.040858	-0.0251415	-0.0009786	-0.000929221	-0.0101721	0.00992946	0.000454692	0.000291688	0.0124656	-0.0034674	0.002207	0.00591046	0.00854394	0.00041131	-0.0192733	0.0134161	-0.0146889	0.00627963	-0.00675958	-0.0020253	0.00895212	-0.00123213	-0.00365904	0.00614464	-0.0084301
	350.31	-0.0153316	-0.00794493	-0.0125172	-0.0024873	-0.00218774	-0.001758	-0.00221615	-0.00973676	-0.0110287	-0.0128494	-0.00670282	-0.00842932	-0.00467412	-0.00036902	-0.00834118	-0.0134168	-0.0199188	-0.0156315	-0.0249941	-0.0148426	-0.0522996	-0.0286994	-0.046476	-0.0379494	-0.0226549	0.000720197	0.00251922	-0.0129235	0.0103545	-0.000330252	0.000909858	0.0109351	-0.00451677	0.00623471	0.00487087	0.00471909	-0.000751672	-0.0155402	0.00965294	-0.0154526	0.00552569	-0.00342035	-0.00319803	0.00991684	-0.00326269	-0.00426637	0.00519201	-0.00997748
	350.32	-0.014765	-0.0049551	-0.0145453	-0.00127309	0.00462627	-0.00314973	0.000704268	-0.00978591	-0.0114159	-0.0102453	-0.00449818	-0.00898819	-0.00210816	0.00098921	-0.00967248	-0.0116747	-0.0187589	-0.0153386	-0.0245681	-0.0136574	-0.0506695	-0.0290345	-0.0460917	-0.0388285	-0.0210125	-0.00238204	-0.00291076	-0.013576	0.0112379	-0.00379317	0.000177001	0.00851199	-0.00653119	0.00575079	0.00332465	0.00637083	-0.00150451	-0.0126033	0.00762696	-0.0158301	0.0060746	-0.00263847	-0.00507031	0.0101337	-0.00268754	-0.0021233	0.00773769	-0.00826779
	350.33	-0.015356	-0.00553546	-0.0106138	0.00254715	0.00497486	0.000404855	-0.0016827	-0.0106307	-0.0040099	-0.0053971	-0.00253436	-0.00768889	-0.00262992	-0.0040215	-0.00282452	-0.00894304	-0.0183224	-0.0147801	-0.0242141	-0.0133887	-0.048243	-0.0293452	-0.0465276	-0.0390319	-0.0215656	-0.00483277	-0.00329832	-0.0180646	0.0152095	-0.00054896	-9.74125e-05	0.00953899	-0.0058676	0.00589412	0.005325	0.0050791	-0.000351383	-0.00935281	0.00844802	-0.0155079	0.00423503	-0.00504121	-0.00687009	0.0109778	-0.00206406	-0.00118655	0.00714698	-0.00498988
	350.34	-0.0142337	-0.00208625	-0.0130994	0.00265234	0.0069162	-0.000696498	-0.00182554	-0.0109683	-0.00545774	-0.00361244	-0.00539533	-0.00735419	-0.00319951	0.000136177	-0.00133212	-0.00657291	-0.018778	-0.0117361	-0.0194205	-0.0118652	-0.0462988	-0.0295109	-0.0415109	-0.0364607	-0.0222392	-0.00573933	-0.00105608	-0.0156772	0.014018	0.00160961	-0.0011197	0.0071401	-0.00597606	0.0038178	0.00539526	0.00395618	-0.00177977	-0.009673	0.0107409	-0.0172846	-0.000379039	-0.00370434	-0.00864563	0.0114601	-0.00201952	-0.00092532	0.0076902	-0.00605467
	350.35	-0.0138107	0.00184597	-0.0119898	0.00191351	0.00837543	-0.000639361	-0.00136482	-0.0122223	-0.00159732	-0.00296128	-0.00647051	-0.00395501	-0.00154904	0.000651181	-0.00353058	-0.00726645	-0.0175927	-0.0131069	-0.0189932	-0.0133331	-0.0446197	-0.029001	-0.040306	-0.038015	-0.0278345	-0.00457093	-0.00158831	-0.0191284	0.0145395	0.00326156	0.000680836	0.00548919	-0.00842477	0.00470898	0.00384908	0.00596962	-0.0025085	-0.00931766	0.00777444	-0.0158042	0.0027997	-0.000702722	-0.0106382	0.0129315	-0.00414627	0.00203805	0.00820931	-0.00777084
	350.36	-0.0141593	0.00302828	-0.0111451	0.00269503	0.00845989	0.00330254	-0.00223067	-0.0119798	0.00284262	-0.00175476	-0.00508436	-0.00154455	-0.00240728	0.00160086	-0.00473939	-0.0040753	-0.0163345	-0.0102553	-0.017504	-0.0119538	-0.047066	-0.030638	-0.0402109	-0.03858	-0.0280253	-0.00361958	-0.0012761	-0.0193226	0.014868	0.00708492	0.000840827	0.00357294	-0.00361149	0.00439381	0.00136198	0.00368852	-0.00519146	-0.00922773	0.00495285	-0.0154335	0.0032522	0.000392961	-0.0133062	0.0162125	-0.00330541	0.00275768	0.00539901	-0.00601282
	350.37	-0.00970649	0.00232924	-0.00791153	0.00586545	0.0106196	0.00261262	-0.00451956	-0.00855223	0.00479802	-0.000451289	-0.00111624	-0.00321099	-0.000587068	0.000958595	-0.00307672	-0.00204185	-0.0165235	-0.00889906	-0.0167382	-0.0117565	-0.0441561	-0.0312375	-0.0362796	-0.0356225	-0.0269133	-0.00756576	-0.00197714	-0.0148122	0.0169577	0.00890583	-0.00196667	0.00392461	-0.00827984	0.00480241	0.00290398	0.00555707	-0.00341106	-0.00450557	0.0026863	-0.0162931	0.00498342	-0.00056205	-0.0100149	0.0195659	-0.00564914	0.00427349	0.00953708	-0.00442365
	350.38	-0.0080519	-0.000781949	-0.0111192	0.0086985	0.0149994	0.00691727	-0.00523987	-0.00963573	0.00561998	0.00167292	-0.0024072	0.00274692	-0.000961913	0.000509742	-0.00271639	-0.00314444	-0.0173152	-0.0107996	-0.0161891	-0.0104008	-0.0418491	-0.0327777	-0.0319621	-0.0344019	-0.0233403	-0.00535966	-0.000748052	-0.0172742	0.0173586	0.00867604	-0.00146882	0.00389032	-0.00853309	0.00583825	0.0027089	0.00583321	-0.00331951	0.000385467	0.0015297	-0.0138474	0.00367476	-6.94456e-05	-0.0105354	0.0159709	-0.00328816	0.00453473	0.00860865	-0.00582613
	350.39	-0.00658994	0.00090848	-0.00670257	0.00972248	0.0178837	0.00774816	-0.00354715	-0.00668963	0.00846902	0.00512452	-0.0039631	0.00465207	0.00230674	0.00269105	-0.00443046	-0.00448793	-0.012292	-0.00777794	-0.0140231	-0.00769384	-0.0389387	-0.0334732	-0.0275481	-0.0307204	-0.0237721	-0.00583147	-0.00241407	-0.013946	0.0160707	0.00806027	-0.000633163	0.00347006	-0.0075559	0.00318274	-0.0048688	0.00273162	-0.00219053	-0.00340897	0.00582577	-0.0128974	0.00231786	-0.000855495	-0.0112488	0.0155123	-0.00563173	0.0052785	0.0109373	-0.00163128
	350.4	-0.00527235	0.00351619	-0.00416733	0.0120738	0.0161362	0.0064805	-0.00170928	-0.00750671	0.0120182	0.00408908	-0.000620912	0.00520659	-0.00103477	0.00337693	-0.00510663	-0.00409397	-0.0129139	-0.00683082	-0.00804474	-0.00884682	-0.037741	-0.0322867	-0.0310715	-0.0341077	-0.0233594	-0.00702698	-0.00297025	-0.0155396	0.0147103	0.00503191	0.0012641	0.00365301	-0.0127792	0.00354299	-0.000962393	0.00201846	-0.00241263	-0.000858202	0.00370439	-0.0123333	0.00250507	0.000867627	-0.0106352	0.0149573	-0.0063105	0.00746985	0.00778924	-0.00105536
	350.41	-0.00202429	0.00467682	-0.00539536	0.0125437	0.016657	0.00801192	-0.0016805	-0.00974674	0.0121661	0.00606988	-0.00111435	0.00412098	0.000328773	0.00818879	-0.00305607	-0.00169717	-0.00779329	-0.0061246	-0.0109203	-0.00618759	-0.0377977	-0.0311724	-0.0268743	-0.0306431	-0.0250214	-0.00745035	-0.00229595	-0.0150342	0.0141462	0.00711836	0.00427121	0.00325699	-0.0150349	0.0014182	-0.00106093	-0.00110739	-0.00084939	-0.00113022	0.000135575	-0.00880164	0.00271644	-0.000666259	-0.0147984	0.0121344	-0.00573463	0.00768285	0.00420694	-0.00180636
	350.42	0.000234973	0.00675473	-0.00529601	0.0116387	0.0183605	0.00949552	-0.000107236	-0.00858444	0.011856	0.00715844	-0.000425146	0.00462814	-0.00264998	0.00788629	-0.00496175	-0.00207451	-0.00855907	-0.00404283	-0.011793	-0.00635087	-0.0329565	-0.0306611	-0.0251863	-0.0259238	-0.0249463	-0.00560576	-0.00357584	-0.0129365	0.0113141	0.0104835	0.00213947	0.00175121	-0.0147574	0.000668575	0.000939531	0.000833208	-0.00435267	-0.000581963	-0.00410864	-0.00980562	-0.000353344	-0.00234486	-0.0115306	0.0119655	-0.00614785	0.00765459	0.00199985	-0.00207481
	350.43	0.00389394	0.00719255	-0.000129712	0.0147392	0.0203297	0.012403	0.00269685	-0.00406809	0.0157685	0.00318094	-0.00132783	0.00593192	6.55014e-05	0.0103104	-0.00158331	-0.00184834	-0.00423377	-0.00432507	-0.00793648	-0.008251	-0.0312274	-0.0286054	-0.0260796	-0.029914	-0.0258844	-0.00402647	-0.00475918	-0.012962	0.0091335	0.00786542	0.00350608	0.00388855	-0.0162894	-0.00338638	0.00219209	0.000264609	-0.00602236	0.000304052	-0.00376872	-0.00661154	0.000292344	-0.00327551	-0.00913131	0.00940806	-0.00841872	0.00311472	0.000902586	-0.00212611
	350.44	0.0103761	0.0117323	-0.00249037	0.0111329	0.0194042	0.0116678	0.00325759	-0.00254288	0.0141566	0.00767221	-0.000903108	0.00812882	-0.00199559	0.0112392	0.000975294	0.00117684	-0.00246542	-0.00214607	-0.00473097	-0.00802775	-0.0285571	-0.0271287	-0.024705	-0.0272934	-0.0261709	-0.00524573	-0.00702817	-0.0105989	0.00852107	0.0069362	0.00405244	0.00151433	-0.0199445	-0.00621092	0.00105616	0.00271173	-0.00537593	0.00338555	-0.00147444	-0.0050097	0.0012517	0.00020898	-0.0135113	0.0125927	-0.00842164	0.000118941	-0.00287269	0.00161044
	350.45	0.0121539	0.00920357	-0.000604375	0.0154887	0.0220015	0.0129838	0.00644849	-0.00531163	0.0156333	0.0100408	0.00063187	0.0075999	0.000889641	0.0134229	0.00165252	0.00166913	-0.00525648	-0.000883516	-0.00227296	-0.00652557	-0.0280821	-0.0298014	-0.020025	-0.02834	-0.0245273	-0.00402814	-0.00915237	-0.0129405	0.00836705	0.00607938	0.00230685	0.00350702	-0.0193775	-0.00474103	0.00320142	-0.000752155	-0.00591169	0.00147289	-0.00523571	-0.00343191	0.00134253	-0.00301359	-0.0106534	0.0110969	-0.0119228	0.00240681	-0.0042112	0.00319978
	350.46	0.0129913	0.0122002	-0.000406782	0.0139339	0.0189537	0.0131663	0.00336694	-0.00547424	0.0167969	0.0121445	0.000406082	0.00733682	0.00196583	0.0167168	0.00479109	0.00406776	-0.000423204	0.00235776	-0.0029992	-0.00707386	-0.0272209	-0.0278658	-0.0213523	-0.0262983	-0.0249101	-0.00401677	-0.00695792	-0.010674	0.00768224	0.00628416	0.00208127	0.0037868	-0.0197997	-0.00454985	0.00172774	0.00116405	-0.00692998	0.00240712	-0.00368907	-0.00043058	-0.00597337	-0.000132174	-0.0073128	0.00808111	-0.0130112	0.00281284	-0.00282343	0.00302792
	350.47	0.0145769	0.0113372	0.00119057	0.0185076	0.0228547	0.0118775	0.00554532	-0.00344084	0.018371	0.0125115	0.00367905	0.0096557	-0.000190463	0.0165128	0.00932945	0.00627374	0.00108109	0.0029455	-0.00225332	-0.00699461	-0.0254667	-0.0306347	-0.0190847	-0.026283	-0.0237006	-0.00451196	-0.00898554	-0.00922784	0.0048502	0.00552392	0.00267601	0.000785458	-0.0197876	-0.00385205	0.00305273	0.00390049	-0.00679022	-0.0017493	-0.00361399	0.00039947	-0.00614787	-0.000966164	-0.00981064	0.0113864	-0.0147751	0.00261572	-0.00285911	0.00331447
	350.48	0.0171762	0.0127184	0.00372928	0.0190044	0.0216413	0.0116749	0.00509432	-0.00162407	0.0197768	0.0157017	0.00410558	0.00886273	0.00272019	0.0185288	0.0115763	0.00794931	0.00323723	0.00157937	-0.00150702	-0.00319966	-0.0225784	-0.0268892	-0.0189642	-0.024603	-0.0261581	0.00167592	-0.00852811	-0.00927751	0.00599899	0.00210983	0.00312605	3.78939e-06	-0.020427	-0.00298541	0.000252138	0.00304205	-0.0064092	0.000632484	-0.000764253	0.000481692	-0.00219676	0.000105859	-0.0118258	0.00993894	-0.0128235	0.000536751	-0.00318428	0.00615844
	350.49	0.0199689	0.0164644	0.00182919	0.0252436	0.0214658	0.0110866	0.00811789	9.67133e-05	0.0186981	0.0163833	0.00446018	0.0103863	0.00476273	0.0197007	0.0145715	0.00938398	0.0045494	0.00687246	-0.00165297	-0.002565	-0.0201483	-0.0254838	-0.0159485	-0.0215718	-0.024514	0.00219422	-0.0105556	-0.00944782	0.00179175	0.00250773	0.00471006	-0.000560689	-0.0178575	-0.00530345	0.00174603	-0.000832245	-0.00170958	0.00178382	0.00119295	0.00126366	-0.00304675	0.000936658	-0.00961884	0.00827432	-0.0118368	0.00263163	-0.00126571	0.00388765
	350.5	0.0227378	0.0152892	0.00682965	0.026658	0.0267191	0.0117775	0.00716102	0.000708197	0.0213835	0.0185852	0.00592504	0.0110901	0.00926658	0.0185811	0.01887	0.00968508	0.00890192	0.00849871	0.00136203	-0.00246086	-0.0175008	-0.0208212	-0.0152006	-0.0226902	-0.0262716	0.00406369	-0.00956736	-0.00771219	-0.00183647	0.00242314	0.0035196	0.00152878	-0.0164703	-0.00619809	0.00222664	0.000359913	-0.00205235	3.9985e-05	-0.00133719	-0.00188686	-0.00365545	0.000175163	-0.00796663	0.00972201	-0.0109707	0.00200025	-0.0041965	0.00178578
	350.51	0.0225638	0.0147176	0.00478567	0.0265528	0.0240353	0.0147608	0.0117536	0.00310554	0.0225977	0.0217768	0.00825889	0.0123492	0.0083907	0.020719	0.0226623	0.0107827	0.00934642	0.00932915	0.00273686	-0.0039488	-0.0167831	-0.0194154	-0.0128602	-0.02487	-0.0271606	0.00455806	-0.00802414	-0.00448074	-0.00500628	0.0012529	0.00218442	-0.00154473	-0.0145281	-0.00260526	0.00133206	0.00261356	-0.000368527	0.0041347	-0.000730783	-0.00245579	-0.00293718	0.0017057	-0.00995737	0.00769554	-0.00677511	0.00423989	-0.00418388	0.00257907
	350.52	0.0226313	0.0168969	0.00718136	0.030453	0.02596	0.0146805	0.0124863	0.0053345	0.0200005	0.021953	0.0147912	0.0143326	0.007274	0.0209995	0.0209543	0.0187808	0.00976724	0.0123554	0.00249566	-0.00220356	-0.0157034	-0.0161276	-0.0130048	-0.024613	-0.0262883	0.00331542	-0.0074218	-0.00168359	-0.0072593	-0.00165439	0.00224861	-0.00329123	-0.0146367	0.000360247	0.00171618	0.000669174	0.00179782	0.00448983	-0.000244867	-0.000539634	0.00113466	0.00106492	-0.0104522	0.00897439	-0.00576408	0.00225744	-0.00262717	0.00298637
	350.53	0.0268249	0.0175084	0.0142821	0.0310482	0.0282229	0.0176646	0.0147153	0.00681607	0.0184411	0.0221056	0.0160161	0.0132764	0.00772594	0.0224143	0.0231311	0.0190106	0.00997137	0.0146583	0.00703187	-0.000844097	-0.0140926	-0.0193054	-0.0171301	-0.0273234	-0.027732	0.00347221	-0.00807399	-0.00334982	-0.00985008	0.000142971	-3.27589e-06	-0.0053272	-0.0152761	0.00127499	0.00306537	0.0054077	0.000296971	0.00675092	0.0014475	-0.0026766	0.00296279	0.00365709	-0.0101507	0.00545214	-0.00629706	0.00391806	-0.00138409	0.000136642
	350.54	0.0287268	0.0174691	0.0141695	0.0314027	0.0271326	0.0211076	0.0160761	0.00899781	0.0199945	0.0250573	0.0176517	0.0142715	0.00979476	0.0245051	0.0219548	0.0238731	0.0112134	0.0151521	0.00700863	0.000467374	-0.00949	-0.0181162	-0.0170814	-0.0279829	-0.0269801	0.00317069	-0.00583099	-0.0026517	-0.00761561	0.00256766	0.00305266	-0.00304451	-0.0119105	0.000983394	0.00156767	0.00546566	0.00176365	0.00823996	-0.0017335	-0.00698484	0.000617103	0.00813115	-0.0108383	0.00422191	-0.00465859	0.00483077	0.00552867	-0.000107428
	350.55	0.0280235	0.0225933	0.0162288	0.033591	0.0295894	0.0228622	0.0175097	0.0122657	0.0193288	0.0273821	0.0218209	0.0167387	0.013963	0.0236046	0.0259178	0.0248274	0.0113942	0.0171661	0.012173	0.000669291	-0.00795118	-0.0149484	-0.0181425	-0.0258679	-0.0233088	0.00619869	-0.00325018	-0.000843786	-0.00960324	0.00653646	0.00244145	-0.00462196	-0.0102338	-0.00135897	-0.000629684	0.00598195	0.00344746	0.00630306	-0.00105416	-0.0110276	-0.00018448	0.00271348	-0.0107537	0.00154412	-0.00253751	0.00518858	0.00107797	-6.19609e-05
	350.56	0.0321699	0.0218793	0.0173234	0.034863	0.0311297	0.0270298	0.0190643	0.0152205	0.0206419	0.030214	0.0244466	0.018748	0.0158397	0.0246828	0.0284338	0.0288944	0.0124682	0.0185533	0.0130191	0.00132986	-0.00672577	-0.0111772	-0.0200478	-0.0253691	-0.022605	0.00671765	-0.00354037	-0.000555851	-0.0106741	0.00387057	0.00255407	-0.00294232	-0.00858122	0.00218545	0.000188762	0.00794575	0.0021396	0.00733367	0.00184493	-0.00785654	-0.00354342	0.00260362	-0.00910077	0.001472	-0.00350452	0.00822441	0.000945882	0.00169649
	350.57	0.0351586	0.0205869	0.0189733	0.034133	0.0322363	0.0302087	0.0206435	0.0200577	0.0242475	0.0300064	0.0232366	0.0181762	0.0171137	0.0264611	0.0308537	0.0306697	0.0179819	0.0242111	0.0160853	0.00341414	-0.00632042	-0.00853982	-0.0189132	-0.0266798	-0.0248927	0.00740559	-0.00129725	-0.00118473	-0.0128547	0.000722199	0.00445207	0.000860483	-0.00724227	0.00056681	0.00204465	0.0107539	0.00109714	0.00701321	0.00163188	-0.00777355	-0.00494811	0.00476168	-0.00657922	0.000507222	-0.00102139	0.00621786	-0.000585518	0.00615711
	350.58	0.0342875	0.022938	0.0204548	0.0367327	0.0342841	0.0313372	0.0265416	0.0232307	0.0292288	0.0283759	0.0284687	0.0197521	0.0196185	0.0258996	0.032116	0.0318182	0.0202872	0.0248752	0.0198274	0.00344793	-0.00572184	-0.00566096	-0.0134357	-0.0265669	-0.0250089	0.00732158	0.00106653	0.0031805	-0.0125262	0.00249562	0.0039375	-0.00221264	-0.00486591	-0.00211341	-0.00217927	0.0107634	0.00126098	0.00869521	0.00269765	-0.008366	-0.00299923	0.0041935	-0.00692857	0.000990048	-0.000323528	0.00710646	-0.00187565	0.00301797
	350.59	0.0374942	0.024421	0.0215025	0.0347971	0.0329547	0.0335278	0.0243337	0.0235573	0.0294094	0.0291343	0.0297688	0.0234998	0.0212552	0.0228293	0.036684	0.0375509	0.0201321	0.0225721	0.0225084	0.00237218	-0.0039891	-0.00562881	-0.011553	-0.0277808	-0.0234121	0.00694815	0.00135549	0.00030783	-0.0115705	0.0014463	0.00315758	-0.000967113	-0.00678402	-0.00235692	-0.0067892	0.00889089	-4.68886e-05	0.0085436	0.00289502	-0.00628036	-0.00389721	0.00232255	-0.00539596	-0.00535484	0.00218389	0.0086706	-0.00179057	0.00214673
	350.6	0.0400498	0.0274245	0.0232261	0.0346713	0.0341589	0.032703	0.0235979	0.0294816	0.0339332	0.0340911	0.0315036	0.028985	0.0269456	0.0217861	0.036548	0.0398099	0.019519	0.0226337	0.0199786	0.00110366	-0.00109807	-0.00248416	-0.011359	-0.0260271	-0.0191371	0.00722622	-0.00245697	0.00182612	-0.0147403	-1.31229e-05	0.00438018	-0.000903716	-0.00850914	-0.00315535	-0.0044025	0.00911734	0.00383239	0.00759582	0.00574641	-0.00511143	-0.00165876	0.00204397	-0.00432163	-0.00523386	0.00391934	0.00910081	-0.00409398	0.00289196
	350.61	0.0421474	0.0319002	0.0231407	0.0332673	0.034664	0.0350633	0.0220663	0.0361062	0.0314368	0.0359361	0.0343003	0.0296696	0.0229135	0.0232524	0.0421303	0.0421658	0.0175795	0.0199695	0.017039	0.00277881	0.000152598	-0.00469535	-0.00865575	-0.0249488	-0.0191083	0.00969988	-0.00226444	0.00102827	-0.0148461	-0.00156902	0.00398637	-0.000454245	-0.00666357	-0.0020961	-0.00334273	0.00577304	0.00332068	0.00927779	0.00348318	-0.00519697	-0.00349762	0.0031165	-0.00329544	-0.00540237	0.00314574	0.00909674	-0.00357461	0.000742067
	350.62	0.0423152	0.0358456	0.0239725	0.0353379	0.0363274	0.0388716	0.0255533	0.0363137	0.0340556	0.0409421	0.03565	0.0297756	0.0274949	0.0239711	0.04752	0.0441842	0.0211894	0.0191392	0.0199866	0.00428533	-0.000285345	-0.0029979	-0.00674859	-0.0205892	-0.0173182	0.0129698	0.000485511	0.000495786	-0.0169543	0.00232766	0.00226565	-0.00229671	-0.00867822	-0.00110925	-0.00640854	0.00846023	0.00343625	0.00874012	0.00397048	-0.00545132	-0.006205	0.00269324	-0.00791469	-0.00347188	5.61064e-05	0.00935808	-0.0049612	0.00165623
	350.63	0.0473328	0.0356418	0.0287615	0.0385669	0.0401386	0.0383859	0.0258802	0.0382105	0.037471	0.0383004	0.0360109	0.0274211	0.0303397	0.0271753	0.0449486	0.0482779	0.0230144	0.018454	0.0191227	0.00323472	0.00197908	-0.00207228	-0.00819487	-0.020524	-0.0162758	0.0117523	0.00227045	-0.000253854	-0.0179769	0.000289312	0.00418805	-0.000447813	-0.00869039	0.000601346	-0.0068687	0.010689	0.00338293	0.00306355	0.00317922	-0.00623636	-0.00502803	0.000219283	-0.0120754	-0.00540156	0.00193656	0.00923339	-0.00680618	-0.00198945
	350.64	0.0469224	0.0392021	0.0302697	0.03755	0.0408379	0.0429671	0.0284271	0.0379847	0.0370026	0.0398572	0.0383748	0.0346935	0.031496	0.0309106	0.0480714	0.0484634	0.0293997	0.0178656	0.0181868	0.00693723	0.000576539	-0.000277923	-0.00643227	-0.017081	-0.0174289	0.0123444	0.00506873	9.78741e-06	-0.0172383	-0.000928707	0.00302233	9.83246e-05	-0.00667597	0.00173289	-0.00759423	0.00688607	0.00311247	0.000137368	0.00692384	-0.00567024	-0.00517798	-0.0015791	-0.00873277	-0.0050151	0.00374471	0.00729924	-0.00319862	-0.00409103
	350.65	0.0499142	0.0426423	0.0329847	0.0374745	0.0414169	0.0387185	0.0307573	0.0386763	0.0402502	0.0413904	0.0399912	0.0336427	0.0326528	0.0311721	0.0453803	0.0515445	0.0295608	0.0180256	0.0213529	0.00535635	0.00433724	0.00055158	-0.00462132	-0.0152543	-0.0150111	0.0108859	0.00419986	-0.000281496	-0.0164273	0.00219604	0.00154301	-0.000513545	-0.0070983	0.00407071	-0.00388053	0.00703981	0.00407245	0.000685351	0.00531256	-0.00575544	-0.00520727	-0.00207462	-0.00756136	-0.00419435	0.00632499	0.00958719	-0.0077216	-0.00303205
	350.66	0.0543781	0.0438151	0.0374613	0.0400533	0.0446503	0.042818	0.0292759	0.0415638	0.0405065	0.0451918	0.0415839	0.0369834	0.0344132	0.0345946	0.048118	0.0510794	0.0296018	0.0198988	0.0232889	0.0100244	0.00503414	0.00328725	-0.000252889	-0.010074	-0.0156332	0.0125156	0.00574365	0.000898902	-0.0174016	-1.10836e-05	0.00240399	0.00210756	-0.007207	0.00459903	-0.0067774	0.00946136	0.00452577	0.00178823	0.00657245	-0.00518915	-0.00639459	0.00208626	-0.00839233	-0.00190186	0.00632383	0.011079	-0.00635775	-0.00332411
	350.67	0.0527142	0.0461465	0.0411422	0.0399545	0.0507792	0.04272	0.0319447	0.0472505	0.0409805	0.0496451	0.0443351	0.0400351	0.0371632	0.0356531	0.0473579	0.0514832	0.0299569	0.0198665	0.0254183	0.00772027	0.00175043	0.00390001	-0.000395969	-0.0107563	-0.0151936	0.0107677	0.00854205	0.00572234	-0.0178452	0.00190742	0.000611115	0.00173706	-0.00883566	0.00589936	-0.00868509	0.0131133	0.00517209	0.00494182	0.00874927	-0.00505705	-0.00726825	0.000432758	-0.00516997	-0.00235975	0.00335522	0.0103753	-0.00516279	-0.005305
	350.68	0.0542354	0.0479958	0.0410598	0.0363095	0.0532655	0.0466998	0.0351446	0.0486191	0.0419616	0.0516621	0.0430095	0.0416637	0.0427846	0.0364466	0.0484077	0.0529007	0.0329904	0.0200516	0.0269933	0.0113032	0.00406424	0.00364442	0.00213906	-0.00970139	-0.0122689	0.0123735	0.0105684	0.00369391	-0.0192779	0.00107557	0.0013998	0.000425691	-0.0101266	0.0060416	-0.00612941	0.00689749	0.00499812	0.00343904	0.0111192	-0.0084473	-0.00582576	-0.00225814	-0.0039741	-0.00387917	0.00468117	0.00986459	-0.00654932	-0.00501799
	350.69	0.0554192	0.05221	0.0427391	0.0375143	0.0517473	0.0466992	0.0380071	0.0522561	0.0405788	0.0584565	0.0415154	0.0413868	0.0431952	0.0414868	0.0520395	0.0500964	0.0324537	0.0219742	0.0293648	0.00899953	0.00734333	0.00363029	0.00484308	-0.00753655	-0.0122634	0.0117597	0.01052	0.00183433	-0.0176948	0.00386269	-0.0011409	-0.000499604	-0.00890834	0.00488099	-0.00779581	0.00830553	0.00400385	0.00442125	0.00813333	-0.00445482	-0.0077368	-0.0007269	-0.00316413	-0.00462653	0.0031603	0.0091609	-0.00791172	-0.00350052
	350.7	0.0553006	0.0542292	0.045794	0.0410597	0.0521836	0.0503662	0.0466844	0.0557489	0.039872	0.0602814	0.0430134	0.0465629	0.0453192	0.0441871	0.0517875	0.051201	0.0336063	0.0193856	0.0329189	0.0120763	0.0064488	0.00339922	0.00455553	-0.00513033	-0.00750488	0.0129314	0.00962721	0.000264253	-0.0180902	0.00462325	-0.000738149	0.000843024	-0.0108989	0.00861797	-0.00495058	0.00725263	0.00168263	0.00159149	0.00994867	-0.00543227	-0.00525683	-0.0049618	-0.00278832	-0.00368503	0.00245981	0.0102908	-0.00698211	-0.00702542
	350.71	0.0567023	0.055139	0.0498386	0.0457153	0.05139	0.0498115	0.0467732	0.0553819	0.0397689	0.0617207	0.0416891	0.0488684	0.0489153	0.0440409	0.0568196	0.0557077	0.0363998	0.0230218	0.0360633	0.0121134	0.00818426	0.00133475	0.00542614	-0.00564328	-0.00865721	0.0129934	0.00982012	0.00132391	-0.0135154	0.00528733	0.00159475	-0.000588815	-0.0130825	0.00738492	-0.00403545	0.00588603	-0.00100048	0.00375586	0.00679415	-0.00467254	-0.00557548	-0.00695292	-0.00125434	-0.00561453	0.00354473	0.00888746	-0.00518394	-0.00903034
	350.72	0.056295	0.0580519	0.055307	0.0450395	0.0544811	0.0524419	0.0519289	0.0561253	0.0397627	0.0631846	0.0444185	0.0488582	0.0501717	0.0442328	0.0583055	0.0570783	0.0351165	0.0238116	0.0367955	0.0125609	0.0110297	0.00281704	0.00680351	-0.00692817	-0.00508069	0.0161677	0.00926515	0.00530283	-0.0147311	0.00532417	0.00120142	0.00203261	-0.0132154	0.00873335	-0.00304792	0.00845194	-0.00226015	0.000612445	0.00390515	-0.00736278	-0.00336085	-0.0150479	0.00247524	-0.00554152	0.00402658	0.00987262	-0.00109377	-0.00671664
	350.73	0.0543921	0.0595176	0.0596902	0.04627	0.0596475	0.0539871	0.0510051	0.0587752	0.039371	0.0635873	0.047655	0.0491862	0.0569051	0.045728	0.0549667	0.0566158	0.0368736	0.0267248	0.0376005	0.0147216	0.0118489	0.00415476	0.00767432	-0.00640348	-0.00215548	0.0180635	0.0102543	0.00173021	-0.00895004	0.00198337	0.00223158	0.00207258	-0.0148441	0.0116982	-0.00476253	0.00768836	0.000557508	0.00492403	0.00502124	-0.0111627	-0.00495814	-0.0152295	0.00205522	-0.00382791	0.00332633	0.0100857	-0.000188261	-0.00978308
	350.74	0.0549747	0.058137	0.0589831	0.0487796	0.0616779	0.0561117	0.0511192	0.0599056	0.0386179	0.0650762	0.0490342	0.0485497	0.0576074	0.0489848	0.0594452	0.0616061	0.038245	0.0297349	0.038985	0.0173651	0.0138504	0.00739866	0.0125743	-0.00438285	-0.00193231	0.0132523	0.0110987	0.00199364	-0.00821141	0.00551858	0.00451636	-0.000348271	-0.015942	0.0115025	-0.00150711	0.00769675	0.00197584	0.00262501	0.00483466	-0.0136115	-0.00554211	-0.0189335	0.00122517	-0.00375485	-0.000992791	0.00762085	-0.00036842	-0.00780711
	350.75	0.0531209	0.0610271	0.060279	0.0538228	0.0642877	0.058864	0.0570481	0.0621946	0.0397712	0.0647802	0.0518131	0.0505674	0.0593716	0.0493468	0.0568311	0.0602757	0.0377833	0.0302603	0.0420587	0.020226	0.0131983	0.00750634	0.0145551	-0.00110755	-0.000816362	0.0109502	0.0108817	0.00134026	-0.00942701	0.00504888	0.00438855	-0.0027932	-0.020683	0.011934	5.94839e-05	0.00823585	0.00419034	0.00324525	0.00414157	-0.0133823	-0.00786314	-0.0157373	0.00343515	-0.00134153	0.00207081	0.00525247	-0.00189964	-0.00713393
	350.76	0.0536801	0.0645692	0.0604172	0.0541859	0.0705893	0.0606759	0.0601305	0.0674034	0.0415523	0.0657392	0.0537964	0.0520066	0.063356	0.056175	0.0603215	0.0646878	0.0394211	0.0305207	0.0454464	0.0230148	0.0185779	0.00775897	0.0169944	-0.00116156	0.00136124	0.01164	0.00803484	0.00338899	-0.0078681	0.00863242	0.00657691	-0.00212578	-0.0192236	0.0161775	-0.00122081	0.00732732	0.00034914	0.00265917	0.00368987	-0.0135389	-0.00791628	-0.0134579	0.00135076	-0.00102717	0.00103302	0.00474182	-0.00065633	-0.00723277
	350.77	0.0544568	0.0681117	0.0625825	0.0552733	0.0738996	0.0615955	0.0633822	0.066943	0.0474354	0.0646238	0.0524989	0.0542424	0.0637218	0.0594571	0.0612066	0.0630445	0.0432306	0.0331217	0.0497273	0.0271308	0.0196633	0.0138504	0.0178174	0.00213809	0.00175361	0.0107374	0.010134	0.00126386	-0.0080704	0.00864532	0.00565303	-0.000179622	-0.0184397	0.0167537	0.000707701	0.00499527	0.000730032	0.00460633	0.00449288	-0.0137437	-0.0103096	-0.0108406	0.0013896	-0.000350891	0.00117751	0.00331437	-0.00057107	-0.00692145
	350.78	0.0590217	0.0699418	0.0662441	0.0568194	0.0719026	0.0608508	0.0636426	0.0695472	0.0445611	0.063919	0.0528184	0.0565028	0.0645705	0.0621124	0.06243	0.0677226	0.0449657	0.0328038	0.0475186	0.0312953	0.0178297	0.016516	0.0159383	0.00608925	0.00800876	0.00725351	0.0118712	0.000899924	-0.00549818	0.00897189	0.00622501	-0.00465099	-0.020165	0.0169439	0.00461458	0.00526879	0.000676646	0.00416498	0.00662297	-0.013683	-0.00548922	-0.0140619	0.0029485	0.00437862	0.00262489	0.00374465	-0.00123371	-0.00709262
	350.79	0.0621153	0.0759704	0.0661906	0.058004	0.0760099	0.0594551	0.0612736	0.0718141	0.0453062	0.0655308	0.0535484	0.057678	0.0662883	0.0638753	0.064257	0.0679619	0.0492828	0.0355503	0.046975	0.0347603	0.0228964	0.0183857	0.0146383	0.00950974	0.00890798	0.00738861	0.0126676	0.00287622	-0.00572461	0.0103601	0.00382951	-0.000388603	-0.0169202	0.0146008	0.00263466	0.00305724	0.00112991	0.00285507	0.0040727	-0.0140807	-0.00624194	-0.0130128	0.00260155	0.00244931	0.00334856	0.00574313	0.00119181	-0.00953165
	350.8	0.0640753	0.0776325	0.0661134	0.0605884	0.0750029	0.0587837	0.0647436	0.0695699	0.0471375	0.0669982	0.0565468	0.0629068	0.0675722	0.067231	0.0652159	0.068853	0.0505845	0.0393587	0.0503162	0.0401558	0.029049	0.0220409	0.0155339	0.0131957	0.00987968	0.00318108	0.0107136	0.00125767	-0.00831541	0.011507	0.0046911	-0.000131118	-0.0177528	0.0114373	0.00605903	0.0018348	0.00247584	0.00166578	0.00388695	-0.013851	-0.0115062	-0.00902028	0.00268898	-0.000831048	0.00315552	0.00494298	0.00224215	-0.00688001
	350.81	0.0673627	0.0812253	0.0673154	0.0640417	0.0748648	0.0615627	0.0658737	0.0727788	0.0516955	0.067115	0.0565299	0.0655063	0.0704006	0.0709248	0.0702285	0.071771	0.057098	0.0405859	0.0494598	0.0401954	0.0315105	0.0222463	0.0206035	0.0125391	0.0102966	0.00570487	0.0103278	0.00431961	-0.0102066	0.0096623	0.00562512	-0.00387854	-0.015063	0.0117239	0.00492356	-0.000497518	0.000685347	0.00173105	0.0010957	-0.0130904	-0.00933964	-0.00543784	0.0055993	-0.000227055	0.00286605	0.00341904	0.000180216	-0.00659273
	350.82	0.0661388	0.0825507	0.0688556	0.0625736	0.0795524	0.0643663	0.0675832	0.0742511	0.0505361	0.0711649	0.0589984	0.0666828	0.0721197	0.0742572	0.0709953	0.0746412	0.0619954	0.0434782	0.0533567	0.0444333	0.0309323	0.0267946	0.0198828	0.0156463	0.013464	0.00277622	0.0123548	0.0027734	-0.00905779	0.0110988	0.00602839	-0.0011842	-0.0139172	0.010201	0.00328145	-0.000658535	-1.94659e-05	0.00210995	-0.00217794	-0.010665	-0.00871709	-0.00178299	0.00643488	0.000280456	0.000839567	0.00387346	-0.00248487	-0.00531624
	350.83	0.066387	0.0836353	0.0690451	0.0647731	0.0842887	0.0616213	0.0668805	0.0737455	0.0548538	0.0693766	0.0608883	0.0706101	0.0754315	0.0789892	0.0731137	0.0749543	0.0645772	0.0446821	0.0559271	0.0460175	0.0317054	0.0319703	0.021599	0.0164616	0.0142671	0.00151238	0.0138751	0.00228873	-0.00747475	0.0116427	0.00691424	-0.00266364	-0.0148946	0.0114044	0.000650166	-0.00185705	0.00113344	0.00118601	-0.00250804	-0.0127029	-0.0118341	-0.0040149	0.0040859	0.00341775	0.000260742	0.00348346	-0.00213416	-0.00768281
	350.84	0.0671181	0.0885082	0.0713582	0.069265	0.0857201	0.0667178	0.0691458	0.0759185	0.0563251	0.0709424	0.0608244	0.0725837	0.0758727	0.0811643	0.0740986	0.0757021	0.0652051	0.0478646	0.0588357	0.0477468	0.0361219	0.0341064	0.0263311	0.0158294	0.0136469	0.00109305	0.0136583	0.0019488	-0.00270705	0.00728901	0.00956135	-0.00134439	-0.00959915	0.0114978	-0.00125731	0.0030242	-0.00162211	0.000358569	-0.00131805	-0.0075028	-0.00841284	0.000677461	0.00764797	0.00199521	0.00368696	0.0028522	-0.00352053	-0.00729895
	350.85	0.0679702	0.0878567	0.0759637	0.0682083	0.0875621	0.0656142	0.0727142	0.07925	0.0594616	0.0726774	0.0624499	0.0765119	0.0778584	0.0813373	0.0769175	0.0777771	0.0683185	0.048273	0.0628545	0.0488973	0.0392357	0.0365563	0.0278545	0.01761	0.0127131	-0.00284862	0.0105224	-0.000345386	-0.000376094	0.00621651	0.00692485	-0.00270309	-0.00625793	0.00881678	0.00156397	0.00353852	-0.00251995	0.00315005	-0.00227515	-0.00773104	-0.00877939	0.000785871	0.00616777	-0.000730128	-0.000269385	0.00390979	-0.00379709	-0.00356152
	350.86	0.0715248	0.0873504	0.074128	0.0720255	0.0898387	0.067937	0.0757523	0.0809898	0.0633465	0.074606	0.063931	0.083384	0.0800617	0.0837544	0.0792786	0.0817103	0.0697918	0.0506601	0.065016	0.0526295	0.0429529	0.039706	0.026507	0.0185221	0.00818465	-0.00700733	0.0108847	0.00182377	-4.76239e-05	0.00842522	0.00674928	-0.0036516	-0.00173454	0.00999588	0.00310657	0.00171253	-0.00382794	0.00200895	-0.00096425	-0.00545007	-0.00666091	0.00210063	0.00982658	0.00122505	-0.000751464	0.00192747	-0.00306033	-0.00180243
	350.87	0.0760208	0.0894261	0.0747053	0.0740336	0.087773	0.0698018	0.0787183	0.0856252	0.0642161	0.0746048	0.0667154	0.0814745	0.0813969	0.0898391	0.0801442	0.082435	0.0722788	0.0593686	0.0691562	0.0507889	0.045078	0.0395024	0.0270414	0.0198927	0.0105081	-0.00479662	0.0120433	0.0024247	0.00247634	0.00658076	0.0071769	-0.00404514	-0.00109548	0.00876233	0.00305685	0.000344869	-0.00405025	0.000747197	0.00273529	-0.00514737	-0.010381	0.00336718	0.00870849	0.00672682	-0.00135409	0.0032022	-0.00420541	-0.00233531
	350.88	0.0769464	0.0942286	0.0764893	0.0767418	0.0889166	0.0693268	0.0792722	0.0862802	0.066968	0.0757622	0.0705135	0.0826778	0.0840595	0.0838611	0.0809138	0.0872133	0.0769135	0.0615393	0.071029	0.0532429	0.0506293	0.0393714	0.0278413	0.0230005	0.0127352	-0.00678378	0.00840076	0.00107138	0.00659263	0.0071007	0.00837661	-0.00472815	-0.00134911	0.00711861	0.00368268	-0.000564456	-0.00371766	-0.000128545	-0.00157495	-0.00293861	-0.00724912	0.00547819	0.0127294	0.00561801	-0.000967468	0.00331887	-0.00839038	-0.00494303
	350.89	0.0802127	0.095485	0.080035	0.0813322	0.0886854	0.0736534	0.0813705	0.0878526	0.0680798	0.0760756	0.0734919	0.0880072	0.0857333	0.0880166	0.0856648	0.0911234	0.0777608	0.0631072	0.0689697	0.0545151	0.0492565	0.0479984	0.0302336	0.0235752	0.0116089	-0.00787818	0.00883561	0.00102085	0.00535289	0.00950253	0.00911797	-0.00582126	-8.27818e-05	0.00793573	0.00220953	-0.00200462	-0.00495328	0.00324192	-0.00103567	-0.00246685	-0.00722955	0.00754098	0.0101399	0.00711486	-0.00026712	0.00119181	-0.00519272	0.000531576
	350.9	0.0821765	0.0944017	0.0832434	0.0823282	0.0865727	0.0738789	0.0825041	0.0912108	0.0710498	0.0827347	0.0750472	0.091045	0.08941	0.0897356	0.0854703	0.0932968	0.0777883	0.0669916	0.0698542	0.0556427	0.0529746	0.048495	0.0286693	0.0260319	0.0142222	-0.0132187	0.0105009	-0.00216611	0.00676704	0.0100708	0.00797752	-0.00599751	-0.00125322	0.00646082	8.49903e-05	-0.00267282	-0.00662318	-0.00115628	-0.00380156	-0.00139185	-0.00988797	0.00405478	0.00834659	0.00479978	-0.00272723	0.00509631	-0.00312897	0.000722548
	350.91	0.0861432	0.0963346	0.0864039	0.0860749	0.0860528	0.077193	0.0818528	0.093894	0.0719454	0.0851721	0.0793051	0.0924909	0.0927977	0.0927338	0.0889434	0.0967252	0.0817005	0.0709728	0.0764087	0.059714	0.0558485	0.0523937	0.0303139	0.0261966	0.0154845	-0.0139993	0.00849912	-0.000214191	0.0106662	0.00887789	0.00978052	-0.0065356	-0.000517685	0.00797754	1.11933e-05	-0.00109733	-0.00477065	-0.000753364	-0.00277948	0.000913671	-0.00793825	0.00346376	0.00657756	0.00540401	-0.00147182	0.00340353	-0.00403275	0.00113068
	350.92	0.0900861	0.102659	0.0878519	0.0864444	0.0881872	0.0791082	0.0830596	0.0951784	0.0759779	0.0868138	0.0855177	0.0922243	0.0940385	0.0887357	0.0895219	0.0964866	0.0836348	0.0741341	0.0788381	0.0603837	0.0574199	0.0545072	0.0352881	0.0275195	0.014069	-0.014635	0.00842743	0.000241874	0.0109705	0.00650283	0.0114871	-0.00914849	0.000193714	0.00715398	0.00133673	-0.00273071	-0.00547551	0.000542209	-0.00228804	0.00119268	-0.00702593	0.00762565	0.00630447	0.00487433	-0.000940117	0.0041475	-0.00319942	0.000139506
	350.93	0.0913514	0.103218	0.0904343	0.0864283	0.0886573	0.07989	0.0840497	0.0976697	0.0770193	0.0906756	0.0885702	0.0954323	0.0958588	0.0902388	0.089546	0.0977926	0.0871136	0.0787434	0.0818711	0.0608607	0.0614523	0.0568862	0.0383804	0.0291803	0.0187574	-0.0124478	0.00543651	-0.00224549	0.0128913	0.00711946	0.0096712	-0.00838365	0.000374327	0.00608913	-0.00146331	-0.00043157	-0.00318871	-0.00112976	0.00141232	0.00340187	-0.00937063	0.00725185	0.0075032	0.00140126	-0.00036008	0.00650793	-0.00282449	-0.00102053
	350.94	0.0961878	0.105635	0.0909181	0.0895249	0.090503	0.0829641	0.0860534	0.0996547	0.079943	0.0944654	0.0916473	0.0961799	0.099296	0.0956508	0.0950954	0.0991472	0.0881079	0.08316	0.0835293	0.064402	0.06645	0.05859	0.0399047	0.0292972	0.0180659	-0.0148928	0.00509951	-0.00215136	0.0122547	0.00833928	0.00857918	-0.0126129	0.000168913	0.00627881	0.00109269	-0.000786385	-0.00440023	-0.000413241	0.000673599	0.00288488	-0.0128492	0.0104729	0.00561387	-0.000768965	-0.00105866	0.00278855	-0.00384887	-0.000371071
	350.95	0.0952101	0.110513	0.0924398	0.0924288	0.0913117	0.0860387	0.0861757	0.0980938	0.0835909	0.0973871	0.0952073	0.0956734	0.101576	0.0993985	0.0965197	0.101636	0.0926251	0.08473	0.0841987	0.0689809	0.0677325	0.0626583	0.0454582	0.0312477	0.0158544	-0.0148527	0.00806785	-0.00273278	0.0113769	0.0104759	0.00985158	-0.0110277	0.00114568	0.00876045	-0.00301014	0.00146437	-0.00445369	-8.27539e-05	0.00150322	0.00212671	-0.0115267	0.0100509	0.00350753	-0.00115382	-0.000840352	0.00580041	-0.00214697	0.00218438
	350.96	0.0986238	0.113896	0.0982082	0.0961052	0.0935925	0.0889689	0.0874565	0.0989942	0.0866362	0.0976313	0.0980923	0.0967114	0.104073	0.0992139	0.0988612	0.102774	0.0952367	0.0898952	0.085906	0.0715818	0.0714761	0.0611778	0.0448595	0.0316784	0.0168519	-0.0118209	0.000734309	-0.00123937	0.0105714	0.0090902	0.00868727	-0.00794654	0.00354588	0.00800915	-0.00395242	-0.000579414	-0.00325259	0.000802625	0.00423895	0.00346761	-0.00955272	0.00806077	0.00813253	-0.00279322	-0.000187696	0.00760595	-0.00015554	0.00565665
	350.97	0.101	0.113419	0.0984038	0.0988411	0.0930509	0.0927681	0.0920429	0.102621	0.0892235	0.0957528	0.102208	0.100597	0.103265	0.0996812	0.0991525	0.103068	0.0960875	0.091466	0.0909672	0.073628	0.0729762	0.0646192	0.0480729	0.0326158	0.0204069	-0.0115152	0.00112121	-0.000879918	0.0087044	0.0103343	0.00863281	-0.0106074	0.00225477	0.00783684	-0.00704193	-0.00332293	-0.00386097	-0.00176206	0.00255971	0.00485685	-0.0118491	0.00633606	0.00711209	0.000344401	-0.00334691	0.00801217	0.00135337	0.00565477
	350.98	0.105887	0.116176	0.101085	0.100902	0.094464	0.0966402	0.0922146	0.102244	0.0920285	0.0972042	0.105263	0.101153	0.105329	0.102537	0.101133	0.104497	0.0978797	0.0947501	0.0913484	0.0756744	0.0766237	0.0712213	0.0521308	0.0337705	0.021501	-0.0127535	-0.00141112	-0.000351599	0.00867097	0.0129536	0.0121008	-0.00837062	0.000577619	0.00616868	-0.00520966	0.000905986	-0.000778027	0.00119815	0.00401703	0.00916546	-0.0141213	0.00521453	0.00604352	-0.000908932	-0.00353851	0.00733272	0.00134234	0.00784839
	350.99	0.110821	0.118064	0.104297	0.104314	0.0977835	0.100754	0.0919766	0.105197	0.0940377	0.101648	0.108584	0.100504	0.10498	0.103946	0.102463	0.102524	0.099986	0.0992167	0.0937565	0.0807852	0.0772799	0.0730708	0.0536315	0.0352148	0.0215579	-0.00861155	0.000954209	0.00111762	0.0103022	0.0127984	0.0114674	-0.0118758	-0.00223347	0.00430747	-0.00217108	0.000599094	-0.00153117	0.00261427	0.00388215	0.00857652	-0.0136672	0.00279023	0.00661565	-0.00208986	0.00123997	0.00810084	-0.000309275	0.0107658
	351	0.114622	0.12268	0.108016	0.103263	0.100766	0.102455	0.094224	0.104338	0.0996423	0.104306	0.110409	0.10772	0.1069	0.106659	0.104131	0.107837	0.103733	0.106048	0.0983124	0.0882123	0.0779121	0.0765611	0.0544325	0.0344879	0.0209393	-0.00960841	0.00112409	0.000511964	0.0119818	0.0133429	0.0090246	-0.010049	-0.00330747	0.00584804	-0.00349933	-0.00438836	0.000755595	0.00347548	0.00437469	0.0045376	-0.00882206	0.00137927	0.0064641	-0.00124416	-0.000833317	0.00604619	-0.00273292	0.00630064
	351.01	0.118255	0.122518	0.111399	0.106917	0.101022	0.108476	0.0974609	0.108209	0.10187	0.101561	0.111414	0.111076	0.107011	0.107296	0.111517	0.108036	0.104586	0.106969	0.0993221	0.0912487	0.081512	0.0784592	0.0576704	0.0348467	0.0180771	-0.00672084	0.0024762	-0.00257872	0.0119966	0.0144423	0.00658181	-0.0111415	-0.0018241	0.00396264	-0.00617864	-0.00286178	-0.000697217	0.000862486	0.00380582	0.00720588	-0.0118421	0.00305651	0.00542	-0.00218379	0.00206348	0.00951647	-0.00433625	0.00480301
	351.02	0.122347	0.123733	0.112537	0.107532	0.106249	0.109165	0.100819	0.10764	0.10487	0.104824	0.111551	0.111465	0.108521	0.115004	0.112993	0.109128	0.110288	0.112522	0.102262	0.0949127	0.0821447	0.0835905	0.061005	0.038704	0.021343	-0.0066077	0.00703713	-0.00200223	0.012132	0.0123571	0.00966399	-0.00769815	0.00296456	0.00405557	-0.00473235	-0.00386853	-2.79608e-06	0.00223032	0.00726617	0.00833016	-0.0122806	0.00154912	0.00444839	-0.00232722	0.00510512	0.00878878	-0.00118671	0.00846842
	351.03	0.124171	0.123283	0.114376	0.111597	0.104117	0.113594	0.102368	0.109027	0.109149	0.105457	0.115525	0.112796	0.112035	0.114339	0.112032	0.109642	0.109236	0.115422	0.105179	0.0989146	0.0828017	0.0855372	0.0599968	0.0424407	0.0215209	-0.00586718	0.00575955	0.00284458	0.0147284	0.0125399	0.00910314	-0.00852511	0.0036035	0.00270089	-0.0044441	-0.00144942	0.00206682	0.00161978	0.00862767	0.0113364	-0.0100169	0.000234782	0.00492447	0.00013501	0.00795382	0.0140927	0.00297615	0.00899744
	351.04	0.127225	0.125126	0.117011	0.114215	0.108911	0.118072	0.106692	0.111331	0.110268	0.109058	0.113757	0.114779	0.115283	0.117753	0.117128	0.114281	0.112961	0.121724	0.106142	0.103472	0.0892252	0.0906447	0.0668057	0.0450436	0.0210717	-0.00365487	0.00795619	0.00559239	0.0112931	0.00833163	0.0100623	-0.00966566	0.00344626	0.00332453	-0.00526565	-0.0009846	0.003099	0.00646177	0.0132464	0.00905903	-0.00792211	-0.00134491	0.00257789	-0.00126294	0.0119365	0.0101562	0.00202425	0.00810303
	351.05	0.129171	0.126945	0.121071	0.11611	0.110664	0.12185	0.10923	0.114069	0.114524	0.109089	0.11281	0.117196	0.120728	0.118368	0.119377	0.113541	0.113574	0.124552	0.107635	0.105785	0.0944425	0.0938706	0.0666181	0.0468987	0.0229386	-0.00158722	0.00737834	0.00556566	0.0118146	0.0106858	0.0078127	-0.00786275	0.00263761	0.00288659	-0.00787254	-0.00206393	0.00306962	0.00674389	0.0149941	0.00719191	-0.0131617	-5.35322e-05	0.00274056	-0.00097203	0.0117938	0.0123478	0.00541509	0.0117202
	351.06	0.132733	0.127148	0.120884	0.113952	0.111019	0.123313	0.111842	0.113069	0.116633	0.113874	0.117196	0.118528	0.125135	0.119466	0.120179	0.114634	0.117927	0.129118	0.108888	0.105035	0.0968373	0.0948529	0.06976	0.0500326	0.0276525	0.000914796	0.00803098	0.00476686	0.0129634	0.00983119	0.0108709	-0.00393667	0.00544789	0.00411333	-0.00625731	-0.000778944	-0.00132662	0.00374482	0.0153428	0.010319	-0.0100776	0.00340925	-0.000184825	-0.00364863	0.0131951	0.0111134	0.00516288	0.0108741
	351.07	0.134366	0.128751	0.123207	0.113941	0.112895	0.125307	0.114068	0.114482	0.116306	0.114485	0.120568	0.11904	0.125659	0.124352	0.121995	0.119033	0.124259	0.135421	0.1106	0.1087	0.100656	0.0972347	0.0710443	0.0520327	0.0275172	0.00170394	0.0109998	0.00408868	0.0133401	0.00989343	0.0103826	-0.00568021	0.0048081	0.00345818	-0.00736834	0.00168816	0.00011569	0.00788711	0.0187314	0.0102374	-0.00996109	0.0047972	-4.60562e-05	-0.00338179	0.0148137	0.0105788	0.00667189	0.0122477
	351.08	0.134479	0.126639	0.128909	0.117188	0.117328	0.126433	0.11697	0.118259	0.115424	0.11898	0.125268	0.119914	0.129368	0.125234	0.125573	0.122854	0.125573	0.135162	0.117548	0.111425	0.104788	0.100196	0.0738004	0.0565662	0.0270201	0.0042544	0.0113147	0.00652277	0.0143682	0.0100522	0.00711986	-0.00474568	0.00718409	0.000848782	-0.00604261	0.00427583	6.21702e-05	0.00935138	0.0174156	0.0150294	-0.00649098	0.00326592	0.0024572	-0.00251178	0.0149124	0.01347	0.00646794	0.0119324
	351.09	0.13838	0.130439	0.128579	0.115297	0.117804	0.129803	0.118014	0.125126	0.117631	0.118193	0.122513	0.122888	0.131581	0.132582	0.123843	0.12419	0.127081	0.13792	0.120202	0.117503	0.107956	0.105521	0.0775457	0.0579633	0.0278259	0.00965185	0.0116779	0.00864319	0.0137075	0.0069781	0.00930967	-0.00593421	0.00816075	0.00289572	-0.0040172	0.00300323	0.000853065	0.0121184	0.0180541	0.0148273	-0.00531284	0.0012039	0.00310285	0.000481362	0.0167483	0.014769	0.00802523	0.0111828
	351.1	0.13789	0.134986	0.132857	0.118689	0.121153	0.131075	0.119156	0.12514	0.121455	0.123124	0.12567	0.12719	0.138137	0.13016	0.127808	0.127239	0.12801	0.142583	0.122711	0.118322	0.110231	0.109134	0.0782513	0.060977	0.0267258	0.0119612	0.0117276	0.0107153	0.0130709	0.0112143	0.00785646	-0.00174253	0.00747269	0.00185446	-0.00546596	0.00501174	0.000461768	0.00984312	0.0187893	0.0125746	-0.00575113	0.00543888	0.00495493	-0.00130247	0.0196941	0.015127	0.00861747	0.0152344
	351.11	0.141961	0.135819	0.132914	0.12102	0.123102	0.134229	0.121359	0.12588	0.119972	0.125425	0.127404	0.132553	0.14426	0.133962	0.127599	0.131133	0.132027	0.14621	0.126548	0.124884	0.118875	0.115691	0.0798737	0.0614817	0.0275318	0.0135469	0.0114877	0.0121119	0.0122171	0.0121693	0.00953971	-0.000494202	0.00618147	0.00177823	-0.00573252	0.00439042	0.00204882	0.0127549	0.0158575	0.0098636	-0.00165366	0.00398009	0.00634872	-0.000239378	0.0184178	0.0189833	0.00892021	0.0134957
	351.12	0.140435	0.13535	0.136204	0.117803	0.122494	0.134705	0.123201	0.12908	0.122229	0.126087	0.131888	0.136783	0.142783	0.133808	0.13031	0.134907	0.138144	0.145614	0.131832	0.128792	0.120524	0.118846	0.084126	0.0620348	0.0286274	0.0158082	0.0128161	0.0183096	0.0104225	0.0132451	0.0102821	-0.000596888	0.00739937	0.00141244	-0.00274203	0.00767748	0.00250193	0.0107691	0.0184024	0.0104097	-1.70496e-05	0.00435494	0.00142154	0.000703106	0.0151874	0.0174595	0.00811315	0.0159068
	351.13	0.142624	0.138644	0.139157	0.120593	0.126374	0.140224	0.127842	0.131606	0.123376	0.130054	0.134636	0.140675	0.146639	0.135657	0.130078	0.136896	0.136421	0.152933	0.135477	0.129636	0.125743	0.126898	0.0897053	0.0675579	0.0317256	0.0217851	0.0137344	0.0176313	0.0128016	0.0140313	0.00750206	-0.000289373	0.00733857	0.0033145	-0.000885452	0.00872074	0.00259315	0.014284	0.0179558	0.01098	-0.00127556	0.00255846	0.00448027	-0.000622257	0.0183265	0.0210746	0.00976697	0.0137821
	351.14	0.140424	0.13849	0.14129	0.122226	0.130448	0.139326	0.127731	0.13184	0.127588	0.132984	0.133935	0.144617	0.14509	0.13753	0.130256	0.138233	0.138437	0.154799	0.139508	0.133134	0.132289	0.130295	0.0954295	0.0726228	0.0323389	0.0242879	0.0172584	0.0184729	0.0116584	0.0154207	0.00778611	0.00235844	0.0088701	0.00663997	-0.00141737	0.00894364	0.00468684	0.0164961	0.0154827	0.0123948	0.000529988	0.00271625	0.00556076	-0.000475893	0.0161337	0.0164144	0.0113484	0.0141908
	351.15	0.139333	0.139373	0.141952	0.119251	0.131555	0.139321	0.129453	0.137141	0.125552	0.135553	0.138252	0.147617	0.14774	0.137401	0.129567	0.141863	0.139682	0.155605	0.143081	0.134075	0.135603	0.134439	0.096232	0.0730556	0.0338691	0.0258981	0.0166085	0.023416	0.0130002	0.0143252	0.00905939	0.00544058	0.00690331	0.0082042	-0.000477565	0.0107106	0.00381299	0.0180327	0.0155913	0.0105045	0.00137051	0.00306709	0.00794419	0.00116632	0.0135308	0.0164829	0.00902145	0.0150337
	351.16	0.137084	0.137385	0.145196	0.121416	0.130514	0.141053	0.131417	0.142057	0.127231	0.137833	0.141773	0.150836	0.148774	0.137249	0.130446	0.146917	0.139455	0.156193	0.143324	0.134654	0.139737	0.14008	0.100871	0.0759493	0.0356889	0.027822	0.0157657	0.0241128	0.013015	0.0147497	0.00825785	0.00668919	0.0111852	0.0101062	0.00186157	0.0141421	0.00414546	0.0201483	0.0189089	0.0130775	0.00293485	-3.20827e-05	0.0083735	0.0025673	0.015705	0.0190364	0.0110372	0.0161903
	351.17	0.13544	0.13646	0.147282	0.120348	0.131549	0.140157	0.132658	0.14456	0.130576	0.137628	0.141048	0.149639	0.154707	0.13963	0.134679	0.146567	0.140725	0.154417	0.142435	0.137646	0.142617	0.144346	0.102397	0.0770578	0.0399456	0.0304215	0.0181558	0.0275842	0.0114616	0.0163322	0.00897631	0.00694866	0.012958	0.0108018	0.00506926	0.0156194	0.00344049	0.0230117	0.0159054	0.0150475	0.0014593	0.00282797	0.00892356	0.000783629	0.0148876	0.0195634	0.0132218	0.0194217
	351.18	0.136208	0.138502	0.149996	0.119473	0.134129	0.142107	0.131535	0.147306	0.130761	0.138099	0.143292	0.150953	0.154029	0.138103	0.140071	0.149185	0.14021	0.155658	0.140532	0.136899	0.14581	0.145258	0.106988	0.0765258	0.0425376	0.0317184	0.0142973	0.0307659	0.00990816	0.0171186	0.0121557	0.0129502	0.00773412	0.0136446	0.006371	0.0159385	0.00307328	0.0229318	0.0134329	0.0174036	0.000852327	0.00395096	0.0108972	-0.000179723	0.0148907	0.0209106	0.0119806	0.0196615
	351.19	0.133743	0.139098	0.148754	0.117103	0.136443	0.142707	0.134151	0.148869	0.134348	0.139946	0.14445	0.150939	0.155233	0.137662	0.140059	0.151779	0.143531	0.156465	0.138968	0.137359	0.144541	0.14868	0.105837	0.0762111	0.0445749	0.0358381	0.0137683	0.034575	0.0162199	0.0158302	0.0120298	0.0133305	0.0104961	0.0185381	0.00528424	0.0171744	0.00345398	0.0260124	0.0131561	0.0170576	0.00381606	0.00386769	0.0126055	0.000425156	0.0150626	0.0209067	0.0141894	0.0178506
	351.2	0.130314	0.142203	0.152192	0.115626	0.132292	0.140364	0.131147	0.149082	0.131301	0.142469	0.145126	0.151409	0.153928	0.141396	0.139299	0.14991	0.144031	0.155438	0.13808	0.141558	0.143561	0.151378	0.110452	0.0767167	0.0449716	0.0378589	0.0174131	0.0352476	0.0152214	0.0168097	0.0133757	0.0134695	0.00828796	0.0176172	0.00960178	0.0180966	0.00547527	0.0245331	0.0139891	0.0122243	0.00219584	0.0042911	0.0160511	0.00247763	0.0146557	0.0214578	0.013696	0.0161122
	351.21	0.129467	0.138143	0.151819	0.116996	0.129469	0.145187	0.128819	0.14628	0.131728	0.14007	0.146889	0.15159	0.152166	0.140594	0.143993	0.149176	0.147618	0.154605	0.13449	0.141704	0.146683	0.153593	0.114463	0.0823131	0.0474675	0.0431368	0.0170288	0.0374884	0.0180831	0.0163658	0.0155178	0.0183614	0.0114359	0.0208218	0.00993849	0.0215037	0.00327445	0.0259731	0.018586	0.0135432	0.00639006	0.00288095	0.0153953	0.000211534	0.0138627	0.0211645	0.00830507	0.0158937
	351.22	0.127583	0.139464	0.150578	0.116123	0.12708	0.142965	0.130664	0.143647	0.130661	0.139843	0.146359	0.150565	0.148812	0.139889	0.144923	0.14668	0.148746	0.153893	0.133723	0.145349	0.145318	0.153059	0.114712	0.0831809	0.0494568	0.0438791	0.0156555	0.035869	0.0171329	0.0173213	0.017491	0.0161844	0.0126055	0.0204557	0.0111196	0.0228359	0.0018698	0.0280645	0.0182372	0.0143555	0.00749615	0.00477615	0.0121098	-0.000438083	0.0116464	0.0196407	0.00807714	0.0178707
	351.23	0.125723	0.139458	0.153897	0.117011	0.127611	0.140286	0.127951	0.13964	0.1294	0.140896	0.144045	0.150481	0.150983	0.135662	0.144358	0.147949	0.14623	0.15458	0.133704	0.14511	0.142939	0.155275	0.111896	0.0821428	0.0525078	0.0420641	0.0162846	0.0369276	0.0123948	0.0180355	0.0176307	0.0180848	0.0140404	0.0202826	0.0145687	0.0227687	0.00295015	0.0259338	0.0180815	0.0136722	0.0077096	0.00454827	0.0127571	-0.00268001	0.0113845	0.0199987	0.00917616	0.0180865
	351.24	0.120438	0.136365	0.14969	0.117755	0.124234	0.136086	0.126106	0.136212	0.125704	0.136375	0.140477	0.146585	0.145868	0.133969	0.141646	0.149435	0.148878	0.152397	0.12944	0.141445	0.138993	0.148516	0.111107	0.0822629	0.0530739	0.040587	0.0200985	0.0365144	0.0153771	0.0190152	0.017674	0.0171866	0.013883	0.0211228	0.0143505	0.0212297	-0.000167481	0.0271083	0.0144035	0.0135679	0.00842972	0.00559912	0.0128254	0.0016163	0.0097715	0.0210565	0.00870699	0.0150211
	351.25	0.116383	0.132307	0.149777	0.115773	0.121171	0.132419	0.12583	0.134835	0.125144	0.134003	0.139491	0.143776	0.142539	0.126775	0.142577	0.147037	0.146895	0.150045	0.127034	0.13696	0.137604	0.149623	0.108099	0.0820212	0.0520959	0.0386998	0.0176878	0.0358841	0.0168395	0.0187885	0.0172347	0.0156853	0.0117232	0.0216492	0.00978966	0.0173745	-0.00140326	0.0248087	0.0128729	0.0114371	0.00794355	0.00816996	0.010819	0.00217307	0.00926842	0.0214146	0.00876861	0.0136929
	351.26	0.110061	0.128563	0.148972	0.113213	0.117288	0.127231	0.122635	0.130757	0.12403	0.133609	0.1338	0.139447	0.139283	0.128243	0.13895	0.143578	0.14648	0.145377	0.12429	0.13677	0.133176	0.145422	0.107021	0.0763512	0.0531206	0.0376572	0.0167488	0.0331307	0.0145623	0.0166318	0.01612	0.0133155	0.012941	0.0215484	0.00636274	0.0155459	-0.00196352	0.0220024	0.00839902	0.00841371	0.0107627	0.0036236	0.0110082	0.00340539	0.00676293	0.0190222	0.00878198	0.00971077
	351.27	0.10772	0.123999	0.148336	0.110991	0.113912	0.123178	0.122553	0.127258	0.123519	0.13488	0.129244	0.133647	0.135497	0.126213	0.137494	0.139396	0.144063	0.14223	0.121837	0.132455	0.129954	0.140015	0.103747	0.0753135	0.051009	0.0318859	0.0149655	0.0308356	0.0149631	0.0187455	0.0182141	0.0157468	0.0102985	0.0219783	0.00308059	0.0193628	-0.00129333	0.0214157	0.00723058	0.00903348	0.0134613	0.00373364	0.0132241	-0.000235763	0.00741807	0.0184153	0.00792682	0.00618709
	351.28	0.105501	0.120763	0.14577	0.109903	0.114203	0.118353	0.117018	0.124942	0.118594	0.128504	0.128501	0.134483	0.134413	0.1182	0.131816	0.136323	0.138003	0.137298	0.119021	0.132651	0.123693	0.132702	0.101535	0.0725389	0.0496454	0.0282377	0.0150882	0.0289989	0.0163773	0.0182295	0.0177267	0.0116159	0.0106237	0.0166662	0.00385167	0.0163277	0.00219962	0.0198881	0.00791999	0.0070477	0.0123238	0.00167236	0.0116764	-0.00416641	0.0058778	0.017374	0.00646851	0.00360435
	351.29	0.100193	0.117407	0.142337	0.110167	0.10996	0.111913	0.116261	0.12499	0.111884	0.12594	0.122619	0.129335	0.129252	0.118053	0.12872	0.12997	0.135587	0.132511	0.113094	0.124403	0.116153	0.127706	0.0976101	0.0700056	0.048306	0.0271471	0.0132085	0.0229884	0.0167298	0.0182925	0.0166604	0.00895678	0.0132649	0.0167341	0.000641921	0.0171769	-0.00137643	0.0165509	0.00689658	0.00412109	0.0114999	0.00368846	0.00564138	-0.00877257	-0.000101622	0.015802	0.00474482	0.00290349
	351.3	0.095827	0.113617	0.141196	0.107246	0.108949	0.108247	0.112875	0.117874	0.106453	0.116718	0.116375	0.12303	0.126963	0.115469	0.124129	0.124848	0.131868	0.127628	0.107506	0.122405	0.110277	0.12254	0.0948916	0.0709708	0.0477387	0.0246331	0.00891611	0.0212964	0.0146698	0.0158465	0.0134709	0.0085173	0.0142655	0.0126282	0.000254961	0.013056	-0.00140593	0.0157712	0.0090821	0.000736157	0.0098317	0.000831086	0.00474535	-0.00614083	0.00103628	0.0169322	0.00157357	-0.00129566
	351.31	0.0915335	0.10879	0.142444	0.105411	0.107119	0.104751	0.103626	0.110976	0.102711	0.111911	0.112617	0.12003	0.124071	0.111173	0.116885	0.118134	0.127571	0.124916	0.105681	0.117801	0.107997	0.121718	0.090195	0.0651565	0.044204	0.0222399	0.0104141	0.0160096	0.0143227	0.0146791	0.00917176	0.0102492	0.0120573	0.00972858	-0.0018932	0.00842842	-0.00276237	0.0134474	0.00704567	0.00208006	0.00763272	0.00357105	0.00737186	-0.00741752	-0.00178244	0.01495	-0.00125991	-0.00288916
	351.32	0.0871439	0.103264	0.134427	0.10102	0.0996197	0.103016	0.100288	0.106563	0.0988738	0.109493	0.105747	0.114329	0.114496	0.106684	0.11589	0.114846	0.120693	0.118441	0.102457	0.111412	0.104487	0.121017	0.0828203	0.0630338	0.0412244	0.0209806	0.00969253	0.0141728	0.0125763	0.0134636	0.00928772	0.00826578	0.011924	0.00982057	-0.00131509	0.00766096	-0.00303313	0.0114613	0.00486461	0.000287636	0.00791877	-0.00314645	0.0048596	-0.00594379	-0.00619342	0.0145361	0.000273477	-0.00537531
	351.33	0.080125	0.0976413	0.130224	0.100633	0.0966323	0.0936093	0.0977959	0.103019	0.0959052	0.103915	0.099674	0.113019	0.110857	0.103089	0.109225	0.108928	0.117651	0.108758	0.0947227	0.105095	0.0986369	0.111268	0.0797886	0.0588121	0.039234	0.0147273	0.00955002	0.0107437	0.010854	0.0114037	0.00469911	0.00852611	0.011477	0.00791006	-0.000423321	0.00764135	-0.00571653	0.00831713	0.00413127	-0.00191485	0.0117997	-0.00371171	0.00603876	-0.00599	-0.00570668	0.0118301	-0.00125716	-0.00610021
	351.34	0.0729616	0.0899688	0.124331	0.0973524	0.0941278	0.0890043	0.0951107	0.0967972	0.0904521	0.097952	0.0974855	0.108284	0.103359	0.0946921	0.102272	0.0994648	0.107034	0.103201	0.0915241	0.0975005	0.0925697	0.105525	0.0704599	0.0561587	0.0343244	0.0131547	0.00865963	0.0101132	0.0112307	0.00729304	0.00469453	0.00581898	0.0124294	0.00599951	-0.00421203	0.0051608	-0.00437084	0.00760972	0.00197462	-0.00310395	0.0131473	-0.00249158	0.00417814	-0.00801453	-0.00688458	0.0125019	5.91113e-05	-0.00740413
	351.35	0.0668602	0.0851196	0.117523	0.0934204	0.0864125	0.0859197	0.0896272	0.0939298	0.0849754	0.0934849	0.0933191	0.101161	0.0980557	0.0913385	0.09819	0.0957437	0.100736	0.0943146	0.0880846	0.0907261	0.0849828	0.100698	0.0637853	0.0504414	0.0298733	0.0116062	0.00564616	0.00827638	0.00651671	0.00438876	-0.000304138	0.00576578	0.00821871	0.0011214	-0.00512971	0.00328333	-0.00630633	0.00202879	0.00329228	-0.00327966	0.00950087	-0.00252599	0.00485088	-0.00953239	-0.0118502	0.0102544	-0.00260544	-0.00692268
	351.36	0.0604696	0.0822492	0.109484	0.0891992	0.0786493	0.0795544	0.086219	0.0917625	0.0785824	0.0854233	0.089491	0.0923247	0.0935011	0.086996	0.0921059	0.09224	0.0955003	0.0858869	0.0823536	0.0853514	0.0789885	0.094883	0.0614775	0.0464855	0.0256636	0.0102991	0.00702372	0.00658429	0.00670039	0.00645453	-0.0017562	0.00399968	0.0112942	-0.00206791	-0.00500995	0.00150231	-0.00739741	0.00272068	0.000677505	-0.00553014	0.0108727	-0.00154705	0.00178417	-0.0107607	-0.0114839	0.00598025	-0.00609028	-0.00933636
	351.37	0.05724	0.0787037	0.0966448	0.0811183	0.0746985	0.0747095	0.0827146	0.0849635	0.0710559	0.0815602	0.0860251	0.088966	0.0897432	0.0787937	0.0862395	0.0821503	0.0886966	0.0791485	0.0754167	0.080194	0.0699785	0.0886094	0.05765	0.0457384	0.0218159	0.0090403	0.00381732	0.00595373	0.00451969	0.00680737	-0.00477643	0.00795155	0.0112814	-0.00475059	-0.00462478	0.000179616	-0.0068479	0.00150658	0.00192307	-0.0034378	0.00845674	0.000903633	0.00672749	-0.0119408	-0.0121308	0.00508381	-0.000527751	-0.00639399
	351.38	0.051767	0.0758584	0.0906577	0.0763431	0.0761042	0.0718434	0.0735893	0.0838588	0.064326	0.073379	0.0774933	0.0802517	0.0841762	0.0743073	0.0796498	0.0792505	0.081821	0.0729412	0.0710134	0.0752782	0.0624406	0.0822153	0.0542327	0.0413967	0.0198019	0.00365604	0.00299946	0.004913	0.000915543	0.00554379	-0.00292311	0.00411069	0.00972461	-0.00436927	-0.00366057	-0.00232533	-0.00540573	0.00108864	-0.000570801	-0.0048437	0.0115416	-0.000722987	0.0053981	-0.0101532	-0.0103891	0.00563495	-0.00147931	-0.00690165
	351.39	0.0498892	0.0725552	0.0797735	0.0712063	0.0671118	0.0664685	0.0695549	0.0769885	0.0594544	0.0688412	0.0744867	0.0788239	0.0793816	0.0698454	0.0708409	0.0724186	0.0767071	0.0646595	0.0699882	0.0692528	0.054565	0.0766659	0.0481616	0.0384302	0.0163646	0.0063783	0.001868	0.00425827	0.00175063	0.00268791	-0.00208305	0.00466087	0.010508	-0.00681075	-0.00361315	-0.00538524	-0.00531463	0.00081544	-0.00275089	-0.00253406	0.0134684	-3.34469e-05	0.00160794	-0.0156277	-0.0116631	0.00437662	-0.00293751	-0.00849498
	351.4	0.0436932	0.0673948	0.073136	0.0648154	0.0613045	0.0604186	0.0663413	0.0704806	0.051109	0.062398	0.0705156	0.0763592	0.074298	0.0617167	0.0631182	0.0664555	0.0680953	0.0590561	0.0678537	0.0627693	0.0476065	0.0688729	0.0407153	0.0341852	0.0126137	0.00533695	0.000229924	0.0045927	-0.00209478	0.00202755	-0.0056098	0.00147153	0.0122324	-0.0111582	-0.00564057	-0.00776969	-0.00428261	0.000204462	-0.00379691	-0.00606289	0.0139718	0.000270112	0.00312567	-0.013816	-0.00980056	0.00562742	-0.00388904	-0.00548016
	351.41	0.0402238	0.0620901	0.0687184	0.0578941	0.057669	0.0568299	0.0621389	0.0664099	0.049423	0.0582954	0.0646148	0.0671879	0.0692631	0.0534919	0.055589	0.0598896	0.0660222	0.0490862	0.0621971	0.0558999	0.040986	0.0621658	0.0346444	0.0315084	0.0111066	0.00328239	-0.0044239	0.00630231	-0.000946057	-0.00126253	-0.00496266	0.000332979	0.0143427	-0.00776123	-0.00429031	-0.00863424	-0.00322647	-0.00192648	-0.00136861	-0.00283628	0.0133895	0.000814972	0.00312357	-0.0140551	-0.00692468	0.00682998	-0.00508183	-0.00878641
	351.42	0.0336425	0.0583541	0.0647598	0.0527827	0.0497877	0.05329	0.0590466	0.0612299	0.0437325	0.0517324	0.060524	0.0618048	0.0603202	0.0464014	0.050328	0.0565571	0.0585211	0.043966	0.0566134	0.045991	0.034414	0.056617	0.0248582	0.0262021	0.00757306	0.00171046	-0.00389053	0.00663669	-0.0015103	-0.00431131	-0.00325392	0.000666182	0.0163083	-0.00829683	-0.00262639	-0.00771352	-0.000505624	0.0010332	9.47843e-05	-0.00542401	0.0115286	-0.00445456	0.00116735	-0.0166826	-0.00761941	0.00583705	-0.00854248	-0.00584393
	351.43	0.0279784	0.0494073	0.0596676	0.0512665	0.0477213	0.0477721	0.0490306	0.0546994	0.0366673	0.0500433	0.0555892	0.056784	0.0536697	0.0424719	0.0429445	0.0552997	0.0546876	0.0373986	0.0505957	0.0388809	0.0286866	0.046219	0.0207175	0.0230189	0.00485991	0.000210993	-0.0046117	0.00436542	-0.00217104	-0.00477854	-0.00477806	-0.000954789	0.0142207	-0.00938736	-0.00265129	-0.00688937	0.00122604	-0.00102539	0.00496012	-0.00516476	0.0142758	-0.00320996	0.00406062	-0.0179349	-0.00635984	0.00474762	-0.00691248	-0.00898125
	351.44	0.0284186	0.0425841	0.0514394	0.0455769	0.0393583	0.0439193	0.0477003	0.0491585	0.0273588	0.0456284	0.0508719	0.048579	0.047285	0.0343931	0.0365023	0.0515095	0.0475252	0.028612	0.0429621	0.0287795	0.0216325	0.039416	0.0155878	0.0191844	0.00759939	-0.000854104	-0.00817973	0.00144272	-0.000829309	-0.00650031	-0.00446855	-0.00182779	0.0163069	-0.00753452	-0.00265206	-0.00961185	-0.0013609	0.000655582	0.00118838	-0.00502606	0.0121495	-0.00594615	0.0006088	-0.014386	-0.0054862	0.00551591	-0.00395552	-0.010864
	351.45	0.022128	0.0384153	0.0445628	0.0355449	0.0363035	0.0391744	0.0438614	0.0427738	0.0211389	0.0398629	0.0445869	0.0420874	0.0414074	0.0278346	0.0303742	0.046851	0.0429205	0.0204771	0.035739	0.021308	0.0139996	0.0323478	0.00980684	0.0113934	0.0069613	-0.00300479	-0.0106862	3.99544e-05	-0.00619468	-0.00778776	-0.00423138	-4.68518e-05	0.0150154	-0.010507	-0.00443816	-0.0100183	0.00382082	0.00233654	-0.00190768	-0.00488727	0.00761066	-0.00460497	-4.42584e-05	-0.0139494	-0.00400933	0.00693562	-0.00722313	-0.00886236
	351.46	0.0187329	0.0312553	0.0385069	0.0333543	0.0332491	0.0331994	0.0370311	0.0409012	0.0158364	0.0300205	0.0406427	0.03936	0.0401383	0.0201184	0.0262009	0.0404559	0.0365793	0.0123426	0.0308806	0.0125581	0.00839357	0.0245801	0.00277136	0.0066906	0.0062268	-0.00353892	-0.0129754	-0.00256915	-0.0062764	-0.00919581	-0.00278786	0.00175827	0.0167397	-0.00585555	-0.00605537	-0.0126685	-0.00127526	0.00124296	-0.00148116	-0.00431412	0.0108163	-0.00210569	0.00275285	-0.0134645	-0.000747031	0.00794519	-0.00395251	-0.0100695
	351.47	0.0155794	0.0248196	0.0333682	0.0269662	0.0268416	0.0298063	0.0336996	0.0337695	0.00773563	0.0247143	0.0364093	0.0368743	0.032235	0.0174691	0.0228965	0.0374146	0.0308175	0.00715187	0.0254196	0.00889916	0.00314963	0.0202627	-0.0034196	-0.000738349	0.00611969	-0.00851219	-0.00983623	-0.00134219	-0.00604447	-0.0102419	-0.00419119	-0.000731032	0.0188018	-0.0109753	-0.00272667	-0.0117481	0.000408131	0.00150045	-0.00484234	-0.00243806	0.00977583	-0.00713376	0.00330634	-0.0129072	-0.000958836	0.00639737	-0.00381829	-0.00688567
	351.48	0.012354	0.0219551	0.0262033	0.0232083	0.0223646	0.0250626	0.0279558	0.0339246	0.00629423	0.0214834	0.0326348	0.0308425	0.030629	0.0102604	0.017952	0.0308513	0.0279271	0.00365033	0.0198142	0.00359985	-0.000887781	0.0147392	-0.00857303	0.00143506	0.00610919	-0.00805696	-0.012053	-0.00197298	-0.00892484	-0.0102265	-0.00711442	-0.00145906	0.0207673	-0.0131517	-0.00388545	-0.0157254	0.00416638	0.00144428	-0.00349875	-0.00502528	0.0064916	-0.00883237	0.00366692	-0.0124947	-0.000832793	0.00255756	-0.00361169	-0.00601792
	351.49	0.00785019	0.0178364	0.0229714	0.0197885	0.0153789	0.0209949	0.0230086	0.0273247	-0.00120239	0.0125351	0.028909	0.0278269	0.0239811	0.0069847	0.0134181	0.0262185	0.0192228	-0.00298727	0.0123756	-0.00273664	-0.00424943	0.00945708	-0.0158977	-0.00406356	0.00235922	-0.007481	-0.0123638	-0.00289331	-0.0103335	-0.01079	-0.0104236	-0.00394826	0.0210199	-0.013784	-0.00593689	-0.0131887	0.0044987	-0.00172419	-0.00729392	-0.00544105	0.00786376	-0.0115201	0.00634375	-0.0139157	0.00105455	0.00243321	-0.00543168	-0.00377496
	351.5	0.00394996	0.0115952	0.0199813	0.0135463	0.0147388	0.0157937	0.0176516	0.0195673	-0.00384915	0.00867776	0.0249424	0.0222785	0.019119	0.00202052	0.0111043	0.0209346	0.013776	-0.00747727	0.00908719	-0.00620186	-0.0085759	0.00188321	-0.0202307	-0.00821101	-0.0024522	-0.0106928	-0.0133742	-0.0026556	-0.0123453	-0.0120531	-0.0148909	-0.00595487	0.0192459	-0.0134513	-0.00559982	-0.0150913	0.00314217	-0.000935966	-0.00553991	-0.00327523	0.00436245	-0.0118917	0.00376116	-0.0124898	7.09417e-05	-0.00225101	-0.00346384	-0.00423411
	351.51	0.00154592	0.00786358	0.0156405	0.00906573	0.00869483	0.0106411	0.0128258	0.014392	-0.00924582	0.00286669	0.0191185	0.016055	0.015922	-0.00487336	0.00729519	0.0173158	0.0112248	-0.0123047	0.00584743	-0.0153606	-0.0133847	-0.00339847	-0.0244188	-0.00873942	-0.00576769	-0.0138803	-0.0120685	-0.00569907	-0.0126442	-0.0154876	-0.018779	-0.00574181	0.0187505	-0.0149281	-0.00883342	-0.0131337	0.00260593	0.00185473	-0.00619839	-0.0017366	0.00735112	-0.0113465	0.00267451	-0.0100747	-0.00195001	-0.00445022	-0.00540444	-0.00604432
	351.52	-0.00131613	0.00121317	0.00348324	0.00497159	0.00663213	-8.41841e-05	0.00648045	0.00750416	-0.0159931	-0.0023649	0.0155871	0.0120033	0.0147279	-0.00911295	0.00655053	0.0108746	0.00655084	-0.0161908	-0.000866098	-0.0197662	-0.0167939	-0.0120335	-0.0299578	-0.00830266	-0.00553652	-0.0163922	-0.00844659	-0.00268688	-0.0123158	-0.0120461	-0.014223	-0.00523919	0.0167352	-0.0137752	-0.0126702	-0.0129374	0.00617115	0.00179851	-0.00405808	0.00231124	0.00235403	-0.00896757	0.00202225	-0.0116887	-0.00211316	-0.00303049	-0.00876849	-0.00450095
	351.53	-0.00646979	-0.00275874	0.00136294	-0.00194493	0.000251236	-0.000676013	0.00363378	0.00592464	-0.0200377	-0.00675163	0.0127317	0.00370587	0.00998769	-0.0140759	0.00414164	0.00366168	-0.00135554	-0.0220308	-0.0027057	-0.0231824	-0.0202753	-0.016205	-0.0336391	-0.0145246	-0.00624617	-0.0152851	-0.0100359	-0.00621293	-0.0127594	-0.0124888	-0.0159638	-0.00572569	0.0153471	-0.0145041	-0.0118747	-0.0160948	0.00551427	-0.000959862	-0.00712891	0.00124441	0.00225459	-0.00726419	0.00448239	-0.00997322	-0.00348255	-0.00368561	-0.00759678	-0.00647999
	351.54	-0.0108269	-0.00632001	-0.0016496	-0.00405992	-0.00299282	-0.00500698	-0.0027108	0.00026829	-0.0207283	-0.0120547	0.00753643	-0.00222676	0.00580281	-0.014744	0.000744026	-0.00297182	-0.00433973	-0.0240344	-0.00768131	-0.0296624	-0.0262414	-0.0191941	-0.0389126	-0.0181409	-0.00989913	-0.0155531	-0.00947798	-0.00136718	-0.0103802	-0.0113633	-0.0143993	-0.00580198	0.0148759	-0.0146058	-0.00975219	-0.0153437	0.00439899	0.0038574	-0.0108993	0.0014081	0.000466344	-0.00833528	0.00375798	-0.0101396	-0.0018602	-0.00564354	-0.0101646	-0.00628765
	351.55	-0.0118301	-0.00935002	-0.00372078	-0.00856301	-0.00811831	-0.0132701	-0.00512241	-0.00410885	-0.0272329	-0.0144139	0.00115946	-0.00786943	0.00241454	-0.0241937	-0.00402832	-0.0103046	-0.0116662	-0.0264477	-0.0132596	-0.0348876	-0.0272614	-0.0230033	-0.0422317	-0.0199234	-0.00817182	-0.0153144	-0.00875112	-0.00498977	-0.0148047	-0.0106479	-0.0149578	-0.00414114	0.0135602	-0.0152625	-0.00664054	-0.0189355	0.00562395	0.00358401	-0.010568	-0.000478863	0.00109075	-0.00711434	0.00238228	-0.00748311	-0.00289166	-0.00456156	-0.00781073	-0.00418932
	351.56	-0.0140634	-0.0131516	-0.00477823	-0.0127279	-0.0123748	-0.0197233	-0.00454197	-0.0116702	-0.026861	-0.0227078	-0.00630274	-0.0133186	-0.00415797	-0.0249817	-0.00701485	-0.0148143	-0.0165796	-0.0300911	-0.0136263	-0.0376516	-0.0310075	-0.0294662	-0.0465641	-0.0197757	-0.00704757	-0.0182119	-0.00703504	-0.00576549	-0.0136318	-0.0117661	-0.0145272	-0.00706422	0.0127994	-0.0173667	-0.00917442	-0.0191737	0.00740381	0.000294826	-0.0110328	0.00151859	-0.00219328	-0.00430103	0.00373296	-0.0102068	0.00119174	-0.0024904	-0.00895511	5.62775e-05
	351.57	-0.0140766	-0.0174834	-0.012856	-0.0131529	-0.0179579	-0.0186246	-0.010813	-0.0192309	-0.0304453	-0.0249214	-0.00712976	-0.0190087	-0.00653208	-0.0288091	-0.00949426	-0.0174659	-0.0188869	-0.0328657	-0.0194209	-0.0368929	-0.0351394	-0.0342159	-0.0463606	-0.0225231	-0.00703302	-0.0166943	-0.0103131	-0.00675836	-0.0102876	-0.00989257	-0.0126489	-0.012231	0.0152716	-0.0178787	-0.0101642	-0.0217282	0.00380351	0.00366448	-0.0109667	0.0029371	-0.00149645	-0.00788114	0.00414282	-0.0115794	0.00189753	-0.00418294	-0.0113058	-0.00112652
	351.58	-0.0198074	-0.0209462	-0.010752	-0.0199468	-0.0213933	-0.0229297	-0.0158532	-0.0230034	-0.0306997	-0.0273275	-0.0100312	-0.0234678	-0.00813371	-0.0357967	-0.0130348	-0.0221919	-0.0260191	-0.0343853	-0.0256494	-0.0419725	-0.0366654	-0.0353706	-0.0544806	-0.0206622	-0.0089726	-0.0198088	-0.0111302	-0.00934359	-0.0129267	-0.00659556	-0.0122664	-0.0108113	0.00973376	-0.0207309	-0.00992354	-0.0165623	0.00633128	0.00647921	-0.0104179	0.00225672	0.000430848	-0.0101343	0.00327411	-0.00846447	0.00405098	-0.00630974	-0.00830045	-0.00508381
	351.59	-0.0226909	-0.0285342	-0.0180327	-0.023242	-0.0258175	-0.0255215	-0.0217616	-0.0258827	-0.0314362	-0.0280202	-0.0140661	-0.0288674	-0.0131126	-0.0390202	-0.0182395	-0.026218	-0.030907	-0.0391615	-0.0260148	-0.0441085	-0.0372985	-0.0411091	-0.0534807	-0.0240367	-0.00915085	-0.0190148	-0.00864193	-0.010433	-0.0134427	-0.0113326	-0.0130902	-0.0110079	0.00853868	-0.0162487	-0.0103584	-0.0179347	0.0090038	0.00388965	-0.0108581	-4.00457e-05	0.000235059	-0.00799637	-0.000200119	-0.00812404	0.00415378	-0.00636168	-0.00676679	-0.00117592
	351.6	-0.02251	-0.0316824	-0.0197157	-0.023521	-0.0274426	-0.0283781	-0.0255947	-0.0291957	-0.0324617	-0.0282541	-0.017425	-0.0324812	-0.0177533	-0.0409164	-0.0182325	-0.0323668	-0.0346124	-0.0392087	-0.0285271	-0.0461719	-0.0362908	-0.0424806	-0.0568718	-0.0254809	-0.0125619	-0.0173762	-0.00977259	-0.010099	-0.014007	-0.00822849	-0.0144205	-0.0128451	0.00649917	-0.0146859	-0.0122408	-0.0191624	0.00658567	0.00573931	-0.0111534	0.00333295	3.92949e-05	-0.00807805	-0.00200953	-0.00418878	0.00261607	-0.00631711	-0.00233797	0.000102235
	351.61	-0.0269128	-0.0286296	-0.0232801	-0.0293004	-0.0326621	-0.0288459	-0.0311162	-0.028648	-0.0354168	-0.031624	-0.0206629	-0.0364324	-0.0157105	-0.0454661	-0.0195761	-0.0339312	-0.0374969	-0.0428262	-0.0332343	-0.0513955	-0.0414351	-0.0450823	-0.0584774	-0.024054	-0.0132225	-0.0186569	-0.00988992	-0.00981326	-0.0108075	-0.00763352	-0.0150512	-0.0136689	0.00448379	-0.0160424	-0.0120001	-0.0192803	0.00508433	0.00558648	-0.0093014	0.00231505	-0.000542464	-0.00637435	0.000475657	-0.00404133	0.00201936	-0.00530749	-0.00244488	0.000704871
	351.62	-0.027479	-0.0328384	-0.0275196	-0.0313398	-0.0350584	-0.0308573	-0.0337905	-0.033673	-0.0368998	-0.0297097	-0.0189061	-0.0387907	-0.0224735	-0.0450936	-0.0201714	-0.0376184	-0.0404052	-0.0446098	-0.0352873	-0.0540132	-0.0424536	-0.0490349	-0.0574773	-0.024726	-0.0169711	-0.0179108	-0.00991071	-0.0104202	-0.01446	-0.00416748	-0.016478	-0.0128763	0.00198587	-0.0133457	-0.0123143	-0.0190364	0.00568198	0.00417907	-0.0105615	4.26731e-05	0.00220523	-0.00633533	-5.48286e-05	0.000159369	0.00125386	-0.00449088	-0.00527804	-0.00076733
	351.63	-0.0309401	-0.0362747	-0.0311555	-0.0334995	-0.0368511	-0.0361012	-0.0353063	-0.0362607	-0.0372483	-0.0351777	-0.0214675	-0.0430305	-0.0278608	-0.0472057	-0.0196081	-0.0411363	-0.0456774	-0.0511699	-0.0395354	-0.0584884	-0.0458603	-0.0508883	-0.0560669	-0.0225027	-0.0175109	-0.0147761	-0.00911116	-0.00692573	-0.018233	-0.00550254	-0.0153956	-0.0108048	0.00185232	-0.0119277	-0.0118564	-0.0156804	0.00401175	0.00115519	-0.00955363	0.00305403	0.00504945	-0.00747845	-0.00302195	0.000306874	0.00396261	-0.00596625	-0.0037926	0.00236861
	351.64	-0.0350039	-0.0404825	-0.0288077	-0.0367927	-0.040477	-0.0371226	-0.0375696	-0.0359527	-0.0414324	-0.0394871	-0.0242456	-0.0448331	-0.0306179	-0.0494621	-0.0229769	-0.0438095	-0.0461963	-0.0536766	-0.0425043	-0.0610574	-0.0487119	-0.0535135	-0.0605915	-0.0241395	-0.0142144	-0.0162012	-0.0106277	-0.00569913	-0.017229	-0.00408716	-0.0123107	-0.0124729	0.000488319	-0.0126329	-0.0108678	-0.0154366	0.00492303	0.00230515	-0.0102586	0.00686164	0.00306844	-0.00628129	-0.00463789	0.000454403	0.000808763	-0.00524613	-0.00327219	0.00328495
	351.65	-0.0376439	-0.042446	-0.0304403	-0.041702	-0.041521	-0.0400254	-0.0421245	-0.0385635	-0.0429863	-0.0403943	-0.0239834	-0.0463457	-0.0314927	-0.0532864	-0.0256215	-0.0463375	-0.0501648	-0.0560381	-0.0396584	-0.0615995	-0.0486922	-0.0549805	-0.0620761	-0.0240391	-0.0119312	-0.0205214	-0.0119994	-0.0033145	-0.0163699	-0.00356442	-0.0141475	-0.0120661	0.000644267	-0.0142308	-0.00782838	-0.0128527	0.00498989	-0.00363804	-0.00695841	0.00548219	0.00246266	-0.00522884	-0.00647085	0.00352123	0.000960294	-0.00315081	-0.00497139	-0.000841078
	351.66	-0.0394632	-0.0439266	-0.0313245	-0.0421957	-0.0429988	-0.0443995	-0.0458829	-0.0384717	-0.047073	-0.0423626	-0.0276291	-0.0460483	-0.0360342	-0.057255	-0.0258289	-0.0473211	-0.0509241	-0.0557694	-0.0393936	-0.0631788	-0.0525808	-0.0551203	-0.0598933	-0.0284743	-0.012157	-0.0200404	-0.0137572	-0.00498309	-0.0143526	0.000287784	-0.0115692	-0.0124313	-0.00245684	-0.0133678	-0.00915583	-0.0126091	0.00633543	0.000913693	-0.00674627	0.00333079	0.00533108	-0.00559981	-0.00852084	0.00176283	-7.02828e-05	-0.00189991	-0.00312402	0.00120924
	351.67	-0.040872	-0.0434525	-0.0342108	-0.0443056	-0.0436318	-0.0423314	-0.0458531	-0.0429392	-0.0476608	-0.0387572	-0.0309366	-0.0484045	-0.0350987	-0.0574113	-0.0286173	-0.0482802	-0.0518759	-0.0536427	-0.0404553	-0.0664467	-0.0574825	-0.056611	-0.0576864	-0.0271915	-0.0165807	-0.0202347	-0.0104725	-0.00387719	-0.0142896	0.00233055	-0.0117894	-0.0121209	-0.00126348	-0.0110331	-0.00681607	-0.0104837	0.00589562	0.000278265	-0.00892249	0.0060771	0.00301239	-0.00317209	-0.0116081	5.271e-05	-0.000545875	-0.000480119	-0.00342388	0.00106409
	351.68	-0.044114	-0.0455593	-0.0328745	-0.0449433	-0.0452053	-0.0450399	-0.050238	-0.0436184	-0.0511434	-0.04099	-0.0331097	-0.0527385	-0.0385779	-0.0572536	-0.0328528	-0.050976	-0.0537924	-0.0560997	-0.0432778	-0.0638033	-0.060695	-0.0575949	-0.0611249	-0.0268736	-0.0154793	-0.0208874	-0.00996224	-0.00774132	-0.0134786	0.000464902	-0.013409	-0.0130167	-0.0016142	-0.0115213	-0.00061609	-0.00717618	0.00538344	-0.00146698	-0.00907197	0.00556646	0.00146575	-0.00279506	-0.0126928	0.000369216	-0.00104551	0.000215889	-0.00734266	-0.00185556
	351.69	-0.0461252	-0.047714	-0.0386068	-0.047366	-0.0444141	-0.0459385	-0.0517032	-0.0448037	-0.0518509	-0.0382282	-0.0360062	-0.0552867	-0.0430699	-0.0575297	-0.0333241	-0.0555292	-0.0535853	-0.0586286	-0.0473304	-0.0625108	-0.0589615	-0.0596884	-0.0622714	-0.0299333	-0.013461	-0.0269685	-0.0128055	-0.00685259	-0.0137775	-0.00070105	-0.0149078	-0.0136712	0.00090609	-0.0117441	-0.00204	-0.00772893	0.00697023	-0.00420142	-0.00594014	0.00568318	-0.00135954	-0.00302115	-0.0132949	0.000637493	0.000915807	-0.00118709	-0.00535051	-0.0026762
	351.7	-0.0500661	-0.0471177	-0.0371008	-0.0485095	-0.0448769	-0.0487426	-0.0514791	-0.0438412	-0.054464	-0.0390849	-0.0362966	-0.0565799	-0.0454384	-0.0576124	-0.033216	-0.0542917	-0.0563211	-0.0618327	-0.048222	-0.0650542	-0.061667	-0.0619747	-0.0605949	-0.0320279	-0.0136864	-0.0240985	-0.0117403	-0.00697719	-0.0108917	-5.7496e-05	-0.0160689	-0.0106344	-0.0018814	-0.0117739	-0.000110349	-0.0101153	0.00238069	-0.00669461	-0.00968416	0.00681329	0.000519804	0.00285674	-0.0129559	-0.00432961	0.0012125	8.796e-05	-0.00246567	-0.00451012
	351.71	-0.0506048	-0.0486682	-0.0388996	-0.0477709	-0.044302	-0.0496645	-0.0534261	-0.0469074	-0.0570283	-0.0439461	-0.0423527	-0.055436	-0.0455627	-0.058129	-0.0339759	-0.0550322	-0.0549792	-0.062648	-0.0508502	-0.0626272	-0.0623939	-0.063151	-0.061717	-0.0330125	-0.0171446	-0.0263191	-0.0111576	-0.00811511	-0.00687198	-0.00136813	-0.0166026	-0.0116989	-0.00129123	-0.013372	-0.00305419	-0.0105959	0.00203737	-0.00631678	-0.0102916	0.00861902	0.00155476	0.0036199	-0.0106144	-0.00596726	-0.00582512	0.00230393	-0.0040683	-0.0030146
	351.72	-0.0494784	-0.0474678	-0.0410116	-0.045536	-0.0451741	-0.0460743	-0.0536356	-0.0513964	-0.0614739	-0.0424134	-0.0449824	-0.0572349	-0.0468929	-0.0615404	-0.0346871	-0.0547349	-0.0595719	-0.0648863	-0.0508483	-0.0685477	-0.063193	-0.0649543	-0.0625977	-0.0345278	-0.0158499	-0.0248242	-0.0105507	-0.00860165	-0.00963173	0.000530059	-0.0155922	-0.01134	0.00014336	-0.0134742	-0.00134165	-0.0122345	0.000825505	-0.00613198	-0.0109955	0.00938741	-0.000667307	0.00117431	-0.0101787	-0.0031174	-0.00439434	-0.00189768	-0.00202786	-0.00417295
	351.73	-0.0551553	-0.0475698	-0.0451499	-0.0448448	-0.0454428	-0.0485153	-0.054303	-0.0498534	-0.0581746	-0.0461398	-0.0506998	-0.0586957	-0.0482227	-0.0624422	-0.037328	-0.0566568	-0.0647432	-0.0615994	-0.0531621	-0.0660479	-0.0644019	-0.0637417	-0.0628752	-0.0365497	-0.015713	-0.0278649	-0.00849626	-0.0085333	-0.0151419	0.00148736	-0.0157157	-0.0125492	3.38593e-05	-0.0118153	-0.00360993	-0.00822764	0.0014231	-0.00722588	-0.0129537	0.00911845	0.000512455	0.00126201	-0.00947745	-0.00200461	-0.00626877	0.000197674	-0.00360635	-0.00511414
	351.74	-0.0535456	-0.0490706	-0.0403851	-0.0444186	-0.0492816	-0.0486155	-0.0546565	-0.052339	-0.0618231	-0.0510238	-0.0551381	-0.0621344	-0.0525678	-0.0661423	-0.0342022	-0.058506	-0.0623625	-0.0634752	-0.056923	-0.0687108	-0.0649593	-0.0661479	-0.0617292	-0.0337703	-0.0135736	-0.0280587	-0.0105914	-0.0089475	-0.0108326	-0.00139137	-0.0156462	-0.0115628	0.00313314	-0.0104218	-0.00196975	-0.00665762	0.00124865	-0.00817503	-0.012258	0.0077639	-0.000141352	0.00470331	-0.00978943	-0.00156734	-0.00281122	-0.00219446	-0.00344773	-0.00547627
	351.75	-0.0556752	-0.0507398	-0.0457046	-0.0441367	-0.0533855	-0.0469783	-0.0554197	-0.0512775	-0.061032	-0.0503583	-0.058056	-0.0623879	-0.0501088	-0.0638345	-0.0347431	-0.0604031	-0.0656511	-0.062383	-0.0566786	-0.066886	-0.0695213	-0.0667685	-0.0628991	-0.0299775	-0.0122303	-0.0269254	-0.0116974	-0.00680433	-0.00898427	4.85309e-05	-0.0152388	-0.00968378	0.00162431	-0.0104759	-0.0041415	-0.00783805	0.000471045	-0.0073871	-0.0137334	0.00961823	-0.00330427	0.00527362	-0.00819532	-0.00084052	-0.00263476	-0.00338027	-0.00365101	-0.00909543
	351.76	-0.0550298	-0.0538319	-0.0467534	-0.0427688	-0.0486346	-0.0481634	-0.0563996	-0.0499742	-0.0622669	-0.0508746	-0.0558586	-0.0648124	-0.0486628	-0.0637459	-0.0368276	-0.0596942	-0.0625699	-0.0644752	-0.0583397	-0.0689694	-0.0702954	-0.0684746	-0.0633452	-0.0299965	-0.00803996	-0.0283494	-0.0121519	-0.00941406	-0.00551945	0.00283954	-0.0129013	-0.0130883	6.7206e-05	-0.0101923	-0.00351459	-0.00593038	0.00304698	-0.0100975	-0.0143402	0.0102663	0.00137388	0.00784644	-0.00828994	-0.00158538	-0.00257886	-0.00140554	-0.00240669	-0.0070449
	351.77	-0.0567002	-0.0524843	-0.0464024	-0.0430652	-0.0472851	-0.0454155	-0.0551837	-0.0471505	-0.0642011	-0.0539719	-0.054264	-0.0711449	-0.0525964	-0.0629091	-0.0354858	-0.0623144	-0.0639998	-0.0641302	-0.0605794	-0.0669752	-0.0702247	-0.0665374	-0.0631157	-0.0307633	-0.00918142	-0.0276019	-0.0125823	-0.0107692	-0.00748303	0.00174626	-0.0116011	-0.0122948	-0.00112801	-0.0125626	-0.00185024	-0.0022857	-7.08837e-05	-0.00860994	-0.0142954	0.0106491	0.00376006	0.00793431	-0.0057788	-0.00257149	-0.00252287	-0.000878385	-0.0018379	-0.00793775
	351.78	-0.0548237	-0.0508468	-0.0463163	-0.0457979	-0.0462488	-0.0492778	-0.0551254	-0.0450741	-0.0643012	-0.0560072	-0.0578319	-0.0709869	-0.0540929	-0.0636883	-0.0382932	-0.0618702	-0.064995	-0.0659563	-0.059441	-0.0685273	-0.0709018	-0.0676882	-0.0631031	-0.0353662	-0.00930947	-0.0264683	-0.0121923	-0.0105804	-0.00652734	-0.00110821	-0.0158259	-0.0130454	-0.000827398	-0.0149088	0.000730916	-0.00312856	0.000213049	-0.0109585	-0.0114519	0.0080886	0.00329936	0.0104831	-0.00596969	-0.000734792	-0.00299758	-0.000640738	-0.00262017	-0.00714174
	351.79	-0.0565174	-0.0514283	-0.0492697	-0.0480236	-0.0473111	-0.0494965	-0.0565867	-0.0473159	-0.0627602	-0.0580179	-0.0578528	-0.0690915	-0.0537795	-0.0624405	-0.0403763	-0.0625836	-0.0681612	-0.0673718	-0.0610044	-0.0672081	-0.0683698	-0.0685975	-0.0587719	-0.0351436	-0.00806223	-0.0245626	-0.0121642	-0.00665195	-0.00540277	-0.00386613	-0.0133676	-0.0121311	-0.00125059	-0.0115129	-0.00233346	-0.00327182	-0.00102298	-0.00860238	-0.0109243	0.00832681	0.00387612	0.0108605	-0.00210726	-0.000393903	0.00154605	-0.00117513	-0.00267865	-0.00897547
	351.8	-0.0535785	-0.0520576	-0.0459982	-0.0486566	-0.04666	-0.0519103	-0.0564312	-0.0493641	-0.0658751	-0.057881	-0.0586212	-0.0724792	-0.0537551	-0.0593587	-0.0406978	-0.0625729	-0.0702171	-0.0682562	-0.0570424	-0.068615	-0.0679608	-0.0694101	-0.0634397	-0.0355724	-0.00843135	-0.0226567	-0.0111228	-0.00931001	-0.00278237	-0.000206428	-0.0135873	-0.0133641	-0.00123951	-0.0125564	-0.000910336	-0.000351119	-0.000618421	-0.0135083	-0.012206	0.00784132	0.0043564	0.0143021	-0.00150175	0.000501913	-0.000930981	-0.00139587	-0.00143429	-0.00878258
	351.81	-0.0555128	-0.0526141	-0.0485165	-0.0477209	-0.0483487	-0.0548545	-0.0584466	-0.0477688	-0.0623789	-0.0624964	-0.0595339	-0.0740329	-0.0548884	-0.0557698	-0.0417667	-0.0619828	-0.0709698	-0.0681752	-0.0624169	-0.0694184	-0.0719907	-0.0663141	-0.060387	-0.0324544	-0.00788356	-0.0233323	-0.0104432	-0.0101345	-0.00440819	-0.00342268	-0.0144101	-0.0143316	0.000725791	-0.0114285	-0.00127254	-0.00047039	5.15187e-05	-0.0164842	-0.00962746	0.0105165	0.00317199	0.0127254	-0.00072725	-0.00142502	-0.00302191	-0.000217292	-0.00446028	-0.0117985
	351.82	-0.0521148	-0.0528323	-0.0507207	-0.0522374	-0.0482999	-0.053745	-0.0564566	-0.0486096	-0.0646243	-0.0616831	-0.0603979	-0.0719672	-0.0510513	-0.0579468	-0.0389508	-0.0633466	-0.0706845	-0.0686246	-0.0609391	-0.0729478	-0.0724497	-0.0700215	-0.0578167	-0.0357781	-0.00748043	-0.0211127	-0.0092569	-0.00801561	-0.00316299	-0.00468466	-0.0108419	-0.013369	-0.00143451	-0.013051	-0.00293756	0.00278795	-0.00147404	-0.0124151	-0.00946137	0.012106	0.0032663	0.0110281	-0.00282366	-0.000215517	-0.00284489	-0.00137895	-0.00702785	-0.00839672
	351.83	-0.0528178	-0.0524951	-0.0503429	-0.052266	-0.0487091	-0.05471	-0.0601842	-0.0487986	-0.0664831	-0.063885	-0.0592589	-0.0736647	-0.0528592	-0.0562631	-0.0424556	-0.0620561	-0.0729321	-0.0695079	-0.0601123	-0.0726651	-0.0689518	-0.0658153	-0.0564285	-0.0319362	-0.00939332	-0.0222465	-0.015791	-0.00464218	-0.00261745	-0.00493331	-0.0102652	-0.0135885	0.00151995	-0.0160246	-0.000790611	0.00906201	-0.00225168	-0.0113861	-0.0102361	0.0101491	0.00492884	0.0118882	-0.00118038	0.00179018	0.00121653	0.000861192	-0.00742405	-0.00974784
	351.84	-0.050939	-0.053798	-0.0505438	-0.0526561	-0.0513858	-0.0553609	-0.0606061	-0.0471776	-0.061731	-0.0648802	-0.0585538	-0.0720324	-0.0543049	-0.0568951	-0.0433542	-0.0623335	-0.0742383	-0.070415	-0.0576927	-0.0718513	-0.069531	-0.064311	-0.0547024	-0.0335708	-0.00894173	-0.0191581	-0.0117577	-0.00631115	-0.00173414	-0.00621935	-0.0109432	-0.0102131	0.000107549	-0.0148003	-0.000380742	0.00554074	0.00126514	-0.0127937	-0.00951479	0.0107013	0.00357563	0.015547	-0.00250452	0.00157628	0.00163497	-0.000565852	-0.0065898	-0.00596005
	351.85	-0.0541504	-0.0531221	-0.0509855	-0.0518878	-0.0521319	-0.0575313	-0.0582049	-0.0482582	-0.0620931	-0.0618217	-0.0604779	-0.0726675	-0.0577043	-0.0541491	-0.0465685	-0.0646612	-0.0755683	-0.0712494	-0.059905	-0.0713509	-0.0675285	-0.0617691	-0.0540137	-0.0326238	-0.0101065	-0.0179515	-0.00929264	-0.00515737	-0.00456628	-0.00514097	-0.0109937	-0.00973282	0.00335151	-0.0142274	-0.00141844	0.00766495	-0.0018045	-0.00966567	-0.0077077	0.0121222	0.0058655	0.0129813	-0.00223622	0.00360615	0.00248777	-0.00151037	-0.00795104	-0.00678035
	351.86	-0.0528258	-0.0528558	-0.0505823	-0.0537729	-0.0493793	-0.0626206	-0.0622932	-0.0460571	-0.0607417	-0.0667727	-0.0610506	-0.070021	-0.0583046	-0.0545632	-0.0508439	-0.067447	-0.0767047	-0.0722764	-0.0593905	-0.0732628	-0.0683967	-0.05942	-0.0548207	-0.0296019	-0.00642178	-0.0234036	-0.0094814	-0.00501692	-0.00580609	-0.0051	-0.0109478	-0.00582656	0.00145657	-0.0174183	0.000607916	0.0086069	-0.00347483	-0.00682714	-0.0071309	0.0136639	0.00637006	0.010681	-0.000833861	0.0020171	0.00261685	0.000778044	-0.0119661	-0.00776951
	351.87	-0.0477611	-0.0522754	-0.05539	-0.052087	-0.0509449	-0.0633667	-0.0660675	-0.0470402	-0.0628399	-0.0656435	-0.0594756	-0.0676394	-0.0619686	-0.0531192	-0.0502453	-0.0673855	-0.0730637	-0.0713006	-0.0586344	-0.0740888	-0.0656458	-0.0598211	-0.0515503	-0.03044	-0.00691081	-0.020315	-0.00819842	-0.005166	-0.00709415	-0.00790588	-0.0121805	-0.00643185	-0.00133105	-0.0172556	-0.000429754	0.0115995	-0.00227414	-0.00934466	-0.00467213	0.0155192	0.0051858	0.0111794	-0.00133737	-0.000102708	0.00496564	0.00265631	-0.011735	-0.0104475
	351.88	-0.048607	-0.0489441	-0.0535384	-0.0499181	-0.0532339	-0.0608794	-0.0619038	-0.0479745	-0.064986	-0.0649722	-0.0590099	-0.0661259	-0.0645947	-0.0519402	-0.0500564	-0.0672754	-0.0720521	-0.0731954	-0.0592772	-0.0710785	-0.0648489	-0.0577853	-0.0544078	-0.0300476	-0.00877493	-0.0205798	-0.00648113	-0.00497733	-0.00599371	-0.00521094	-0.0121103	-0.00486573	-0.000572121	-0.0200847	0.00248929	0.00962207	-0.00119409	-0.0105111	-0.00300938	0.0166026	0.00528026	0.0101579	-0.00319183	0.00120344	0.00328541	0.00168768	-0.0126861	-0.00670787
	351.89	-0.0457854	-0.0480249	-0.0535923	-0.049703	-0.0560049	-0.0630723	-0.0680659	-0.0481122	-0.0644535	-0.0645176	-0.0576028	-0.0640812	-0.061237	-0.0523049	-0.0517006	-0.0729793	-0.0709435	-0.0700475	-0.0592682	-0.0717352	-0.0626525	-0.0596336	-0.0521022	-0.0287383	-0.0085641	-0.0178045	-0.0051257	-0.00741845	-0.00494152	-0.00611078	-0.00817986	-0.00918637	0.00194802	-0.0199462	-0.000164811	0.009068	-0.00211652	-0.00740724	0.000583614	0.015563	0.00161105	0.00633778	-0.00309195	0.00521176	0.00179828	0.000767309	-0.0109591	-0.00600813
	351.9	-0.0472578	-0.0475396	-0.0561067	-0.0503079	-0.0552773	-0.06553	-0.0665794	-0.0499623	-0.0653681	-0.0630009	-0.0589699	-0.0648347	-0.0612807	-0.0519937	-0.0550091	-0.0727237	-0.0726331	-0.0689258	-0.0592346	-0.0723433	-0.0604558	-0.0567288	-0.0510993	-0.0284422	-0.00808776	-0.0218087	-0.00261216	-0.0106799	-0.00186273	-0.00720359	-0.0103051	-0.00976738	0.000993974	-0.018698	0.00437072	0.0063425	-0.00166376	-0.00828421	-2.12292e-05	0.0166466	-0.00186512	0.00490619	-0.00398113	0.00239236	0.00409905	0.00172879	-0.00667475	-0.00834827
	351.91	-0.0485369	-0.0461369	-0.0570524	-0.0519498	-0.0541632	-0.065044	-0.0701109	-0.0535972	-0.0616258	-0.0638241	-0.0583339	-0.0629821	-0.0663664	-0.0538534	-0.056194	-0.070224	-0.0765418	-0.0661149	-0.0599486	-0.0717931	-0.0615642	-0.0538721	-0.0542461	-0.0241651	-0.00838337	-0.0204809	-0.00294549	-0.0110944	-0.00175146	-0.00467742	-0.0133471	-0.00805634	-0.00336188	-0.0188491	0.0028747	0.00851457	-0.00111449	-0.00638667	0.0028965	0.0186953	-0.00278389	0.00716596	-0.00547335	0.00150309	0.00181591	0.00300391	-0.00945937	-0.0087583
	351.92	-0.0484162	-0.0464226	-0.0564295	-0.0546528	-0.0560645	-0.0651365	-0.069251	-0.0533714	-0.0612608	-0.0624755	-0.0559846	-0.0605017	-0.0675673	-0.0534448	-0.062276	-0.0668795	-0.0740808	-0.0641723	-0.0579358	-0.0726902	-0.0609111	-0.0556956	-0.0513129	-0.0238446	-0.00940267	-0.0159201	0.000967438	-0.010351	0.000748297	-0.00885832	-0.0111536	-0.00781695	-2.14714e-05	-0.0217265	0.00178884	0.00718826	-0.00138553	-0.00506817	0.00395665	0.01575	0.000205829	0.0072544	-0.00766513	0.00399152	0.00168009	0.00227656	-0.00763586	-0.00837214
	351.93	-0.048247	-0.0474075	-0.0565541	-0.0558114	-0.0547807	-0.0615615	-0.0664123	-0.0541825	-0.0581207	-0.0640216	-0.0553478	-0.0603129	-0.0666447	-0.0531806	-0.0618677	-0.0692044	-0.071933	-0.0637009	-0.0557537	-0.0697993	-0.0626705	-0.0539483	-0.0489346	-0.0209426	-0.0105907	-0.0168358	0.00323982	-0.0108138	-0.00090166	-0.00888947	-0.00744013	-0.0115583	0.00235388	-0.0194168	5.15829e-05	0.0080815	-0.0014153	-0.00565566	0.00147037	0.0147107	-0.00162968	0.00833206	-0.00266716	0.00616633	0.00221988	0.00207999	-0.00552283	-0.00721391
	351.94	-0.0495008	-0.0481506	-0.0596216	-0.0551601	-0.0566811	-0.0646207	-0.0690017	-0.0527977	-0.0569103	-0.0603077	-0.054421	-0.0558051	-0.0676276	-0.0524335	-0.0621826	-0.0661487	-0.0720526	-0.0622883	-0.0558391	-0.0662326	-0.0648639	-0.0527316	-0.0468939	-0.0201152	-0.0072671	-0.0142049	0.00112126	-0.00966021	-0.000452633	-0.00904121	-0.00975818	-0.0150584	-0.00132646	-0.0216187	0.000726963	0.00557288	-0.00549829	-0.00626728	0.00325458	0.0112106	0.000563915	0.0123049	-0.00198768	0.00351591	0.00403845	0.00089425	-0.00825917	-0.00832354
	351.95	-0.0514056	-0.0481453	-0.0617961	-0.0570175	-0.0549381	-0.0634574	-0.0679958	-0.0574439	-0.0578949	-0.0631557	-0.0541452	-0.0534441	-0.0708538	-0.0537608	-0.0602292	-0.0640576	-0.0730645	-0.0626848	-0.0552486	-0.0663328	-0.0644514	-0.0503566	-0.0491958	-0.016658	-0.0127012	-0.0126837	0.00324896	-0.0112329	0.00182999	-0.0105199	-0.00838488	-0.0147706	-0.00237705	-0.0213356	-0.00117915	0.00378798	-0.00736167	-0.00613101	0.00489417	0.0140558	-0.0022366	0.0112595	-0.00263503	0.00344703	0.000911209	0.000408173	-0.00139324	-0.00675512
	351.96	-0.0539614	-0.049563	-0.0603753	-0.0598879	-0.0547146	-0.0641996	-0.0684372	-0.0573366	-0.0563457	-0.0642179	-0.0537	-0.0502623	-0.0685064	-0.0557874	-0.0601813	-0.0646925	-0.073135	-0.0631774	-0.0541268	-0.0684352	-0.0623981	-0.0520829	-0.0468172	-0.0196183	-0.00954623	-0.0101732	0.00525607	-0.0138672	0.0033647	-0.00929633	-0.0100756	-0.0162198	-0.00434445	-0.0173613	-0.00125166	0.00185825	-0.00635403	-0.00746645	0.0056171	0.0164668	-0.000646105	0.00847711	-0.00390954	0.00318515	0.000727455	-0.0019115	-0.00219946	-0.00735805
	351.97	-0.0513298	-0.0502323	-0.0652027	-0.0580532	-0.0561071	-0.0633732	-0.0640046	-0.0563363	-0.0565091	-0.064001	-0.0555222	-0.0508679	-0.0737101	-0.0552321	-0.05994	-0.0639519	-0.0730603	-0.0653344	-0.0573715	-0.0663635	-0.0605135	-0.0541709	-0.0447521	-0.0199487	-0.0112888	-0.0111609	0.00448869	-0.0124483	0.00412736	-0.0128015	-0.00843678	-0.0174036	-0.00225864	-0.0157996	-0.000986393	0.00166555	-0.00537053	-0.00913966	0.00342089	0.0163447	-0.00156472	0.0116057	-0.00429128	0.00277855	-0.00408846	-0.00263883	0.0016507	-0.00540358
	351.98	-0.049904	-0.0500325	-0.062623	-0.0573521	-0.0545559	-0.0630772	-0.0643487	-0.0554801	-0.0539215	-0.0678368	-0.0558482	-0.0473233	-0.0724475	-0.0572821	-0.059288	-0.0654787	-0.0702347	-0.0624969	-0.0551632	-0.0635678	-0.0624647	-0.0544733	-0.0464023	-0.0164188	-0.00991898	-0.00992894	0.00553083	-0.0114636	0.00554144	-0.0157759	-0.010248	-0.0174052	-0.00379177	-0.0137555	-0.00257883	0.000700739	-0.00636537	-0.00745934	0.00260001	0.0137618	0.000218835	0.00969186	-0.00119871	0.00046599	-0.00374128	0.0010972	0.00629704	-0.00378685
	351.99	-0.0486709	-0.0515694	-0.0652058	-0.057495	-0.0515807	-0.063601	-0.0661399	-0.0559745	-0.0504167	-0.0676914	-0.0572112	-0.0485794	-0.0695198	-0.0543375	-0.0573086	-0.0609495	-0.0708588	-0.0582597	-0.0530269	-0.0594931	-0.0610139	-0.0547273	-0.0450849	-0.0162182	-0.00700497	-0.00804546	0.00794819	-0.011999	0.00625585	-0.0143834	-0.011263	-0.0145598	-0.00409448	-0.0120974	-0.00699403	-0.00443798	-0.00574377	-0.00430733	0.00433666	0.0126989	0.00115799	0.00973232	0.000398139	-0.00121926	-0.00295974	0.0016727	0.00698668	-0.00260437
	352	-0.0500913	-0.0504036	-0.0626735	-0.0568895	-0.0525619	-0.0653307	-0.0673517	-0.0585192	-0.0522433	-0.0649157	-0.0562817	-0.0476396	-0.0687872	-0.054939	-0.0569694	-0.0602077	-0.0679841	-0.0555421	-0.0533993	-0.0540189	-0.0615413	-0.054957	-0.0395454	-0.0144252	-0.00729966	-0.00806786	0.00578161	-0.0119071	0.00834546	-0.0181056	-0.0111199	-0.0183732	-7.85918e-05	-0.0137204	-0.00730776	-0.00477563	-0.0052428	-0.00429175	0.00267164	0.0120221	0.0043168	0.00871127	-0.00193748	-0.000347105	-0.00198512	-0.00132249	0.00897915	-0.00115648
	352.01	-0.0480854	-0.0531458	-0.0666548	-0.0594684	-0.0521433	-0.0672047	-0.0640033	-0.0584335	-0.0480138	-0.065855	-0.0566304	-0.046458	-0.0669684	-0.054358	-0.0587528	-0.0578008	-0.0671115	-0.0547543	-0.0508037	-0.049799	-0.0584736	-0.0517605	-0.0374316	-0.0121977	-0.00769074	-0.00768002	0.00547278	-0.0127802	0.00889099	-0.0149518	-0.012738	-0.0160826	0.000728496	-0.0146922	-0.00735608	-0.0035934	-0.00464533	-0.0043003	0.00300924	0.0135409	0.00721023	0.00609792	-0.00137783	-0.00222532	-0.00383318	-0.00178442	0.0152902	-0.00426843
	352.02	-0.0462963	-0.0519308	-0.066124	-0.0588139	-0.0523274	-0.0669311	-0.0638632	-0.0569963	-0.0463411	-0.0616068	-0.0574612	-0.045083	-0.0674894	-0.0523773	-0.060584	-0.0599776	-0.0678548	-0.0546657	-0.0488592	-0.0520688	-0.0584214	-0.0523035	-0.0359451	-0.0128412	-0.00627226	-0.00280461	0.00697347	-0.0148597	0.0104981	-0.0148137	-0.0111473	-0.0160598	0.000208632	-0.0137097	-0.00593268	-0.00617493	-0.00448213	-0.00278891	0.000668965	0.0131297	0.0100313	0.00744132	-0.00151773	-0.00400701	-0.00259301	-0.00200508	0.0158834	-0.00641531
	352.03	-0.0452788	-0.0535863	-0.062939	-0.0599685	-0.0517874	-0.0672601	-0.0618892	-0.05621	-0.045054	-0.0607116	-0.0514638	-0.0466751	-0.0677688	-0.0504927	-0.0561901	-0.0580767	-0.0674397	-0.0513198	-0.0493509	-0.0499956	-0.0576693	-0.0494926	-0.0358818	-0.0106377	-0.00755581	-0.00376765	0.00845006	-0.0146473	0.0108506	-0.0181739	-0.0105939	-0.0171226	-0.00216896	-0.0138129	-0.0100342	-0.00692293	-0.00938546	-0.000336611	0.00156175	0.0123807	0.0113083	0.00301858	-0.00300858	-0.00255575	-0.0037895	-0.00261176	0.0183825	-0.00692159
	352.04	-0.0460704	-0.0534801	-0.0596811	-0.0577209	-0.0506437	-0.0656828	-0.0608075	-0.0577875	-0.0473129	-0.0620598	-0.0505808	-0.0464332	-0.0634396	-0.0515028	-0.059299	-0.0559583	-0.0687371	-0.0529434	-0.0477916	-0.0444479	-0.0562174	-0.050759	-0.0324891	-0.0134282	-0.00594411	-0.00654007	0.00507731	-0.0172576	0.00951426	-0.0210515	-0.00931672	-0.0131189	-0.0022787	-0.0124203	-0.00967233	-0.00810527	-0.0119003	0.00334612	0.000235047	0.0109081	0.00961787	0.0019253	-0.00565738	-0.00404788	-0.0070849	-0.00278416	0.020737	-0.00800687
	352.05	-0.0451728	-0.0541455	-0.0613445	-0.0611425	-0.0515745	-0.0680135	-0.0606421	-0.0576998	-0.0475207	-0.0578585	-0.0508795	-0.0439953	-0.0626565	-0.0495208	-0.0566413	-0.0515475	-0.06849	-0.0486558	-0.0475346	-0.0443526	-0.054138	-0.0517114	-0.0349348	-0.0121896	-0.0070827	-0.0037151	0.0054683	-0.0125094	0.00911886	-0.0200207	-0.0117549	-0.0124686	-0.00540422	-0.0132233	-0.00986536	-0.00762296	-0.0114476	0.00529174	-0.000584861	0.0101353	0.01034	0.000687306	-0.00799243	-0.0040924	-0.00753333	-0.00524856	0.0215714	-0.0101537
	352.06	-0.0442507	-0.0525908	-0.0608603	-0.063068	-0.051757	-0.0669661	-0.0583774	-0.0553679	-0.0469077	-0.0573721	-0.049127	-0.0454412	-0.0619213	-0.0471042	-0.05338	-0.052999	-0.0678805	-0.0501341	-0.045709	-0.0440639	-0.051238	-0.0488518	-0.035957	-0.0107337	-0.00513303	-0.00487087	0.00569044	-0.0125141	0.0094955	-0.0206545	-0.0117081	-0.012132	-0.00604474	-0.0105038	-0.00991362	-0.0024361	-0.0137453	0.00359429	0.00100799	0.0118475	0.00978356	0.00130707	-0.00991721	-0.00493307	-0.00701662	-0.00631362	0.020331	-0.0100326
	352.07	-0.0446551	-0.0539549	-0.0606893	-0.0625804	-0.0513842	-0.0622028	-0.0604792	-0.0539522	-0.0472351	-0.0565234	-0.0484597	-0.0451256	-0.06203	-0.0462554	-0.0537854	-0.0522065	-0.0663538	-0.0486444	-0.0447515	-0.0440163	-0.0512088	-0.0495867	-0.0343976	-0.0109182	-0.0103488	-0.00264888	0.00632277	-0.0116262	0.00714588	-0.0193582	-0.00910381	-0.0106131	-0.00313872	-0.00940086	-0.0109269	-0.00233994	-0.013365	0.00662557	-0.0043715	0.0110748	0.0148968	0.000720564	-0.0118178	-0.00398837	-0.00654808	-0.00414576	0.0225648	-0.0102975
	352.08	-0.0419951	-0.0540156	-0.0589014	-0.0637571	-0.0513728	-0.0619508	-0.0564042	-0.050413	-0.0470554	-0.057918	-0.0500116	-0.0438203	-0.0604977	-0.0483255	-0.0558068	-0.0485425	-0.0683491	-0.0495187	-0.0418394	-0.0424244	-0.047657	-0.0488256	-0.034551	-0.0108855	-0.00919504	-0.00136771	0.00541105	-0.012596	0.0067746	-0.0208123	-0.00905688	-0.00967317	-0.00233168	-0.00882871	-0.0116989	-0.000748023	-0.0165795	0.0098016	-0.00149968	0.00902351	0.0159085	-0.00177188	-0.0100027	-0.00398457	-0.00880573	-0.00480067	0.0233269	-0.0100799
	352.09	-0.0415785	-0.0537864	-0.0570165	-0.0631964	-0.0547387	-0.0620119	-0.0581674	-0.0507816	-0.0451622	-0.0536184	-0.0537344	-0.0414288	-0.060292	-0.0449427	-0.0600232	-0.046567	-0.0669421	-0.0481248	-0.0389993	-0.0404703	-0.0465176	-0.0461825	-0.034439	-0.0120832	-0.0121668	-0.00324699	0.00230388	-0.00878885	0.00572779	-0.0200708	-0.0057046	-0.00685135	-0.00314111	-0.0118031	-0.0120367	0.00192951	-0.0179363	0.0106132	-0.006517	0.01035	0.0133738	-0.00443317	-0.00883902	-0.00504231	-0.00640694	-0.0067584	0.0239202	-0.0101759
	352.1	-0.0414028	-0.0515783	-0.0557344	-0.0638416	-0.0542923	-0.059105	-0.0549602	-0.0501123	-0.0450539	-0.0532268	-0.0523661	-0.0402674	-0.0576731	-0.0435619	-0.0597999	-0.0454838	-0.0641595	-0.0466341	-0.036593	-0.0375509	-0.0474528	-0.0451798	-0.0330481	-0.0120503	-0.01275	-0.00425762	0.00105447	-0.00464394	0.00743137	-0.0196188	-0.00235228	-0.00702114	-0.00209283	-0.00961459	-0.00692188	0.00258037	-0.0153123	0.0118109	-0.00625054	0.00750268	0.0146751	-0.0047783	-0.00839898	-0.00805425	-0.00347728	-0.00719617	0.0241757	-0.0148076
	352.11	-0.0388623	-0.0505519	-0.0551515	-0.0664164	-0.049382	-0.0605646	-0.052018	-0.0502387	-0.0469235	-0.0531001	-0.0527344	-0.0430863	-0.0588658	-0.0434353	-0.0608308	-0.0448587	-0.0646335	-0.0471696	-0.0371296	-0.0378883	-0.0459751	-0.0402684	-0.0334425	-0.0113659	-0.0139604	-0.00109432	0.00479924	-0.00515542	0.00621567	-0.0203972	-0.00281187	-0.00550203	-0.00222674	-0.00508583	-0.00610153	0.00361719	-0.0145701	0.014625	-0.00709375	0.0067062	0.0134673	-0.00572655	-0.00776581	-0.00628917	-0.00476964	-0.0080682	0.0239486	-0.0118878
	352.12	-0.0383481	-0.0506831	-0.056257	-0.0657097	-0.051468	-0.0588632	-0.0539006	-0.0468663	-0.0450531	-0.0526111	-0.0532953	-0.042696	-0.0571388	-0.0433566	-0.0619576	-0.0473455	-0.0634424	-0.048332	-0.0372075	-0.0375981	-0.0439665	-0.0398443	-0.0353327	-0.0130457	-0.0114069	-0.00150162	0.00149917	-0.00607707	0.00873955	-0.0190766	0.00097481	-0.00108772	-0.00407363	-0.00195641	-0.00226539	0.00460569	-0.0175433	0.0121554	-0.0109285	0.0047035	0.0166506	-0.00247678	-0.00525067	-0.00517547	-0.00637557	-0.00529717	0.0245901	-0.0130453
	352.13	-0.0371097	-0.0520201	-0.0537914	-0.0651715	-0.0523955	-0.0580058	-0.0500409	-0.0462196	-0.0455465	-0.0528454	-0.0545313	-0.0441388	-0.0569796	-0.0444114	-0.0596098	-0.0469367	-0.0642774	-0.0520514	-0.0390944	-0.0357395	-0.0425366	-0.0370315	-0.0364024	-0.0125058	-0.0115796	-0.0020777	0.00169745	-0.00622669	0.00824764	-0.0165979	0.00331396	-0.00473152	-0.00693382	-0.00208408	-0.00443667	0.00798263	-0.0168977	0.0120744	-0.00513668	0.00465511	0.015853	-0.00511379	-0.0065715	-0.00782544	-0.00573767	-0.00546954	0.0227708	-0.0138409
	352.14	-0.0353883	-0.0520056	-0.0532071	-0.0619307	-0.0494623	-0.057727	-0.0493653	-0.0468511	-0.0427341	-0.0533205	-0.0534749	-0.044013	-0.0568681	-0.0440423	-0.0598431	-0.0453696	-0.0640263	-0.0526824	-0.0408362	-0.0327708	-0.0400691	-0.0350388	-0.0326468	-0.0136547	-0.0128379	-0.00398064	-0.000637486	-0.00237138	0.00888966	-0.021936	0.00290276	-0.00285036	-0.00856358	-0.0017775	0.00113658	0.00559332	-0.0163726	0.0106904	-0.00248116	0.00576486	0.0171544	-0.00676158	-0.00605862	-0.00753199	-0.00514794	-0.0074755	0.0228333	-0.0134784
	352.15	-0.035645	-0.0521594	-0.0507648	-0.0608368	-0.0508474	-0.0539254	-0.0465905	-0.0442009	-0.0408622	-0.0524442	-0.0537208	-0.0448036	-0.0551881	-0.0423942	-0.0587007	-0.0462388	-0.0618929	-0.0516	-0.0393205	-0.0311289	-0.040762	-0.0326599	-0.0300974	-0.0152377	-0.0156161	-0.00482192	0.00103257	0.00102551	0.00786697	-0.0239206	0.00292587	-0.000969145	-0.00881815	0.00103818	-0.000817541	0.00441026	-0.0135074	0.010537	-0.00243115	0.00796039	0.0216405	-0.00778205	-0.00455645	-0.00994066	-0.00463051	-0.00622441	0.0200489	-0.0164694
	352.16	-0.0340436	-0.0505033	-0.0534367	-0.0604422	-0.047841	-0.0528737	-0.0441529	-0.0438181	-0.0395689	-0.0556688	-0.0475969	-0.0457143	-0.0515775	-0.0400219	-0.0542284	-0.0459737	-0.0607482	-0.0497934	-0.0368875	-0.0301863	-0.040972	-0.0300878	-0.0284648	-0.0142873	-0.016078	-0.00624214	-0.00253273	-0.000788886	0.006217	-0.0222138	7.80045e-05	-0.00357536	-0.0114854	0.000331389	0.00236724	0.00520548	-0.0134407	0.0109866	-0.00710974	0.00581327	0.0205294	-0.0071619	-0.00669723	-0.0126147	-0.00138673	-0.00856813	0.0195807	-0.0160827
	352.17	-0.0348544	-0.0479782	-0.0526582	-0.0583824	-0.0460405	-0.0503016	-0.0457683	-0.0450994	-0.0401086	-0.0527166	-0.0511472	-0.0462627	-0.0553732	-0.0383247	-0.0549186	-0.0451293	-0.0562255	-0.0519432	-0.0347437	-0.0297018	-0.0406028	-0.030676	-0.0290757	-0.0159666	-0.0163227	-0.00621469	0.00118813	-0.000745586	0.00584572	-0.0223406	0.00294811	-0.00635041	-0.00684232	-0.00107509	0.00644471	0.00296073	-0.0140738	0.0132458	-0.00216181	0.0057411	0.0206246	-0.00794103	-0.00444691	-0.0140824	-0.000265987	-0.00623135	0.0166274	-0.0149722
	352.18	-0.0333487	-0.048975	-0.0498044	-0.0547058	-0.0479792	-0.0467399	-0.0453083	-0.0497097	-0.0382835	-0.0526833	-0.0508851	-0.0484995	-0.0590961	-0.0388467	-0.0512898	-0.0421372	-0.0600499	-0.0521143	-0.0383415	-0.0282521	-0.045517	-0.029913	-0.0314719	-0.0157398	-0.0175323	-0.00459482	0.00283418	0.00289251	0.00504016	-0.0200547	0.0014514	-0.00632675	-0.00868925	0.0013786	0.00873684	0.00476913	-0.0146827	0.00954568	-0.00729853	0.00460745	0.0178005	-0.00575259	-0.00697348	-0.0116175	-0.00150954	-0.00664496	0.0139155	-0.0141754
	352.19	-0.029816	-0.051057	-0.0503278	-0.0524764	-0.0497486	-0.044167	-0.0439553	-0.0491323	-0.0338282	-0.0528908	-0.0506225	-0.0475511	-0.0542538	-0.0394407	-0.0534509	-0.0448144	-0.05777	-0.0516819	-0.0403707	-0.0307347	-0.0428554	-0.0273403	-0.0324928	-0.014379	-0.0148575	-0.00582174	0.00385298	0.000137119	0.00734689	-0.017431	0.000364882	-0.00717159	-0.00812356	0.000695844	0.00999156	0.00792853	-0.0185245	0.00953691	-0.00703082	0.00407705	0.0160622	-0.00501169	-0.00477119	-0.0101176	-0.00152256	-0.00551449	0.0100213	-0.0176006
	352.2	-0.029733	-0.0495437	-0.0497169	-0.054155	-0.0471266	-0.0447783	-0.0416127	-0.0482408	-0.0330154	-0.0510954	-0.0481399	-0.0491838	-0.0520166	-0.0361982	-0.0534642	-0.0434622	-0.0556827	-0.0500669	-0.0390218	-0.0296946	-0.0448499	-0.029279	-0.0323556	-0.0160097	-0.0132924	-0.00507023	0.000504965	-0.000784694	0.00649309	-0.0150486	0.00444143	-0.00598976	-0.00606204	0.000543836	0.0126456	0.00763782	-0.0198572	0.00880434	-0.00656997	0.00371562	0.013962	-0.00576657	-0.00495729	-0.0116335	0.000394589	-0.0055662	0.0103493	-0.0154767
	352.21	-0.030494	-0.0509009	-0.0431946	-0.0549164	-0.0480749	-0.0458475	-0.0401624	-0.0477589	-0.0311407	-0.0485758	-0.048552	-0.051178	-0.0544113	-0.0387698	-0.0547557	-0.0439674	-0.0544152	-0.0492718	-0.035308	-0.0269895	-0.0440938	-0.0317724	-0.030843	-0.0173991	-0.0119926	-0.00670711	-0.00103354	-0.00281634	0.0051085	-0.0146444	0.00547811	-0.0061107	-0.00496559	0.00408312	0.014793	0.00906	-0.0206833	0.00672069	-0.00743592	0.0061288	0.00952153	-0.005677	-0.00642196	-0.00813106	-0.00244105	-0.00689659	0.0144892	-0.015283
	352.22	-0.0269843	-0.0515339	-0.044344	-0.0528788	-0.0481784	-0.0436593	-0.0407384	-0.0514744	-0.0294343	-0.0476721	-0.0457307	-0.0508073	-0.053066	-0.0380598	-0.0529104	-0.0456302	-0.0528818	-0.0503342	-0.038687	-0.0268657	-0.0399839	-0.0310568	-0.0284618	-0.0173649	-0.00869026	-0.00653444	0.00037139	-0.00349693	0.00794601	-0.0124067	0.00460886	-0.00862009	-0.0049307	0.00619891	0.0143831	0.00864852	-0.0202789	0.00724266	-0.00564785	0.00458535	0.00961685	-0.00177544	-0.00614943	-0.00945388	-0.000282476	-0.00620038	0.0138762	-0.0138346
	352.23	-0.0317254	-0.0542171	-0.0416569	-0.0528915	-0.0499943	-0.0446071	-0.0375743	-0.0450323	-0.0278239	-0.049615	-0.0450803	-0.04771	-0.0509241	-0.0361913	-0.0532119	-0.0451213	-0.0514687	-0.0456541	-0.0405939	-0.0287441	-0.0379245	-0.029955	-0.0270215	-0.0152075	-0.00876545	-0.00925682	-0.000226118	-0.00535973	0.0062719	-0.0129916	0.00581452	-0.00507373	-0.0078151	0.00667409	0.0177609	0.00765794	-0.0220701	0.00523136	-0.00151939	0.000822374	0.0132588	0.00149887	-0.00269212	-0.00394895	-0.0005847	-0.00639684	0.0135046	-0.0103596
	352.24	-0.0312549	-0.05234	-0.0400068	-0.0509255	-0.0500246	-0.0445894	-0.0380047	-0.0452486	-0.027154	-0.0470216	-0.0461183	-0.0488342	-0.0470687	-0.0379897	-0.0523065	-0.0444914	-0.0518887	-0.0444237	-0.0397741	-0.0313943	-0.0359131	-0.0307349	-0.0281625	-0.0130258	-0.00698282	-0.00869793	-0.000220432	-0.0053407	0.00787897	-0.0128528	0.00467997	-0.00430184	-0.00700818	0.00739051	0.01296	0.00693268	-0.0217622	0.00676661	-0.00503881	-0.00248212	0.0112069	-0.00164436	-0.000561633	-0.00447556	0.0013569	-0.00591775	0.0129881	-0.00994864
	352.25	-0.0312182	-0.0569523	-0.040407	-0.0505514	-0.0473764	-0.0481419	-0.0395928	-0.0434618	-0.0268214	-0.0455134	-0.0470352	-0.048993	-0.04799	-0.0412834	-0.0479265	-0.0433545	-0.0512226	-0.0448818	-0.0379647	-0.0297981	-0.0362659	-0.0297534	-0.0317161	-0.0144389	-0.0078781	-0.00881449	-0.00045597	-0.00669689	0.00497443	-0.0120383	0.00537906	-0.00309562	-0.00719045	0.00644218	0.0125501	0.0058696	-0.0260142	0.00569622	-0.00194751	-0.000478748	0.00922744	-0.00131337	-0.000795409	-0.0012867	-0.000899391	-0.0125077	0.0109518	-0.0126741
	352.26	-0.0343417	-0.0551707	-0.0393591	-0.0482709	-0.0467785	-0.0469894	-0.0424591	-0.0451246	-0.0255956	-0.0471895	-0.0459492	-0.0485965	-0.0466429	-0.0401135	-0.0476958	-0.0426515	-0.0532099	-0.0445674	-0.0362031	-0.0278155	-0.0301285	-0.0283615	-0.029986	-0.0107612	-0.0054921	-0.0128635	-0.00160827	-0.00621951	0.00841509	-0.01354	0.00641596	-0.00266139	-0.00850666	0.00481828	0.0097517	0.00849776	-0.0278295	0.00940281	0.000733791	-0.00460336	0.00905748	-0.00419113	-3.98951e-05	0.000430484	-0.00187691	-0.0107016	0.0120518	-0.0102606
	352.27	-0.0373683	-0.0565491	-0.0416886	-0.0449767	-0.047676	-0.048418	-0.0416579	-0.0419857	-0.0269026	-0.0474417	-0.0485782	-0.0509257	-0.0471049	-0.0389431	-0.0462824	-0.042286	-0.0530255	-0.042202	-0.0327523	-0.028559	-0.0301672	-0.0317705	-0.0282798	-0.0123187	-0.00378154	-0.0127145	-1.0136e-05	-0.00733448	0.00616195	-0.0112538	0.00569169	-0.00524289	-0.0112222	0.00181915	0.00951069	0.00861673	-0.0265807	0.0116859	0.00269144	-0.00151414	0.00830851	0.00221975	-0.000659464	0.00318512	-0.000755363	-0.0113082	0.014503	-0.00813657
	352.28	-0.038561	-0.0579029	-0.0424011	-0.0484616	-0.0445923	-0.0492671	-0.0401325	-0.042417	-0.0223223	-0.0494547	-0.0465262	-0.0531097	-0.0502445	-0.0419702	-0.0433245	-0.0446222	-0.0520203	-0.041308	-0.0332819	-0.0288679	-0.0313878	-0.0332734	-0.0268872	-0.0128147	-0.00190198	-0.0129514	-0.00270644	-0.00458927	0.00598367	-0.0110424	0.00366464	-0.00304733	-0.0135276	0.00364525	0.012189	0.00924228	-0.023812	0.0072137	0.00291214	-0.00344309	0.00685991	0.00590441	-0.00335378	0.00316526	0.000293885	-0.0105155	0.0166164	-0.0101623
	352.29	-0.0361826	-0.0569884	-0.0420516	-0.0438638	-0.0448375	-0.0498746	-0.0399578	-0.0405317	-0.023749	-0.0455804	-0.0476344	-0.0558965	-0.0460975	-0.0390137	-0.0371573	-0.0445454	-0.0488915	-0.0415716	-0.0345831	-0.0240136	-0.0309435	-0.0300232	-0.0251568	-0.0111391	-0.00241083	-0.0131882	0.000242839	-0.00592141	0.00476796	-0.0116271	0.00354362	-0.00514619	-0.0113214	0.00264854	0.0125511	0.00820306	-0.0239143	0.00947268	0.00626938	-0.00520307	0.00748619	0.00447434	-0.0032252	0.00418284	0.002067	-0.0121354	0.0162689	-0.00984769
	352.3	-0.0367954	-0.0576899	-0.0428115	-0.0485301	-0.0443103	-0.0449567	-0.0407718	-0.0411309	-0.0250305	-0.0479785	-0.0463777	-0.0557394	-0.0466305	-0.0402789	-0.0380104	-0.0451196	-0.0473064	-0.0394946	-0.0327957	-0.0243944	-0.0290032	-0.0316463	-0.0242465	-0.0114659	-0.000748213	-0.0160065	-0.000354404	-0.00517872	0.00613376	-0.0118499	0.00245759	-0.00418097	-0.0107317	0.00437807	0.0131063	0.00624697	-0.0224967	0.011997	0.00921662	-0.00397131	0.00753346	0.000559297	-0.00394093	0.00500745	0.00743501	-0.0148409	0.0135088	-0.00982261
	352.31	-0.0356467	-0.0543617	-0.0425577	-0.0454756	-0.0425764	-0.0479758	-0.038811	-0.0394375	-0.0255152	-0.0468054	-0.0467128	-0.0585011	-0.0457638	-0.0386726	-0.0402141	-0.0399273	-0.0477233	-0.0382858	-0.0312733	-0.0248714	-0.030199	-0.0295055	-0.024832	-0.00877686	0.00113164	-0.0171116	-0.000227822	-0.00653504	0.00923665	-0.0136409	0.00129922	-0.00256428	-0.0120962	0.0042981	0.0125517	0.00646218	-0.0194867	0.0113126	0.00883458	-0.0058035	0.00946261	0.00175906	0.00110963	0.00522892	0.00631314	-0.0128418	0.0139333	-0.00967687
	352.32	-0.037634	-0.0538559	-0.0428825	-0.0451952	-0.0423379	-0.0502467	-0.0404204	-0.0391913	-0.0246726	-0.0448357	-0.0450933	-0.0593564	-0.0475747	-0.0397199	-0.0384606	-0.0375333	-0.0452205	-0.0389344	-0.0298229	-0.0250346	-0.0300677	-0.0299219	-0.0258516	-0.00934473	0.00431442	-0.0154422	0.000960354	-0.00767424	0.00657337	-0.013936	-0.000245126	-0.0026605	-0.0140156	0.00540028	0.0105737	0.00585703	-0.0203129	0.0102662	0.00924883	-0.0074426	0.00618051	0.00148717	0.000321745	0.00489551	0.00398503	-0.0150166	0.0149128	-0.0101584
	352.33	-0.0398863	-0.0530118	-0.0462226	-0.0441907	-0.0392039	-0.049429	-0.0397375	-0.0383896	-0.0228162	-0.0430345	-0.047792	-0.0621655	-0.0482271	-0.0382093	-0.0420868	-0.0370208	-0.0470118	-0.0342749	-0.030664	-0.023388	-0.0296225	-0.0289629	-0.0235176	-0.0100814	0.00433676	-0.0175122	0.00238983	-0.00661797	0.0106413	-0.0137245	0.00023718	-0.00111608	-0.0144392	0.00312476	0.0105499	0.00703716	-0.0174235	0.0123321	0.00992862	-0.0055833	0.00743417	-0.000642409	0.00189835	0.00441736	0.00554133	-0.0145616	0.0134797	-0.00911995
	352.34	-0.0381574	-0.0540732	-0.046064	-0.0461533	-0.0407258	-0.0458121	-0.0424559	-0.0363087	-0.0233961	-0.0417636	-0.0425285	-0.060173	-0.0455255	-0.0380736	-0.0396086	-0.0341194	-0.0449424	-0.037456	-0.0318907	-0.023237	-0.0300939	-0.0259288	-0.0210146	-0.0137613	0.0033459	-0.0171213	-0.00165732	-0.0041624	0.0108008	-0.013344	-0.00043853	-0.00331118	-0.0125467	0.00316533	0.0100194	0.00824135	-0.0131108	0.0113581	0.0102225	-0.00632955	0.0101354	-0.000262817	0.00152085	0.00816133	0.00758023	-0.0127073	0.0108885	-0.0112662
	352.35	-0.0382376	-0.0527214	-0.0478833	-0.0441105	-0.0391349	-0.0442215	-0.0412897	-0.0335518	-0.0257608	-0.0393101	-0.0432238	-0.0572874	-0.0398801	-0.0360797	-0.0385534	-0.0357534	-0.0464673	-0.0344604	-0.0296188	-0.0200941	-0.0290209	-0.0241733	-0.0215032	-0.0102515	0.00484015	-0.015355	-0.000493155	-0.00462613	0.00919906	-0.012505	0.00185333	-0.0054821	-0.00995447	0.00795874	0.0137593	0.00512687	-0.0137439	0.0106254	0.00725952	-0.0033844	0.00967619	-0.000220954	0.00230151	0.00768324	0.00756848	-0.0158713	0.0078872	-0.00588493
	352.36	-0.0381727	-0.053613	-0.0494126	-0.046217	-0.0398598	-0.0427752	-0.0403884	-0.0325314	-0.0254229	-0.0397754	-0.0418437	-0.0593472	-0.0394697	-0.0375596	-0.0373289	-0.03606	-0.045531	-0.035759	-0.0286733	-0.0179884	-0.0271757	-0.0240822	-0.0221846	-0.00934724	0.00927791	-0.0142642	-0.00321328	-0.00332866	0.00938267	-0.0109423	-0.000535253	-0.00181441	-0.0125253	0.00561074	0.0119261	0.00637919	-0.0131225	0.00890346	0.00890477	-0.0022245	0.0080589	8.63363e-05	0.000114766	0.010414	0.00673653	-0.0177324	0.0108933	-0.00380899
	352.37	-0.0400133	-0.0524774	-0.0508692	-0.0424363	-0.0375203	-0.042776	-0.0378462	-0.0294116	-0.0253981	-0.036766	-0.0393052	-0.0592111	-0.0413749	-0.0340933	-0.0371895	-0.0339055	-0.0414578	-0.035875	-0.02517	-0.019429	-0.0252338	-0.023991	-0.0200191	-0.0110485	0.00705691	-0.013101	-0.00248332	-0.00350292	0.0112792	-0.0115268	0.00127417	-0.00400935	-0.0102951	0.00644738	0.00987575	0.00285443	-0.0114395	0.0124169	0.00495286	-0.000461363	0.00919203	-0.00351479	0.00318766	0.00952575	0.00571164	-0.0168431	0.0114627	-0.00347012
	352.38	-0.0422637	-0.0563596	-0.0534592	-0.0442043	-0.0336603	-0.0429453	-0.0317811	-0.0306822	-0.0264827	-0.0348419	-0.0393718	-0.059726	-0.0417356	-0.0362479	-0.0370014	-0.0302788	-0.0407376	-0.0354116	-0.0278427	-0.0201455	-0.0276826	-0.0221866	-0.018336	-0.0092996	0.00640423	-0.0142296	0.00297543	-0.00324292	0.00753027	-0.0098433	0.00153956	-0.00403287	-0.0137345	0.00684971	0.0101657	0.00142859	-0.0088638	0.00989878	0.00657426	0.000336809	0.00972204	-0.00410009	0.00445119	0.0120153	0.00524173	-0.0188248	0.011622	-0.00484419
	352.39	-0.0406053	-0.052159	-0.0518026	-0.043704	-0.0343598	-0.0403155	-0.0271391	-0.0313974	-0.0268913	-0.0382493	-0.0364705	-0.0613502	-0.0436882	-0.0396085	-0.0340625	-0.0290403	-0.0374838	-0.0322939	-0.0256414	-0.0199691	-0.0260297	-0.0209128	-0.0152535	-0.0078401	0.00411107	-0.0125113	0.00126872	-0.0045994	0.00740023	-0.0064951	0.00202214	-0.00671022	-0.0124693	0.00874785	0.00905624	0.003501	-0.0116201	0.00904535	0.00539715	-0.00431747	0.00851497	-0.00651895	0.00175814	0.0112719	0.00438588	-0.0146061	0.00859658	-0.000741581
	352.4	-0.0376437	-0.0534346	-0.0539816	-0.0403564	-0.0350107	-0.0373476	-0.0297829	-0.0278176	-0.0292295	-0.0348044	-0.0362225	-0.0567735	-0.042118	-0.0352724	-0.0343319	-0.0323613	-0.0369076	-0.0325054	-0.023874	-0.0192134	-0.0235805	-0.0200007	-0.0133531	-0.00845535	0.00584709	-0.00900747	-0.00125824	-0.00648669	0.00309635	-0.00466681	0.000912417	-0.00726441	-0.0116142	0.00746128	0.00710242	-0.00110963	-0.0122049	0.0109906	0.00397892	-0.000816982	0.00817648	-0.00734544	0.00408346	0.0100218	0.00295109	-0.0138133	0.0109031	-0.000812792
	352.41	-0.0376975	-0.0527796	-0.0508765	-0.0395417	-0.0314149	-0.0366229	-0.0282524	-0.030872	-0.0287686	-0.0316002	-0.035564	-0.0582762	-0.0387137	-0.0377637	-0.0327914	-0.0330522	-0.0357037	-0.0308346	-0.0244223	-0.0182404	-0.0233747	-0.0200052	-0.0135998	-0.00593408	0.00394015	-0.0130068	0.000533429	-0.0075537	0.00475166	-0.0014633	0.000960803	-0.00801156	-0.0114106	0.00776702	0.00758537	0.00084201	-0.00861599	0.0107644	0.0054801	-0.00245531	0.00713835	-0.00718271	0.00242806	0.012632	0.00175763	-0.0125863	0.0137404	-0.000642719
	352.42	-0.0355071	-0.0525825	-0.0482535	-0.0399087	-0.0320649	-0.0340401	-0.0286516	-0.0247097	-0.030575	-0.0292642	-0.0322029	-0.0586927	-0.040279	-0.0352362	-0.033084	-0.0336462	-0.0337272	-0.0276194	-0.0267555	-0.0163985	-0.0221796	-0.0242315	-0.0132916	-0.00770717	0.00345676	-0.0112641	0.000467417	-0.00700427	0.00235376	-0.00214407	0.000550834	-0.00781773	-0.0128958	0.0065769	0.00635536	0.00269708	-0.00840473	0.0119134	0.00459292	-0.00534811	0.00740307	-0.00916718	0.00193083	0.0122747	0.00261499	-0.0118659	0.0110769	0.000492426
	352.43	-0.0377074	-0.0509133	-0.0489354	-0.0362946	-0.033583	-0.036837	-0.0274339	-0.0229137	-0.0288586	-0.0349618	-0.0345593	-0.0561172	-0.0402998	-0.0330462	-0.0353062	-0.0335643	-0.0332462	-0.0318588	-0.0262414	-0.0176204	-0.0216839	-0.0208338	-0.013514	-0.00882875	0.00659242	-0.0104139	0.000932221	-0.00423525	0.00157231	-0.00543045	-0.000196859	-0.00993996	-0.012089	0.00808889	0.00789989	0.00312864	-0.00655288	0.0107704	0.00288558	-0.0043565	0.00450727	-0.00982467	-0.000906524	0.0112419	-0.00103918	-0.0118692	0.0107054	0.00191711
	352.44	-0.038508	-0.0502568	-0.0476868	-0.0348514	-0.0333395	-0.0343498	-0.0241652	-0.0235298	-0.0309777	-0.0328179	-0.0334169	-0.0568706	-0.0387037	-0.0307351	-0.0326304	-0.0319862	-0.0331748	-0.030187	-0.028815	-0.0152714	-0.0224666	-0.019752	-0.0112995	-0.00966071	0.00557845	-0.0124588	0.00383382	-0.00580897	0.00566437	-0.00237158	0.00151637	-0.0106387	-0.0132606	0.00443782	0.00247194	0.0034395	-0.00339822	0.0108096	0.00436306	-0.00423334	0.00585771	-0.00739396	-0.00287522	0.00960597	0.000349118	-0.00752987	0.00784898	0.00741915
	352.45	-0.0360028	-0.0507579	-0.0432772	-0.0329494	-0.0339159	-0.0299803	-0.0269035	-0.0226255	-0.0303943	-0.0337617	-0.0315502	-0.0556452	-0.0411121	-0.0269037	-0.0326803	-0.0306249	-0.0320174	-0.0304207	-0.0285655	-0.0160826	-0.0231767	-0.0206484	-0.0118112	-0.00858658	0.00673596	-0.0116325	0.00330952	-0.00364314	0.00360423	-0.00133928	0.000430999	-0.00902125	-0.0147217	0.000497212	0.00138673	0.0014583	-0.00335585	0.00891866	0.0008224	-0.00176986	0.00597775	-0.00655554	-0.00173152	0.00920048	0.0046809	-0.00883605	0.0073569	0.00773407
	352.46	-0.0368268	-0.0501246	-0.0444644	-0.0338697	-0.0349744	-0.0319315	-0.0236098	-0.020635	-0.02747	-0.0356459	-0.0330608	-0.0537197	-0.0364511	-0.0297307	-0.0338878	-0.0322307	-0.0303046	-0.0310643	-0.0285326	-0.0147705	-0.0202918	-0.015513	-0.0112613	-0.00809137	0.00586696	-0.0119884	0.00442584	-0.00393822	0.00190598	-0.000620588	-0.00357361	-0.0117706	-0.00957225	-0.00337105	0.00196624	0.00119	-0.00109387	0.00676233	0.00304806	-0.00338363	0.00527751	-0.00612723	-0.00121498	0.0073957	0.00570746	-0.00724707	0.00734735	0.00809726
	352.47	-0.037964	-0.048574	-0.0445896	-0.0336075	-0.0336439	-0.0313973	-0.0243931	-0.020574	-0.0291052	-0.0335007	-0.0303489	-0.0564984	-0.0413919	-0.0257054	-0.0351673	-0.0351873	-0.0335854	-0.0281368	-0.0307914	-0.0157019	-0.017841	-0.015637	-0.0113144	-0.00788557	0.00984744	-0.0068192	0.00194739	-0.00700784	0.0046711	-0.00450997	-0.00330782	-0.0132895	-0.0112023	-0.0039823	1.25063e-05	0.00203144	-0.00240258	0.00670497	0.0012689	-0.000654582	0.00390177	-0.00384116	-4.69231e-05	0.00670074	0.00851945	-0.00353498	0.00535946	0.00838809
	352.48	-0.0385459	-0.047602	-0.0424948	-0.0355404	-0.0345086	-0.0310556	-0.0220878	-0.0190409	-0.0248049	-0.0318616	-0.0291564	-0.0523042	-0.0433648	-0.021342	-0.0324895	-0.0331493	-0.0343326	-0.0256432	-0.0283692	-0.0105532	-0.0153658	-0.0118281	-0.0125496	-0.00488101	0.00625238	-0.00570315	0.00504215	-0.00327387	0.00169416	-0.00340519	-0.00159441	-0.0165936	-0.00892382	-0.00483484	0.00102632	0.000194801	0.00297168	0.0111351	0.000117159	0.0035945	0.00223654	-0.00401593	-0.00486206	0.00868382	0.0101735	-0.00684363	0.00243065	0.00959574
	352.49	-0.0373903	-0.0459057	-0.04163	-0.0325511	-0.0333462	-0.0249715	-0.0205059	-0.0193649	-0.0281038	-0.0326589	-0.0293387	-0.0536826	-0.0399812	-0.0214416	-0.0332614	-0.0315212	-0.0309779	-0.0241625	-0.0271047	-0.0120631	-0.0144827	-0.0118793	-0.0125302	-0.00260014	0.00731379	-0.00318769	0.00594145	-0.00646416	0.00293931	-0.0067396	-0.00272786	-0.0158928	-0.0125081	-0.00481887	0.000833826	0.00639214	0.0042686	0.00885808	0.00195721	0.000388659	-0.0027581	-0.00498682	-0.00514135	0.00468362	0.0107901	-0.00653334	0.000129137	0.0066537
	352.5	-0.0383334	-0.0426889	-0.0394378	-0.0325772	-0.0345719	-0.0240017	-0.0188754	-0.0188199	-0.0283623	-0.0302228	-0.0258292	-0.0523103	-0.0408433	-0.0180183	-0.0347083	-0.0331979	-0.0322308	-0.0223196	-0.0277457	-0.0132832	-0.0137924	-0.0132089	-0.00997737	-0.00162197	0.00630045	-0.00279524	0.0100013	-0.00716946	0.00230262	-0.00561061	-2.51921e-05	-0.0182076	-0.00986775	-0.00649176	0.00148577	0.00655785	0.00669945	0.00535063	0.0026876	-0.000886998	-0.00162463	-0.00511326	-0.00426247	0.00640136	0.00986277	-0.00412406	0.00453474	0.00764425
	352.51	-0.0381421	-0.042029	-0.0381138	-0.0297319	-0.0359178	-0.0242619	-0.0220456	-0.0228102	-0.0272211	-0.0307055	-0.0248767	-0.0509857	-0.0423082	-0.0198542	-0.0342247	-0.0341747	-0.0298885	-0.0238299	-0.0257324	-0.0102086	-0.0131742	-0.0105334	-0.00807587	0.000586746	0.0089544	-0.00385028	0.00742653	-0.00657197	-0.00279743	-0.00337178	0.000578538	-0.0183028	-0.00869915	-0.00770629	0.00124505	0.00742316	0.00420853	0.00567924	0.00315273	-0.00189718	-0.00128731	-0.00492602	-0.00118798	0.00756422	0.0108174	-0.0042239	0.00440461	0.00501589
	352.52	-0.0371543	-0.0417547	-0.0385746	-0.0303845	-0.0343682	-0.0220849	-0.0238644	-0.0229397	-0.0303738	-0.0292336	-0.0266017	-0.0464278	-0.0410223	-0.0169126	-0.0326549	-0.0328108	-0.0285108	-0.0225412	-0.0263726	-0.0105114	-0.0149443	-0.00838854	-0.00677744	0.00219241	0.0104745	-0.00227545	0.00559968	-0.00691542	0.000594959	-0.00137418	0.0023645	-0.0151168	-0.0109324	-0.00814881	-0.00119115	0.00614116	0.00422675	0.00535644	0.0039799	0.00167671	0.00281373	-0.00413558	0.0014041	0.006797	0.0100832	-0.00294854	0.00369546	0.00603062
	352.53	-0.0339706	-0.0388019	-0.0387455	-0.0281416	-0.0347482	-0.0165057	-0.0210022	-0.0208249	-0.0295694	-0.0277612	-0.0285192	-0.0454401	-0.0406769	-0.0140913	-0.0306504	-0.0348725	-0.0257575	-0.0227962	-0.0271813	-0.00770173	-0.0128299	-0.00846304	-0.0043691	0.00440134	0.0145521	-0.0019551	0.00493093	-0.00602846	0.00362546	0.00105773	0.0022204	-0.0126545	-0.00841269	-0.00917039	-0.0015766	0.00526924	0.00424495	0.00394794	0.0025152	0.00237967	-0.000805602	-0.000329321	0.0040928	0.00911797	0.0109655	3.97822e-05	0.00390311	0.00538066
	352.54	-0.0363838	-0.0388643	-0.0375408	-0.029879	-0.0393017	-0.0199011	-0.0179226	-0.0225699	-0.0303326	-0.026795	-0.0272758	-0.0427389	-0.0388111	-0.0125241	-0.0317577	-0.0353415	-0.0259713	-0.0203005	-0.0234055	-0.0105856	-0.0115355	-0.00407399	-0.00683417	0.00275018	0.0124535	-0.00218957	0.00394857	-0.0114385	0.00335065	0.00180084	0.000508145	-0.0109642	-0.00890881	-0.00966123	-0.00625651	0.00613435	0.00443204	0.00405938	0.00150905	0.00255193	0.000786362	-0.00349551	0.00540642	0.00871269	0.012234	-0.00264156	0.00353175	0.00598528
	352.55	-0.0330788	-0.0395053	-0.0369146	-0.0299514	-0.0436376	-0.0173127	-0.0184614	-0.0260273	-0.0278625	-0.0256594	-0.0298198	-0.0407129	-0.0372826	-0.00953315	-0.0311033	-0.0379815	-0.0221555	-0.0217611	-0.0219213	-0.011539	-0.0101686	-0.00171136	-0.00541481	0.0048387	0.00992071	-0.00148301	0.0062233	-0.01446	0.00297935	-0.00117146	-0.000673292	-0.0114693	-0.0101287	-0.00950068	-0.00239572	0.00132972	0.00915486	0.00400192	0.00347056	0.00453374	-0.00181962	-0.0024637	0.0067684	0.00485738	0.0094011	-0.00254838	0.00217122	0.00352589
	352.56	-0.0297251	-0.038843	-0.0387248	-0.0301923	-0.0387568	-0.0185358	-0.0197237	-0.0235732	-0.0272979	-0.0241616	-0.0288408	-0.0408819	-0.0372012	-0.011174	-0.0313653	-0.0377742	-0.0242743	-0.0209052	-0.0187238	-0.0106345	-0.00658173	-0.00275032	-0.00344045	0.00502135	0.0130818	-0.000703977	0.00748476	-0.0140074	0.00135347	0.000150755	0.00166775	-0.0089345	-0.00801924	-0.0079891	-0.00060977	0.00344926	0.00840101	0.000132506	0.00581823	-0.00166316	0.00013429	-0.00278291	0.00460806	0.00582735	0.0126963	-0.00204505	0.00529819	0.00265886
	352.57	-0.0284941	-0.0391211	-0.0400038	-0.0255834	-0.0387251	-0.0168151	-0.0212027	-0.02329	-0.0259607	-0.0261133	-0.0261726	-0.038083	-0.0358649	-0.0112221	-0.0301068	-0.0359984	-0.0233287	-0.0183842	-0.0208818	-0.0114186	-0.00376672	-0.00415099	-0.00173138	0.00469746	0.00676142	0.00408011	0.00725043	-0.0175356	-3.11404e-05	7.36814e-05	0.00355044	-0.00413175	-0.00566849	-0.011158	-0.00290115	0.00653378	0.00914299	0.00120896	0.00734575	-0.00238331	-0.00165135	-0.000351692	0.00522236	0.00679734	0.0167154	-0.0022655	0.00490273	0.000103003
	352.58	-0.0269732	-0.0353214	-0.0396176	-0.0253409	-0.036425	-0.0181097	-0.0194243	-0.0197975	-0.0225724	-0.0250006	-0.026954	-0.0347287	-0.034118	-0.00950863	-0.0272314	-0.0361764	-0.0208386	-0.0188063	-0.0186485	-0.0145909	-0.00239906	-0.00217378	-0.00385829	0.00804087	0.00451846	0.000516599	0.00795707	-0.019761	-0.00117449	0.000479169	-0.000164127	-0.00555351	-0.00693669	-0.00675137	-0.00299702	0.00510663	0.0101504	-0.0035049	0.00518209	-0.00250022	-0.00399186	-0.00209428	0.00607803	0.00438967	0.0156198	-0.000362839	0.00380762	0.000369944
	352.59	-0.0265135	-0.0368532	-0.0373974	-0.0273418	-0.033835	-0.0159056	-0.0217953	-0.0239767	-0.0266627	-0.0227534	-0.0254188	-0.0337142	-0.0344455	-0.0095077	-0.0275402	-0.0346652	-0.016056	-0.0246324	-0.0171144	-0.0149884	-0.00568755	-0.00077541	-0.00234203	0.0069934	0.00558089	4.13459e-05	0.0114141	-0.0187294	0.00190425	0.00235639	-0.000452716	-0.00280138	-0.0069262	-0.0066392	-0.00340653	0.00686408	0.0108199	-0.0034659	0.00547944	-0.00150724	-0.00355783	-0.00349906	0.00794712	0.000558583	0.0132939	0.00178109	0.00560767	-0.00107606
	352.6	-0.0260293	-0.0361406	-0.0393264	-0.0263748	-0.0363111	-0.0115779	-0.0182548	-0.0238126	-0.0261444	-0.0211573	-0.0241968	-0.0334712	-0.0374265	-0.0124498	-0.026787	-0.0353251	-0.0180524	-0.0233649	-0.0182579	-0.0187152	-0.00526036	0.00161234	-0.00309355	0.0069111	0.0059679	0.00193056	0.00908093	-0.0179874	-0.000107643	0.00396827	0.00138185	0.00115712	-0.00638495	-0.00592391	-0.00371951	0.00577457	0.0109346	-0.00263074	0.00498077	-0.00237189	-0.00223111	-0.00118835	0.00957507	0.00297622	0.0161069	-0.000876104	0.00559827	-0.00462102
	352.61	-0.0253035	-0.0303129	-0.0381669	-0.0258657	-0.0376287	-0.0148014	-0.0187431	-0.018871	-0.0259392	-0.0214666	-0.0253869	-0.036316	-0.0364985	-0.0113141	-0.0244893	-0.0327033	-0.0141134	-0.0254506	-0.0175915	-0.0154933	-0.0019378	0.000887991	-0.0054373	0.00798697	0.0044249	0.00169676	0.00802646	-0.0161355	-0.00163702	0.00492877	0.000490192	0.00156911	-0.00842521	-0.00344743	-0.00359822	0.00572242	0.0105426	-0.00247113	0.00460286	-0.00215078	-0.00761145	-0.00293082	0.00659501	0.00184732	0.00984856	-0.00174795	0.0047927	-0.00220678
	352.62	-0.0248668	-0.0290445	-0.0374171	-0.0229195	-0.0324077	-0.0120411	-0.0190621	-0.016245	-0.02542	-0.0253221	-0.0266008	-0.0356379	-0.0355702	-0.0120358	-0.0246037	-0.0352925	-0.0136963	-0.0214079	-0.016032	-0.0167827	-0.000159086	0.00469958	-0.00449978	0.00862867	0.00252011	-0.000515303	0.010977	-0.0124742	-0.00203245	0.00268051	-0.00028079	0.003863	-0.00542309	-0.00384201	-0.00514162	0.00472928	0.011936	-0.0020944	0.000220135	-0.0010369	-0.00416157	-0.00211587	0.00651021	0.00158698	0.00993548	-0.000617314	0.00791973	-0.00524505
	352.63	-0.0233441	-0.0290543	-0.0312867	-0.0237849	-0.0340623	-0.0127304	-0.0167027	-0.017358	-0.0265408	-0.0276572	-0.027211	-0.034694	-0.0374159	-0.0110923	-0.022691	-0.0356376	-0.00903257	-0.0203083	-0.013869	-0.0152733	-0.000792775	0.00262456	-0.00344154	0.0106698	0.00283505	0.0015672	0.00924706	-0.0102364	-0.00510591	0.00308618	-0.00300596	0.00538491	-0.00507486	-0.000328164	-0.00711928	0.00322942	0.0121954	-0.00335826	0.00165197	0.000752588	-0.00136306	-0.00272433	0.00700456	0.00340153	0.0114459	-0.00136852	0.00696943	-0.00500213
	352.64	-0.0188534	-0.0294014	-0.0340343	-0.0224303	-0.031615	-0.0118752	-0.0170692	-0.0169024	-0.0267927	-0.0293887	-0.0251428	-0.0321814	-0.0381755	-0.0121992	-0.0212604	-0.0342453	-0.0101587	-0.0192083	-0.0153486	-0.0160073	0.00130003	0.00699144	-0.00298635	0.0109498	0.00271581	0.00333616	0.013983	-0.00872237	-0.00335411	0.00308174	0.00179632	0.00833032	-0.00511267	-0.00178436	-0.00673256	0.00271867	0.0116104	-0.00264378	9.22964e-05	-0.00223483	0.000928819	-0.0019093	0.00457975	0.00702557	0.0124257	0.000220522	0.00630865	-0.00589312
	352.65	-0.0180537	-0.0267322	-0.0325353	-0.024284	-0.0300116	-0.0120088	-0.0164461	-0.0153605	-0.0305423	-0.0262221	-0.0279958	-0.0318157	-0.0362326	-0.00978329	-0.0211321	-0.0360854	-0.0101746	-0.0168292	-0.0138361	-0.0162344	0.000522036	0.00819798	-0.00257932	0.00910684	0.000956086	0.000448848	0.0134353	-0.00571254	-0.00447334	0.00553822	0.00382411	0.0072467	-0.00326863	0.00156054	-0.0077934	0.000326011	0.0100845	0.000386805	-0.000936466	-0.00174799	-0.00254545	-0.00205928	0.00410928	0.00608978	0.0135503	-0.000675436	0.00398317	-0.00852118
	352.66	-0.0187011	-0.0215293	-0.0315666	-0.0231698	-0.0281425	-0.0124556	-0.0187902	-0.0167374	-0.0292732	-0.030317	-0.0291596	-0.0306774	-0.0342651	-0.00845264	-0.0212929	-0.0317007	-0.0101177	-0.0174655	-0.0113823	-0.0162201	-0.000159227	0.0114313	-0.000821119	0.0127648	0.00411822	0.00103581	0.0135632	-0.0072626	-0.00486878	0.00261457	0.00146097	0.00358162	-0.0038131	-0.000909022	-0.0069965	0.00121446	0.0110436	-0.00232467	0.00153322	-0.000223626	-0.00273853	0.000275783	0.00474873	0.00838692	0.0124795	-0.00104061	0.00279164	-0.00704776
	352.67	-0.0155363	-0.0192693	-0.0272921	-0.0203905	-0.0258628	-0.010248	-0.0166222	-0.0172694	-0.0279072	-0.0266911	-0.0248945	-0.0264022	-0.0347097	-0.00922057	-0.0187028	-0.031417	-0.0108806	-0.0156648	-0.0102309	-0.0145166	0.00396086	0.0120351	-0.00048627	0.0125385	0.0064843	0.00263617	0.0105789	-0.00690671	-0.00463694	0.00111441	-0.000250713	0.0043317	-0.00221034	0.00467956	-0.0107595	0.00253711	0.00983129	-0.00122421	-0.000991097	0.000191012	-0.000977352	0.000463647	0.00215538	0.00921239	0.0139178	-0.00490409	0.00403687	-0.00535717
	352.68	-0.0129259	-0.0167434	-0.0293625	-0.0202889	-0.023824	-0.00963238	-0.0126927	-0.0161844	-0.0307386	-0.0274075	-0.0275532	-0.0258662	-0.0309078	-0.0102535	-0.0188386	-0.0281896	-0.0142969	-0.0121748	-0.0106231	-0.0146223	0.004607	0.0150276	-0.000151323	0.011685	0.00725814	0.00259603	0.01131	-0.00215986	-0.0100989	-0.00151965	-0.00215537	0.00336887	-0.00352686	0.00534635	-0.0101797	0.00241212	0.00738855	-0.00205386	-0.00228483	0.0023187	-0.00213543	0.00202675	0.0011786	0.00779413	0.0144636	-0.00507625	0.00356914	-0.00644109
	352.69	-0.0115698	-0.0188975	-0.0283201	-0.0228165	-0.0253554	-0.010488	-0.0129124	-0.0156538	-0.0287443	-0.0277133	-0.0273405	-0.020601	-0.0315928	-0.00993495	-0.0181294	-0.0247688	-0.010282	-0.00762297	-0.00751666	-0.0113742	0.00356452	0.0180444	0.00228271	0.0131236	0.00663277	0.00537877	0.0078915	-0.000766574	-0.00653764	0.000816339	-0.002154	0.00385368	-0.00383009	0.00550646	-0.0108544	0.00428954	0.00550071	0.000325269	0.000112885	0.00328842	-0.00336586	0.000188083	-0.00479221	0.00837838	0.0148648	-0.00565855	0.0050074	-0.005426
	352.7	-0.00910342	-0.0189763	-0.02665	-0.024234	-0.0219164	-0.00659035	-0.0121185	-0.0129754	-0.0304408	-0.0271742	-0.0315423	-0.020233	-0.033894	-0.00387395	-0.0170338	-0.0266313	-0.00549453	-0.00705157	-0.00679826	-0.0102008	0.00749228	0.0214474	0.00565776	0.0162029	0.00743094	0.0048563	0.0125794	0.00188125	-0.00734323	0.00298348	-0.00147705	0.00180527	-0.00340954	0.0100093	-0.0102264	0.00471933	0.00841399	0.00357293	-0.00610233	0.00674322	-0.00215951	0.00353661	-0.00270472	0.00954168	0.0132394	-0.00148798	0.00938907	-0.00568958
	352.71	-0.0110036	-0.0148567	-0.0276093	-0.0193783	-0.0225785	-0.00812066	-0.0110347	-0.0126368	-0.0292658	-0.0221472	-0.0282888	-0.0215775	-0.0315624	-0.00340985	-0.0128495	-0.0254777	-0.00806515	-0.00628681	-0.00564518	-0.00704871	0.00994857	0.0208939	0.00538984	0.0150603	0.0026078	0.0024762	0.0128523	0.00479445	-0.00549493	0.00220725	-0.00456376	0.00188004	-0.00453308	0.00811857	-0.0097672	0.0033637	0.00959018	0.000861396	-0.00635823	0.00440781	-0.00206294	0.00227705	-0.00312626	0.0108256	0.0129169	-0.00137061	0.00831822	-0.00525347
	352.72	-0.00848821	-0.0125701	-0.0260107	-0.0200712	-0.0231918	-0.00383611	-0.0114945	-0.0124666	-0.0264015	-0.0214866	-0.0281953	-0.0225596	-0.0326322	0.000191059	-0.0114876	-0.022104	-0.00634086	-0.00474964	-0.00881027	-0.0113997	0.00938929	0.0231875	0.00944062	0.0111914	0.00203098	0.00651378	0.010809	0.00703209	-0.00437042	0.0022031	-0.00755392	0.00538078	-0.00128977	0.0090265	-0.00822232	0.00767768	0.0091499	-0.00165714	-0.00890598	0.0053054	-0.00141144	0.00386443	-0.00135219	0.0106379	0.0145245	0.000918128	0.0109387	-0.00508274
	352.73	-0.00626199	-0.0109827	-0.0269932	-0.0195091	-0.0217541	-0.0061376	-0.0105305	-0.0123441	-0.0235609	-0.0240826	-0.0274016	-0.0221661	-0.0315302	0.00166926	-0.00937722	-0.0216734	-0.00632908	-0.000920125	-0.00285522	-0.00795756	0.00706903	0.0230928	0.0111995	0.0158393	-0.000113939	0.00883849	0.00910362	0.00519236	-0.00184659	0.00371894	-0.00887932	0.00367031	-0.000796861	0.0116232	-0.0072082	0.00617716	0.00892676	0.000118783	-0.00752101	0.00526215	-0.00392046	0.00272558	-0.00126684	0.00931629	0.0180383	0.000311716	0.0127389	-0.00664907
	352.74	-0.00381826	-0.0108665	-0.0255144	-0.0203943	-0.018627	-0.0030585	-0.00889062	-0.0130414	-0.0265824	-0.0242173	-0.0255219	-0.0184186	-0.0310792	0.00104887	-0.00784545	-0.021339	-0.00407313	-0.000805692	-0.000542822	-0.00779638	0.0120834	0.0251696	0.012669	0.015662	-0.00105244	0.00843702	0.0115721	0.00837089	-0.00040844	0.00516244	-0.00771967	0.00379348	-0.000328088	0.0102391	-0.00588043	0.00151604	0.011068	-0.00541556	-0.00357852	0.00596691	-6.01223e-05	0.00284134	-0.00629615	0.00758453	0.0168957	0.00151478	0.0130191	-0.00573038
	352.75	-0.00229095	-0.0133796	-0.0250243	-0.0193006	-0.0158615	-0.00294651	-0.00852901	-0.014486	-0.0256709	-0.0200329	-0.0230627	-0.0165525	-0.0317375	0.00356529	-0.012393	-0.0220657	-0.000682792	0.00268678	0.00121509	-0.00623562	0.0129724	0.0258956	0.0109297	0.0113592	0.000421778	0.0120406	0.0126654	0.00978817	0.000909076	0.00660597	-0.00764567	0.0050989	0.0033736	0.0131253	-0.00402187	0.00445463	0.010869	-0.00412219	-0.00590872	0.00640636	0.00314883	0.00488724	-0.00804417	0.00927873	0.0190827	0.00404479	0.0132029	-0.00753793
	352.76	-0.000425497	-0.0118631	-0.0227002	-0.0175069	-0.0151221	-0.00377501	-0.00802224	-0.0147721	-0.0230218	-0.0197324	-0.0229915	-0.0176294	-0.0335535	0.00489992	-0.0135625	-0.0175567	-0.0013211	0.00388761	0.00473464	-0.00592917	0.014513	0.0275145	0.0160666	0.0161763	-0.00165046	0.0141485	0.0140723	0.0115432	0.00222659	0.00768765	-0.00872967	0.0058736	0.00234653	0.0130922	-0.00114999	0.00802043	0.0128172	-0.00560334	-0.00370305	0.00559133	0.00278713	0.00633002	-0.010926	0.0119139	0.022476	0.00717796	0.0161612	-0.00295201
	352.77	0.00322568	-0.00904334	-0.0198449	-0.013252	-0.012597	-0.0036139	-0.00544023	-0.0112458	-0.0199139	-0.0172601	-0.0228234	-0.0156417	-0.0288308	0.00372582	-0.0142007	-0.019103	-0.00374432	0.0072843	0.00827874	-0.0075767	0.0160779	0.0285786	0.0198766	0.0174228	-0.00357783	0.0153155	0.0131874	0.00926912	0.00453329	0.00674276	-0.0085832	0.00775815	0.00216387	0.0102604	-0.00139039	0.0103075	0.0142828	-0.00122183	-0.004127	0.0112905	0.00466919	0.00359899	-0.00794506	0.0119917	0.0221057	0.00886355	0.0167068	-0.00261228
	352.78	0.00393384	-0.00504088	-0.0204151	-0.0157761	-0.0110365	-0.000677846	-0.00184453	-0.0121099	-0.0227646	-0.015294	-0.0199768	-0.0143292	-0.0279438	0.00110454	-0.0142835	-0.0178985	-0.00269291	0.00894425	0.00738402	-0.00577392	0.0160749	0.028702	0.0169314	0.0175596	-0.000824609	0.0135151	0.0138224	0.00993842	0.00604381	0.00685946	-0.00802653	0.007013	0.00420082	0.0106615	0.000781846	0.010785	0.014132	-0.0026065	-0.00300673	0.0133708	0.00529671	0.00272573	-0.0121536	0.00917432	0.0235691	0.0101631	0.0164081	-0.00265855
	352.79	0.00399096	-0.00610445	-0.0174865	-0.0129438	-0.00855883	-0.00184283	-0.00263941	-0.010585	-0.0224302	-0.0134722	-0.0186014	-0.0116169	-0.02737	0.0030194	-0.0134249	-0.0161388	-0.00168931	0.0124623	0.0102293	-0.00638351	0.0147693	0.0287774	0.0143481	0.0172381	-0.00226925	0.0121249	0.0149158	0.00966679	0.00680642	0.00801362	-0.00988245	0.0077396	0.00548985	0.0114244	0.00403978	0.00940471	0.0170935	-0.000975408	-0.00200695	0.0100227	0.00544173	0.000332552	-0.0094137	0.0129193	0.0225717	0.0140201	0.0174363	0.000359232
	352.8	0.00723313	-0.00779482	-0.0189485	-0.0112209	-0.00581533	0.00116647	-0.00188982	-0.00942149	-0.0196827	-0.0141109	-0.0190833	-0.00916953	-0.0281951	0.00522417	-0.0121799	-0.0168396	-0.0031944	0.0106246	0.0102522	-0.00503861	0.0182892	0.0293596	0.0183997	0.0208734	-0.0051855	0.0127856	0.0176499	0.0121455	0.00588019	0.00750311	-0.00920506	0.00829737	0.00557256	0.0114877	0.00319626	0.00701106	0.0189935	-0.00120205	-0.0040952	0.0142746	0.00592455	0.000255533	-0.0105821	0.0121528	0.0265203	0.0137997	0.0161243	0.00243611
	352.81	0.00799068	-0.00666192	-0.0194932	-0.0105109	-0.00324029	0.000267739	-0.00386611	-0.00772669	-0.019082	-0.0125294	-0.0197578	-0.00800041	-0.0264141	0.00477545	-0.0113445	-0.0129801	-0.00370987	0.0121168	0.0107339	-0.0048274	0.0200481	0.0318721	0.0190736	0.0212517	-0.00535125	0.0143872	0.0181403	0.0135868	0.00729421	0.00759579	-0.00640452	0.00731112	0.0101186	0.0101998	0.00293178	0.00734361	0.0163094	-0.00323817	-0.00586967	0.0127844	0.00454967	0.00401463	-0.00605662	0.0144744	0.0247269	0.0105153	0.0165735	0.0051403
	352.82	0.00546743	-0.00328479	-0.018976	-0.00601265	0.00112051	0.000165604	-0.00468394	-0.00981919	-0.0212311	-0.014856	-0.0181639	-0.00547976	-0.0216893	0.00396523	-0.012873	-0.011533	-0.00497281	0.0132474	0.0123259	-0.00350612	0.0228446	0.0287634	0.0215331	0.016612	-0.00213921	0.0127561	0.0169901	0.0129532	0.00757429	0.00911196	-0.00654734	0.00852041	0.0115041	0.0136166	0.00804747	0.00873766	0.0187884	-0.00134172	-0.00450758	0.013321	0.0049119	0.00335866	-0.0088654	0.011054	0.0277588	0.00990896	0.0165643	0.00463571
	352.83	0.00482641	-0.00528734	-0.0165041	-0.0073526	-0.00366213	-0.000877025	-0.00393318	-0.00669991	-0.0173482	-0.0144318	-0.0150738	-0.00551606	-0.0212343	0.00252812	-0.0133637	-0.0124739	-0.00666959	0.0176837	0.011771	-0.00206396	0.0234218	0.0285741	0.0236066	0.0197409	-0.00288379	0.00880892	0.0174323	0.0135742	0.00908481	0.0105558	-0.0044705	0.00987451	0.00886055	0.0133661	0.00727637	0.0106383	0.0186617	0.000385833	-0.0052926	0.0140265	0.00515353	0.00299224	-0.00624566	0.0128207	0.022998	0.0113292	0.0178338	0.00528921
	352.84	0.00276232	-0.00468376	-0.016758	-0.00668966	-0.00258167	0.000565781	-0.00728349	-0.00821236	-0.0144782	-0.016854	-0.0148543	-0.00552778	-0.0173772	0.0035523	-0.0100178	-0.0103022	-0.00725611	0.0158233	0.00960011	-0.00404747	0.0215383	0.0321005	0.0235329	0.0202885	-0.00442442	0.0095182	0.0158961	0.0144605	0.00888237	0.0135679	-0.00176633	0.0123626	0.00906386	0.0127296	0.00742208	0.00959545	0.0204892	0.00225813	-0.00605335	0.0115475	0.0037546	0.00462834	-0.00570066	0.0111857	0.0231832	0.0161995	0.0175351	0.00459166
	352.85	0.00320774	-0.00219784	-0.0181937	-0.00387909	-0.00258648	0.00109222	-0.00735223	-0.00921765	-0.0108115	-0.0181418	-0.0143689	-0.0042121	-0.0184896	0.00112681	-0.00780534	-0.0149338	-0.00743205	0.0177753	0.00878069	-0.00793671	0.0231533	0.0306088	0.0254136	0.018303	-0.00367296	0.00677752	0.0147461	0.0142128	0.00660507	0.0133712	-0.000919838	0.0121486	0.0075542	0.0115623	0.00218764	0.00925221	0.0190115	0.00289998	-0.00481148	0.0101059	-8.10596e-05	0.00633686	-0.00522792	0.0098885	0.023851	0.014797	0.0166092	0.00698228
	352.86	0.00165106	-0.000459347	-0.0165649	-0.0015024	-0.00210835	0.000219762	-0.00534573	-0.00667586	-0.00960519	-0.0152071	-0.012725	-0.00719046	-0.014511	0.00475742	-0.00822221	-0.0155118	-0.00620822	0.0204515	0.00735853	-0.00507033	0.0228385	0.0260051	0.0281388	0.020998	-0.00559941	0.00328903	0.0188797	0.0157023	0.00536519	0.0144532	-0.00267894	0.00790557	0.0102666	0.00983999	0.00194735	0.0100428	0.0200911	0.00428973	-0.00245967	0.0100397	-0.00314465	0.00406458	-0.00895304	0.013127	0.0181254	0.0102821	0.0134154	0.00700856
	352.87	-0.000291261	-0.00274945	-0.0172277	-0.00356454	-0.00669631	-0.00231698	-0.00770569	-0.00878994	-0.0086638	-0.0161803	-0.0097054	-0.00338889	-0.0100735	0.00269462	-0.0115579	-0.0136285	-0.00655216	0.0198709	0.00929034	-0.00524361	0.0220896	0.0252858	0.0272934	0.0206774	-0.00610231	0.00575981	0.0180192	0.0162749	0.00897469	0.0127366	-0.00207362	0.0102249	0.0100839	0.011809	-0.000922691	0.0104474	0.0169245	0.000926589	0.00141224	0.0112522	-0.00254103	0.00444623	-0.00505414	0.00702873	0.0173458	0.0119678	0.0122482	0.0073485
	352.88	-0.00440457	-0.00479781	-0.0183002	-0.00444409	-0.00780967	-0.0018375	-0.00724249	-0.00931116	-0.0141878	-0.0131241	-0.0117278	-0.00600445	-0.012584	0.00133188	-0.00934406	-0.0157257	-0.00786071	0.0182533	0.00654207	-0.00500649	0.020593	0.0271242	0.0271719	0.0213701	-0.0073289	0.00287466	0.0192095	0.0163408	0.00867574	0.0117439	-0.00154064	0.0105419	0.00850182	0.00970065	-0.00333432	0.0101522	0.0175215	0.00214743	0.00132758	0.0103176	-0.00555632	0.00292195	-0.00752447	0.00517667	0.019196	0.00887641	0.0150136	0.0106801
	352.89	-0.00287195	-0.00341975	-0.0181176	-0.00739811	-0.00354246	-0.00526605	-0.00593447	-0.0128235	-0.0121356	-0.0108635	-0.0132672	-0.00871607	-0.0115715	0.000500322	-0.0101938	-0.0174124	-0.00651492	0.0146335	0.00741317	-0.00235648	0.0224261	0.0290592	0.0263268	0.0206396	-0.00549135	0.00544214	0.0178666	0.0139941	0.00953485	0.0142495	-0.00337199	0.0109554	0.00853621	0.0090881	-0.00190986	0.00997756	0.0163815	0.000955633	-0.000445788	0.0116991	-0.00439774	0.00586106	-0.00678589	0.00387954	0.020226	0.00974176	0.0113855	0.0124194
	352.9	-0.00592294	-0.00686646	-0.0199372	-0.00593662	-0.00241125	-0.00673995	-0.00766597	-0.0126923	-0.0149806	-0.0107016	-0.0151439	-0.00667437	-0.00949715	-0.00201968	-0.0119116	-0.0172651	-0.0108384	0.010025	0.00403845	-0.00431434	0.023801	0.0289678	0.0260124	0.0202228	-0.0107709	0.00361873	0.0182367	0.0125883	0.00904289	0.0134498	-0.00450364	0.0107175	0.0077503	0.00994722	-0.00246374	0.0103095	0.0158929	-0.000694576	0.000676137	0.0113437	-0.00232234	0.00563968	-0.00541991	0.00424714	0.0202669	0.00867702	0.015116	0.0105398
	352.91	-0.00590952	-0.00679024	-0.020743	-0.00852795	-0.000266321	-0.00669346	-0.00855267	-0.0159142	-0.0128792	-0.00708905	-0.0148729	-0.00675533	-0.00744644	-0.00330884	-0.0116989	-0.0178895	-0.00818889	0.00874619	0.0063097	-0.00132606	0.0229324	0.0267535	0.0259877	0.0225806	-0.0134207	0.000733857	0.0174728	0.0144636	0.00818903	0.010503	-0.00522509	0.0101902	0.00754341	0.00868319	-0.00166654	0.0100383	0.0167795	-0.00031819	-0.00119346	0.00872048	-0.00220114	0.00365711	-0.0034024	0.00582108	0.0172439	0.00645421	0.0128631	0.0105903
	352.92	-0.0111552	-0.0098017	-0.0205109	-0.00930941	-0.00376652	-0.00891441	-0.013082	-0.0169159	-0.0153855	-0.00731218	-0.0170383	-0.0082593	-0.00857997	-0.00445285	-0.0160455	-0.0146051	-0.00650401	0.00722651	0.00134349	-0.00398307	0.0203993	0.0241776	0.0260355	0.0221881	-0.0117999	0.000623601	0.0132108	0.0118997	0.00866212	0.0084488	-0.00360625	0.00961469	0.00608195	0.0062852	-0.00487429	0.00872951	0.0157842	-0.00322299	-0.000746789	0.00568721	-0.00432365	0.00365294	-0.00292887	0.00679189	0.0168989	0.00719894	0.0130471	0.0105444
	352.93	-0.0125163	-0.0105689	-0.0220879	-0.00984921	-0.00410576	-0.0103388	-0.0123032	-0.0154803	-0.0121975	-0.00319214	-0.0161632	-0.00862888	-0.00814486	-0.00762307	-0.0164833	-0.0186547	-0.0126356	0.00568306	0.00441174	-0.0022971	0.0217749	0.0272715	0.0241774	0.0199139	-0.0109512	0.000127419	0.0133156	0.0143299	0.0113789	0.00924158	-0.00992491	0.00797767	0.00488587	0.00564839	-0.00414944	0.0116428	0.0147407	-0.00402881	-0.000396489	0.011436	-0.00425066	0.00352817	-0.0020692	0.00274445	0.0166988	0.00591707	0.0128208	0.00728961
	352.94	-0.0140458	-0.0141102	-0.0233508	-0.0114984	-0.0090527	-0.0143201	-0.0159391	-0.0158778	-0.0111321	-0.0057305	-0.0149982	-0.00709204	-0.00913276	-0.00888692	-0.0155695	-0.0165758	-0.0126146	0.00556342	0.00376496	-0.00191369	0.0233196	0.0252025	0.02396	0.0162163	-0.00974037	-0.00314319	0.0119246	0.0125139	0.0105251	0.0108064	-0.0112735	0.00730576	0.00267648	-0.00114064	-0.00453439	0.011685	0.0160615	-0.00693364	-0.00289295	0.0101158	-0.00386399	0.00374121	-0.00118529	0.00610381	0.0122767	0.00137816	0.0129807	0.00437265
	352.95	-0.0121731	-0.0172649	-0.0291007	-0.0116997	-0.0114418	-0.016974	-0.0165589	-0.0132349	-0.0115862	-0.007617	-0.0140499	-0.00871529	-0.0104098	-0.00498734	-0.0210245	-0.0191289	-0.0160914	0.00353817	0.00101962	-0.00167479	0.0222106	0.0224582	0.0240322	0.0131462	-0.00920502	-0.00043039	0.0128256	0.0131829	0.0078135	0.00795622	-0.0102577	0.00482443	0.00353111	0.00022497	-0.00619802	0.00736024	0.0133292	-0.00602652	-0.00444835	0.00850628	-0.00461124	0.00523298	0.000181263	-0.000139071	0.0119561	0.000747703	0.0102936	0.00382009
	352.96	-0.0148117	-0.0149667	-0.0312071	-0.0132998	-0.0147715	-0.0175044	-0.0176125	-0.0155857	-0.0134391	-0.00887577	-0.0192051	-0.0116409	-0.00941844	-0.00673292	-0.0240906	-0.0181591	-0.0173723	0.00325036	0.00329296	-0.00218354	0.0176277	0.0226817	0.0236702	0.0124887	-0.0133501	-0.00391795	0.00827415	0.0116322	0.00761105	0.00850785	-0.00916946	0.00596209	-2.93631e-05	-0.000363677	-0.00663119	0.00602709	0.0105968	-0.00627748	-0.00523157	0.00728282	-0.00444166	0.00325061	0.00251298	-0.00211158	0.0103087	0.00113056	0.0115632	0.00061366
	352.97	-0.0187286	-0.014019	-0.032324	-0.012873	-0.0149402	-0.0170452	-0.0204752	-0.0176946	-0.0149538	-0.00878303	-0.0197758	-0.0118157	-0.0107187	-0.0103841	-0.0220897	-0.0167306	-0.0168432	0.00281816	-0.00287748	-0.00290918	0.0180391	0.0232431	0.0225363	0.00975655	-0.00934033	-0.00581308	0.00685915	0.010371	0.00832539	0.00758781	-0.00907036	0.00640015	-0.00233528	0.00259421	-0.00450697	0.00672049	0.00989101	-0.00575641	-0.0045912	0.00364681	-0.00600914	0.00204032	0.00286645	-0.00106828	0.0067312	-0.000513195	0.00943108	0.00109857
	352.98	-0.0199671	-0.016931	-0.0368904	-0.0135556	-0.0194994	-0.0191429	-0.019984	-0.0151708	-0.0132592	-0.0124535	-0.0204185	-0.0124484	-0.00934049	-0.0134317	-0.0215118	-0.0183416	-0.0189435	-0.00094311	-0.00229214	-0.00196985	0.0168826	0.0185693	0.0205339	0.00721749	-0.0130268	-0.00572976	0.00464802	0.00681777	0.00814707	0.00787412	-0.0117699	0.0060421	-0.00133591	0.00316356	-0.0062912	0.00367425	0.0058558	-0.0062004	-0.00718362	0.0052463	-0.00407829	0.00244652	0.00391971	-0.00231695	0.00264716	-0.0023017	0.0092773	0.000980348
	352.99	-0.0202884	-0.0190223	-0.0347976	-0.0161196	-0.0208012	-0.0235805	-0.0225081	-0.0195466	-0.0144111	-0.0140487	-0.0218328	-0.0176647	-0.0144759	-0.0148142	-0.0245042	-0.0181187	-0.021357	-0.0024844	-0.00414314	-0.00479396	0.0160399	0.0229913	0.0164568	0.00260368	-0.0137214	-0.00747994	-0.00260546	0.00468799	0.00463931	0.00292506	-0.0133354	0.00438127	-0.00581321	-0.00227456	-0.00918522	-0.00055424	0.00442623	-0.00855038	-0.00772516	0.00279265	-0.00608	0.00345592	0.00272933	-0.00281768	0.00210976	-0.00372831	0.00753119	6.59783e-05
	353	-0.0200062	-0.0205822	-0.0353823	-0.0187073	-0.0197382	-0.0236749	-0.0220402	-0.0187347	-0.0157072	-0.0173323	-0.0249354	-0.0160769	-0.0164022	-0.0180057	-0.0229362	-0.0201392	-0.0208026	-0.00636558	-0.00565596	-0.0044814	0.0168622	0.0206823	0.0178081	0.00172954	-0.0146332	-0.00401876	-0.00382734	0.00600824	0.00443686	0.000895324	-0.0161554	0.00342017	-0.00433133	-0.00192241	-0.00824315	0.00071799	0.00142844	-0.0057856	-0.00841133	0.00195556	-0.00757503	-0.00212111	0.0035898	-0.00220858	-0.00190174	-0.00387622	0.00701553	-0.00241658
	353.01	-0.0243799	-0.0184745	-0.0355082	-0.0188097	-0.0203636	-0.0276773	-0.0230919	-0.0220238	-0.0177025	-0.0169965	-0.0239844	-0.0185902	-0.0205235	-0.0173126	-0.0251555	-0.0213148	-0.0208267	-0.0125384	-0.00412844	-0.000453144	0.0159958	0.01847	0.0168435	-0.0010022	-0.0113709	-0.00728871	-0.00849924	0.00194832	0.000374202	0.000578585	-0.0154289	0.00260388	-0.0028012	-0.00391053	-0.00539509	-0.0042103	-0.00320994	-0.00861813	-0.00774628	-0.00141471	-0.0105176	-0.000629103	-0.000254239	-0.00372257	-0.00574428	-0.00696753	0.0044009	-0.00318615
	353.02	-0.0262442	-0.0212157	-0.0355131	-0.0191046	-0.021061	-0.0302317	-0.0252047	-0.0246127	-0.018491	-0.0193383	-0.0192451	-0.0204033	-0.0219422	-0.0190316	-0.0283395	-0.0197639	-0.0211399	-0.0130412	-0.00921111	-0.000815613	0.0136339	0.0175366	0.0211385	-0.00467476	-0.00909777	-0.00855608	-0.0109515	0.000880032	-0.00031078	-0.000268895	-0.0122896	0.00041244	-0.0026704	-0.00621233	-0.0053698	-0.00438577	-0.00227515	-0.00677017	-0.00746712	-0.00350621	-0.0102273	-0.00417945	-0.00214394	-0.00624984	-0.0055094	-0.0088284	0.00241356	-0.00253224
	353.03	-0.0257678	-0.0235704	-0.0362895	-0.0193027	-0.0190559	-0.0325686	-0.0259419	-0.0271288	-0.0247315	-0.0212695	-0.0215743	-0.0225296	-0.0218888	-0.0218842	-0.0287725	-0.0220003	-0.0279667	-0.0140503	-0.0111811	-0.00194987	0.00943857	0.0128638	0.02056	-0.00680313	-0.0134592	-0.00866531	-0.0115701	0.00157294	0.000331182	0.000114101	-0.0156403	0.000609558	-0.00492811	-0.00870717	-0.00602002	-0.00644316	-0.00454916	-0.00651456	-0.00764621	-0.0025577	-0.0106365	-0.0037248	0.000743483	-0.00653334	-0.00857974	-0.0118956	0.00037798	-0.00303638
	353.04	-0.0260148	-0.023319	-0.0372827	-0.0227333	-0.0222374	-0.029742	-0.026727	-0.0300062	-0.0252296	-0.0233932	-0.0255678	-0.0273335	-0.0244406	-0.0260634	-0.0313283	-0.0220651	-0.0299437	-0.0161688	-0.01151	0.00123473	0.00833164	0.00908382	0.018703	-0.00577086	-0.00802533	-0.0090157	-0.013202	0.00130078	-0.00177725	-0.000733306	-0.0158545	-0.00237794	-0.00281898	-0.00915131	-0.0055363	-0.00760795	-0.00650954	-0.00843033	-0.00864547	-0.00399761	-0.0113112	-0.00220855	0.00266597	-0.00809552	-0.0100094	-0.0119228	-0.000909678	-0.00163452
	353.05	-0.028071	-0.0241286	-0.0360558	-0.0242334	-0.0238745	-0.0317161	-0.0265467	-0.0287816	-0.028574	-0.0266022	-0.0266175	-0.0229931	-0.0278122	-0.0299285	-0.0319775	-0.0230946	-0.0301349	-0.0195656	-0.0130208	0.00104191	0.00698368	0.00721005	0.0185349	-0.00830916	-0.00840575	-0.0090041	-0.0157989	-0.000225974	-0.00193146	-0.00271461	-0.0175404	-0.00220484	-0.00244694	-0.0081479	-0.00630714	-0.00964135	-0.0108584	-0.00885027	-0.00771448	-0.00548569	-0.0128784	-0.00428708	0.000390592	-0.00910276	-0.0122352	-0.0162204	-0.00142529	-0.00247638
	353.06	-0.0290169	-0.0278811	-0.0385922	-0.026867	-0.0245943	-0.0332555	-0.0252803	-0.0297761	-0.0292882	-0.0229589	-0.0283904	-0.0260107	-0.0305079	-0.0276169	-0.0325057	-0.0258366	-0.0319422	-0.020646	-0.0137349	0.000680462	0.00363346	0.0051676	0.0152788	-0.00908613	-0.00900321	-0.00971619	-0.0150422	-0.00476853	-0.00437766	-0.00129408	-0.0131223	-0.000825373	-0.00458405	-0.00929176	-0.00461708	-0.00902092	-0.0134943	-0.00866708	-0.00721763	-0.00629815	-0.0128292	-0.0036393	-0.00128151	-0.0102306	-0.0139059	-0.0186121	-0.00519793	-0.00218429
	353.07	-0.0315307	-0.0306923	-0.0386914	-0.0267981	-0.0249036	-0.028787	-0.0283079	-0.0287436	-0.0318114	-0.0251295	-0.0292221	-0.0271702	-0.0376665	-0.0308056	-0.0318271	-0.0267447	-0.0283447	-0.0244764	-0.0134353	0.000439898	0.00148978	0.00305296	0.0148214	-0.0125893	-0.00803235	-0.0080397	-0.0130308	-0.00624707	-0.00378395	-0.00645998	-0.0142773	-0.000362651	-0.00254731	-0.00898808	-0.00719736	-0.00738725	-0.0132351	-0.00882166	-0.0102672	-0.00797907	-0.0163025	-0.00455969	-0.000130727	-0.00576115	-0.0136224	-0.0157201	-0.00749886	-0.00305024
	353.08	-0.030401	-0.0306801	-0.0410097	-0.031554	-0.0278181	-0.0259587	-0.0278369	-0.0315465	-0.0338999	-0.0279753	-0.0309941	-0.0268093	-0.0381176	-0.0313642	-0.0299418	-0.0286898	-0.0295479	-0.0228781	-0.0124839	0.0014059	0.000166617	-5.06554e-05	0.0141952	-0.0118702	-0.00662713	-0.00872748	-0.0121776	-0.00719485	-0.00193568	-0.00187883	-0.0121511	-0.00154046	-0.00384001	-0.00955297	-0.00857131	-0.0112062	-0.0130724	-0.0107857	-0.00969769	-0.0073679	-0.0159396	-0.00579368	-0.000644541	-0.00884318	-0.0148346	-0.0134794	-0.00830395	-0.0022032
	353.09	-0.0342892	-0.033056	-0.0402154	-0.0344036	-0.0238079	-0.0277863	-0.0296092	-0.0321053	-0.0347091	-0.0317856	-0.0298706	-0.0282574	-0.0378685	-0.030692	-0.0353662	-0.0329508	-0.0324878	-0.0256703	-0.0133657	-0.0034664	-0.00043253	-0.00259917	0.0104326	-0.0125021	-0.00650049	-0.011104	-0.010697	-0.0101693	-0.00336858	-0.000216924	-0.0125823	-0.00100525	-0.00252708	-0.0152568	-0.00929385	-0.0098863	-0.0128614	-0.00983053	-0.00845251	-0.010448	-0.0173379	-0.00717239	-0.00178552	-0.00946432	-0.0190867	-0.0161847	-0.0115458	0.000622219
	353.1	-0.0348959	-0.0370961	-0.04123	-0.0314383	-0.0259737	-0.029131	-0.0293063	-0.0303956	-0.0334431	-0.0368018	-0.0306526	-0.0297292	-0.0365575	-0.0311051	-0.0346138	-0.0324343	-0.0327492	-0.0300305	-0.0148019	-0.00522615	-0.00038004	-0.0047856	0.0081178	-0.0115415	-0.00620486	-0.0131427	-0.0136314	-0.0102003	-0.00311264	-0.00246344	-0.0111557	-0.00300325	-0.0034579	-0.0131196	-0.00745898	-0.00822871	-0.0145323	-0.0105883	-0.00665229	-0.0104398	-0.0183742	-0.00654858	-0.0025645	-0.00620109	-0.0170417	-0.0171287	-0.0109033	-0.00231852
	353.11	-0.0389522	-0.0402672	-0.0403142	-0.0324776	-0.0261366	-0.0338047	-0.0307883	-0.0289991	-0.0345409	-0.0333251	-0.0324233	-0.0313452	-0.0365007	-0.0324828	-0.0365872	-0.0340165	-0.0312972	-0.0307471	-0.013608	-0.00573109	-0.0023298	-0.00752673	0.0103388	-0.0129935	-0.00757385	-0.0121172	-0.0153837	-0.0117513	-0.00387001	-0.00135636	-0.0117074	-0.00377075	-0.00506426	-0.0126954	-0.00813324	-0.010938	-0.0159861	-0.010381	-0.00726456	-0.0112759	-0.0172633	-0.00573172	-0.0027402	-0.00448193	-0.0173368	-0.0172766	-0.00958523	0.0002898
	353.12	-0.0380382	-0.039264	-0.0386017	-0.031128	-0.0258888	-0.033146	-0.0314738	-0.02835	-0.0348903	-0.0308854	-0.0317086	-0.0326231	-0.0372878	-0.0326779	-0.0349171	-0.034971	-0.0324986	-0.0307397	-0.0134029	-0.00642878	-0.00155307	-0.00908548	0.0115948	-0.0140111	-0.00988365	-0.00990946	-0.0145302	-0.0142432	-0.00597845	-0.00123843	-0.0123555	-0.00345252	-0.00360659	-0.0142737	-0.0124264	-0.00932883	-0.0188633	-0.0129966	-0.00944489	-0.0140662	-0.0175518	-0.00479419	-0.0017336	-0.00626105	-0.0184281	-0.0124545	-0.0105592	0.000509643
	353.13	-0.0387643	-0.038598	-0.0402183	-0.0345791	-0.0262921	-0.0349478	-0.0315316	-0.0302336	-0.0376278	-0.032402	-0.0357222	-0.0324288	-0.0417175	-0.0316905	-0.0367449	-0.0361664	-0.0346888	-0.0356536	-0.0141865	-0.00599228	-0.00260971	-0.0106199	0.0113551	-0.0121575	-0.00922583	-0.012358	-0.0131942	-0.0161079	-0.00521586	0.000351243	-0.00759933	-0.00648778	-0.00564724	-0.0127881	-0.0130524	-0.011411	-0.0153953	-0.0108834	-0.00979149	-0.0128756	-0.019722	-0.00289158	-0.00263287	-0.00705098	-0.0182888	-0.0134709	-0.0137045	0.00179106
	353.14	-0.038525	-0.039162	-0.0433784	-0.0363893	-0.0278772	-0.0336368	-0.0297071	-0.0310069	-0.0392308	-0.0343765	-0.03491	-0.0283739	-0.0430828	-0.0357209	-0.0377036	-0.0356002	-0.0336697	-0.0398675	-0.0125811	-0.00459047	-0.00086748	-0.0123954	0.0111397	-0.0131267	-0.00755459	-0.0109703	-0.0135229	-0.0160667	-0.00488755	0.000710512	-0.00619666	-0.00467361	-0.00865295	-0.0173822	-0.0106867	-0.0112254	-0.0163907	-0.0100247	-0.0101862	-0.0154969	-0.0182491	-0.00320854	-0.00386978	-0.0068517	-0.0181495	-0.0099274	-0.0163913	-0.00276605
	353.15	-0.0396606	-0.041173	-0.0428469	-0.0321675	-0.032357	-0.0394668	-0.0304397	-0.0331308	-0.0388068	-0.0369296	-0.0353761	-0.0300847	-0.0425658	-0.0338882	-0.0374314	-0.0358299	-0.0351111	-0.0431884	-0.0101792	-0.0057458	-0.00653178	-0.0165351	0.00942848	-0.0151331	-0.00725846	-0.0107648	-0.0166743	-0.0179796	-0.0052589	0.00326531	-0.00556599	-0.00720211	-0.00989745	-0.0193708	-0.0140148	-0.0121979	-0.0157937	-0.00943149	-0.00739612	-0.01696	-0.0210225	-0.00113696	0.00116624	-0.00457754	-0.0152114	-0.0129704	-0.0142771	0.000807406
	353.16	-0.0407233	-0.0390339	-0.044631	-0.0326499	-0.0322282	-0.0416775	-0.0341394	-0.0359055	-0.041205	-0.0355979	-0.033405	-0.0303233	-0.040842	-0.0353605	-0.0377861	-0.0412222	-0.0360213	-0.0420456	-0.0125539	-0.00410222	-0.00563352	-0.0157287	0.00458097	-0.0134722	-0.00901295	-0.0094976	-0.0163515	-0.0158635	-0.00449631	0.0046862	-0.00749265	-0.00331298	-0.00774015	-0.0179093	-0.0134103	-0.0129533	-0.0153415	-0.0065704	-0.00904513	-0.0149005	-0.0205146	-0.002057	-0.000311707	-0.00541564	-0.0167125	-0.0122497	-0.0133209	0.00331933
	353.17	-0.0411826	-0.0381971	-0.0414205	-0.0334214	-0.0316889	-0.0432363	-0.0338578	-0.0365084	-0.0439647	-0.0339522	-0.0324226	-0.0304409	-0.0418924	-0.0388589	-0.0392259	-0.0470725	-0.0345907	-0.0443766	-0.0130946	-0.00204825	-0.0070994	-0.017576	0.00533085	-0.0119078	-0.0102607	-0.0063002	-0.0144846	-0.0147125	-0.00368548	0.00243995	-0.00946753	-0.0029221	-0.0106011	-0.0175336	-0.0131436	-0.0130091	-0.0160715	-0.00465024	-0.00772646	-0.0149883	-0.0213096	0.000762575	9.23046e-05	-0.00396173	-0.0153908	-0.015341	-0.0129678	0.00206758
	353.18	-0.0421722	-0.036829	-0.0408635	-0.0333481	-0.0305702	-0.0421166	-0.0335035	-0.0360975	-0.0426224	-0.0368417	-0.0375437	-0.0284108	-0.0399506	-0.0403303	-0.0360572	-0.0429101	-0.0382263	-0.0454768	-0.0143345	-0.00515704	-0.00608004	-0.0198814	0.00417485	-0.01126	-0.0120391	-0.00539471	-0.01421	-0.0165049	-0.00275401	0.0044882	-0.00864371	-0.000239165	-0.00940889	-0.016796	-0.0159167	-0.0104835	-0.016705	-0.00581826	-0.00590101	-0.0127357	-0.0172069	0.00254476	-0.000179105	-0.00547532	-0.0115115	-0.0110978	-0.0178984	-0.000438719
	353.19	-0.0469493	-0.0389829	-0.0405473	-0.0318751	-0.0317189	-0.0430955	-0.0347894	-0.0329839	-0.0453087	-0.0366667	-0.0373807	-0.0283586	-0.0384186	-0.043635	-0.036314	-0.0420526	-0.0383631	-0.0471074	-0.0177936	-0.00686625	-0.00889654	-0.0208839	0.00079933	-0.0124216	-0.0111394	-0.00369296	-0.0111125	-0.0124829	-0.00302885	0.00108395	-0.00490057	-0.00129575	-0.0111359	-0.016951	-0.017001	-0.0084405	-0.019148	-0.00698629	-0.00422018	-0.0130162	-0.0190392	3.24994e-05	-0.0037557	-0.00592734	-0.010648	-0.0119936	-0.0200545	0.00202502
	353.2	-0.0456462	-0.0396404	-0.0432465	-0.0314874	-0.0318297	-0.0464143	-0.0343619	-0.0335128	-0.0497075	-0.0363224	-0.0407638	-0.0300913	-0.0364036	-0.0450332	-0.0381385	-0.0440657	-0.038041	-0.0510779	-0.0192739	-0.00843045	-0.00910718	-0.0194977	0.0010911	-0.00745499	-0.0133036	-0.00662335	-0.0120924	-0.0128761	-0.00192851	0.00303577	-0.00591026	0.00191806	-0.00895455	-0.0156827	-0.0163482	-0.00591501	-0.0171758	-0.00764769	-0.00268396	-0.0110288	-0.0182176	0.00345534	-0.00274819	-0.00724787	-0.0102911	-0.00958403	-0.019629	0.00137648
	353.21	-0.0477928	-0.041721	-0.0400584	-0.0341633	-0.033243	-0.0458482	-0.0363708	-0.0350787	-0.0466026	-0.0396449	-0.0416133	-0.0326197	-0.0339297	-0.0465035	-0.0358851	-0.042725	-0.0386836	-0.0477136	-0.0203196	-0.0130826	-0.0104756	-0.0190763	-0.00151218	-0.00808558	-0.0152747	-0.00933652	-0.0143509	-0.0129556	-0.00350617	0.00723137	-0.00641326	0.0039015	-0.0060735	-0.013763	-0.0131863	-0.00418577	-0.013153	-0.00765768	-0.0038015	-0.00923436	-0.0175407	0.00429672	-0.00244022	-0.00487707	-0.00976514	-0.0123375	-0.0200479	0.0017654
	353.22	-0.0527617	-0.0415572	-0.0396927	-0.0357531	-0.0332083	-0.0480563	-0.0395132	-0.0336042	-0.0496252	-0.0379486	-0.0426311	-0.0341102	-0.0337957	-0.0484317	-0.0370332	-0.0390919	-0.0403149	-0.0496809	-0.02619	-0.014405	-0.0128331	-0.0181481	-0.00343983	-0.0103808	-0.012517	-0.0074656	-0.0155478	-0.0120701	-0.00223694	0.00780807	-0.00915995	0.00385837	-0.00377149	-0.0136769	-0.0154286	-0.000261092	-0.0131109	-0.00660613	-0.00530492	-0.010721	-0.0141134	4.74858e-05	-0.00587172	-0.00578741	-0.010928	-0.00954192	-0.0212389	-0.00040304
	353.23	-0.0570548	-0.0443123	-0.041329	-0.0321072	-0.034114	-0.0461383	-0.0428965	-0.033432	-0.0486907	-0.0399915	-0.0425628	-0.0359381	-0.0361222	-0.0477057	-0.0402797	-0.0395598	-0.0445755	-0.051865	-0.0259562	-0.016089	-0.0115713	-0.0189568	-0.00256873	-0.00908105	-0.0140778	-0.00696979	-0.01508	-0.0108951	-0.00135373	0.00399382	-0.0111828	0.00642094	-0.00332721	-0.0163895	-0.0159097	-0.00142713	-0.0111147	-0.00548222	-0.00444383	-0.0105911	-0.0154631	0.0039771	-0.00515338	-0.00667361	-0.0111739	-0.0100758	-0.0211512	-0.00331938
	353.24	-0.0591278	-0.0454263	-0.040697	-0.0328518	-0.0352365	-0.0458364	-0.0442528	-0.0336694	-0.0468389	-0.0392112	-0.0437004	-0.0330367	-0.036132	-0.0487646	-0.0396897	-0.0413303	-0.0484497	-0.0528424	-0.0245638	-0.017218	-0.0132769	-0.0194999	-0.00333813	-0.0100973	-0.0141667	-0.00698053	-0.012875	-0.0151243	-0.00107368	0.00495661	-0.010793	0.00620904	-0.00722567	-0.0131671	-0.0170181	-0.000518367	-0.0101317	-0.00440656	-0.000566815	-0.010075	-0.0124459	0.00194756	-0.00708881	-0.00980352	-0.0111062	-0.0118642	-0.0225834	-0.00500525
	353.25	-0.0591015	-0.0425108	-0.0419706	-0.0333065	-0.0339218	-0.0492013	-0.0442094	-0.0371874	-0.0547095	-0.0399503	-0.0426178	-0.0373245	-0.0337047	-0.0500402	-0.0424045	-0.040929	-0.0482461	-0.0536988	-0.0264763	-0.0204697	-0.0140172	-0.0226725	-0.00273223	-0.0124887	-0.0106608	-0.00590549	-0.0125278	-0.0141665	-0.0023377	0.00452011	-0.0124298	0.00295729	-0.00875976	-0.00842475	-0.0168236	0.0013795	-0.00897993	-0.00253476	-0.00641255	-0.00910051	-0.00995949	0.000111075	-0.0083486	-0.00666058	-0.0174801	-0.00841717	-0.022568	-0.00591907
	353.26	-0.059099	-0.0435997	-0.0437021	-0.0377416	-0.0339819	-0.052059	-0.0430558	-0.0378581	-0.0570547	-0.0391449	-0.0436821	-0.0388133	-0.0359334	-0.0530284	-0.0450706	-0.0427952	-0.0468357	-0.0528178	-0.0271821	-0.0230457	-0.0165426	-0.0259415	-0.00386332	-0.00964457	-0.0143202	-0.00799091	-0.011143	-0.0148734	-0.00326396	0.00369763	-0.0103993	0.00634031	-0.00481719	-0.0103171	-0.0165085	0.00141958	-0.0121708	-0.00186928	-0.0043206	-0.0116242	-0.011092	0.00271386	-0.0109593	-0.00701593	-0.0154579	-0.00784119	-0.019175	-0.00487863
	353.27	-0.0602058	-0.0449535	-0.0451919	-0.0435275	-0.035634	-0.0507184	-0.0452071	-0.0384317	-0.058362	-0.0395213	-0.0452767	-0.0390229	-0.0350252	-0.0547134	-0.0446481	-0.0461086	-0.0480064	-0.0531427	-0.0291903	-0.0243427	-0.0176684	-0.0258326	-0.00593524	-0.00955072	-0.0139987	-0.00679505	-0.00804528	-0.0127817	-0.00254964	0.00680776	-0.0121083	0.00282328	-0.00545862	-0.0112686	-0.0175203	0.00382397	-0.0125149	-0.00265139	-0.00109458	-0.00934672	-0.00957053	0.00386911	-0.0119776	-0.00737125	-0.0152451	-0.0099191	-0.0201729	-0.00586478
	353.28	-0.0605403	-0.0492261	-0.0478393	-0.0418096	-0.0349936	-0.0490636	-0.0487573	-0.0396321	-0.059524	-0.0422616	-0.0481978	-0.0397628	-0.0395449	-0.0571942	-0.0439839	-0.0458751	-0.0491284	-0.0533466	-0.0287854	-0.026508	-0.0175636	-0.0238416	-0.0030853	-0.00607909	-0.0158967	-0.00900091	-0.00921785	-0.0105452	-0.00446508	0.00292132	-0.013938	0.00386616	-0.00315666	-0.00995232	-0.015444	0.00707272	-0.0082749	-0.00270972	-0.00295907	-0.0120874	-0.0103893	0.00128482	-0.0118619	-0.0102357	-0.0192062	-0.0109355	-0.0159836	-0.0061995
	353.29	-0.0589684	-0.0532328	-0.0480255	-0.0433725	-0.0362587	-0.0487354	-0.0479886	-0.0429069	-0.0575251	-0.0442294	-0.051215	-0.0402851	-0.0428097	-0.055742	-0.0446943	-0.0467028	-0.0497674	-0.0526816	-0.0319508	-0.0276357	-0.0202572	-0.024239	-0.00913786	-0.00726372	-0.0179153	-0.00881817	-0.00887042	-0.0117106	-0.00280983	0.00398079	-0.0106528	0.00153142	-0.00179562	-0.00866014	-0.0111239	0.00694372	-0.00591678	-0.00305758	-0.00241079	-0.0133804	-0.00744438	-0.000117238	-0.0079582	-0.00656187	-0.0216713	-0.0096598	-0.0090681	-0.0042422
	353.3	-0.0610391	-0.0507249	-0.0505997	-0.0456347	-0.0356175	-0.0507712	-0.0489565	-0.0463018	-0.0573109	-0.0401652	-0.0510711	-0.0397213	-0.0452296	-0.0582702	-0.0441739	-0.0460826	-0.0478727	-0.0544772	-0.0362257	-0.0300176	-0.0192351	-0.0210413	-0.0111854	-0.00707304	-0.0150602	-0.00764616	-0.00639985	-0.0106805	-0.00158886	0.00243467	-0.00917702	0.00247791	-0.00453606	-0.00994951	-0.013728	0.00739368	-0.00290726	-0.00654186	-0.00449214	-0.0133946	-0.0100002	-0.00262907	-0.00885552	-0.00633809	-0.0164882	-0.0141503	-0.00975234	-0.00677237
	353.31	-0.0625546	-0.0472274	-0.0512433	-0.0438674	-0.0378951	-0.0509005	-0.0492485	-0.0488276	-0.0592436	-0.044207	-0.0534601	-0.0394707	-0.0418346	-0.0565759	-0.0430499	-0.0513247	-0.0500791	-0.054873	-0.0342031	-0.031965	-0.0216146	-0.0250813	-0.0112785	-0.00492802	-0.0148348	-0.00630517	-0.00537681	-0.00899896	-0.0035043	0.00245679	-0.00936594	0.00262828	-0.00344043	-0.0097672	-0.0159944	0.00521382	-0.00342018	-0.00488726	-0.00196523	-0.0120577	-0.00905769	-0.00424818	-0.00676107	-0.00633143	-0.0177951	-0.0146841	-0.00676938	-0.00906125
	353.32	-0.0635872	-0.0464557	-0.0490155	-0.0444159	-0.0394244	-0.0516808	-0.0467174	-0.0503637	-0.0605485	-0.0441468	-0.0553661	-0.0396781	-0.0425166	-0.0583072	-0.0434936	-0.0499799	-0.0512476	-0.0566678	-0.0335794	-0.0328748	-0.0203991	-0.0217627	-0.0151836	-0.00256576	-0.0159363	-0.00563963	-0.00553593	-0.00758287	-0.00211444	-0.000802228	-0.0107129	0.00345425	-0.00232068	-0.00951255	-0.0170061	0.00795565	-0.00306456	-0.00648972	-0.00462533	-0.0145568	-0.00915259	-0.00552949	-0.00555918	-0.00733804	-0.0174613	-0.00969304	-0.00887705	-0.009227
	353.33	-0.0660911	-0.047903	-0.0554004	-0.0460013	-0.0406156	-0.0481904	-0.0500485	-0.0505965	-0.0633487	-0.0422768	-0.0545454	-0.0429249	-0.0443803	-0.0566121	-0.0423686	-0.0548835	-0.0515953	-0.0554948	-0.0370327	-0.0361004	-0.022561	-0.0246684	-0.0153007	-0.00681399	-0.0157107	-0.00827928	-0.00721496	-0.00650457	-0.00205153	-7.99613e-06	-0.0108052	-0.0017513	-0.0047475	-0.00650754	-0.0194654	0.0133513	-0.000778848	-0.006717	-0.00424538	-0.01252	-0.00697959	-0.0040845	-0.0019928	-0.00474982	-0.0166449	-0.012736	-0.00681087	-0.00915147
	353.34	-0.0633593	-0.0466237	-0.0569354	-0.0494682	-0.040793	-0.0556287	-0.0498327	-0.054882	-0.0626261	-0.0433738	-0.0578257	-0.0432038	-0.0458575	-0.0572569	-0.044645	-0.0522352	-0.0518702	-0.0555277	-0.03981	-0.0379264	-0.0242884	-0.0252577	-0.0147904	-0.00922851	-0.0142545	-0.00809608	-0.00505787	-0.00156609	-0.00167498	0.00336778	-0.00860547	-5.66884e-05	-0.005582	-0.00393683	-0.0201394	0.0161895	-0.00244984	-0.00745094	-0.00663981	-0.0156462	-0.00876328	-0.00456957	0.000946414	-0.00452595	-0.0152736	-0.0101092	-0.00920803	-0.00760421
	353.35	-0.063498	-0.0506033	-0.0569983	-0.0496777	-0.044227	-0.0529094	-0.0541522	-0.0546071	-0.0606483	-0.0424197	-0.0602128	-0.0403699	-0.0462246	-0.0603622	-0.0426746	-0.0513718	-0.0492737	-0.0547399	-0.0418148	-0.0392938	-0.0227827	-0.0241098	-0.014859	-0.00539423	-0.0147525	-0.00774389	-0.00647144	-0.00432391	-0.00511038	1.23694e-05	-0.00749139	0.000721183	-0.00726092	-0.00430955	-0.0170738	0.0162772	-0.00337293	-0.00963246	-0.00473964	-0.0147191	-0.00441886	-0.00683994	0.00378923	-0.00413317	-0.0153738	-0.012742	-0.00924081	-0.00574329
	353.36	-0.0649393	-0.0499985	-0.059787	-0.0492595	-0.0467438	-0.0554492	-0.0582784	-0.0567685	-0.0607209	-0.0410791	-0.0603316	-0.0419748	-0.0498241	-0.0569047	-0.0459875	-0.0533309	-0.0493789	-0.0551339	-0.0448808	-0.0416983	-0.0246786	-0.0237338	-0.0165682	-0.00112556	-0.0111007	-0.00425519	-0.00508632	0.00206211	-0.0081115	-0.00201606	-0.00468843	-0.000406866	-0.00638246	-0.00429629	-0.0144666	0.0140247	0.000167341	-0.00957026	-0.00865375	-0.0111862	-0.00511682	-0.00800046	-0.000195564	-0.0033061	-0.017959	-0.0123349	-0.0081879	-0.00653624
	353.37	-0.0650049	-0.0492967	-0.0582326	-0.0472727	-0.0487777	-0.0522948	-0.0584715	-0.0566132	-0.0589111	-0.0405824	-0.0593885	-0.0419869	-0.0495629	-0.0580791	-0.0456086	-0.0530459	-0.0500385	-0.0562032	-0.0414805	-0.0401459	-0.0268878	-0.0223683	-0.0160335	-0.00409466	-0.00993371	-0.00424059	-0.00459383	0.00371936	-0.0101958	-0.00230737	-0.00690368	-0.000135539	-0.00994324	-0.00365577	-0.0104359	0.0131714	0.000884833	-0.00793986	-0.0109754	-0.0159769	-0.00335386	-0.00192307	0.00170656	-0.00231012	-0.017287	-0.0101183	-0.00887207	-0.00691902
	353.38	-0.0637673	-0.0472675	-0.0557609	-0.0443204	-0.0477712	-0.0523729	-0.058616	-0.0559025	-0.0584277	-0.0389514	-0.0613883	-0.0418779	-0.0515692	-0.0567922	-0.0468457	-0.0516266	-0.0496844	-0.0555108	-0.0395033	-0.0395341	-0.0272391	-0.0244286	-0.0182973	-0.00303457	-0.00912856	-0.00400875	-0.00373942	0.00272269	-0.00895074	-0.000403146	-0.00366636	0.000159969	-0.00930607	-0.00287053	-0.0119542	0.0133072	0.00251912	-0.00551331	-0.0118011	-0.0163041	-0.00113249	-0.00301113	0.00397069	-0.0029547	-0.0157947	-0.0073709	-0.00798802	-0.00831508
	353.39	-0.0638081	-0.0493875	-0.0554843	-0.0446248	-0.0505039	-0.0537051	-0.0574332	-0.0581589	-0.0596569	-0.0356311	-0.0603477	-0.0442052	-0.0522482	-0.0539849	-0.0496505	-0.0512925	-0.0486784	-0.05518	-0.041024	-0.0395977	-0.0252259	-0.0250412	-0.0215262	-0.00564156	-0.00945725	-0.0057793	-0.00413953	0.00216028	-0.00604093	-0.00146642	0.000125914	-0.000316509	-0.00900666	-0.00490809	-0.00751339	0.0126709	0.00673491	-0.00499274	-0.00963495	-0.0159074	-0.00559406	-0.00255508	0.00358105	-0.0029961	-0.0143746	-0.0039721	-0.00640431	-0.00939748
	353.4	-0.0640656	-0.0495769	-0.0552073	-0.0455078	-0.0501722	-0.0544578	-0.0573357	-0.0596909	-0.0608856	-0.0364118	-0.0630221	-0.0487035	-0.0536746	-0.0567263	-0.0455547	-0.0481354	-0.0489024	-0.0549936	-0.0423994	-0.0437142	-0.028882	-0.0257259	-0.0189887	-0.00332669	-0.00932743	-0.00446159	-0.00355043	0.00319018	-0.00276923	-0.00204713	0.000709437	-0.000768808	-0.00967232	-0.00513621	-0.0059918	0.00788476	0.00853807	-0.00645054	-0.00725155	-0.015776	-0.00436181	0.00151995	0.00516988	-0.000431844	-0.0147881	-0.00662899	-0.00819825	-0.0117344
	353.41	-0.0623927	-0.0483665	-0.0557742	-0.0423131	-0.0513117	-0.0552101	-0.0620148	-0.061343	-0.0624274	-0.0365406	-0.0639348	-0.048376	-0.0548352	-0.0581162	-0.0465009	-0.053398	-0.048933	-0.0546138	-0.0414101	-0.0413404	-0.0305113	-0.0228156	-0.0195634	-0.00156661	-0.00806357	-0.00174447	-0.00617008	0.00417181	-0.00468468	-0.00643975	0.000472711	-0.00155882	-0.00770822	-0.00251746	-0.00468734	0.00606613	0.00669816	-0.00484432	-0.0131675	-0.0177194	-0.00645895	0.00216909	0.00714484	-0.000280189	-0.0146708	-0.00207213	-0.00668689	-0.00857055
	353.42	-0.0601162	-0.0511605	-0.0552309	-0.041217	-0.0503518	-0.0567582	-0.0602517	-0.0631153	-0.0607358	-0.0371998	-0.0615418	-0.0522943	-0.0539205	-0.0565864	-0.0521512	-0.0520254	-0.0496387	-0.0545473	-0.0443288	-0.0456494	-0.0346255	-0.0258643	-0.0184733	-0.00156764	-0.00552093	-0.000860842	-0.00355429	0.00216176	-0.0074928	-0.00530743	0.002142	-0.000201542	-0.0104729	-0.00146696	-0.00692942	0.00395793	0.00997301	-0.00485456	-0.0113387	-0.017998	-0.0060952	0.00537565	0.00714156	-0.00162434	-0.00987281	-0.00364333	-0.00630946	-0.00987002
	353.43	-0.0580564	-0.0522653	-0.0539392	-0.0448974	-0.0513458	-0.055097	-0.0594292	-0.0608097	-0.0606844	-0.035277	-0.0625743	-0.055609	-0.0524263	-0.0571311	-0.0524209	-0.0540061	-0.0464837	-0.0532742	-0.0449793	-0.0440472	-0.0324424	-0.0241116	-0.0165387	-0.00255773	-0.00666949	-0.00284815	-0.00368886	0.00321572	-0.00747815	-0.00357191	0.00443862	0.000600887	-0.00858117	-0.00133328	-0.00516653	0.00329723	0.00974955	-0.00274171	-0.0105955	-0.0179387	-0.00418734	0.00756895	0.00945451	-0.00135201	-0.0124815	-0.00731351	-0.0120601	-0.00919112
	353.44	-0.057661	-0.052694	-0.0545773	-0.0466715	-0.0528942	-0.0543764	-0.0566039	-0.0641974	-0.061115	-0.0373829	-0.0621829	-0.0590439	-0.0558293	-0.0583751	-0.0539447	-0.0552867	-0.0490703	-0.0511562	-0.043096	-0.0433857	-0.0323339	-0.0193671	-0.0183918	-0.00562258	-0.00410251	-0.00394269	-0.000686983	0.00446268	-0.00616068	-0.00461087	0.00523946	0.00178939	-0.00989826	-0.00115138	-0.00526135	0.00145428	0.00626904	-0.00666044	-0.00640205	-0.0146464	-0.00295498	0.00669825	0.0108508	-0.000910766	-0.0125811	-0.00519338	-0.0106211	-0.00776428
	353.45	-0.0541288	-0.0541114	-0.0565659	-0.0485659	-0.0544905	-0.0541619	-0.0594478	-0.0654374	-0.0619552	-0.0401638	-0.0636487	-0.0614651	-0.0562403	-0.0575438	-0.0552509	-0.0540337	-0.0456249	-0.0471802	-0.0447107	-0.0424585	-0.0305123	-0.0195201	-0.0163605	-0.00603343	-0.00168019	-0.000694415	0.0010845	0.00320048	-0.00469845	-0.00376795	0.00780155	0.001651	-0.00918876	9.20473e-05	-0.00733451	2.14105e-05	0.00626271	-0.00541615	-0.00614108	-0.017458	-0.00365271	0.00524856	0.00918313	0.000471422	-0.0107022	-0.00584777	-0.0122702	-0.00638567
	353.46	-0.0523816	-0.0542979	-0.0565758	-0.0480231	-0.0518642	-0.053947	-0.0603371	-0.0656877	-0.0592967	-0.0410384	-0.0643662	-0.0635722	-0.0599561	-0.0587387	-0.060465	-0.055	-0.0447848	-0.0461231	-0.0455046	-0.0434853	-0.0310548	-0.0213375	-0.0172725	-0.00695082	-0.000102178	0.00257808	0.00152907	0.00263792	-0.00494919	-0.00309388	0.0080717	0.00247772	-0.0100475	0.000322137	-0.00554746	0.000204935	0.00975468	-0.00557121	-0.00503555	-0.0128869	-0.00649764	0.00860004	0.00693657	-0.000245352	-0.0085819	-0.00375177	-0.0134127	-0.00807107
	353.47	-0.0533602	-0.0512027	-0.0542932	-0.0481554	-0.0529289	-0.053394	-0.0626494	-0.0656479	-0.062235	-0.0402719	-0.0640699	-0.0609259	-0.0577846	-0.0592094	-0.0581514	-0.0568585	-0.0445714	-0.0449208	-0.0450436	-0.0436916	-0.030246	-0.0212006	-0.0229373	-0.00642053	0.000607388	-0.000301521	0.00556849	0.00545302	-0.00450027	-0.000730932	0.0052296	0.00176041	-0.0128363	0.000648701	-0.00513559	0.00123281	0.00571926	-0.00121466	-0.00390576	-0.0152158	-0.00540997	0.00982844	0.0108182	0.00231907	-0.00853642	-0.00165576	-0.0126009	-0.00396615
	353.48	-0.0526014	-0.0533183	-0.0518172	-0.0490111	-0.0512668	-0.0564111	-0.0658541	-0.0651492	-0.0619881	-0.0434857	-0.064883	-0.0631527	-0.0580254	-0.0609343	-0.0596733	-0.056473	-0.0436821	-0.0442732	-0.0423866	-0.0450074	-0.0324528	-0.0225593	-0.0230047	-0.00774786	-0.000540666	0.000100141	0.00480683	0.00423901	-0.00634334	-0.00196276	0.00132599	0.00249073	-0.0103415	-0.00196817	-0.00170793	0.000788924	0.00786015	-0.00199702	-0.00666015	-0.0125505	-0.00671077	0.00857188	0.00825821	0.00553492	-0.00559572	-0.000404163	-0.0112101	-0.0049036
	353.49	-0.0515527	-0.0555782	-0.0507159	-0.0459097	-0.0524754	-0.059259	-0.0646191	-0.06617	-0.0645153	-0.0468198	-0.0669984	-0.064414	-0.060413	-0.0619592	-0.0607364	-0.0564731	-0.0433231	-0.0405852	-0.042359	-0.0454303	-0.0324397	-0.021095	-0.0269563	-0.00494948	-0.000216915	0.00144282	0.00406933	0.00273546	-0.00664234	-0.0025914	0.00314035	0.00334173	-0.0118033	-0.0013039	-0.00127191	0.000344968	0.00640622	-0.00215211	-0.00688115	-0.0165439	-0.00651572	0.00712234	0.00644626	0.00481822	-0.00928965	-0.0012998	-0.011098	-0.0062753
	353.5	-0.0543397	-0.054677	-0.0509171	-0.0456307	-0.0515846	-0.0580532	-0.0664477	-0.0659598	-0.0636884	-0.0459555	-0.0685344	-0.0636241	-0.0602668	-0.0628388	-0.0614371	-0.0571725	-0.0410819	-0.0402746	-0.0395323	-0.0467938	-0.0347184	-0.0216812	-0.0243214	-0.00439474	0.00189228	0.00698357	0.00634765	0.00475433	-0.0072791	-0.00486058	0.00246975	-0.000511831	-0.0123484	0.00196597	-0.00440657	-0.00325959	0.00644812	0.00160125	-0.00485827	-0.0138543	-0.00781648	0.00637251	0.00661278	0.00557324	-0.00873729	-0.00275034	-0.0160042	-0.00822601
	353.51	-0.0535073	-0.0523037	-0.0493566	-0.0449653	-0.0537091	-0.0564128	-0.0612553	-0.0656044	-0.065515	-0.0459592	-0.0684534	-0.0639195	-0.0622193	-0.0628013	-0.0631747	-0.0553383	-0.0404807	-0.0384678	-0.0430022	-0.0466613	-0.0347291	-0.0183588	-0.0257395	-0.00815849	-0.000799546	0.00692711	0.0071543	0.00361264	-0.0075781	-0.00329366	0.00471847	-0.000722275	-0.0123145	0.00101372	-0.000544594	-0.00380019	0.0106639	0.0017839	-0.00351079	-0.0134325	-0.0113851	0.00366849	0.00726194	0.00434993	-0.00847435	-0.00511767	-0.0148787	-0.00906689
	353.52	-0.0538568	-0.0532593	-0.0494603	-0.0445889	-0.0494881	-0.0593076	-0.0625524	-0.0652002	-0.0693194	-0.0507154	-0.066466	-0.066434	-0.0632062	-0.0641627	-0.0635367	-0.0551926	-0.0403858	-0.0381081	-0.0441314	-0.0462872	-0.0307827	-0.0173282	-0.028002	-0.00820669	-0.00242972	0.00595395	0.00738197	0.000371936	-0.00447529	-0.00401869	0.00317941	-0.00194597	-0.0129079	-0.00114488	-0.00199039	-0.00368943	0.0110435	0.00490995	-0.00252506	-0.0136619	-0.0116966	0.00246033	0.00742868	0.00290951	-0.0111065	-0.00253912	-0.0144529	-0.00925634
	353.53	-0.0537475	-0.0537319	-0.052869	-0.044743	-0.0535419	-0.0596688	-0.0600854	-0.0655916	-0.0645827	-0.0469787	-0.0676629	-0.0676211	-0.058137	-0.0649447	-0.0635605	-0.0586654	-0.0410142	-0.0382066	-0.0445605	-0.047071	-0.0336156	-0.0205195	-0.0247154	-0.00876143	-0.000730357	0.00676623	0.00700651	0.000677776	-0.0068974	-0.00443005	0.00214704	-0.00403815	-0.0100271	0.000436068	0.000737675	-0.00480919	0.00847976	0.00359675	-0.00412071	-0.0105137	-0.0109224	0.00180712	0.00520704	0.00426776	-0.00963709	-0.00398965	-0.0120005	-0.00761217
	353.54	-0.0550371	-0.0543728	-0.0520068	-0.045524	-0.0584155	-0.0614529	-0.0581729	-0.0667305	-0.0662148	-0.0509136	-0.0667603	-0.0697728	-0.0588336	-0.0643511	-0.0613401	-0.0581088	-0.0381198	-0.0372431	-0.0416598	-0.0472754	-0.0347113	-0.0223595	-0.0265193	-0.00965382	-0.0028911	0.00743384	0.00846469	0.00120073	-0.00864397	-0.00428646	0.00224866	-0.00646805	-0.00939002	0.0019446	0.000474094	-0.00346813	0.00828038	0.00459966	-0.00554733	-0.00541107	-0.0120783	-0.000293626	0.0050845	0.00565016	-0.0072508	-0.00560906	-0.00906558	-0.0078257
	353.55	-0.0570984	-0.0537346	-0.0532191	-0.0431681	-0.0577398	-0.0598831	-0.0648007	-0.06466	-0.0703555	-0.0513981	-0.0656883	-0.0695839	-0.0568517	-0.0627438	-0.0629553	-0.0601333	-0.0391334	-0.0338184	-0.0434392	-0.0458873	-0.0366752	-0.0234514	-0.0292399	-0.0136584	-0.0009744	0.00904248	0.0115394	0.00150653	-0.0102458	-0.00505964	0.00529372	-0.00658177	-0.0101764	0.000847466	8.9893e-05	-0.000245286	0.00815337	0.00569907	-0.00581576	-0.00966938	-0.00833655	-0.00176705	0.00370751	0.00662243	-0.00570886	-0.00529836	-0.0123069	-0.0100176
	353.56	-0.0557093	-0.0529271	-0.0535624	-0.0445997	-0.0587283	-0.0612321	-0.0648175	-0.0643985	-0.0740133	-0.053185	-0.0629512	-0.0673437	-0.0594775	-0.0631868	-0.0583695	-0.0634121	-0.0364552	-0.0339881	-0.0438429	-0.0467668	-0.036371	-0.0244707	-0.0324911	-0.0117037	-0.00204925	0.00799731	0.0109469	-0.000672697	-0.011341	-0.00192432	0.00404435	-0.00753986	-0.00623408	-0.000997614	0.00192532	0.00136103	0.00609626	0.00590579	-0.0019102	-0.00509739	-0.0127253	-0.00205825	0.00566006	0.00716045	-0.00807529	-0.00764155	-0.00886534	-0.00919363
	353.57	-0.0571184	-0.0531806	-0.053857	-0.0406507	-0.0608986	-0.0618328	-0.0651959	-0.0641606	-0.0715425	-0.0557676	-0.0627952	-0.0687221	-0.0583392	-0.0683582	-0.0552791	-0.0634093	-0.0350311	-0.0339645	-0.0425574	-0.0448715	-0.0376107	-0.0229566	-0.0280219	-0.0143329	-0.00184531	0.00692812	0.0122845	-0.00123549	-0.012412	-0.0046034	0.00472513	-0.00461357	-0.00793729	-0.00303573	0.00388139	-0.000289763	0.00650002	0.00686041	-0.00102029	-0.00474742	-0.0107688	-0.00186689	0.0064064	0.00767438	-0.00609891	-0.00694482	-0.00897028	-0.0101791
	353.58	-0.0539914	-0.0508038	-0.0565637	-0.0428535	-0.0608247	-0.0605271	-0.0675763	-0.0653939	-0.0735104	-0.0568056	-0.0635796	-0.0665775	-0.0595889	-0.0673287	-0.0547939	-0.0697031	-0.032545	-0.0362083	-0.0431533	-0.0437722	-0.0375232	-0.0264847	-0.0285226	-0.0150318	-0.00376438	0.00993636	0.0153352	-3.70778e-05	-0.0124456	-0.00465268	0.00417551	-0.00598169	-0.00773453	-0.00275777	0.00262868	0.000592635	0.00832722	0.00658459	-0.000781649	-0.00473513	-0.0113939	-0.000107283	-0.000615793	0.00290467	-0.0100093	-0.00851596	-0.00789302	-0.0092104
	353.59	-0.0560995	-0.0511528	-0.0563991	-0.0420642	-0.0619326	-0.0606685	-0.0635629	-0.0655651	-0.0736684	-0.0572883	-0.0612031	-0.0678826	-0.0618033	-0.069001	-0.0566968	-0.0712195	-0.0356317	-0.0352431	-0.0494426	-0.0406459	-0.0367358	-0.0252838	-0.0247046	-0.0134145	-0.00358437	0.0112559	0.0133918	-0.00101005	-0.0129859	-0.00308546	-0.000451407	-0.00438224	-0.00533629	-0.00812537	0.00429526	-0.00199922	0.00494315	0.00905914	0.00196626	-0.00465037	-0.00832752	-0.00423444	0.00394273	0.00271898	-0.0104936	-0.00897729	-0.00486152	-0.0103647
	353.6	-0.0549259	-0.0471345	-0.0513605	-0.0392721	-0.0574428	-0.0592896	-0.0635058	-0.0622375	-0.0750805	-0.056902	-0.0632894	-0.0682945	-0.0615081	-0.0657993	-0.0543529	-0.0706607	-0.0378253	-0.0330952	-0.0497964	-0.0376642	-0.0352245	-0.0264712	-0.0229131	-0.0129552	-0.00214968	0.0125513	0.013089	-0.00174179	-0.0107999	-0.00422035	0.00095329	-0.003217	-0.00421675	-0.00560372	0.000123301	-0.00456701	0.00539515	0.00885567	0.000636971	-0.00338334	-0.00485102	-0.00319854	0.000877473	0.00110986	-0.0077932	-0.00589205	-0.00682415	-0.00891344
	353.61	-0.0544276	-0.0440808	-0.0523289	-0.0370586	-0.0603835	-0.0592372	-0.0659333	-0.0627455	-0.0756236	-0.0581559	-0.0601158	-0.06832	-0.0651209	-0.0646722	-0.0534079	-0.0709701	-0.0381365	-0.034952	-0.048268	-0.039411	-0.0319275	-0.0288648	-0.024668	-0.0126164	-0.00423732	0.0110241	0.00974628	-0.00466904	-0.0126912	-0.00282195	0.00230978	-0.00468147	-0.00437592	-0.0044573	0.000390582	-0.00506	0.00710171	0.0134533	0.00290263	-0.00151306	-0.00499344	-0.00230736	0.00237219	0.00196164	-0.00639553	-0.00606386	-0.00579512	-0.00712434
	353.62	-0.0542184	-0.0468892	-0.0497744	-0.0375228	-0.0604769	-0.059329	-0.0630768	-0.0598994	-0.0765522	-0.0595058	-0.0582204	-0.06738	-0.0643905	-0.0638824	-0.0554541	-0.0719788	-0.0396295	-0.0321521	-0.0505028	-0.0394204	-0.034107	-0.029328	-0.0241791	-0.011602	-0.00646962	0.0134778	0.0112048	-0.00211964	-0.00864747	-0.00149588	-0.00147258	-0.000910486	-0.00542775	-0.00709874	0.000682003	-0.00289918	0.00591312	0.0118264	-1.8715e-05	0.00139473	-0.00528058	-0.00513159	0.00497683	0.00293408	-0.00376734	-0.00331638	-0.00679268	-0.00743421
	353.63	-0.0538157	-0.050614	-0.0531545	-0.0349466	-0.0616555	-0.0574422	-0.0626566	-0.057849	-0.0769737	-0.0563677	-0.058713	-0.0659088	-0.0623569	-0.0643226	-0.0548218	-0.0712741	-0.0412668	-0.0337427	-0.051555	-0.0380061	-0.0303994	-0.0260998	-0.0216394	-0.0102255	-0.00773677	0.0129158	0.0109262	-0.00176576	-0.0125172	-0.00260654	-0.000598534	0.00237803	-0.00807194	-0.00631427	-0.000232878	-0.00307866	0.00788506	0.0102235	0.00297101	0.00121444	-0.00725654	-0.00206897	0.000584971	0.00192819	-0.00282791	-0.00606969	-0.00516046	-0.00781643
	353.64	-0.056332	-0.0507917	-0.0513712	-0.035241	-0.061555	-0.056158	-0.0657585	-0.0533372	-0.0746443	-0.0580304	-0.0564066	-0.0657881	-0.0653412	-0.0642558	-0.0548163	-0.0712205	-0.0416491	-0.0382523	-0.0523656	-0.0394144	-0.0325784	-0.0299885	-0.0259032	-0.00655697	-0.00644643	0.0126435	0.0100204	-0.00174966	-0.0117305	0.000336059	-0.00100313	-0.000220218	-0.00618039	-0.0077012	0.00321911	-0.00559846	0.00966398	0.0134942	0.00453742	0.00272307	-0.00913597	-0.00383156	-1.89534e-05	0.000415665	-0.00200904	-0.00462503	-0.00164639	-0.00682344
	353.65	-0.0581241	-0.0526336	-0.0552089	-0.0342564	-0.0608751	-0.0591196	-0.0656753	-0.0537949	-0.0759575	-0.0589929	-0.0588284	-0.0604558	-0.0621969	-0.0604973	-0.0529527	-0.0687298	-0.0411142	-0.0402042	-0.0528138	-0.0385786	-0.029932	-0.029655	-0.0258966	-0.00616949	-0.00730323	0.0172206	0.0064607	-0.00306053	-0.00778327	0.00296505	-0.000949286	0.00437122	-0.00701511	-0.00489019	0.00269027	-0.00838372	0.00582149	0.0128323	0.00443926	0.00280835	-0.00780658	0.00012381	-0.00407282	0.000205985	-0.00379571	-0.00194992	-0.00360897	-0.00529964
	353.66	-0.0578651	-0.0518453	-0.0538349	-0.032813	-0.0584335	-0.0573279	-0.0631308	-0.0577986	-0.0746887	-0.0581697	-0.0602124	-0.0580182	-0.061489	-0.0595852	-0.0527774	-0.0716189	-0.0387694	-0.0382713	-0.0524896	-0.0388041	-0.0303011	-0.0303588	-0.0278199	-0.00549238	-0.0111757	0.0183477	0.00647176	-0.00736308	-0.00993999	0.000937707	-0.00113666	0.00314828	-0.00654703	-0.00338203	0.00134116	-0.00776723	0.00526015	0.0123151	0.00453425	0.00590949	-0.00857615	0.000653291	-0.00559331	-0.00178901	-0.0049309	-0.00180806	-0.00212149	-0.00353456
	353.67	-0.0590051	-0.0521904	-0.0563448	-0.034023	-0.0600688	-0.0600474	-0.0616475	-0.0553601	-0.0736365	-0.0603376	-0.0612823	-0.056907	-0.0636757	-0.0599274	-0.0523121	-0.0708886	-0.0411046	-0.0394021	-0.0548188	-0.0385952	-0.0309354	-0.0292046	-0.0295984	-0.00532181	-0.00824447	0.0140948	0.00486639	-0.00674389	-0.0114212	0.00380803	-0.00236142	0.00566497	-0.0046555	-0.00486556	0.00182565	-0.00939456	0.00510897	0.00846845	0.00291641	0.00705649	-0.0102866	-0.00229137	-0.00653466	0.00340564	-0.00264008	-0.0030414	-0.000633994	-0.0015282
	353.68	-0.0602894	-0.0537172	-0.0570448	-0.036246	-0.0585915	-0.0614154	-0.0629866	-0.0560575	-0.0758168	-0.0647247	-0.0604216	-0.052659	-0.0614711	-0.0577118	-0.0506883	-0.0718469	-0.0410267	-0.037734	-0.0540354	-0.03841	-0.033596	-0.0281708	-0.0277579	-0.004934	-0.0101866	0.0132438	0.00258553	-0.00614885	-0.00983835	0.00226329	-0.00187317	0.0107391	-0.00146116	-0.00340572	0.0012486	-0.011601	0.00377559	0.00802361	0.00655824	0.00663537	-0.0104289	0.000361297	-0.00658322	-0.000664176	-0.00083171	-0.000728173	-0.00155912	0.00166037
	353.69	-0.0623695	-0.054375	-0.055404	-0.0370934	-0.0588025	-0.0622281	-0.0653627	-0.0548725	-0.075005	-0.0652271	-0.0598982	-0.0518848	-0.0621129	-0.0570398	-0.052297	-0.0715984	-0.0406348	-0.0373682	-0.0557124	-0.0391173	-0.0355568	-0.0260512	-0.0287642	-0.00295374	-0.0091853	0.00874977	0.00319985	-0.00608461	-0.0120675	0.00687078	-0.00259118	0.0106744	-0.00210291	-0.00279032	0.00141947	-0.0109606	0.00456531	0.0100638	0.00764281	0.00814443	-0.00852033	-0.0027763	-0.00800687	0.00158712	-0.00266632	-0.00133422	-0.00405243	-0.00207528
	353.7	-0.0626157	-0.0607261	-0.0563685	-0.0420418	-0.0589891	-0.0619064	-0.0620205	-0.0511297	-0.0755678	-0.0653189	-0.0621731	-0.0508929	-0.0581221	-0.0577426	-0.0530125	-0.0716633	-0.040363	-0.0378466	-0.0590296	-0.0403552	-0.0344774	-0.0271402	-0.0279126	-0.00271047	-0.00958319	0.0087916	0.00680588	-0.0072267	-0.0078066	0.00300998	-0.00461198	0.0121055	0.00195996	-0.00400855	0.000914823	-0.00677366	0.00337668	0.00720629	0.00563937	0.008013	-0.00977232	-0.00468341	-0.00771744	0.00161882	-0.000327008	-0.00387037	-0.00389185	0.000100032
	353.71	-0.0618481	-0.0558821	-0.055692	-0.0409824	-0.0589822	-0.0623081	-0.0604633	-0.048665	-0.0760096	-0.0676298	-0.0641579	-0.0502143	-0.0614169	-0.0536922	-0.0483715	-0.0692669	-0.0415143	-0.0376249	-0.0576417	-0.0424372	-0.0367031	-0.0286632	-0.0281466	-0.000705877	-0.00730295	0.00936431	0.00454925	-0.00585968	-0.00866051	0.00452938	-0.00323092	0.0119927	0.00189723	-0.00479255	-0.00101326	-0.00823237	0.00474543	0.00997022	0.00493888	0.00858131	-0.00656093	-0.00374359	-0.012036	0.00215719	-0.00377792	-0.00259456	-0.0021148	-0.00286353
	353.72	-0.0613215	-0.0568762	-0.0532297	-0.0426006	-0.0589025	-0.0607068	-0.0610288	-0.0472614	-0.0746414	-0.067986	-0.0642364	-0.046061	-0.0600308	-0.0531156	-0.0516917	-0.0698135	-0.041314	-0.0381025	-0.0587143	-0.0442294	-0.0351407	-0.0302825	-0.0275361	-0.000317631	-0.00521563	0.00593216	0.00762457	-0.00668817	-0.00758432	0.00752052	-0.00409357	0.00799554	0.00209988	-0.00388773	-0.0027242	-0.0100289	0.00647607	0.00663019	0.00701305	0.00820878	-0.00913982	-0.00195931	-0.0109502	0.00103088	-0.000449269	-0.00119811	-0.00284687	-0.00228051
	353.73	-0.0613011	-0.0574838	-0.0522628	-0.0424813	-0.056458	-0.0599496	-0.0651887	-0.0495968	-0.0756371	-0.0686072	-0.0611056	-0.0457916	-0.0597059	-0.0539137	-0.0495348	-0.0668856	-0.0421266	-0.0365773	-0.0577598	-0.0441636	-0.035846	-0.0268352	-0.0300861	-0.000146414	-0.00918389	0.0021382	0.00621244	-0.00949504	-0.00522945	0.00742354	-0.0031467	0.00781041	0.00215777	-0.00264518	-0.00711314	-0.00798943	0.00292305	0.00591991	0.00788104	0.0056891	-0.00906479	-0.00229811	-0.0118185	0.00236547	0.000442708	-0.00399964	-0.00147995	0.000522145
	353.74	-0.0631863	-0.0570293	-0.0516573	-0.0426994	-0.0575838	-0.0623042	-0.0617243	-0.0479509	-0.0770184	-0.0658986	-0.0633545	-0.0512396	-0.0591633	-0.0526366	-0.0508517	-0.0639815	-0.0405744	-0.0392497	-0.0583491	-0.047427	-0.0355136	-0.0294192	-0.0306576	0.00193089	-0.00757888	0.00396575	0.00571715	-0.00653575	-0.00728967	0.00809862	0.00289086	0.00791485	0.0051108	-0.00152329	-0.00556701	-0.00790425	0.00472606	0.00735685	0.00662607	0.00700559	-0.00829008	-0.00451871	-0.0124695	0.00114269	0.00143127	-0.00684941	0.00280626	0.000912196
	353.75	-0.0642991	-0.0588664	-0.0522095	-0.0442682	-0.0556934	-0.0656476	-0.0642911	-0.0476073	-0.077603	-0.0671703	-0.064469	-0.0499801	-0.0617085	-0.0524448	-0.0520956	-0.0649372	-0.0410725	-0.037	-0.0585519	-0.0475297	-0.0338782	-0.0310379	-0.0302157	5.15893e-05	-0.0087483	0.00642069	0.0033883	-0.00577197	-0.00937403	0.00998006	0.00195597	0.00613749	0.00567532	0.00191469	-0.00833946	-0.0061303	0.00505736	0.00843189	0.00872478	0.00706759	-0.00464431	-0.00316859	-0.0136753	0.00481757	0.0025888	-0.00458441	0.00118155	0.00144703
	353.76	-0.0635538	-0.0616198	-0.053871	-0.0473324	-0.0582176	-0.0646719	-0.0624183	-0.0444162	-0.074737	-0.0630131	-0.0631945	-0.0502884	-0.0584389	-0.0530005	-0.0547143	-0.0668575	-0.0462748	-0.0365835	-0.0557385	-0.0470047	-0.0358615	-0.0314743	-0.0285432	-0.00134507	-0.00299337	0.00441236	0.00479906	-0.00693832	-0.0102521	0.00928003	0.00490545	0.00829277	0.00474401	2.07386e-05	-0.00935069	-0.00898866	0.00413409	0.0121126	0.00761483	0.00676779	-0.00645106	-0.00275935	-0.013916	0.00412563	0.003288	-0.00260892	0.0019936	0.000461925
	353.77	-0.0665235	-0.0606089	-0.0522992	-0.0502273	-0.0565918	-0.0639853	-0.0632954	-0.0446024	-0.0743798	-0.0617507	-0.063512	-0.0513924	-0.0616829	-0.0552205	-0.0540996	-0.0626977	-0.0464825	-0.0387723	-0.0539621	-0.0493506	-0.0329711	-0.0299321	-0.0296694	-0.00312765	-0.00782977	0.00305553	0.0014811	-0.00294166	-0.0101168	0.00619153	0.00471856	0.00316197	0.00497075	-0.00221102	-0.00893845	-0.0111474	0.00169086	0.0113298	0.00947255	0.00407957	-0.00331189	-0.00271197	-0.0131674	0.00666662	0.00348064	0.00023512	0.0017441	0.00461574
	353.78	-0.0689863	-0.0609487	-0.0525123	-0.051626	-0.0556651	-0.0646976	-0.062604	-0.044788	-0.0741909	-0.058799	-0.0638531	-0.0491907	-0.0580263	-0.0562097	-0.0538464	-0.0619635	-0.0483303	-0.039296	-0.0564556	-0.0493077	-0.0328308	-0.0355553	-0.0311573	-0.00616468	-0.00385998	0.00442506	0.00378461	-0.00693082	-0.00793082	0.00833847	0.00817478	0.000878119	0.00845452	-0.00125813	-0.0106011	-0.0105317	-0.00128315	0.00982334	0.0100758	0.000764153	-0.00101712	-0.000227791	-0.013649	0.00570933	0.00401112	-0.00179434	0.00233904	0.00314815
	353.79	-0.0631009	-0.0610708	-0.0529662	-0.0526383	-0.0583812	-0.0688112	-0.0635769	-0.0430913	-0.0739774	-0.0601654	-0.0614192	-0.0508969	-0.0587604	-0.0563541	-0.052893	-0.0639069	-0.0530246	-0.0429558	-0.0580078	-0.0471173	-0.0324249	-0.0315036	-0.0256485	-0.00760928	-0.000276103	0.0031408	-3.99194e-05	-0.00708392	-0.00967741	0.00836233	0.00711944	0.000958699	0.00971868	0.000201369	-0.014628	-0.0118944	-0.00136201	0.0106088	0.0127059	0.0022017	-0.00161748	0.000664089	-0.0127313	0.00467968	0.00579625	-0.000783894	0.00180005	0.00455161
	353.8	-0.0650562	-0.0614579	-0.0542883	-0.0521544	-0.0572607	-0.0685094	-0.0679753	-0.0466053	-0.0718092	-0.0589499	-0.0619525	-0.0475121	-0.0605796	-0.0568358	-0.0512395	-0.0608558	-0.0545579	-0.0415246	-0.0576054	-0.0507893	-0.0339007	-0.0315049	-0.0244823	-0.00574846	0.000774614	0.000384929	0.000357687	-0.00653738	-0.0085771	0.0034886	0.00442355	-0.000866642	0.0118996	-0.000293387	-0.0131783	-0.0107964	0.00338437	0.00777534	0.00998004	0.00199874	-0.000456589	0.000518578	-0.0128267	0.00413259	0.00574787	-0.00223432	0.00253976	0.00460403
	353.81	-0.0645262	-0.0596731	-0.0558029	-0.0515253	-0.0564535	-0.0677246	-0.0669449	-0.0469101	-0.0737903	-0.0560933	-0.0615684	-0.0500378	-0.0620607	-0.0561591	-0.049875	-0.0595173	-0.0491906	-0.0399241	-0.0574679	-0.0509387	-0.0337115	-0.0354145	-0.0275622	-0.00547987	0.00283874	-0.000682009	0.00150324	-0.00659402	-0.00863486	0.00563564	0.00701136	-0.00387412	0.0120781	0.00145557	-0.0145273	-0.0112907	0.000169083	0.00991186	0.010632	0.00473927	-0.000791505	0.00249622	-0.0140319	0.0042128	0.00331106	-0.003926	0.00569211	0.00417393
	353.82	-0.0637545	-0.0565849	-0.0557971	-0.0518125	-0.0577689	-0.0684834	-0.0667345	-0.0417859	-0.0729722	-0.0564692	-0.0607014	-0.0489681	-0.0589814	-0.0539379	-0.0524668	-0.0565862	-0.0528703	-0.0392642	-0.0572817	-0.0497849	-0.031978	-0.0335577	-0.0259857	-0.0039566	0.00398616	-0.000639044	0.00583351	-0.00761573	-0.00973004	0.00652816	0.00614915	-0.00333498	0.0098439	-0.0010176	-0.0176374	-0.00553635	0.001007	0.00975637	0.0112117	0.00422285	0.000393559	-0.000423736	-0.00848156	0.00547521	-0.000428485	-0.00448375	0.00462237	0.00823135
	353.83	-0.0633925	-0.0589006	-0.0541503	-0.0505554	-0.0583602	-0.0642718	-0.063532	-0.0434648	-0.0733358	-0.0556384	-0.0588207	-0.0457026	-0.060148	-0.0529467	-0.0544791	-0.0574907	-0.0500113	-0.0386763	-0.0581567	-0.0540352	-0.0365171	-0.0326899	-0.0263874	-0.00672771	0.00571272	0.00114111	0.00396336	-0.0072864	-0.00928114	0.00761372	0.00950909	-0.00388146	0.00787511	0.00254076	-0.0152467	-0.00578953	-0.001388	0.00873233	0.0101269	0.00785622	0.00136151	-0.0023786	-0.00500597	0.00859538	0.000126525	-0.00217047	0.00782299	0.00792193
	353.84	-0.0624512	-0.0558115	-0.0533716	-0.0525066	-0.059892	-0.0608077	-0.0635137	-0.0417413	-0.0727822	-0.0580882	-0.0603171	-0.0507843	-0.0601078	-0.0515932	-0.0551881	-0.0531836	-0.052146	-0.0341072	-0.0561844	-0.0486106	-0.034566	-0.0333901	-0.0250761	-0.00554199	0.00476137	-0.00105948	0.00298592	-0.0104795	-0.0100144	0.00503213	0.00705464	-0.00587547	0.0072815	0.00313156	-0.0142313	-0.00389554	-0.000743097	0.00840794	0.0100796	0.00538574	0.00512814	0.000612459	-0.00469082	0.00889279	-0.00315446	-0.000653345	0.00904527	0.00816744
	353.85	-0.0615818	-0.0534216	-0.051338	-0.0532028	-0.0587694	-0.0579463	-0.0645325	-0.0415856	-0.0750991	-0.0562191	-0.0618132	-0.0526085	-0.0566412	-0.050167	-0.0560896	-0.0513852	-0.0505407	-0.0344837	-0.056383	-0.0522331	-0.0297195	-0.0313397	-0.0233304	-0.0073237	0.00557134	-0.00275333	0.00379386	-0.0108016	-0.0138118	0.00467019	0.00723	-0.00613234	0.00514381	0.00340869	-0.0132881	-0.00407647	-0.00282447	0.00726324	0.0140374	0.00281884	0.0024772	0.00155282	-0.0069088	0.00467862	-0.00465002	-0.00186249	0.00968852	0.00896787
	353.86	-0.0596747	-0.0531302	-0.052392	-0.0510518	-0.0588769	-0.0537816	-0.0616907	-0.0415018	-0.0732899	-0.0526606	-0.059931	-0.0523333	-0.0587232	-0.0475099	-0.0544333	-0.0523128	-0.0503342	-0.0308307	-0.0592834	-0.0503546	-0.032931	-0.032136	-0.0241903	-0.00425592	0.00640554	-0.00283062	0.00313014	-0.0148875	-0.0119635	0.00575586	0.010204	-0.00899478	0.00421242	0.00925895	-0.0122726	-0.00893796	-0.00208307	0.00689057	0.0100337	0.00773117	0.00472392	0.00104565	-0.00758259	0.00466244	-0.0042154	0.000909205	0.0132269	0.00747633
	353.87	-0.0616032	-0.0553474	-0.0491753	-0.0521574	-0.0603109	-0.0551897	-0.0592345	-0.0428167	-0.0708529	-0.0504769	-0.0593272	-0.0545667	-0.0562933	-0.045914	-0.0591942	-0.0512134	-0.0498861	-0.029614	-0.0606392	-0.0508884	-0.0288078	-0.0311226	-0.024278	-0.0052895	0.00502022	-0.00305257	0.00338325	-0.0152579	-0.0119489	0.00664856	0.008184	-0.00901028	0.00369117	0.00760592	-0.0123669	-0.00636863	-0.00416445	0.00615599	0.00976967	0.00745643	0.00615038	-0.000257646	-0.0104518	0.00247492	-0.007086	0.00100289	0.0119401	0.00719113
	353.88	-0.0628317	-0.0545725	-0.0471885	-0.0513084	-0.0607071	-0.0542089	-0.0596007	-0.0417185	-0.0707558	-0.0469175	-0.0567686	-0.0533979	-0.0504851	-0.0480332	-0.0560894	-0.0504272	-0.0499442	-0.0323297	-0.056904	-0.0507947	-0.0322118	-0.0286615	-0.0233282	-0.00839782	0.00498607	-0.00493914	0.000355229	-0.0133122	-0.0146847	0.00288493	0.00773221	-0.00938761	0.00189122	0.0072798	-0.0095902	-0.00688753	-0.00735564	0.00689311	0.00981944	0.00595134	0.00393379	0.00480843	-0.00914697	0.00248291	-0.0086537	0.00220638	0.0116907	0.00905318
	353.89	-0.0617919	-0.0509019	-0.0468902	-0.0512793	-0.0574115	-0.0536378	-0.0575781	-0.043129	-0.0684626	-0.0415965	-0.0566463	-0.0568368	-0.0507806	-0.0446029	-0.0544075	-0.0497855	-0.0492297	-0.0302197	-0.0548089	-0.0509662	-0.0323586	-0.0285645	-0.0214373	-0.00762171	0.00297368	-0.00786305	-0.00397557	-0.0124281	-0.014091	0.00573192	0.00361327	-0.0116467	-0.000777277	0.00931802	-0.00804388	-0.00711698	-0.0123804	0.00579662	0.0109309	0.00963348	0.00478126	0.00251603	-0.00936202	0.000995103	-0.0103902	0.000731864	0.00934237	0.00833374
	353.9	-0.0608483	-0.0532383	-0.0446372	-0.0519494	-0.0574449	-0.0518117	-0.0585466	-0.0444424	-0.0661931	-0.0426444	-0.0527841	-0.0555947	-0.0499416	-0.0418718	-0.0585879	-0.0488056	-0.0449442	-0.0319213	-0.055295	-0.0489177	-0.0305509	-0.0321828	-0.0193292	-0.00650773	0.00139566	-0.00610637	-0.00459089	-0.0136429	-0.0120981	0.00578031	0.00313744	-0.00886343	-0.00252899	0.00855756	-0.00574963	-0.00536814	-0.00958832	0.00539977	0.0121631	0.00887648	0.00628017	0.0021779	-0.00593388	0.00126853	-0.0113787	-1.88619e-05	0.00943077	0.00836224
	353.91	-0.0616655	-0.0518105	-0.0468954	-0.0527156	-0.0574056	-0.0461008	-0.0579225	-0.0451763	-0.0652742	-0.0406278	-0.0505619	-0.055269	-0.0485473	-0.0417701	-0.055723	-0.0441099	-0.0450733	-0.0300518	-0.0539953	-0.0485579	-0.0276814	-0.0320855	-0.0157976	-0.00628631	0.0052944	-0.00864407	-0.0052303	-0.014882	-0.0134104	0.00500844	0.000779799	-0.00936123	-0.00292964	0.00697678	-0.0020078	-0.00617675	-0.00682034	0.00522005	0.0110794	0.00551393	0.00671755	-0.00129661	-0.00610045	-0.00118428	-0.0110643	0.00374203	0.00698593	0.00617115
	353.92	-0.0618792	-0.0518298	-0.0432422	-0.0494283	-0.0569315	-0.0507879	-0.057298	-0.0425802	-0.0644755	-0.0399377	-0.0495215	-0.0561009	-0.0475627	-0.0439359	-0.0555356	-0.0418265	-0.0447436	-0.0288817	-0.0549147	-0.0492111	-0.028503	-0.0319638	-0.0206377	-0.00522036	0.00475402	-0.00763511	-0.00362593	-0.0144804	-0.0127926	0.0050569	0.00146212	-0.0120545	-0.00554991	0.010173	-0.00275344	-0.00336649	-0.00784019	0.00431653	0.0104783	0.00854492	0.00672068	-0.00320287	-0.00448156	0.000440262	-0.00824073	0.00255704	0.00485473	0.00581367
	353.93	-0.0628163	-0.053079	-0.0419288	-0.0510623	-0.0571326	-0.0491294	-0.057807	-0.0401284	-0.0617944	-0.0360866	-0.0478051	-0.05686	-0.0480494	-0.0404317	-0.0549858	-0.0426792	-0.0445582	-0.0271562	-0.0564852	-0.0480787	-0.0241855	-0.0305632	-0.0182639	-0.00748372	0.0025249	-0.00604703	-0.00293831	-0.0144408	-0.0122955	0.00614283	0.000141998	-0.0120455	-0.0050579	0.0101121	-0.000579794	-0.00349969	-0.0106695	0.00944457	0.013062	0.00677487	0.00479373	-0.00216569	-0.00177688	-0.000396048	-0.00713001	0.00115491	0.00482254	0.00531146
	353.94	-0.0603029	-0.0505158	-0.0438721	-0.0510553	-0.0572609	-0.0478565	-0.0556135	-0.0435146	-0.0615014	-0.0391351	-0.050431	-0.0538066	-0.0444101	-0.039991	-0.0583199	-0.0417702	-0.0433108	-0.0303281	-0.05475	-0.046753	-0.0251032	-0.032516	-0.0189059	-0.00791338	0.00319103	-0.00537566	-0.000561825	-0.0132914	-0.00733498	0.00797671	0.00135518	-0.0118917	-0.00360085	0.0100029	-0.00036036	-0.00288505	-0.00893897	0.00675568	0.00835976	0.00900987	0.00793333	-0.000187546	-0.00457287	-0.000412041	-0.00920388	-3.00697e-05	0.00650331	0.00398897
	353.95	-0.0608291	-0.0525603	-0.0410861	-0.0507584	-0.0545659	-0.0482237	-0.0532748	-0.045308	-0.0610872	-0.0367548	-0.0506438	-0.0540099	-0.0469466	-0.0398878	-0.059627	-0.0385689	-0.0403259	-0.0309181	-0.0528454	-0.0465851	-0.0257311	-0.0335036	-0.0154462	-0.00954925	0.00233731	-0.00523496	0.000174116	-0.010405	-0.00835779	0.0110411	-0.000978152	-0.0160083	-0.00313298	0.00837375	-0.000478681	-0.00219809	-0.010369	0.00281222	0.0108472	0.00827742	0.0122069	-0.00279335	-0.00232635	-0.00144131	-0.0088168	-0.00102204	0.00145287	0.00553753
	353.96	-0.0597143	-0.0519021	-0.0398438	-0.0515227	-0.0526426	-0.0469017	-0.05137	-0.046546	-0.0625544	-0.0341328	-0.049674	-0.0509074	-0.0437648	-0.0386984	-0.0566873	-0.0391792	-0.0378472	-0.0309528	-0.0499272	-0.0457173	-0.0266725	-0.0381099	-0.0180663	-0.00908602	-0.00150796	-0.00333296	-0.000778744	-0.00858007	-0.00576167	0.0114516	-0.00155022	-0.0172537	-0.00317177	0.00816801	0.000826459	-0.00320004	-0.0117266	0.00301846	0.00942642	0.0093304	0.0131028	-0.00117702	-0.00328851	-0.00350799	-0.00997371	-0.00206226	0.00349556	0.00573504
	353.97	-0.0604569	-0.0537525	-0.043547	-0.0521418	-0.0508154	-0.0458446	-0.0489099	-0.048073	-0.0608606	-0.0315104	-0.0481729	-0.05345	-0.0432365	-0.0384255	-0.05657	-0.0350845	-0.0369845	-0.0344614	-0.0493246	-0.0468035	-0.026359	-0.0363466	-0.0167778	-0.00869506	-0.000479629	-0.00348159	-0.000814768	-0.00890243	-0.00557817	0.0123446	-0.00407648	-0.0165208	-0.00210076	0.00788987	-0.000281014	-0.00205482	-0.0106234	0.000932692	0.0107561	0.0121929	0.0124788	-0.0012495	-0.0039128	-0.00374105	-0.00661893	-0.00353674	0.0053935	0.00957564
	353.98	-0.0615368	-0.0532622	-0.0443546	-0.0502513	-0.0516658	-0.0446423	-0.0508646	-0.0480795	-0.0611205	-0.0330131	-0.0465749	-0.0504673	-0.0424664	-0.037935	-0.0566934	-0.0336433	-0.0367245	-0.0344954	-0.0469604	-0.0488063	-0.0309188	-0.0381056	-0.0146207	-0.0089554	0.00141735	-0.00223081	-0.000319976	-0.0126025	-0.00771079	0.0104391	-0.00438307	-0.0167528	-0.0046487	0.00872149	-0.000592309	-0.00300865	-0.0104369	0.00183857	0.0102041	0.0107128	0.0112999	-0.00269712	-0.000338993	-0.00298491	-0.00439801	-0.00242972	0.0032865	0.00622664
	353.99	-0.0579117	-0.0528197	-0.044076	-0.0495427	-0.0509717	-0.0436326	-0.0511058	-0.0467827	-0.0611869	-0.0345636	-0.048909	-0.0503792	-0.0416236	-0.0360689	-0.056165	-0.0367616	-0.0368259	-0.0336846	-0.0475151	-0.0463936	-0.0302672	-0.039213	-0.0154552	-0.00911913	0.00244589	-0.00240338	-0.00120034	-0.0110189	-0.00680351	0.0122973	-0.00220462	-0.0151029	-0.00268503	0.00583765	-0.00309908	-0.00326288	-0.0099851	0.00332347	0.00941099	0.00961883	0.0101692	-0.000839417	-0.00173509	-0.00435186	-0.00512041	-0.0030839	0.00491907	0.00799242
	354	-0.0609452	-0.053583	-0.0444967	-0.0502812	-0.0495052	-0.0443837	-0.0483309	-0.0448098	-0.057634	-0.0328324	-0.0464174	-0.0516659	-0.042059	-0.0374354	-0.0545504	-0.0313147	-0.0374336	-0.0324392	-0.0499029	-0.0412545	-0.0289397	-0.0414059	-0.0166756	-0.00908975	0.0022441	-0.00136955	-0.00068135	-0.0109312	-0.00760919	0.00848581	-0.00714337	-0.0150695	-0.00424381	0.00753776	-0.000273937	-0.00276926	-0.0127179	0.00188907	0.00719455	0.00912807	0.0108964	-0.00373454	-0.00211776	-0.00690097	-0.00357486	0.00144906	0.00466981	0.00840715
	354.01	-0.0630373	-0.054563	-0.0440966	-0.047497	-0.0471938	-0.0450138	-0.0516355	-0.0453938	-0.0597261	-0.0298222	-0.0466757	-0.0495021	-0.0375481	-0.0381741	-0.0502332	-0.0338774	-0.038065	-0.0329064	-0.0468861	-0.0424362	-0.0289149	-0.0401968	-0.0182095	-0.0102907	0.00421376	0.000701807	0.00282934	-0.0106988	-0.00597812	0.0118158	-0.00665367	-0.0169902	1.18391e-05	0.00945497	-0.00128486	0.00153624	-0.0117354	0.002047	0.00449573	0.00938532	0.0103689	-0.000525688	-0.00312761	-0.00860564	-0.00309079	-0.00429576	0.00750871	0.00416554
	354.02	-0.0621615	-0.0541431	-0.046157	-0.0476074	-0.0494659	-0.0448472	-0.0533231	-0.0462909	-0.0581505	-0.0300444	-0.0451241	-0.052525	-0.0392854	-0.0373443	-0.0518507	-0.0322417	-0.0361867	-0.0331802	-0.0476084	-0.0403123	-0.0319539	-0.0410623	-0.0161967	-0.00936841	0.00410868	0.00255612	-0.00125971	-0.0100079	-0.0016449	0.0114303	-0.00469222	-0.0171738	-0.00108855	0.0111791	-0.000775809	-0.000865429	-0.0127311	0.000178313	0.00186941	0.00723002	0.00844222	0.00246607	-0.00343768	-0.0107446	-0.00118318	-0.003816	0.00952734	0.00597964
	354.03	-0.0622503	-0.0521063	-0.0417753	-0.047042	-0.0487702	-0.0460313	-0.0545762	-0.0430378	-0.0560436	-0.0326788	-0.046419	-0.0531107	-0.0371139	-0.0362004	-0.0518029	-0.0308711	-0.036021	-0.0334054	-0.04447	-0.042169	-0.0310118	-0.0396598	-0.0141115	-0.0114859	0.00513763	0.00124999	-0.00107837	-0.0105717	0.00099947	0.00986272	-0.00420243	-0.0207108	0.000971589	0.0126379	0.00219413	-0.000106621	-0.0092394	0.00175967	0.00259679	0.00801821	0.0105687	0.00179068	-0.00234831	-0.00960228	0.00238921	-0.00167153	0.00698611	0.00649094
	354.04	-0.0622665	-0.0500208	-0.0413016	-0.0496366	-0.0474467	-0.0428963	-0.0551774	-0.0441993	-0.0572657	-0.0330207	-0.0467242	-0.0502701	-0.0394777	-0.0376618	-0.0499452	-0.0290176	-0.0359755	-0.0332684	-0.0451432	-0.0409132	-0.0330611	-0.0391256	-0.0139322	-0.00812668	0.00631144	-0.00191377	0.00018869	-0.00785427	0.00113471	0.00894656	-0.00310943	-0.0201705	0.00416566	0.0126249	0.00422316	-0.00209827	-0.00900474	0.000662993	0.000260273	0.00924076	0.011682	0.00268353	-0.00519141	-0.00749493	0.000533278	-0.00220506	0.00673688	0.00881174
	354.05	-0.0575776	-0.0471627	-0.0465212	-0.0464889	-0.0475463	-0.043211	-0.0547408	-0.0443229	-0.0573052	-0.0340619	-0.0468843	-0.0540154	-0.0380773	-0.0380853	-0.0482077	-0.0320613	-0.0353264	-0.0329139	-0.0434999	-0.0429865	-0.0335902	-0.0382776	-0.0123775	-0.0108471	0.0045902	-0.00389525	8.05893e-05	-0.00795967	0.00445462	0.00885074	-0.00310208	-0.016928	0.00588802	0.0132633	0.00318816	-0.00585121	-0.00758789	-0.00217078	0.00226662	0.00291188	0.0120715	0.00195996	-0.00634556	-0.0115156	0.000438641	0.000325442	0.00354427	0.00978148
	354.06	-0.0576412	-0.0506493	-0.0458777	-0.0488174	-0.0480314	-0.0439837	-0.0548104	-0.0459659	-0.056186	-0.0377324	-0.048226	-0.0531522	-0.0381965	-0.0349378	-0.0489547	-0.031534	-0.038127	-0.0339583	-0.0460541	-0.0407168	-0.0324786	-0.0383221	-0.0153103	-0.0128678	0.00491979	-0.0029091	0.00209564	-0.00492867	0.00396257	0.00858607	-0.00135759	-0.0176904	0.00478759	0.013202	0.0020808	-0.00781886	-0.0102243	-0.00206117	0.00207761	0.00355557	0.00978295	0.00215323	-0.00810274	-0.0102285	0.00147802	0.00406226	0.00592482	0.0122471
	354.07	-0.0552435	-0.0533876	-0.0447754	-0.0490223	-0.0479854	-0.0469272	-0.0591983	-0.0503829	-0.053643	-0.0353226	-0.0447421	-0.0541221	-0.0374225	-0.0345161	-0.0497736	-0.0342875	-0.037863	-0.0336272	-0.0463401	-0.0424037	-0.0313185	-0.0381975	-0.0166506	-0.0117761	0.00131691	-0.00271903	0.00237363	-0.00619216	0.00728248	0.00952774	-0.00016796	-0.019466	0.00670295	0.0108246	0.00596758	-0.00435818	-0.00820426	-0.00335089	0.00188875	0.00318604	0.010269	0.00138148	-0.00783321	-0.00836236	0.00119053	0.00398714	0.003263	0.0128308
	354.08	-0.0520252	-0.0545089	-0.0463748	-0.0489374	-0.0487834	-0.0454794	-0.0579402	-0.0486713	-0.0533915	-0.0367726	-0.0461071	-0.0530167	-0.0381681	-0.0346248	-0.0469007	-0.0320948	-0.0375986	-0.0304729	-0.0453469	-0.0424255	-0.0307612	-0.0389412	-0.0128278	-0.0142068	0.0020086	-0.0042177	-0.000557126	-0.00813122	0.00493271	0.0123513	0.000225547	-0.0211933	0.00574727	0.0113423	0.00560816	0.000911914	-0.00866927	-0.00401334	0.00264094	0.000789997	0.00966937	0.00164721	-0.00664677	-0.00753361	0.00121677	0.0013305	0.00407537	0.0109296
[truncated: 261 more rows]
[truncated: 30 more columns]
