# Supplementary material for: Operando film-electrochemical EPR spectroscopy tracks radical intermediates in surface-immobilized catalysts
Source: Nat Chem. 2024 Feb 14;16(6):1015–23. doi: 10.1038/s41557-024-01450-y (PMC11636982; doi:10.1038/s41557-024-01450-y)
Supplement: Supplementary file 12 — Modelling data. [file 41557_2024_1450_MOESM12_ESM.xlsx]

## Sheet: Simulation
Column	Time_s__var:x_V_rate_mV_s_=5'	'ElectricPotential_V__var:x_V_rate_mV_s_=5'	'TotalCurrent_A__var:x_V_rate_mV_s_=5'	'Time_s__var:x_V_rate_mV_s_=10'	'ElectricPotential_V__var:x_V_rate_mV_s_=10'	'TotalCurrent_A__var:x_V_rate_mV_s_=10'	'Time_s__var:x_V_rate_mV_s_=20'	'ElectricPotential_V__var:x_V_rate_mV_s_=20'	'TotalCurrent_A__var:x_V_rate_mV_s_=20'	'Time_s__var:x_V_rate_mV_s_=30'	'ElectricPotential_V__var:x_V_rate_mV_s_=30'	'TotalCurrent_A__var:x_V_rate_mV_s_=30'	'Time_s__var:x_V_rate_mV_s_=40'	'ElectricPotential_V__var:x_V_rate_mV_s_=40'	'TotalCurrent_A__var:x_V_rate_mV_s_=40'	'Time_s__var:x_V_rate_mV_s_=50'	'ElectricPotential_V__var:x_V_rate_mV_s_=50'	'TotalCurrent_A__var:x_V_rate_mV_s_=50'	'Time_s__var:x_V_rate_mV_s_=60'	'ElectricPotential_V__var:x_V_rate_mV_s_=60'	'TotalCurrent_A__var:x_V_rate_mV_s_=60'	'Time_s__var:x_V_rate_mV_s_=70'	'ElectricPotential_V__var:x_V_rate_mV_s_=70'	'TotalCurrent_A__var:x_V_rate_mV_s_=70'	'Time_s__var:x_V_rate_mV_s_=80'	'ElectricPotential_V__var:x_V_rate_mV_s_=80'	'TotalCurrent_A__var:x_V_rate_mV_s_=80'	'Time_s__var:x_V_rate_mV_s_=90'	'ElectricPotential_V__var:x_V_rate_mV_s_=90'	'TotalCurrent_A__var:x_V_rate_mV_s_=90'	'Time_s__var:x_V_rate_mV_s_=100'	'ElectricPotential_V__var:x_V_rate_mV_s_=100'	'TotalCurrent_A__var:x_V_rate_mV_s_=100'	'Time_s__var:x_V_rate_mV_s_=125'	'ElectricPotential_V__var:x_V_rate_mV_s_=125'	'TotalCurrent_A__var:x_V_rate_mV_s_=125'	'Time_s__var:x_V_rate_mV_s_=150'	'ElectricPotential_V__var:x_V_rate_mV_s_=150'	'TotalCurrent_A__var:x_V_rate_mV_s_=150'	'Time_s__var:x_V_rate_mV_s_=175'	'ElectricPotential_V__var:x_V_rate_mV_s_=175'	'TotalCurrent_A__var:x_V_rate_mV_s_=175'	'Time_s__var:x_V_rate_mV_s_=200'	'ElectricPotential_V__var:x_V_rate_mV_s_=200'	'TotalCurrent_A__var:x_V_rate_mV_s_=200'	'Time_s__var:x_V_rate_mV_s_=225'	'ElectricPotential_V__var:x_V_rate_mV_s_=225'	'TotalCurrent_A__var:x_V_rate_mV_s_=225'	'Time_s__var:x_V_rate_mV_s_=250'
Scan Rate (mV s-1)			5			10			20			30			40			50			60			70			80			90			100			125			150			175			200			225
	NaN	0.4	5.0556e-07	NaN	0.4	5.05575e-07	NaN	0.4	5.05583e-07	NaN	0.4	5.05585e-07	NaN	0.4	5.05587e-07	NaN	0.4	5.05587e-07	NaN	0.4	5.05588e-07	NaN	0.4	5.05588e-07	NaN	0.4	5.05588e-07	NaN	0.4	5.05589e-07	NaN	0.4	5.05589e-07	NaN	0.4	5.05589e-07	NaN	0.4	5.05589e-07	NaN	0.4	5.05589e-07	NaN	0.4	5.05589e-07	NaN	0.4	5.0559e-07	NaN
	0.2	0.401	0.0055	0.1	0.401	0.011	0.05	0.401	0.022	0.03333	0.401	0.033	0.025	0.401	0.044	0.02	0.401	0.055	0.01667	0.401	0.066	0.01429	0.401	0.077	0.0125	0.401	0.088	0.01111	0.401	0.099	0.01	0.401	0.11	0.008	0.401	0.1375	0.00667	0.401	0.165	0.00571	0.401	0.1925	0.005	0.401	0.22	0.00444	0.401	0.2475	0.004
	0.4	0.402	0.0055	0.2	0.402	0.011	0.1	0.402	0.022	0.06667	0.402	0.033	0.05	0.402	0.044	0.04	0.402	0.055	0.03333	0.402	0.066	0.02857	0.402	0.077	0.025	0.402	0.088	0.02222	0.402	0.099	0.02	0.402	0.11	0.016	0.402	0.1375	0.01333	0.402	0.165	0.01143	0.402	0.1925	0.01	0.402	0.22	0.00889	0.402	0.2475	0.008
	0.8	0.404	0.0055	0.4	0.404	0.011	0.2	0.404	0.022	0.13333	0.404	0.033	0.1	0.404	0.044	0.08	0.404	0.055	0.06667	0.404	0.066	0.05714	0.404	0.077	0.05	0.404	0.088	0.04444	0.404	0.099	0.04	0.404	0.11	0.032	0.404	0.1375	0.02667	0.404	0.165	0.02286	0.404	0.1925	0.02	0.404	0.22	0.01778	0.404	0.2475	0.016
	1.6	0.408	0.0055	0.8	0.408	0.011	0.4	0.408	0.022	0.26667	0.408	0.033	0.2	0.408	0.044	0.16	0.408	0.055	0.13333	0.408	0.066	0.11429	0.408	0.077	0.1	0.408	0.088	0.08889	0.408	0.099	0.08	0.408	0.11	0.064	0.408	0.1375	0.05333	0.408	0.165	0.04571	0.408	0.1925	0.04	0.408	0.22	0.03556	0.408	0.2475	0.032
	3.2	0.416	0.0055	1.6	0.416	0.011	0.8	0.416	0.022	0.53333	0.416	0.033	0.4	0.416	0.044	0.32	0.416	0.055	0.26667	0.416	0.066	0.22857	0.416	0.077	0.2	0.416	0.088	0.17778	0.416	0.099	0.16	0.416	0.11	0.128	0.416	0.1375	0.10667	0.416	0.165	0.09143	0.416	0.1925	0.08	0.416	0.22	0.07111	0.416	0.2475	0.064
	6.4	0.432	0.0055	3.2	0.432	0.011	1.6	0.432	0.022	1.06667	0.432	0.033	0.8	0.432	0.044	0.64	0.432	0.055	0.53333	0.432	0.066	0.45714	0.432	0.077	0.4	0.432	0.088	0.35556	0.432	0.099	0.32	0.432	0.11	0.256	0.432	0.1375	0.21333	0.432	0.165	0.18286	0.432	0.1925	0.16	0.432	0.22	0.14222	0.432	0.2475	0.128
	12.8	0.464	0.0055	6.4	0.464	0.011	3.2	0.464	0.022	2.13333	0.464	0.033	1.6	0.464	0.044	1.28	0.464	0.055	1.06667	0.464	0.066	0.91429	0.464	0.077	0.8	0.464	0.088	0.71111	0.464	0.099	0.64	0.464	0.11	0.512	0.464	0.1375	0.42667	0.464	0.165	0.36571	0.464	0.1925	0.32	0.464	0.22	0.28444	0.464	0.2475	0.256
	25.6	0.528	0.0055	12.8	0.528	0.011	6.4	0.528	0.022	4.26667	0.528	0.033	3.2	0.528	0.044	2.56	0.528	0.055	2.13333	0.528	0.066	1.82857	0.528	0.077	1.6	0.528	0.08801	1.42222	0.528	0.09901	1.28	0.528	0.11001	1.024	0.528	0.13751	0.85333	0.528	0.16501	0.73143	0.528	0.19251	0.64	0.528	0.22001	0.56889	0.528	0.24751	0.512
	40.8043	0.60402	0.00551	20.4194	0.60419	0.01101	10.2269	0.60454	0.02202	6.82937	0.60488	0.03304	5.13056	0.60522	0.04405	4.11124	0.60556	0.05506	3.43167	0.6059	0.06607	2.94624	0.60624	0.07708	2.58215	0.60657	0.0881	2.29895	0.60691	0.09911	2.07238	0.60724	0.11012	1.6645	0.60806	0.13765	1.39253	0.60888	0.16518	1.46286	0.656	0.19336	1.28	0.656	0.22096	1.13778	0.656	0.24856	1.024
	48.4065	0.64203	0.00554	24.2292	0.64229	0.01109	12.1404	0.64281	0.02217	8.11073	0.64332	0.03325	6.09584	0.64383	0.04433	4.88686	0.64434	0.05542	4.08083	0.64485	0.0665	3.50507	0.64535	0.07758	3.07322	0.64586	0.08866	2.73732	0.64636	0.09974	2.46857	0.64686	0.11082	1.98475	0.64809	0.13852	1.66213	0.64932	0.16622	1.59252	0.67869	0.1967	1.39457	0.67891	0.22455	1.24059	0.67913	0.25238	1.11741
	52.6276	0.66314	0.00563	26.3454	0.66345	0.01125	13.204	0.66408	0.02249	8.82316	0.66469	0.03373	6.63255	0.6653	0.04495	5.31801	0.6659	0.05618	4.44153	0.66649	0.0674	3.81536	0.66707	0.07861	3.34562	0.66765	0.08982	2.9802	0.66822	0.10103	2.68779	0.66878	0.11224	2.16124	0.67016	0.14025	1.80996	0.67149	0.16824	1.72218	0.70138	0.20264	1.50913	0.70183	0.23101	1.34341	0.70227	0.25932	1.21081
	56.8487	0.68424	0.00579	28.4617	0.68462	0.01157	14.2675	0.68535	0.02312	9.53559	0.68607	0.03465	7.16926	0.68677	0.04617	5.74916	0.68746	0.05768	4.80223	0.68813	0.06917	4.12564	0.68879	0.08066	3.61801	0.68944	0.09214	3.22308	0.69008	0.1036	2.90702	0.6907	0.11507	2.33773	0.69222	0.14369	1.95779	0.69367	0.17228	1.81796	0.71814	0.211	1.59543	0.71909	0.24024	1.42224	0.72	0.2694	1.28359
	58.9349	0.69467	0.00601	29.516	0.69516	0.012	15.1122	0.70224	0.02425	10.1041	0.70312	0.0363	7.59951	0.70398	0.04831	6.09635	0.70482	0.0603	5.09393	0.70564	0.07225	4.37764	0.70643	0.08419	3.84017	0.70721	0.0961	3.42196	0.70798	0.10799	3.08724	0.70872	0.11987	2.48419	0.71052	0.14951	2.08158	0.71224	0.17907	1.89355	0.73137	0.22139	1.66331	0.73266	0.25174	1.484	0.7339	0.28196	1.34038
	61.0211	0.70511	0.00626	30.5704	0.7057	0.0125	15.7096	0.71419	0.02575	10.5093	0.71528	0.03848	7.90824	0.71633	0.05113	6.34688	0.71734	0.06372	5.30544	0.71833	0.07626	4.56112	0.71928	0.08876	4.00251	0.7202	0.10122	3.56777	0.7211	0.11365	3.21973	0.72197	0.12605	2.5925	0.72406	0.15694	2.17353	0.72603	0.18769	1.95307	0.74179	0.23288	1.71695	0.74339	0.26452	1.53299	0.74492	0.29601	1.38556
	62.8896	0.71445	0.00661	31.5104	0.7151	0.01318	16.1624	0.72325	0.02746	10.8187	0.72456	0.04096	8.14535	0.72581	0.05434	6.54025	0.72701	0.06763	5.46942	0.72816	0.08085	4.70392	0.72927	0.094	4.1293	0.73034	0.10709	3.682	0.73138	0.12014	3.32384	0.73238	0.13314	2.67816	0.73477	0.16549	2.24668	0.737	0.19765	2.00374	0.75066	0.24551	1.76249	0.7525	0.27857	1.57445	0.75425	0.31141	1.42369
	64.46	0.7223	0.00703	32.3064	0.72306	0.01401	16.5285	0.73057	0.02931	11.0694	0.73208	0.04364	8.33782	0.73351	0.05782	6.6975	0.73487	0.07188	5.60295	0.73618	0.08583	4.82036	0.73743	0.09969	4.23282	0.73863	0.11348	3.77536	0.73978	0.1272	3.40901	0.7409	0.14086	2.74837	0.74355	0.17479	2.30672	0.74601	0.20847	2.04777	0.75836	0.25904	1.80209	0.76042	0.29362	1.61053	0.76237	0.32796	1.4569
	65.7973	0.72899	0.00751	32.986	0.72986	0.01494	16.8421	0.73684	0.0313	11.2845	0.73853	0.04654	8.50321	0.74013	0.06158	6.83279	0.74164	0.07646	5.718	0.74308	0.09121	4.92081	0.74446	0.10584	4.3222	0.74578	0.12038	3.85607	0.74705	0.13483	3.48271	0.74827	0.14921	2.80927	0.75116	0.18487	2.35889	0.75383	0.2202	2.08739	0.76529	0.27353	1.83773	0.76755	0.30976	1.643	0.76967	0.3457	1.48676
	66.9631	0.73482	0.00803	33.5796	0.7358	0.01597	17.1201	0.7424	0.03344	11.4752	0.74426	0.04965	8.64997	0.746	0.06562	6.9529	0.74765	0.08138	5.82017	0.74921	0.09698	5.01004	0.7507	0.11244	4.40164	0.75213	0.12778	3.92781	0.7535	0.14301	3.54824	0.75482	0.15815	2.86344	0.75793	0.19565	2.40533	0.7608	0.23275	2.12306	0.77153	0.28867	1.8698	0.77396	0.32662	1.67222	0.77625	0.36425	1.51364
	68.004	0.74002	0.0086	34.11	0.7411	0.01709	17.3703	0.74741	0.03573	11.6469	0.74941	0.05297	8.78205	0.75128	0.06991	7.061	0.75305	0.08661	5.91212	0.75473	0.10311	5.09034	0.75632	0.11944	4.47313	0.75785	0.13562	3.99237	0.75931	0.15167	3.60721	0.76072	0.16761	2.91219	0.76402	0.20708	2.44712	0.76707	0.24597	2.15515	0.77715	0.30417	1.89867	0.77973	0.34388	1.69852	0.78217	0.38322	1.53783
	68.9409	0.7447	0.00922	34.5874	0.74587	0.01829	17.5955	0.75191	0.03813	11.8015	0.75404	0.05644	8.90092	0.75604	0.07438	7.15829	0.75791	0.09205	5.99488	0.75969	0.10947	5.16262	0.76138	0.12669	4.53747	0.763	0.14373	4.05048	0.76454	0.16067	3.66028	0.76603	0.17738	2.95607	0.76951	0.21878	2.48473	0.77271	0.2596	2.18725	0.78277	0.32151	1.92754	0.78551	0.3632	1.72482	0.78809	0.40446	1.56202
	69.784	0.74892	0.00987	35.017	0.75017	0.01955	17.7982	0.75596	0.0406	11.9405	0.75822	0.05999	9.00791	0.76032	0.07897	7.24585	0.76229	0.0976	6.06936	0.76416	0.11599	5.22767	0.76594	0.13408	4.59537	0.76763	0.15199	4.10278	0.76925	0.16972	3.70805	0.77081	0.18731	2.99556	0.77445	0.23067	2.51858	0.77779	0.27337	2.21613	0.78782	0.33884	1.95352	0.7907	0.38249	1.7485	0.79341	0.42567	1.58379
	70.5429	0.75271	0.01054	35.4037	0.75404	0.02085	18.0009	0.76002	0.04335	12.0796	0.76239	0.06395	9.1149	0.7646	0.08406	7.33341	0.76667	0.10378	6.14384	0.76863	0.12316	5.29272	0.77049	0.14228	4.65328	0.77226	0.16115	4.15507	0.77396	0.17982	3.75582	0.77558	0.19831	3.03505	0.77938	0.24385	2.55243	0.78286	0.28862	2.24502	0.79288	0.35783	1.97949	0.7959	0.40362	1.77217	0.79874	0.44889	1.60556
	71.3017	0.75651	0.01128	35.7904	0.7579	0.0223	18.1833	0.76367	0.04615	12.2048	0.76614	0.06795	9.21118	0.76845	0.08919	7.41221	0.77061	0.10998	6.21087	0.77265	0.13038	5.35126	0.77459	0.15047	4.70539	0.77643	0.17029	4.20214	0.77819	0.18987	3.79881	0.77988	0.20925	3.07059	0.78382	0.25692	2.5829	0.78743	0.30372	2.27101	0.79743	0.37642	2.00288	0.80058	0.4243	1.79347	0.80353	0.4716	1.62516
	71.9847	0.75992	0.01205	36.1384	0.76138	0.02378	18.3657	0.76731	0.04921	12.3299	0.7699	0.07234	9.30747	0.7723	0.09481	7.49101	0.77455	0.11675	6.2779	0.77667	0.13826	5.40981	0.77869	0.15942	4.75751	0.7806	0.18026	4.24921	0.78243	0.20083	3.8418	0.78418	0.22117	3.10613	0.78827	0.27114	2.61336	0.792	0.32011	2.29701	0.80198	0.39641	2.02626	0.80525	0.44653	1.81477	0.80832	0.496	1.64475
	72.6676	0.76334	0.01288	36.4864	0.76486	0.0254	18.5299	0.7706	0.05227	12.4426	0.77328	0.07669	9.39413	0.77577	0.10035	7.56193	0.7781	0.12342	6.34493	0.7807	0.14685	5.46835	0.78278	0.16915	4.80963	0.78477	0.19109	4.29628	0.78666	0.21272	3.88479	0.78848	0.23409	3.14167	0.79271	0.28653	2.64383	0.79657	0.33784	2.32301	0.80653	0.41781	2.04964	0.80993	0.4703	1.83608	0.81312	0.5221	1.66435
	73.2823	0.76641	0.01374	36.7996	0.768	0.02703	18.6941	0.77388	0.05557	12.5552	0.77666	0.08138	9.48079	0.77923	0.10633	7.63286	0.78164	0.13061	6.479	0.78874	0.16685	5.58544	0.79098	0.19167	4.91386	0.79311	0.21604	4.39041	0.79514	0.24001	3.97077	0.79708	0.26364	3.21276	0.80159	0.32149	2.70476	0.80571	0.3779	2.375	0.81563	0.46531	2.0964	0.81928	0.52295	1.87869	0.8227	0.57977	1.70354
	73.897	0.76948	0.01465	37.1128	0.77113	0.02879	18.8583	0.77717	0.05914	12.6678	0.78004	0.08644	9.56744	0.7827	0.11276	7.70378	0.78519	0.13832	6.61307	0.79678	0.18992	5.70252	0.79918	0.21759	5.01809	0.80145	0.24468	4.48455	0.80361	0.27127	4.05675	0.80568	0.29744	3.28384	0.81048	0.3613	2.76569	0.81485	0.42339	2.427	0.82472	0.51813	2.14317	0.82863	0.58142	1.9213	0.83229	0.64373	1.74273
	74.5116	0.77256	0.01564	37.426	0.77426	0.03069	19.1866	0.78373	0.06765	12.8931	0.78679	0.09824	9.74076	0.78963	0.12756	7.84562	0.79228	0.15591	6.74713	0.80483	0.21582	5.81961	0.80737	0.24662	5.12232	0.80979	0.27669	4.57868	0.81208	0.30615	4.14274	0.81427	0.33508	3.35492	0.81936	0.40548	2.82663	0.82399	0.47372	2.47899	0.83382	0.57539	2.18993	0.83799	0.6447	1.9639	0.84188	0.71286	1.78192
	75.741	0.7787	0.01819	38.0524	0.78052	0.03539	19.515	0.7903	0.07728	13.1184	0.79355	0.11158	9.91408	0.79656	0.14425	7.98747	0.79937	0.17569	6.8812	0.81287	0.24412	5.9367	0.81557	0.27826	5.22655	0.81812	0.31151	4.67281	0.82055	0.344	4.22872	0.82287	0.37586	3.426	0.82825	0.45321	2.88756	0.83313	0.52794	2.53098	0.84292	0.63579	2.23669	0.84734	0.71134	2.00651	0.85147	0.78556	1.8211
	76.9703	0.78485	0.02098	38.6707	0.78671	0.04058	19.8433	0.79687	0.08788	13.3437	0.80031	0.12626	10.0874	0.8035	0.16256	8.12932	0.80647	0.19733	7.01526	0.82092	0.27408	6.05379	0.82377	0.31168	5.33079	0.82646	0.34822	4.76695	0.82903	0.38386	4.3147	0.83147	0.41874	3.49708	0.83714	0.50322	2.94849	0.84227	0.58464	2.58298	0.85202	0.6976	2.28346	0.85669	0.77943	2.04912	0.86105	0.85973	1.86029
	78.1996	0.791	0.02404	39.2889	0.79289	0.04628	20.1717	0.80343	0.09932	13.569	0.80707	0.14203	10.2607	0.81043	0.18218	8.27116	0.81356	0.22046	7.14933	0.82896	0.30462	6.17087	0.83196	0.34569	5.43502	0.8348	0.38552	4.86108	0.8375	0.4243	4.40068	0.84007	0.46221	3.56817	0.84602	0.55381	3.00942	0.85141	0.6419	2.68697	0.87022	0.81669	2.37698	0.8754	0.91028	2.13434	0.88023	1.00192	1.93867
	79.4289	0.79714	0.02738	39.9072	0.79907	0.05245	20.5	0.81	0.1113	13.7943	0.81383	0.15849	10.434	0.81736	0.2026	8.41301	0.82065	0.24449	7.41746	0.84505	0.36172	6.40505	0.84835	0.40929	5.64348	0.85148	0.45526	5.04935	0.85444	0.4999	4.57264	0.85726	0.54344	3.71033	0.86379	0.64833	3.13129	0.86969	0.74882	2.79096	0.88842	0.91306	2.47051	0.8941	1.01586	2.21955	0.8994	1.11629	2.01705
	80.6583	0.80329	0.03092	40.5255	0.80525	0.05895	20.8284	0.81657	0.12339	14.0196	0.82059	0.17507	10.6074	0.82429	0.22314	8.55485	0.82774	0.26861	7.60362	0.85622	0.39211	6.57021	0.85991	0.44385	5.85195	0.86816	0.50577	5.23762	0.87139	0.55501	4.74461	0.87446	0.60296	3.85249	0.88156	0.71827	3.25315	0.88797	0.8285	2.88454	0.9048	0.96412	2.55468	0.91094	1.07171	2.29625	0.91666	1.17661	2.08759
	81.8876	0.80944	0.0345	41.1437	0.81144	0.06555	21.4851	0.8297	0.14557	14.4702	0.83411	0.20562	10.954	0.83816	0.26107	8.83854	0.84193	0.31323	7.78978	0.86739	0.4099	6.73538	0.87148	0.46433	6.01748	0.8814	0.52227	5.38883	0.88499	0.57386	4.88409	0.88841	0.6241	3.97012	0.89626	0.74491	3.35551	0.90333	0.86036	2.96855	0.9195	0.97245	2.63044	0.92609	1.08092	2.36527	0.93219	1.18652	2.15108
	84.3462	0.82173	0.04098	42.3803	0.8238	0.07769	22.0761	0.84152	0.15909	14.7889	0.84367	0.22163	11.3006	0.85202	0.28792	9.12223	0.85611	0.34535	7.95732	0.87744	0.41241	6.88402	0.88188	0.46768	6.16647	0.89332	0.51553	5.52492	0.89724	0.56739	5.00962	0.90096	0.61792	4.07598	0.9095	0.73949	3.44764	0.91715	0.85572	3.04383	0.93267	0.94768	2.69848	0.9397	1.05386	2.4274	0.94616	1.15725	2.20821
	85.8614	0.82931	0.04342	43.1933	0.83193	0.08323	22.5806	0.85161	0.16242	15.1076	0.85323	0.23022	11.5821	0.86328	0.29585	9.35835	0.86792	0.35608	8.10812	0.88649	0.40291	7.03267	0.89229	0.45584	6.24411	0.89953	0.50385	5.59774	0.9038	0.55471	5.0784	0.90784	0.60427	4.13697	0.91712	0.72352	3.50292	0.92544	0.83752	3.07993	0.93899	0.9258	2.73133	0.94627	1.02973	2.45761	0.95296	1.13098	2.23634
	87.3765	0.83688	0.04425	44.0063	0.84006	0.08577	23.0143	0.86029	0.15808	15.3944	0.86183	0.23007	11.8336	0.87334	0.29032	9.56922	0.87846	0.35081	8.19083	0.89145	0.39335	7.10479	0.89734	0.44493	6.32174	0.90574	0.48739	5.67055	0.91035	0.53655	5.14718	0.91472	0.58442	4.19796	0.92475	0.6995	3.5582	0.93373	0.80939	3.11604	0.94531	0.89832	2.76418	0.95284	0.99943	2.48783	0.95976	1.09793	2.26446
	88.74	0.8437	0.04333	44.7379	0.84738	0.08488	23.2311	0.86462	0.1536	15.6526	0.86958	0.22318	11.9594	0.87838	0.28314	9.67806	0.8839	0.34258	8.27354	0.89641	0.38106	7.17692	0.90238	0.43108	6.39161	0.91133	0.46879	5.73609	0.91625	0.51585	5.20908	0.92091	0.56164	4.25154	0.93144	0.67223	3.60545	0.94082	0.77803	3.15214	0.95162	0.86593	2.79702	0.9594	0.96366	2.51805	0.96656	1.05892	2.29258
	89.4573	0.84729	0.04229	45.4696	0.8547	0.08157	23.448	0.86896	0.14786	15.9107	0.87732	0.21042	12.0852	0.88341	0.27349	9.78689	0.88934	0.33117	8.35625	0.90138	0.36633	7.24904	0.90743	0.41462	6.4545	0.91636	0.44936	5.79507	0.92156	0.49414	5.26446	0.92645	0.53781	4.29906	0.93738	0.64386	3.64745	0.94712	0.7453	3.22435	0.96426	0.78676	2.86272	0.97254	0.87628	2.57849	0.98016	0.96367	2.34883
	90.1745	0.85087	0.04096	46.0013	0.86001	0.07747	23.6431	0.87286	0.14168	16.1689	0.88507	0.19282	12.1983	0.88793	0.26281	9.88484	0.89424	0.31836	8.43896	0.90634	0.34863	7.39329	0.91753	0.37386	6.51109	0.92089	0.43001	5.84815	0.92633	0.47248	5.3143	0.93143	0.51401	4.34162	0.9427	0.61564	3.68476	0.95271	0.71299	3.28668	0.97517	0.70866	2.9195	0.9839	0.79005	2.63081	0.99193	0.86959	2.39752
	90.8917	0.85446	0.03936	46.4147	0.86415	0.07343	23.8188	0.87638	0.13539	16.4271	0.89281	0.17185	12.3002	0.89201	0.2518	9.973	0.89865	0.30502	8.52167	0.9113	0.3289	7.51539	0.92608	0.33417	6.56203	0.92496	0.41134	5.89592	0.93063	0.45159	5.35915	0.93592	0.49104	4.37993	0.94749	0.5884	3.71834	0.95775	0.68182	3.34902	0.98608	0.62715	2.97628	0.99526	0.70015	2.68313	1.0037	0.77159	2.44622
	92.3261	0.86163	0.03505	46.7637	0.86764	0.06958	23.9768	0.87954	0.12926	16.6852	0.90056	0.14923	12.3919	0.89568	0.2409	10.0523	0.90262	0.29175	8.60439	0.91626	0.30778	7.63749	0.93462	0.29267	6.61296	0.92904	0.39188	5.93892	0.9345	0.43188	5.39952	0.93995	0.46938	4.41441	0.9518	0.56272	3.74856	0.96228	0.65245	3.41135	0.99699	0.54699	3.03306	1.00661	0.6118	2.73545	1.01548	0.67538	2.49491
	93.7606	0.8688	0.03027	47.0761	0.87076	0.0659	24.1349	0.8827	0.12283	16.9433	0.9083	0.12665	12.4836	0.89934	0.22934	10.1237	0.90619	0.27897	8.6871	0.92123	0.28582	7.75959	0.94317	0.25185	6.65881	0.9327	0.37376	5.98192	0.93837	0.41165	5.43989	0.94399	0.44716	4.44888	0.95611	0.53638	3.77878	0.96682	0.62234	3.49241	1.01117	0.45086	3.10656	1.02131	0.50639	2.80288	1.03065	0.56117	2.55733
	95.0516	0.87526	0.02605	47.3572	0.87357	0.06246	24.2772	0.88554	0.11681	17.2015	0.91605	0.1056	12.5661	0.90264	0.21843	10.1951	0.90976	0.26565	8.85252	0.93115	0.2415	7.91652	0.95416	0.20353	6.70465	0.93637	0.35538	6.02061	0.94186	0.39307	5.47622	0.94762	0.42677	4.47991	0.95999	0.51222	3.80598	0.9709	0.59472	3.57346	1.02536	0.36939	3.18007	1.03601	0.41702	2.87032	1.04582	0.46429	2.61975
	96.3426	0.88171	0.0222	47.6103	0.8761	0.05931	24.4194	0.88839	0.11071	17.4597	0.92379	0.08715	12.6486	0.90594	0.20726	10.2594	0.91297	0.25326	9.01795	0.94108	0.19925	8.07345	0.96514	0.16274	6.74591	0.93967	0.33866	6.05931	0.94534	0.37441	5.51255	0.95126	0.4063	4.51094	0.96387	0.48796	3.83318	0.97498	0.56701	3.64641	1.03812	0.31142	3.24622	1.04924	0.3533	2.93101	1.05948	0.39508	2.67593
	97.6336	0.88817	0.01886	47.8633	0.87863	0.05618	24.5475	0.89095	0.10515	17.7178	0.93153	0.07192	12.7229	0.90892	0.19701	10.3237	0.91618	0.24069	9.18337	0.951	0.16185	8.21469	0.97503	0.13396	6.78717	0.94297	0.32201	6.09801	0.94882	0.35581	5.54889	0.95489	0.38591	4.54197	0.96775	0.46382	3.86038	0.97906	0.53943	3.71206	1.04961	0.2719	3.30576	1.06115	0.30968	2.98563	1.07177	0.34753	2.72649
	98.9246	0.89462	0.01607	48.1163	0.88116	0.05309	24.6755	0.89351	0.09963	17.976	0.93928	0.06004	12.7972	0.91189	0.18675	10.3815	0.91908	0.22926	9.34879	0.96093	0.13104	8.3418	0.98393	0.11458	6.82842	0.94627	0.30554	6.1754	0.95579	0.31794	5.62155	0.96216	0.34446	4.60403	0.9755	0.41478	3.91478	0.98722	0.48347	3.77114	1.05995	0.24564	3.35934	1.07187	0.28055	3.0348	1.08283	0.31562	2.77706
	100.216	0.90108	0.0138	48.6224	0.88622	0.04665	24.8036	0.89607	0.09419	18.2083	0.94625	0.0521	12.864	0.91456	0.17751	10.4394	0.92197	0.21788	9.49767	0.96986	0.10964	8.4562	0.99193	0.1019	6.91094	0.95288	0.2723	6.25279	0.96275	0.28155	5.69422	0.96942	0.30473	4.66609	0.98326	0.36782	3.96918	0.99538	0.42989	3.83023	1.07029	0.2267	3.41293	1.08259	0.25939	3.08396	1.09389	0.29228	2.82256
	101.507	0.90753	0.01199	49.1285	0.89128	0.04069	25.0596	0.90119	0.08308	18.4407	0.95322	0.0463	12.9308	0.91723	0.1684	10.4972	0.92486	0.20662	9.63167	0.9779	0.09531	8.57061	0.99994	0.09291	6.99346	0.95948	0.24076	6.33019	0.96972	0.2479	5.76688	0.97669	0.26812	4.72815	0.99102	0.32456	4.02358	1.00354	0.38053	3.88932	1.08063	0.2136	3.46651	1.0933	0.24462	3.13312	1.10495	0.27586	2.86807
	102.798	0.91399	0.01055	49.6345	0.89635	0.03547	25.3157	0.90631	0.07268	18.673	0.96019	0.0422	12.9977	0.91991	0.15947	10.6129	0.93064	0.18384	9.76566	0.98594	0.08495	8.68501	1.00795	0.08681	7.07597	0.96608	0.21193	6.43038	0.97873	0.20948	5.85896	0.9859	0.22733	4.8065	1.00081	0.27654	4.09246	1.01387	0.32555	3.94841	1.09097	0.20493	3.52009	1.10402	0.23476	3.18228	1.11601	0.26477	2.91357
	104.089	0.92044	0.00943	50.1406	0.90141	0.03103	25.5718	0.91144	0.06339	18.9053	0.96716	0.03938	13.1313	0.92525	0.14157	10.7286	0.93643	0.16222	9.89965	0.99398	0.07783	8.79941	1.01596	0.08286	7.18155	0.97452	0.17974	6.53056	0.98775	0.17771	5.95105	0.9951	0.19364	4.88485	1.01061	0.23685	4.16134	1.0242	0.28006	4.00749	1.10131	0.19947	3.57368	1.11474	0.22845	3.23144	1.12707	0.25758	2.95907
	105.38	0.9269	0.00855	50.6467	0.90647	0.02733	25.8279	0.91656	0.05536	19.1377	0.97413	0.03747	13.265	0.9306	0.12484	10.8442	0.94221	0.14246	10.0336	1.00202	0.07316	8.91381	1.02397	0.08042	7.28712	0.98297	0.15335	6.63075	0.99677	0.15272	6.04313	1.00431	0.16714	4.9632	1.0204	0.20558	4.23022	1.03453	0.24416	4.06658	1.11165	0.1962	3.62726	1.12545	0.2246	3.2806	1.13813	0.25313	3.00458
	106.671	0.93335	0.00786	51.1527	0.91153	0.02428	26.0839	0.92168	0.0486	19.37	0.9811	0.03617	13.3987	0.93595	0.10977	10.9952	0.94976	0.11998	10.1676	1.01006	0.07024	9.02821	1.03197	0.07897	7.39269	0.99142	0.13273	6.73093	1.00578	0.13403	6.13522	1.01352	0.14732	5.04156	1.03019	0.18212	4.29911	1.04487	0.21715	4.12567	1.12199	0.19435	3.68085	1.13617	0.22237	3.32976	1.1492	0.25049	3.05008
	107.962	0.93981	0.00733	51.6588	0.91659	0.02178	26.34	0.9268	0.04304	19.6023	0.98807	0.03529	13.573	0.94292	0.09287	11.1461	0.9573	0.10161	10.3016	1.0181	0.0685	9.14262	1.03998	0.07815	7.49827	0.99986	0.11737	6.83112	1.0148	0.12077	6.2273	1.02273	0.13323	5.11991	1.03999	0.16538	4.36799	1.0552	0.1978	4.18475	1.13233	0.19335	3.73443	1.14689	0.22114	3.37892	1.16026	0.249	3.09559
	109.253	0.94626	0.00692	52.1649	0.92165	0.01975	26.5961	0.93192	0.03856	19.8347	0.99504	0.03468	13.7472	0.94989	0.07926	11.297	0.96485	0.08729	10.4356	1.02614	0.0675	9.25702	1.04799	0.07769	7.60384	1.00831	0.10647	6.93131	1.02382	0.11187	6.31938	1.03194	0.12374	5.19826	1.04978	0.15405	4.43687	1.06553	0.18462	4.30293	1.15301	0.19239	3.8416	1.16832	0.21992	3.47724	1.18238	0.24748	3.1866
	110.544	0.95272	0.0066	52.6709	0.92671	0.01809	26.8522	0.93704	0.03499	20.067	1.00201	0.03424	13.9215	0.95686	0.06875	11.4479	0.97239	0.07664	10.5696	1.03418	0.06693	9.48582	1.06401	0.07718	7.70941	1.01675	0.09912	7.03149	1.03283	0.10621	6.41147	1.04115	0.1177	5.27661	1.05958	0.14678	4.50575	1.07586	0.17611	4.4211	1.17369	0.19246	3.94877	1.18975	0.21997	3.55377	1.1996	0.24749	3.1984
	111.835	0.95917	0.00635	53.177	0.93177	0.01675	27.1082	0.94216	0.03219	20.5317	1.01595	0.03361	14.0958	0.96383	0.06098	11.5988	0.97994	0.06907	10.7036	1.04222	0.0666	9.71462	1.08002	0.07704	7.81498	1.0252	0.09442	7.13168	1.04185	0.10284	6.50355	1.05036	0.11408	5.35496	1.06937	0.1424	4.57463	1.08619	0.17092	4.56914	1.1996	0.19249	3.998	1.1996	0.21998	3.55377	1.1996	0.24749	3.1984
	113.126	0.96563	0.00616	53.6831	0.93683	0.01567	27.3643	0.94729	0.03001	20.9964	1.02989	0.03331	14.27	0.9708	0.05545	11.7497	0.98748	0.06394	10.9716	1.0583	0.06621	10.1722	1.11206	0.07692	7.92056	1.03364	0.09156	7.23186	1.05087	0.10095	6.59563	1.05956	0.11204	5.43331	1.07916	0.13991	4.64351	1.09653	0.16794	4.56914	1.1996	0.19249	3.998	1.1996	0.21998	3.55822	1.1994	-0.24751	3.2024
	114.417	0.97208	0.00601	54.1891	0.94189	0.01479	27.6204	0.95241	0.02832	21.4611	1.04383	0.03317	14.4443	0.97777	0.05165	11.9006	0.99503	0.0606	11.2396	1.07438	0.06608	11.0875	1.17612	0.077	8.02613	1.04209	0.08993	7.33205	1.05988	0.09996	6.68772	1.06877	0.11097	5.51166	1.08896	0.1386	4.71239	1.10686	0.16635	4.57485	1.1994	-0.19251	4.003	1.1994	-0.22002	3.56266	1.1984	-0.24751	3.2064
	116.999	0.98499	0.00578	54.6952	0.94695	0.01408	27.8765	0.95753	0.027	21.9257	1.05777	0.0331	14.6186	0.98474	0.04911	12.0515	1.00258	0.0585	11.7756	1.10653	0.06595	11.4228	1.1996	0.077	8.1317	1.05054	0.08903	7.43224	1.0689	0.09947	6.7798	1.07798	0.11045	5.59002	1.09875	0.13796	4.78127	1.11719	0.16555	4.58057	1.1984	-0.19251	4.008	1.1984	-0.22002	3.57155	1.1964	-0.24751	3.2144
	119.581	0.9979	0.00566	55.2013	0.95201	0.01351	28.1325	0.96265	0.02597	22.8551	1.08565	0.033	14.7928	0.99171	0.04745	12.2024	1.01012	0.05722	12.8475	1.17085	0.06601	11.4228	1.1996	0.077	8.23728	1.05898	0.08857	7.63261	1.08693	0.09899	6.96397	1.0964	0.10995	5.74672	1.11834	0.13737	4.85015	1.12752	0.1652	4.59199	1.1964	-0.19251	4.018	1.1964	-0.22001	3.58933	1.1924	-0.24751	3.2304
	122.163	1.01081	0.0056	56.2134	0.96213	0.01259	28.3886	0.96777	0.02517	23.7844	1.11353	0.03299	14.9671	0.99868	0.04638	12.3533	1.01767	0.05645	13.3267	1.1996	0.066	11.4371	1.1994	-0.077	8.44842	1.07587	0.08808	7.83298	1.10497	0.09904	7.14814	1.11481	0.11002	5.90342	1.13793	0.13747	4.98791	1.14819	0.16489	4.61485	1.1924	-0.19251	4.038	1.1924	-0.22001	3.62488	1.1844	-0.24751	3.2624
	124.745	1.02372	0.00556	57.2255	0.97226	0.01202	28.9008	0.97802	0.02394	25.6431	1.16929	0.03298	15.1413	1.00565	0.04567	12.5043	1.02521	0.05598	13.3267	1.1996	0.066	11.4514	1.1984	-0.077	8.65957	1.09277	0.0881	8.23373	1.14104	0.09903	7.51647	1.15165	0.11002	6.21683	1.1771	0.1375	5.26343	1.18952	0.16498	4.66057	1.1844	-0.19251	4.078	1.1844	-0.22001	3.696	1.1684	-0.24751	3.3264
	127.327	1.03663	0.00554	58.2377	0.98238	0.01168	29.4129	0.98826	0.02321	26.6533	1.1996	0.033	15.3156	1.01262	0.0452	12.8061	1.0403	0.05539	13.3433	1.1994	-0.066	11.48	1.1964	-0.077	9.08186	1.12655	0.08805	8.88443	1.1996	0.09901	7.99599	1.1996	0.11001	6.39679	1.1996	0.1375	5.33066	1.1996	0.16499	4.75199	1.1684	-0.19251	4.158	1.1684	-0.22001	3.83822	1.1364	-0.24752	3.4544
	132.491	1.06245	0.0055	59.2498	0.9925	0.01145	29.9251	0.9985	0.02278	26.6533	1.1996	0.033	15.6641	1.02657	0.04456	13.1079	1.05539	0.05516	13.36	1.1984	-0.066	11.5371	1.1924	-0.077	9.92644	1.19412	0.08801	8.88443	1.1996	0.09901	7.99599	1.1996	0.11001	6.39679	1.1996	0.1375	5.33066	1.1996	0.16499	4.93485	1.1364	-0.19251	4.318	1.1364	-0.22001	4.12266	1.0724	-0.24762	3.7104
	137.655	1.08827	0.0055	60.2619	1.00262	0.0113	30.4372	1.00874	0.02251	26.6866	1.1994	-0.033	16.0127	1.04051	0.04427	13.4097	1.07049	0.05508	13.3933	1.1964	-0.066	11.6514	1.1844	-0.077	9.99499	1.1996	0.08801	8.89554	1.1994	-0.09899	8.00599	1.1994	-0.10999	6.40479	1.1994	-0.1375	5.33733	1.1994	-0.16501	5.30057	1.0724	-0.1926	4.638	1.0724	-0.22011	4.26488	1.0404	-0.24799	3.90676
	142.819	1.11409	0.0055	61.274	1.01274	0.0112	30.9494	1.01899	0.02234	26.72	1.1984	-0.033	16.3612	1.05445	0.04415	14.0133	1.10067	0.05498	13.46	1.1924	-0.066	11.88	1.1684	-0.077	9.99499	1.1996	0.08801	8.90666	1.1984	-0.09899	8.01599	1.1984	-0.11	6.41279	1.1984	-0.1375	5.34399	1.1984	-0.16501	5.48342	1.0404	-0.19292	4.798	1.0404	-0.22046	4.41131	1.00746	-0.24911	4.10313
	153.147	1.16573	0.0055	63.2983	1.03298	0.01106	31.9737	1.03947	0.0221	26.7866	1.1964	-0.033	16.7097	1.06839	0.04409	15.2206	1.16103	0.05501	13.5933	1.1844	-0.066	12.3371	1.1364	-0.07701	10.0075	1.1994	-0.08799	8.92888	1.1964	-0.099	8.03599	1.1964	-0.11	6.42879	1.1964	-0.1375	5.35733	1.1964	-0.16501	5.66213	1.00913	-0.19384	4.9586	1.00828	-0.22147	4.55774	0.97451	-0.25246	4.21906
	159.92	1.1996	0.0055	65.3226	1.05323	0.01102	32.998	1.05996	0.02203	26.92	1.1924	-0.033	17.4068	1.09627	0.044	15.992	1.1996	0.055	13.86	1.1684	-0.066	13.2514	1.0724	-0.07706	10.02	1.1984	-0.088	8.97332	1.1924	-0.099	8.07599	1.1924	-0.11	6.46079	1.1924	-0.1375	5.38399	1.1924	-0.16501	5.84083	0.97785	-0.19647	5.1192	0.97616	-0.22446	4.63365	0.95743	-0.25663	4.335
	159.92	1.1996	0.0055	67.3468	1.07347	0.01101	34.0223	1.08045	0.02202	27.1866	1.1844	-0.033	18.8009	1.15204	0.04401	15.992	1.1996	0.055	14.3933	1.1364	-0.06601	13.8546	1.03018	-0.07738	10.045	1.1964	-0.088	9.06221	1.1844	-0.099	8.15599	1.1844	-0.11	6.52479	1.1844	-0.1375	5.43733	1.1844	-0.165	5.93643	0.96112	-0.19987	5.20381	0.95924	-0.22826	4.70956	0.94035	-0.2634	4.4085
	160.12	1.1994	-0.0055	69.3711	1.09371	0.01101	35.0466	1.10093	0.02201	27.72	1.1684	-0.033	19.99	1.1996	0.044	16.012	1.1994	-0.055	15.46	1.0724	-0.06606	14.4578	0.98795	-0.07878	10.095	1.1924	-0.088	9.23999	1.1684	-0.099	8.31599	1.1684	-0.11	6.65279	1.1684	-0.1375	5.54399	1.1684	-0.165	6.03204	0.94439	-0.20539	5.28842	0.94232	-0.23441	4.77788	0.92498	-0.27306	4.48201
	160.32	1.1984	-0.0055	73.4196	1.1342	0.011	37.0952	1.1419	0.02199	28.7866	1.1364	-0.033	19.99	1.1996	0.044	16.032	1.1984	-0.055	16.1562	1.03063	-0.06633	14.8245	0.96229	-0.08184	10.195	1.1844	-0.088	9.59554	1.1364	-0.09901	8.63599	1.1364	-0.11001	6.90879	1.1364	-0.13751	5.75733	1.1364	-0.16501	6.11752	0.92943	-0.21324	5.36455	0.92709	-0.24321	4.83426	0.91229	-0.28475	4.54817
	160.72	1.1964	-0.0055	79.9599	1.1996	0.011	39.98	1.1996	0.022	30.92	1.0724	-0.03303	20.015	1.1994	-0.044	16.072	1.1964	-0.055	16.8525	0.98885	-0.06755	15.1912	0.93662	-0.08868	10.395	1.1684	-0.088	10.3067	1.0724	-0.09908	9.27599	1.0724	-0.11009	7.42079	1.0724	-0.1376	6.18399	1.0724	-0.16509	6.18758	0.91717	-0.22273	5.42691	0.91462	-0.25381	4.8822	0.90151	-0.29823	4.60771
	161.52	1.1924	-0.0055	79.9599	1.1996	0.011	39.98	1.1996	0.022	32.2655	1.03204	-0.03318	20.04	1.1984	-0.044	16.152	1.1924	-0.055	17.2751	0.96349	-0.07024	15.4136	0.92105	-0.09681	10.795	1.1364	-0.08801	10.7855	1.0293	-0.09947	9.71119	1.02888	-0.11051	7.77714	1.02786	-0.13811	6.39733	1.0404	-0.16538	6.24703	0.90677	-0.23366	5.47996	0.90401	-0.26605	4.92336	0.89224	-0.31305	4.6613
	163.12	1.1844	-0.0055	80.0599	1.1994	-0.011	40.0299	1.1994	-0.022	33.611	0.99167	-0.03382	20.09	1.1964	-0.044	16.312	1.1844	-0.055	17.6977	0.93814	-0.07622	15.636	0.90548	-0.10939	11.595	1.0724	-0.08807	11.2644	0.98621	-0.10123	10.1464	0.98536	-0.11245	8.13348	0.98331	-0.14048	6.60002	1.01	-0.16619	6.29796	0.89786	-0.24568	5.52541	0.89492	-0.27949	4.95996	0.88401	-0.32925	4.71488
	166.32	1.1684	-0.0055	80.1599	1.1984	-0.011	40.0799	1.1984	-0.022	34.4201	0.9674	-0.03529	20.19	1.1924	-0.044	16.632	1.1684	-0.055	17.9526	0.92285	-0.08336	15.8361	0.89147	-0.12628	12.1283	1.02974	-0.08842	11.5557	0.95998	-0.10502	10.4111	0.95889	-0.11659	8.34983	0.95627	-0.14548	6.8027	0.97959	-0.16847	6.34322	0.88994	-0.25882	5.56583	0.88683	-0.29418	4.9929	0.8766	-0.34665	4.76311
	172.72	1.1364	-0.0055	80.3599	1.1964	-0.011	40.1799	1.1964	-0.022	35.2293	0.94312	-0.03852	20.39	1.1844	-0.044	17.272	1.1364	-0.055	18.2074	0.90756	-0.09439	16.0163	0.87886	-0.14757	12.6616	0.98707	-0.09001	11.8471	0.93376	-0.1135	10.6759	0.93241	-0.12587	8.56617	0.92923	-0.15669	6.91269	0.9631	-0.17147	6.38395	0.88281	-0.27294	5.60222	0.87956	-0.30997	5.02254	0.86993	-0.3649	4.81134
	185.52	1.0724	-0.0055	80.7599	1.1924	-0.011	40.38	1.1924	-0.022	35.7043	0.92887	-0.04247	20.79	1.1684	-0.044	18.552	1.0724	-0.05503	18.4368	0.89379	-0.10924	16.1784	0.86751	-0.17292	12.986	0.96112	-0.09344	12.0255	0.9177	-0.12353	10.8386	0.91614	-0.13682	8.7002	0.91247	-0.16989	7.02267	0.9466	-0.17633	6.42061	0.87639	-0.28777	5.63496	0.87301	-0.32654	5.04922	0.86392	-0.38366	4.85957
	191.92	1.0404	-0.00552	81.5599	1.1844	-0.011	40.7799	1.1844	-0.022	36.1794	0.91462	-0.0485	21.59	1.1364	-0.044	19.192	1.0404	-0.05517	18.6432	0.88141	-0.12801	16.3243	0.8573	-0.20163	13.3105	0.93516	-0.10111	12.2039	0.90165	-0.13908	11.0014	0.89986	-0.15381	8.83423	0.89572	-0.19035	7.12042	0.93194	-0.18321	6.4536	0.87062	-0.30304	5.66443	0.86711	-0.34359	5.0759	0.85792	-0.4048	4.90779
	196.879	1.01561	-0.00556	83.1599	1.1684	-0.011	41.5799	1.1684	-0.022	36.6069	0.90179	-0.05669	23.19	1.0724	-0.04403	19.725	1.01375	-0.05549	18.8289	0.87026	-0.15043	16.4702	0.84708	-0.23648	13.5083	0.91934	-0.1102	12.3645	0.8872	-0.15988	11.1478	0.88522	-0.17649	8.95486	0.88064	-0.21759	7.20055	0.91992	-0.19156	6.48659	0.86485	-0.32026	5.6939	0.86122	-0.36281	5.09992	0.85252	-0.42607	4.95602
	201.837	0.99081	-0.00565	86.3599	1.1364	-0.011	43.1799	1.1364	-0.022	36.9917	0.89025	-0.06719	23.99	1.0404	-0.04414	20.2581	0.98709	-0.05632	18.9961	0.86023	-0.17589	16.6162	0.83687	-0.27768	13.706	0.90352	-0.12428	12.509	0.87419	-0.18598	11.2796	0.87204	-0.2049	9.06342	0.86707	-0.25156	7.26835	0.90975	-0.20115	6.51629	0.85965	-0.33761	5.72042	0.85592	-0.38215	5.12393	0.84712	-0.44956	5.00425
	204.56	0.9772	-0.0058	92.7599	1.0724	-0.01101	46.38	1.0724	-0.02201	37.3381	0.87986	-0.0799	24.6462	1.01415	-0.0444	20.5567	0.97216	-0.05754	19.1633	0.8502	-0.20687	16.7621	0.82665	-0.3248	13.884	0.88928	-0.14315	12.639	0.86249	-0.2169	11.3983	0.86017	-0.23849	9.16113	0.85486	-0.29156	7.32646	0.90103	-0.21172	6.54598	0.85445	-0.3568	5.74695	0.85061	-0.40353	5.14554	0.84225	-0.47276	5.05377
	207.282	0.96359	-0.00601	95.9599	1.0404	-0.01104	47.98	1.0404	-0.02207	37.6497	0.87051	-0.0945	25.3025	0.9879	-0.04508	20.8554	0.95723	-0.05942	19.3305	0.84017	-0.24357	16.908	0.81644	-0.37642	14.0442	0.87646	-0.16688	12.7561	0.85195	-0.25176	11.505	0.8495	-0.27628	9.25884	0.84265	-0.34187	7.37803	0.89329	-0.22325	6.57271	0.84978	-0.37578	5.77082	0.84584	-0.42465	5.16715	0.83739	-0.49795	5.10329
	209.632	0.95184	-0.00632	98.4606	1.01539	-0.01111	49.2513	1.01497	-0.02222	37.9614	0.86116	-0.11244	25.6697	0.97321	-0.04609	21.1143	0.94428	-0.06207	19.4977	0.83014	-0.28562	17.0539	0.80623	-0.42965	14.1884	0.86493	-0.19506	12.8731	0.84142	-0.2939	11.6118	0.83882	-0.32189	9.34678	0.83165	-0.39678	7.42445	0.88633	-0.23567	6.59943	0.8451	-0.39642	5.79469	0.84106	-0.44762	5.18876	0.83253	-0.52523	5.15281
	211.5	0.9425	-0.00671	100.961	0.99039	-0.01129	50.5227	0.98955	-0.02257	38.2419	0.85274	-0.1316	26.0369	0.95853	-0.04762	21.3259	0.9337	-0.06534	19.6649	0.8201	-0.3317	17.1998	0.79601	-0.47977	14.3182	0.85455	-0.2269	12.9902	0.83088	-0.34353	11.7186	0.82814	-0.37552	9.43471	0.82066	-0.46091	7.46622	0.88007	-0.24872	6.62615	0.84042	-0.41881	5.81856	0.83629	-0.4725	5.23198	0.8228	-0.58655	5.19738
	213.027	0.93487	-0.00716	102.34	0.9766	-0.01158	51.2288	0.97542	-0.02312	38.5224	0.84433	-0.15344	26.3546	0.94582	-0.0498	21.5023	0.92488	-0.06909	19.8321	0.81007	-0.37914	17.3308	0.78684	-0.51662	14.4479	0.84417	-0.26546	13.1072	0.82035	-0.40013	11.8253	0.81747	-0.43659	9.52265	0.80967	-0.5334	7.50381	0.87443	-0.26216	6.6796	0.83107	-0.46934	5.8663	0.82674	-0.52853	5.2752	0.81308	-0.65682	5.21966
	214.319	0.92841	-0.00765	103.72	0.9628	-0.01199	51.9349	0.9613	-0.02392	38.803	0.83591	-0.17734	26.6136	0.93546	-0.05248	21.6531	0.91735	-0.07323	19.9993	0.80004	-0.42356	17.4618	0.77767	-0.53974	14.5777	0.83378	-0.31096	13.2243	0.80981	-0.46203	11.9321	0.80679	-0.50331	9.61059	0.79868	-0.612	7.54141	0.86879	-0.27733	6.73305	0.82172	-0.52744	5.91404	0.81719	-0.59284	5.31842	0.80336	-0.73582	5.24194
	215.451	0.92274	-0.00819	104.909	0.95091	-0.0126	52.5437	0.94913	-0.02508	39.0835	0.8275	-0.20213	26.829	0.92684	-0.05557	21.7859	0.9107	-0.07775	20.1665	0.79001	-0.45874	17.5928	0.7685	-0.54336	14.7075	0.8234	-0.36291	13.3413	0.79928	-0.52595	12.0389	0.79611	-0.57224	9.69852	0.78768	-0.69259	7.57524	0.86371	-0.29263	6.7865	0.81236	-0.59303	5.96178	0.80764	-0.66529	5.36164	0.79363	-0.8228	5.26423
	216.467	0.91766	-0.00877	105.861	0.94139	-0.01336	53.0359	0.93928	-0.02652	39.364	0.81908	-0.22581	27.0129	0.91948	-0.05897	21.9055	0.90472	-0.08264	20.3337	0.77998	-0.47727	17.7107	0.76025	-0.52636	14.8372	0.81302	-0.41978	13.4584	0.78874	-0.58661	12.1456	0.78544	-0.63779	9.78646	0.77669	-0.76866	7.60908	0.85864	-0.30957	6.83995	0.80301	-0.66555	6.00952	0.7981	-0.74521	5.40486	0.78391	-0.91622	5.28651
	217.382	0.91309	-0.00939	106.643	0.93357	-0.01423	53.4422	0.93116	-0.02818	39.6394	0.81082	-0.24525	27.1748	0.91301	-0.06269	22.0131	0.89934	-0.08781	20.4842	0.77095	-0.47376	17.7627	0.75661	-0.51262	14.967	0.80264	-0.47849	13.5674	0.77894	-0.63356	12.2468	0.77532	-0.6897	9.86993	0.76626	-0.82859	7.63953	0.85407	-0.32634	6.8934	0.79366	-0.74378	6.05727	0.78855	-0.83122	5.44808	0.77418	-1.01353	5.30879
	218.205	0.90897	-0.01005	107.305	0.92695	-0.01519	53.7877	0.92425	-0.03	39.9148	0.80256	-0.25759	27.3204	0.90718	-0.06671	22.11	0.8945	-0.09317	20.5647	0.76612	-0.46278	17.8147	0.75297	-0.4954	15.0968	0.79226	-0.53401	13.6763	0.76913	-0.66386	12.348	0.7652	-0.72342	9.9534	0.75582	-0.86735	7.66998	0.8495	-0.3446	6.94684	0.7843	-0.82563	6.10501	0.779	-0.921	5.49131	0.76446	-1.11164	5.33108
	218.946	0.90527	-0.01072	107.886	0.92114	-0.01623	54.0911	0.91818	-0.032	40.1902	0.79429	-0.25958	27.4515	0.90194	-0.07097	22.1972	0.89014	-0.09863	20.6451	0.76129	-0.44587	17.8667	0.74933	-0.47501	15.2155	0.78276	-0.576	13.7853	0.75932	-0.67018	12.4492	0.75508	-0.73085	10.0369	0.74539	-0.87596	7.69738	0.84539	-0.36238	7.00029	0.77495	-0.90795	6.15275	0.76945	-1.01111	5.57775	0.74501	-1.28571	5.35336
	219.687	0.90157	-0.01146	108.408	0.91592	-0.01736	54.3638	0.91273	-0.03416	40.4381	0.78686	-0.25049	27.5695	0.89722	-0.0754	22.2843	0.88578	-0.10472	20.7163	0.75702	-0.42617	17.9707	0.74205	-0.4248	15.3343	0.77325	-0.60277	13.8834	0.7505	-0.65068	12.5402	0.74598	-0.70985	10.112	0.736	-0.85227	7.72479	0.84128	-0.38146	7.10719	0.75624	-1.05604	6.24823	0.75035	-1.17293	5.65367	0.72792	-1.38186	5.39793
	220.353	0.89823	-0.01223	108.878	0.91122	-0.01857	54.6091	0.90782	-0.03645	40.5439	0.78368	-0.24346	27.6757	0.89297	-0.07991	22.3628	0.88186	-0.11082	20.7784	0.7533	-0.40571	18.0603	0.73578	-0.37507	15.4531	0.76375	-0.60775	13.9269	0.74658	-0.63411	12.5805	0.74195	-0.69188	10.1464	0.7317	-0.83112	7.7522	0.83717	-0.40189	7.17594	0.74421	-1.12118	6.31029	0.73794	-1.24495	5.71735	0.7136	-1.39186	5.4425
	221.02	0.8949	-0.01306	109.3	0.907	-0.01983	54.8299	0.9034	-0.03885	40.6497	0.78051	-0.23479	27.7819	0.88873	-0.08494	22.4413	0.87794	-0.11752	20.8337	0.74998	-0.38529	18.15	0.7295	-0.32343	15.56	0.7552	-0.58946	13.9705	0.74266	-0.61307	12.6207	0.73792	-0.66904	10.1808	0.7274	-0.80402	7.80701	0.82895	-0.44712	7.24469	0.73218	-1.14635	6.37236	0.72553	-1.27309	5.77098	0.70153	-1.33831	5.48706
	221.62	0.8919	-0.0139	109.68	0.9032	-0.02113	55.0286	0.89943	-0.0413	40.7554	0.77734	-0.22466	27.8774	0.8849	-0.08999	22.5197	0.87401	-0.12485	20.8834	0.74699	-0.36551	18.2396	0.72323	-0.27346	15.6073	0.75141	-0.57427	14.014	0.73874	-0.58798	12.661	0.7339	-0.64176	10.2152	0.72309	-0.77154	7.86182	0.82073	-0.49793	7.30657	0.72135	-1.12533	6.42821	0.71436	-1.25069	5.79122	0.69697	-1.30332	5.53163
	222.22	0.8889	-0.01481	110.061	0.89939	-0.02257	55.2274	0.89545	-0.04403	40.967	0.77099	-0.19983	27.973	0.88108	-0.09554	22.6766	0.86617	-0.14197	20.9282	0.7443	-0.34683	18.345	0.71585	-0.22054	15.6546	0.74763	-0.55511	14.1011	0.7309	-0.52581	12.7415	0.72585	-0.57416	10.2497	0.71879	-0.73287	7.91663	0.81251	-0.55406	7.33751	0.71594	-1.09817	6.45614	0.70877	-1.22133	5.81147	0.69242	-1.26128	5.57133
	222.82	0.8859	-0.01579	110.403	0.89597	-0.02404	55.4062	0.89188	-0.04679	41.1579	0.76526	-0.17456	28.0685	0.87726	-0.10162	22.8335	0.85832	-0.16215	20.9731	0.74162	-0.3277	18.4505	0.70847	-0.17669	15.7019	0.74385	-0.53233	14.1748	0.72426	-0.46506	12.8096	0.71904	-0.50822	10.2841	0.71449	-0.68967	7.97144	0.80428	-0.61491	7.36845	0.71052	-1.06077	6.48407	0.70319	-1.18081	5.83172	0.68786	-1.21295	5.60705
	224.02	0.8799	-0.01826	110.745	0.89255	-0.02565	55.5851	0.8883	-0.04982	41.3488	0.75954	-0.14894	28.2597	0.86961	-0.11591	22.9905	0.85048	-0.18549	21.0134	0.7392	-0.3102	18.5559	0.70109	-0.14295	15.7965	0.73628	-0.47605	14.2486	0.71762	-0.40182	12.8776	0.71224	-0.43956	10.3185	0.71019	-0.64331	8.02626	0.79606	-0.67945	7.39629	0.70565	-1.01888	6.50921	0.69816	-1.13538	5.87222	0.67875	-1.09808	5.64278
	225.21	0.87395	-0.021	111.053	0.88947	-0.02726	55.7461	0.88508	-0.05283	41.5397	0.75381	-0.12487	28.4508	0.86197	-0.13279	23.1474	0.84263	-0.212	21.0537	0.73678	-0.29273	18.6507	0.69445	-0.12095	15.8772	0.72982	-0.42071	14.3224	0.71099	-0.34045	12.9457	0.70543	-0.3729	10.3529	0.70588	-0.59509	8.08107	0.78784	-0.74606	7.42135	0.70126	-0.97528	6.53183	0.69363	-1.08806	5.91272	0.66964	-0.96896	5.67851
	226.4	0.868	-0.02404	111.361	0.88639	-0.029	55.907	0.88186	-0.05609	41.7449	0.74765	-0.10224	28.6419	0.85432	-0.15233	23.3043	0.83478	-0.24144	21.09	0.7346	-0.27709	18.7456	0.68781	-0.10551	15.958	0.72336	-0.36318	14.4095	0.70314	-0.27498	13.0262	0.69738	-0.3016	10.4218	0.69728	-0.49817	8.19069	0.7714	-0.87555	7.44391	0.69732	-0.93196	6.55219	0.68956	-1.04102	5.94916	0.66144	-0.8494	5.71423
	227.59	0.86205	-0.02738	111.669	0.88331	-0.03089	56.068	0.87864	-0.05963	41.9501	0.7415	-0.08379	28.8331	0.84668	-0.17456	23.4612	0.82694	-0.27321	21.1263	0.73242	-0.26173	18.831	0.68183	-0.09611	16.0387	0.7169	-0.30739	14.4967	0.6953	-0.22062	13.1068	0.68932	-0.24236	10.4906	0.68867	-0.40729	8.26172	0.76074	-0.94619	7.46421	0.69376	-0.8903	6.57051	0.6859	-0.99574	5.98561	0.65324	-0.73429	5.74996
	228.78	0.8561	-0.03097	112.285	0.87715	-0.03547	56.39	0.8722	-0.06794	42.1552	0.73534	-0.06961	29.0242	0.83903	-0.19928	23.6181	0.81909	-0.30622	21.1626	0.73025	-0.24677	18.9164	0.67585	-0.08977	16.1339	0.70928	-0.24802	14.5838	0.68745	-0.17872	13.1873	0.68127	-0.19665	10.5595	0.68007	-0.32879	8.33275	0.75009	-0.99537	7.48451	0.69021	-0.84689	6.58884	0.68223	-0.94854	6.0297	0.64332	-0.6087	5.78568
	229.969	0.85015	-0.03468	112.901	0.87099	-0.04071	56.7119	0.86576	-0.07751	42.3399	0.7298	-0.0602	29.2153	0.83139	-0.22595	23.7751	0.81125	-0.33875	21.2351	0.72589	-0.21718	19.0017	0.66988	-0.08558	16.2292	0.70166	-0.19877	14.6623	0.6804	-0.15138	13.2598	0.67402	-0.16678	10.6283	0.67146	-0.26595	8.40378	0.73943	-1.01338	7.50277	0.68701	-0.80665	6.60533	0.67893	-0.90474	6.07378	0.6334	-0.50377	5.82141
	231.159	0.8442	-0.0383	113.518	0.86482	-0.04658	57.0339	0.85932	-0.08832	42.5246	0.72426	-0.05328	29.4064	0.82374	-0.25363	23.9771	0.80114	-0.37603	21.3077	0.72154	-0.18992	19.0871	0.6639	-0.08286	16.3244	0.69404	-0.16084	14.7329	0.67404	-0.13397	13.3251	0.66749	-0.14775	10.6902	0.66372	-0.22342	8.4677	0.72984	-0.99628	7.52104	0.68382	-0.76577	6.62182	0.67564	-0.8604	6.11786	0.62348	-0.42154	5.85714
	232.775	0.83613	-0.04261	114.134	0.85866	-0.05307	57.3558	0.85288	-0.10032	42.7092	0.71872	-0.04825	29.5976	0.8161	-0.28079	24.1792	0.79104	-0.40189	21.3803	0.71718	-0.16579	19.1725	0.65792	-0.08109	16.4102	0.68719	-0.13611	14.8034	0.66769	-0.12183	13.3903	0.66097	-0.13447	10.746	0.65675	-0.19544	8.49967	0.72505	-0.97512	7.53749	0.68094	-0.72912	6.63831	0.67234	-0.81599	6.15754	0.61455	-0.3663	5.92859
	234.391	0.82805	-0.0454	114.75	0.8525	-0.06007	57.6778	0.84644	-0.11334	42.8939	0.71318	-0.04461	29.8359	0.80656	-0.31069	24.3611	0.78194	-0.40919	21.4529	0.71283	-0.1451	19.2579	0.65195	-0.07993	16.4873	0.68101	-0.12036	14.874	0.66134	-0.11366	13.4556	0.65444	-0.12553	10.8018	0.64978	-0.17541	8.53163	0.72026	-0.94602	7.55393	0.67806	-0.69257	6.67129	0.66574	-0.72568	6.19721	0.60563	-0.3261	6.00004
	235.845	0.82078	-0.04587	115.366	0.84634	-0.06738	57.9997	0.84001	-0.12706	43.0785	0.70764	-0.04194	30.0743	0.79703	-0.33119	24.5248	0.77376	-0.39901	21.5254	0.70847	-0.12781	19.4287	0.63999	-0.07843	16.5645	0.67484	-0.10937	14.9446	0.65498	-0.10833	13.5208	0.64792	-0.11972	10.8575	0.64281	-0.1616	8.56359	0.71546	-0.9096	7.57037	0.67519	-0.65659	6.70428	0.65914	-0.63914	6.23689	0.5967	-0.29796	6.0715
	237.154	0.81423	-0.04437	115.982	0.84018	-0.07463	58.3217	0.83357	-0.14092	43.2632	0.7021	-0.03995	30.3126	0.78749	-0.33659	24.5992	0.77004	-0.38877	21.598	0.70412	-0.11372	19.5994	0.62804	-0.07774	16.6416	0.66867	-0.10195	15.0152	0.64863	-0.10494	13.586	0.6414	-0.11605	10.9133	0.63584	-0.15243	8.59555	0.71067	-0.86502	7.60325	0.66943	-0.58497	6.73726	0.65255	-0.55979	6.27656	0.58777	-0.27897	6.14295
	237.828	0.81086	-0.04304	117.214	0.82786	-0.08714	58.9656	0.82069	-0.16592	43.4479	0.69656	-0.03845	30.514	0.77944	-0.32583	24.6737	0.76632	-0.37537	21.6706	0.69976	-0.10248	19.7702	0.61609	-0.07744	16.7188	0.6625	-0.09708	15.0858	0.64228	-0.10283	13.6513	0.63487	-0.11379	10.969	0.62887	-0.14655	8.62752	0.70587	-0.81423	7.63614	0.66368	-0.51784	6.77825	0.64435	-0.47382	6.31624	0.57885	-0.2666	6.28585
	238.503	0.80749	-0.04142	118.199	0.81801	-0.09194	59.3654	0.81269	-0.17596	43.6325	0.69102	-0.0373	30.5983	0.77607	-0.31696	24.7481	0.7626	-0.35907	21.7432	0.69541	-0.0937	19.941	0.60413	-0.07728	16.7959	0.65632	-0.09396	15.1564	0.63592	-0.10154	13.7165	0.62835	-0.11242	11.0248	0.6219	-0.1429	8.65948	0.70108	-0.75896	7.66902	0.65792	-0.45719	6.81923	0.63615	-0.40346	6.35591	0.56992	-0.25879	6.3984
	239.177	0.80411	-0.03953	119.013	0.80987	-0.09027	59.7651	0.8047	-0.17896	44.0018	0.67994	-0.03554	30.6827	0.77269	-0.30583	24.8225	0.75887	-0.33932	21.8158	0.69105	-0.08694	20.2825	0.58023	-0.07706	16.8731	0.65015	-0.09199	15.2976	0.62322	-0.09998	13.7818	0.62182	-0.11159	11.0806	0.61493	-0.1407	8.69144	0.69628	-0.70093	7.71187	0.65042	-0.38916	6.86022	0.62796	-0.34845	6.39559	0.56099	-0.25401	6.3984
	240.526	0.79737	-0.03464	119.388	0.80612	-0.08761	60.1249	0.7975	-0.17404	44.3712	0.66887	-0.03453	30.767	0.76932	-0.29266	24.897	0.75515	-0.31714	21.8883	0.6867	-0.08183	20.624	0.55632	-0.077	16.9503	0.64398	-0.09074	15.4388	0.61051	-0.0994	13.9123	0.60877	-0.11061	11.1363	0.60796	-0.13941	8.75537	0.68669	-0.58355	7.75471	0.64293	-0.3342	6.90121	0.61976	-0.30723	6.43526	0.55207	-0.25116	NaN
	241.875	0.79063	-0.02954	119.764	0.80236	-0.08411	60.2929	0.79414	-0.16922	44.7405	0.65779	-0.03396	30.9357	0.76257	-0.26012	24.9714	0.75143	-0.29336	21.9609	0.68234	-0.078	21.3071	0.50851	-0.07696	17.1046	0.63164	-0.08919	15.58	0.5978	-0.09922	14.0427	0.59573	-0.11025	11.2478	0.59402	-0.13798	8.81929	0.67711	-0.47347	7.79755	0.63543	-0.29162	6.94219	0.61156	-0.2775	6.47494	0.54314	-0.24952	NaN
	243.224	0.78388	-0.02485	120.103	0.79897	-0.08026	60.461	0.79078	-0.16303	45.1098	0.64671	-0.03362	31.0822	0.75671	-0.22785	25.0458	0.74771	-0.26877	22.0335	0.67799	-0.07515	22.6732	0.41288	-0.077	17.2589	0.61929	-0.08856	15.7211	0.5851	-0.09915	14.3037	0.56963	-0.10992	11.3593	0.58008	-0.13755	8.88322	0.66752	-0.37921	7.84039	0.62793	-0.25988	6.98318	0.60336	-0.25685	6.55429	0.52529	-0.24777	NaN
	244.634	0.77683	-0.02066	120.407	0.79593	-0.07632	60.629	0.78742	-0.15564	45.4791	0.63563	-0.0334	31.2288	0.75085	-0.1948	25.1947	0.74026	-0.22002	22.1061	0.67364	-0.07304	22.8514	0.4004	-0.077	17.4132	0.60695	-0.08832	16.0035	0.55969	-0.09903	14.5647	0.54353	-0.11003	11.4709	0.56614	-0.1375	8.94714	0.65793	-0.30501	7.88324	0.62043	-0.23706	7.02417	0.59517	-0.24298	6.63364	0.50743	-0.24765	NaN
	246.044	0.76978	-0.01725	120.681	0.79319	-0.07246	60.797	0.78406	-0.14657	46.2178	0.61347	-0.0331	31.3754	0.74498	-0.16338	25.3436	0.73282	-0.17547	22.2512	0.66493	-0.07008	22.8514	0.4004	-0.077	17.5675	0.5946	-0.08821	16.5682	0.50886	-0.09903	15.0866	0.49134	-0.11002	11.6939	0.53826	-0.13744	9.00369	0.64945	-0.25669	7.92608	0.61294	-0.22119	7.06515	0.58697	-0.23396	6.71299	0.48958	-0.24758	NaN
	247.455	0.76273	-0.01455	120.928	0.79072	-0.06882	60.965	0.7807	-0.13654	46.9564	0.59131	-0.03303	31.5366	0.73853	-0.13279	25.4924	0.72538	-0.13834	22.3964	0.65622	-0.06846	NaN	NaN	NaN	17.8761	0.56991	-0.08804	17.6977	0.40721	-0.099	15.996	0.4004	-0.11	12.14	0.4825	-0.1375	9.05458	0.64181	-0.22554	7.96892	0.60544	-0.21052	7.10614	0.57877	-0.22828	6.87169	0.45387	-0.24753	NaN
	248.724	0.75638	-0.01265	121.175	0.78825	-0.06514	61.133	0.77734	-0.12601	47.6951	0.56915	-0.03301	31.6979	0.73209	-0.10771	25.6264	0.71868	-0.11253	22.5415	0.64751	-0.06758	NaN	NaN	NaN	18.4933	0.52053	-0.08804	17.7733	0.4004	-0.099	15.996	0.4004	-0.11	12.7968	0.4004	-0.1375	9.10547	0.63418	-0.20367	8.01177	0.59794	-0.20355	7.14713	0.57057	-0.2248	7.10933	0.4004	-0.24751	NaN
	249.993	0.75004	-0.01112	121.397	0.78603	-0.06177	61.301	0.77398	-0.11537	48.4337	0.54699	-0.03301	31.8591	0.72564	-0.08843	25.747	0.71265	-0.0953	22.6867	0.6388	-0.06708	NaN	NaN	NaN	19.1106	0.47115	-0.08801	17.7733	0.4004	-0.099	NaN	NaN	NaN	12.7968	0.4004	-0.1375	9.15636	0.62655	-0.18892	8.05461	0.59044	-0.19913	7.18812	0.56238	-0.22272	7.10933	0.4004	-0.24751	NaN
	251.262	0.74369	-0.00991	121.619	0.78381	-0.05846	61.6371	0.76726	-0.09491	49.911	0.50267	-0.03299	32.0042	0.71983	-0.07574	25.8676	0.70662	-0.08282	22.8318	0.63009	-0.06676	NaN	NaN	NaN	19.995	0.4004	-0.088	NaN	NaN	NaN	NaN	NaN	NaN	NaN	NaN	NaN	9.20726	0.61891	-0.17935	8.09745	0.58295	-0.19641	7.27009	0.54598	-0.22047	NaN	NaN	NaN	NaN
	252.531	0.73734	-0.00895	121.841	0.78159	-0.05524	61.9731	0.76054	-0.07689	52.8655	0.41403	-0.033	32.1493	0.71403	-0.0666	25.9882	0.70059	-0.07411	23.1222	0.61267	-0.06631	NaN	NaN	NaN	19.995	0.4004	-0.088	NaN	NaN	NaN	NaN	NaN	NaN	NaN	NaN	NaN	9.25815	0.61128	-0.17338	8.1403	0.57545	-0.19477	7.35206	0.52959	-0.21983	NaN	NaN	NaN	NaN
	253.801	0.731	-0.00819	122.284	0.77715	-0.04851	62.3091	0.75382	-0.06227	53.32	0.4004	-0.033	32.2944	0.70822	-0.06017	26.1088	0.69456	-0.0682	23.4125	0.59525	-0.06613	NaN	NaN	NaN	NaN	NaN	NaN	NaN	NaN	NaN	NaN	NaN	NaN	NaN	NaN	NaN	9.30904	0.60364	-0.16977	8.22598	0.56045	-0.19296	7.43404	0.51319	-0.21979	NaN	NaN	NaN	NaN
	255.07	0.72465	-0.0076	122.728	0.77272	-0.04243	62.6115	0.74777	-0.05221	53.32	0.4004	-0.033	32.4395	0.70242	-0.05573	26.2293	0.68853	-0.06425	23.9931	0.56041	-0.06594	NaN	NaN	NaN	NaN	NaN	NaN	NaN	NaN	NaN	NaN	NaN	NaN	NaN	NaN	NaN	9.35993	0.59601	-0.16767	8.31167	0.54546	-0.19242	7.51601	0.4968	-0.21987	NaN	NaN	NaN	NaN
	256.339	0.7183	-0.00714	123.172	0.76828	-0.03724	62.9139	0.74172	-0.04466	NaN	NaN	NaN	32.5846	0.69661	-0.05265	26.3499	0.6825	-0.06163	24.5737	0.52558	-0.06601	NaN	NaN	NaN	NaN	NaN	NaN	NaN	NaN	NaN	NaN	NaN	NaN	NaN	NaN	NaN	9.41082	0.58838	-0.16649	8.39735	0.53046	-0.19237	7.67996	0.46401	-0.21997	NaN	NaN	NaN	NaN
	257.608	0.71196	-0.00678	123.616	0.76384	-0.03291	63.1861	0.73628	-0.03964	NaN	NaN	NaN	32.7298	0.69081	-0.0505	26.4705	0.67647	-0.05986	25.735	0.4559	-0.066	NaN	NaN	NaN	NaN	NaN	NaN	NaN	NaN	NaN	NaN	NaN	NaN	NaN	NaN	NaN	9.5126	0.57311	-0.16523	8.56873	0.50047	-0.19236	7.998	0.4004	-0.22	NaN	NaN	NaN	NaN
	258.877	0.70561	-0.0065	124.06	0.7594	-0.02931	63.4583	0.73083	-0.03582	NaN	NaN	NaN	32.8749	0.68501	-0.04896	26.5911	0.67045	-0.05864	26.66	0.4004	-0.066	NaN	NaN	NaN	NaN	NaN	NaN	NaN	NaN	NaN	NaN	NaN	NaN	NaN	NaN	NaN	9.61439	0.55784	-0.16518	8.91147	0.44049	-0.19248	7.998	0.4004	-0.22	NaN	NaN	NaN	NaN
	260.147	0.69927	-0.00628	124.504	0.75496	-0.02633	63.7305	0.72539	-0.03289	NaN	NaN	NaN	33.02	0.6792	-0.04783	26.7117	0.66442	-0.05777	26.66	0.4004	-0.066	NaN	NaN	NaN	NaN	NaN	NaN	NaN	NaN	NaN	NaN	NaN	NaN	NaN	NaN	NaN	9.71617	0.54257	-0.16512	9.14057	0.4004	-0.1925	NaN	NaN	NaN	NaN	NaN	NaN	NaN
	261.416	0.69292	-0.00611	124.948	0.75052	-0.02383	64.0027	0.71995	-0.03062	NaN	NaN	NaN	33.3102	0.66759	-0.04616	26.9528	0.65236	-0.05652	NaN	NaN	NaN	NaN	NaN	NaN	NaN	NaN	NaN	NaN	NaN	NaN	NaN	NaN	NaN	NaN	NaN	NaN	9.91973	0.51204	-0.16505	9.14057	0.4004	-0.1925	NaN	NaN	NaN	NaN	NaN	NaN	NaN
	263.954	0.68023	-0.00584	125.392	0.74608	-0.02174	64.2748	0.7145	-0.02885	NaN	NaN	NaN	33.6004	0.65598	-0.04525	27.194	0.6403	-0.05585	NaN	NaN	NaN	NaN	NaN	NaN	NaN	NaN	NaN	NaN	NaN	NaN	NaN	NaN	NaN	NaN	NaN	NaN	10.3269	0.45097	-0.16501	NaN	NaN	NaN	NaN	NaN	NaN	NaN	NaN	NaN	NaN
	266.493	0.66754	-0.0057	125.836	0.74164	-0.01999	64.547	0.70906	-0.02745	NaN	NaN	NaN	33.8906	0.64438	-0.04476	27.4352	0.62824	-0.05551	NaN	NaN	NaN	NaN	NaN	NaN	NaN	NaN	NaN	NaN	NaN	NaN	NaN	NaN	NaN	NaN	NaN	NaN	10.664	0.4004	-0.165	NaN	NaN	NaN	NaN	NaN	NaN	NaN	NaN	NaN	NaN
	269.031	0.65484	-0.00562	126.28	0.7372	-0.01853	64.8192	0.70362	-0.02635	NaN	NaN	NaN	34.1808	0.63277	-0.04448	27.6763	0.61618	-0.05532	NaN	NaN	NaN	NaN	NaN	NaN	NaN	NaN	NaN	NaN	NaN	NaN	NaN	NaN	NaN	NaN	NaN	NaN	10.664	0.4004	-0.165	NaN	NaN	NaN	NaN	NaN	NaN	NaN	NaN	NaN	NaN
	271.57	0.64215	-0.00557	126.724	0.73276	-0.0173	65.0914	0.69817	-0.02547	NaN	NaN	NaN	34.471	0.62116	-0.04431	28.1587	0.59207	-0.05506	NaN	NaN	NaN	NaN	NaN	NaN	NaN	NaN	NaN	NaN	NaN	NaN	NaN	NaN	NaN	NaN	NaN	NaN	NaN	NaN	NaN	NaN	NaN	NaN	NaN	NaN	NaN	NaN	NaN	NaN	NaN
	274.108	0.62946	-0.00555	127.168	0.72832	-0.01627	65.6357	0.68729	-0.0241	NaN	NaN	NaN	35.0515	0.59794	-0.04407	28.641	0.56795	-0.05501	NaN	NaN	NaN	NaN	NaN	NaN	NaN	NaN	NaN	NaN	NaN	NaN	NaN	NaN	NaN	NaN	NaN	NaN	NaN	NaN	NaN	NaN	NaN	NaN	NaN	NaN	NaN	NaN	NaN	NaN	NaN
	279.185	0.60408	-0.00551	127.612	0.72388	-0.01542	66.1801	0.6764	-0.0233	NaN	NaN	NaN	35.6319	0.57472	-0.04401	29.1233	0.54383	-0.055	NaN	NaN	NaN	NaN	NaN	NaN	NaN	NaN	NaN	NaN	NaN	NaN	NaN	NaN	NaN	NaN	NaN	NaN	NaN	NaN	NaN	NaN	NaN	NaN	NaN	NaN	NaN	NaN	NaN	NaN	NaN
	284.262	0.57869	-0.0055	128.5	0.715	-0.01399	66.7244	0.66551	-0.02283	NaN	NaN	NaN	36.2124	0.55151	-0.04401	30.088	0.4956	-0.05499	NaN	NaN	NaN	NaN	NaN	NaN	NaN	NaN	NaN	NaN	NaN	NaN	NaN	NaN	NaN	NaN	NaN	NaN	NaN	NaN	NaN	NaN	NaN	NaN	NaN	NaN	NaN	NaN	NaN	NaN	NaN
	289.339	0.55331	-0.0055	129.388	0.70612	-0.01306	67.2688	0.65462	-0.02254	NaN	NaN	NaN	37.3732	0.50507	-0.04399	31.992	0.4004	-0.055	NaN	NaN	NaN	NaN	NaN	NaN	NaN	NaN	NaN	NaN	NaN	NaN	NaN	NaN	NaN	NaN	NaN	NaN	NaN	NaN	NaN	NaN	NaN	NaN	NaN	NaN	NaN	NaN	NaN	NaN	NaN
	299.492	0.50254	-0.0055	130.276	0.69724	-0.01245	67.8131	0.64374	-0.02236	NaN	NaN	NaN	39.6949	0.4122	-0.044	31.992	0.4004	-0.055	NaN	NaN	NaN	NaN	NaN	NaN	NaN	NaN	NaN	NaN	NaN	NaN	NaN	NaN	NaN	NaN	NaN	NaN	NaN	NaN	NaN	NaN	NaN	NaN	NaN	NaN	NaN	NaN	NaN	NaN	NaN
	319.8	0.401	-0.0055	131.164	0.68836	-0.01202	68.3575	0.63285	-0.02223	NaN	NaN	NaN	39.99	0.4004	-0.044	NaN	NaN	NaN	NaN	NaN	NaN	NaN	NaN	NaN	NaN	NaN	NaN	NaN	NaN	NaN	NaN	NaN	NaN	NaN	NaN	NaN	NaN	NaN	NaN	NaN	NaN	NaN	NaN	NaN	NaN	NaN	NaN	NaN	NaN
	319.92	0.4004	-0.0055	132.052	0.67948	-0.01172	69.4462	0.61108	-0.02206	NaN	NaN	NaN	39.99	0.4004	-0.044	NaN	NaN	NaN	NaN	NaN	NaN	NaN	NaN	NaN	NaN	NaN	NaN	NaN	NaN	NaN	NaN	NaN	NaN	NaN	NaN	NaN	NaN	NaN	NaN	NaN	NaN	NaN	NaN	NaN	NaN	NaN	NaN	NaN	NaN
	319.92	0.4004	-0.0055	132.94	0.6706	-0.01151	70.5349	0.5893	-0.02202	NaN	NaN	NaN	NaN	NaN	NaN	NaN	NaN	NaN	NaN	NaN	NaN	NaN	NaN	NaN	NaN	NaN	NaN	NaN	NaN	NaN	NaN	NaN	NaN	NaN	NaN	NaN	NaN	NaN	NaN	NaN	NaN	NaN	NaN	NaN	NaN	NaN	NaN	NaN	NaN
	NaN	NaN	NaN	133.828	0.66172	-0.01136	71.6237	0.56753	-0.02201	NaN	NaN	NaN	NaN	NaN	NaN	NaN	NaN	NaN	NaN	NaN	NaN	NaN	NaN	NaN	NaN	NaN	NaN	NaN	NaN	NaN	NaN	NaN	NaN	NaN	NaN	NaN	NaN	NaN	NaN	NaN	NaN	NaN	NaN	NaN	NaN	NaN	NaN	NaN	NaN
	NaN	NaN	NaN	135.604	0.64396	-0.01114	73.8011	0.52398	-0.02199	NaN	NaN	NaN	NaN	NaN	NaN	NaN	NaN	NaN	NaN	NaN	NaN	NaN	NaN	NaN	NaN	NaN	NaN	NaN	NaN	NaN	NaN	NaN	NaN	NaN	NaN	NaN	NaN	NaN	NaN	NaN	NaN	NaN	NaN	NaN	NaN	NaN	NaN	NaN	NaN
	NaN	NaN	NaN	137.379	0.62621	-0.01106	78.156	0.43688	-0.022	NaN	NaN	NaN	NaN	NaN	NaN	NaN	NaN	NaN	NaN	NaN	NaN	NaN	NaN	NaN	NaN	NaN	NaN	NaN	NaN	NaN	NaN	NaN	NaN	NaN	NaN	NaN	NaN	NaN	NaN	NaN	NaN	NaN	NaN	NaN	NaN	NaN	NaN	NaN	NaN
	NaN	NaN	NaN	139.155	0.60845	-0.01103	79.98	0.4004	-0.022	NaN	NaN	NaN	NaN	NaN	NaN	NaN	NaN	NaN	NaN	NaN	NaN	NaN	NaN	NaN	NaN	NaN	NaN	NaN	NaN	NaN	NaN	NaN	NaN	NaN	NaN	NaN	NaN	NaN	NaN	NaN	NaN	NaN	NaN	NaN	NaN	NaN	NaN	NaN	NaN
	NaN	NaN	NaN	140.931	0.59069	-0.01102	79.98	0.4004	-0.022	NaN	NaN	NaN	NaN	NaN	NaN	NaN	NaN	NaN	NaN	NaN	NaN	NaN	NaN	NaN	NaN	NaN	NaN	NaN	NaN	NaN	NaN	NaN	NaN	NaN	NaN	NaN	NaN	NaN	NaN	NaN	NaN	NaN	NaN	NaN	NaN	NaN	NaN	NaN	NaN
	NaN	NaN	NaN	144.483	0.55517	-0.01099	NaN	NaN	NaN	NaN	NaN	NaN	NaN	NaN	NaN	NaN	NaN	NaN	NaN	NaN	NaN	NaN	NaN	NaN	NaN	NaN	NaN	NaN	NaN	NaN	NaN	NaN	NaN	NaN	NaN	NaN	NaN	NaN	NaN	NaN	NaN	NaN	NaN	NaN	NaN	NaN	NaN	NaN	NaN
	NaN	NaN	NaN	151.586	0.48414	-0.011	NaN	NaN	NaN	NaN	NaN	NaN	NaN	NaN	NaN	NaN	NaN	NaN	NaN	NaN	NaN	NaN	NaN	NaN	NaN	NaN	NaN	NaN	NaN	NaN	NaN	NaN	NaN	NaN	NaN	NaN	NaN	NaN	NaN	NaN	NaN	NaN	NaN	NaN	NaN	NaN	NaN	NaN	NaN
	NaN	NaN	NaN	159.96	0.4004	-0.011	NaN	NaN	NaN	NaN	NaN	NaN	NaN	NaN	NaN	NaN	NaN	NaN	NaN	NaN	NaN	NaN	NaN	NaN	NaN	NaN	NaN	NaN	NaN	NaN	NaN	NaN	NaN	NaN	NaN	NaN	NaN	NaN	NaN	NaN	NaN	NaN	NaN	NaN	NaN	NaN	NaN	NaN	NaN
	NaN	NaN	NaN	159.96	0.4004	-0.011	NaN	NaN	NaN	NaN	NaN	NaN	NaN	NaN	NaN	NaN	NaN	NaN	NaN	NaN	NaN	NaN	NaN	NaN	NaN	NaN	NaN	NaN	NaN	NaN	NaN	NaN	NaN	NaN	NaN	NaN	NaN	NaN	NaN	NaN	NaN	NaN	NaN	NaN	NaN	NaN	NaN	NaN	NaN
[truncated: 20 more columns]

## Sheet: Experiment
Column	'ElectricPotential_V__var:x_V_rate_mV_s_=5'	'TotalCurrent_A__var:x_V_rate_mV_s_=5'	'ElectricPotential_V__var:x_V_rate_mV_s_=10'	'TotalCurrent_A__var:x_V_rate_mV_s_=10'	'ElectricPotential_V__var:x_V_rate_mV_s_=20'	'TotalCurrent_A__var:x_V_rate_mV_s_=20'	'ElectricPotential_V__var:x_V_rate_mV_s_=30'	'TotalCurrent_A__var:x_V_rate_mV_s_=30'	'ElectricPotential_V__var:x_V_rate_mV_s_=40'	'TotalCurrent_A__var:x_V_rate_mV_s_=40'	'ElectricPotential_V__var:x_V_rate_mV_s_=50'	'TotalCurrent_A__var:x_V_rate_mV_s_=50'	'ElectricPotential_V__var:x_V_rate_mV_s_=60'	'TotalCurrent_A__var:x_V_rate_mV_s_=60'	'ElectricPotential_V__var:x_V_rate_mV_s_=70'	'TotalCurrent_A__var:x_V_rate_mV_s_=70'	'ElectricPotential_V__var:x_V_rate_mV_s_=80'	'TotalCurrent_A__var:x_V_rate_mV_s_=80'	'ElectricPotential_V__var:x_V_rate_mV_s_=90'	'TotalCurrent_A__var:x_V_rate_mV_s_=90'	'ElectricPotential_V__var:x_V_rate_mV_s_=100'	'TotalCurrent_A__var:x_V_rate_mV_s_=100'	'ElectricPotential_V__var:x_V_rate_mV_s_=125'	'TotalCurrent_A__var:x_V_rate_mV_s_=125'	'ElectricPotential_V__var:x_V_rate_mV_s_=150'	'TotalCurrent_A__var:x_V_rate_mV_s_=150'	'ElectricPotential_V__var:x_V_rate_mV_s_=175'	'TotalCurrent_A__var:x_V_rate_mV_s_=175'	'ElectricPotential_V__var:x_V_rate_mV_s_=200'	'TotalCurrent_A__var:x_V_rate_mV_s_=200'	'ElectricPotential_V__var:x_V_rate_mV_s_=225'	'TotalCurrent_A__var:x_V_rate_mV_s_=225'	'ElectricPotential_V__var:x_V_rate_mV_s_=250'	'TotalCurrent_A__var:x_V_rate_mV_s_=250'	'ElectricPotential_V__var:x_V_rate_mV_s_=275'	'TotalCurrent_A__var:x_V_rate_mV_s_=275'	'ElectricPotential_V__var:x_V_rate_mV_s_=300'	'TotalCurrent_A__var:x_V_rate_mV_s_=300'	'ElectricPotential_V__var:x_V_rate_mV_s_=325'	'TotalCurrent_A__var:x_V_rate_mV_s_=325'	'ElectricPotential_V__var:x_V_rate_mV_s_=350'	'TotalCurrent_A__var:x_V_rate_mV_s_=350'	'ElectricPotential_V__var:x_V_rate_mV_s_=375'	'TotalCurrent_A__var:x_V_rate_mV_s_=375'	'ElectricPotential_V__var:x_V_rate_mV_s_=400'	'TotalCurrent_A__var:x_V_rate_mV_s_=400'
Scan Rate (mV s-1)		5		10		20		30		40		50		60		70		80		90		100		125		150		175		200		225		250		275		300		325		350		375		400
	0.41068	-0.52399	0.41055	-0.48859	0.41065	-0.45557	0.41052	-0.42105	0.41046	-0.38648	0.41046	-0.35114	0.41065	-0.31686	0.41049	-0.28156	0.41055	-0.24652	0.41065	-0.21079	0.41294	-0.04993	0.41297	-0.02573	0.41294	-0.00595	0.41306	-0.00295	0.41306	0.00189	0.41303	0.00426	0.413	0.00738	0.41297	0.00878	0.41306	0.00834	0.4129	0.00573	0.41306	0.00131	0.41297	-0.000223389	0.4129	0.000220337
	0.41278	-0.3486	0.41306	-0.31677	0.41294	-0.28488	0.41297	-0.25327	0.41318	-0.22308	0.41303	-0.19247	0.41315	-0.16058	0.41303	-0.13196	0.41297	-0.10284	0.413	-0.07495	0.41532	0.02139	0.41553	0.03257	0.41532	0.0373	0.41547	0.03464	0.4155	0.03359	0.4155	0.03075	0.41559	0.02747	0.41541	0.0224	0.41529	0.01643	0.41535	0.00945	0.41544	0.00246	0.41541	0.0015	0.41538	0.000396118
	0.41544	-0.21173	0.41532	-0.18314	0.41541	-0.15595	0.41529	-0.12906	0.41535	-0.10358	0.41544	-0.07861	0.41541	-0.05414	0.41547	-0.032	0.41538	-0.01178	0.41544	0.00666	0.41782	0.06473	0.41788	0.06519	0.41782	0.05875	0.41785	0.05334	0.41791	0.0477	0.41797	0.0419	0.41785	0.03537	0.41794	0.02733	0.41794	0.01907	0.41794	0.0107	0.41785	0.003	0.41791	0.00185	0.41788	0.000487976
	0.41791	-0.10223	0.41794	-0.07758	0.41773	-0.05478	0.41785	-0.03324	0.41785	-0.01368	0.41794	0.00515	0.41782	0.0239	0.41794	0.03811	0.41788	0.05038	0.41794	0.05997	0.42035	0.09119	0.42029	0.0834	0.42017	0.06961	0.42038	0.06192	0.42047	0.05429	0.42035	0.04703	0.42041	0.0386	0.42032	0.02924	0.42032	0.02007	0.42017	0.01129	0.42023	0.00335	0.42029	0.00201	0.42035	0.000530396
	0.42035	-0.01368	0.42032	0.00561	0.42038	0.02377	0.42023	0.04101	0.42026	0.05487	0.42038	0.06793	0.42032	0.07941	0.42038	0.08722	0.42026	0.09198	0.42035	0.09421	0.42282	0.10794	0.42264	0.09442	0.42258	0.07556	0.42276	0.06662	0.42273	0.05753	0.42276	0.05008	0.42264	0.04032	0.42285	0.03026	0.42276	0.02079	0.42276	0.01175	0.42279	0.00365	0.42273	0.00213	0.42264	0.000593567
	0.42276	0.0593	0.42264	0.07428	0.42255	0.08768	0.42291	0.09906	0.42267	0.10815	0.42279	0.11569	0.42267	0.12174	0.4227	0.12344	0.4227	0.12155	0.42273	0.117	0.42511	0.11844	0.4252	0.10083	0.42517	0.07831	0.42517	0.06958	0.4252	0.0596	0.42511	0.05124	0.42514	0.04112	0.42514	0.03107	0.42514	0.02118	0.42508	0.01209	0.42505	0.00388	0.42533	0.00222	0.42511	0.000610962
	0.4252	0.11804	0.42508	0.1294	0.42511	0.13806	0.4252	0.14459	0.42514	0.14902	0.42505	0.15131	0.42529	0.15231	0.42511	0.14835	0.42514	0.14255	0.42511	0.13248	0.42761	0.12628	0.42771	0.10584	0.42764	0.08099	0.42761	0.07153	0.42764	0.06116	0.42768	0.05246	0.42768	0.04226	0.42755	0.03165	0.42758	0.02185	0.42758	0.01257	0.42771	0.00415	0.42758	0.00237	0.42764	0.000647278
	0.42764	0.16849	0.42755	0.17508	0.42761	0.17993	0.42755	0.18335	0.42764	0.18329	0.42761	0.18121	0.42761	0.17719	0.42771	0.16925	0.42758	0.1579	0.42755	0.14478	0.43003	0.13159	0.43006	0.10831	0.42993	0.08231	0.43006	0.07242	0.43006	0.0621	0.43018	0.05313	0.43009	0.04253	0.43012	0.03219	0.43009	0.022	0.43006	0.01271	0.43006	0.00425	0.43006	0.00236	0.43003	0.000672302
	0.43003	0.2096	0.43006	0.21243	0.43003	0.21359	0.43003	0.21207	0.43006	0.20795	0.4299	0.20236	0.43003	0.19446	0.43018	0.18271	0.43006	0.16885	0.42996	0.15131	0.43241	0.13501	0.43244	0.11038	0.43262	0.08374	0.43231	0.07376	0.43256	0.06244	0.4325	0.05396	0.43253	0.04297	0.43241	0.03235	0.43253	0.0223	0.43244	0.01299	0.43241	0.00444	0.4325	0.00243	0.43244	0.000715637
	0.43247	0.2439	0.43247	0.24304	0.43253	0.24115	0.43241	0.23602	0.43253	0.22882	0.43238	0.22009	0.43238	0.20908	0.43256	0.19373	0.43253	0.17654	0.43244	0.15686	0.43509	0.13705	0.43485	0.11142	0.43491	0.08408	0.43491	0.0737	0.43497	0.06329	0.43482	0.05408	0.43494	0.04318	0.43494	0.03275	0.435	0.02248	0.43494	0.01312	0.43485	0.00455	0.435	0.00244	0.43491	0.000721436
	0.43476	0.27145	0.43488	0.26801	0.43494	0.26254	0.43485	0.2554	0.43488	0.24506	0.43494	0.23257	0.43512	0.21854	0.43494	0.20126	0.43494	0.18176	0.43494	0.16058	0.43732	0.13879	0.43747	0.11273	0.43741	0.08469	0.43738	0.07471	0.43747	0.06345	0.43738	0.05444	0.43735	0.04367	0.43735	0.03305	0.43735	0.0228	0.43732	0.01338	0.43738	0.00472	0.43759	0.00254	0.43753	0.000747681
	0.43738	0.2962	0.43735	0.2894	0.43738	0.28162	0.43747	0.27087	0.43738	0.25772	0.43741	0.24387	0.43735	0.22778	0.43744	0.20813	0.43738	0.1871	0.43729	0.16385	0.43985	0.13968	0.4397	0.1134	0.43976	0.08527	0.43979	0.07523	0.43979	0.06418	0.43997	0.05493	0.43976	0.04379	0.43994	0.03324	0.43988	0.02293	0.43979	0.01347	0.43979	0.00481	0.4397	0.00254	0.43976	0.000800171
	0.43982	0.31604	0.43991	0.30698	0.43985	0.29651	0.43982	0.28403	0.43982	0.26892	0.43973	0.25156	0.43988	0.23352	0.43982	0.21216	0.43982	0.18948	0.43982	0.16522	0.44229	0.14111	0.44223	0.11417	0.44214	0.0863	0.44226	0.07523	0.44232	0.06412	0.44223	0.05545	0.44217	0.04407	0.44226	0.03361	0.44217	0.02317	0.44248	0.01367	0.44217	0.00492	0.4422	0.0026	0.44214	0.000810852
	0.44214	0.3324	0.44226	0.32163	0.44217	0.3085	0.4422	0.29419	0.44223	0.27676	0.44226	0.25879	0.44217	0.23901	0.44235	0.21637	0.4422	0.19247	0.44226	0.16769	0.44473	0.14197	0.4447	0.11444	0.44455	0.08655	0.44467	0.07581	0.4447	0.06485	0.4447	0.05527	0.4447	0.04422	0.4447	0.03351	0.44461	0.02332	0.44452	0.01375	0.44467	0.00499	0.44467	0.00263	0.44483	0.00080658
	0.44452	0.34641	0.44473	0.33371	0.44461	0.31937	0.44464	0.30234	0.44464	0.28384	0.44467	0.26367	0.44455	0.24216	0.44464	0.21915	0.44461	0.19424	0.4448	0.16867	0.44708	0.14246	0.44702	0.11484	0.44715	0.08661	0.44708	0.07614	0.44699	0.06461	0.44708	0.05545	0.44712	0.04446	0.44708	0.03397	0.44705	0.0235	0.44721	0.01388	0.44708	0.0051	0.44708	0.00267	0.44693	0.000818481
	0.44702	0.35901	0.44705	0.34418	0.44727	0.32724	0.44702	0.30948	0.44696	0.28931	0.44712	0.26746	0.44708	0.24622	0.44687	0.2211	0.44696	0.19547	0.44712	0.16922	0.44937	0.14307	0.4495	0.11527	0.44943	0.08688	0.44965	0.07611	0.44956	0.06537	0.44962	0.05606	0.44946	0.04474	0.44953	0.03388	0.44962	0.02369	0.44956	0.014	0.44946	0.00517	0.4495	0.00271	0.44965	0.000842896
	0.44943	0.36884	0.4495	0.35233	0.44953	0.33438	0.44956	0.31516	0.4495	0.29367	0.44953	0.27176	0.44959	0.24774	0.44959	0.22318	0.44956	0.19714	0.44959	0.17029	0.45191	0.14383	0.45185	0.11585	0.45181	0.08768	0.45197	0.07703	0.45185	0.06534	0.45206	0.05646	0.45185	0.04504	0.45197	0.03444	0.45191	0.02393	0.45215	0.01415	0.45194	0.00527	0.452	0.00275	0.45203	0.000864258
	0.45181	0.37781	0.45191	0.35977	0.45203	0.34122	0.45197	0.3204	0.45194	0.298	0.45188	0.27457	0.45203	0.25092	0.45191	0.22455	0.45185	0.19827	0.45194	0.17169	0.45441	0.14395	0.45432	0.11585	0.45438	0.08804	0.45435	0.0769	0.45435	0.06577	0.45447	0.05615	0.45441	0.04511	0.45447	0.0342	0.45432	0.02401	0.45444	0.01418	0.45447	0.00532	0.45444	0.00275	0.4545	0.000890808
	0.45435	0.38528	0.45435	0.36624	0.45426	0.34543	0.45447	0.32388	0.45435	0.30039	0.45441	0.27716	0.45444	0.25174	0.45438	0.22604	0.4545	0.19879	0.45441	0.17145	0.45685	0.14487	0.45685	0.11639	0.45673	0.08844	0.45679	0.07709	0.45688	0.06595	0.45679	0.05655	0.45688	0.04544	0.45685	0.03468	0.45688	0.02423	0.45679	0.01435	0.45694	0.00544	0.45685	0.00281	0.45685	0.000900269
	0.45682	0.39157	0.45682	0.37152	0.45691	0.34985	0.45688	0.32764	0.45682	0.30396	0.45679	0.2786	0.45685	0.25412	0.45685	0.22693	0.45685	0.20017	0.45682	0.17239	0.45944	0.14536	0.45929	0.11649	0.45923	0.0882	0.45932	0.07761	0.45935	0.06616	0.45941	0.05682	0.45932	0.04547	0.45932	0.03465	0.4592	0.02423	0.45929	0.01437	0.45944	0.00547	0.4592	0.00281	0.45926	0.000932922
	0.45929	0.39667	0.45929	0.37555	0.45941	0.35376	0.45917	0.33057	0.4592	0.3056	0.45926	0.28082	0.45932	0.25452	0.45941	0.22794	0.45935	0.20017	0.45917	0.17285	0.46167	0.14533	0.46173	0.11676	0.46161	0.08859	0.46173	0.07761	0.46164	0.06628	0.4617	0.05695	0.4617	0.04568	0.46176	0.03476	0.4617	0.0244	0.46158	0.01447	0.46176	0.00553	0.46185	0.00286	0.46164	0.000922241
	0.46176	0.40131	0.46167	0.37985	0.46167	0.35642	0.4617	0.33273	0.46158	0.30762	0.46167	0.28171	0.46179	0.25617	0.46176	0.22824	0.46176	0.20123	0.46173	0.17337	0.46399	0.14508	0.46414	0.11673	0.4642	0.08905	0.46402	0.07748	0.46414	0.06628	0.46417	0.05664	0.46408	0.04575	0.4642	0.03487	0.46414	0.02437	0.46405	0.01452	0.46417	0.0056	0.4642	0.00287	0.46414	0.000945435
	0.4642	0.40515	0.46405	0.38208	0.46402	0.35861	0.4642	0.33398	0.4642	0.30856	0.46414	0.28275	0.46411	0.25583	0.46408	0.22897	0.46414	0.20081	0.46408	0.17307	0.46659	0.14597	0.46668	0.11762	0.46662	0.08987	0.46665	0.07858	0.46659	0.06693	0.4668	0.05731	0.46659	0.0463	0.46659	0.03506	0.46659	0.02474	0.46662	0.01475	0.46662	0.00568	0.46659	0.00296	0.46671	0.000977783
	0.46671	0.40866	0.46668	0.38565	0.46655	0.36182	0.46665	0.33704	0.46665	0.31058	0.46659	0.28458	0.46659	0.25812	0.46668	0.22968	0.46652	0.20215	0.46652	0.17456	0.469	0.14633	0.46903	0.11749	0.469	0.08942	0.46897	0.07794	0.46906	0.06677	0.46918	0.05743	0.46909	0.0462	0.46912	0.03523	0.46906	0.0246	0.46903	0.01468	0.46924	0.00569	0.46915	0.00291	0.46906	0.000973511
	0.46912	0.41187	0.46887	0.38812	0.46903	0.36273	0.46894	0.3378	0.46906	0.31174	0.469	0.28467	0.46903	0.25769	0.469	0.23044	0.469	0.20273	0.46903	0.17453	0.4715	0.14664	0.47138	0.11758	0.47147	0.08942	0.47156	0.07828	0.47147	0.06696	0.4715	0.0575	0.47138	0.0463	0.47153	0.03508	0.4715	0.02466	0.47153	0.01481	0.47141	0.00574	0.47147	0.00296	0.47153	0.00103
	0.47135	0.41434	0.47138	0.3894	0.47165	0.36514	0.47141	0.33911	0.47168	0.3122	0.47153	0.28552	0.47147	0.25885	0.47141	0.23047	0.4715	0.20239	0.47156	0.17432	0.47406	0.14652	0.47385	0.11746	0.47379	0.0896	0.47394	0.07843	0.47382	0.06671	0.47385	0.05707	0.47394	0.04626	0.47385	0.03527	0.47394	0.02462	0.47376	0.01478	0.474	0.00577	0.47397	0.00295	0.47394	0.00102
	0.47385	0.4155	0.47388	0.39099	0.47388	0.36569	0.47379	0.33963	0.47391	0.31244	0.47394	0.28552	0.47394	0.25845	0.47397	0.23023	0.47391	0.2027	0.47379	0.17471	0.47638	0.14636	0.47635	0.11774	0.47632	0.09018	0.47647	0.07825	0.47638	0.0672	0.47635	0.0575	0.47623	0.04651	0.47629	0.03524	0.47641	0.02473	0.47638	0.01489	0.47635	0.00584	0.4765	0.00298	0.47638	0.00106
	0.47638	0.41748	0.47641	0.39331	0.47647	0.36649	0.47632	0.34018	0.47641	0.31348	0.47638	0.28662	0.47638	0.25931	0.47614	0.23132	0.47641	0.20303	0.47644	0.17502	0.47891	0.14621	0.4787	0.11762	0.47876	0.09006	0.47879	0.07849	0.47879	0.06686	0.47873	0.05765	0.47885	0.04645	0.4787	0.03537	0.47873	0.02472	0.47879	0.01489	0.47882	0.00588	0.4787	0.003	0.47891	0.00106
	0.47882	0.41919	0.4787	0.39356	0.47873	0.36774	0.47873	0.34119	0.47882	0.31339	0.47879	0.2861	0.4787	0.25873	0.47867	0.23059	0.47885	0.20248	0.47885	0.17444	0.4812	0.14679	0.4812	0.1178	0.48123	0.08984	0.48145	0.07867	0.48133	0.06738	0.48117	0.05762	0.4812	0.04666	0.48114	0.03545	0.48139	0.02482	0.48123	0.01497	0.48114	0.00594	0.4812	0.00301	0.4812	0.00107
	0.4812	0.41989	0.48126	0.39456	0.48123	0.36807	0.48114	0.34125	0.48129	0.31421	0.48114	0.28702	0.48123	0.25964	0.48111	0.23129	0.48129	0.20334	0.48142	0.17468	0.48374	0.14682	0.48355	0.11774	0.48371	0.08997	0.48374	0.07822	0.48361	0.06693	0.48371	0.05728	0.48374	0.04663	0.48374	0.03534	0.48371	0.02478	0.48374	0.01496	0.48358	0.00596	0.48364	0.00302	0.48364	0.0011
	0.48371	0.42072	0.48364	0.39536	0.48368	0.36798	0.48358	0.34143	0.48361	0.314	0.48368	0.28662	0.48364	0.25894	0.4838	0.23077	0.48371	0.20264	0.48361	0.17484	0.48599	0.14685	0.48612	0.11768	0.48602	0.09027	0.48618	0.07864	0.48618	0.06729	0.48609	0.05756	0.48609	0.0466	0.48627	0.03549	0.48612	0.02484	0.48609	0.01502	0.48615	0.006	0.48618	0.00303	0.4859	0.00111
	0.48606	0.42151	0.48612	0.39529	0.48602	0.36874	0.48587	0.34213	0.48606	0.31387	0.48606	0.2868	0.48602	0.25922	0.48612	0.23114	0.48606	0.20291	0.48612	0.17453	0.48853	0.14664	0.48856	0.1178	0.48856	0.09055	0.4885	0.07867	0.4885	0.06702	0.48853	0.0578	0.48865	0.04669	0.48853	0.03539	0.48853	0.0249	0.48853	0.01509	0.48859	0.00603	0.48844	0.00305	0.4885	0.00111
	0.48841	0.42233	0.48837	0.39563	0.48847	0.36887	0.48859	0.34186	0.48828	0.31467	0.48856	0.28699	0.4885	0.25931	0.48847	0.23105	0.4885	0.20285	0.4885	0.17459	0.49103	0.14676	0.49106	0.1181	0.49106	0.09058	0.49091	0.07858	0.49103	0.06766	0.49091	0.05774	0.49091	0.04688	0.49088	0.0358	0.491	0.02503	0.49088	0.01516	0.49097	0.00609	0.49106	0.00308	0.49112	0.00115
	0.491	0.42285	0.49097	0.39697	0.49115	0.36929	0.49088	0.34283	0.49088	0.31464	0.49082	0.28687	0.49097	0.2594	0.49103	0.23148	0.49094	0.20276	0.49094	0.17532	0.49347	0.14645	0.49341	0.11807	0.49329	0.09027	0.49341	0.07898	0.49332	0.06714	0.49347	0.05756	0.49338	0.04672	0.49338	0.03543	0.49347	0.02502	0.49338	0.01517	0.49329	0.00612	0.49344	0.00311	0.49338	0.00114
	0.49335	0.42337	0.49332	0.39673	0.49338	0.36972	0.49341	0.34253	0.49341	0.31531	0.49332	0.28696	0.49335	0.25925	0.49332	0.23074	0.49326	0.20334	0.49332	0.17502	0.49579	0.14731	0.49588	0.11841	0.49576	0.09082	0.49588	0.07898	0.49597	0.06778	0.49576	0.05795	0.49582	0.04694	0.49588	0.03584	0.49591	0.02518	0.49567	0.01526	0.49576	0.0062	0.49585	0.00312	0.49582	0.00117
	0.49579	0.42432	0.49582	0.39722	0.49573	0.36997	0.49579	0.34277	0.4957	0.31497	0.49594	0.28717	0.49582	0.25964	0.49564	0.23157	0.49564	0.20313	0.49582	0.17493	0.49832	0.14722	0.49811	0.11829	0.49829	0.09103	0.49814	0.0788	0.49826	0.06726	0.49838	0.05798	0.49826	0.04678	0.49811	0.03558	0.49832	0.0252	0.49808	0.01526	0.49832	0.0062	0.49835	0.00312	0.49814	0.00118
	0.49832	0.42401	0.4982	0.39734	0.49829	0.37012	0.49811	0.3429	0.49826	0.31503	0.49829	0.2876	0.49832	0.25943	0.49814	0.23123	0.49835	0.20313	0.49832	0.17505	0.50064	0.14716	0.50067	0.11844	0.5008	0.09103	0.50076	0.07932	0.50067	0.06787	0.50086	0.05783	0.50064	0.04688	0.50073	0.03582	0.50083	0.02527	0.50076	0.01533	0.50064	0.00627	0.50086	0.00316	0.5007	0.00118
	0.50061	0.42432	0.5007	0.39774	0.50061	0.37079	0.50058	0.34271	0.5007	0.31528	0.50073	0.28714	0.50067	0.25958	0.50064	0.23138	0.50067	0.20355	0.50061	0.17535	0.50311	0.14658	0.50308	0.11832	0.50302	0.09061	0.50315	0.07883	0.50311	0.06729	0.50315	0.05765	0.50299	0.04672	0.50315	0.03574	0.50324	0.02526	0.50305	0.0153	0.50321	0.00626	0.50315	0.00314	0.50311	0.00122
	0.50302	0.42447	0.50308	0.39716	0.50311	0.36969	0.50308	0.34256	0.50308	0.31461	0.50284	0.28732	0.50302	0.25931	0.50311	0.2312	0.50302	0.20285	0.50308	0.17453	0.50559	0.14713	0.50571	0.11902	0.50553	0.09125	0.50562	0.07947	0.50553	0.06821	0.50562	0.05832	0.50565	0.04703	0.50568	0.03595	0.50546	0.02552	0.50553	0.0155	0.50543	0.00636	0.50562	0.00321	0.50568	0.00124
	0.5055	0.42508	0.50556	0.39822	0.50556	0.37027	0.50546	0.34366	0.50553	0.31583	0.50559	0.28757	0.50568	0.26016	0.50562	0.23157	0.50553	0.20374	0.50565	0.17529	0.50791	0.14706	0.50794	0.11874	0.50791	0.09137	0.50791	0.07944	0.50788	0.06766	0.50803	0.05814	0.508	0.04688	0.50806	0.03594	0.50812	0.02541	0.50803	0.01541	0.50794	0.00636	0.50806	0.00319	0.508	0.00123
	0.50797	0.42505	0.50797	0.39825	0.50788	0.37048	0.50797	0.34299	0.50797	0.315	0.50797	0.28738	0.508	0.25998	0.50794	0.2319	0.50791	0.20325	0.50803	0.17535	0.51044	0.14737	0.51041	0.11874	0.51041	0.09155	0.51044	0.07907	0.51053	0.06799	0.51035	0.05792	0.51044	0.04691	0.51047	0.03578	0.5105	0.02543	0.51047	0.01546	0.51047	0.0064	0.51053	0.00322	0.51056	0.00126
	0.51041	0.42563	0.51044	0.39771	0.51035	0.37027	0.51056	0.34323	0.51038	0.31503	0.51038	0.28729	0.51044	0.25958	0.51035	0.2312	0.51053	0.20319	0.51047	0.17511	0.51282	0.14716	0.51276	0.11856	0.51282	0.09113	0.51294	0.07907	0.51285	0.06763	0.51297	0.05783	0.51294	0.04678	0.51291	0.03598	0.51282	0.02538	0.51285	0.01544	0.51291	0.0064	0.51297	0.00324	0.51279	0.00127
	0.51273	0.42484	0.51297	0.39758	0.51282	0.36969	0.51285	0.34271	0.51276	0.31494	0.51273	0.28665	0.51279	0.25946	0.51285	0.23126	0.51288	0.20334	0.51288	0.17465	0.51538	0.14682	0.51526	0.11877	0.51526	0.0911	0.51526	0.07932	0.51526	0.06793	0.51535	0.05823	0.51535	0.04688	0.51535	0.03581	0.51523	0.02548	0.51529	0.01554	0.51529	0.00645	0.51532	0.00324	0.51541	0.00128
	0.51529	0.42496	0.51526	0.3978	0.51529	0.37003	0.51526	0.34244	0.51526	0.31461	0.51529	0.28714	0.51523	0.25922	0.5155	0.23093	0.51544	0.20282	0.51529	0.17514	0.51779	0.14645	0.5177	0.11853	0.51776	0.09113	0.5177	0.07886	0.51785	0.06772	0.5177	0.05808	0.51764	0.04675	0.5177	0.03597	0.51773	0.02543	0.51779	0.01555	0.51785	0.00647	0.5177	0.00322	0.51782	0.00129
	0.51776	0.42462	0.51761	0.39685	0.5177	0.36929	0.51761	0.34268	0.51785	0.31433	0.5177	0.28653	0.5177	0.25931	0.51767	0.23102	0.51764	0.20285	0.51782	0.1749	0.52024	0.1467	0.52008	0.11868	0.5202	0.09143	0.5202	0.07925	0.52017	0.06784	0.52011	0.05786	0.52036	0.04675	0.52017	0.03588	0.5202	0.02545	0.52024	0.01562	0.52002	0.00652	0.5203	0.00328	0.5202	0.00131
	0.52005	0.42447	0.52011	0.39728	0.52011	0.36972	0.52008	0.34204	0.5203	0.31412	0.52008	0.28662	0.52002	0.25885	0.52024	0.23044	0.52005	0.20285	0.52005	0.17441	0.52252	0.14673	0.52255	0.1185	0.52271	0.09116	0.52243	0.07898	0.52258	0.06772	0.52255	0.0578	0.52255	0.04672	0.52262	0.03595	0.52274	0.0254	0.52255	0.01561	0.52265	0.00654	0.52262	0.00326	0.52265	0.00134
	0.52262	0.42346	0.52258	0.39694	0.52258	0.3692	0.52262	0.34125	0.52252	0.31406	0.52268	0.28574	0.52249	0.25876	0.52258	0.23047	0.52262	0.20224	0.52258	0.17477	0.52506	0.14758	0.52503	0.11929	0.52506	0.09155	0.52497	0.07935	0.52515	0.0683	0.52518	0.05859	0.52512	0.04715	0.525	0.03629	0.52515	0.02566	0.52515	0.01581	0.52509	0.00665	0.52524	0.00335	0.52521	0.00132
	0.52506	0.42517	0.52487	0.39713	0.52509	0.36945	0.525	0.34265	0.525	0.31491	0.525	0.28699	0.525	0.25931	0.52509	0.23099	0.52503	0.20349	0.525	0.17557	0.52753	0.14691	0.52753	0.1189	0.5275	0.09125	0.5275	0.07932	0.52765	0.06808	0.52744	0.0582	0.52741	0.04691	0.52747	0.036	0.52747	0.02552	0.52762	0.0157	0.52774	0.00663	0.52765	0.00333	0.52756	0.00136
	0.52738	0.42435	0.52747	0.39719	0.52744	0.36957	0.52747	0.34198	0.52756	0.31415	0.52753	0.28607	0.52747	0.25937	0.52744	0.23068	0.5275	0.20264	0.52747	0.17487	0.52994	0.14658	0.53	0.11896	0.52985	0.09161	0.52991	0.0791	0.53	0.06781	0.53	0.05792	0.53003	0.04684	0.52997	0.03622	0.53	0.02554	0.52988	0.01575	0.52988	0.00667	0.52997	0.00333	0.53006	0.00135
	0.52988	0.42413	0.52991	0.39685	0.52997	0.36948	0.52991	0.34204	0.52991	0.31439	0.52991	0.28629	0.52982	0.25873	0.52997	0.23096	0.53	0.20252	0.52985	0.17484	0.53241	0.14624	0.53229	0.11862	0.53241	0.09152	0.53238	0.0787	0.53244	0.06787	0.53232	0.05789	0.53238	0.04681	0.53226	0.03586	0.53244	0.02546	0.53232	0.01572	0.53235	0.00669	0.53244	0.00332	0.53247	0.00138
	0.53232	0.4241	0.53235	0.39642	0.53232	0.36868	0.53229	0.34171	0.53238	0.31332	0.53235	0.28577	0.53229	0.25855	0.53232	0.2301	0.53241	0.20245	0.53238	0.17453	0.53479	0.14661	0.53476	0.11874	0.53482	0.0914	0.53479	0.07919	0.53473	0.06766	0.53476	0.05826	0.53491	0.04694	0.53479	0.03624	0.53479	0.02558	0.53488	0.01581	0.53467	0.00672	0.53488	0.00337	0.53479	0.00139
	0.53482	0.42441	0.53485	0.39685	0.53467	0.36905	0.53479	0.34161	0.53482	0.31403	0.53473	0.28571	0.53482	0.25827	0.53476	0.23053	0.53488	0.202	0.53494	0.17438	0.53717	0.14648	0.53723	0.11853	0.5372	0.091	0.53711	0.07867	0.53729	0.06784	0.53726	0.05783	0.53729	0.04684	0.53732	0.03593	0.53711	0.02554	0.53732	0.01579	0.53736	0.00675	0.5372	0.00336	0.53726	0.00141
	0.53714	0.42346	0.53723	0.39618	0.53723	0.36884	0.53711	0.34149	0.53714	0.31323	0.53723	0.28601	0.53729	0.25812	0.53723	0.22983	0.53729	0.20233	0.53723	0.17392	0.53967	0.14664	0.53967	0.11856	0.53971	0.09128	0.53967	0.0788	0.53977	0.0675	0.53967	0.05771	0.53989	0.04694	0.53971	0.03619	0.53983	0.02563	0.53967	0.01583	0.53977	0.00678	0.53964	0.00338	0.53977	0.00141
	0.53955	0.42331	0.53961	0.39584	0.53961	0.36823	0.53961	0.34094	0.53955	0.3129	0.53974	0.2854	0.53974	0.25781	0.53971	0.23019	0.53964	0.20166	0.53967	0.17432	0.54221	0.146	0.54224	0.11823	0.54209	0.09143	0.54224	0.07889	0.54221	0.06769	0.54218	0.05771	0.54218	0.04681	0.54227	0.03598	0.54206	0.02561	0.54206	0.01583	0.54202	0.00678	0.54212	0.0034	0.54224	0.00142
	0.5423	0.42358	0.54209	0.39581	0.54199	0.36847	0.54212	0.34064	0.54215	0.31296	0.54206	0.28543	0.54215	0.25812	0.54199	0.22934	0.54221	0.20175	0.54218	0.17383	0.54453	0.14633	0.54462	0.11877	0.54471	0.09183	0.54474	0.07883	0.54459	0.06772	0.54462	0.05826	0.54468	0.04715	0.54462	0.03629	0.54459	0.02586	0.54468	0.01599	0.54471	0.00686	0.54471	0.00342	0.54459	0.00144
	0.54459	0.42334	0.54468	0.3963	0.54453	0.36832	0.54465	0.34171	0.5445	0.31317	0.54465	0.28525	0.54465	0.25803	0.54462	0.23026	0.54453	0.20258	0.54459	0.17407	0.547	0.14618	0.54703	0.11841	0.54703	0.09119	0.54718	0.07874	0.54688	0.06781	0.54709	0.05777	0.54718	0.04691	0.54712	0.03611	0.547	0.02578	0.54715	0.01589	0.547	0.00685	0.54712	0.00342	0.54709	0.00145
	0.54691	0.42267	0.54694	0.39539	0.54694	0.36816	0.54691	0.34021	0.547	0.31293	0.54691	0.28561	0.54706	0.25803	0.54709	0.22961	0.54697	0.20145	0.54691	0.17407	0.54941	0.14642	0.54941	0.11832	0.5495	0.09122	0.54941	0.0788	0.54947	0.06741	0.54938	0.05765	0.54929	0.04697	0.54941	0.03606	0.54947	0.02578	0.5495	0.01593	0.54932	0.00688	0.54953	0.00343	0.5495	0.00148
	0.54944	0.42291	0.54941	0.39542	0.54944	0.36813	0.5495	0.34061	0.54941	0.31281	0.54938	0.28494	0.54941	0.2572	0.54938	0.22952	0.54935	0.2016	0.54935	0.17407	0.55188	0.146	0.55185	0.11795	0.55188	0.09131	0.55191	0.07828	0.55197	0.0676	0.55194	0.05777	0.55179	0.04688	0.55173	0.03615	0.552	0.02576	0.55203	0.01591	0.55185	0.00689	0.55197	0.00344	0.55188	0.00148
	0.55197	0.42224	0.55188	0.39475	0.55185	0.36682	0.55185	0.34003	0.55173	0.31183	0.55188	0.28467	0.55185	0.25736	0.55182	0.22891	0.55191	0.20139	0.55188	0.17349	0.55441	0.14584	0.55435	0.11792	0.55441	0.09158	0.55438	0.0787	0.55445	0.06723	0.55451	0.05789	0.55438	0.04694	0.55445	0.03592	0.55426	0.02584	0.55429	0.01596	0.55435	0.00694	0.55441	0.00347	0.55432	0.00148
	0.55432	0.42142	0.55432	0.39407	0.55426	0.36658	0.55429	0.33954	0.55429	0.31198	0.55429	0.28445	0.55432	0.25668	0.55435	0.22925	0.55438	0.20111	0.55435	0.17377	0.55673	0.14557	0.55673	0.11765	0.5568	0.09122	0.55673	0.07846	0.55683	0.0675	0.55673	0.05746	0.55676	0.04684	0.55683	0.03611	0.55683	0.02578	0.55683	0.01596	0.55664	0.00694	0.55676	0.00348	0.55683	0.00149
	0.55664	0.4213	0.55664	0.39365	0.5567	0.36652	0.55673	0.33963	0.5568	0.31122	0.55676	0.28348	0.55676	0.25681	0.55683	0.22879	0.55661	0.20132	0.55673	0.17358	0.5593	0.14529	0.55915	0.11762	0.55918	0.09103	0.55921	0.07819	0.55924	0.06714	0.55911	0.05746	0.55927	0.04688	0.55921	0.03594	0.55918	0.02579	0.5593	0.01602	0.55927	0.00697	0.55918	0.00349	0.55936	0.00152
	0.55921	0.42072	0.55911	0.39383	0.55924	0.36551	0.55921	0.33875	0.55915	0.3114	0.55927	0.28369	0.55927	0.25601	0.55915	0.22833	0.55915	0.20044	0.55915	0.17307	0.56165	0.14563	0.56156	0.1174	0.56159	0.09103	0.56165	0.0784	0.56156	0.06735	0.56165	0.05759	0.56165	0.04678	0.56159	0.03605	0.56159	0.02574	0.56165	0.01595	0.56171	0.00699	0.56165	0.00349	0.56162	0.00153
	0.56165	0.42014	0.56168	0.39279	0.56159	0.3652	0.56177	0.33807	0.56162	0.31009	0.56168	0.28287	0.56168	0.25617	0.56165	0.22824	0.56159	0.20059	0.56153	0.17267	0.56406	0.14514	0.56418	0.11707	0.56403	0.09119	0.56409	0.078	0.56403	0.06693	0.56403	0.05743	0.56415	0.04666	0.56415	0.03587	0.56415	0.02567	0.564	0.01596	0.564	0.00699	0.56409	0.00351	0.56412	0.00155
	0.56403	0.4191	0.564	0.39191	0.56415	0.36469	0.56412	0.33756	0.56406	0.30994	0.56403	0.28244	0.564	0.2551	0.56427	0.2272	0.564	0.19992	0.56418	0.17258	0.5665	0.1452	0.56635	0.11704	0.56644	0.09119	0.56647	0.07788	0.5665	0.06714	0.56647	0.05719	0.5665	0.04666	0.56653	0.03593	0.56635	0.02571	0.56656	0.01599	0.5665	0.00704	0.56653	0.00354	0.56647	0.00157
	0.56653	0.4191	0.5665	0.39166	0.56674	0.36408	0.56656	0.33695	0.56653	0.30972	0.56653	0.28183	0.56659	0.2554	0.56647	0.2276	0.56635	0.19977	0.56653	0.17227	0.56897	0.14502	0.56888	0.11716	0.56891	0.091	0.56903	0.07834	0.56897	0.06702	0.56894	0.05734	0.56891	0.04672	0.56906	0.03607	0.56906	0.02575	0.56906	0.01607	0.56903	0.00709	0.56903	0.00356	0.56897	0.00157
	0.56894	0.41867	0.56894	0.39093	0.56891	0.36377	0.56897	0.33701	0.56882	0.30927	0.56897	0.28201	0.56897	0.25479	0.56888	0.22711	0.56894	0.19998	0.56885	0.17206	0.57135	0.14447	0.57132	0.11694	0.57129	0.09094	0.57132	0.07785	0.57135	0.06702	0.5715	0.05746	0.57132	0.04666	0.57147	0.03584	0.57138	0.02565	0.57132	0.01605	0.57141	0.00709	0.57154	0.00355	0.57135	0.00158
	0.57144	0.41785	0.57126	0.39066	0.57135	0.36325	0.57141	0.33658	0.57132	0.30905	0.5716	0.28156	0.57132	0.2547	0.57123	0.22714	0.57138	0.19937	0.57132	0.17233	0.57385	0.14484	0.57385	0.11694	0.57379	0.09131	0.57385	0.07797	0.57389	0.06708	0.57379	0.05743	0.57395	0.04666	0.5737	0.03615	0.57376	0.02573	0.57382	0.01609	0.57389	0.00714	0.57389	0.00358	0.57407	0.00159
	0.57376	0.41782	0.57389	0.39044	0.57373	0.36304	0.57389	0.33612	0.5737	0.30847	0.57376	0.28165	0.57364	0.2543	0.57373	0.22672	0.5737	0.19959	0.57376	0.17227	0.57623	0.14465	0.5763	0.11679	0.57614	0.09137	0.57627	0.07813	0.5763	0.06689	0.5763	0.0571	0.5762	0.04654	0.57648	0.03581	0.57617	0.02569	0.5763	0.01609	0.57627	0.00715	0.57623	0.00358	0.57617	0.00161
	0.57627	0.41702	0.5762	0.38934	0.57611	0.36273	0.57636	0.33591	0.5762	0.30826	0.57617	0.28107	0.57617	0.25421	0.57627	0.22684	0.57627	0.19901	0.57627	0.17163	0.57862	0.14468	0.57865	0.1167	0.57871	0.09113	0.5788	0.0777	0.57874	0.06699	0.57868	0.05722	0.57862	0.04654	0.57862	0.03605	0.57865	0.02574	0.57868	0.01616	0.57865	0.00717	0.57871	0.0036	0.57874	0.00164
	0.57846	0.41629	0.57865	0.38916	0.57889	0.3627	0.57877	0.33502	0.57883	0.30823	0.57862	0.28064	0.57874	0.25366	0.57868	0.2262	0.57862	0.19867	0.57865	0.17178	0.58115	0.14407	0.58124	0.11649	0.58112	0.09079	0.58112	0.07773	0.58124	0.06677	0.58118	0.05734	0.58124	0.04642	0.58106	0.0358	0.58121	0.02568	0.58106	0.01613	0.58112	0.00721	0.58109	0.00359	0.58109	0.00164
	0.58106	0.41568	0.58112	0.38886	0.58109	0.36121	0.58112	0.33441	0.58106	0.3075	0.58121	0.28058	0.58106	0.25351	0.58115	0.22607	0.58109	0.19894	0.58103	0.1716	0.58356	0.14438	0.58347	0.11688	0.58359	0.09137	0.58356	0.07822	0.58374	0.0672	0.5835	0.05746	0.5835	0.04663	0.58371	0.03621	0.58362	0.02589	0.58368	0.01625	0.58371	0.00727	0.58347	0.00364	0.58365	0.00165
	0.58359	0.41611	0.58362	0.38892	0.58353	0.36166	0.58368	0.33499	0.58353	0.30783	0.5835	0.28046	0.5835	0.25333	0.58365	0.22635	0.58353	0.19882	0.58356	0.17166	0.58606	0.14423	0.586	0.11655	0.58603	0.09137	0.58606	0.07758	0.58585	0.06677	0.58603	0.05704	0.58591	0.04645	0.586	0.03593	0.586	0.02578	0.58594	0.01618	0.586	0.00724	0.58603	0.00363	0.58612	0.00167
	0.586	0.41519	0.58618	0.38776	0.58594	0.36148	0.58591	0.3342	0.58612	0.30676	0.58606	0.28	0.58597	0.25327	0.58603	0.22577	0.58603	0.19852	0.586	0.17114	0.58838	0.14407	0.58841	0.11652	0.58844	0.09125	0.58853	0.07782	0.58832	0.06702	0.58847	0.05719	0.5885	0.04639	0.58847	0.03593	0.58853	0.02578	0.58863	0.01622	0.58838	0.00727	0.58826	0.00367	0.5885	0.00168
	0.58841	0.41464	0.58844	0.38821	0.58853	0.36072	0.58844	0.33383	0.58826	0.3067	0.58844	0.27921	0.5885	0.25287	0.58841	0.22571	0.58853	0.19858	0.58835	0.17142	0.59088	0.14407	0.59082	0.11624	0.59085	0.09082	0.59091	0.07761	0.59091	0.06656	0.59088	0.05728	0.59094	0.04626	0.59085	0.03596	0.59091	0.02576	0.59091	0.01622	0.59104	0.00732	0.59094	0.00366	0.59094	0.00168
	0.59085	0.41388	0.59091	0.38672	0.59094	0.36005	0.59101	0.33365	0.59091	0.30618	0.59094	0.27942	0.59088	0.25244	0.59085	0.22498	0.59094	0.19766	0.59094	0.17102	0.59329	0.14377	0.59329	0.11627	0.59326	0.09094	0.59342	0.07739	0.59342	0.06689	0.59326	0.05707	0.59326	0.0463	0.59332	0.03583	0.59336	0.02587	0.59329	0.01627	0.59332	0.00735	0.5932	0.00368	0.59336	0.0017
	0.59345	0.41296	0.59326	0.3862	0.59323	0.35968	0.59332	0.33255	0.59332	0.30576	0.59326	0.27872	0.59351	0.2522	0.59317	0.22534	0.59336	0.19797	0.59326	0.17047	0.59571	0.14343	0.59564	0.11612	0.59561	0.09103	0.59586	0.07761	0.59564	0.06641	0.59586	0.05685	0.59564	0.0462	0.5958	0.03601	0.59577	0.02586	0.59583	0.01625	0.59583	0.00737	0.5958	0.00369	0.59577	0.00172
	0.59583	0.41226	0.59574	0.38611	0.59586	0.35898	0.59561	0.33258	0.59598	0.30533	0.5958	0.27872	0.59583	0.25189	0.59577	0.2244	0.59574	0.19742	0.59571	0.17065	0.59818	0.14325	0.59827	0.11615	0.59821	0.09119	0.5983	0.07745	0.59821	0.06677	0.59805	0.05704	0.59815	0.0462	0.59812	0.03578	0.59821	0.02592	0.59827	0.01631	0.59818	0.0074	0.59821	0.00371	0.59824	0.00174
	0.59827	0.4126	0.59833	0.38532	0.59815	0.35907	0.59824	0.33167	0.59827	0.30481	0.59815	0.27832	0.59821	0.25134	0.59812	0.22461	0.59821	0.19711	0.59818	0.17032	0.60077	0.14325	0.60074	0.11597	0.60056	0.09097	0.60074	0.07715	0.60065	0.06631	0.60077	0.05707	0.60071	0.04614	0.60047	0.03599	0.60071	0.02587	0.60059	0.01631	0.60068	0.0074	0.60077	0.00374	0.60065	0.00175
	0.60071	0.41153	0.60071	0.38464	0.60047	0.35776	0.60065	0.33157	0.60059	0.30475	0.60056	0.27744	0.60071	0.25113	0.60071	0.22379	0.60062	0.19724	0.60068	0.16998	0.60315	0.14307	0.60315	0.11578	0.60309	0.09052	0.60303	0.07727	0.60309	0.06656	0.60303	0.05673	0.60306	0.04602	0.60309	0.03568	0.60297	0.02585	0.60303	0.01628	0.60303	0.0074	0.60291	0.00371	0.60306	0.00175
	0.60303	0.41058	0.60324	0.38425	0.60312	0.35709	0.60306	0.3309	0.60306	0.3038	0.60297	0.27704	0.60306	0.25055	0.60297	0.22369	0.60303	0.19659	0.60309	0.16965	0.6055	0.14291	0.60553	0.11575	0.60538	0.0907	0.60556	0.07703	0.60538	0.06616	0.60553	0.05661	0.60544	0.04611	0.60544	0.03592	0.60544	0.02589	0.60547	0.01634	0.60538	0.00747	0.60547	0.00376	0.60547	0.00177
	0.60547	0.41046	0.6055	0.38342	0.6055	0.357	0.60547	0.33002	0.60547	0.30328	0.60532	0.27686	0.6055	0.25012	0.60544	0.22299	0.60544	0.19659	0.60559	0.1698	0.60785	0.14264	0.60785	0.11588	0.60791	0.0911	0.60806	0.07715	0.60806	0.06659	0.60797	0.05692	0.60794	0.04617	0.60797	0.0359	0.608	0.02596	0.60788	0.01642	0.60797	0.0075	0.6081	0.00379	0.60803	0.00178
	0.60794	0.40997	0.60797	0.38312	0.60791	0.35626	0.60794	0.33029	0.60794	0.30328	0.60797	0.27676	0.60803	0.25031	0.60785	0.22342	0.60791	0.19635	0.60785	0.16928	0.61017	0.14224	0.61038	0.11575	0.61029	0.091	0.61023	0.07727	0.61045	0.06619	0.61026	0.05692	0.61041	0.0462	0.6102	0.03587	0.61045	0.02592	0.61045	0.01639	0.61026	0.00753	0.61038	0.00381	0.61045	0.00181
	0.61029	0.40854	0.61032	0.38226	0.61032	0.3558	0.61029	0.32953	0.61038	0.30249	0.61032	0.27582	0.61041	0.24973	0.61035	0.22272	0.61023	0.19592	0.61038	0.16913	0.61276	0.14261	0.6127	0.11585	0.61279	0.09082	0.61283	0.077	0.61283	0.06659	0.61283	0.05679	0.61289	0.0463	0.61279	0.03603	0.61295	0.02596	0.61279	0.01646	0.61279	0.00755	0.61286	0.00383	0.61283	0.00183
	0.61279	0.40872	0.61286	0.38239	0.61286	0.35568	0.61289	0.32941	0.61273	0.30304	0.61292	0.27625	0.61273	0.24985	0.61289	0.22272	0.61289	0.19635	0.61292	0.16943	0.61514	0.1427	0.61527	0.11569	0.61527	0.09076	0.61527	0.07706	0.61527	0.06619	0.61533	0.05664	0.61527	0.04626	0.61521	0.03579	0.61521	0.02589	0.61533	0.01647	0.6153	0.0076	0.61518	0.00384	0.61539	0.00183
	0.61524	0.40799	0.61518	0.38181	0.61533	0.35541	0.61518	0.32919	0.61524	0.30209	0.61518	0.2756	0.61536	0.24924	0.61539	0.2225	0.61524	0.19562	0.61527	0.16904	0.61768	0.1427	0.61771	0.11572	0.61765	0.09106	0.61777	0.07727	0.61774	0.06644	0.61771	0.05695	0.61777	0.04639	0.61774	0.03604	0.61765	0.02593	0.61771	0.01652	0.61765	0.00762	0.61786	0.00386	0.61771	0.00185
	0.61768	0.40747	0.61762	0.38147	0.61768	0.35486	0.61762	0.32852	0.61762	0.30176	0.61777	0.27564	0.61765	0.2493	0.61774	0.22199	0.61765	0.19577	0.61771	0.16888	0.62015	0.14233	0.62015	0.11557	0.62009	0.09116	0.62024	0.07681	0.62021	0.06619	0.62	0.05685	0.62012	0.04633	0.62012	0.03581	0.62012	0.0259	0.62012	0.01653	0.61997	0.00767	0.62018	0.00389	0.6203	0.00186
	0.62015	0.40704	0.62006	0.38089	0.62006	0.3544	0.62003	0.32816	0.62009	0.30176	0.62009	0.27527	0.62015	0.24872	0.62009	0.22211	0.61994	0.19525	0.62006	0.16888	0.62256	0.14237	0.6225	0.11603	0.6225	0.09131	0.6228	0.07733	0.62259	0.06662	0.62265	0.05685	0.62256	0.04657	0.6225	0.03624	0.62256	0.02608	0.62265	0.01665	0.62262	0.00774	0.62262	0.00392	0.62271	0.00188
	0.62274	0.40741	0.62268	0.38095	0.62265	0.35434	0.62274	0.32843	0.62262	0.30151	0.62232	0.27524	0.6225	0.24936	0.62256	0.22211	0.6225	0.1955	0.62256	0.16934	0.625	0.14206	0.625	0.11569	0.62497	0.09097	0.625	0.07721	0.625	0.06635	0.62506	0.05673	0.62509	0.04642	0.62503	0.03592	0.62506	0.02602	0.62497	0.0166	0.62503	0.00773	0.62494	0.00393	0.62497	0.0019
	0.62488	0.40668	0.625	0.38019	0.62503	0.35391	0.62494	0.32739	0.62494	0.30133	0.62491	0.27509	0.625	0.24863	0.62491	0.22235	0.62503	0.19556	0.62506	0.16867	0.62741	0.14252	0.62741	0.11569	0.62741	0.0911	0.62747	0.07684	0.62763	0.06641	0.62729	0.05701	0.62757	0.04651	0.62738	0.03611	0.62738	0.02608	0.62732	0.01665	0.62744	0.00775	0.6275	0.00395	0.62738	0.00191
	0.62732	0.40598	0.62744	0.38013	0.62753	0.35373	0.62741	0.32779	0.62744	0.30106	0.6275	0.27463	0.62738	0.24875	0.62741	0.22162	0.6276	0.19519	0.62757	0.16904	0.62982	0.14227	0.62982	0.11551	0.62985	0.09131	0.62992	0.07715	0.62982	0.06635	0.62992	0.05685	0.62995	0.04648	0.62982	0.03604	0.62985	0.02607	0.62985	0.01668	0.62979	0.00779	0.62992	0.00399	0.62988	0.00195
	0.62992	0.40582	0.62985	0.37885	0.62998	0.35263	0.62982	0.32684	0.62985	0.30045	0.62982	0.27448	0.62976	0.24802	0.62988	0.22192	0.62985	0.19504	0.62985	0.16882	0.63217	0.14203	0.63233	0.11563	0.63223	0.0914	0.6323	0.07706	0.63227	0.06638	0.63227	0.0567	0.63233	0.0466	0.63236	0.03607	0.63239	0.02615	0.6322	0.01678	0.63236	0.00785	0.63236	0.00402	0.6323	0.00197
	0.63239	0.4053	0.63233	0.3794	0.63227	0.35297	0.6323	0.32657	0.63227	0.30048	0.63248	0.27393	0.63223	0.24841	0.63227	0.22138	0.63233	0.19501	0.63227	0.16834	0.63474	0.14188	0.63458	0.11548	0.63471	0.0911	0.63468	0.07681	0.63492	0.06647	0.63477	0.05679	0.63477	0.04657	0.63465	0.03618	0.63477	0.02618	0.6348	0.01678	0.63474	0.0079	0.63477	0.0029	0.63477	0.00197
	0.63474	0.40454	0.63492	0.37863	0.63465	0.35275	0.6348	0.3266	0.63468	0.29987	0.63474	0.27387	0.63465	0.24768	0.63477	0.2215	0.63474	0.19446	0.63489	0.16824	0.63712	0.14172	0.63715	0.1156	0.63703	0.09122	0.63724	0.07724	0.63715	0.06635	0.63721	0.05704	0.63715	0.04666	0.63727	0.03609	0.63724	0.02628	0.63727	0.01686	0.6373	0.00794	0.63706	0.00293	0.63718	0.002
	0.63718	0.4046	0.63724	0.37784	0.63715	0.35175	0.63718	0.3262	0.63724	0.29974	0.63712	0.27332	0.63739	0.24771	0.63727	0.22098	0.6373	0.19476	0.63718	0.16852	0.63953	0.14194	0.63965	0.11563	0.63974	0.09149	0.63965	0.07703	0.63956	0.06656	0.63965	0.05695	0.63971	0.04666	0.63971	0.03635	0.63956	0.02635	0.63953	0.0169	0.63965	0.00798	0.63965	0.00297	0.63956	0.00201
	0.63965	0.40411	0.63971	0.37784	0.63962	0.35196	0.63953	0.32581	0.6395	0.29959	0.63953	0.27325	0.63968	0.24725	0.63959	0.22107	0.63956	0.19452	0.63962	0.168	0.64203	0.14179	0.64191	0.11539	0.64197	0.09149	0.642	0.07684	0.64206	0.06619	0.64197	0.05664	0.642	0.04654	0.64215	0.03607	0.642	0.02636	0.642	0.0169	0.64197	0.00801	0.64206	0.00296	0.64209	0.00201
	0.64194	0.40289	0.64197	0.37714	0.64206	0.35083	0.64212	0.32513	0.642	0.29904	0.64212	0.27301	0.64191	0.2471	0.64203	0.22052	0.64206	0.19418	0.642	0.16776	0.64459	0.14194	0.64447	0.11545	0.64444	0.09155	0.64456	0.07721	0.64429	0.06665	0.64462	0.05701	0.64435	0.04669	0.64441	0.03642	0.64462	0.0265	0.64456	0.017	0.64447	0.00805	0.6445	0.003	0.64441	0.00203
	0.64447	0.40271	0.64447	0.3764	0.64441	0.35043	0.64435	0.32483	0.64441	0.29892	0.64459	0.27252	0.64444	0.24677	0.64459	0.2204	0.64438	0.19452	0.64444	0.16803	0.64691	0.14182	0.64682	0.11566	0.64682	0.09161	0.64697	0.07712	0.64701	0.06653	0.64691	0.05731	0.64694	0.04684	0.64688	0.03643	0.64682	0.02666	0.64701	0.01711	0.64694	0.00815	0.64688	0.00303	0.64685	0.00208
	0.64697	0.40271	0.64688	0.37677	0.64694	0.35083	0.64707	0.32507	0.64688	0.29895	0.64685	0.27304	0.64697	0.24719	0.64691	0.22076	0.64679	0.19431	0.64694	0.16818	0.64932	0.14179	0.64926	0.11569	0.6492	0.0918	0.64945	0.07727	0.64948	0.06693	0.64926	0.05722	0.64932	0.04684	0.64932	0.03658	0.64948	0.02671	0.64942	0.01718	0.64935	0.00819	0.64948	0.00305	0.64935	0.00209
	0.64948	0.40207	0.64932	0.37631	0.64932	0.35019	0.64926	0.32501	0.64935	0.29877	0.64929	0.27258	0.64945	0.24689	0.64942	0.22034	0.64917	0.19455	0.64932	0.16785	0.6518	0.142	0.65186	0.11588	0.65186	0.09235	0.65186	0.07767	0.65189	0.06668	0.65183	0.05725	0.65186	0.04694	0.65192	0.0367	0.65177	0.02683	0.65189	0.01729	0.6517	0.00827	0.65174	0.00309	0.6518	0.00212
	0.65177	0.40167	0.6518	0.37613	0.65192	0.35016	0.65183	0.32477	0.65177	0.29852	0.65174	0.27322	0.65177	0.24689	0.65174	0.22083	0.65174	0.19464	0.65174	0.16852	0.65433	0.14252	0.65427	0.11588	0.65424	0.09244	0.65421	0.07748	0.65421	0.06717	0.65427	0.0575	0.65409	0.04703	0.65415	0.03672	0.65421	0.02692	0.65424	0.01736	0.65418	0.00835	0.65427	0.00313	0.65427	0.00212
	0.65424	0.40225	0.65424	0.37622	0.65418	0.35059	0.65412	0.32517	0.65424	0.29886	0.65424	0.27255	0.65427	0.24704	0.65412	0.22037	0.65418	0.19455	0.65427	0.1687	0.65671	0.14291	0.6565	0.11612	0.65656	0.09247	0.65677	0.07791	0.65662	0.06702	0.65662	0.0578	0.65674	0.04721	0.65674	0.03703	0.65665	0.02703	0.6565	0.01751	0.65668	0.0084	0.65677	0.00315	0.65659	0.00215
	0.65665	0.4017	0.65662	0.37616	0.65668	0.35031	0.65665	0.32459	0.65662	0.29886	0.65656	0.2731	0.65662	0.24722	0.65665	0.22122	0.65653	0.19498	0.65662	0.16834	0.65894	0.14264	0.65909	0.1163	0.65903	0.09262	0.65912	0.07803	0.65915	0.0675	0.65909	0.05774	0.65921	0.04733	0.65915	0.03695	0.65912	0.0271	0.65915	0.01757	0.65921	0.00851	0.65909	0.00319	0.65909	0.00218
	0.65915	0.40173	0.65909	0.37555	0.65912	0.34982	0.65909	0.32437	0.65903	0.29855	0.65918	0.27274	0.65921	0.24716	0.65909	0.22092	0.65906	0.19482	0.65897	0.16879	0.66144	0.14313	0.66135	0.11682	0.66147	0.09354	0.66165	0.07828	0.66156	0.06763	0.66153	0.05808	0.66156	0.0477	0.6615	0.03752	0.66147	0.0274	0.66156	0.01779	0.6615	0.00861	0.6615	0.00324	0.66171	0.00221
	0.6615	0.40256	0.66144	0.37622	0.66156	0.35089	0.66153	0.32544	0.66141	0.29962	0.66159	0.2735	0.6615	0.24808	0.66144	0.22162	0.6615	0.19574	0.66153	0.16959	0.664	0.14319	0.66391	0.11694	0.66394	0.09378	0.66403	0.0787	0.66388	0.06805	0.66397	0.05838	0.664	0.04773	0.66406	0.03738	0.66403	0.02741	0.664	0.01784	0.66406	0.00867	0.66409	0.00327	0.66397	0.00223
	0.66394	0.40186	0.66394	0.37601	0.66413	0.35074	0.664	0.32468	0.66394	0.29923	0.66397	0.27359	0.66397	0.24768	0.66397	0.22165	0.66403	0.1958	0.66397	0.16953	0.66638	0.14392	0.66638	0.11719	0.66648	0.09396	0.66632	0.07883	0.66632	0.06793	0.66644	0.05869	0.66638	0.04794	0.66654	0.03779	0.66629	0.02759	0.66635	0.01801	0.66648	0.00877	0.66644	0.00332	0.66648	0.00226
	0.66654	0.4017	0.66635	0.3761	0.66635	0.35068	0.66641	0.3251	0.66641	0.29981	0.66641	0.27365	0.66648	0.24832	0.66635	0.22211	0.66632	0.19574	0.66626	0.16986	0.66883	0.14432	0.66873	0.11752	0.66876	0.09406	0.66876	0.07886	0.66883	0.06845	0.66904	0.05862	0.66889	0.04813	0.66879	0.03779	0.66883	0.02775	0.66886	0.01814	0.66892	0.00888	0.66898	0.00334	0.6687	0.00228
	0.66889	0.40167	0.66883	0.3764	0.66879	0.35086	0.66876	0.32565	0.66886	0.29984	0.66883	0.27411	0.66876	0.2482	0.66892	0.22229	0.66883	0.19659	0.66889	0.1702	0.67118	0.14465	0.67127	0.11801	0.67121	0.09467	0.67127	0.07956	0.67148	0.06863	0.67127	0.05896	0.67121	0.0484	0.67127	0.03814	0.67139	0.028	0.6713	0.01834	0.67136	0.00897	0.67133	0.00339	0.67127	0.00231
	0.67133	0.40225	0.6713	0.37671	0.67142	0.35095	0.67124	0.32571	0.6713	0.29987	0.6713	0.2742	0.67114	0.24936	0.67124	0.2226	0.67139	0.19641	0.67108	0.17053	0.67349	0.1449	0.67368	0.11838	0.67368	0.0954	0.67365	0.07974	0.67371	0.06909	0.67365	0.05945	0.6738	0.04868	0.67365	0.03838	0.67383	0.0282	0.67389	0.01852	0.67374	0.0091	0.67365	0.00343	0.6738	0.00233
	0.67371	0.40179	0.67368	0.37674	0.67365	0.35138	0.67374	0.3266	0.67368	0.30035	0.67383	0.27509	0.67371	0.2489	0.67371	0.22308	0.67371	0.19711	0.67383	0.17075	0.67612	0.14523	0.67627	0.11899	0.67621	0.09598	0.67615	0.08014	0.67612	0.06946	0.67618	0.05985	0.67618	0.04901	0.67615	0.03867	0.6763	0.02849	0.67618	0.01876	0.67615	0.00924	0.67621	0.0035	0.67633	0.00237
	0.6763	0.40253	0.67624	0.3768	0.67621	0.35172	0.67612	0.32657	0.67618	0.30057	0.67624	0.27493	0.67615	0.24994	0.676	0.2236	0.67609	0.19775	0.67624	0.17178	0.67856	0.14603	0.6785	0.11954	0.67856	0.09634	0.67868	0.08087	0.67853	0.06995	0.67856	0.06003	0.67871	0.04941	0.67871	0.03913	0.67862	0.02881	0.67871	0.01898	0.67859	0.0094	0.67862	0.00355	0.67862	0.00242
	0.67859	0.40311	0.67856	0.3779	0.67856	0.35202	0.67862	0.32694	0.67871	0.30142	0.67871	0.27588	0.67865	0.25003	0.67877	0.22446	0.67853	0.19809	0.67856	0.17242	0.68097	0.147	0.681	0.12033	0.68106	0.09708	0.68112	0.08115	0.68112	0.0705	0.68109	0.06061	0.68103	0.04993	0.68125	0.03933	0.68094	0.02916	0.68085	0.01925	0.68109	0.00956	0.68106	0.00361	0.68103	0.00245
	0.68103	0.40341	0.68103	0.37842	0.68094	0.35327	0.68103	0.32776	0.68109	0.302	0.68109	0.27649	0.68112	0.25131	0.681	0.22473	0.68094	0.19907	0.68091	0.17316	0.68341	0.14777	0.68341	0.12094	0.68338	0.09793	0.68344	0.08182	0.68344	0.07095	0.68344	0.06128	0.6835	0.05032	0.68344	0.03991	0.68344	0.02943	0.68344	0.01949	0.68353	0.00973	0.68341	0.00367	0.68341	0.00247
	0.6835	0.40366	0.68347	0.37882	0.68347	0.35391	0.68344	0.32813	0.68344	0.30277	0.68347	0.27734	0.68344	0.25183	0.68347	0.22617	0.68341	0.19965	0.68344	0.17371	0.68592	0.14844	0.68595	0.1218	0.68595	0.09891	0.68595	0.08267	0.68601	0.07162	0.68582	0.0618	0.68579	0.05087	0.68601	0.04016	0.68592	0.02988	0.68585	0.01979	0.68601	0.0099	0.68604	0.00373	0.68595	0.0025
	0.68601	0.405	0.68598	0.3801	0.68595	0.3541	0.68601	0.32956	0.68582	0.30362	0.68604	0.27838	0.68592	0.25296	0.68585	0.22675	0.68595	0.20084	0.68592	0.17481	0.68842	0.14929	0.68826	0.12265	0.6883	0.09964	0.68836	0.08298	0.68836	0.07211	0.6882	0.0621	0.6883	0.05142	0.68839	0.04078	0.68836	0.03031	0.68842	0.02007	0.68833	0.01012	0.68845	0.00381	0.68836	0.00253
	0.68823	0.40567	0.68836	0.38013	0.68823	0.35541	0.6883	0.33014	0.68836	0.30457	0.68839	0.27875	0.6883	0.25351	0.68839	0.22791	0.68839	0.20206	0.6883	0.17539	0.69074	0.15033	0.69068	0.12366	0.69068	0.10053	0.69089	0.08401	0.6908	0.07309	0.69083	0.06296	0.69071	0.05212	0.6908	0.04124	0.69083	0.03079	0.69074	0.02046	0.69077	0.01035	0.69077	0.00388	0.69083	0.00259
	0.6908	0.40637	0.6908	0.38144	0.69074	0.35642	0.69089	0.33121	0.69074	0.30585	0.69077	0.28046	0.69086	0.25485	0.69092	0.22882	0.69077	0.20276	0.69052	0.17648	0.69333	0.15186	0.69318	0.12476	0.69309	0.10162	0.69324	0.08499	0.69327	0.0737	0.69318	0.06381	0.69327	0.05276	0.69336	0.04185	0.69324	0.03125	0.69318	0.02084	0.69321	0.0106	0.69321	0.00398	0.69333	0.00262
	0.69306	0.40765	0.69318	0.38287	0.69315	0.35715	0.69327	0.33249	0.69309	0.30658	0.6933	0.28107	0.69324	0.25592	0.69318	0.23007	0.69336	0.20438	0.69327	0.17804	0.69565	0.15299	0.69565	0.12613	0.69568	0.10309	0.69571	0.08569	0.69565	0.07486	0.69568	0.06458	0.69565	0.05359	0.69559	0.04255	0.69562	0.03184	0.69562	0.02128	0.69568	0.01086	0.69559	0.00405	0.69574	0.00266
	0.69568	0.40863	0.69571	0.3837	0.69571	0.35849	0.69568	0.33368	0.69559	0.30817	0.69562	0.28272	0.69553	0.25775	0.69553	0.23138	0.69556	0.20548	0.69574	0.17941	0.69809	0.15445	0.69818	0.12744	0.698	0.1044	0.69815	0.08698	0.69797	0.07556	0.69809	0.06525	0.69803	0.05435	0.69806	0.04313	0.69806	0.03245	0.69806	0.02175	0.69818	0.01115	0.69815	0.00417	0.69812	0.00269
	0.69803	0.40985	0.69812	0.38519	0.698	0.36017	0.69809	0.33511	0.69797	0.31	0.69803	0.28409	0.698	0.25882	0.69797	0.23294	0.69809	0.20688	0.69818	0.18057	0.70062	0.15588	0.70059	0.12936	0.70032	0.1059	0.70056	0.08832	0.70053	0.07718	0.70056	0.06665	0.70059	0.05545	0.70059	0.04425	0.70053	0.03324	0.7005	0.02237	0.70056	0.01154	0.70041	0.00427	0.70047	0.00274
	0.70062	0.41248	0.70062	0.3877	0.70056	0.36224	0.7005	0.33716	0.7005	0.31204	0.7005	0.28644	0.70062	0.26117	0.70053	0.23517	0.70056	0.20923	0.70056	0.18295	0.70288	0.15729	0.70304	0.13083	0.70285	0.10724	0.70288	0.08923	0.70319	0.07788	0.70304	0.06772	0.70285	0.0563	0.7031	0.04474	0.70325	0.03381	0.70294	0.02282	0.70291	0.01185	0.70282	0.00438	0.703	0.00276
	0.70304	0.41409	0.70288	0.38901	0.70294	0.36401	0.70297	0.33875	0.70294	0.31387	0.703	0.28799	0.70288	0.26282	0.70294	0.23654	0.70294	0.2106	0.70288	0.18448	0.70542	0.15964	0.70548	0.1326	0.7056	0.10907	0.70526	0.09094	0.70529	0.0795	0.70542	0.0687	0.70542	0.05737	0.70539	0.04587	0.70529	0.03457	0.70548	0.02344	0.70535	0.01225	0.70545	0.00451	0.70551	0.00282
	0.70526	0.41574	0.70539	0.39099	0.70554	0.36581	0.70542	0.34113	0.70539	0.31549	0.70535	0.29028	0.70539	0.26492	0.70545	0.23908	0.70554	0.21274	0.70539	0.18616	0.7077	0.16171	0.7078	0.13449	0.7078	0.11102	0.70786	0.09219	0.70792	0.08054	0.70792	0.06982	0.70786	0.05847	0.70777	0.04672	0.70783	0.03541	0.70783	0.0241	0.70786	0.01266	0.70783	0.00468	0.70777	0.00287
	0.70783	0.41748	0.70801	0.39331	0.70783	0.3681	0.70777	0.34323	0.70789	0.31796	0.70786	0.29251	0.70777	0.26709	0.7078	0.24088	0.70789	0.21487	0.70789	0.18811	0.7103	0.16391	0.71027	0.13657	0.71033	0.11298	0.71042	0.09378	0.71036	0.08234	0.71024	0.07135	0.71024	0.05975	0.71036	0.04797	0.71027	0.03629	0.7103	0.02484	0.71024	0.01311	0.71033	0.00483	0.71021	0.00296
	0.71042	0.42026	0.71018	0.39557	0.71024	0.37048	0.71027	0.34567	0.71027	0.32062	0.71021	0.29483	0.71018	0.26975	0.71021	0.24365	0.71039	0.21683	0.71027	0.1911	0.71268	0.16596	0.71283	0.13886	0.71265	0.11487	0.71274	0.09573	0.71274	0.08365	0.71277	0.07297	0.71274	0.06107	0.71271	0.04898	0.71283	0.03727	0.71283	0.0256	0.71274	0.01363	0.71262	0.00501	0.71268	0.00301
	0.71265	0.4223	0.71268	0.39786	0.71265	0.37296	0.71271	0.34863	0.71265	0.323	0.71262	0.29755	0.71265	0.27222	0.71265	0.24582	0.71289	0.21985	0.71268	0.19305	0.71512	0.16849	0.71512	0.14133	0.71515	0.11734	0.71524	0.0975	0.71506	0.08578	0.7153	0.07437	0.71521	0.06256	0.71515	0.05038	0.71515	0.03834	0.71512	0.02647	0.71524	0.0142	0.71515	0.00518	0.71509	0.00307
	0.71521	0.42548	0.71506	0.401	0.7153	0.37598	0.71521	0.35104	0.71521	0.32617	0.71509	0.30057	0.71527	0.27509	0.71518	0.24908	0.71515	0.2222	0.71506	0.19568	0.71756	0.1716	0.71747	0.14392	0.71756	0.12018	0.71762	0.09964	0.71756	0.08743	0.71762	0.07617	0.71768	0.06412	0.71753	0.05179	0.71762	0.03952	0.71768	0.02738	0.71753	0.01479	0.71765	0.00542	0.71774	0.00315
	0.71756	0.4288	0.71762	0.4043	0.71778	0.3794	0.71747	0.35446	0.71753	0.32904	0.71756	0.30383	0.71762	0.27817	0.71759	0.25198	0.7175	0.22553	0.71753	0.19898	0.71991	0.17413	0.71997	0.14652	0.72	0.12259	0.72003	0.10181	0.72	0.0896	0.72	0.07797	0.72003	0.06564	0.71997	0.05304	0.72013	0.04065	0.71991	0.02827	0.71994	0.01536	0.72003	0.00563	0.72009	0.00323
	0.71982	0.43134	0.71997	0.40695	0.72	0.38211	0.71991	0.35736	0.71994	0.33237	0.72	0.30652	0.71997	0.28153	0.72003	0.25528	0.71997	0.22852	0.72003	0.20169	0.72248	0.1777	0.72248	0.14966	0.72244	0.12534	0.72244	0.10397	0.72263	0.09171	0.72254	0.08011	0.72251	0.06754	0.72226	0.05487	0.72235	0.04207	0.72244	0.02941	0.72248	0.01612	0.72238	0.00591	0.72251	0.00333
	0.72241	0.43481	0.72226	0.41095	0.72238	0.38602	0.72238	0.36118	0.72235	0.33618	0.72238	0.31061	0.72248	0.28528	0.72235	0.25873	0.72244	0.23175	0.72241	0.2049	0.72492	0.18118	0.72479	0.15308	0.72479	0.12857	0.72492	0.10687	0.72486	0.09436	0.72489	0.08221	0.72495	0.06958	0.72495	0.05652	0.72489	0.04365	0.72489	0.03061	0.72495	0.01694	0.72492	0.00621	0.72498	0.00345
	0.72492	0.43976	0.72501	0.41501	0.72482	0.39014	0.72489	0.36554	0.72482	0.34021	0.72486	0.31455	0.72479	0.28915	0.72479	0.26328	0.72489	0.23621	0.72489	0.20889	0.72724	0.18478	0.72724	0.15671	0.72739	0.1322	0.72727	0.1098	0.72721	0.09683	0.72745	0.08463	0.72727	0.07175	0.7273	0.05865	0.72733	0.04523	0.72742	0.03191	0.72739	0.0178	0.72727	0.00655	0.72745	0.00357
	0.72736	0.44354	0.7273	0.41876	0.72727	0.3942	0.72727	0.36978	0.72736	0.34439	0.72733	0.31909	0.72724	0.29367	0.72721	0.26737	0.72724	0.2402	0.7273	0.21298	0.72968	0.18881	0.72974	0.16061	0.72971	0.1362	0.72986	0.11264	0.7298	0.09985	0.72968	0.0874	0.72968	0.07404	0.72965	0.06055	0.72974	0.04706	0.72995	0.03329	0.72971	0.01872	0.72962	0.00691	0.7298	0.00373
	0.72983	0.44818	0.72974	0.42352	0.72974	0.39929	0.72965	0.37448	0.72974	0.349	0.72971	0.32398	0.72971	0.298	0.72971	0.27167	0.72992	0.24475	0.72986	0.21716	0.73218	0.19363	0.73227	0.16461	0.73215	0.13998	0.73218	0.11615	0.73218	0.10278	0.73218	0.09015	0.73209	0.07654	0.73212	0.0629	0.73236	0.04892	0.73227	0.03477	0.73221	0.01971	0.73221	0.0073	0.73227	0.0039
	0.73236	0.45309	0.73215	0.42899	0.73221	0.40448	0.73212	0.3797	0.73218	0.35394	0.73218	0.32822	0.73212	0.3031	0.73203	0.27646	0.73227	0.24948	0.73209	0.2218	0.73462	0.19833	0.73462	0.16916	0.73459	0.14401	0.73462	0.11963	0.73471	0.10614	0.73462	0.09299	0.73459	0.07925	0.73459	0.06519	0.73453	0.05096	0.73465	0.0364	0.73468	0.02082	0.73456	0.00775	0.73465	0.0041
	0.73471	0.45895	0.73459	0.43402	0.73468	0.40912	0.73459	0.38489	0.73465	0.35965	0.73468	0.33389	0.73459	0.30832	0.73474	0.28156	0.73462	0.25424	0.73465	0.22678	0.73709	0.20325	0.73709	0.1738	0.73691	0.14862	0.73712	0.12317	0.73712	0.10962	0.73712	0.09619	0.73715	0.08206	0.73709	0.06775	0.73703	0.05316	0.737	0.0381	0.73722	0.02198	0.73712	0.00826	0.73697	0.0037
	0.73709	0.46426	0.73706	0.44006	0.73697	0.41531	0.73712	0.39053	0.73706	0.3653	0.73694	0.3396	0.73691	0.31427	0.73703	0.28748	0.73691	0.26004	0.73712	0.2319	0.73944	0.20871	0.7395	0.17911	0.7395	0.1539	0.73956	0.12772	0.7396	0.11356	0.73956	0.10001	0.73966	0.0853	0.73969	0.07071	0.73953	0.05563	0.73944	0.04005	0.73947	0.02333	0.73956	0.00881	0.7395	0.00385
	0.73956	0.47034	0.73963	0.44675	0.73953	0.42215	0.7396	0.3974	0.73947	0.3718	0.73944	0.34634	0.7396	0.32031	0.73947	0.29337	0.73944	0.26602	0.7395	0.2377	0.74195	0.2139	0.74201	0.18427	0.74188	0.15878	0.74204	0.13159	0.74201	0.11743	0.74198	0.10333	0.74195	0.08841	0.7421	0.07336	0.74195	0.05798	0.74198	0.04197	0.74204	0.02462	0.74191	0.0094	0.74191	0.00401
	0.74207	0.47742	0.74213	0.45261	0.7421	0.42831	0.74195	0.40335	0.74201	0.37769	0.74182	0.35245	0.74198	0.327	0.74191	0.29993	0.74198	0.27216	0.74195	0.24384	0.74442	0.21997	0.74445	0.18979	0.74426	0.164	0.74439	0.13599	0.74442	0.12149	0.74448	0.10693	0.74433	0.09186	0.74445	0.0766	0.74436	0.06058	0.74445	0.04405	0.74451	0.0261	0.74439	0.01004	0.7443	0.00421
	0.7442	0.48398	0.74448	0.4595	0.74442	0.43527	0.74417	0.41065	0.74433	0.38541	0.7443	0.35938	0.74451	0.33331	0.74445	0.30609	0.74439	0.27875	0.74433	0.24976	0.74674	0.22647	0.7468	0.19568	0.74668	0.16956	0.74683	0.14105	0.74677	0.12613	0.7468	0.11108	0.74668	0.09555	0.74689	0.07965	0.74674	0.06342	0.74683	0.04626	0.74686	0.02769	0.74692	0.01077	0.74686	0.0044
	0.74683	0.49078	0.74689	0.46704	0.74677	0.44244	0.74689	0.41794	0.7468	0.3924	0.74689	0.3663	0.74683	0.34067	0.74686	0.31339	0.74689	0.28522	0.7468	0.2562	0.74924	0.23309	0.74927	0.20184	0.74924	0.17581	0.74945	0.14581	0.74927	0.13055	0.74936	0.11557	0.74933	0.09943	0.74927	0.08334	0.74921	0.06638	0.74927	0.04868	0.74939	0.02935	0.74915	0.01154	0.74924	0.00465
	0.74936	0.49866	0.74933	0.47452	0.74927	0.44998	0.74933	0.42535	0.7493	0.39963	0.74927	0.37415	0.74927	0.34805	0.7493	0.32047	0.74921	0.29254	0.74924	0.2634	0.75162	0.2399	0.75162	0.20841	0.75165	0.18234	0.75174	0.15112	0.75174	0.1358	0.75162	0.11993	0.75174	0.10352	0.75168	0.08682	0.75168	0.06946	0.75186	0.05121	0.75171	0.03116	0.75162	0.01241	0.75162	0.00493
	0.75174	0.5069	0.75168	0.483	0.75165	0.45825	0.75162	0.43372	0.75177	0.40833	0.75162	0.38202	0.75162	0.35605	0.75171	0.32834	0.7518	0.30014	0.75159	0.27063	0.75421	0.24713	0.75412	0.21542	0.75418	0.189	0.75409	0.15689	0.75406	0.14081	0.75409	0.12454	0.75409	0.10794	0.75415	0.09088	0.75394	0.07281	0.75412	0.05392	0.75403	0.03311	0.75412	0.01333	0.75409	0.00525
	0.75421	0.51514	0.75415	0.49158	0.75409	0.46689	0.75415	0.44208	0.75412	0.41611	0.754	0.3902	0.75412	0.36414	0.75406	0.33637	0.75421	0.30771	0.75412	0.27829	0.75653	0.25494	0.75653	0.22269	0.75653	0.19592	0.75659	0.16257	0.75647	0.14667	0.75647	0.12976	0.75653	0.11261	0.75647	0.09491	0.75647	0.07639	0.75656	0.05682	0.75662	0.03517	0.75669	0.01436	0.75662	0.00562
	0.75659	0.52399	0.75653	0.49988	0.75647	0.47592	0.75662	0.45132	0.75669	0.42572	0.75647	0.39948	0.75659	0.37314	0.7565	0.34509	0.75669	0.31656	0.75653	0.28665	0.75904	0.26263	0.75897	0.23001	0.759	0.20297	0.75904	0.16852	0.75894	0.15179	0.75894	0.1348	0.759	0.11713	0.75897	0.09894	0.75894	0.0798	0.75904	0.05963	0.759	0.03715	0.75904	0.01534	0.75894	0.00596
	0.75897	0.53314	0.75891	0.50903	0.75894	0.48517	0.75904	0.46027	0.75891	0.43424	0.75894	0.40814	0.75888	0.38181	0.75907	0.35358	0.75891	0.32443	0.75916	0.29471	0.76126	0.27118	0.76148	0.23795	0.76132	0.21094	0.76132	0.17514	0.76142	0.1582	0.76145	0.14023	0.76129	0.12228	0.76142	0.10355	0.76139	0.08371	0.76132	0.06281	0.76139	0.03949	0.76142	0.01654	0.76132	0.00639
	0.76148	0.54291	0.76151	0.51941	0.76132	0.49439	0.76145	0.46964	0.76139	0.44421	0.76135	0.41821	0.76135	0.39148	0.76145	0.36267	0.76139	0.33377	0.76126	0.30319	0.76389	0.27997	0.7638	0.24634	0.76392	0.21909	0.76389	0.1817	0.76386	0.16425	0.76389	0.146	0.76386	0.12763	0.76398	0.10825	0.76389	0.08786	0.76404	0.06625	0.76392	0.04196	0.76389	0.01779	0.76401	0.00687
	0.76389	0.55328	0.76386	0.52948	0.76395	0.50507	0.76383	0.4805	0.76383	0.45447	0.76389	0.42755	0.7638	0.40122	0.76377	0.37317	0.7638	0.34345	0.76392	0.31247	0.76633	0.28894	0.76624	0.25513	0.76618	0.22726	0.7663	0.189	0.76642	0.17123	0.76624	0.15219	0.7663	0.13321	0.76621	0.11343	0.76633	0.09219	0.76627	0.06976	0.7663	0.04451	0.76627	0.0191	0.76639	0.0074
	0.76639	0.56427	0.76618	0.54016	0.76627	0.51605	0.76624	0.49109	0.76624	0.46503	0.76636	0.43878	0.7663	0.41184	0.76633	0.3829	0.76633	0.35297	0.76633	0.32245	0.76883	0.29862	0.76871	0.26419	0.76856	0.23602	0.76865	0.19632	0.76874	0.17786	0.76874	0.1586	0.76889	0.13904	0.76886	0.11841	0.76874	0.09671	0.76868	0.07343	0.7688	0.04718	0.76865	0.0205	0.76871	0.00796
	0.76895	0.57495	0.76874	0.55115	0.76883	0.52673	0.76868	0.50201	0.76877	0.47632	0.76886	0.44913	0.76862	0.42246	0.76874	0.39383	0.76874	0.36374	0.76853	0.33212	0.77118	0.3085	0.77118	0.27356	0.77109	0.24527	0.77121	0.20374	0.77118	0.18524	0.77109	0.16495	0.77109	0.14502	0.77103	0.12396	0.77121	0.10135	0.77124	0.07727	0.77124	0.04996	0.77106	0.02198	0.77121	0.00857
	0.77115	0.58716	0.77109	0.56305	0.77115	0.53803	0.77109	0.51392	0.77112	0.48737	0.77115	0.46103	0.77106	0.43399	0.77115	0.40427	0.77112	0.37415	0.77121	0.34226	0.77353	0.31882	0.77368	0.28323	0.7735	0.25504	0.77365	0.21198	0.77359	0.19244	0.77362	0.17166	0.77359	0.15134	0.77378	0.12946	0.77359	0.1062	0.77362	0.08127	0.77371	0.05289	0.77368	0.02354	0.77359	0.00921
	0.77365	0.59967	0.77359	0.57556	0.77371	0.55084	0.77353	0.52582	0.77353	0.49957	0.77356	0.47241	0.77365	0.44537	0.77368	0.41614	0.77353	0.38522	0.7735	0.35324	0.776	0.32938	0.77579	0.29343	0.77582	0.26474	0.77606	0.22003	0.77597	0.20044	0.77606	0.17889	0.77609	0.15778	0.77606	0.13544	0.77609	0.11133	0.77597	0.08542	0.77597	0.05594	0.77597	0.02522	0.77603	0.00992
	0.77613	0.61218	0.77609	0.58807	0.776	0.56305	0.77606	0.53864	0.77609	0.51178	0.776	0.48465	0.77616	0.4577	0.77597	0.42764	0.77606	0.39688	0.77603	0.36441	0.77844	0.34049	0.77847	0.30411	0.77835	0.27506	0.77847	0.22867	0.77854	0.20853	0.77854	0.1864	0.77847	0.1648	0.77851	0.1416	0.7786	0.11679	0.77851	0.0899	0.77863	0.05927	0.77854	0.02701	0.77838	0.0107
	0.77866	0.62531	0.77847	0.6015	0.77847	0.57648	0.77854	0.55145	0.77847	0.5246	0.77863	0.49774	0.77851	0.47	0.77838	0.44043	0.77847	0.40884	0.77847	0.3761	0.78098	0.35165	0.78092	0.31479	0.78086	0.28537	0.78101	0.23758	0.78098	0.21677	0.78101	0.19363	0.78095	0.17154	0.78092	0.14771	0.78079	0.12204	0.78101	0.09421	0.78092	0.06241	0.78089	0.0287	0.78089	0.01143
	0.78082	0.63934	0.78095	0.61462	0.78095	0.58991	0.78095	0.56427	0.78089	0.53803	0.78095	0.51025	0.78095	0.48328	0.78101	0.45252	0.78082	0.42127	0.78095	0.38794	0.78342	0.36325	0.78333	0.32575	0.7833	0.29636	0.78336	0.24631	0.78342	0.22507	0.78345	0.20139	0.78351	0.17862	0.78333	0.15418	0.78345	0.12759	0.78339	0.09872	0.78342	0.0658	0.7833	0.03054	0.78327	0.01228
	0.78336	0.65308	0.78339	0.62866	0.78336	0.60333	0.7833	0.57831	0.78333	0.55115	0.78336	0.52368	0.78339	0.49561	0.78333	0.46536	0.78339	0.43353	0.78342	0.40012	0.78574	0.37534	0.78574	0.33713	0.78571	0.30747	0.78586	0.25562	0.78583	0.2338	0.78583	0.2095	0.78577	0.18588	0.7858	0.16058	0.78592	0.13339	0.7858	0.10346	0.78586	0.06927	0.78583	0.03245	0.78571	0.01316
	0.7858	0.66681	0.7858	0.6427	0.78589	0.61798	0.78586	0.59265	0.7858	0.56549	0.78571	0.53711	0.7858	0.50964	0.78577	0.47897	0.78571	0.44659	0.7858	0.4122	0.78809	0.38757	0.78815	0.34866	0.78818	0.3186	0.78827	0.26517	0.78827	0.24262	0.78827	0.21747	0.78821	0.1933	0.78821	0.16745	0.78821	0.13916	0.78815	0.10822	0.78818	0.07278	0.78815	0.03441	0.78815	0.01407
	0.7883	0.68176	0.78827	0.65735	0.7883	0.63232	0.78815	0.60669	0.78824	0.57983	0.7883	0.55145	0.78818	0.52338	0.78821	0.49194	0.78824	0.45993	0.78821	0.42514	0.79056	0.39993	0.79068	0.36057	0.79062	0.33002	0.79053	0.27451	0.79068	0.25171	0.79071	0.22562	0.79062	0.20093	0.79062	0.17413	0.79071	0.14505	0.79071	0.11307	0.79068	0.07642	0.79056	0.03643	0.79065	0.01502
	0.79062	0.69672	0.79068	0.67261	0.79062	0.64728	0.79077	0.62164	0.79059	0.59387	0.79065	0.5658	0.79065	0.53803	0.79062	0.50598	0.79074	0.47333	0.79071	0.43851	0.79312	0.41272	0.79309	0.37277	0.79312	0.3421	0.79318	0.28452	0.79309	0.26105	0.79315	0.23407	0.79318	0.20877	0.793	0.18127	0.79315	0.15115	0.79315	0.11816	0.79312	0.08011	0.79306	0.03849	0.79306	0.01598
	0.79309	0.71228	0.79321	0.68787	0.79309	0.66254	0.79315	0.6366	0.79306	0.60944	0.79306	0.58106	0.793	0.55176	0.79312	0.52002	0.79294	0.48727	0.79309	0.45148	0.79553	0.42572	0.79556	0.38544	0.79553	0.3544	0.7955	0.29483	0.79547	0.27054	0.7955	0.24298	0.79563	0.21668	0.7956	0.18839	0.79553	0.15747	0.79544	0.12323	0.79556	0.08392	0.79563	0.04059	0.7956	0.01696
	0.79553	0.72784	0.79553	0.70374	0.79556	0.67841	0.79553	0.65247	0.7955	0.62439	0.7956	0.5957	0.79569	0.56702	0.79553	0.53528	0.7956	0.5014	0.79544	0.46536	0.79785	0.43884	0.79795	0.39749	0.79798	0.36612	0.79791	0.30441	0.79798	0.27988	0.79801	0.25134	0.79782	0.22434	0.79795	0.19534	0.79795	0.16336	0.79785	0.12805	0.79804	0.08737	0.79795	0.04242	0.79813	0.01783
	0.79795	0.74432	0.79798	0.7196	0.79788	0.69367	0.79807	0.66773	0.79807	0.63995	0.79798	0.61066	0.79788	0.58167	0.79791	0.54871	0.79785	0.51483	0.79801	0.47907	0.80048	0.45227	0.80042	0.41037	0.80033	0.37848	0.80042	0.31503	0.80039	0.28946	0.80051	0.26013	0.80048	0.23242	0.80054	0.2027	0.80036	0.16959	0.80033	0.13327	0.80045	0.09122	0.80042	0.04459	0.80042	0.01887
	0.80036	0.76019	0.80029	0.73547	0.80048	0.71014	0.80045	0.68359	0.80039	0.65552	0.80029	0.62653	0.80048	0.59723	0.80029	0.56427	0.80042	0.52979	0.80039	0.49286	0.80274	0.46603	0.80274	0.42313	0.8028	0.39127	0.80274	0.32559	0.80283	0.29956	0.80289	0.26932	0.80283	0.24075	0.80283	0.21008	0.80286	0.17603	0.80286	0.13849	0.80286	0.09503	0.80286	0.04671	0.80283	0.01988
	0.80283	0.77728	0.80283	0.75256	0.8028	0.72662	0.80292	0.70068	0.80277	0.672	0.80277	0.6424	0.80283	0.6131	0.80286	0.57953	0.80283	0.54443	0.80277	0.5069	0.80518	0.47977	0.80518	0.43652	0.80518	0.40451	0.80533	0.33603	0.8053	0.30936	0.80518	0.27856	0.80527	0.24915	0.80524	0.21768	0.80521	0.18256	0.80521	0.1438	0.80527	0.09897	0.80539	0.0488	0.8053	0.02089
	0.80527	0.79468	0.80527	0.77026	0.80533	0.74371	0.80518	0.71686	0.80518	0.68878	0.80521	0.65888	0.80506	0.62897	0.80524	0.5954	0.80521	0.55969	0.80521	0.52185	0.80753	0.49347	0.80771	0.45001	0.80765	0.41718	0.80777	0.34705	0.80771	0.31973	0.80774	0.28751	0.80771	0.25754	0.80783	0.22501	0.80777	0.18897	0.80765	0.14902	0.80771	0.10269	0.80768	0.05081	0.80765	0.02182
	0.80768	0.81238	0.80765	0.78705	0.80768	0.76111	0.80765	0.73395	0.80765	0.70496	0.80762	0.67474	0.80753	0.64514	0.80762	0.61096	0.80783	0.57495	0.80762	0.5368	0.81	0.50812	0.81003	0.46365	0.81006	0.43002	0.81024	0.35779	0.81024	0.32959	0.81012	0.29657	0.81009	0.26587	0.81006	0.2327	0.81027	0.19534	0.81009	0.15424	0.81015	0.10648	0.81015	0.0528	0.81018	0.02278
	0.81012	0.82977	0.81015	0.80475	0.81	0.77789	0.81012	0.75134	0.81012	0.72266	0.81006	0.69214	0.81009	0.66193	0.81003	0.62714	0.81009	0.59021	0.81012	0.55115	0.81247	0.52246	0.8125	0.47717	0.81241	0.44339	0.81259	0.36862	0.81265	0.34003	0.8125	0.306	0.81259	0.27435	0.81256	0.24014	0.81259	0.20184	0.81253	0.15939	0.81256	0.11014	0.81259	0.05475	0.81259	0.02366
	0.81256	0.84839	0.81253	0.82336	0.81259	0.79559	0.81256	0.76874	0.81247	0.73975	0.81259	0.70892	0.81253	0.6781	0.81259	0.64331	0.81262	0.60608	0.81253	0.56671	0.81497	0.53711	0.815	0.49072	0.81488	0.457	0.81491	0.37982	0.81479	0.35013	0.81507	0.31558	0.81497	0.28287	0.81503	0.24793	0.8151	0.20834	0.81494	0.16455	0.81497	0.11383	0.81507	0.0567	0.8151	0.02455
	0.81503	0.8667	0.81507	0.84137	0.81503	0.81451	0.815	0.78674	0.81507	0.75714	0.81494	0.72601	0.815	0.69519	0.81494	0.65979	0.81497	0.62195	0.81494	0.58197	0.81738	0.55206	0.81748	0.50507	0.81748	0.47089	0.81748	0.39093	0.81748	0.36099	0.81751	0.32495	0.81745	0.29153	0.81751	0.2554	0.81742	0.21481	0.81751	0.16974	0.81754	0.11743	0.81735	0.05856	0.81751	0.02538
	0.81745	0.88501	0.81748	0.85968	0.81745	0.83252	0.81745	0.80475	0.81745	0.77576	0.81751	0.74402	0.81751	0.71228	0.8176	0.67658	0.81742	0.63843	0.81742	0.59753	0.81977	0.56641	0.8198	0.5188	0.81992	0.48431	0.81992	0.40173	0.81995	0.37085	0.81992	0.33411	0.81992	0.29987	0.81983	0.26276	0.82004	0.22095	0.82001	0.17459	0.82001	0.12076	0.81992	0.06015	0.81998	0.02609
	0.81992	0.90454	0.81995	0.8783	0.81998	0.85114	0.81983	0.82275	0.81989	0.79285	0.81995	0.76111	0.81998	0.72968	0.81986	0.69305	0.81973	0.6543	0.81973	0.6131	0.8223	0.58136	0.8223	0.53284	0.82224	0.49744	0.82227	0.41266	0.82239	0.38123	0.8223	0.34341	0.82242	0.30814	0.82233	0.27002	0.82227	0.22708	0.82224	0.17935	0.82242	0.1239	0.82227	0.06165	0.82239	0.02671
	0.82224	0.92346	0.82227	0.89722	0.82215	0.86975	0.82245	0.84137	0.82224	0.81116	0.82233	0.77881	0.82242	0.74646	0.82224	0.71014	0.82227	0.67047	0.8223	0.62897	0.82477	0.59631	0.82474	0.54657	0.82465	0.51117	0.82471	0.42322	0.82477	0.39108	0.8248	0.35254	0.82486	0.31641	0.82486	0.27725	0.82471	0.23309	0.8248	0.18399	0.8248	0.12705	0.82471	0.06311	0.8248	0.02733
	0.82477	0.94238	0.82477	0.91614	0.82483	0.88837	0.82471	0.85999	0.82477	0.82916	0.82474	0.79681	0.82477	0.76416	0.82474	0.72693	0.82483	0.68726	0.82483	0.64484	0.82721	0.61127	0.8273	0.5603	0.82724	0.5246	0.82709	0.43405	0.82718	0.40125	0.8273	0.36136	0.82733	0.3244	0.82721	0.28427	0.82715	0.23886	0.82727	0.18832	0.82721	0.12982	0.8273	0.06433	0.82739	0.02777
	0.82718	0.96161	0.82721	0.93567	0.82721	0.90729	0.82727	0.8786	0.82709	0.84747	0.8273	0.81482	0.82721	0.78186	0.82709	0.74402	0.82721	0.70374	0.8273	0.6601	0.82953	0.62592	0.82956	0.57434	0.82959	0.53803	0.82953	0.44513	0.82971	0.41052	0.82968	0.37027	0.82968	0.3324	0.82968	0.29096	0.82965	0.24445	0.82965	0.19257	0.82956	0.13254	0.82959	0.06549	0.82971	0.02819
	0.82981	0.98145	0.82965	0.95459	0.82956	0.92621	0.82974	0.89752	0.82968	0.86609	0.82959	0.83252	0.82959	0.79926	0.82959	0.7608	0.82959	0.72022	0.82953	0.67627	0.83209	0.64056	0.83206	0.58807	0.83203	0.55115	0.83219	0.45541	0.83206	0.42072	0.83212	0.37927	0.83194	0.34027	0.83209	0.29785	0.83203	0.24988	0.83203	0.19659	0.83197	0.13498	0.83209	0.06641	0.83216	0.0285
	0.83212	1.00098	0.83212	0.97412	0.83209	0.94513	0.83209	0.91644	0.83203	0.88471	0.832	0.85114	0.83216	0.81726	0.83212	0.7785	0.83209	0.73669	0.83203	0.69214	0.83444	0.65521	0.83447	0.60211	0.83441	0.56458	0.83469	0.46619	0.8346	0.43008	0.83451	0.38797	0.83466	0.34802	0.8346	0.30423	0.83466	0.25516	0.83457	0.20035	0.8346	0.13724	0.83454	0.06723	0.83447	0.02876
	0.83441	1.02081	0.83454	0.99426	0.83454	0.96497	0.83478	0.93567	0.83466	0.90363	0.83463	0.86884	0.83444	0.83527	0.83454	0.79559	0.83438	0.75317	0.83454	0.7077	0.83713	0.67169	0.83701	0.61707	0.83707	0.57922	0.83713	0.47763	0.83704	0.44092	0.83707	0.39728	0.83698	0.35642	0.83704	0.31162	0.83698	0.26102	0.83704	0.20471	0.83685	0.13992	0.83707	0.06836	0.83719	0.02917
	0.83704	1.04279	0.83704	1.01563	0.83701	0.98602	0.83707	0.95612	0.83704	0.92346	0.83707	0.88867	0.83704	0.85449	0.83707	0.81421	0.83707	0.77148	0.83716	0.72479	0.83936	0.68604	0.83942	0.63049	0.83933	0.59204	0.83942	0.48718	0.83948	0.44983	0.83948	0.40515	0.83936	0.36322	0.83954	0.31708	0.83945	0.26526	0.83948	0.20755	0.83936	0.1413	0.83942	0.06839	0.83945	0.02892
	0.83945	1.06262	0.83948	1.03485	0.83954	1.00464	0.83939	0.97473	0.83936	0.94208	0.83954	0.90698	0.83927	0.87189	0.83942	0.83099	0.83933	0.78766	0.83954	0.74005	0.84186	0.70038	0.84189	0.64362	0.8418	0.60455	0.84189	0.49713	0.84189	0.4585	0.84195	0.41272	0.84189	0.36987	0.84195	0.32254	0.84186	0.26935	0.84198	0.21014	0.8418	0.1424	0.8418	0.06836	0.84192	0.02873
	0.84189	1.08246	0.84189	1.05469	0.84189	1.02448	0.84195	0.99426	0.84189	0.96069	0.84189	0.92468	0.84186	0.88989	0.84195	0.84808	0.84195	0.80353	0.84192	0.75562	0.8443	0.71442	0.84436	0.65674	0.8443	0.61676	0.84439	0.50629	0.84433	0.46683	0.84418	0.42014	0.84433	0.37634	0.84433	0.3277	0.84439	0.27319	0.84427	0.21259	0.84442	0.14328	0.84442	0.06824	0.8443	0.02851
	0.84442	1.10229	0.84433	1.07452	0.84424	1.04462	0.84439	1.01318	0.84439	0.979	0.84427	0.94299	0.84433	0.90698	0.84436	0.86487	0.84427	0.82031	0.84436	0.77057	0.84674	0.72846	0.84674	0.66956	0.84671	0.62897	0.84674	0.51575	0.84677	0.47488	0.84683	0.42709	0.8468	0.38242	0.84674	0.33255	0.84686	0.27649	0.84677	0.21448	0.8468	0.1438	0.84665	0.06784	0.8468	0.02813
	0.8468	1.12274	0.84674	1.09375	0.84665	1.06354	0.84677	1.0318	0.84683	0.99793	0.84683	0.961	0.84683	0.92499	0.8468	0.88196	0.8468	0.83588	0.8468	0.78583	0.84921	0.74249	0.84925	0.68237	0.84912	0.64117	0.84921	0.5246	0.84934	0.48303	0.84903	0.43424	0.84912	0.38809	0.84931	0.33695	0.84931	0.27942	0.84918	0.21603	0.84915	0.14404	0.84928	0.06723	0.84918	0.02771
	0.84925	1.14258	0.84921	1.11389	0.84925	1.08307	0.84918	1.05133	0.84915	1.01624	0.84909	0.97961	0.84915	0.94208	0.84928	0.89874	0.84915	0.85205	0.84921	0.80109	0.85163	0.75623	0.85169	0.69489	0.85166	0.65277	0.85163	0.53314	0.85163	0.49042	0.85175	0.44077	0.85166	0.39343	0.85163	0.34076	0.85163	0.28201	0.85163	0.21722	0.85159	0.14386	0.85166	0.0665	0.85172	0.02721
	0.85166	1.16272	0.85156	1.13403	0.85159	1.10229	0.85166	1.07025	0.85178	1.03485	0.85169	0.99701	0.85156	0.96008	0.85147	0.91492	0.85156	0.86792	0.85166	0.81543	0.85401	0.77026	0.85398	0.70679	0.85401	0.66406	0.85401	0.54138	0.85398	0.49774	0.85407	0.44681	0.85391	0.39847	0.85404	0.34457	0.85422	0.28424	0.85401	0.21802	0.85413	0.14343	0.85416	0.06558	0.85401	0.02663
	0.85404	1.18347	0.85404	1.15417	0.85404	1.12183	0.85407	1.08978	0.85416	1.05377	0.8541	1.01563	0.85413	0.97687	0.85404	0.93231	0.85404	0.88318	0.85391	0.83069	0.8566	0.78308	0.85654	0.71869	0.85639	0.67535	0.85654	0.54932	0.85645	0.50446	0.85657	0.45252	0.85654	0.40308	0.85651	0.34778	0.85657	0.28604	0.85651	0.21841	0.85645	0.14264	0.85648	0.06448	0.85654	0.026
	0.85636	1.20361	0.85648	1.17432	0.85645	1.14166	0.85657	1.10901	0.85651	1.07208	0.85639	1.03302	0.85648	0.99487	0.85663	0.94849	0.85657	0.89905	0.85633	0.84534	0.85898	0.7959	0.85877	0.72968	0.85889	0.68573	0.85907	0.55634	0.85895	0.51086	0.85901	0.45789	0.85892	0.40662	0.85904	0.35034	0.85907	0.28711	0.85883	0.21817	0.85892	0.1413	0.85895	0.06305	0.85904	0.0252
	0.85889	1.22345	0.85901	1.19415	0.85892	1.16089	0.85892	1.12732	0.85895	1.0907	0.85889	1.05103	0.85889	1.01166	0.85892	0.96466	0.85898	0.914	0.85871	0.85938	0.86142	0.80841	0.86133	0.74097	0.86121	0.69611	0.86145	0.56335	0.86124	0.51636	0.8613	0.46256	0.86127	0.4101	0.86142	0.35214	0.86133	0.28766	0.86142	0.21741	0.86136	0.13953	0.86139	0.06143	0.86157	0.02438
	0.86127	1.2442	0.86136	1.21338	0.86127	1.18042	0.8613	1.14685	0.86133	1.1084	0.86133	1.06873	0.8616	1.02844	0.86139	0.98084	0.86118	0.92926	0.86133	0.87341	0.86374	0.82092	0.86368	0.75165	0.86374	0.70557	0.86383	0.57007	0.8638	0.52155	0.86377	0.4668	0.86371	0.41296	0.86386	0.35373	0.86377	0.28778	0.86383	0.21625	0.86389	0.13757	0.86395	0.05978	0.86374	0.02357
	0.86386	1.26404	0.8638	1.23352	0.8638	1.19995	0.86374	1.16486	0.86386	1.12671	0.86389	1.08612	0.86374	1.04492	0.8638	0.99701	0.86374	0.94421	0.86383	0.88745	0.8663	0.83283	0.86618	0.76233	0.86624	0.71442	0.86624	0.57526	0.8663	0.52612	0.86627	0.47034	0.8663	0.41531	0.86621	0.35468	0.86627	0.28717	0.86633	0.21448	0.86643	0.13504	0.86621	0.05786	0.86627	0.02265
	0.86621	1.28357	0.8663	1.25275	0.86633	1.21857	0.86618	1.18317	0.86624	1.14502	0.86633	1.10352	0.86621	1.0614	0.86627	1.01227	0.86624	0.95825	0.86606	0.90027	0.86872	0.84442	0.86865	0.77179	0.86859	0.72296	0.86865	0.58075	0.86887	0.5304	0.86841	0.47351	0.86875	0.41675	0.86878	0.3548	0.86875	0.28601	0.86872	0.21213	0.86872	0.13226	0.86872	0.05588	0.86862	0.02178
	0.86872	1.30341	0.86868	1.27167	0.86884	1.23718	0.86872	1.20209	0.86872	1.16272	0.86859	1.1203	0.86859	1.07758	0.86875	1.02783	0.86868	0.9729	0.86865	0.91339	0.87107	0.8551	0.8711	0.78125	0.87116	0.73181	0.87116	0.58563	0.87113	0.53375	0.87119	0.47623	0.8711	0.41812	0.87125	0.35449	0.87107	0.2843	0.871	0.20941	0.87107	0.12909	0.87107	0.0538	0.87113	0.02087
	0.8711	1.32355	0.8711	1.2915	0.87113	1.2558	0.87103	1.21979	0.8711	1.18011	0.87107	1.13739	0.87107	1.09375	0.87113	1.04248	0.8711	0.98694	0.87116	0.92651	0.87342	0.86578	0.87357	0.7901	0.87351	0.73975	0.87378	0.58991	0.87351	0.53711	0.87375	0.47797	0.87345	0.41846	0.87363	0.35339	0.8736	0.28204	0.87354	0.20621	0.87366	0.1257	0.87363	0.0517	0.87363	0.01999
	0.87372	1.34277	0.87369	1.31104	0.87357	1.27472	0.87363	1.2384	0.8736	1.19781	0.8736	1.15387	0.87351	1.10931	0.87366	1.05713	0.87357	1.00067	0.8736	0.93842	0.87592	0.87555	0.87598	0.79773	0.87595	0.74585	0.87589	0.59326	0.87598	0.53864	0.87604	0.47861	0.87586	0.41788	0.87601	0.3515	0.87607	0.27872	0.8758	0.202	0.87598	0.12152	0.87595	0.04926	0.8761	0.01897
	0.87595	1.36169	0.87595	1.32904	0.87601	1.29272	0.87583	1.2558	0.87607	1.2146	0.87601	1.16974	0.87601	1.12457	0.87589	1.07147	0.87601	1.01349	0.87595	0.94971	0.87836	0.88532	0.87848	0.80536	0.87845	0.75195	0.87848	0.5957	0.87833	0.54016	0.87848	0.47925	0.87848	0.41696	0.87854	0.34897	0.87845	0.27506	0.87839	0.19769	0.87842	0.11752	0.87827	0.04704	0.87842	0.01812
	0.8783	1.38153	0.87848	1.34766	0.87842	1.31042	0.87842	1.27289	0.87854	1.23108	0.87842	1.18561	0.87833	1.13922	0.87839	1.08521	0.87842	1.026	0.87836	0.961	0.88077	0.89417	0.8808	0.81268	0.88083	0.75745	0.88074	0.59753	0.88089	0.54047	0.88089	0.47894	0.88095	0.4151	0.88089	0.34589	0.88092	0.27091	0.88095	0.1929	0.88077	0.11322	0.88101	0.04477	0.88086	0.01729
	0.88083	1.40045	0.88083	1.36658	0.88092	1.32843	0.88074	1.29059	0.8808	1.24725	0.88089	1.20087	0.88074	1.15448	0.88083	1.09894	0.88083	1.03882	0.88077	0.97168	0.88315	0.90241	0.88327	0.81879	0.8833	0.76233	0.8833	0.59906	0.88336	0.54077	0.88352	0.47784	0.88315	0.4126	0.88318	0.34195	0.88321	0.26605	0.88315	0.18768	0.88318	0.10883	0.8833	0.04258	0.88336	0.01649
	0.8833	1.41937	0.8833	1.38489	0.88327	1.34583	0.88324	1.30737	0.88324	1.26404	0.88333	1.21674	0.8833	1.16882	0.88321	1.11206	0.88312	1.05042	0.88321	0.98206	0.88574	0.91034	0.88565	0.82428	0.88577	0.7666	0.88556	0.59937	0.88577	0.53955	0.88568	0.47589	0.88568	0.40958	0.88559	0.33731	0.88581	0.2605	0.88568	0.18198	0.88571	0.1041	0.88568	0.04033	0.88568	0.01568
	0.88565	1.43799	0.88577	1.40289	0.88581	1.36322	0.88574	1.32416	0.88565	1.2793	0.88571	1.23138	0.88587	1.18286	0.88559	1.12488	0.8859	1.06171	0.88565	0.99182	0.88809	0.91736	0.88812	0.82916	0.88809	0.76935	0.88831	0.59906	0.88819	0.53803	0.88825	0.47348	0.88831	0.40549	0.88809	0.33212	0.88812	0.25433	0.88822	0.17593	0.88822	0.09937	0.88819	0.03817	0.88828	0.01493
	0.88825	1.4566	0.88822	1.42059	0.88812	1.38	0.88806	1.34033	0.88828	1.29578	0.88819	1.24664	0.88812	1.19598	0.88809	1.13739	0.88819	1.073	0.88809	1.00098	0.8906	0.92407	0.8905	0.83344	0.89057	0.7724	0.8906	0.59815	0.89057	0.53528	0.89054	0.47018	0.89054	0.40076	0.89054	0.32602	0.89057	0.24768	0.89069	0.16956	0.89054	0.09454	0.89057	0.03607	0.89066	0.01422
	0.89054	1.47461	0.8905	1.4386	0.89063	1.39709	0.89047	1.3562	0.89063	1.31042	0.89063	1.26038	0.89057	1.20972	0.89066	1.14929	0.89063	1.08276	0.89075	1.00922	0.89301	0.93018	0.89295	0.83679	0.89298	0.77362	0.89301	0.59601	0.89295	0.53223	0.89304	0.46573	0.8931	0.39511	0.89298	0.31943	0.89313	0.24057	0.89313	0.16293	0.89285	0.08972	0.89304	0.03407	0.8931	0.01356
	0.89304	1.49261	0.89313	1.45538	0.89298	1.41357	0.89307	1.37238	0.89301	1.32538	0.89313	1.27411	0.89304	1.22192	0.89301	1.16028	0.89301	1.09253	0.89298	1.01715	0.89542	0.93536	0.89527	0.83984	0.89548	0.77484	0.89554	0.59326	0.89548	0.52795	0.89551	0.46106	0.89533	0.38898	0.89557	0.31189	0.89548	0.23294	0.89542	0.1561	0.89539	0.08493	0.89545	0.03215	0.89533	0.01295
	0.89554	1.51093	0.89554	1.47308	0.89545	1.43005	0.89566	1.38794	0.89551	1.34033	0.89545	1.28784	0.89539	1.23505	0.89563	1.17157	0.89533	1.10199	0.89554	1.02509	0.89795	0.93964	0.89789	0.84137	0.89786	0.77423	0.89807	0.5896	0.89795	0.52277	0.8978	0.4552	0.89792	0.38165	0.89795	0.30396	0.89789	0.22473	0.8978	0.1489	0.89795	0.08008	0.89792	0.0303	0.89795	0.01231
	0.89801	1.52832	0.89789	1.48926	0.89777	1.44623	0.8978	1.40289	0.89789	1.35406	0.89798	1.30096	0.8978	1.24634	0.89795	1.18164	0.89792	1.10992	0.89783	1.03119	0.90045	0.94299	0.90045	0.84229	0.90027	0.77271	0.90042	0.58472	0.90018	0.51636	0.90033	0.44815	0.9003	0.37369	0.90042	0.29514	0.90042	0.21616	0.90036	0.14169	0.9003	0.07535	0.90036	0.02855	0.9003	0.01177
	0.90033	1.5451	0.90055	1.50604	0.90018	1.46149	0.90048	1.41724	0.90051	1.3678	0.9003	1.31287	0.90036	1.25702	0.90033	1.1911	0.90036	1.11816	0.90042	1.03699	0.90274	0.94574	0.90277	0.84229	0.90274	0.77057	0.9028	0.57892	0.90283	0.50934	0.90274	0.44061	0.9028	0.36508	0.90271	0.28589	0.90293	0.20737	0.90302	0.13443	0.90271	0.07086	0.9029	0.02693	0.90283	0.01129
	0.90283	1.56189	0.90283	1.52191	0.90277	1.47614	0.9028	1.43158	0.90286	1.38092	0.90277	1.32477	0.90277	1.2677	0.90277	1.19995	0.90274	1.12518	0.90271	1.04218	0.90528	0.94788	0.90521	0.84106	0.90518	0.76721	0.90524	0.57251	0.90521	0.5014	0.90521	0.43207	0.90515	0.35562	0.90518	0.27603	0.90512	0.19818	0.90528	0.12711	0.90518	0.06644	0.90515	0.02539	0.90537	0.01083
	0.90518	1.57776	0.90509	1.53687	0.90518	1.49109	0.90518	1.4444	0.90515	1.39313	0.90518	1.33606	0.90528	1.27808	0.90518	1.20819	0.90528	1.13129	0.90521	1.04645	0.90763	0.94879	0.90769	0.83923	0.90753	0.76263	0.90763	0.56458	0.90759	0.49255	0.90769	0.42291	0.90769	0.34564	0.90769	0.26584	0.90772	0.1889	0.90766	0.1199	0.90772	0.06226	0.90759	0.024	0.90769	0.01042
	0.90763	1.59363	0.90756	1.55182	0.90756	1.50543	0.90756	1.45782	0.90763	1.40533	0.90756	1.34705	0.90753	1.28693	0.90759	1.21613	0.90759	1.13739	0.90769	1.05011	0.90998	0.94849	0.91007	0.83588	0.91004	0.75714	0.91019	0.55603	0.91016	0.48297	0.91004	0.41287	0.90998	0.33472	0.9101	0.25525	0.91007	0.17954	0.9101	0.11282	0.9101	0.05832	0.91007	0.02269	0.91016	0.01005
	0.91016	1.6098	0.9101	1.56677	0.91001	1.51886	0.90994	1.47003	0.91013	1.41632	0.91007	1.35742	0.9101	1.29608	0.91004	1.22284	0.9101	1.14227	0.91007	1.05286	0.91254	0.94757	0.91257	0.83221	0.91236	0.75073	0.91254	0.54688	0.91254	0.47229	0.91257	0.40213	0.91248	0.3237	0.91251	0.24429	0.91257	0.17023	0.91254	0.10599	0.91257	0.05469	0.9126	0.02156	0.9126	0.0097
	0.91272	1.62415	0.91242	1.58051	0.91254	1.53259	0.91266	1.48315	0.91257	1.42792	0.9126	1.36688	0.91248	1.30402	0.91254	1.22955	0.91248	1.14685	0.91263	1.05499	0.9148	0.94544	0.91492	0.82642	0.91486	0.74249	0.9148	0.53589	0.91486	0.46079	0.91501	0.39026	0.91492	0.31158	0.91498	0.23294	0.9148	0.16058	0.91498	0.09912	0.91492	0.05106	0.91507	0.02033	0.91501	0.00936
	0.91498	1.63818	0.91501	1.59424	0.91492	1.54449	0.91489	1.49384	0.9148	1.43738	0.91513	1.37573	0.9151	1.31073	0.91495	1.23413	0.91489	1.1496	0.91492	1.05499	0.9173	0.94238	0.91736	0.82001	0.9173	0.73395	0.91739	0.5249	0.91739	0.4483	0.91742	0.37805	0.91736	0.29941	0.9173	0.22156	0.91733	0.15137	0.91727	0.09274	0.91742	0.04788	0.91757	0.01938	0.91742	0.00909
	0.91727	1.65253	0.91751	1.60767	0.9173	1.5567	0.91736	1.50452	0.9173	1.44714	0.9173	1.38367	0.9173	1.31683	0.91745	1.23932	0.91733	1.15204	0.91739	1.05499	0.9198	0.93842	0.91992	0.81238	0.91983	0.72357	0.91983	0.5127	0.91989	0.43573	0.91968	0.3652	0.91962	0.28693	0.91986	0.21036	0.91965	0.14233	0.91983	0.0867	0.91974	0.045	0.9198	0.01845	0.91992	0.00884
	0.91974	1.66656	0.91977	1.61987	0.91986	1.56799	0.91989	1.5152	0.91971	1.4563	0.91974	1.39099	0.91983	1.32294	0.9198	1.24298	0.91983	1.15417	0.91977	1.05377	0.9223	0.93353	0.92212	0.80383	0.92215	0.71259	0.92233	0.49957	0.92221	0.42194	0.92233	0.35202	0.92218	0.27417	0.9223	0.19907	0.92224	0.13364	0.92233	0.08112	0.92227	0.04235	0.92227	0.01764	0.9223	0.00864
	0.92221	1.67938	0.92224	1.63208	0.92221	1.57898	0.92224	1.52496	0.92221	1.46454	0.9224	1.39801	0.92221	1.32751	0.92221	1.24634	0.92221	1.15448	0.9223	1.05164	0.92459	0.92712	0.92453	0.79407	0.92459	0.70038	0.92475	0.48584	0.92481	0.40793	0.92459	0.33856	0.92462	0.26123	0.92475	0.1879	0.9245	0.12515	0.92465	0.07574	0.92465	0.03989	0.92472	0.01685	0.92472	0.00844
	0.92475	1.6922	0.92462	1.64398	0.92456	1.58966	0.92462	1.53351	0.92465	1.47247	0.92468	1.40411	0.92478	1.33148	0.92468	1.24756	0.92475	1.15448	0.92468	1.04858	0.92716	0.9198	0.92713	0.78369	0.92706	0.68695	0.92697	0.47125	0.9271	0.39313	0.92716	0.32462	0.92713	0.24835	0.9271	0.17697	0.9271	0.11707	0.9271	0.07086	0.92713	0.03767	0.92716	0.01614	0.92722	0.00826
	0.92716	1.7038	0.92703	1.65466	0.92713	1.59943	0.92713	1.54205	0.9271	1.47888	0.927	1.4093	0.9271	1.33514	0.92719	1.24878	0.92713	1.15326	0.92713	1.04431	0.92957	0.91187	0.92954	0.77179	0.92957	0.6723	0.92951	0.45624	0.92957	0.37833	0.92954	0.31015	0.92963	0.23547	0.92954	0.16632	0.92954	0.10938	0.92966	0.06638	0.92954	0.03568	0.92966	0.01551	0.92957	0.0081
	0.92951	1.71448	0.92963	1.66473	0.92969	1.60858	0.9296	1.54999	0.92957	1.4859	0.92957	1.41357	0.92948	1.33759	0.92945	1.24908	0.92954	1.15112	0.92951	1.03912	0.93195	0.90241	0.93201	0.75836	0.93204	0.65674	0.93198	0.44083	0.93198	0.36276	0.93186	0.29578	0.93195	0.22275	0.93195	0.15616	0.93198	0.10226	0.93192	0.06229	0.9321	0.03388	0.9321	0.01494	0.93192	0.00796
	0.93192	1.72546	0.93201	1.6748	0.93201	1.61743	0.93189	1.55701	0.93201	1.49078	0.93192	1.41754	0.93186	1.33911	0.93186	1.24847	0.93201	1.14777	0.9321	1.03271	0.93439	0.89203	0.93448	0.74463	0.9343	0.64056	0.93454	0.42465	0.93442	0.34766	0.93454	0.28177	0.93439	0.21036	0.93442	0.14618	0.93454	0.09552	0.93448	0.05856	0.9346	0.03226	0.93436	0.0144	0.93454	0.00783
	0.93442	1.73645	0.93448	1.68427	0.93451	1.62537	0.93439	1.56372	0.93439	1.49567	0.93442	1.42029	0.93442	1.34003	0.93445	1.24725	0.93445	1.14349	0.9343	1.0257	0.93686	0.87952	0.93695	0.72907	0.93677	0.62347	0.93683	0.4082	0.93692	0.33176	0.93686	0.26737	0.93692	0.19794	0.93701	0.13681	0.93689	0.0892	0.9368	0.05518	0.93686	0.03069	0.93686	0.01391	0.93674	0.00773
	0.93689	1.74622	0.93683	1.69189	0.93683	1.63208	0.93701	1.56891	0.93689	1.49994	0.93683	1.42242	0.93686	1.33972	0.93698	1.24451	0.93683	1.13831	0.93686	1.01746	0.93921	0.8667	0.93921	0.71289	0.93924	0.60486	0.93936	0.39163	0.93924	0.31628	0.93936	0.2532	0.93924	0.18613	0.93918	0.12775	0.93921	0.08347	0.93939	0.05209	0.93936	0.0293	0.93924	0.01346	0.93927	0.00763
	0.93933	1.75476	0.93921	1.70013	0.93933	1.63788	0.93915	1.57349	0.93927	1.50269	0.93927	1.42273	0.93927	1.33881	0.93921	1.24084	0.93924	1.1319	0.93936	1.00739	0.94196	0.85327	0.94165	0.69611	0.94165	0.58594	0.94171	0.37466	0.94177	0.30081	0.94168	0.23932	0.94174	0.17484	0.9418	0.11951	0.9418	0.07828	0.94184	0.04944	0.9419	0.02811	0.94168	0.01308	0.94177	0.00756
	0.9418	1.76361	0.9418	1.70685	0.94177	1.64368	0.9418	1.57745	0.94162	1.50543	0.94187	1.42365	0.94174	1.33698	0.94168	1.23627	0.9418	1.12366	0.94187	0.99701	0.94412	0.83801	0.94415	0.67749	0.944	0.5661	0.94419	0.35809	0.94409	0.28537	0.94419	0.22592	0.94415	0.16364	0.94419	0.11148	0.94412	0.07343	0.94431	0.04697	0.94409	0.02697	0.94412	0.0127	0.94412	0.00747
	0.94388	1.77094	0.94409	1.71295	0.94415	1.64825	0.94422	1.58051	0.94419	1.50635	0.94415	1.42242	0.94425	1.33301	0.94403	1.23016	0.94422	1.11511	0.94412	0.98511	0.94663	0.82214	0.9465	0.65857	0.94663	0.54627	0.9465	0.34128	0.94666	0.27048	0.94647	0.21274	0.94657	0.15335	0.9466	0.10434	0.94657	0.06921	0.94654	0.04475	0.94654	0.02595	0.9466	0.01235	0.94666	0.0074
	0.94644	1.77765	0.94663	1.71906	0.94654	1.65253	0.94654	1.58295	0.9465	1.50635	0.94657	1.4209	0.94672	1.32935	0.94654	1.22345	0.94669	1.10535	0.94672	0.97168	0.94904	0.80444	0.94916	0.63873	0.94898	0.52582	0.94895	0.32452	0.94895	0.2558	0.94898	0.20004	0.94919	0.14346	0.94907	0.09769	0.94904	0.06543	0.94901	0.04283	0.94907	0.025	0.94904	0.01206	0.94892	0.00736
	0.94901	1.78406	0.94904	1.72333	0.94898	1.65527	0.9491	1.58417	0.94904	1.50635	0.94889	1.41846	0.94907	1.32385	0.94901	1.21552	0.94901	1.09436	0.94898	0.95764	0.95142	0.78644	0.95142	0.61859	0.95151	0.50537	0.95151	0.30847	0.95142	0.24164	0.95145	0.18811	0.95154	0.13437	0.95166	0.09174	0.95148	0.0621	0.95136	0.04115	0.95166	0.02421	0.95145	0.01181	0.95166	0.00731
	0.95145	1.79016	0.95151	1.72699	0.95157	1.65771	0.95163	1.58508	0.95142	1.50513	0.95151	1.41449	0.95145	1.31744	0.95136	1.20667	0.95145	1.08246	0.95145	0.94238	0.95398	0.76721	0.9538	0.59723	0.95389	0.48386	0.9538	0.29211	0.95395	0.22742	0.95398	0.17642	0.95383	0.12558	0.95386	0.08603	0.95398	0.05887	0.95395	0.03938	0.9538	0.02328	0.95389	0.01152	0.95401	0.00725
	0.95398	1.79352	0.95389	1.72974	0.95389	1.65863	0.95392	1.58386	0.95389	1.50208	0.9538	1.409	0.95386	1.3092	0.9538	1.19598	0.95383	1.06873	0.95386	0.9259	0.95633	0.74738	0.95639	0.57556	0.95627	0.4631	0.95633	0.27658	0.95627	0.21436	0.95633	0.16553	0.95633	0.11762	0.95624	0.08109	0.95642	0.05624	0.9563	0.03801	0.95645	0.02265	0.95639	0.01132	0.95636	0.00722
	0.9563	1.7981	0.9563	1.73218	0.95624	1.65863	0.95627	1.58264	0.95645	1.49841	0.95624	1.4032	0.95633	1.30096	0.95636	1.18439	0.9563	1.05438	0.95639	0.9082	0.95893	0.72632	0.95874	0.55389	0.95877	0.44278	0.9588	0.26178	0.9588	0.20142	0.95874	0.15497	0.95877	0.11026	0.95874	0.0769	0.95883	0.05396	0.95886	0.03681	0.95877	0.02199	0.95889	0.01111	0.95877	0.00719
	0.95877	1.80084	0.95886	1.7334	0.95886	1.65863	0.95868	1.5802	0.95883	1.49384	0.95865	1.39679	0.95886	1.2915	0.95871	1.17249	0.95859	1.03882	0.95865	0.88959	0.96021	0.70465	0.96112	0.53192	0.96082	0.42246	0.96082	0.24707	0.96051	0.18951	0.96143	0.14548	0.96051	0.1037	0.96082	0.07297	0.96112	0.05191	0.96082	0.03566	0.96112	0.02143	0.96112	0.01095	0.96051	0.00716
	0.96082	1.80206	0.96082	1.73309	0.96051	1.65649	0.96112	1.57593	0.96082	1.48834	0.96051	1.38794	0.96112	1.28021	0.96051	1.15845	0.96051	1.02203	0.96051	0.86975	0.96326	0.68268	0.96387	0.50995	0.96326	0.40256	0.96356	0.23306	0.96295	0.17795	0.96295	0.13675	0.96265	0.09766	0.96387	0.06964	0.96326	0.05005	0.96295	0.03459	0.96326	0.02086	0.96417	0.01075	0.96326	0.00714
	0.96295	1.80359	0.96326	1.73309	0.96356	1.65375	0.96326	1.57166	0.96356	1.48163	0.96326	1.37939	0.96387	1.26801	0.96295	1.14349	0.96326	1.00464	0.96387	0.84961	0.9654	0.6601	0.96631	0.48859	0.9657	0.38327	0.96601	0.21973	0.96601	0.16748	0.96601	0.12842	0.9657	0.09241	0.96631	0.06659	0.9657	0.04843	0.9657	0.0337	0.96601	0.0204	0.9657	0.0106	0.96601	0.00713
	0.96631	1.8045	0.96631	1.73157	0.96601	1.651	0.9654	1.56677	0.9657	1.474	0.9657	1.36902	0.9657	1.25549	0.9654	1.12854	0.9657	0.98633	0.9657	0.82855	0.96845	0.63751	0.96814	0.4675	0.96784	0.36487	0.96875	0.20703	0.96845	0.15723	0.96845	0.12088	0.96814	0.08762	0.96784	0.064	0.96814	0.04703	0.96784	0.03282	0.96845	0.01996	0.96845	0.01047	0.96845	0.00712
	0.96784	1.80389	0.96753	1.72943	0.96845	1.64703	0.96845	1.56006	0.96814	1.46515	0.96814	1.35803	0.96845	1.24115	0.96845	1.11084	0.96814	0.9668	0.96814	0.80627	0.97058	0.61493	0.97058	0.44641	0.97089	0.34695	0.97119	0.19504	0.97089	0.14825	0.97089	0.11417	0.97119	0.08356	0.97058	0.06174	0.97058	0.04575	0.97028	0.03209	0.97028	0.01956	0.97028	0.01037	0.97089	0.0071
	0.97058	1.80267	0.97089	1.72699	0.97089	1.64185	0.97089	1.55334	0.97058	1.45569	0.96997	1.34583	0.97058	1.2265	0.97028	1.09375	0.97119	0.94635	0.97058	0.78369	0.97302	0.59204	0.97302	0.42572	0.97272	0.32987	0.97333	0.18393	0.97302	0.13937	0.97272	0.10822	0.97272	0.07977	0.97272	0.05969	0.97333	0.04457	0.97363	0.03138	0.97241	0.01918	0.97333	0.01025	0.97363	0.00708
	0.97363	1.80206	0.97302	1.72272	0.97302	1.63544	0.97333	1.5451	0.97394	1.44562	0.97302	1.3327	0.97272	1.21033	0.97302	1.07483	0.97302	0.92468	0.97394	0.7605	0.97608	0.56915	0.97577	0.40549	0.97577	0.31329	0.97547	0.17313	0.97577	0.13162	0.97577	0.10251	0.97547	0.0766	0.97608	0.05789	0.97577	0.04348	0.97516	0.03066	0.97577	0.0188	0.97547	0.01013	0.97577	0.00708
	0.97547	1.7981	0.97577	1.71783	0.97577	1.62903	0.97486	1.53534	0.97516	1.43372	0.97516	1.31866	0.97577	1.19263	0.97547	1.05499	0.97547	0.90271	0.97516	0.737	0.97791	0.54596	0.97821	0.38577	0.97791	0.29758	0.97791	0.1633	0.97791	0.12418	0.97821	0.09735	0.97791	0.07373	0.97821	0.05612	0.9776	0.04247	0.97852	0.03006	0.97791	0.01848	0.97821	0.01004	0.97821	0.00706
	0.97821	1.79382	0.97852	1.71204	0.97821	1.62048	0.97791	1.52527	0.97852	1.4209	0.97791	1.3031	0.97791	1.17432	0.97791	1.03394	0.97821	0.87921	0.9776	0.7132	0.98004	0.52368	0.98065	0.36679	0.98065	0.28317	0.98065	0.15418	0.98065	0.11792	0.98065	0.09311	0.98035	0.07123	0.98035	0.0549	0.98035	0.04165	0.98035	0.02956	0.98004	0.01821	0.98035	0.00996	0.97974	0.00708
	0.98035	1.78955	0.98065	1.70471	0.98065	1.61133	0.98004	1.51306	0.98065	1.40686	0.98004	1.28693	0.98065	1.1554	0.98004	1.01257	0.98004	0.85632	0.98065	0.68909	0.98248	0.50171	0.98279	0.34836	0.9831	0.26953	0.98279	0.14554	0.9831	0.11166	0.9831	0.08942	0.98279	0.06894	0.98248	0.05344	0.9834	0.04078	0.9831	0.02899	0.9831	0.01792	0.9831	0.00988	0.98279	0.00707
	0.98279	1.78314	0.9831	1.69647	0.98248	1.60156	0.9831	1.50116	0.9831	1.39191	0.98279	1.26862	0.98279	1.13495	0.9831	0.98999	0.98279	0.83191	0.98279	0.66498	0.98523	0.48019	0.98493	0.33075	0.98554	0.25659	0.98554	0.13809	0.98493	0.10681	0.98645	0.08588	0.98493	0.06708	0.98493	0.05243	0.98615	0.04006	0.98584	0.02856	0.98554	0.01768	0.98554	0.00982	0.98554	0.00707
	0.98554	1.77643	0.98523	1.68793	0.98523	1.59027	0.98523	1.48743	0.98615	1.37543	0.98493	1.25061	0.98584	1.11389	0.98493	0.96619	0.98554	0.80719	0.98554	0.64087	0.98737	0.45898	0.98828	0.31393	0.98828	0.24466	0.98767	0.13083	0.98767	0.10208	0.98767	0.08292	0.98798	0.06531	0.98828	0.05133	0.98828	0.03938	0.98798	0.02813	0.98737	0.01745	0.98798	0.00975	0.98828	0.00707
	0.98798	1.76849	0.98737	1.67786	0.98798	1.57837	0.98767	1.47278	0.98767	1.35895	0.98767	1.23047	0.98767	1.091	0.98767	0.94269	0.98798	0.78278	0.98737	0.61707	0.99072	0.43845	0.99011	0.2981	0.99072	0.23392	0.98981	0.12463	0.99042	0.09818	0.99011	0.08051	0.99042	0.0639	0.99011	0.05051	0.99042	0.0388	0.98981	0.02778	0.99011	0.01725	0.99042	0.00972	0.99011	0.00708
	0.99042	1.75995	0.99042	1.66687	0.99011	1.56555	0.9892	1.45752	0.98981	1.34125	0.99042	1.21063	0.99011	1.06873	0.99042	0.91827	0.99072	0.75775	0.98981	0.59357	0.99225	0.41846	0.99256	0.28305	0.99225	0.22403	0.99256	0.11914	0.99256	0.09448	0.99256	0.07816	0.99256	0.06247	0.99256	0.04953	0.99256	0.03811	0.99256	0.02736	0.99256	0.017	0.99256	0.00964	0.99286	0.00707
	0.99286	1.74988	0.99256	1.65466	0.99256	1.5506	0.99286	1.44104	0.99256	1.32141	0.99256	1.18835	0.99286	1.04462	0.99286	0.89325	0.99225	0.73273	0.99225	0.57007	0.9953	0.39929	0.99469	0.26834	0.9953	0.21475	0.995	0.11383	0.99469	0.09137	0.9953	0.07599	0.995	0.06125	0.995	0.04871	0.995	0.03756	0.995	0.02698	0.99469	0.01684	0.9953	0.00962	0.99469	0.00708
	0.9953	1.73889	0.99469	1.64154	0.995	1.53564	0.9953	1.42303	0.995	1.30157	0.9953	1.16608	0.99469	1.02081	0.99469	0.86792	0.99469	0.7077	0.99469	0.54718	0.99713	0.38065	0.99744	0.25488	0.99744	0.2063	0.99713	0.10947	0.99744	0.08841	0.99774	0.0741	0.99713	0.06009	0.99744	0.04807	0.99744	0.0371	0.99744	0.02665	0.99744	0.01668	0.99713	0.00959	0.99744	0.00709
	0.99713	1.72699	0.99774	1.6275	0.99744	1.51978	0.99713	1.40472	0.99774	1.28052	0.99713	1.14319	0.99744	0.99548	0.99774	0.8429	0.99744	0.68329	0.99774	0.5249	1.00019	0.3627	0.99927	0.24231	1.00049	0.19861	0.99988	0.1058	0.99988	0.08621	0.99988	0.07272	1.00049	0.05917	1.00049	0.04733	1.00019	0.03666	0.99988	0.0264	0.99957	0.01653	0.99988	0.00955	1.0008	0.0071
	0.99957	1.71448	0.99988	1.61346	0.99988	1.50208	0.99988	1.38489	0.99957	1.25854	1.00049	1.11938	1.00019	0.97107	0.99957	0.81726	1.00019	0.65888	0.99957	0.50324	1.00232	0.34546	1.00232	0.2301	1.00232	0.19214	1.00202	0.10208	1.00171	0.08414	1.00232	0.07126	1.00232	0.05817	1.00232	0.04684	1.00232	0.03622	1.00263	0.02609	1.00263	0.0164	1.00232	0.00952	1.00263	0.0071
	1.00232	1.70044	1.00293	1.59668	1.00293	1.48407	1.00232	1.36444	1.00202	1.23596	1.00263	1.09497	1.00232	0.94452	1.00263	0.79163	1.00232	0.63477	1.00232	0.48196	1.00476	0.32913	1.00476	0.21921	1.00507	0.18619	1.00476	0.09906	1.00537	0.08231	1.00476	0.06989	1.00507	0.0574	1.00385	0.04617	1.00446	0.03586	1.00507	0.02588	1.00446	0.01625	1.00446	0.00949	1.00476	0.00711
	1.00476	1.6861	1.00446	1.57959	1.00415	1.46515	1.00415	1.34277	1.00507	1.21216	1.00446	1.06995	1.00507	0.91919	1.00476	0.76599	1.00446	0.61127	1.00476	0.46158	1.00781	0.31381	1.0072	0.2088	1.0069	0.18091	1.0069	0.09662	1.00751	0.08069	1.0069	0.06882	1.0069	0.05664	1.0069	0.04577	1.0069	0.03552	1.0072	0.02563	1.00751	0.01617	1.0072	0.00948	1.0069	0.00712
	1.0072	1.66962	1.0072	1.56189	1.0072	1.44531	1.0072	1.32111	1.0069	1.18835	1.00659	1.04462	1.00751	0.89264	1.0072	0.74066	1.0069	0.58807	1.00751	0.44205	1.00965	0.29935	1.00995	0.19965	1.00934	0.17606	1.00965	0.0943	1.00934	0.07928	1.00934	0.06799	1.00934	0.05603	1.00965	0.04531	1.00934	0.03526	1.00965	0.02546	1.00934	0.01607	1.00995	0.00946	1.00934	0.00714
	1.00934	1.65314	1.00965	1.54297	1.00934	1.42456	1.00995	1.29791	1.00965	1.16333	1.00934	1.01868	1.00965	0.867	1.00965	0.71625	1.00995	0.56549	1.00934	0.42297	1.01209	0.28571	1.01148	0.19086	1.01178	0.17203	1.01117	0.09241	1.01178	0.07816	1.01209	0.06708	1.01209	0.05539	1.01209	0.04492	1.01178	0.03496	1.01239	0.02527	1.01209	0.01596	1.01209	0.00945	1.01209	0.00714
	1.01209	1.63605	1.01209	1.52344	1.01178	1.40259	1.01209	1.27441	1.01239	1.13831	1.01178	0.99304	1.01178	0.84106	1.01209	0.69153	1.01148	0.54352	1.01178	0.40442	1.01422	0.27231	1.01483	0.18317	1.01422	0.1683	1.01392	0.09045	1.01422	0.07678	1.01453	0.06604	1.01453	0.05478	1.01453	0.04445	1.01483	0.03466	1.01483	0.02507	1.01453	0.01588	1.01422	0.00943	1.01453	0.00716
	1.01453	1.61743	1.01453	1.50299	1.01453	1.38	1.01422	1.24969	1.01514	1.11267	1.01453	0.96649	1.01422	0.81513	1.01453	0.66773	1.01453	0.52216	1.01453	0.38684	1.01666	0.25967	1.01666	0.17587	1.01697	0.16486	1.01727	0.08887	1.01727	0.07584	1.01666	0.06528	1.01666	0.0542	1.01666	0.04396	1.01697	0.03437	1.01666	0.02486	1.01697	0.01581	1.01666	0.00941	1.01727	0.00715
	1.01697	1.59729	1.01697	1.48071	1.01636	1.3562	1.01697	1.22528	1.01636	1.08643	1.01666	0.93994	1.01697	0.78888	1.01727	0.64331	1.01697	0.5011	1.01697	0.36987	1.01941	0.24814	1.01941	0.16968	1.01941	0.16187	1.01972	0.08771	1.01911	0.07486	1.01972	0.06482	1.0188	0.0538	1.0188	0.04377	1.02002	0.03415	1.01972	0.02473	1.01972	0.01573	1.01972	0.00941	1.01911	0.00718
	1.01972	1.57776	1.01972	1.45813	1.01941	1.3327	1.0188	1.19934	1.01941	1.06018	1.01911	0.914	1.01941	0.76416	1.01941	0.62073	1.01941	0.48163	1.01911	0.35367	1.02216	0.23731	1.02155	0.16397	1.02185	0.15894	1.02216	0.0863	1.02216	0.07416	1.02185	0.064	1.02216	0.05322	1.02185	0.04324	1.02185	0.03389	1.02155	0.02455	1.02185	0.01564	1.02185	0.00939	1.02185	0.0072
	1.02216	1.55609	1.02124	1.43524	1.02185	1.30798	1.02216	1.1731	1.02246	1.03333	1.02185	0.88776	1.02155	0.73914	1.02185	0.59784	1.02155	0.46201	1.02216	0.33844	1.0246	0.2276	1.0246	0.15906	1.02429	0.15674	1.02429	0.08511	1.02399	0.07321	1.0249	0.06335	1.02368	0.05286	1.02368	0.04309	1.0246	0.0337	1.02399	0.02442	1.02399	0.0156	1.02399	0.0094	1.0246	0.0072
	1.02429	1.53442	1.0246	1.41113	1.0246	1.28296	1.02429	1.14746	1.02429	1.00677	1.0246	0.86182	1.02429	0.71472	1.02399	0.57587	1.0246	0.44345	1.02399	0.32394	1.02674	0.21808	1.02643	0.15442	1.02704	0.1546	1.02704	0.08426	1.02643	0.07269	1.02674	0.06287	1.02643	0.05243	1.02643	0.04269	1.02643	0.03347	1.02735	0.0243	1.02704	0.01555	1.02643	0.0094	1.02674	0.00721
	1.02674	1.51123	1.02643	1.38672	1.02704	1.25732	1.02735	1.12061	1.02674	0.98084	1.02613	0.83618	1.02735	0.69061	1.02613	0.55481	1.02643	0.42526	1.02643	0.30975	1.02887	0.20981	1.02857	0.15064	1.02918	0.15277	1.02887	0.08331	1.02918	0.07193	1.02918	0.06262	1.02887	0.05215	1.02948	0.04258	1.02918	0.03335	1.02887	0.02421	1.02918	0.01553	1.02918	0.00941	1.02918	0.00724
	1.02887	1.48834	1.02918	1.362	1.02887	1.23138	1.02857	1.09436	1.02948	0.95337	1.02948	0.81085	1.02948	0.66742	1.02948	0.53436	1.02918	0.40778	1.02948	0.29709	1.03162	0.2016	1.03131	0.14645	1.03162	0.15045	1.03162	0.08215	1.03162	0.07126	1.03162	0.06174	1.03131	0.05154	1.03162	0.04203	1.03131	0.03297	1.03131	0.02396	1.03131	0.01537	1.03223	0.00939	1.03192	0.00725
	1.03162	1.46332	1.03162	1.33606	1.03131	1.20483	1.03101	1.0672	1.03131	0.92743	1.03101	0.78522	1.03162	0.64392	1.03131	0.51361	1.03162	0.39124	1.03101	0.28439	1.03345	0.19464	1.03314	0.1434	1.03406	0.14932	1.03406	0.0816	1.03345	0.07059	1.03375	0.06125	1.03375	0.05124	1.03467	0.0419	1.03375	0.03285	1.03375	0.0239	1.03406	0.01537	1.03375	0.0094	1.03375	0.00726
	1.03406	1.43829	1.03375	1.31012	1.03375	1.17798	1.03436	1.04034	1.03375	0.90088	1.03467	0.76111	1.03436	0.62164	1.03406	0.49408	1.03375	0.37515	1.03406	0.27289	1.0365	0.1882	1.0362	0.14056	1.0365	0.14789	1.03711	0.08072	1.0362	0.07028	1.0362	0.06097	1.0365	0.05099	1.0365	0.04173	1.0362	0.03265	1.0365	0.02382	1.0362	0.01537	1.03681	0.00941	1.03681	0.00728
	1.0362	1.41357	1.0365	1.28357	1.0365	1.15112	1.0365	1.01379	1.0362	0.87494	1.0362	0.73669	1.0362	0.59967	1.0365	0.47571	1.0362	0.36038	1.0362	0.26205	1.03894	0.18243	1.03894	0.13812	1.03925	0.14661	1.03925	0.08032	1.03894	0.06973	1.03894	0.06076	1.03894	0.05081	1.03894	0.04149	1.03894	0.03257	1.03894	0.02375	1.03864	0.01537	1.03833	0.00941	1.03864	0.00729
	1.03894	1.38855	1.03864	1.25702	1.03864	1.12457	1.03925	0.98694	1.03894	0.85022	1.03894	0.7132	1.03894	0.57861	1.03864	0.45776	1.03864	0.34634	1.03925	0.25223	1.04108	0.17703	1.04138	0.1358	1.04108	0.14508	1.04108	0.07977	1.04169	0.06934	1.04138	0.06027	1.04138	0.05051	1.04138	0.04132	1.04108	0.03235	1.04138	0.02365	1.04199	0.01529	1.04108	0.00941	1.04138	0.00732
	1.04138	1.36169	1.04077	1.22955	1.04108	1.09741	1.04077	0.961	1.04108	0.82428	1.04108	0.69092	1.04199	0.55786	1.04138	0.4407	1.04108	0.3324	1.04169	0.24271	1.04383	0.17224	1.04383	0.13361	1.04413	0.14401	1.04413	0.07907	1.04383	0.06891	1.04352	0.05994	1.04352	0.05032	1.04352	0.04103	1.04352	0.03226	1.04352	0.02358	1.04383	0.01528	1.04383	0.00942	1.04413	0.00733
	1.04352	1.33514	1.04352	1.203	1.04444	1.07117	1.04413	0.93536	1.04413	0.80048	1.04383	0.66803	1.04321	0.53833	1.04383	0.42395	1.04383	0.31992	1.04413	0.23416	1.04596	0.16815	1.04627	0.13187	1.04596	0.14307	1.04596	0.07874	1.04657	0.06857	1.04657	0.05969	1.04596	0.05008	1.04657	0.04098	1.04596	0.03213	1.04596	0.0235	1.04657	0.01526	1.04657	0.00942	1.04627	0.00735
	1.04596	1.30859	1.04596	1.17645	1.04566	1.04462	1.04657	0.90942	1.04566	0.77606	1.04596	0.64636	1.04657	0.51941	1.04596	0.40826	1.04657	0.30771	1.04627	0.22617	1.04871	0.16449	1.04871	0.13037	1.0484	0.14246	1.04871	0.07834	1.04871	0.0683	1.0481	0.05954	1.04901	0.04996	1.04871	0.04079	1.04901	0.03206	1.04901	0.02348	1.04901	0.01528	1.04871	0.00946	1.04871	0.00736
	1.04901	1.28174	1.04901	1.1496	1.0484	1.01837	1.0484	0.8844	1.0484	0.75317	1.0484	0.6247	1.0481	0.5011	1.04871	0.3931	1.0481	0.29657	1.04871	0.21924	1.05145	0.1611	1.05084	0.12897	1.05084	0.1416	1.05115	0.07773	1.05115	0.06799	1.05145	0.05908	1.05054	0.04971	1.05115	0.04067	1.05115	0.03195	1.05115	0.02342	1.05115	0.01525	1.05115	0.00945	1.05145	0.00738
	1.05054	1.25427	1.05084	1.12274	1.05115	0.99243	1.05084	0.85968	1.05145	0.72968	1.05115	0.60425	1.05145	0.48358	1.05084	0.37894	1.05084	0.28616	1.05115	0.21237	1.0539	0.15793	1.0539	0.12769	1.05329	0.14056	1.05359	0.07745	1.05329	0.06757	1.0539	0.05878	1.05359	0.0495	1.05329	0.04048	1.05359	0.03183	1.05298	0.02336	1.05329	0.01522	1.0542	0.00948	1.0539	0.0074
	1.05329	1.22772	1.05359	1.09619	1.05359	0.9671	1.05359	0.83557	1.05329	0.70709	1.05359	0.58411	1.05359	0.46597	1.05298	0.36502	1.05329	0.27597	1.05329	0.20624	1.05603	0.15512	1.05603	0.1265	1.05634	0.13977	1.05634	0.07693	1.05634	0.06723	1.05664	0.05862	1.05573	0.04932	1.05603	0.04025	1.05634	0.03173	1.05664	0.02325	1.05634	0.01521	1.05603	0.00948	1.05634	0.00742
	1.05573	1.20056	1.05664	1.06934	1.05634	0.94147	1.05634	0.81146	1.05664	0.68543	1.05603	0.56458	1.05634	0.45017	1.05603	0.35196	1.05573	0.26669	1.05634	0.20081	1.05847	0.15271	1.05878	0.1254	1.05847	0.1394	1.05908	0.0766	1.05878	0.06708	1.05878	0.05844	1.05878	0.04919	1.05878	0.04024	1.05847	0.03165	1.05847	0.02325	1.05817	0.01524	1.05878	0.00952	1.05756	0.00744
	1.05847	1.17401	1.05847	1.0437	1.05847	0.91644	1.05847	0.78827	1.05786	0.66406	1.05817	0.54627	1.05817	0.4339	1.05878	0.33966	1.05817	0.25824	1.05847	0.19586	1.06122	0.1506	1.06061	0.12421	1.06092	0.13864	1.06092	0.07632	1.06122	0.06662	1.06122	0.05801	1.06092	0.04895	1.06122	0.03993	1.06122	0.03152	1.06061	0.02316	1.06061	0.01519	1.06092	0.00952	1.06092	0.00747
	1.06061	1.14716	1.0603	1.01807	1.06122	0.89203	1.06092	0.76508	1.06092	0.64301	1.06061	0.52765	1.06092	0.41882	1.06092	0.32788	1.06092	0.24991	1.06092	0.19092	1.06275	0.14868	1.06366	0.1232	1.06336	0.13806	1.06336	0.07593	1.06336	0.06653	1.06397	0.05786	1.06458	0.0488	1.06305	0.03996	1.06336	0.03149	1.06305	0.02314	1.06397	0.01521	1.06336	0.00954	1.06397	0.00749
	1.06366	1.12	1.06305	0.99152	1.06366	0.86762	1.06366	0.7431	1.06366	0.62286	1.06336	0.50995	1.06366	0.40476	1.06336	0.31671	1.06366	0.24274	1.06397	0.18716	1.0661	0.14673	1.06641	0.12253	1.06519	0.13733	1.06641	0.07556	1.0661	0.06613	1.0658	0.05774	1.06549	0.04865	1.06549	0.03969	1.06641	0.03143	1.06549	0.02314	1.06549	0.0152	1.0658	0.00955	1.0661	0.00751
	1.0661	1.09406	1.06641	0.9668	1.0658	0.84442	1.06519	0.72052	1.06549	0.60303	1.06549	0.49347	1.06549	0.39121	1.0661	0.30658	1.0658	0.23563	1.06549	0.18332	1.06854	0.1452	1.06763	0.12195	1.06824	0.13709	1.06793	0.07556	1.06793	0.06613	1.06793	0.05762	1.06885	0.04858	1.06854	0.03975	1.06763	0.03138	1.06824	0.02314	1.06824	0.01522	1.06824	0.00959	1.06824	0.00753
	1.06854	1.06842	1.06885	0.94269	1.06854	0.82092	1.06824	0.70007	1.06824	0.58441	1.06824	0.47739	1.06824	0.3782	1.06793	0.29709	1.06793	0.22968	1.06854	0.17996	1.07068	0.14337	1.07068	0.12076	1.07068	0.13651	1.07068	0.07477	1.07068	0.06543	1.07068	0.05704	1.07099	0.04816	1.07007	0.03933	1.07068	0.03114	1.07038	0.02295	1.07038	0.01513	1.07099	0.00958	1.07129	0.00755
	1.07038	1.04218	1.07038	0.91736	1.07068	0.79742	1.07007	0.67871	1.07038	0.56519	1.07068	0.46115	1.07068	0.36554	1.07068	0.28729	1.07068	0.22339	1.07038	0.17642	1.07282	0.142	1.07343	0.12009	1.07251	0.13602	1.07282	0.07465	1.07282	0.06543	1.07343	0.05692	1.07312	0.04807	1.07343	0.03935	1.07251	0.03115	1.07282	0.02294	1.07343	0.01519	1.07312	0.00961	1.07282	0.00757
	1.07312	1.01654	1.07251	0.89325	1.07343	0.77576	1.07282	0.65796	1.07312	0.54779	1.07312	0.44669	1.07312	0.35373	1.07282	0.27911	1.07282	0.21787	1.07312	0.17392	1.07526	0.14096	1.07556	0.11948	1.07526	0.1355	1.07526	0.07449	1.07556	0.06503	1.07526	0.05688	1.07526	0.04794	1.07526	0.0392	1.07587	0.03106	1.07526	0.02295	1.07526	0.01522	1.07617	0.00963	1.07526	0.00759
	1.07556	0.99152	1.07556	0.86975	1.07556	0.75378	1.07526	0.63873	1.07495	0.5307	1.07556	0.43204	1.07495	0.34271	1.07556	0.27081	1.07526	0.21338	1.07526	0.17114	1.07831	0.13983	1.078	0.11899	1.078	0.13535	1.078	0.07416	1.0777	0.06516	1.07739	0.0567	1.078	0.04782	1.07739	0.03919	1.078	0.03105	1.07831	0.02297	1.07739	0.01523	1.07739	0.00966	1.07739	0.00762
	1.078	0.96741	1.0777	0.84656	1.078	0.73242	1.078	0.61981	1.078	0.51422	1.0777	0.41861	1.0777	0.3324	1.0777	0.26398	1.078	0.20902	1.078	0.16895	1.08045	0.13846	1.07953	0.11853	1.07984	0.13495	1.08014	0.07391	1.08045	0.06467	1.08045	0.05637	1.08045	0.04761	1.07984	0.0391	1.08014	0.03092	1.08014	0.0229	1.08014	0.01521	1.08014	0.00967	1.08014	0.00763
	1.08014	0.94299	1.08045	0.82367	1.08045	0.71228	1.08014	0.6012	1.08014	0.49835	1.07984	0.40533	1.08045	0.32248	1.08014	0.25684	1.07984	0.20487	1.08014	0.16705	1.08258	0.1377	1.08258	0.11801	1.08258	0.13477	1.08319	0.07379	1.08289	0.06473	1.08258	0.0563	1.08289	0.04755	1.08289	0.03895	1.08258	0.03091	1.08258	0.02293	1.08258	0.01527	1.08319	0.0097	1.08319	0.00767
	1.08258	0.91919	1.08258	0.80231	1.08258	0.69183	1.08289	0.5835	1.08258	0.48309	1.08289	0.39313	1.08289	0.31335	1.0835	0.25076	1.08228	0.20139	1.08258	0.16534	1.08533	0.13693	1.08502	0.11765	1.08563	0.13431	1.08502	0.07339	1.08502	0.06433	1.08533	0.05627	1.08533	0.04739	1.08533	0.03901	1.08472	0.03085	1.08502	0.02292	1.08502	0.01529	1.08502	0.00972	1.08441	0.00769
	1.08533	0.8963	1.08533	0.78033	1.08533	0.672	1.08502	0.5658	1.08472	0.46866	1.08502	0.38156	1.08533	0.30469	1.08472	0.24481	1.08533	0.19766	1.08502	0.16342	1.08747	0.13638	1.08747	0.11719	1.08716	0.13416	1.08747	0.07352	1.08747	0.06448	1.08747	0.05615	1.08777	0.04736	1.08777	0.03887	1.08747	0.03084	1.08808	0.02294	1.08777	0.0153	1.08747	0.00975	1.08747	0.00771
	1.08808	0.87372	1.08777	0.75989	1.08747	0.65338	1.08838	0.54962	1.08685	0.45468	1.08747	0.37042	1.08747	0.29675	1.08777	0.23987	1.08747	0.19492	1.08747	0.1619	1.08991	0.13577	1.08991	0.11673	1.0896	0.13394	1.09021	0.07321	1.09052	0.06409	1.09021	0.05591	1.08991	0.04718	1.08991	0.03886	1.08991	0.03081	1.09052	0.02292	1.09021	0.0153	1.08991	0.00977	1.08991	0.00773
	1.0896	0.85144	1.09082	0.73944	1.09021	0.63477	1.09021	0.53406	1.09021	0.44141	1.0896	0.36014	1.09021	0.28937	1.08991	0.23474	1.08991	0.19208	1.0896	0.16071	1.09296	0.13486	1.09204	0.11633	1.09265	0.13388	1.09265	0.07288	1.09204	0.06409	1.09235	0.05579	1.09235	0.04709	1.09265	0.03874	1.09296	0.03075	1.09235	0.02287	1.09235	0.01532	1.09235	0.00981	1.09296	0.00775
	1.09296	0.82977	1.09235	0.7193	1.09235	0.61737	1.09235	0.51788	1.09235	0.42853	1.09326	0.3497	1.09265	0.28223	1.09265	0.23044	1.09265	0.18982	1.09235	0.15921	1.0954	0.13409	1.09479	0.11597	1.09509	0.13351	1.09479	0.07281	1.09479	0.06372	1.09479	0.05569	1.09509	0.04697	1.09448	0.03865	1.09448	0.03069	1.09448	0.02286	1.09509	0.01532	1.09418	0.00982	1.09479	0.00777
	1.09509	0.80811	1.09509	0.69977	1.0954	0.59967	1.09509	0.50324	1.09509	0.41614	1.09509	0.34067	1.0954	0.27579	1.0954	0.2262	1.09448	0.18753	1.09448	0.1579	1.09723	0.1337	1.09723	0.11578	1.09815	0.13348	1.09723	0.0726	1.09754	0.06378	1.09754	0.05557	1.09754	0.04688	1.09693	0.03866	1.09754	0.03071	1.09723	0.02294	1.09693	0.01538	1.09693	0.00986	1.09723	0.00781
	1.09723	0.78735	1.09723	0.68115	1.09754	0.58289	1.09754	0.48938	1.09693	0.405	1.09754	0.33157	1.09754	0.26959	1.09723	0.22235	1.09662	0.18527	1.09693	0.15723	1.09967	0.13306	1.09967	0.1152	1.09967	0.13321	1.09998	0.0723	1.09967	0.06348	1.09998	0.05527	1.09967	0.04669	1.09967	0.03849	1.09937	0.03066	1.09967	0.02287	1.09937	0.01538	1.09967	0.00988	1.09998	0.00784
	1.09967	0.76721	1.09937	0.66223	1.09998	0.56702	1.09998	0.47553	1.09998	0.39356	1.09967	0.3234	1.09998	0.26431	1.09967	0.21887	1.09967	0.18341	1.09998	0.15582	1.10242	0.13272	1.10181	0.11505	1.10211	0.13321	1.10242	0.07239	1.10211	0.06342	1.10272	0.05533	1.10211	0.04666	1.10242	0.03858	1.10211	0.03068	1.10181	0.02289	1.10211	0.01542	1.10211	0.00991	1.10242	0.00787
	1.10272	0.74738	1.10242	0.64423	1.10242	0.55115	1.10181	0.46252	1.10242	0.38348	1.10272	0.31555	1.10211	0.25922	1.10211	0.21558	1.10211	0.18167	1.10242	0.15469	1.10456	0.13211	1.10486	0.11484	1.10486	0.133	1.10456	0.07199	1.10456	0.06326	1.10456	0.05527	1.10456	0.0466	1.10517	0.03841	1.10456	0.03065	1.10486	0.02291	1.10456	0.01546	1.10456	0.00995	1.10456	0.0079
	1.10517	0.72754	1.10456	0.62775	1.10486	0.53589	1.10456	0.44986	1.10486	0.37344	1.10425	0.30814	1.10456	0.25464	1.10425	0.2128	1.10456	0.18002	1.10456	0.1543	1.10639	0.13162	1.107	0.11475	1.1073	0.13306	1.1073	0.07205	1.1073	0.06326	1.107	0.05511	1.10669	0.04663	1.107	0.0386	1.107	0.03071	1.10761	0.02296	1.1073	0.01552	1.107	0.00999	1.10791	0.00794
	1.107	0.70953	1.107	0.61066	1.107	0.52155	1.1073	0.43857	1.107	0.36417	1.10669	0.30188	1.107	0.24985	1.1073	0.21024	1.107	0.1788	1.10761	0.15347	1.10974	0.13077	1.10944	0.11417	1.10944	0.13263	1.11005	0.07166	1.10913	0.06287	1.10944	0.05472	1.10944	0.04627	1.10944	0.03821	1.10974	0.03053	1.10944	0.02285	1.10913	0.01544	1.10944	0.01	1.10974	0.00797
	1.10883	0.69061	1.10944	0.59418	1.11005	0.5072	1.10913	0.42633	1.10944	0.35471	1.10974	0.29483	1.10944	0.24551	1.10913	0.20749	1.10974	0.17685	1.10913	0.15213	1.11218	0.13046	1.11188	0.11383	1.11188	0.13278	1.11218	0.07138	1.11188	0.06274	1.11218	0.05478	1.11218	0.0463	1.11188	0.0383	1.11188	0.03061	1.11157	0.02289	1.11188	0.01551	1.11188	0.01005	1.11218	0.008
	1.11157	0.67261	1.11218	0.57892	1.11218	0.49408	1.11218	0.41538	1.11218	0.34647	1.11249	0.28894	1.11188	0.24179	1.11188	0.20496	1.11218	0.17587	1.11249	0.15161	1.11432	0.13022	1.11432	0.11362	1.11463	0.13275	1.11432	0.07135	1.11432	0.06271	1.11402	0.05469	1.11463	0.04625	1.11432	0.03824	1.11432	0.03055	1.11432	0.02288	1.11463	0.01552	1.11493	0.01007	1.11432	0.00802
	1.11402	0.65521	1.11402	0.56335	1.11432	0.48163	1.11463	0.40524	1.11402	0.33865	1.11463	0.28345	1.11432	0.23859	1.11432	0.20282	1.11493	0.17444	1.11432	0.151	1.11707	0.1301	1.11646	0.11337	1.11737	0.13284	1.11646	0.07141	1.11676	0.06256	1.11676	0.0546	1.11676	0.0463	1.11676	0.03829	1.11707	0.03062	1.11676	0.02299	1.11676	0.01562	1.11737	0.01012	1.11646	0.00806
	1.11707	0.63934	1.11707	0.54901	1.11707	0.46942	1.11707	0.39551	1.11707	0.3316	1.11676	0.27869	1.11646	0.23526	1.11707	0.20099	1.11676	0.17331	1.11707	0.1503	1.1192	0.1293	1.1192	0.11322	1.11951	0.13257	1.1192	0.07101	1.1192	0.0625	1.11981	0.05441	1.1189	0.04614	1.1189	0.0382	1.12012	0.03055	1.11859	0.02296	1.11981	0.01561	1.1189	0.01014	1.1192	0.00809
	1.1189	0.62256	1.11981	0.53528	1.1189	0.45783	1.1189	0.38611	1.11859	0.3244	1.11951	0.27368	1.1189	0.23257	1.11951	0.19946	1.1192	0.17233	1.1192	0.14966	1.12103	0.12915	1.12134	0.11319	1.12134	0.13269	1.12195	0.07114	1.12195	0.06229	1.12195	0.05453	1.12103	0.0462	1.12165	0.03816	1.12195	0.0306	1.12226	0.023	1.12134	0.01566	1.12134	0.01019	1.12134	0.00814
	1.12165	0.607	1.12165	0.52216	1.12195	0.44696	1.12195	0.3775	1.12134	0.31802	1.12134	0.26923	1.12165	0.22965	1.12195	0.19754	1.12134	0.17136	1.12165	0.1496	1.12409	0.12866	1.1247	0.11298	1.12439	0.13281	1.12378	0.07098	1.12378	0.06238	1.12409	0.05441	1.12439	0.04614	1.12409	0.03826	1.125	0.03061	1.12378	0.02299	1.1247	0.0157	1.12409	0.01023	1.12348	0.00819
	1.1247	0.59204	1.12409	0.50903	1.12378	0.43576	1.12409	0.36914	1.12409	0.3118	1.12439	0.26544	1.12378	0.2273	1.1247	0.19629	1.12439	0.17053	1.12409	0.14877	1.12744	0.12882	1.12653	0.11295	1.12622	0.13315	1.12592	0.07083	1.12653	0.06226	1.12622	0.05432	1.12592	0.04619	1.12683	0.03824	1.12714	0.03065	1.12683	0.02306	1.12653	0.01575	1.12653	0.01027	1.12653	0.00822
	1.12653	0.5777	1.12683	0.49683	1.12653	0.42587	1.12653	0.36166	1.12683	0.3064	1.12683	0.26148	1.12683	0.22519	1.12683	0.19492	1.12622	0.16992	1.12683	0.14841	1.12988	0.12875	1.12897	0.11279	1.12866	0.133	1.12836	0.07086	1.12988	0.06229	1.12897	0.05426	1.12927	0.0461	1.12866	0.03827	1.12927	0.03062	1.12927	0.02307	1.12927	0.01578	1.12927	0.01031	1.12927	0.00825
	1.12866	0.56335	1.12897	0.48523	1.12866	0.41663	1.12927	0.35419	1.12866	0.30127	1.12927	0.2583	1.12897	0.22305	1.12927	0.19339	1.12897	0.16907	1.12927	0.14822	1.1308	0.12796	1.13141	0.11261	1.13141	0.13294	1.1308	0.07062	1.13141	0.06201	1.13172	0.05429	1.13172	0.04609	1.13141	0.03817	1.13172	0.0306	1.13172	0.0231	1.13141	0.01582	1.13172	0.01034	1.13141	0.00829
	1.13202	0.54993	1.13111	0.47415	1.13172	0.40714	1.13141	0.3472	1.13111	0.29611	1.13172	0.25479	1.13172	0.22073	1.13172	0.19241	1.13172	0.16849	1.13141	0.14746	1.13446	0.12772	1.13385	0.11234	1.13416	0.13324	1.13355	0.07047	1.13446	0.06204	1.13385	0.05411	1.13416	0.04599	1.13446	0.0382	1.13385	0.03056	1.13416	0.02308	1.13416	0.01581	1.13355	0.01039	1.13385	0.00833
	1.13416	0.53742	1.13416	0.46341	1.13416	0.39844	1.13507	0.34094	1.13385	0.29157	1.13446	0.25183	1.13355	0.21903	1.13416	0.19083	1.13385	0.16748	1.13385	0.14688	1.13721	0.12732	1.13629	0.11224	1.13629	0.13339	1.13629	0.07059	1.1369	0.06189	1.13599	0.05402	1.13599	0.04605	1.13599	0.03818	1.13629	0.03068	1.1366	0.02316	1.13629	0.01592	1.1369	0.01043	1.1366	0.00837
	1.1366	0.5249	1.1369	0.45343	1.1366	0.39059	1.13629	0.33466	1.1366	0.28708	1.13629	0.24896	1.13629	0.21735	1.13751	0.19016	1.1366	0.16715	1.13599	0.14688	1.13873	0.1272	1.13904	0.11215	1.13904	0.13358	1.13904	0.07025	1.13904	0.06183	1.13935	0.05399	1.13873	0.04596	1.13904	0.03815	1.13873	0.0306	1.13812	0.02316	1.13873	0.01589	1.13904	0.01047	1.13873	0.00839
	1.13904	0.5127	1.13904	0.44324	1.13873	0.38248	1.13812	0.32889	1.13812	0.28333	1.13812	0.24646	1.13904	0.21552	1.13935	0.18866	1.13935	0.16644	1.13904	0.14636	1.14148	0.12708	1.14118	0.11209	1.14087	0.13345	1.14209	0.07022	1.14148	0.06168	1.14087	0.05408	1.14087	0.04597	1.14118	0.03822	1.14118	0.03065	1.14148	0.02322	1.14148	0.01601	1.14057	0.01052	1.14087	0.00845
	1.14118	0.50171	1.14118	0.43424	1.14057	0.37518	1.14118	0.32367	1.14179	0.27957	1.14148	0.24359	1.14087	0.21408	1.14148	0.1882	1.14118	0.16562	1.14118	0.14578	1.14423	0.12692	1.14362	0.112	1.14362	0.13379	1.14392	0.07025	1.14362	0.06177	1.14362	0.05392	1.14362	0.04593	1.14392	0.03814	1.14362	0.03068	1.14331	0.02324	1.14362	0.01602	1.14331	0.01056	1.14392	0.00849
	1.14362	0.49081	1.14331	0.42508	1.14362	0.36847	1.14362	0.3183	1.14362	0.27579	1.14362	0.24161	1.14392	0.21268	1.14362	0.18698	1.14362	0.16541	1.14362	0.14566	1.14606	0.12683	1.14606	0.112	1.14575	0.13419	1.14636	0.07013	1.14667	0.06174	1.14606	0.05392	1.14636	0.04602	1.14606	0.03835	1.14606	0.03078	1.14636	0.02337	1.14606	0.01611	1.14636	0.01063	1.14636	0.00853
	1.14636	0.48041	1.14606	0.41657	1.14636	0.36191	1.14606	0.31436	1.14606	0.27298	1.14606	0.23969	1.14606	0.21158	1.14606	0.18662	1.14606	0.1651	1.14606	0.14563	1.1485	0.12653	1.1485	0.11185	1.1485	0.13446	1.14881	0.0701	1.14881	0.06174	1.1482	0.05389	1.14881	0.0459	1.14881	0.03821	1.14881	0.03079	1.14881	0.02336	1.1485	0.01615	1.14881	0.01067	1.14881	0.00859
	1.1485	0.47061	1.1485	0.40869	1.1485	0.35593	1.1482	0.3096	1.14881	0.26975	1.1485	0.23749	1.14881	0.21042	1.14881	0.18567	1.14911	0.16434	1.1485	0.14508	1.15064	0.12628	1.15125	0.11173	1.15094	0.13431	1.15094	0.07001	1.15094	0.06155	1.15094	0.05386	1.15064	0.04585	1.15064	0.03825	1.15125	0.03078	1.15125	0.02335	1.15125	0.01616	1.15094	0.01072	1.15094	0.00862
	1.15094	0.46082	1.15064	0.40115	1.15094	0.3504	1.15064	0.30542	1.15125	0.26666	1.15033	0.23578	1.15033	0.20898	1.15094	0.18488	1.15125	0.16419	1.15094	0.14468	1.15338	0.12622	1.15338	0.11145	1.15338	0.13446	1.15338	0.0697	1.15338	0.06143	1.15338	0.05371	1.15338	0.04575	1.15369	0.03816	1.15369	0.0308	1.15338	0.02336	1.15338	0.01622	1.15338	0.01076	1.15308	0.00867
	1.15308	0.45114	1.15308	0.39359	1.15338	0.34436	1.15308	0.30173	1.15338	0.2641	1.15308	0.23367	1.15308	0.20773	1.15369	0.18408	1.15369	0.16342	1.15338	0.14432	1.15613	0.12616	1.15613	0.11142	1.15582	0.13483	1.15582	0.06982	1.15582	0.06143	1.15582	0.05368	1.15582	0.04582	1.15613	0.0383	1.15552	0.03091	1.15521	0.02346	1.15582	0.0163	1.15582	0.01083	1.15582	0.00871
	1.15582	0.44299	1.15552	0.38721	1.15552	0.33954	1.15613	0.29773	1.15552	0.26163	1.15582	0.23227	1.15582	0.20682	1.15613	0.18359	1.15613	0.16309	1.15674	0.14398	1.15796	0.12552	1.15766	0.11136	1.15796	0.13498	1.15857	0.06964	1.15827	0.06131	1.15827	0.05368	1.15857	0.04576	1.15857	0.03819	1.15827	0.03086	1.15796	0.02345	1.15827	0.01634	1.15796	0.01087	1.15796	0.00875
	1.15796	0.43488	1.15888	0.38071	1.15796	0.33447	1.15827	0.29422	1.15827	0.25931	1.15827	0.2301	1.15827	0.20563	1.15796	0.18298	1.15827	0.16272	1.15857	0.14356	1.16101	0.12546	1.16132	0.11124	1.16071	0.13535	1.16071	0.06949	1.16071	0.06134	1.16071	0.05374	1.1604	0.04576	1.16071	0.03826	1.1604	0.03093	1.16101	0.02352	1.1604	0.01639	1.16101	0.01094	1.16071	0.00881
	1.1604	0.42679	1.16101	0.37451	1.16071	0.33005	1.16071	0.29099	1.1604	0.25678	1.1604	0.22913	1.16071	0.20505	1.1604	0.1821	1.1604	0.16208	1.1604	0.14368	1.16315	0.12524	1.16345	0.11118	1.16284	0.13538	1.16345	0.06958	1.16345	0.06128	1.16315	0.05362	1.16284	0.04573	1.16315	0.03833	1.16315	0.03098	1.16284	0.02357	1.16315	0.01645	1.16284	0.011	1.16315	0.00886
	1.16284	0.41928	1.16315	0.36871	1.16284	0.32578	1.16284	0.2879	1.16315	0.25494	1.16284	0.22733	1.16284	0.20392	1.16284	0.1817	1.16345	0.16187	1.16284	0.14334	1.16529	0.12534	1.16529	0.11139	1.16529	0.13599	1.16529	0.06958	1.1659	0.06143	1.1662	0.05368	1.16529	0.04587	1.1659	0.03838	1.16529	0.03109	1.16559	0.02368	1.16559	0.01654	1.1659	0.01108	1.1659	0.00891
	1.16651	0.41229	1.16559	0.36368	1.1659	0.32166	1.16559	0.28549	1.16529	0.25324	1.16559	0.22629	1.1659	0.20343	1.16559	0.18088	1.16559	0.16174	1.16529	0.1434	1.16803	0.12518	1.16803	0.11099	1.16803	0.1362	1.16803	0.06946	1.16834	0.06131	1.16742	0.05374	1.16834	0.04583	1.16864	0.03849	1.16834	0.0311	1.16773	0.02373	1.16773	0.01659	1.16895	0.01113	1.16803	0.00898
	1.16803	0.40543	1.16864	0.35822	1.16834	0.31818	1.16803	0.28265	1.16773	0.25156	1.16803	0.22525	1.16773	0.20267	1.16773	0.1807	1.16773	0.16116	1.16803	0.1431	1.17017	0.12509	1.17017	0.11112	1.17078	0.13669	1.17078	0.06961	1.17078	0.06137	1.17017	0.05374	1.17047	0.04582	1.17078	0.03841	1.17078	0.03117	1.16986	0.02376	1.17017	0.01664	1.17078	0.01121	1.17078	0.00903
	1.17017	0.39938	1.17017	0.35349	1.17047	0.3143	1.17047	0.28009	1.17047	0.24966	1.17078	0.224	1.17017	0.20203	1.17108	0.18008	1.16986	0.16086	1.17017	0.14294	1.17291	0.12476	1.17261	0.11108	1.17261	0.13696	1.17322	0.06937	1.17322	0.06122	1.17261	0.05359	1.1723	0.04576	1.17291	0.03853	1.17261	0.03114	1.17291	0.02379	1.17291	0.01669	1.17322	0.01126	1.17291	0.00909
	1.17383	0.39276	1.17261	0.34912	1.17352	0.3111	1.17322	0.27771	1.17322	0.24768	1.17322	0.22308	1.17261	0.20096	1.17291	0.17938	1.17322	0.16055	1.17322	0.14243	1.17505	0.1247	1.17505	0.11121	1.17566	0.13733	1.17536	0.06949	1.17536	0.06143	1.17566	0.05374	1.17566	0.04594	1.17536	0.03855	1.17536	0.03126	1.17566	0.02393	1.17566	0.01682	1.17566	0.01135	1.17536	0.00914
	1.17536	0.3877	1.17475	0.34436	1.17597	0.30786	1.17566	0.27542	1.17536	0.24683	1.17536	0.22189	1.17536	0.20056	1.17566	0.1792	1.17475	0.16028	1.17536	0.14243	1.17749	0.12479	1.1778	0.11108	1.1778	0.13776	1.17719	0.06949	1.1778	0.06119	1.17749	0.0538	1.1781	0.04587	1.17749	0.03857	1.1781	0.03127	1.17749	0.02393	1.1778	0.01685	1.1781	0.01141	1.1778	0.00921
	1.1781	0.38223	1.1781	0.34064	1.1778	0.30499	1.1781	0.27322	1.1778	0.24493	1.17749	0.22095	1.1778	0.19977	1.1778	0.17902	1.1778	0.15973	1.17749	0.14237	1.18024	0.12466	1.18024	0.11118	1.17993	0.138	1.18024	0.0694	1.18024	0.06143	1.17993	0.0538	1.18054	0.04598	1.18024	0.03867	1.18024	0.03137	1.17993	0.02405	1.17993	0.01696	1.17993	0.01149	1.17993	0.00927
	1.17902	0.37701	1.17963	0.3367	1.17993	0.30216	1.18085	0.27164	1.18054	0.24371	1.18024	0.22022	1.18054	0.19937	1.17993	0.17868	1.18054	0.1597	1.18024	0.142	1.18238	0.12479	1.18268	0.11118	1.18268	0.13852	1.18299	0.06946	1.18268	0.06125	1.18268	0.05371	1.18329	0.04606	1.18268	0.0387	1.18238	0.03141	1.18238	0.0241	1.18268	0.01703	1.18238	0.01157	1.18238	0.00934
	1.18268	0.37231	1.18268	0.33301	1.18268	0.29919	1.18238	0.26968	1.18299	0.24246	1.18238	0.21973	1.18268	0.19873	1.18268	0.17807	1.18238	0.15958	1.18207	0.14182	1.18512	0.12482	1.18451	0.11157	1.18512	0.1391	1.18543	0.0697	1.18573	0.06158	1.18543	0.05392	1.18451	0.04621	1.18512	0.03896	1.18482	0.03159	1.18512	0.02425	1.18482	0.01717	1.18482	0.01166	1.18482	0.0094
	1.18543	0.36783	1.18482	0.33014	1.18451	0.29736	1.18573	0.26825	1.18482	0.24139	1.18482	0.21878	1.18512	0.19852	1.18512	0.17825	1.18573	0.15939	1.18543	0.14221	1.18695	0.12421	1.18787	0.11108	1.18756	0.13913	1.18756	0.06918	1.18787	0.06116	1.18726	0.05377	1.18756	0.04603	1.18756	0.03868	1.18787	0.0315	1.18726	0.02419	1.18665	0.01714	1.18787	0.01171	1.18756	0.00948
	1.18726	0.36337	1.18756	0.3262	1.18726	0.29437	1.18787	0.2659	1.18726	0.2399	1.18726	0.21747	1.18817	0.19757	1.18756	0.17719	1.18756	0.15891	1.18756	0.14142	1.19	0.12408	1.19	0.11105	1.19031	0.13968	1.1897	0.06946	1.19	0.06146	1.1897	0.05386	1.19031	0.04619	1.19	0.03895	1.19	0.03164	1.18939	0.02432	1.19	0.01729	1.1897	0.0118	1.1897	0.00955
	1.19	0.3588	1.19	0.32352	1.1897	0.29208	1.19	0.2644	1.19031	0.23874	1.1897	0.21683	1.19	0.19717	1.1897	0.17716	1.19	0.15872	1.19	0.1413	1.19214	0.1243	1.19275	0.1113	1.19245	0.14041	1.19275	0.06946	1.19275	0.06131	1.19184	0.0538	1.19275	0.04626	1.19214	0.03893	1.19245	0.03174	1.19275	0.02442	1.19245	0.01739	1.19214	0.01189	1.19214	0.00962
	1.19245	0.35516	1.19184	0.32074	1.19245	0.29031	1.19245	0.26315	1.19245	0.23789	1.19275	0.21628	1.19275	0.19678	1.19245	0.17639	1.19245	0.15833	1.19245	0.14139	1.19489	0.12457	1.19489	0.11154	1.19519	0.1409	1.19458	0.06952	1.19458	0.06158	1.19519	0.05405	1.19458	0.04644	1.19489	0.0392	1.19489	0.03195	1.19489	0.02458	1.19489	0.0175	1.19458	0.01199	1.19519	0.0097
	1.19458	0.35181	1.19489	0.31784	1.19489	0.28815	1.19458	0.26172	1.19458	0.23703	1.19458	0.21573	1.19489	0.19659	1.19428	0.17645	1.19519	0.1586	1.19519	0.14151	1.19702	0.1243	1.19733	0.11157	1.19702	0.14114	1.19733	0.06964	1.19733	0.06146	1.19672	0.05417	1.19702	0.04644	1.19672	0.03915	1.19702	0.03198	1.19763	0.02461	1.19733	0.01757	1.19702	0.01207	1.19763	0.00977
	1.19733	0.34821	1.19794	0.315	1.19733	0.28595	1.19733	0.26035	1.19733	0.2363	1.19733	0.21481	1.19733	0.19592	1.19733	0.17603	1.19672	0.15836	1.19702	0.1413	1.19977	0.12448	1.19977	0.11176	1.19916	0.14179	1.19977	0.0697	1.20008	0.06177	1.19977	0.05417	1.19946	0.0466	1.19946	0.03934	1.20008	0.03213	1.19946	0.02477	1.19977	0.01769	1.20008	0.01219	1.20008	0.00985
	1.19977	0.34531	1.20038	0.31299	1.19946	0.28458	1.20008	0.25906	1.19977	0.23517	1.20008	0.21472	1.19946	0.1958	1.19946	0.176	1.20008	0.1582	1.20038	0.14142	1.20221	0.12421	1.20252	0.11188	1.20282	0.14249	1.20191	0.0697	1.20252	0.06171	1.20191	0.05417	1.20191	0.04672	1.20252	0.03941	1.20191	0.03225	1.20221	0.02487	1.20191	0.01782	1.20191	0.01228	1.20221	0.00994
	1.20191	0.34219	1.20191	0.31082	1.20191	0.28259	1.20282	0.25803	1.20191	0.23425	1.20221	0.21378	1.20252	0.19531	1.20252	0.17572	1.20191	0.1582	1.20191	0.14121	1.20465	0.12479	1.20404	0.11231	1.20435	0.14325	1.20465	0.07004	1.20496	0.06204	1.20435	0.05453	1.20465	0.04695	1.20404	0.03959	1.20465	0.03245	1.20465	0.02504	1.20526	0.01797	1.20496	0.01241	1.20465	0.01003
	1.20496	0.33948	1.20435	0.30859	1.20465	0.28159	1.20465	0.25717	1.20496	0.23392	1.20496	0.21378	1.20526	0.19519	1.20465	0.17587	1.20465	0.15823	1.20435	0.14139	1.20709	0.1247	1.20679	0.11246	1.20709	0.14371	1.2074	0.06995	1.2077	0.06204	1.20709	0.0546	1.20709	0.04699	1.20709	0.03977	1.2077	0.03253	1.20679	0.02514	1.2074	0.01803	1.20709	0.01251	1.20679	0.01011
	1.2074	0.33655	1.20709	0.30661	1.2074	0.28	1.2074	0.25632	1.2077	0.23337	1.2077	0.21304	1.20709	0.19486	1.20709	0.17557	1.20709	0.1583	1.20648	0.14121	1.20923	0.1247	1.20893	0.11267	1.20923	0.14426	1.20954	0.07007	1.20893	0.06216	1.20923	0.0546	1.20954	0.04712	1.20923	0.03979	1.20984	0.03266	1.20923	0.02526	1.20954	0.01817	1.20954	0.01263	1.20954	0.01021
	1.20954	0.3338	1.20984	0.30484	1.20923	0.27805	1.20923	0.25501	1.20954	0.23239	1.20984	0.21265	1.20954	0.19473	1.20954	0.17532	1.20954	0.15805	1.20923	0.14148	1.20709	0.08386	1.20709	0.07474	1.20709	0.10904	1.20709	0.03913	1.20709	0.03316	1.20709	0.02809	1.2074	0.02324	1.20679	0.01889	1.20679	0.01512	1.20679	0.01192	1.20679	0.01039	1.2074	0.01026	1.20709	0.00958
	1.2074	0.27509	1.2074	0.24747	1.2074	0.22308	1.20709	0.20132	1.20679	0.18036	1.20709	0.1622	1.20679	0.1452	1.20709	0.12799	1.20679	0.11237	1.20679	0.09793	1.20496	0.05594	1.20435	0.04987	1.20435	0.08762	1.20435	0.0204	1.20465	0.01647	1.20435	0.01358	1.20465	0.01078	1.20465	0.00873	1.20435	0.00762	1.20435	0.00706	1.20496	0.00806	1.20465	0.00967	1.20404	0.00937
	1.20435	0.22745	1.20496	0.2019	1.20435	0.17941	1.20465	0.15903	1.20404	0.13977	1.20435	0.12329	1.20435	0.10849	1.20496	0.09287	1.20465	0.07974	1.20465	0.06717	1.20252	0.0352	1.20191	0.03222	1.20221	0.07303	1.20221	0.0082	1.20221	0.00588	1.20252	0.00447	1.20282	0.00337	1.20252	0.00314	1.20191	0.00369	1.20221	0.00467	1.20221	0.00701	1.20252	0.00936	1.20252	0.0092
	1.20221	0.1871	1.20221	0.16385	1.20252	0.14246	1.20191	0.12399	1.20221	0.10675	1.20221	0.09186	1.20191	0.07855	1.20191	0.06531	1.20221	0.05371	1.20221	0.04391	1.19977	0.01995	1.19977	0.0193	1.19916	0.06293	1.20008	-4.63867e-05	1.19977	-0.00121	1.19946	-0.00148	1.19916	-0.00118	1.20008	-0.000222168	1.19977	0.00146	1.19916	0.00337	1.19977	0.00643	1.20008	0.00913	1.19946	0.00906
	1.19977	0.15286	1.19977	0.13055	1.19916	0.1113	1.19977	0.0946	1.19977	0.07864	1.20008	0.06543	1.20008	0.05423	1.19977	0.04249	1.19946	0.03357	1.19977	0.02607	1.19672	0.00785	1.19702	0.00982	1.19733	0.05524	1.19763	-0.00619	1.19702	-0.00606	1.19733	-0.00548	1.19702	-0.00429	1.19794	-0.00239	1.19763	1.0376e-05	1.19733	0.00255	1.19702	0.00603	1.19702	0.00894	1.19763	0.00893
	1.19733	0.12247	1.19733	0.10184	1.19733	0.08423	1.19794	0.06903	1.19702	0.05484	1.19763	0.04343	1.19702	0.03353	1.19763	0.02429	1.19702	0.017	1.19702	0.01145	1.19489	-0.00162	1.19458	0.00257	1.1955	0.04962	1.19428	-0.01035	1.19489	-0.0097	1.19428	-0.00823	1.19458	-0.00642	1.19519	-0.00388	1.19489	-0.000950317	1.19489	0.00202	1.19428	0.00576	1.19458	0.00879	1.1955	0.00881
	1.19489	0.09546	1.19489	0.07684	1.19489	0.06067	1.19489	0.04697	1.19519	0.03428	1.19458	0.02447	1.1955	0.01667	1.19489	0.00885	1.19458	0.00348	1.19458	0.000114441	1.19214	-0.00947	1.19214	-0.00339	1.19245	0.04486	1.19245	-0.01386	1.19245	-0.0124	1.19275	-0.01048	1.19275	-0.00813	1.19245	-0.00512	1.19336	-0.00178	1.19214	0.00151	1.19214	0.00547	1.19275	0.00862	1.19214	0.00869
	1.19275	0.07141	1.19275	0.05399	1.19245	0.03952	1.19245	0.02727	1.19214	0.01633	1.19245	0.00832	1.19275	0.00161	1.19245	-0.00412	1.19306	-0.00769	1.19184	-0.0094	1.19	-0.01569	1.19	-0.00811	1.1897	0.04087	1.1897	-0.01657	1.1897	-0.01464	1.1897	-0.01223	1.19	-0.00932	1.19	-0.00589	1.19031	-0.00233	1.19	0.00121	1.19	0.00529	1.19	0.00848	1.19031	0.00859
	1.19	0.04984	1.19	0.03398	1.18939	0.02081	1.18939	0.01033	1.1897	0.0011	1.19031	-0.00582	1.19	-0.01058	1.1897	-0.01527	1.19092	-0.01729	1.19	-0.01741	1.18756	-0.02085	1.18726	-0.01202	1.18726	0.03748	1.18787	-0.01855	1.18726	-0.01622	1.18695	-0.01355	1.18756	-0.01034	1.18726	-0.0067	1.18787	-0.0028	1.18726	0.000869141	1.18756	0.00509	1.18787	0.00834	1.18756	0.00849
	1.18726	0.03004	1.18756	0.0161	1.18756	0.00434	1.18726	-0.00457	1.18695	-0.01283	1.18787	-0.01809	1.18756	-0.02169	1.18787	-0.0247	1.18726	-0.02535	1.18726	-0.02419	1.18482	-0.02498	1.18512	-0.01505	1.18482	0.03492	1.18512	-0.02013	1.18512	-0.01752	1.18512	-0.01435	1.18512	-0.011	1.18451	-0.00705	1.18512	-0.00307	1.18543	0.000700073	1.18421	0.00495	1.18512	0.00824	1.18543	0.0084
	1.18543	0.01303	1.18482	0.000268555	1.18512	-0.00963	1.18543	-0.01782	1.18543	-0.02448	1.18482	-0.02868	1.18573	-0.0309	1.18421	-0.03277	1.18604	-0.03207	1.18512	-0.02939	1.18268	-0.02912	1.18268	-0.01815	1.18268	0.03209	1.18268	-0.02196	1.18268	-0.01882	1.18238	-0.01554	1.18238	-0.01194	1.18329	-0.00782	1.18268	-0.00359	1.18238	0.000336914	1.18268	0.00471	1.18268	0.00808	1.18238	0.0083
	1.18299	-0.003	1.18299	-0.01464	1.18268	-0.02366	1.18268	-0.03032	1.18238	-0.03568	1.18238	-0.03869	1.18238	-0.0399	1.18238	-0.04035	1.18238	-0.03854	1.18238	-0.03463	1.18024	-0.03257	1.17963	-0.02066	1.17993	0.02963	1.18054	-0.02306	1.18024	-0.01998	1.17993	-0.01646	1.18054	-0.01255	1.18024	-0.00819	1.18024	-0.0039	1.17963	0.000118408	1.18054	0.00455	1.18024	0.00799	1.18054	0.00822
	1.18054	-0.01768	1.17993	-0.02786	1.18054	-0.03577	1.18024	-0.0411	1.18024	-0.04555	1.17963	-0.04715	1.18024	-0.04706	1.18054	-0.04663	1.18024	-0.04371	1.18024	-0.03906	1.17749	-0.03562	1.1781	-0.02279	1.1778	0.02732	1.17719	-0.0243	1.1781	-0.02073	1.17749	-0.01715	1.17749	-0.01314	1.17749	-0.00867	1.1781	-0.0042	1.1778	-0.000117493	1.1778	0.00439	1.1778	0.00786	1.1778	0.00814
	1.1781	-0.03125	1.1778	-0.04032	1.17841	-0.04669	1.1778	-0.05106	1.1778	-0.05402	1.1781	-0.05508	1.17749	-0.05396	1.1778	-0.0524	1.17841	-0.04846	1.17719	-0.04274	1.17566	-0.03792	1.17505	-0.02463	1.17475	0.02551	1.17566	-0.0252	1.17536	-0.0216	1.17566	-0.01762	1.17505	-0.01354	1.17505	-0.00895	1.17536	-0.0044	1.17597	-0.000731201	1.17566	0.00429	1.17536	0.00777	1.17475	0.00807
	1.17505	-0.04335	1.17536	-0.05121	1.17536	-0.05661	1.17505	-0.05975	1.17505	-0.06207	1.17505	-0.06174	1.17566	-0.05972	1.17536	-0.05716	1.17505	-0.05237	1.17536	-0.04585	1.17291	-0.04025	1.17261	-0.02652	1.17291	0.02366	1.17261	-0.02604	1.1723	-0.02223	1.17322	-0.0183	1.17261	-0.01406	1.17322	-0.00934	1.17261	-0.00471	1.17352	-0.00132	1.17261	0.0041	1.17291	0.00766	1.1723	0.00799
	1.17291	-0.05463	1.1723	-0.06131	1.17322	-0.06586	1.17291	-0.0683	1.17291	-0.06937	1.17261	-0.06833	1.17291	-0.06543	1.17291	-0.06207	1.17291	-0.05624	1.1723	-0.04901	1.17078	-0.04222	1.17047	-0.02803	1.17017	0.02202	1.17108	-0.02693	1.17078	-0.02296	1.17017	-0.01885	1.17017	-0.01439	1.17017	-0.00966	1.17078	-0.0049	1.17078	-0.00161	1.17047	0.00402	1.17078	0.00758	1.17108	0.00792
	1.17047	-0.06525	1.17078	-0.07083	1.17017	-0.07422	1.17047	-0.07581	1.17017	-0.0759	1.17017	-0.07376	1.17108	-0.07004	1.17047	-0.06583	1.17047	-0.05963	1.17017	-0.05157	1.16773	-0.04419	1.16803	-0.02943	1.16773	0.02022	1.16803	-0.02759	1.16803	-0.02338	1.16834	-0.01924	1.16742	-0.01476	1.16803	-0.00986	1.16803	-0.00512	1.16834	-0.00184	1.16834	0.0039	1.16773	0.00749	1.16803	0.00786
	1.16803	-0.07468	1.16864	-0.07953	1.16803	-0.08206	1.16834	-0.08243	1.16742	-0.08197	1.16712	-0.07916	1.16803	-0.07468	1.16803	-0.06976	1.16864	-0.0625	1.16834	-0.05386	1.16559	-0.04593	1.16559	-0.03078	1.16529	0.01866	1.16498	-0.02815	1.16559	-0.02403	1.1659	-0.01955	1.16559	-0.0151	1.1659	-0.01024	1.16559	-0.00533	1.16529	-0.00207	1.16529	0.00377	1.1659	0.00741	1.1659	0.00778
	1.16559	-0.08377	1.16559	-0.08746	1.16529	-0.08902	1.16498	-0.08899	1.16529	-0.08731	1.16498	-0.08371	1.16498	-0.07858	1.16559	-0.07294	1.16559	-0.0654	1.16559	-0.05618	1.16284	-0.04752	1.16345	-0.03207	1.16345	0.01719	1.16284	-0.02901	1.16345	-0.02449	1.16345	-0.02016	1.16284	-0.01549	1.16345	-0.01047	1.16254	-0.0056	1.16315	-0.00235	1.16284	0.00363	1.16345	0.00732	1.16254	0.00772
	1.16345	-0.09232	1.16315	-0.09515	1.16284	-0.09589	1.16254	-0.09479	1.16254	-0.09277	1.16284	-0.08841	1.16345	-0.08252	1.16254	-0.07632	1.16284	-0.06799	1.16315	-0.05832	1.16071	-0.04877	1.15979	-0.03316	1.1604	0.01593	1.1604	-0.02939	1.16071	-0.02498	1.16071	-0.02058	1.16071	-0.01573	1.16101	-0.01075	1.16101	-0.00576	1.16071	-0.00248	1.16071	0.00354	1.1604	0.00724	1.16101	0.00766
	1.1604	-0.09998	1.16071	-0.10208	1.1604	-0.10202	1.16071	-0.10007	1.16071	-0.09723	1.1604	-0.09244	1.16071	-0.08594	1.1604	-0.07889	1.16071	-0.07019	1.1604	-0.06003	1.15796	-0.05002	1.15796	-0.03427	1.15857	0.01455	1.15827	-0.0299	1.15766	-0.02541	1.15827	-0.02079	1.15766	-0.016	1.15857	-0.01094	1.15827	-0.00595	1.15857	-0.00271	1.15857	0.00342	1.15857	0.00716	1.15796	0.0076
	1.15827	-0.10715	1.15857	-0.1084	1.15766	-0.1077	1.15827	-0.10526	1.15735	-0.10156	1.15857	-0.09604	1.15796	-0.0889	1.15766	-0.0817	1.15857	-0.07251	1.15796	-0.06183	1.15582	-0.05127	1.15582	-0.03509	1.15521	0.01329	1.15582	-0.03043	1.15582	-0.02573	1.15552	-0.021	1.15552	-0.01617	1.15644	-0.01111	1.15582	-0.00609	1.15582	-0.00282	1.15582	0.00336	1.15613	0.00709	1.15582	0.00755
	1.15552	-0.11389	1.15582	-0.11426	1.15582	-0.11282	1.15582	-0.10962	1.15613	-0.10553	1.15582	-0.0994	1.15552	-0.0918	1.15582	-0.08386	1.15582	-0.07416	1.15552	-0.06335	1.15399	-0.05255	1.15277	-0.03618	1.15338	0.01205	1.15308	-0.03076	1.15338	-0.0262	1.15369	-0.02151	1.15338	-0.01651	1.15338	-0.01142	1.15308	-0.00634	1.15277	-0.00306	1.15308	0.00322	1.1543	0.007	1.15308	0.00749
	1.15338	-0.12051	1.15338	-0.12033	1.15369	-0.11795	1.15369	-0.1142	1.15308	-0.10931	1.15399	-0.10263	1.15247	-0.09451	1.15369	-0.08621	1.15277	-0.0762	1.15338	-0.06473	1.15064	-0.05359	1.15125	-0.03695	1.15094	0.01111	1.15125	-0.03118	1.15125	-0.02646	1.15094	-0.02179	1.15125	-0.01671	1.15094	-0.01153	1.15155	-0.00647	1.15064	-0.00322	1.15064	0.00315	1.15094	0.00695	1.15125	0.00743
	1.15094	-0.12616	1.15125	-0.1254	1.15094	-0.12244	1.15064	-0.1182	1.15064	-0.11292	1.15094	-0.10574	1.15094	-0.09708	1.15033	-0.08826	1.15125	-0.07788	1.15094	-0.06598	1.14881	-0.05441	1.14881	-0.03776	1.1485	0.00995	1.14881	-0.0317	1.14881	-0.02686	1.14881	-0.02198	1.14881	-0.01694	1.1485	-0.01182	1.1485	-0.00665	1.14881	-0.00338	1.1485	0.00305	1.1482	0.00688	1.1482	0.00739
	1.14881	-0.13184	1.1485	-0.13028	1.1485	-0.12686	1.1485	-0.12183	1.14881	-0.11609	1.14881	-0.10819	1.1485	-0.0993	1.1485	-0.09006	1.14881	-0.07928	1.1482	-0.06741	1.14606	-0.05539	1.14636	-0.03864	1.14606	0.00865	1.14667	-0.03201	1.14606	-0.02717	1.14636	-0.02231	1.14636	-0.01723	1.14636	-0.01196	1.14697	-0.00685	1.14606	-0.00359	1.14636	0.00296	1.14575	0.00681	1.14636	0.00733
	1.14667	-0.1376	1.14575	-0.13538	1.14636	-0.13113	1.14575	-0.12567	1.14606	-0.11926	1.14606	-0.11121	1.14606	-0.10165	1.14667	-0.09219	1.14606	-0.08112	1.14606	-0.06863	1.14362	-0.05658	1.14362	-0.03959	1.14362	0.00736	1.14362	-0.03268	1.14331	-0.02773	1.14392	-0.02283	1.14362	-0.01756	1.14331	-0.01237	1.14362	-0.00709	1.14392	-0.00388	1.14392	0.00282	1.14423	0.00674	1.14392	0.00728
	1.14423	-0.14264	1.14331	-0.13977	1.14392	-0.13507	1.14392	-0.12918	1.14362	-0.12247	1.14392	-0.11374	1.14392	-0.10388	1.14331	-0.09396	1.14362	-0.08255	1.14362	-0.06982	1.14118	-0.05759	1.14118	-0.04021	1.14118	0.00648	1.14118	-0.03304	1.14179	-0.02789	1.14118	-0.02304	1.14179	-0.01774	1.14148	-0.01242	1.14148	-0.00719	1.14179	-0.00397	1.14087	0.00277	1.14148	0.00668	1.14118	0.00723
	1.14179	-0.14749	1.14118	-0.14395	1.14118	-0.13898	1.14179	-0.1322	1.14087	-0.12503	1.14118	-0.11612	1.14118	-0.10602	1.14179	-0.09579	1.14118	-0.08395	1.14118	-0.07117	1.13873	-0.05847	1.13843	-0.04098	1.13873	0.00557	1.13935	-0.03326	1.13904	-0.02836	1.13935	-0.02324	1.13904	-0.01797	1.13843	-0.01268	1.13843	-0.00735	1.13904	-0.00416	1.13873	0.00268	1.13904	0.00662	1.13812	0.00718
	1.13873	-0.15222	1.13935	-0.14816	1.13904	-0.14255	1.13873	-0.13541	1.13935	-0.12796	1.13812	-0.11844	1.13873	-0.1077	1.13904	-0.0972	1.13812	-0.08539	1.13904	-0.0722	1.1369	-0.05908	1.1366	-0.04159	1.13599	0.00472	1.1369	-0.03368	1.1366	-0.0284	1.13599	-0.02338	1.13629	-0.01808	1.13629	-0.01274	1.1369	-0.00743	1.13629	-0.00307	1.13629	0.00263	1.13599	0.00656	1.1369	0.00714
	1.13629	-0.15628	1.1369	-0.15167	1.1366	-0.14554	1.1366	-0.13815	1.1366	-0.13004	1.1366	-0.12021	1.13599	-0.10953	1.1366	-0.09857	1.13599	-0.08627	1.1366	-0.07294	1.13385	-0.05988	1.13416	-0.04232	1.13355	0.00352	1.13355	-0.03399	1.13385	-0.02897	1.13446	-0.02384	1.13416	-0.0184	1.13416	-0.01301	1.13385	-0.00764	1.13416	-0.00288	1.13416	0.00251	1.13385	0.0065	1.13385	0.00709
	1.13416	-0.16037	1.13416	-0.15543	1.13446	-0.14899	1.13385	-0.14111	1.13385	-0.13269	1.13416	-0.12256	1.13416	-0.11124	1.13416	-0.1001	1.13385	-0.08768	1.13416	-0.07416	1.1308	-0.06049	1.13202	-0.04287	1.1308	0.00274	1.13172	-0.03417	1.13141	-0.02905	1.1308	-0.02401	1.13172	-0.01857	1.13141	-0.01316	1.13202	-0.00771	1.13202	-0.00287	1.13202	0.00245	1.13172	0.00644	1.13202	0.00704
	1.13202	-0.16431	1.13172	-0.15897	1.13202	-0.15204	1.13202	-0.14377	1.13111	-0.13483	1.13141	-0.12433	1.13202	-0.11292	1.13172	-0.10153	1.13172	-0.08862	1.13233	-0.0751	1.12897	-0.06134	1.12927	-0.0435	1.12866	0.00205	1.12927	-0.03474	1.12927	-0.02946	1.12897	-0.02413	1.12897	-0.0188	1.12927	-0.01327	1.12897	-0.00785	1.12927	-0.00294	1.12927	0.00238	1.12927	0.00638	1.12866	0.00701
	1.12927	-0.16812	1.12927	-0.16208	1.12958	-0.15463	1.12897	-0.14603	1.12866	-0.13681	1.12897	-0.12625	1.12897	-0.11426	1.12927	-0.10266	1.12836	-0.08972	1.12897	-0.07574	1.12683	-0.06204	1.12683	-0.04409	1.12683	0.00117	1.12653	-0.03492	1.12683	-0.02957	1.12683	-0.02442	1.12683	-0.01902	1.12683	-0.01355	1.12683	-0.00798	1.12653	-0.00299	1.12622	0.00229	1.12653	0.00634	1.12653	0.00696
	1.12714	-0.17142	1.12653	-0.16519	1.12653	-0.15741	1.12683	-0.14856	1.12714	-0.13898	1.12683	-0.12775	1.12683	-0.11594	1.12683	-0.10394	1.12653	-0.09091	1.12683	-0.07663	1.12409	-0.06287	1.12439	-0.04483	1.12439	8.97217e-05	1.12409	-0.03528	1.12439	-0.03011	1.12439	-0.02484	1.12439	-0.0193	1.12409	-0.01366	1.12439	-0.00815	1.12409	-0.00315	1.12439	0.00221	1.12409	0.00627	1.12439	0.00693
	1.12439	-0.17505	1.12378	-0.16849	1.12409	-0.16022	1.12378	-0.15073	1.12439	-0.14087	1.12409	-0.12979	1.12378	-0.11737	1.12439	-0.10538	1.12439	-0.09186	1.12409	-0.0777	1.12195	-0.06335	1.12195	-0.04523	1.12226	-0.000713196	1.12134	-0.03567	1.12165	-0.03013	1.12195	-0.02495	1.12165	-0.01946	1.12165	-0.01389	1.12134	-0.00823	1.12226	-0.00317	1.12226	0.00215	1.12195	0.00623	1.12226	0.00689
	1.12103	-0.17856	1.12165	-0.17111	1.12165	-0.16263	1.12103	-0.15286	1.12134	-0.14288	1.12134	-0.1311	1.12195	-0.11874	1.12134	-0.10635	1.12134	-0.09287	1.12195	-0.07831	1.1189	-0.06396	1.11951	-0.04584	1.1192	-0.0014	1.12012	-0.0358	1.11951	-0.03059	1.11951	-0.02505	1.1192	-0.01967	1.1192	-0.01395	1.1192	-0.00836	1.11951	-0.00327	1.1192	0.0021	1.11951	0.00617	1.11951	0.00684
	1.11981	-0.18127	1.1192	-0.17389	1.1192	-0.1651	1.1192	-0.155	1.11981	-0.14471	1.1189	-0.13281	1.11859	-0.11993	1.1192	-0.10754	1.11951	-0.09375	1.11951	-0.07904	1.11676	-0.06448	1.11646	-0.0462	1.11646	-0.00189	1.11676	-0.03605	1.11707	-0.03055	1.11707	-0.02528	1.11707	-0.01978	1.11676	-0.01412	1.11707	-0.00843	1.11676	-0.00336	1.11707	0.00204	1.11737	0.00613	1.11737	0.00681
	1.11676	-0.18424	1.11737	-0.17636	1.11676	-0.16702	1.11676	-0.15668	1.11676	-0.14612	1.11707	-0.13413	1.11737	-0.12116	1.11615	-0.10831	1.11707	-0.09439	1.11676	-0.07983	1.11402	-0.06528	1.11463	-0.04683	1.11432	-0.00285	1.11432	-0.03655	1.11493	-0.03101	1.11432	-0.02568	1.11432	-0.02006	1.11432	-0.01429	1.11371	-0.00863	1.11463	-0.00347	1.11432	0.00195	1.11463	0.00608	1.11432	0.00677
	1.11493	-0.18747	1.11432	-0.17889	1.11402	-0.16946	1.11432	-0.15888	1.11463	-0.14801	1.11371	-0.13547	1.11371	-0.12244	1.11432	-0.10965	1.11402	-0.09555	1.11463	-0.08066	1.11188	-0.06586	1.11127	-0.04721	1.11218	-0.00366	1.11188	-0.03658	1.11157	-0.03107	1.11188	-0.02577	1.11188	-0.02018	1.11188	-0.0144	1.11157	-0.0087	1.11218	-0.00354	1.11249	0.00189	1.11188	0.00603	1.11218	0.00672
	1.11188	-0.19013	1.11249	-0.18124	1.11218	-0.1716	1.11218	-0.16068	1.11218	-0.1492	1.11188	-0.13699	1.11188	-0.1236	1.11218	-0.11032	1.11218	-0.09616	1.11157	-0.08105	1.10944	-0.06631	1.11005	-0.04773	1.10974	-0.00433	1.10974	-0.03699	1.10974	-0.03144	1.11005	-0.02589	1.10944	-0.02037	1.10974	-0.0146	1.10974	-0.00882	1.10944	-0.00365	1.10974	0.00182	1.10974	0.00598	1.10944	0.00669
	1.10944	-0.19263	1.10974	-0.18359	1.10883	-0.17346	1.10944	-0.16232	1.10944	-0.15103	1.10974	-0.13812	1.10944	-0.12457	1.10944	-0.11145	1.10883	-0.09702	1.10974	-0.08194	1.10669	-0.0665	1.1073	-0.04782	1.107	-0.00463	1.107	-0.03701	1.107	-0.03136	1.107	-0.02594	1.10791	-0.02038	1.1073	-0.01448	1.1073	-0.00883	1.107	-0.00359	1.107	0.00181	1.107	0.00595	1.1073	0.00666
	1.10669	-0.19489	1.1073	-0.18536	1.10761	-0.17496	1.1073	-0.16376	1.1073	-0.15195	1.107	-0.13931	1.10669	-0.12549	1.1073	-0.11188	1.107	-0.09747	1.1073	-0.08228	1.10486	-0.06735	1.10456	-0.04858	1.10486	-0.00559	1.10486	-0.03742	1.10456	-0.03192	1.10456	-0.02645	1.10456	-0.02076	1.10486	-0.01494	1.10486	-0.00913	1.10456	-0.00385	1.10456	0.00168	1.10425	0.00588	1.10486	0.00662
	1.10486	-0.19763	1.10425	-0.18781	1.10456	-0.17737	1.10425	-0.16565	1.10486	-0.15366	1.10456	-0.1405	1.10486	-0.12659	1.10486	-0.11325	1.10517	-0.09836	1.10456	-0.08313	1.10242	-0.06802	1.10181	-0.04916	1.10211	-0.00649	1.10242	-0.0378	1.10272	-0.03215	1.10242	-0.02658	1.10242	-0.02095	1.10242	-0.01495	1.10211	-0.00924	1.10181	-0.00393	1.10211	0.00162	1.10242	0.00585	1.10242	0.00658
	1.10211	-0.19986	1.10211	-0.19009	1.10242	-0.17914	1.10242	-0.16708	1.10211	-0.15512	1.10181	-0.142	1.10211	-0.12805	1.10242	-0.11401	1.10181	-0.09937	1.10242	-0.08377	1.09967	-0.06866	1.09967	-0.04965	1.09967	-0.0072	1.09967	-0.03809	1.09998	-0.03238	1.10028	-0.02676	1.09967	-0.02116	1.09967	-0.01522	1.09967	-0.00938	1.09998	-0.004	1.09967	0.00156	1.09998	0.0058	1.09998	0.00654
	1.09967	-0.20245	1.09998	-0.19232	1.10028	-0.18103	1.09967	-0.16901	1.09998	-0.15643	1.09998	-0.1431	1.09967	-0.12885	1.09998	-0.11505	1.09937	-0.09998	1.10028	-0.08463	1.09723	-0.06906	1.09754	-0.05005	1.09754	-0.00771	1.09723	-0.03817	1.09693	-0.03257	1.09693	-0.027	1.09754	-0.02125	1.09784	-0.01523	1.09754	-0.00945	1.09784	-0.00407	1.09723	0.00152	1.09723	0.00576	1.09723	0.00651
	1.09754	-0.20462	1.09723	-0.19391	1.09784	-0.18271	1.09723	-0.17023	1.09723	-0.15787	1.09815	-0.14429	1.09723	-0.12991	1.09693	-0.11572	1.09723	-0.10077	1.09693	-0.08496	1.09479	-0.06955	1.09479	-0.05063	1.09418	-0.00838	1.09509	-0.03869	1.09479	-0.03287	1.09448	-0.02732	1.09418	-0.02148	1.0954	-0.01551	1.09479	-0.00963	1.09479	-0.0042	1.09479	0.00143	1.09479	0.00571	1.09479	0.00648
	1.0954	-0.20685	1.09509	-0.19635	1.09479	-0.1843	1.09479	-0.17209	1.09479	-0.15915	1.09479	-0.14554	1.09479	-0.13095	1.09479	-0.11664	1.09418	-0.10172	1.09509	-0.08569	1.09265	-0.06998	1.09235	-0.05099	1.09235	-0.00906	1.09326	-0.03883	1.09265	-0.03309	1.09235	-0.02736	1.09204	-0.02159	1.09265	-0.01559	1.09235	-0.00968	1.09204	-0.00423	1.09265	0.00138	1.09265	0.00568	1.09265	0.00644
	1.09204	-0.20871	1.09235	-0.19809	1.09265	-0.18622	1.09235	-0.1734	1.09235	-0.16037	1.09204	-0.14639	1.09265	-0.13193	1.09174	-0.11755	1.09265	-0.10214	1.09265	-0.08636	1.0896	-0.07065	1.09021	-0.05151	1.09021	-0.00983	1.08991	-0.03903	1.0896	-0.03326	1.08991	-0.02753	1.08991	-0.02173	1.08991	-0.0157	1.09021	-0.00979	1.08991	-0.00434	1.09021	0.00133	1.0893	0.00563	1.09021	0.0064
	1.09021	-0.21121	1.09052	-0.19968	1.08991	-0.18771	1.09052	-0.17474	1.0896	-0.16177	1.09021	-0.14755	1.08991	-0.13266	1.09021	-0.11813	1.09021	-0.103	1.09021	-0.08698	1.08747	-0.07123	1.08747	-0.05194	1.08777	-0.01045	1.08716	-0.03945	1.08777	-0.03362	1.08747	-0.02787	1.08747	-0.02192	1.08716	-0.01592	1.08808	-0.00993	1.08747	-0.00443	1.08777	0.00125	1.08777	0.00559	1.08716	0.00637
	1.08747	-0.21298	1.08685	-0.20178	1.08777	-0.18924	1.08777	-0.17636	1.08777	-0.16284	1.08747	-0.14856	1.08747	-0.13379	1.08777	-0.11926	1.08777	-0.10361	1.08747	-0.0874	1.08563	-0.07187	1.08472	-0.05255	1.08502	-0.01103	1.08502	-0.03966	1.08502	-0.03378	1.08472	-0.02816	1.08472	-0.02214	1.08533	-0.01602	1.08533	-0.01008	1.08502	-0.00455	1.08563	0.00119	1.08472	0.00554	1.08533	0.00634
	1.08502	-0.21515	1.08502	-0.20358	1.08563	-0.19119	1.08472	-0.17755	1.08441	-0.1644	1.08533	-0.14993	1.08533	-0.13467	1.08472	-0.12003	1.08502	-0.10449	1.08502	-0.08841	1.08289	-0.07214	1.08289	-0.05289	1.08197	-0.01161	1.08258	-0.03994	1.08258	-0.0341	1.08289	-0.02819	1.08258	-0.02224	1.08319	-0.01625	1.08228	-0.01012	1.08258	-0.00462	1.08289	0.00114	1.08258	0.0055	1.08258	0.00631
	1.08289	-0.21729	1.08258	-0.20502	1.08319	-0.19263	1.08289	-0.17883	1.08228	-0.16531	1.08258	-0.15067	1.08228	-0.1358	1.08197	-0.12094	1.08258	-0.10526	1.08258	-0.08896	1.08045	-0.07263	1.08014	-0.05341	1.08014	-0.01234	1.08075	-0.04031	1.08106	-0.03419	1.08075	-0.0284	1.07984	-0.02239	1.08014	-0.01628	1.08075	-0.01023	1.08014	-0.00468	1.08075	0.00108	1.07984	0.00547	1.08014	0.00627
	1.08014	-0.21899	1.08045	-0.20694	1.08045	-0.19397	1.08014	-0.18033	1.08014	-0.16644	1.08045	-0.15186	1.08075	-0.13651	1.08014	-0.12152	1.07984	-0.10571	1.07984	-0.08933	1.0777	-0.07306	1.078	-0.05371	1.07739	-0.01291	1.0777	-0.04026	1.07739	-0.03445	1.078	-0.02862	1.07862	-0.02249	1.0777	-0.01643	1.07831	-0.01028	1.078	-0.00473	1.078	0.00105	1.078	0.00544	1.078	0.00624
	1.0777	-0.22064	1.078	-0.20837	1.07739	-0.19528	1.078	-0.18121	1.07739	-0.16754	1.07831	-0.15262	1.078	-0.1373	1.078	-0.12231	1.07739	-0.10635	1.0777	-0.08981	1.07526	-0.07385	1.07556	-0.05423	1.07587	-0.01353	1.07465	-0.04072	1.07587	-0.03458	1.07556	-0.02884	1.07526	-0.02271	1.07587	-0.01658	1.07556	-0.01045	1.07587	-0.00487	1.07556	0.000960999	1.07526	0.00538	1.07556	0.00621
	1.07495	-0.22275	1.07556	-0.20984	1.07526	-0.19675	1.07556	-0.1828	1.07556	-0.16867	1.07495	-0.15372	1.07556	-0.13803	1.07556	-0.12289	1.07526	-0.107	1.07495	-0.09061	1.07251	-0.07425	1.07282	-0.05463	1.07221	-0.01395	1.07282	-0.04096	1.07343	-0.03493	1.07282	-0.02886	1.07282	-0.02282	1.07343	-0.0167	1.07282	-0.01051	1.07251	-0.0049	1.07312	0.000928955	1.07312	0.00535	1.07312	0.00618
	1.07312	-0.22421	1.07312	-0.21133	1.07282	-0.19803	1.07282	-0.18402	1.07312	-0.16974	1.07312	-0.15472	1.07282	-0.13907	1.07282	-0.12381	1.07282	-0.10754	1.07251	-0.09085	1.07038	-0.07465	1.07068	-0.05508	1.07038	-0.01464	1.07068	-0.04104	1.07068	-0.03499	1.07068	-0.02911	1.07068	-0.02298	1.07099	-0.01682	1.07038	-0.01062	1.07068	-0.005	1.07068	0.000861511	1.07068	0.00531	1.07038	0.00615
	1.07068	-0.22577	1.07007	-0.21295	1.07038	-0.19946	1.07129	-0.18506	1.07099	-0.17053	1.07007	-0.15546	1.07038	-0.13971	1.07068	-0.12439	1.07038	-0.10834	1.07068	-0.09143	1.06793	-0.07471	1.06824	-0.05527	1.06885	-0.01509	1.06824	-0.04119	1.06824	-0.03519	1.06824	-0.02922	1.06824	-0.02297	1.06824	-0.01678	1.06824	-0.01062	1.06824	-0.00499	1.06854	0.000860291	1.06763	0.00529	1.06824	0.00611
	1.06854	-0.22705	1.06793	-0.21378	1.06854	-0.2002	1.06824	-0.18604	1.06824	-0.17142	1.06824	-0.15616	1.06824	-0.14023	1.06854	-0.12473	1.06793	-0.1084	1.06824	-0.09183	1.06641	-0.07547	1.0658	-0.05606	1.0661	-0.01598	1.0661	-0.04171	1.0658	-0.03549	1.06549	-0.0296	1.0658	-0.02335	1.0661	-0.01722	1.06549	-0.01091	1.06519	-0.00518	1.06641	0.000722351	1.0661	0.00523	1.0661	0.00608
	1.06519	-0.22919	1.0661	-0.21582	1.0658	-0.2019	1.0658	-0.18732	1.0661	-0.17279	1.0661	-0.15723	1.06549	-0.14121	1.0658	-0.12589	1.06671	-0.10956	1.06549	-0.09271	1.06366	-0.07623	1.06336	-0.05661	1.06305	-0.01646	1.06305	-0.04189	1.06305	-0.03589	1.06305	-0.02972	1.06305	-0.02352	1.06366	-0.01725	1.06366	-0.01102	1.06305	-0.0053	1.06366	0.000162354	1.06305	0.0052	1.06305	0.00605
	1.06305	-0.23077	1.06397	-0.21738	1.06336	-0.20343	1.06305	-0.18842	1.06305	-0.17365	1.06305	-0.15839	1.06305	-0.14233	1.06336	-0.1264	1.06305	-0.11026	1.06275	-0.09317	1.06122	-0.07684	1.06061	-0.0571	1.06092	-0.01711	1.0603	-0.04238	1.06122	-0.036	1.06061	-0.03007	1.0603	-0.02376	1.06122	-0.01753	1.0603	-0.01118	1.06122	-0.00538	1.06092	-0.000110474	1.06122	0.00515	1.06122	0.00602
	1.06092	-0.23245	1.06092	-0.21875	1.06061	-0.20444	1.06092	-0.18979	1.06092	-0.17502	1.06061	-0.15921	1.06092	-0.14319	1.06092	-0.1275	1.06061	-0.11075	1.06092	-0.09399	1.05847	-0.07721	1.05817	-0.05746	1.05847	-0.01774	1.05878	-0.04247	1.05817	-0.03634	1.05847	-0.03028	1.05908	-0.02386	1.05878	-0.01753	1.05878	-0.01125	1.05908	-0.00542	1.05817	-0.000198059	1.05847	0.00512	1.05817	0.00599
	1.05847	-0.23413	1.05847	-0.22022	1.05847	-0.2056	1.05847	-0.19061	1.05847	-0.17563	1.05847	-0.16013	1.05847	-0.14389	1.05878	-0.12784	1.05847	-0.11151	1.05878	-0.09445	1.05603	-0.0777	1.05634	-0.05811	1.05603	-0.0185	1.05542	-0.04276	1.05603	-0.03655	1.05603	-0.03051	1.05542	-0.02417	1.05634	-0.01783	1.05603	-0.01146	1.05634	-0.00559	1.05573	-0.00033783	1.05603	0.00508	1.05603	0.00595
	1.05634	-0.23569	1.05603	-0.22183	1.05542	-0.20728	1.05573	-0.19214	1.05573	-0.17697	1.05573	-0.16101	1.05603	-0.14471	1.05573	-0.12903	1.05603	-0.11215	1.05603	-0.09506	1.05359	-0.07809	1.05329	-0.05859	1.05329	-0.01899	1.05359	-0.04318	1.05359	-0.03681	1.05359	-0.03059	1.05359	-0.02431	1.05268	-0.01789	1.05359	-0.01153	1.0539	-0.00562	1.05329	-0.000388184	1.05329	0.00504	1.05329	0.00592
	1.05329	-0.23718	1.05329	-0.22296	1.05359	-0.20834	1.05359	-0.19327	1.0542	-0.17801	1.0539	-0.16199	1.05329	-0.14551	1.05329	-0.12949	1.0539	-0.11285	1.05359	-0.09561	1.05115	-0.07877	1.05115	-0.05899	1.05145	-0.01952	1.05115	-0.04331	1.05145	-0.037	1.05115	-0.03089	1.05115	-0.02452	1.05115	-0.01806	1.05115	-0.01166	1.05115	-0.00571	1.05145	-0.000477295	1.05054	0.005	1.05054	0.0059
	1.05115	-0.23868	1.05145	-0.2243	1.05023	-0.20953	1.05145	-0.19428	1.05084	-0.17889	1.05084	-0.16287	1.05145	-0.14636	1.05115	-0.13037	1.05084	-0.11359	1.05115	-0.09634	1.04871	-0.07941	1.04871	-0.05963	1.04871	-0.02025	1.04871	-0.04366	1.0484	-0.03733	1.04871	-0.03121	1.0484	-0.02476	1.04871	-0.01827	1.0484	-0.01181	1.04932	-0.00584	1.04871	-0.000565186	1.04901	0.00495	1.04871	0.00586
	1.0484	-0.24039	1.04871	-0.22607	1.04901	-0.21088	1.0484	-0.19562	1.0484	-0.18008	1.0484	-0.16379	1.0484	-0.14713	1.04901	-0.13098	1.04871	-0.11408	1.0484	-0.0968	1.04566	-0.08005	1.04596	-0.06021	1.04566	-0.02114	1.04566	-0.0442	1.04627	-0.03767	1.04627	-0.03139	1.04596	-0.02502	1.04657	-0.01841	1.04627	-0.01197	1.04627	-0.00594	1.04657	-0.000689697	1.04596	0.00491	1.04627	0.00583
	1.04627	-0.24188	1.04596	-0.22733	1.04596	-0.21219	1.04596	-0.19659	1.04596	-0.18103	1.04627	-0.16501	1.04627	-0.14835	1.04627	-0.13205	1.04657	-0.11502	1.04596	-0.09747	1.04352	-0.08044	1.04383	-0.06064	1.04383	-0.0217	1.04413	-0.04422	1.04383	-0.03788	1.04352	-0.03154	1.04413	-0.0252	1.04413	-0.01864	1.04383	-0.01205	1.04383	-0.00602	1.04413	-0.000742493	1.04413	0.00488	1.04383	0.0058
	1.04413	-0.24338	1.04383	-0.22858	1.04321	-0.21344	1.04413	-0.19763	1.04444	-0.18225	1.04413	-0.16574	1.04413	-0.1489	1.04383	-0.13257	1.04444	-0.11551	1.04383	-0.09814	1.04169	-0.08096	1.04108	-0.06113	1.04108	-0.02219	1.04169	-0.04463	1.04138	-0.03816	1.04108	-0.03189	1.04108	-0.02539	1.04108	-0.0187	1.04108	-0.01219	1.04138	-0.00613	1.04138	-0.000840454	1.04138	0.00483	1.04199	0.00578
	1.0423	-0.24484	1.04138	-0.23013	1.04138	-0.21475	1.04138	-0.19885	1.04169	-0.18317	1.04138	-0.16684	1.04138	-0.14987	1.04138	-0.13339	1.04138	-0.11621	1.04138	-0.09875	1.03894	-0.08136	1.03894	-0.06162	1.03864	-0.02273	1.03864	-0.04492	1.03894	-0.03826	1.03894	-0.03208	1.03925	-0.02554	1.03864	-0.01891	1.03864	-0.01227	1.03894	-0.00617	1.03925	-0.000904541	1.03864	0.00481	1.03925	0.00573
	1.03864	-0.246	1.03925	-0.23099	1.03894	-0.21552	1.03894	-0.19968	1.03894	-0.18384	1.03955	-0.1673	1.03833	-0.15045	1.03864	-0.13413	1.03925	-0.11694	1.03864	-0.09906	1.0365	-0.08221	1.0362	-0.06223	1.0362	-0.02359	1.0362	-0.04507	1.0365	-0.03874	1.0365	-0.03225	1.0365	-0.02583	1.03711	-0.01905	1.03681	-0.01245	1.03711	-0.00633	1.0365	-0.00104	1.0362	0.00475	1.0365	0.00572
	1.0362	-0.24762	1.0362	-0.23236	1.0362	-0.21713	1.0362	-0.20114	1.0362	-0.185	1.0365	-0.16852	1.0365	-0.15161	1.0365	-0.1348	1.0362	-0.11749	1.03589	-0.09998	1.03467	-0.08282	1.03406	-0.06268	1.03436	-0.02427	1.03345	-0.04554	1.03345	-0.03885	1.03406	-0.03248	1.03436	-0.02601	1.03406	-0.01925	1.03345	-0.01252	1.03436	-0.00643	1.03436	-0.0011	1.03436	0.00471	1.03375	0.00569
	1.03406	-0.24912	1.03467	-0.23398	1.03406	-0.21829	1.03375	-0.20218	1.03375	-0.18576	1.03375	-0.1691	1.03375	-0.15213	1.03406	-0.13571	1.03406	-0.11835	1.03375	-0.10062	1.03131	-0.08328	1.03131	-0.06326	1.03162	-0.02488	1.03162	-0.04581	1.03192	-0.03926	1.03192	-0.03286	1.03162	-0.02625	1.03192	-0.01942	1.03131	-0.01267	1.03131	-0.00653	1.03131	-0.00121	1.03131	0.00466	1.03162	0.00566
	1.03223	-0.25034	1.03192	-0.23505	1.03192	-0.21924	1.03192	-0.20309	1.03131	-0.1871	1.03131	-0.17011	1.03162	-0.15317	1.03162	-0.13617	1.03131	-0.11893	1.03192	-0.10101	1.02948	-0.08344	1.02948	-0.06354	1.02887	-0.02516	1.02857	-0.04575	1.02857	-0.0392	1.02918	-0.03289	1.02948	-0.02626	1.02918	-0.01943	1.02887	-0.0127	1.02918	-0.00655	1.02918	-0.00121	1.02918	0.00465	1.02948	0.00563
	1.02887	-0.25134	1.02918	-0.23596	1.02887	-0.22022	1.02887	-0.20398	1.02887	-0.18759	1.02918	-0.17081	1.02887	-0.15353	1.02948	-0.13696	1.02887	-0.1192	1.02918	-0.10144	1.02643	-0.08432	1.02674	-0.06442	1.02643	-0.02621	1.02704	-0.04654	1.02674	-0.03993	1.02674	-0.03323	1.02643	-0.02672	1.02674	-0.0199	1.02613	-0.01302	1.02735	-0.00679	1.02643	-0.00144	1.02674	0.00456	1.02704	0.00559
	1.02643	-0.25333	1.02674	-0.23789	1.02643	-0.22177	1.02643	-0.20514	1.02674	-0.18878	1.02643	-0.17181	1.02674	-0.15485	1.02613	-0.13776	1.02674	-0.12051	1.02674	-0.1026	1.0249	-0.08514	1.02399	-0.065	1.02368	-0.02715	1.02399	-0.04688	1.0246	-0.04004	1.02429	-0.03361	1.02399	-0.02695	1.02399	-0.02	1.02429	-0.01318	1.0246	-0.0069	1.0246	-0.00153	1.02399	0.00452	1.02399	0.00556
	1.02429	-0.25461	1.02399	-0.23895	1.02429	-0.22296	1.0246	-0.2063	1.0246	-0.19009	1.02429	-0.173	1.02399	-0.15564	1.02399	-0.13879	1.02429	-0.12109	1.02399	-0.10309	1.02185	-0.08588	1.02155	-0.0657	1.02216	-0.02798	1.02185	-0.04721	1.02155	-0.04065	1.02185	-0.03401	1.02185	-0.02723	1.02216	-0.02036	1.02185	-0.01338	1.02185	-0.00706	1.02155	-0.00167	1.02124	0.00447	1.02124	0.00554
	1.02246	-0.25613	1.02155	-0.24039	1.02185	-0.22443	1.02124	-0.2077	1.02185	-0.19104	1.02185	-0.17392	1.02155	-0.15674	1.02155	-0.13965	1.02185	-0.1221	1.02185	-0.10388	1.01941	-0.08652	1.01941	-0.06628	1.0188	-0.02854	1.01972	-0.0477	1.01911	-0.04075	1.01911	-0.03425	1.01911	-0.02742	1.01941	-0.02041	1.01941	-0.01353	1.01941	-0.00714	1.01941	-0.00176	1.01911	0.00444	1.01911	0.0055
	1.0188	-0.25778	1.01941	-0.24173	1.01911	-0.22549	1.01911	-0.20853	1.01941	-0.19226	1.01972	-0.17514	1.01911	-0.15744	1.01911	-0.14053	1.01972	-0.12277	1.01941	-0.10465	1.01666	-0.08722	1.01666	-0.06705	1.01697	-0.02941	1.01697	-0.04807	1.01697	-0.0414	1.01727	-0.03452	1.01697	-0.02779	1.01666	-0.02082	1.01727	-0.01379	1.01697	-0.00732	1.01697	-0.00193	1.01697	0.00436	1.01666	0.00547
	1.01727	-0.25922	1.01666	-0.24307	1.01636	-0.22675	1.01636	-0.21008	1.01697	-0.19324	1.01697	-0.176	1.01697	-0.15866	1.01727	-0.14133	1.01697	-0.12354	1.01666	-0.10544	1.01422	-0.08786	1.01453	-0.06766	1.01392	-0.03032	1.01483	-0.0484	1.01392	-0.04155	1.01453	-0.03492	1.01422	-0.028	1.01453	-0.02096	1.01422	-0.01396	1.01453	-0.00747	1.01422	-0.00202	1.01453	0.00433	1.01453	0.00545
	1.01453	-0.26041	1.01483	-0.24439	1.01422	-0.22818	1.01453	-0.21121	1.01453	-0.19443	1.01422	-0.17725	1.01392	-0.15949	1.01453	-0.14243	1.01422	-0.1246	1.01453	-0.10617	1.01239	-0.08868	1.01148	-0.06836	1.01209	-0.03129	1.01209	-0.04901	1.01209	-0.04211	1.01239	-0.03538	1.01239	-0.02827	1.01209	-0.02128	1.01178	-0.01419	1.01209	-0.00761	1.01209	-0.00218	1.01209	0.00428	1.01239	0.00543
	1.01239	-0.26205	1.0127	-0.24597	1.01209	-0.22925	1.01178	-0.21231	1.01178	-0.19568	1.01209	-0.17813	1.01209	-0.16068	1.01239	-0.14334	1.01148	-0.12534	1.01239	-0.10724	1.00965	-0.08972	1.00965	-0.06918	1.00995	-0.0322	1.00965	-0.04938	1.00995	-0.04239	1.00904	-0.0357	1.00934	-0.02863	1.00995	-0.02156	1.00965	-0.01446	1.00995	-0.0078	1.00934	-0.00234	1.00934	0.00422	1.00965	0.00538
	1.00904	-0.26389	1.00965	-0.2475	1.00934	-0.23071	1.00934	-0.2139	1.01026	-0.19681	1.00995	-0.17944	1.00965	-0.16168	1.00965	-0.14432	1.00934	-0.12659	1.00934	-0.10812	1.0069	-0.09076	1.0072	-0.07007	1.0072	-0.03309	1.00751	-0.05002	1.0069	-0.04309	1.0072	-0.03604	1.0069	-0.02903	1.0072	-0.02185	1.00751	-0.01473	1.0069	-0.00801	1.0069	-0.00252	1.0069	0.00414	1.0072	0.00534
	1.00781	-0.26538	1.0072	-0.24893	1.0072	-0.23248	1.0072	-0.21509	1.00751	-0.1984	1.00751	-0.18076	1.00659	-0.16309	1.00751	-0.14563	1.0069	-0.12766	1.0072	-0.10898	1.00446	-0.09137	1.00446	-0.07077	1.00507	-0.03405	1.00476	-0.05057	1.00446	-0.04338	1.00476	-0.03653	1.00476	-0.02932	1.00476	-0.0222	1.00476	-0.01492	1.00507	-0.00815	1.00476	-0.00265	1.00476	0.0041	1.00507	0.0053
	1.00446	-0.26679	1.00446	-0.25052	1.00476	-0.23355	1.00415	-0.21631	1.00415	-0.19925	1.00476	-0.18164	1.00476	-0.16394	1.00446	-0.14642	1.00476	-0.12833	1.00537	-0.11005	1.00171	-0.09219	1.00232	-0.07169	1.00293	-0.03525	1.00232	-0.0509	1.00232	-0.04394	1.00232	-0.03701	1.00202	-0.02969	1.00171	-0.0224	1.00232	-0.0152	1.00171	-0.00836	1.00202	-0.00284	1.00263	0.00404	1.00263	0.00528
	1.00232	-0.2688	1.00232	-0.25192	1.00202	-0.23496	1.00293	-0.2178	1.00263	-0.20059	1.00232	-0.18311	1.00232	-0.16531	1.00232	-0.14774	1.00232	-0.12958	1.00263	-0.11112	0.99927	-0.09302	0.99957	-0.07245	0.99957	-0.03622	0.99957	-0.05151	0.99988	-0.04428	1.00019	-0.03724	1.00019	-0.03	0.99988	-0.02282	0.99957	-0.01541	1.00049	-0.00854	0.99957	-0.00299	1.00049	0.00397	1.00049	0.00524
	0.99988	-0.26993	0.99957	-0.25314	0.99957	-0.23642	1.00049	-0.2189	0.99957	-0.20203	0.99957	-0.18408	0.99988	-0.16608	0.99988	-0.14856	0.99957	-0.13031	0.99988	-0.11182	0.99713	-0.0943	0.99713	-0.07349	0.99713	-0.03724	0.99774	-0.05219	0.99744	-0.04489	0.99713	-0.0378	0.99805	-0.03047	0.99805	-0.02311	0.99683	-0.01574	0.99744	-0.00879	0.99744	-0.00324	0.99713	0.00388	0.99744	0.00522
	0.99713	-0.27179	0.99744	-0.2551	0.99713	-0.23789	0.99744	-0.22061	0.99713	-0.20325	0.99713	-0.18582	0.99744	-0.16782	0.99683	-0.14999	0.99683	-0.13168	0.99744	-0.11292	0.99439	-0.09531	0.995	-0.07449	0.995	-0.03835	0.995	-0.05264	0.995	-0.0455	0.995	-0.03834	0.995	-0.03086	0.995	-0.02355	0.995	-0.01601	0.995	-0.00901	0.99469	-0.00343	0.995	0.00383	0.995	0.00519
	0.99561	-0.27356	0.995	-0.25665	0.995	-0.23935	0.99469	-0.22205	0.99469	-0.20477	0.995	-0.18674	0.9953	-0.1687	0.9953	-0.15103	0.99469	-0.13287	0.995	-0.1142	0.99256	-0.09631	0.99225	-0.07547	0.99256	-0.03965	0.99256	-0.05347	0.99225	-0.04602	0.99225	-0.03893	0.99225	-0.03132	0.99256	-0.02389	0.99286	-0.01632	0.99286	-0.00926	0.99286	-0.00366	0.99225	0.00376	0.99225	0.00513
	0.99256	-0.27524	0.99256	-0.258	0.99256	-0.24097	0.99286	-0.22333	0.99256	-0.20593	0.99256	-0.18829	0.99256	-0.17032	0.99225	-0.15244	0.99256	-0.13391	0.99225	-0.1152	0.99042	-0.09732	0.99042	-0.0766	0.99042	-0.04103	0.99011	-0.05408	0.99042	-0.04669	0.98981	-0.03936	0.99011	-0.03184	0.98981	-0.02433	0.98981	-0.01664	0.99072	-0.0095	0.99042	-0.0039	0.98981	0.00368	0.98981	0.0051
	0.98981	-0.27658	0.99042	-0.25995	0.99072	-0.24231	0.99011	-0.2251	0.99042	-0.20755	0.98981	-0.18961	0.99042	-0.17142	0.99042	-0.1536	0.99072	-0.13535	0.99042	-0.1163	0.98767	-0.09872	0.98798	-0.07794	0.98859	-0.04263	0.98798	-0.05496	0.98767	-0.04745	0.98798	-0.04009	0.98767	-0.03251	0.98737	-0.02493	0.98798	-0.0171	0.98798	-0.00988	0.98798	-0.00426	0.98798	0.00358	0.98767	0.00506
	0.98767	-0.27893	0.98737	-0.26209	0.98798	-0.24454	0.98859	-0.22662	0.98767	-0.20963	0.98767	-0.19147	0.98828	-0.17334	0.98798	-0.15537	0.98767	-0.13672	0.98798	-0.11804	0.98554	-0.10007	0.98523	-0.07916	0.98493	-0.04373	0.98554	-0.05591	0.98584	-0.04828	0.98493	-0.04086	0.98523	-0.03307	0.98554	-0.02533	0.98554	-0.01747	0.98554	-0.01016	0.98523	-0.00297	0.98493	0.00348	0.98554	0.00502
	0.98554	-0.28076	0.98523	-0.26346	0.98584	-0.2464	0.98584	-0.22849	0.98554	-0.21106	0.98523	-0.19309	0.98493	-0.17465	0.98493	-0.15668	0.98523	-0.13815	0.98584	-0.11939	0.98279	-0.10159	0.9831	-0.08051	0.98279	-0.04532	0.98279	-0.0567	0.98279	-0.04889	0.9831	-0.04153	0.98279	-0.03372	0.98279	-0.02596	0.98279	-0.0179	0.98248	-0.01048	0.9831	-0.00288	0.9834	0.00339	0.98279	0.00499
	0.98279	-0.28268	0.98248	-0.26563	0.9831	-0.24796	0.98279	-0.23035	0.9831	-0.21298	0.9834	-0.19461	0.9834	-0.17654	0.98279	-0.15833	0.98248	-0.13995	0.98248	-0.12067	0.97974	-0.103	0.98065	-0.08185	0.98065	-0.047	0.98035	-0.05746	0.98035	-0.04977	0.98004	-0.0421	0.98065	-0.03432	0.98035	-0.02633	0.98065	-0.01833	0.98004	-0.01079	0.98035	-0.00302	0.98035	0.00328	0.98065	0.00493
	0.98065	-0.28473	0.98065	-0.26752	0.98096	-0.25012	0.98065	-0.23209	0.98065	-0.21439	0.98096	-0.19644	0.98035	-0.17801	0.98035	-0.15994	0.98035	-0.14124	0.98004	-0.12228	0.97821	-0.10443	0.97821	-0.08337	0.97791	-0.04874	0.97852	-0.05865	0.9776	-0.05063	0.97821	-0.04294	0.97791	-0.0351	0.97791	-0.02713	0.97852	-0.01886	0.97791	-0.01121	0.97821	-0.00328	0.97821	0.00317	0.97821	0.00489
	0.9776	-0.28705	0.9776	-0.26947	0.97852	-0.2522	0.97882	-0.23431	0.9773	-0.21668	0.9776	-0.19833	0.97791	-0.18008	0.9776	-0.16171	0.9773	-0.14319	0.97791	-0.12405	0.97516	-0.10593	0.97547	-0.08493	0.97577	-0.05023	0.97577	-0.05945	0.97577	-0.05167	0.97547	-0.04389	0.97547	-0.03583	0.97577	-0.02762	0.97547	-0.01936	0.97577	-0.01158	0.97547	-0.00351	0.97547	0.00305	0.97608	0.00484
	0.97547	-0.28903	0.97547	-0.27179	0.97547	-0.25397	0.97577	-0.23627	0.97577	-0.21838	0.97547	-0.20044	0.97547	-0.18179	0.97577	-0.1637	0.97577	-0.14484	0.97516	-0.12552	0.97363	-0.10773	0.97272	-0.08661	0.97333	-0.05209	0.97394	-0.06061	0.97333	-0.05249	0.97363	-0.04477	0.97363	-0.03663	0.97302	-0.02837	0.97302	-0.01992	0.97333	-0.01201	0.97272	-0.00379	0.97272	0.00293	0.97394	0.0048
	0.97302	-0.29126	0.97363	-0.27405	0.97272	-0.25626	0.97333	-0.23822	0.97302	-0.22043	0.97241	-0.20206	0.97333	-0.18396	0.97302	-0.16538	0.97302	-0.14652	0.97272	-0.12735	0.97089	-0.1098	0.96997	-0.0885	0.97028	-0.05426	0.97028	-0.06198	0.97058	-0.0538	0.96997	-0.04558	0.97058	-0.03755	0.97058	-0.02911	0.97058	-0.02058	0.97058	-0.0125	0.97028	-0.0041	0.97058	0.0028	0.97058	0.00473
	0.97058	-0.29398	0.97119	-0.27618	0.97119	-0.25864	0.97058	-0.24081	0.97089	-0.22302	0.97028	-0.20468	0.97089	-0.18591	0.97089	-0.16776	0.97028	-0.14887	0.97089	-0.12949	0.96814	-0.11188	0.96784	-0.09042	0.96875	-0.05646	0.96814	-0.06308	0.96784	-0.05481	0.96814	-0.04669	0.96814	-0.0385	0.96784	-0.02991	0.96875	-0.02125	0.96784	-0.01302	0.96845	-0.00445	0.96814	0.00264	0.96814	0.00469
	0.96845	-0.29648	0.96753	-0.27881	0.96814	-0.26093	0.96845	-0.24295	0.96814	-0.22507	0.96814	-0.20679	0.96784	-0.18835	0.96814	-0.16983	0.96814	-0.15085	0.96814	-0.13147	0.9657	-0.1138	0.96509	-0.09241	0.9654	-0.05856	0.96601	-0.06451	0.9654	-0.05621	0.9657	-0.04785	0.9654	-0.03942	0.9657	-0.03076	0.96601	-0.02193	0.9657	-0.01352	0.96631	-0.00478	0.96631	0.0025	0.9657	0.00464
	0.96601	-0.29889	0.96601	-0.28134	0.96601	-0.26367	0.9657	-0.24554	0.9654	-0.22769	0.9657	-0.20926	0.9654	-0.19055	0.9657	-0.17215	0.96601	-0.15314	0.9654	-0.13355	0.96356	-0.11588	0.96387	-0.0946	0.96326	-0.06079	0.96356	-0.06592	0.96326	-0.05722	0.96295	-0.04892	0.96356	-0.04047	0.96356	-0.03154	0.96387	-0.02267	0.96356	-0.01409	0.96295	-0.00516	0.96356	0.00233	0.96326	0.00457
	0.96356	-0.3017	0.96326	-0.28388	0.96356	-0.26611	0.96356	-0.24817	0.96326	-0.2301	0.96326	-0.21182	0.96326	-0.19309	0.96326	-0.17447	0.96356	-0.15555	0.96356	-0.13602	0.96082	-0.11801	0.96082	-0.09674	0.96143	-0.06314	0.96112	-0.0672	0.96112	-0.05875	0.96082	-0.04996	0.96143	-0.04156	0.96112	-0.03257	0.96082	-0.02341	0.96082	-0.01466	0.96112	-0.00554	0.96082	0.00216	0.96082	0.00451
	0.96112	-0.30444	0.96082	-0.28665	0.96082	-0.26862	0.96112	-0.25055	0.96112	-0.23254	0.96112	-0.21411	0.96112	-0.1954	0.96143	-0.17703	0.96112	-0.15762	0.96082	-0.13831	0.9588	-0.12094	0.95862	-0.09943	0.95874	-0.06619	0.95874	-0.06918	0.95877	-0.06021	0.9588	-0.05151	0.9588	-0.04283	0.95883	-0.03356	0.95871	-0.02434	0.95883	-0.01537	0.95874	-0.00601	0.95871	0.00197	0.95874	0.00444
	0.95899	-0.30771	0.95889	-0.29031	0.95874	-0.27234	0.95877	-0.25427	0.95877	-0.23605	0.9588	-0.21756	0.95883	-0.19876	0.95868	-0.17993	0.95886	-0.16083	0.95862	-0.14093	0.9563	-0.12347	0.9563	-0.10184	0.95636	-0.06885	0.95648	-0.07074	0.95627	-0.06183	0.95633	-0.05295	0.95642	-0.04403	0.95615	-0.03472	0.95636	-0.02519	0.95636	-0.01603	0.95639	-0.00646	0.95642	0.00176	0.95624	0.00438
	0.95633	-0.31091	0.95633	-0.29303	0.95624	-0.2749	0.95636	-0.25693	0.95627	-0.23865	0.95654	-0.22012	0.95627	-0.20154	0.95633	-0.18277	0.95636	-0.1633	0.95636	-0.14371	0.9538	-0.12616	0.95386	-0.10446	0.95377	-0.07159	0.95389	-0.07236	0.95392	-0.06335	0.95398	-0.05435	0.95395	-0.04536	0.95395	-0.03577	0.95389	-0.02614	0.95395	-0.01679	0.95395	-0.00696	0.95392	0.00154	0.95398	0.00431
	0.9538	-0.31403	0.95389	-0.29617	0.95383	-0.27805	0.9538	-0.25992	0.95386	-0.24185	0.95392	-0.22342	0.95383	-0.2045	0.95398	-0.18576	0.95395	-0.16626	0.95368	-0.14661	0.9516	-0.12857	0.95154	-0.10703	0.95151	-0.07422	0.95151	-0.07431	0.95154	-0.065	0.95157	-0.0556	0.95142	-0.04648	0.95151	-0.03688	0.9516	-0.02701	0.9516	-0.01746	0.95151	-0.00742	0.95142	0.00133	0.95145	0.00424
	0.95148	-0.3168	0.95151	-0.2991	0.95148	-0.28119	0.95145	-0.26294	0.95154	-0.2446	0.95154	-0.22589	0.95148	-0.20737	0.9516	-0.18839	0.95154	-0.16916	0.95151	-0.14905	0.94879	-0.13184	0.94885	-0.11023	0.94898	-0.07785	0.94907	-0.07645	0.94904	-0.06705	0.94892	-0.05762	0.94913	-0.04819	0.94907	-0.03838	0.94901	-0.02827	0.94898	-0.01847	0.94892	-0.0081	0.94907	0.00104	0.9491	0.00415
	0.94907	-0.3205	0.94904	-0.30286	0.94901	-0.28464	0.94898	-0.26651	0.94885	-0.24838	0.9491	-0.22977	0.94907	-0.211	0.9491	-0.19217	0.94904	-0.17249	0.9491	-0.15256	0.94666	-0.13522	0.94657	-0.1135	0.94638	-0.08142	0.94669	-0.07861	0.94654	-0.06915	0.9466	-0.05957	0.94666	-0.0498	0.94669	-0.0398	0.94666	-0.02948	0.94666	-0.01942	0.9466	-0.00873	0.9465	0.000746155	0.9466	0.00405
	0.94666	-0.32455	0.94669	-0.30649	0.94663	-0.28845	0.94663	-0.27026	0.94669	-0.25229	0.94666	-0.23337	0.94675	-0.21469	0.94672	-0.19553	0.94666	-0.17621	0.94663	-0.15613	0.94422	-0.13892	0.94406	-0.117	0.94415	-0.08505	0.94406	-0.08124	0.94422	-0.07135	0.94403	-0.06143	0.94415	-0.05161	0.94415	-0.04147	0.94415	-0.03077	0.94428	-0.02043	0.94425	-0.00942	0.94419	0.000446167	0.94419	0.00395
	0.94415	-0.32831	0.94415	-0.31058	0.94422	-0.29254	0.94412	-0.27438	0.94412	-0.25607	0.94415	-0.23743	0.94422	-0.21838	0.944	-0.19959	0.94425	-0.17981	0.94415	-0.15958	0.94177	-0.14267	0.94171	-0.12054	0.94165	-0.08862	0.9419	-0.0835	0.94162	-0.07364	0.94187	-0.06342	0.94171	-0.05341	0.94187	-0.04304	0.94193	-0.03206	0.94156	-0.02146	0.94168	-0.01012	0.94193	0.000135498	0.94177	0.00385
	0.9418	-0.33237	0.94171	-0.31461	0.94187	-0.29636	0.94171	-0.27811	0.94171	-0.26025	0.94168	-0.24146	0.94171	-0.22269	0.94168	-0.20331	0.94184	-0.18362	0.94171	-0.16333	0.93921	-0.14648	0.93918	-0.12445	0.93933	-0.0928	0.93924	-0.08636	0.93912	-0.07623	0.93936	-0.06589	0.93927	-0.05545	0.93936	-0.04495	0.93936	-0.0336	0.9393	-0.02267	0.93942	-0.01095	0.93927	-0.000243835	0.93933	0.00373
	0.93933	-0.33716	0.93924	-0.31897	0.93933	-0.30103	0.93927	-0.28296	0.93927	-0.2645	0.93921	-0.24576	0.93924	-0.22687	0.93924	-0.20792	0.93939	-0.18823	0.9393	-0.16766	0.93686	-0.15045	0.93677	-0.12848	0.9368	-0.0972	0.93698	-0.08933	0.93683	-0.0788	0.9368	-0.06827	0.93683	-0.05759	0.93692	-0.04657	0.93692	-0.03514	0.93698	-0.02388	0.93689	-0.01176	0.93686	-0.000617065	0.93692	0.00361
	0.93698	-0.34168	0.9368	-0.32401	0.93695	-0.3056	0.93662	-0.28745	0.9368	-0.2692	0.9368	-0.25046	0.93686	-0.2316	0.93692	-0.21216	0.93695	-0.19229	0.93677	-0.17188	0.93439	-0.15494	0.93427	-0.13269	0.93436	-0.10175	0.93433	-0.0921	0.93448	-0.08167	0.93445	-0.07062	0.93445	-0.05981	0.93445	-0.04868	0.93448	-0.03682	0.93427	-0.0252	0.93451	-0.01267	0.93448	-0.00158	0.93451	0.00347
	0.93451	-0.34625	0.93442	-0.32837	0.93445	-0.31024	0.93445	-0.29221	0.93448	-0.27426	0.93451	-0.25513	0.93427	-0.23608	0.93442	-0.21707	0.93442	-0.19711	0.93454	-0.17627	0.93189	-0.15985	0.93201	-0.13733	0.93192	-0.10648	0.9321	-0.09558	0.93195	-0.08466	0.93198	-0.07336	0.93204	-0.06232	0.93195	-0.05081	0.93201	-0.03868	0.93195	-0.02666	0.93201	-0.01367	0.93195	-0.00231	0.93186	0.00332
	0.9321	-0.35175	0.93195	-0.33374	0.93198	-0.31574	0.93195	-0.29761	0.93198	-0.27921	0.93207	-0.26068	0.93201	-0.24161	0.9321	-0.22202	0.93204	-0.20203	0.93195	-0.18143	0.92957	-0.16489	0.92951	-0.14218	0.92954	-0.11136	0.92957	-0.09903	0.92948	-0.08798	0.92945	-0.07645	0.92948	-0.06497	0.92951	-0.05313	0.92948	-0.04062	0.92957	-0.02822	0.92948	-0.01475	0.9296	-0.00297	0.9296	0.00315
	0.92951	-0.35736	0.9296	-0.33954	0.9296	-0.32132	0.92954	-0.30295	0.92954	-0.28491	0.92957	-0.26575	0.92957	-0.24683	0.92951	-0.2276	0.92954	-0.20718	0.92963	-0.18658	0.92713	-0.16995	0.92706	-0.14716	0.92713	-0.11658	0.92719	-0.10251	0.92716	-0.09119	0.92713	-0.07941	0.92703	-0.06763	0.92706	-0.05554	0.92706	-0.04272	0.92697	-0.0298	0.92713	-0.01582	0.92713	-0.00365	0.92713	0.00299
	0.9271	-0.36273	0.92716	-0.345	0.92703	-0.32681	0.9271	-0.30875	0.92716	-0.29031	0.92694	-0.27167	0.9271	-0.25272	0.92713	-0.23306	0.927	-0.21289	0.9271	-0.19177	0.92462	-0.17517	0.92462	-0.15237	0.92462	-0.12216	0.92481	-0.10651	0.92468	-0.09491	0.92459	-0.08249	0.92462	-0.07056	0.92462	-0.05798	0.92456	-0.04487	0.92478	-0.03151	0.92475	-0.01701	0.92481	-0.00441	0.92475	0.00279
	0.92481	-0.36881	0.92475	-0.35086	0.92472	-0.3331	0.92472	-0.31476	0.92459	-0.29648	0.92468	-0.27741	0.92468	-0.25845	0.92462	-0.23886	0.92472	-0.21841	0.92468	-0.19742	0.92224	-0.18082	0.92221	-0.15784	0.92218	-0.12778	0.92227	-0.11044	0.92227	-0.09836	0.92224	-0.08588	0.92224	-0.07355	0.9223	-0.06082	0.92218	-0.04709	0.92218	-0.03331	0.92227	-0.01826	0.92218	-0.004	0.92227	0.00259
	0.92221	-0.37509	0.92221	-0.35754	0.9223	-0.33923	0.92227	-0.32077	0.9224	-0.30283	0.9224	-0.28375	0.92227	-0.2648	0.92218	-0.24506	0.9224	-0.22467	0.92212	-0.20355	0.91977	-0.18704	0.91965	-0.16364	0.91965	-0.13373	0.9198	-0.11466	0.91974	-0.1026	0.91977	-0.08966	0.91974	-0.07684	0.91983	-0.06363	0.9198	-0.04956	0.9198	-0.03529	0.91971	-0.01965	0.91992	-0.00442	0.91977	0.00234
	0.9198	-0.38178	0.91977	-0.36404	0.91983	-0.34586	0.9198	-0.32779	0.91986	-0.30924	0.91989	-0.29047	0.91977	-0.27118	0.9198	-0.2514	0.91977	-0.23105	0.91974	-0.20956	0.91748	-0.19333	0.91742	-0.16971	0.91736	-0.13986	0.91727	-0.11935	0.91736	-0.10657	0.9173	-0.09338	0.91745	-0.08029	0.91739	-0.06674	0.9173	-0.05212	0.91748	-0.03734	0.91742	-0.02106	0.91736	-0.00506	0.91736	0.00209
	0.91739	-0.38852	0.91736	-0.37094	0.91736	-0.353	0.91739	-0.33463	0.91751	-0.31653	0.91727	-0.29724	0.91733	-0.27838	0.91739	-0.25848	0.91733	-0.23752	0.91739	-0.21606	0.9148	-0.19995	0.91492	-0.17603	0.91483	-0.14658	0.91495	-0.12399	0.91495	-0.11121	0.91504	-0.09723	0.91504	-0.08389	0.91501	-0.06982	0.91486	-0.05484	0.91492	-0.03954	0.91501	-0.02259	0.91495	-0.00576	0.91492	0.00183
	0.91504	-0.39606	0.91501	-0.37836	0.91495	-0.3602	0.91501	-0.34186	0.9148	-0.32349	0.91483	-0.30469	0.91507	-0.28549	0.91498	-0.26535	0.91495	-0.24475	0.91483	-0.22308	0.91248	-0.2063	0.91254	-0.18237	0.91257	-0.15314	0.91254	-0.12866	0.91251	-0.11542	0.91263	-0.10129	0.91251	-0.08755	0.91254	-0.07315	0.9126	-0.05756	0.91242	-0.04168	0.91254	-0.02411	0.91263	-0.00649	0.91251	0.00154
	0.91254	-0.40323	0.9126	-0.38556	0.91248	-0.36752	0.91248	-0.34949	0.91257	-0.33112	0.91254	-0.31186	0.91254	-0.29276	0.91245	-0.27283	0.91254	-0.25162	0.91239	-0.22983	0.90998	-0.21384	0.9101	-0.18951	0.91001	-0.16037	0.91013	-0.13434	0.91019	-0.12079	0.91016	-0.10608	0.90998	-0.09186	0.9101	-0.07687	0.91001	-0.06076	0.90998	-0.04436	0.91016	-0.02599	0.91019	-0.00743	0.91016	0.00119
	0.9101	-0.41122	0.9101	-0.39368	0.91007	-0.37595	0.90998	-0.35739	0.91013	-0.33936	0.9101	-0.32034	0.9101	-0.30087	0.91013	-0.2807	0.91013	-0.25974	0.91004	-0.23749	0.90772	-0.22159	0.90772	-0.19696	0.90769	-0.16779	0.90766	-0.13977	0.90766	-0.12579	0.90766	-0.11075	0.90759	-0.09622	0.90763	-0.08072	0.90753	-0.06409	0.90753	-0.047	0.90772	-0.02785	0.90753	-0.00836	0.90769	0.00085022
	0.90781	-0.42014	0.90763	-0.40256	0.90766	-0.38422	0.90763	-0.36609	0.90759	-0.34787	0.90753	-0.32855	0.90769	-0.30954	0.90778	-0.28922	0.90769	-0.26807	0.90772	-0.24567	0.90521	-0.22977	0.90524	-0.20465	0.90515	-0.1756	0.90515	-0.14566	0.90531	-0.1315	0.90531	-0.11563	0.90515	-0.10074	0.90528	-0.08478	0.90534	-0.06754	0.90528	-0.04974	0.90521	-0.02984	0.905	-0.00936	0.90518	0.000450134
	0.90506	-0.42914	0.90534	-0.41153	0.90531	-0.39319	0.90543	-0.37531	0.90512	-0.35703	0.90509	-0.33762	0.90521	-0.31818	0.90515	-0.29767	0.90531	-0.27628	0.90521	-0.254	0.9028	-0.23804	0.9028	-0.21252	0.90271	-0.18375	0.90271	-0.15189	0.90274	-0.13693	0.90286	-0.12085	0.90277	-0.10547	0.90274	-0.08887	0.90283	-0.07104	0.90262	-0.05261	0.90286	-0.03188	0.9029	-0.01039	0.90271	3.60107e-05
	0.90283	-0.43835	0.90277	-0.42053	0.90271	-0.4028	0.90277	-0.38422	0.90268	-0.36594	0.90283	-0.34662	0.90265	-0.32748	0.90271	-0.30685	0.90286	-0.28525	0.90271	-0.2623	0.90033	-0.24667	0.90024	-0.22098	0.90018	-0.19217	0.90033	-0.15808	0.90036	-0.14319	0.90042	-0.12653	0.90042	-0.1105	0.9003	-0.09351	0.90051	-0.07489	0.90033	-0.05569	0.9003	-0.03411	0.90033	-0.01152	0.90033	-0.000417175
	0.90042	-0.44806	0.90036	-0.43045	0.9003	-0.41248	0.90036	-0.39432	0.90039	-0.37589	0.90021	-0.35638	0.90042	-0.33676	0.90045	-0.31619	0.90027	-0.2944	0.90039	-0.27145	0.89786	-0.25552	0.89792	-0.22958	0.89792	-0.20068	0.89804	-0.16489	0.89792	-0.14932	0.89792	-0.13205	0.89801	-0.11569	0.89795	-0.09793	0.8978	-0.07886	0.89792	-0.0589	0.89789	-0.03638	0.89789	-0.0127	0.89789	-0.000891113
	0.89798	-0.45816	0.89795	-0.44055	0.89792	-0.42218	0.89807	-0.40433	0.89798	-0.38593	0.89792	-0.36646	0.89786	-0.34708	0.89789	-0.32599	0.89783	-0.30396	0.8978	-0.28101	0.89548	-0.26483	0.89542	-0.2385	0.89545	-0.2096	0.89542	-0.17194	0.89542	-0.15588	0.89548	-0.13785	0.89554	-0.12112	0.89542	-0.10291	0.89557	-0.08295	0.89539	-0.06229	0.89533	-0.03879	0.89548	-0.01396	0.89551	-0.00203
	0.89554	-0.46863	0.89551	-0.45093	0.89545	-0.43283	0.89545	-0.41483	0.89551	-0.39621	0.89548	-0.37671	0.89542	-0.35715	0.89545	-0.33627	0.89536	-0.31415	0.89548	-0.29041	0.89313	-0.2749	0.89304	-0.24799	0.89292	-0.2193	0.89322	-0.1792	0.89328	-0.16272	0.8931	-0.14426	0.89292	-0.12689	0.89298	-0.108	0.89304	-0.0874	0.89304	-0.06589	0.89304	-0.04142	0.89319	-0.01533	0.89307	-0.00291
	0.89301	-0.47961	0.89307	-0.46237	0.89316	-0.44415	0.89295	-0.42624	0.89301	-0.40762	0.89301	-0.388	0.89322	-0.36853	0.89304	-0.34699	0.89316	-0.32452	0.89295	-0.30072	0.8906	-0.2851	0.89057	-0.25769	0.89063	-0.2291	0.8906	-0.18701	0.8906	-0.16995	0.89069	-0.15085	0.89057	-0.13287	0.89072	-0.11334	0.89057	-0.09195	0.8906	-0.06961	0.89063	-0.04415	0.89072	-0.01674	0.89054	-0.00379
	0.89041	-0.4913	0.8906	-0.47372	0.89069	-0.45587	0.89069	-0.43744	0.89054	-0.41882	0.89063	-0.39908	0.89066	-0.37946	0.89069	-0.35828	0.8905	-0.33551	0.89054	-0.31137	0.88812	-0.29544	0.88812	-0.2677	0.88819	-0.23889	0.88819	-0.19476	0.88819	-0.17722	0.88819	-0.15738	0.88825	-0.13898	0.88816	-0.11881	0.88806	-0.09668	0.88819	-0.07346	0.88809	-0.04688	0.88816	-0.01817	0.888	-0.00469
	0.88812	-0.50263	0.88819	-0.48581	0.88819	-0.46738	0.88819	-0.44931	0.88809	-0.43088	0.88806	-0.4111	0.88828	-0.39127	0.88819	-0.36935	0.88819	-0.34647	0.88812	-0.32224	0.88568	-0.30603	0.88577	-0.27799	0.8855	-0.24905	0.88571	-0.20267	0.88568	-0.18481	0.88565	-0.16428	0.88581	-0.14536	0.88562	-0.12445	0.88593	-0.10159	0.88568	-0.07739	0.88574	-0.04971	0.88562	-0.01971	0.88587	-0.00423
	0.88581	-0.51453	0.88581	-0.49744	0.88581	-0.4798	0.88568	-0.46161	0.88574	-0.44275	0.88577	-0.42273	0.88565	-0.40295	0.88568	-0.38156	0.88577	-0.35785	0.88571	-0.33328	0.88342	-0.31696	0.8833	-0.28861	0.88327	-0.25961	0.8833	-0.2113	0.88336	-0.19275	0.88321	-0.17154	0.88324	-0.15189	0.88327	-0.13043	0.8833	-0.1066	0.88306	-0.08148	0.88333	-0.0527	0.88336	-0.02129	0.88321	-0.00465
	0.88324	-0.52795	0.88336	-0.51056	0.88339	-0.49255	0.88324	-0.474	0.88336	-0.45526	0.88349	-0.43543	0.88318	-0.41562	0.88309	-0.39331	0.88336	-0.37012	0.88312	-0.34509	0.8808	-0.32871	0.88089	-0.29959	0.8808	-0.27063	0.88086	-0.21994	0.88068	-0.20087	0.88086	-0.17911	0.88092	-0.15872	0.88086	-0.13641	0.88089	-0.11191	0.88083	-0.08588	0.88089	-0.05582	0.88083	-0.02299	0.88089	-0.00533
	0.88086	-0.54108	0.88089	-0.52368	0.8808	-0.50568	0.88077	-0.4877	0.8808	-0.46884	0.88077	-0.44843	0.88086	-0.42819	0.8808	-0.40613	0.88086	-0.3822	0.8808	-0.35709	0.87848	-0.34055	0.87833	-0.31094	0.87827	-0.28177	0.87851	-0.22885	0.87839	-0.20941	0.87842	-0.18662	0.87839	-0.1658	0.87845	-0.14288	0.87842	-0.1174	0.87854	-0.09027	0.87833	-0.05905	0.87845	-0.02468	0.87842	-0.00607
	0.87857	-0.5545	0.87845	-0.53742	0.8783	-0.5188	0.87857	-0.50079	0.87848	-0.48203	0.87845	-0.46188	0.8783	-0.44174	0.87848	-0.41885	0.87845	-0.39505	0.87848	-0.36929	0.87598	-0.35278	0.87598	-0.32254	0.87592	-0.29297	0.87598	-0.23831	0.87589	-0.21796	0.87595	-0.19446	0.87604	-0.17297	0.87598	-0.14923	0.87595	-0.12305	0.87607	-0.09485	0.87607	-0.06238	0.87598	-0.02646	0.87604	-0.00685
	0.87601	-0.56885	0.87589	-0.55145	0.87604	-0.53314	0.87595	-0.51453	0.87601	-0.49591	0.8761	-0.47562	0.87595	-0.45493	0.87598	-0.43228	0.87592	-0.40817	0.87601	-0.38211	0.87372	-0.36472	0.87357	-0.33417	0.87351	-0.30432	0.87369	-0.24735	0.8736	-0.22672	0.87354	-0.20248	0.87354	-0.18015	0.87357	-0.15576	0.8736	-0.12848	0.87354	-0.09933	0.87357	-0.06561	0.87366	-0.02814	0.87363	-0.00759
	0.87354	-0.58319	0.8736	-0.56549	0.87348	-0.54718	0.87357	-0.52887	0.87357	-0.50964	0.87351	-0.48938	0.87357	-0.46881	0.87354	-0.44565	0.87338	-0.42078	0.87366	-0.39493	0.87122	-0.37784	0.87107	-0.34668	0.8711	-0.31659	0.87113	-0.25736	0.87103	-0.23593	0.87125	-0.21103	0.8711	-0.18802	0.87116	-0.16272	0.8711	-0.13461	0.87113	-0.10431	0.87122	-0.06927	0.87119	-0.03018	0.87113	-0.00854
	0.87113	-0.59815	0.8711	-0.58075	0.87103	-0.56244	0.871	-0.54413	0.87107	-0.5249	0.87113	-0.50385	0.87107	-0.48328	0.87113	-0.46005	0.87116	-0.43524	0.87113	-0.4083	0.86875	-0.39117	0.86872	-0.35934	0.86875	-0.32913	0.86868	-0.26773	0.86875	-0.24564	0.86878	-0.2196	0.86872	-0.19592	0.86878	-0.16989	0.86872	-0.14084	0.86881	-0.10938	0.86868	-0.07291	0.86887	-0.03214	0.86887	-0.00941
	0.86868	-0.61401	0.86868	-0.59662	0.86875	-0.578	0.86881	-0.55939	0.86868	-0.54016	0.86868	-0.5188	0.86865	-0.49835	0.86887	-0.47473	0.86868	-0.44943	0.86868	-0.42206	0.866	-0.40491	0.86606	-0.37238	0.86621	-0.34171	0.86618	-0.27783	0.86627	-0.25519	0.8663	-0.22852	0.86655	-0.2041	0.8663	-0.17722	0.8663	-0.14713	0.86618	-0.1145	0.86621	-0.07666	0.8663	-0.03413	0.86624	-0.01033
	0.86621	-0.63019	0.8663	-0.61218	0.86621	-0.59418	0.86612	-0.57526	0.86627	-0.55573	0.86618	-0.53467	0.86633	-0.51331	0.86633	-0.4892	0.86615	-0.46393	0.86624	-0.43646	0.86386	-0.41885	0.86377	-0.38556	0.86368	-0.3544	0.8638	-0.28854	0.86386	-0.26532	0.86386	-0.2377	0.8638	-0.21231	0.86383	-0.18454	0.86395	-0.15341	0.86389	-0.11963	0.86371	-0.08038	0.86377	-0.03609	0.86383	-0.01122
	0.86389	-0.64636	0.86386	-0.62927	0.86386	-0.61005	0.86386	-0.59143	0.86386	-0.57221	0.86386	-0.55023	0.8638	-0.52887	0.86383	-0.50507	0.86386	-0.47919	0.86383	-0.45065	0.86139	-0.4328	0.86133	-0.39911	0.86142	-0.36768	0.86127	-0.2995	0.86142	-0.2753	0.86121	-0.24692	0.86136	-0.2208	0.86139	-0.19226	0.86121	-0.16007	0.86133	-0.12506	0.86124	-0.08426	0.8616	-0.03816	0.86139	-0.01215
	0.86142	-0.66376	0.86139	-0.64606	0.86142	-0.62744	0.86145	-0.60883	0.86133	-0.58838	0.86142	-0.56702	0.86136	-0.54504	0.86133	-0.52033	0.86124	-0.49408	0.86136	-0.46539	0.85889	-0.44681	0.85886	-0.41284	0.85892	-0.3812	0.85898	-0.3103	0.85898	-0.28595	0.85892	-0.2562	0.85895	-0.22946	0.85904	-0.1998	0.85886	-0.16672	0.85898	-0.13043	0.85892	-0.08807	0.85898	-0.04017	0.85898	-0.01305
	0.85892	-0.68146	0.85892	-0.66345	0.85919	-0.64453	0.85898	-0.62531	0.85901	-0.60547	0.85886	-0.5835	0.85898	-0.56152	0.85895	-0.5368	0.85889	-0.50995	0.85883	-0.48068	0.85654	-0.46191	0.85645	-0.42664	0.85645	-0.39465	0.85657	-0.32175	0.85657	-0.2962	0.85645	-0.26584	0.85654	-0.23822	0.85645	-0.20786	0.8566	-0.17334	0.85645	-0.1358	0.85666	-0.09195	0.85651	-0.04223	0.85648	-0.01394
	0.85651	-0.69916	0.85645	-0.68146	0.85651	-0.66193	0.85642	-0.64301	0.85645	-0.62286	0.85645	-0.60059	0.85651	-0.57861	0.85654	-0.55328	0.85651	-0.52551	0.85651	-0.49561	0.8541	-0.4773	0.85407	-0.44125	0.85407	-0.40839	0.85413	-0.33337	0.8541	-0.30737	0.85404	-0.276	0.85422	-0.24722	0.85407	-0.21576	0.8541	-0.18021	0.8541	-0.14145	0.85394	-0.09595	0.85407	-0.04428	0.85404	-0.01488
	0.85407	-0.71747	0.85413	-0.70007	0.85407	-0.68054	0.85407	-0.66162	0.85398	-0.64087	0.85404	-0.6189	0.85407	-0.5957	0.85416	-0.57037	0.85398	-0.54199	0.85407	-0.51148	0.85147	-0.49265	0.85163	-0.45569	0.8515	-0.42218	0.85163	-0.34494	0.8515	-0.31805	0.85159	-0.28583	0.85163	-0.25632	0.8515	-0.22403	0.85159	-0.1872	0.85166	-0.147	0.85175	-0.09991	0.85166	-0.04629	0.85163	-0.01575
	0.85169	-0.73639	0.85175	-0.71838	0.85163	-0.69946	0.85156	-0.67932	0.85159	-0.65918	0.85166	-0.63599	0.85163	-0.61371	0.85159	-0.58777	0.85159	-0.55878	0.85144	-0.52795	0.84912	-0.50781	0.84918	-0.47034	0.84903	-0.43628	0.84925	-0.35706	0.84928	-0.32938	0.84928	-0.29575	0.84921	-0.26547	0.84928	-0.23196	0.84925	-0.19412	0.84925	-0.15253	0.84928	-0.1037	0.84915	-0.04813	0.84912	-0.01657
	0.84918	-0.75592	0.84931	-0.73822	0.84915	-0.71777	0.84915	-0.69855	0.84918	-0.67749	0.84906	-0.6546	0.84934	-0.6311	0.84912	-0.60516	0.84912	-0.57587	0.84921	-0.54474	0.84674	-0.52338	0.8468	-0.48517	0.84674	-0.45071	0.84693	-0.3689	0.84683	-0.34036	0.84665	-0.30597	0.84668	-0.27469	0.84696	-0.2402	0.8468	-0.20099	0.84674	-0.15802	0.8468	-0.10751	0.84677	-0.04996	0.84668	-0.01735
	0.84668	-0.77545	0.8468	-0.75745	0.84677	-0.73761	0.84674	-0.71777	0.84674	-0.69672	0.84677	-0.67291	0.84671	-0.64972	0.84671	-0.62256	0.84683	-0.59296	0.8468	-0.56091	0.84418	-0.53955	0.84424	-0.50018	0.84421	-0.46503	0.84436	-0.38086	0.84439	-0.35172	0.84427	-0.31619	0.84421	-0.28394	0.84433	-0.24841	0.84424	-0.20776	0.84433	-0.16342	0.84436	-0.11121	0.84436	-0.0517	0.84433	-0.01805
	0.84439	-0.79529	0.84433	-0.77698	0.8443	-0.75684	0.84433	-0.73731	0.84433	-0.71564	0.8443	-0.69244	0.84439	-0.66834	0.84442	-0.64087	0.8443	-0.61066	0.84427	-0.578	0.84186	-0.55573	0.8418	-0.51544	0.84192	-0.47943	0.8418	-0.39337	0.84195	-0.36304	0.84189	-0.32639	0.84192	-0.29334	0.84195	-0.25653	0.84183	-0.21475	0.84192	-0.16882	0.84195	-0.1149	0.84192	-0.05341	0.84192	-0.01878
	0.84201	-0.81574	0.84195	-0.79742	0.84192	-0.77759	0.84186	-0.75714	0.84183	-0.73517	0.84189	-0.71106	0.84186	-0.68726	0.84192	-0.65949	0.84183	-0.62805	0.84192	-0.5954	0.83936	-0.57221	0.83939	-0.5307	0.83945	-0.49377	0.83954	-0.4054	0.83939	-0.37451	0.83945	-0.3367	0.8396	-0.30267	0.83957	-0.26489	0.83948	-0.22168	0.83954	-0.17413	0.83948	-0.11844	0.83948	-0.05496	0.83939	-0.01938
	0.83948	-0.83679	0.83942	-0.81848	0.83939	-0.79773	0.83936	-0.77728	0.83951	-0.75562	0.83951	-0.7309	0.83945	-0.70618	0.83942	-0.6778	0.83948	-0.64636	0.83948	-0.61218	0.83695	-0.58899	0.83692	-0.54627	0.83698	-0.50842	0.8371	-0.41745	0.83698	-0.38596	0.83722	-0.3472	0.83707	-0.31198	0.83707	-0.27277	0.83701	-0.22833	0.83701	-0.17932	0.83707	-0.12183	0.83701	-0.05637	0.83707	-0.01989
	0.83701	-0.85785	0.83707	-0.83893	0.83704	-0.81848	0.83707	-0.79742	0.83698	-0.77515	0.83692	-0.75073	0.83707	-0.72632	0.83704	-0.69733	0.83698	-0.66437	0.83698	-0.62958	0.83454	-0.60669	0.83447	-0.56305	0.83447	-0.5246	0.83451	-0.43121	0.8346	-0.3985	0.83454	-0.35867	0.83463	-0.3223	0.83469	-0.28214	0.83451	-0.23593	0.83444	-0.1853	0.8346	-0.12585	0.83451	-0.05826	0.8346	-0.02071
	0.83454	-0.88074	0.83466	-0.86182	0.83454	-0.84106	0.83457	-0.82001	0.83444	-0.79742	0.83451	-0.7721	0.83454	-0.74738	0.83438	-0.71747	0.83447	-0.68451	0.83451	-0.6488	0.83206	-0.62378	0.83194	-0.57892	0.83209	-0.53925	0.83203	-0.4437	0.83203	-0.41003	0.83209	-0.36893	0.83216	-0.33164	0.83212	-0.28998	0.83209	-0.24262	0.83216	-0.19022	0.83209	-0.12885	0.83203	-0.0593	0.83209	-0.02095
	0.83206	-0.90302	0.83203	-0.88409	0.83203	-0.86273	0.83225	-0.84106	0.83206	-0.81848	0.83203	-0.79285	0.83209	-0.76752	0.83219	-0.73731	0.83212	-0.70313	0.83206	-0.66711	0.82959	-0.64087	0.82953	-0.59479	0.82971	-0.55389	0.82962	-0.45609	0.82971	-0.42123	0.82971	-0.37924	0.82971	-0.34082	0.82968	-0.29788	0.82968	-0.24902	0.82965	-0.19486	0.82962	-0.13165	0.82977	-0.06012	0.82962	-0.02111
	0.82962	-0.92529	0.82962	-0.90637	0.82968	-0.88409	0.82962	-0.86273	0.82968	-0.83954	0.82965	-0.81329	0.82965	-0.78735	0.82956	-0.75623	0.82965	-0.72205	0.82959	-0.68481	0.82721	-0.65826	0.82703	-0.61066	0.82721	-0.56854	0.82724	-0.4686	0.82721	-0.43277	0.82727	-0.38956	0.82721	-0.34985	0.8273	-0.30551	0.82718	-0.25516	0.82724	-0.19934	0.82715	-0.13413	0.82718	-0.06085	0.82721	-0.02124
	0.82727	-0.94818	0.82715	-0.92835	0.82721	-0.90668	0.82727	-0.88471	0.82724	-0.8609	0.82718	-0.83466	0.82715	-0.80811	0.82712	-0.77637	0.82718	-0.74158	0.82718	-0.70343	0.82462	-0.67505	0.82477	-0.62653	0.82477	-0.58319	0.8248	-0.48062	0.82492	-0.44388	0.82483	-0.39957	0.82474	-0.35873	0.82483	-0.31293	0.82489	-0.26096	0.82471	-0.20355	0.82471	-0.13635	0.82462	-0.06131	0.8248	-0.02123
	0.82477	-0.97107	0.8248	-0.95123	0.82471	-0.92926	0.82477	-0.90637	0.82465	-0.88257	0.82465	-0.85571	0.82489	-0.82825	0.82471	-0.7962	0.82474	-0.7608	0.82477	-0.72144	0.82248	-0.69244	0.82236	-0.6424	0.8223	-0.59784	0.8223	-0.49286	0.8223	-0.4552	0.82239	-0.40949	0.82233	-0.36743	0.82233	-0.32034	0.8223	-0.26682	0.82245	-0.20749	0.82236	-0.1384	0.82239	-0.06165	0.82233	-0.02119
	0.8223	-0.99396	0.82224	-0.97412	0.82233	-0.95184	0.8223	-0.92926	0.82245	-0.90485	0.82239	-0.87738	0.8223	-0.84992	0.82218	-0.81665	0.82236	-0.78033	0.82227	-0.74005	0.81995	-0.70953	0.8198	-0.65826	0.81977	-0.61218	0.81989	-0.50476	0.81989	-0.46625	0.81977	-0.41907	0.82001	-0.37592	0.81977	-0.32727	0.81992	-0.27225	0.81992	-0.21103	0.81989	-0.14002	0.82001	-0.06171	0.8198	-0.02098
	0.81995	-1.01807	0.82001	-0.99762	0.81983	-0.97504	0.81989	-0.95154	0.81992	-0.92651	0.81995	-0.89905	0.81983	-0.87067	0.81989	-0.8371	0.82001	-0.79987	0.81986	-0.75836	0.81745	-0.72693	0.81738	-0.67383	0.81723	-0.62622	0.81751	-0.51636	0.81748	-0.47733	0.81748	-0.4288	0.81742	-0.38425	0.81751	-0.33417	0.81754	-0.27716	0.81757	-0.21423	0.81735	-0.14136	0.81742	-0.06155	0.81766	-0.02067
	0.81751	-1.04218	0.81742	-1.02112	0.81754	-0.99854	0.81735	-0.97412	0.81745	-0.94879	0.81745	-0.92102	0.81742	-0.89172	0.81748	-0.85785	0.81735	-0.8197	0.81745	-0.77728	0.81497	-0.74463	0.81507	-0.69	0.81488	-0.64087	0.815	-0.52887	0.81485	-0.4877	0.81488	-0.43829	0.81507	-0.39246	0.81494	-0.34058	0.815	-0.28201	0.815	-0.21719	0.8151	-0.14243	0.81497	-0.06125	0.81513	-0.02033
	0.81503	-1.06659	0.81494	-1.04553	0.81503	-1.02203	0.81507	-0.99762	0.81491	-0.97199	0.81503	-0.94299	0.81491	-0.91309	0.815	-0.8783	0.81491	-0.83984	0.81494	-0.79559	0.81256	-0.76172	0.8125	-0.70557	0.8125	-0.65491	0.81259	-0.54077	0.81262	-0.49805	0.8125	-0.4473	0.81259	-0.40018	0.81253	-0.34677	0.81262	-0.28647	0.81275	-0.2197	0.81259	-0.14307	0.81247	-0.06058	0.81269	-0.01982
	0.81256	-1.09161	0.81247	-1.06995	0.81265	-1.04645	0.81259	-1.02112	0.81259	-0.99487	0.8125	-0.96588	0.81275	-0.93567	0.8125	-0.89905	0.81241	-0.85968	0.81256	-0.81421	0.81006	-0.77881	0.81024	-0.72113	0.81009	-0.66834	0.81018	-0.55145	0.81034	-0.50812	0.81027	-0.45606	0.81012	-0.40735	0.81018	-0.35236	0.81009	-0.29022	0.81012	-0.22159	0.81015	-0.14307	0.81018	-0.0596	0.81027	-0.01917
	0.81015	-1.11664	0.8103	-1.09436	0.81012	-1.07025	0.81018	-1.04492	0.81024	-1.01837	0.81018	-0.98816	0.81006	-0.95642	0.81012	-0.92041	0.81018	-0.87952	0.81012	-0.83313	0.80771	-0.7959	0.80771	-0.73639	0.80765	-0.68146	0.80771	-0.56274	0.80768	-0.51788	0.80765	-0.46469	0.8078	-0.41419	0.80768	-0.35751	0.8078	-0.29337	0.80771	-0.22296	0.80768	-0.14273	0.80774	-0.05844	0.80777	-0.01843
	0.80774	-1.14105	0.80762	-1.11877	0.80762	-1.09406	0.80768	-1.06903	0.80765	-1.04095	0.80759	-1.01044	0.80768	-0.97839	0.80768	-0.94086	0.80765	-0.89935	0.80774	-0.85144	0.8053	-0.81268	0.8053	-0.75134	0.80527	-0.69458	0.80542	-0.57312	0.80518	-0.52704	0.80524	-0.47241	0.80521	-0.42041	0.80524	-0.36206	0.80518	-0.29608	0.80536	-0.22382	0.8053	-0.14185	0.8053	-0.05698	0.8053	-0.01764
	0.80524	-1.16638	0.80518	-1.14349	0.80518	-1.11847	0.80518	-1.09253	0.80521	-1.06445	0.80527	-1.03271	0.80533	-1.00037	0.8053	-0.96222	0.80527	-0.91888	0.80527	-0.87036	0.8028	-0.82947	0.80286	-0.76599	0.80289	-0.70709	0.80289	-0.5835	0.8028	-0.53619	0.80286	-0.4798	0.80286	-0.42642	0.80283	-0.36621	0.80277	-0.29834	0.80264	-0.22409	0.8028	-0.14056	0.80286	-0.05539	0.8028	-0.01679
	0.80271	-1.19171	0.80283	-1.16852	0.80274	-1.14319	0.80286	-1.11664	0.80289	-1.08795	0.80289	-1.0553	0.80289	-1.02203	0.80283	-0.98297	0.80289	-0.93872	0.80292	-0.88898	0.80045	-0.84656	0.80033	-0.78033	0.80036	-0.7193	0.80029	-0.59357	0.80042	-0.54413	0.80042	-0.48706	0.80036	-0.43155	0.80045	-0.36972	0.80051	-0.29993	0.80042	-0.22376	0.80036	-0.13873	0.80051	-0.05353	0.80048	-0.01585
	0.80042	-1.21735	0.80036	-1.19354	0.80033	-1.16791	0.80029	-1.14044	0.80036	-1.11115	0.80051	-1.07819	0.80045	-1.0437	0.80033	-1.00403	0.80029	-0.95825	0.80045	-0.90729	0.79791	-0.86273	0.79791	-0.79437	0.79798	-0.73059	0.79788	-0.60272	0.79782	-0.55206	0.79801	-0.49347	0.79798	-0.43643	0.79795	-0.37247	0.79798	-0.3006	0.79804	-0.22278	0.79791	-0.13641	0.79795	-0.05142	0.79791	-0.01487
	0.79795	-1.24298	0.79798	-1.21887	0.79795	-1.19293	0.79804	-1.16455	0.79791	-1.13495	0.7981	-1.10046	0.79795	-1.06598	0.79801	-1.02448	0.79801	-0.97748	0.79791	-0.9256	0.79553	-0.87799	0.79553	-0.80719	0.79556	-0.74097	0.7955	-0.61127	0.79563	-0.55878	0.7956	-0.49866	0.79556	-0.44006	0.79563	-0.37448	0.79556	-0.30048	0.79566	-0.22076	0.79563	-0.13333	0.79556	-0.04898	0.79566	-0.01377
	0.79563	-1.26892	0.7956	-1.2439	0.7956	-1.21674	0.79529	-1.18866	0.7955	-1.15784	0.79547	-1.12305	0.79541	-1.08734	0.79556	-1.04492	0.79553	-0.9967	0.79556	-0.94299	0.79318	-0.89386	0.79303	-0.82092	0.79303	-0.75165	0.79309	-0.61951	0.79306	-0.56549	0.79318	-0.50385	0.79306	-0.44348	0.79303	-0.3757	0.79318	-0.30014	0.79291	-0.2186	0.79309	-0.13019	0.79312	-0.04675	0.79312	-0.01283
	0.79321	-1.29486	0.79309	-1.27014	0.79321	-1.24176	0.79312	-1.21277	0.79312	-1.18164	0.79306	-1.14594	0.79306	-1.10962	0.79306	-1.06598	0.79318	-1.01563	0.79318	-0.961	0.79071	-0.90912	0.79068	-0.83374	0.79068	-0.76141	0.79059	-0.62683	0.79062	-0.57129	0.79068	-0.50873	0.79059	-0.44614	0.79056	-0.3765	0.7908	-0.2988	0.79071	-0.21567	0.7905	-0.12647	0.79077	-0.04431	0.79056	-0.0118
	0.79062	-1.32111	0.79077	-1.29547	0.79068	-1.26709	0.79077	-1.23749	0.79077	-1.20575	0.79065	-1.16852	0.79062	-1.13098	0.79065	-1.08673	0.79065	-1.03485	0.79059	-0.97809	0.78821	-0.92438	0.78821	-0.84595	0.78824	-0.77026	0.78818	-0.63385	0.78818	-0.57678	0.78821	-0.513	0.78842	-0.448	0.78839	-0.37619	0.78824	-0.29651	0.78824	-0.21188	0.78833	-0.12222	0.78827	-0.04173	0.78824	-0.01076
	0.7883	-1.34705	0.78824	-1.32172	0.78827	-1.29211	0.78824	-1.26221	0.78827	-1.22864	0.78818	-1.19141	0.78821	-1.15295	0.78824	-1.10657	0.78815	-1.05377	0.78821	-0.99518	0.78577	-0.93872	0.7858	-0.85754	0.78577	-0.77881	0.78586	-0.63995	0.7858	-0.58136	0.7858	-0.51575	0.78586	-0.4491	0.78574	-0.37515	0.78574	-0.29346	0.78592	-0.2074	0.78589	-0.11762	0.7858	-0.03911	0.78592	-0.00975
	0.78586	-1.37329	0.7858	-1.34766	0.78589	-1.31714	0.78586	-1.28632	0.78571	-1.25275	0.78586	-1.21368	0.78583	-1.17401	0.7858	-1.12671	0.78583	-1.07208	0.78595	-1.01196	0.78345	-0.95245	0.78339	-0.86853	0.78333	-0.78613	0.78339	-0.64514	0.7833	-0.58472	0.78333	-0.51788	0.7833	-0.44913	0.78339	-0.37293	0.78336	-0.28958	0.78327	-0.20227	0.78345	-0.11258	0.78333	-0.03643	0.78333	-0.00877
	0.78336	-1.39984	0.78333	-1.37268	0.78339	-1.34247	0.78336	-1.31104	0.78333	-1.27625	0.78339	-1.23718	0.7833	-1.19568	0.78339	-1.14685	0.78339	-1.0907	0.78333	-1.02814	0.78098	-0.96558	0.78104	-0.8786	0.78089	-0.79254	0.78092	-0.65002	0.78098	-0.58746	0.78107	-0.5191	0.78089	-0.44827	0.78113	-0.36981	0.78095	-0.28461	0.78089	-0.19632	0.78095	-0.10718	0.78086	-0.03377	0.78098	-0.00778
	0.78092	-1.42609	0.78107	-1.39923	0.78104	-1.36749	0.78101	-1.33514	0.78089	-1.30005	0.78107	-1.25854	0.78095	-1.21674	0.78089	-1.16638	0.78098	-1.1084	0.78082	-1.0437	0.77857	-0.97839	0.7786	-0.88837	0.77851	-0.79804	0.77854	-0.65338	0.77847	-0.58868	0.77847	-0.5191	0.7786	-0.44617	0.7786	-0.36575	0.77841	-0.27875	0.77854	-0.18973	0.77851	-0.10153	0.77851	-0.03115	0.77851	-0.00689
	0.77854	-1.45264	0.77854	-1.42517	0.77851	-1.39252	0.77847	-1.35895	0.77857	-1.32294	0.77835	-1.28143	0.77854	-1.23779	0.77857	-1.18561	0.77851	-1.1264	0.7786	-1.05927	0.77606	-0.99121	0.77616	-0.89752	0.77606	-0.80231	0.776	-0.65613	0.77606	-0.5896	0.77622	-0.51849	0.77603	-0.44333	0.77606	-0.3606	0.77613	-0.27222	0.77594	-0.18268	0.77613	-0.09583	0.77619	-0.02867	0.77616	-0.00604
	0.776	-1.47949	0.77588	-1.4505	0.77594	-1.41815	0.77594	-1.38397	0.77609	-1.34644	0.77597	-1.3031	0.77628	-1.25824	0.77606	-1.20483	0.77603	-1.1441	0.77603	-1.07452	0.77359	-1.0025	0.77359	-0.90515	0.77353	-0.80566	0.77359	-0.65765	0.77368	-0.58868	0.77356	-0.51666	0.77356	-0.43915	0.77371	-0.35455	0.77362	-0.26447	0.77353	-0.17481	0.77356	-0.08981	0.77359	-0.02621	0.77362	-0.00521
	0.77347	-1.50574	0.77353	-1.47705	0.77368	-1.44257	0.77359	-1.40747	0.77365	-1.36902	0.7735	-1.32538	0.77362	-1.27899	0.77365	-1.22375	0.77368	-1.16058	0.77362	-1.08856	0.77112	-1.01318	0.77112	-0.91217	0.77118	-0.8078	0.77118	-0.65796	0.77118	-0.58716	0.77109	-0.51361	0.77112	-0.43375	0.77115	-0.34695	0.77124	-0.25583	0.77109	-0.1665	0.77094	-0.08371	0.77124	-0.02385	0.77115	-0.00445
	0.7713	-1.53259	0.77118	-1.50208	0.77127	-1.46759	0.77124	-1.43158	0.77127	-1.3916	0.77121	-1.34644	0.77118	-1.29883	0.77124	-1.24146	0.77112	-1.17706	0.771	-1.10199	0.76865	-1.02264	0.7688	-0.91766	0.76877	-0.80872	0.76877	-0.65674	0.76874	-0.58411	0.76874	-0.50903	0.76886	-0.42709	0.76877	-0.3385	0.76871	-0.24637	0.76868	-0.15768	0.76871	-0.07767	0.76874	-0.02162	0.76874	-0.00377
	0.76877	-1.55914	0.76871	-1.52802	0.76883	-1.492	0.76874	-1.45508	0.76886	-1.41449	0.76871	-1.36749	0.76868	-1.31897	0.76874	-1.25977	0.76856	-1.19232	0.76889	-1.11542	0.76621	-1.03119	0.76624	-0.92255	0.76621	-0.8078	0.76633	-0.65491	0.76627	-0.57983	0.7663	-0.50324	0.7663	-0.41919	0.76633	-0.32877	0.76627	-0.23621	0.7663	-0.14853	0.76624	-0.07172	0.76645	-0.01955	0.7663	-0.00314
	0.76636	-1.58508	0.76624	-1.55304	0.76615	-1.51611	0.76627	-1.47827	0.76636	-1.43677	0.7663	-1.38855	0.76624	-1.33728	0.7663	-1.27655	0.76627	-1.20758	0.76642	-1.12732	0.7638	-1.03943	0.76377	-0.9259	0.76377	-0.80536	0.76392	-0.65094	0.7638	-0.57373	0.76377	-0.49652	0.76389	-0.41016	0.76389	-0.31805	0.76386	-0.22519	0.76383	-0.13928	0.76395	-0.06595	0.7638	-0.01763	0.76389	-0.00255
	0.76398	-1.61133	0.7638	-1.57867	0.76383	-1.54083	0.76389	-1.50177	0.7638	-1.45874	0.76398	-1.409	0.76386	-1.3562	0.76386	-1.29364	0.76373	-1.22223	0.76377	-1.13892	0.76132	-1.04645	0.76169	-0.92835	0.76132	-0.802	0.76142	-0.64606	0.76148	-0.56702	0.76169	-0.48828	0.76142	-0.39966	0.76151	-0.3064	0.7616	-0.21362	0.76135	-0.12985	0.76135	-0.06042	0.76142	-0.01586	0.76148	-0.00204
	0.76129	-1.63727	0.76148	-1.60339	0.76135	-1.56525	0.76123	-1.52435	0.76148	-1.4801	0.76157	-1.42914	0.76148	-1.37451	0.76148	-1.3092	0.76142	-1.23535	0.76139	-1.1499	0.759	-1.05225	0.75891	-0.92926	0.75897	-0.79651	0.759	-0.63995	0.75894	-0.55786	0.7591	-0.47873	0.759	-0.38803	0.75904	-0.29352	0.75894	-0.2016	0.75888	-0.12039	0.75885	-0.05515	0.75897	-0.01423	0.75913	-0.00156
	0.75897	-1.6629	0.75894	-1.62872	0.75894	-1.58844	0.75907	-1.54663	0.759	-1.50085	0.75904	-1.44806	0.75907	-1.39191	0.75894	-1.32477	0.75888	-1.24847	0.75897	-1.15906	0.75656	-1.05652	0.75653	-0.92896	0.75659	-0.78888	0.75653	-0.63141	0.75656	-0.54779	0.75681	-0.46689	0.75662	-0.37488	0.7565	-0.27991	0.75665	-0.189	0.75659	-0.11093	0.75647	-0.05014	0.75662	-0.01263	0.75669	-0.00112
	0.7565	-1.68793	0.75659	-1.65253	0.7565	-1.61102	0.75672	-1.5686	0.75659	-1.5213	0.75659	-1.46698	0.75662	-1.40839	0.75659	-1.3385	0.75665	-1.25946	0.75662	-1.1673	0.75403	-1.05988	0.75394	-0.92712	0.75406	-0.78003	0.75415	-0.62225	0.75421	-0.53589	0.75418	-0.45447	0.75409	-0.36099	0.75415	-0.26556	0.754	-0.17654	0.75403	-0.10199	0.75427	-0.04578	0.75415	-0.01136	0.75406	-0.000792236
	0.75412	-1.71387	0.75418	-1.67694	0.75412	-1.63513	0.75406	-1.58997	0.75418	-1.54175	0.75418	-1.48499	0.75418	-1.42456	0.75415	-1.35284	0.75424	-1.27014	0.754	-1.17493	0.75168	-1.06232	0.75162	-0.92346	0.75156	-0.76904	0.75177	-0.61127	0.75189	-0.52277	0.75141	-0.44089	0.75165	-0.34592	0.75162	-0.25104	0.75171	-0.16403	0.7518	-0.09348	0.75183	-0.04173	0.75174	-0.01013	0.75168	-0.000488892
	0.75183	-1.73889	0.75174	-1.70074	0.75171	-1.65771	0.75177	-1.61163	0.75168	-1.56067	0.75168	-1.50299	0.75171	-1.43982	0.75165	-1.36658	0.75171	-1.28052	0.75147	-1.18164	0.74927	-1.06323	0.74924	-0.91827	0.74924	-0.75684	0.74912	-0.59845	0.74933	-0.50812	0.7493	-0.42539	0.74924	-0.32996	0.74939	-0.23569	0.74918	-0.15158	0.74918	-0.08533	0.74927	-0.03801	0.74942	-0.00902	0.74921	-0.000208435
	0.74936	-1.76392	0.7493	-1.72455	0.74933	-1.6803	0.74927	-1.63239	0.7493	-1.5802	0.74933	-1.51978	0.74921	-1.45477	0.74915	-1.37817	0.74945	-1.28937	0.74933	-1.18652	0.74677	-1.06232	0.74683	-0.91187	0.7468	-0.74188	0.7468	-0.58411	0.74698	-0.49225	0.74668	-0.40884	0.7468	-0.31323	0.74695	-0.22034	0.7468	-0.13944	0.74686	-0.07773	0.74692	-0.03467	0.7468	-0.00801	0.74665	5.12695e-05
	0.74689	-1.78894	0.74683	-1.74744	0.74686	-1.70166	0.74695	-1.65222	0.74689	-1.59821	0.74689	-1.53625	0.74677	-1.46881	0.7468	-1.38947	0.7468	-1.2973	0.7468	-1.19049	0.74442	-1.06018	0.7443	-0.90332	0.74433	-0.7254	0.74433	-0.56824	0.74442	-0.47479	0.74442	-0.3913	0.74448	-0.29587	0.74451	-0.2048	0.74451	-0.12763	0.74445	-0.0708	0.74445	-0.03166	0.74451	-0.00711	0.74448	0.000237122
	0.74445	-1.81244	0.74445	-1.77063	0.74442	-1.72272	0.74433	-1.67267	0.74442	-1.61621	0.74445	-1.55212	0.74442	-1.48224	0.74439	-1.39954	0.74439	-1.30402	0.74439	-1.19354	0.74191	-1.05621	0.74195	-0.89264	0.74182	-0.70648	0.74201	-0.55054	0.74198	-0.45624	0.74198	-0.3728	0.74191	-0.27795	0.74201	-0.18951	0.74201	-0.11643	0.74195	-0.06451	0.74213	-0.02894	0.74198	-0.00627	0.7421	-3.54004e-05
	0.74198	-1.83594	0.74207	-1.79321	0.74201	-1.74408	0.74201	-1.69098	0.74191	-1.6333	0.74207	-1.56616	0.74201	-1.49445	0.74195	-1.40961	0.74204	-1.30951	0.74188	-1.19446	0.73963	-1.05072	0.7395	-0.88013	0.73953	-0.68543	0.73953	-0.53192	0.73956	-0.43597	0.73963	-0.3533	0.73941	-0.2598	0.7395	-0.17447	0.7396	-0.10593	0.7396	-0.05884	0.73935	-0.02653	0.73947	-0.00555	0.73944	0.000153137
	0.73969	-1.85944	0.73944	-1.81427	0.73953	-1.76392	0.73941	-1.70929	0.7396	-1.64948	0.73963	-1.58051	0.73947	-1.50543	0.7395	-1.41693	0.73953	-1.31439	0.73956	-1.19415	0.73715	-1.0437	0.73715	-0.86609	0.73685	-0.66284	0.73697	-0.51117	0.737	-0.4155	0.73703	-0.33313	0.73706	-0.24182	0.73706	-0.15997	0.73712	-0.09647	0.73697	-0.05396	0.737	-0.02444	0.73709	-0.00495	0.73718	0.000309143
	0.73722	-1.88202	0.73709	-1.83594	0.73691	-1.78375	0.73712	-1.7276	0.73709	-1.66565	0.73712	-1.59393	0.73697	-1.51642	0.73697	-1.42456	0.73706	-1.31714	0.73709	-1.19324	0.73465	-1.03485	0.73453	-0.84992	0.73459	-0.63782	0.73465	-0.4895	0.73471	-0.39371	0.73465	-0.31278	0.73468	-0.22382	0.73477	-0.14621	0.73465	-0.08759	0.73462	-0.0495	0.73459	-0.02247	0.73462	-0.00431	0.73462	0.00046936
	0.73468	-1.9043	0.73465	-1.85638	0.73468	-1.80267	0.73462	-1.74377	0.73462	-1.6803	0.7345	-1.60614	0.73477	-1.52527	0.73462	-1.43005	0.73462	-1.31927	0.73462	-1.18958	0.73218	-1.02386	0.73224	-0.83099	0.73227	-0.61066	0.73212	-0.46707	0.73224	-0.37152	0.73224	-0.29221	0.73209	-0.2063	0.73215	-0.1329	0.73218	-0.07974	0.7323	-0.04568	0.73215	-0.02076	0.73215	-0.00379	0.73218	0.000608215
	0.73227	-1.92596	0.73224	-1.87622	0.73215	-1.82037	0.73215	-1.76056	0.73212	-1.69434	0.73221	-1.61682	0.73221	-1.53351	0.73218	-1.43494	0.73227	-1.31989	0.73224	-1.18408	0.72971	-1.01044	0.72968	-0.81024	0.72959	-0.58197	0.72977	-0.44318	0.72965	-0.34897	0.72974	-0.27152	0.72986	-0.18939	0.72971	-0.12085	0.72974	-0.07281	0.72952	-0.04231	0.72977	-0.01919	0.72974	-0.00334	0.72983	0.000714722
	0.72971	-1.94733	0.72983	-1.89514	0.72977	-1.83807	0.7298	-1.77582	0.72974	-1.70654	0.72977	-1.6275	0.72974	-1.53992	0.72968	-1.43768	0.72965	-1.31805	0.72962	-1.17737	0.7273	-0.99548	0.72739	-0.78735	0.72727	-0.55176	0.72736	-0.41898	0.72727	-0.32669	0.72733	-0.25122	0.72724	-0.17313	0.72733	-0.10965	0.72739	-0.06683	0.72727	-0.03934	0.72727	-0.01782	0.72727	-0.00295	0.72724	0.000811462
	0.72736	-1.96686	0.72739	-1.91406	0.72733	-1.85486	0.72739	-1.78955	0.72736	-1.71875	0.72733	-1.63605	0.7273	-1.54572	0.72739	-1.43951	0.72724	-1.31561	0.72733	-1.16882	0.72495	-0.97778	0.72498	-0.76263	0.72498	-0.52124	0.72482	-0.39462	0.72479	-0.30447	0.72489	-0.2319	0.72501	-0.15778	0.72489	-0.09985	0.72489	-0.06171	0.72486	-0.03673	0.72486	-0.01657	0.72504	-0.00258	0.72482	0.00085022
	0.72492	-1.9873	0.72486	-1.93207	0.72473	-1.87012	0.72489	-1.80298	0.72486	-1.73004	0.72498	-1.64368	0.72495	-1.54938	0.72482	-1.43921	0.72489	-1.31073	0.72486	-1.15845	0.72248	-0.95856	0.72241	-0.73547	0.72226	-0.4892	0.72232	-0.37	0.72251	-0.28268	0.72244	-0.21289	0.72241	-0.14349	0.72248	-0.09119	0.7226	-0.05728	0.72232	-0.03447	0.72241	-0.01546	0.72248	-0.00227	0.7226	0.000907593
	0.72257	-2.00653	0.72251	-1.94855	0.72254	-1.88507	0.72263	-1.81488	0.72244	-1.73889	0.72251	-1.65039	0.72244	-1.55273	0.72251	-1.43799	0.72232	-1.30432	0.72241	-1.14594	0.72006	-0.93689	0.72	-0.70679	0.72	-0.45734	0.72003	-0.34576	0.72006	-0.26157	0.71985	-0.19467	0.72003	-0.13019	0.72009	-0.08365	0.72	-0.05353	0.72	-0.03236	0.72	-0.01447	0.72003	-0.00201	0.71997	0.000940247
	0.72003	-2.02393	0.71997	-1.96442	0.72003	-1.8988	0.72006	-1.82648	0.71997	-1.74744	0.72006	-1.65527	0.72	-1.55365	0.72013	-1.43555	0.71997	-1.29608	0.71994	-1.13129	0.71762	-0.91278	0.71756	-0.67596	0.71747	-0.42539	0.71747	-0.32175	0.71756	-0.24081	0.71753	-0.1774	0.71756	-0.11838	0.71762	-0.07724	0.71759	-0.05014	0.71756	-0.03044	0.71765	-0.0135	0.71759	-0.00172	0.71759	0.000987854
	0.71765	-2.04102	0.71778	-1.97906	0.71768	-1.91101	0.71753	-1.83594	0.71759	-1.75415	0.71756	-1.65894	0.71765	-1.55334	0.71762	-1.42975	0.71771	-1.2851	0.71756	-1.11359	0.71515	-0.88623	0.71509	-0.64453	0.71509	-0.3945	0.71515	-0.29858	0.71509	-0.22156	0.7153	-0.16184	0.71515	-0.10812	0.71518	-0.0719	0.715	-0.04749	0.71518	-0.02892	0.71515	-0.01278	0.71509	-0.00155	0.71515	0.00101
	0.71515	-2.0578	0.71515	-1.99341	0.71527	-1.92322	0.71506	-1.8454	0.71521	-1.76025	0.71518	-1.66138	0.71518	-1.55151	0.71506	-1.42365	0.71518	-1.27319	0.71521	-1.09467	0.71277	-0.85815	0.71274	-0.61188	0.71271	-0.36408	0.71259	-0.27664	0.71283	-0.20294	0.71265	-0.14752	0.71277	-0.09937	0.71274	-0.06775	0.71271	-0.04504	0.71271	-0.0275	0.71271	-0.01206	0.71262	-0.00137	0.71274	0.00101
	0.7128	-2.07275	0.71292	-2.00714	0.71277	-1.93329	0.71265	-1.85303	0.71274	-1.76514	0.71271	-1.6629	0.71271	-1.54816	0.71286	-1.41479	0.7128	-1.25854	0.71268	-1.07361	0.71036	-0.82825	0.71024	-0.57892	0.71018	-0.33487	0.71021	-0.25522	0.71027	-0.18579	0.71018	-0.13431	0.71021	-0.09186	0.71042	-0.06387	0.7103	-0.04296	0.7103	-0.0262	0.71021	-0.01143	0.71027	-0.00122	0.71036	0.00101
	0.7103	-2.0874	0.71039	-2.01904	0.71039	-1.94275	0.71042	-1.86035	0.71024	-1.76819	0.71036	-1.66107	0.71021	-1.54266	0.71024	-1.40503	0.71036	-1.24207	0.71024	-1.0495	0.70789	-0.79651	0.70792	-0.54565	0.70786	-0.30716	0.70795	-0.23465	0.70783	-0.16943	0.7078	-0.12296	0.70798	-0.08554	0.70777	-0.06094	0.70795	-0.04111	0.70789	-0.02505	0.70783	-0.01087	0.70783	-0.00106	0.7078	0.00103
	0.70786	-2.10114	0.70792	-2.03033	0.70795	-1.95129	0.7077	-1.86493	0.70807	-1.77063	0.70807	-1.66016	0.70777	-1.53595	0.70786	-1.39221	0.7078	-1.22345	0.70786	-1.02325	0.70551	-0.76294	0.70532	-0.5127	0.70542	-0.28125	0.70535	-0.21567	0.70545	-0.15497	0.70548	-0.11316	0.70532	-0.08029	0.70545	-0.05814	0.70557	-0.03939	0.70539	-0.02401	0.70539	-0.01032	0.70535	-0.000957947	0.70535	0.00104
	0.70551	-2.11365	0.70542	-2.04041	0.7056	-1.95862	0.70535	-1.86981	0.70548	-1.77063	0.70551	-1.65619	0.70535	-1.52679	0.70542	-1.37848	0.70532	-1.20239	0.70535	-0.99548	0.70319	-0.72784	0.70313	-0.48084	0.70291	-0.25687	0.70294	-0.19745	0.70294	-0.14133	0.7031	-0.10495	0.703	-0.0762	0.70294	-0.05597	0.70307	-0.03789	0.70304	-0.02307	0.70288	-0.00987	0.70304	-0.000865173	0.70282	0.00105
	0.70297	-2.12463	0.70307	-2.04865	0.70297	-1.96442	0.70307	-1.87195	0.7031	-1.76971	0.70307	-1.65039	0.70304	-1.51642	0.70294	-1.36169	0.70294	-1.17889	0.70297	-0.96466	0.70066	-0.69305	0.70041	-0.44919	0.70035	-0.2338	0.70047	-0.18057	0.70062	-0.13034	0.70053	-0.09775	0.70072	-0.07269	0.70066	-0.05399	0.70056	-0.0365	0.7005	-0.02223	0.70069	-0.00944	0.70053	-0.000760803	0.70038	0.00105
	0.70056	-2.13501	0.7005	-2.05627	0.70056	-1.9693	0.70062	-1.87317	0.7005	-1.76666	0.70062	-1.64368	0.70059	-1.5036	0.70053	-1.34308	0.70059	-1.15326	0.70056	-0.9317	0.698	-0.65765	0.69812	-0.41916	0.69797	-0.2128	0.69818	-0.16583	0.69809	-0.12045	0.698	-0.09259	0.69812	-0.07004	0.69809	-0.05234	0.69794	-0.0354	0.69815	-0.02159	0.698	-0.00912	0.69815	-0.000684204	0.69806	0.001
	0.69809	-2.14447	0.69806	-2.0636	0.69797	-1.97205	0.69815	-1.87347	0.69812	-1.763	0.69818	-1.63452	0.69806	-1.48895	0.69809	-1.32233	0.69809	-1.12518	0.69803	-0.89813	0.69568	-0.62286	0.69562	-0.38971	0.69553	-0.19382	0.69565	-0.15198	0.69565	-0.11258	0.69562	-0.08817	0.69565	-0.06754	0.69556	-0.05081	0.6958	-0.03424	0.69577	-0.02082	0.69559	-0.00876	0.69556	-0.000621338	0.69556	0.00101
	0.69574	-2.15179	0.69577	-2.06818	0.69574	-1.97357	0.69556	-1.87103	0.69559	-1.75629	0.69574	-1.62354	0.69559	-1.47156	0.69562	-1.29852	0.69568	-1.09497	0.69568	-0.86212	0.69315	-0.58777	0.69315	-0.36215	0.69315	-0.17709	0.69324	-0.14038	0.69321	-0.10565	0.69333	-0.08444	0.69312	-0.06549	0.69324	-0.04926	0.69315	-0.03325	0.69324	-0.02025	0.69321	-0.00845	0.6933	-0.00144	0.69327	0.000995483
	0.69327	-2.15881	0.69321	-2.07184	0.69321	-1.97479	0.69315	-1.86798	0.69318	-1.74805	0.69336	-1.6095	0.6933	-1.45264	0.69309	-1.27258	0.6933	-1.06201	0.69318	-0.82489	0.69071	-0.55328	0.69071	-0.33554	0.69055	-0.16263	0.69083	-0.13062	0.69074	-0.10062	0.6908	-0.08099	0.69092	-0.06375	0.69077	-0.04822	0.69092	-0.03234	0.69071	-0.01967	0.69086	-0.0082	0.6908	-0.00147	0.69089	0.000994873
	0.69083	-2.16492	0.69083	-2.07397	0.69089	-1.97266	0.69077	-1.86249	0.69095	-1.73889	0.69077	-1.59485	0.69083	-1.43036	0.69083	-1.24451	0.69071	-1.02753	0.69086	-0.78766	0.68833	-0.52002	0.6883	-0.31085	0.68833	-0.15039	0.68814	-0.12228	0.68839	-0.09619	0.68842	-0.07874	0.68842	-0.06226	0.68839	-0.04691	0.68817	-0.03156	0.6883	-0.01922	0.68845	-0.00794	0.68823	-0.00141	0.68833	0.000995178
	0.68845	-2.16797	0.6883	-2.07458	0.68851	-1.9696	0.6883	-1.85547	0.68826	-1.72668	0.68845	-1.57715	0.68833	-1.40717	0.68823	-1.21399	0.6883	-0.99121	0.68839	-0.75012	0.68595	-0.48767	0.68592	-0.28748	0.68582	-0.14063	0.6861	-0.11597	0.68598	-0.09296	0.68601	-0.07678	0.68588	-0.06085	0.68595	-0.04599	0.68585	-0.03083	0.68604	-0.01878	0.68588	-0.00771	0.68585	-0.00134	0.68598	0.000983276
	0.68598	-2.17102	0.68598	-2.07336	0.68595	-1.96503	0.68585	-1.84601	0.68585	-1.71295	0.68588	-1.55792	0.68598	-1.38	0.68585	-1.18011	0.68592	-0.95306	0.68585	-0.71259	0.6835	-0.45786	0.68341	-0.26529	0.68344	-0.13309	0.68341	-0.11078	0.68363	-0.09015	0.68335	-0.07486	0.6835	-0.05972	0.68341	-0.04495	0.68347	-0.03017	0.68347	-0.01837	0.68363	-0.00752	0.68363	-0.00128	0.68347	0.000963135
	0.68353	-2.17255	0.68338	-2.07092	0.68363	-1.95892	0.68335	-1.83533	0.68347	-1.69739	0.68353	-1.53564	0.68353	-1.35132	0.6835	-1.14532	0.68338	-0.91522	0.6835	-0.67535	0.68103	-0.42859	0.681	-0.2449	0.68094	-0.12698	0.68094	-0.10638	0.68103	-0.08795	0.681	-0.07321	0.68103	-0.05862	0.68118	-0.04407	0.681	-0.02958	0.68097	-0.01804	0.68109	-0.00735	0.681	-0.0012	0.68103	0.000936279
	0.68103	-2.17133	0.68118	-2.06696	0.68106	-1.95068	0.68112	-1.8222	0.68097	-1.67816	0.68109	-1.51093	0.681	-1.31927	0.68103	-1.10779	0.68103	-0.87555	0.68106	-0.63965	0.67865	-0.40076	0.67856	-0.22592	0.67859	-0.12213	0.67853	-0.10352	0.67856	-0.08618	0.67877	-0.07224	0.67862	-0.05774	0.67853	-0.04345	0.67856	-0.02911	0.67862	-0.01775	0.67856	-0.00721	0.67862	-0.00119	0.67865	0.000926208
	0.67868	-2.1701	0.67853	-2.06085	0.67862	-1.94092	0.67862	-1.80756	0.67865	-1.65863	0.67865	-1.48499	0.67859	-1.28601	0.67853	-1.06964	0.67865	-0.83679	0.67853	-0.60425	0.67621	-0.37445	0.67612	-0.20889	0.67624	-0.11795	0.67615	-0.10083	0.67615	-0.08453	0.67621	-0.07111	0.67618	-0.05688	0.67624	-0.04254	0.67603	-0.02861	0.67633	-0.01745	0.67612	-0.00707	0.67612	-0.00115	0.67618	0.000906982
	0.67621	-2.16644	0.67627	-2.05353	0.67615	-1.92902	0.67624	-1.78986	0.67609	-1.63544	0.67621	-1.45538	0.67606	-1.24969	0.67606	-1.02966	0.67633	-0.79804	0.67621	-0.56976	0.67362	-0.3497	0.67359	-0.19403	0.67371	-0.11511	0.67386	-0.09848	0.67374	-0.08313	0.67365	-0.06995	0.67371	-0.05615	0.67389	-0.04208	0.67371	-0.02818	0.67365	-0.0172	0.67383	-0.00695	0.67374	-0.00113	0.67386	0.000889587
	0.67377	-2.16125	0.67371	-2.04407	0.67374	-1.91528	0.67383	-1.77155	0.67374	-1.6098	0.67368	-1.42334	0.67368	-1.21185	0.6738	-0.98969	0.67383	-0.75928	0.67365	-0.53742	0.67121	-0.32642	0.67124	-0.18149	0.67118	-0.1127	0.67145	-0.09711	0.67127	-0.08191	0.67127	-0.06894	0.67136	-0.05539	0.67118	-0.04124	0.67136	-0.02781	0.67127	-0.01699	0.67142	-0.00685	0.67133	-0.0011	0.67133	0.000887451
	0.67139	-2.15363	0.67127	-2.03186	0.67121	-1.89911	0.67118	-1.74988	0.67136	-1.58203	0.6713	-1.38916	0.67139	-1.17188	0.6713	-0.9491	0.67114	-0.72174	0.67124	-0.50568	0.66886	-0.30457	0.66883	-0.17139	0.66883	-0.11057	0.66892	-0.09552	0.66883	-0.08102	0.66889	-0.06836	0.66879	-0.05472	0.66876	-0.04086	0.66873	-0.02748	0.66892	-0.01678	0.66873	-0.00673	0.66876	-0.00106	0.66886	0.000882263
	0.66892	-2.14539	0.66889	-2.01965	0.66892	-1.88049	0.66895	-1.72607	0.66879	-1.55182	0.66889	-1.35284	0.66886	-1.1322	0.66889	-0.90912	0.66889	-0.68512	0.66886	-0.47607	0.66638	-0.28354	0.66632	-0.16309	0.66635	-0.10861	0.66641	-0.09393	0.66635	-0.08002	0.66651	-0.06763	0.66651	-0.05414	0.66644	-0.04017	0.66638	-0.02713	0.66657	-0.01663	0.66644	-0.00665	0.66654	-0.00105	0.66648	0.000850525
	0.66635	-2.1344	0.66641	-2.0047	0.66638	-1.86096	0.6666	-1.70013	0.66644	-1.51886	0.66648	-1.31409	0.66629	-1.09009	0.66638	-0.86853	0.66629	-0.64911	0.66632	-0.448	0.66394	-0.26379	0.66394	-0.15649	0.66391	-0.10703	0.66394	-0.09338	0.66397	-0.07944	0.66403	-0.06674	0.66394	-0.05353	0.664	-0.03986	0.66394	-0.02688	0.66403	-0.01646	0.66409	-0.00659	0.66403	-0.00104	0.66406	0.000830078
	0.66397	-2.12158	0.66409	-1.987	0.66391	-1.83777	0.66394	-1.67084	0.66406	-1.48407	0.664	-1.27441	0.664	-1.04919	0.66388	-0.82916	0.66394	-0.61493	0.66397	-0.42163	0.66141	-0.24594	0.66153	-0.15167	0.6615	-0.10608	0.66153	-0.09204	0.66159	-0.07852	0.66144	-0.06616	0.66162	-0.05301	0.66156	-0.03933	0.6615	-0.02662	0.6615	-0.01628	0.66165	-0.00649	0.66156	-0.00103	0.66162	0.000817261
	0.66156	-2.10693	0.66162	-1.96747	0.66156	-1.81213	0.66162	-1.63971	0.66156	-1.44684	0.66178	-1.23352	0.66153	-1.00708	0.6615	-0.79102	0.6615	-0.58106	0.66168	-0.3963	0.65915	-0.23102	0.65897	-0.1478	0.65906	-0.1051	0.65912	-0.09155	0.65909	-0.07837	0.65906	-0.06607	0.65915	-0.05267	0.65909	-0.03914	0.65906	-0.02657	0.65906	-0.01627	0.65915	-0.00648	0.65906	-0.00106	0.65903	0.000792542
	0.65918	-2.09137	0.65915	-1.94672	0.65903	-1.78558	0.65903	-1.60645	0.65912	-1.40778	0.65906	-1.19202	0.65906	-0.96649	0.65903	-0.75348	0.65912	-0.54993	0.65903	-0.37296	0.6565	-0.21753	0.65656	-0.14459	0.65647	-0.10385	0.65677	-0.091	0.6565	-0.07739	0.65656	-0.06537	0.65665	-0.05209	0.65665	-0.03873	0.65677	-0.02626	0.65677	-0.01608	0.65671	-0.00639	0.65674	-0.00102	0.65665	0.000787048
	0.65674	-2.07153	0.65668	-1.92139	0.65665	-1.75476	0.65668	-1.56952	0.65653	-1.36658	0.65671	-1.1496	0.65662	-0.9256	0.65659	-0.71716	0.6565	-0.51971	0.65637	-0.35034	0.65415	-0.2066	0.6543	-0.14215	0.6543	-0.10288	0.65424	-0.09003	0.65436	-0.07715	0.65427	-0.06473	0.65427	-0.05161	0.6543	-0.0383	0.65418	-0.0261	0.65412	-0.016	0.65439	-0.00636	0.65433	-0.00103	0.65421	0.000763245
	0.6543	-2.05048	0.65427	-1.89514	0.65418	-1.72211	0.65421	-1.53198	0.65427	-1.32538	0.65418	-1.10748	0.65424	-0.88562	0.65415	-0.68085	0.65418	-0.49133	0.6543	-0.32861	0.65177	-0.19727	0.65167	-0.13995	0.6517	-0.10223	0.65174	-0.08957	0.65186	-0.07632	0.65174	-0.06433	0.65189	-0.05112	0.65192	-0.03814	0.65167	-0.026	0.6517	-0.01587	0.65161	-0.00632	0.65158	-0.00102	0.65183	0.000761108
	0.65189	-2.02698	0.6518	-1.86554	0.65189	-1.68732	0.65183	-1.492	0.6517	-1.28174	0.65164	-1.06567	0.65192	-0.84656	0.65177	-0.64667	0.65174	-0.46576	0.65174	-0.30783	0.64929	-0.18997	0.64932	-0.13858	0.64929	-0.10159	0.64935	-0.08929	0.64926	-0.07626	0.64911	-0.06421	0.64932	-0.05078	0.64942	-0.03771	0.64942	-0.02589	0.64929	-0.01585	0.64935	-0.00628	0.64932	-0.00102	0.64932	0.000735474
	0.64945	-2.00134	0.64932	-1.83319	0.64939	-1.65039	0.64935	-1.45081	0.64939	-1.23932	0.64923	-1.02386	0.64929	-0.80811	0.64923	-0.61401	0.64914	-0.44013	0.64926	-0.28943	0.64688	-0.18387	0.64688	-0.13709	0.64676	-0.10092	0.64691	-0.08841	0.64691	-0.07544	0.64694	-0.06366	0.64691	-0.05038	0.64697	-0.03764	0.64707	-0.02574	0.64691	-0.01575	0.64679	-0.00625	0.64694	-0.00103	0.64694	0.000717773
	0.64691	-1.97266	0.64697	-1.79932	0.64704	-1.61133	0.64685	-1.40839	0.64679	-1.19629	0.64679	-0.98358	0.64688	-0.77026	0.64694	-0.58258	0.64697	-0.41657	0.64682	-0.27271	0.64429	-0.17966	0.64447	-0.13608	0.64444	-0.10034	0.6445	-0.08832	0.64444	-0.07553	0.64441	-0.0632	0.64447	-0.05008	0.64453	-0.03733	0.64438	-0.0257	0.64447	-0.0157	0.64447	-0.00623	0.64441	-0.00104	0.64447	0.00071167
	0.6445	-1.94153	0.64456	-1.763	0.64447	-1.57104	0.64453	-1.36505	0.64456	-1.15356	0.6445	-0.9433	0.64444	-0.73425	0.64456	-0.55328	0.64438	-0.39368	0.64444	-0.25803	0.64203	-0.17606	0.64209	-0.13516	0.64203	-0.09961	0.64215	-0.08789	0.64206	-0.0748	0.64191	-0.06299	0.64203	-0.0498	0.64212	-0.03723	0.642	-0.02563	0.64209	-0.01561	0.64194	-0.00621	0.64209	-0.00105	0.64212	0.000708313
	0.64197	-1.90826	0.64203	-1.72394	0.64206	-1.52802	0.64197	-1.32141	0.64197	-1.11145	0.64206	-0.90393	0.64209	-0.69916	0.64203	-0.52582	0.64209	-0.37128	0.64197	-0.24533	0.63968	-0.17297	0.63953	-0.13431	0.63956	-0.09903	0.6395	-0.08707	0.63974	-0.07468	0.63965	-0.06268	0.63962	-0.04935	0.63959	-0.0369	0.63968	-0.02549	0.63968	-0.01551	0.63956	-0.00616	0.63956	-0.00104	0.63974	0.00068573
	0.63968	-1.87256	0.63971	-1.68365	0.63962	-1.48499	0.63968	-1.27777	0.63971	-1.06964	0.63965	-0.86487	0.63959	-0.66528	0.63962	-0.49957	0.63968	-0.35043	0.63965	-0.23508	0.63712	-0.17044	0.63709	-0.13385	0.63715	-0.09882	0.63721	-0.08725	0.63715	-0.07422	0.63724	-0.06235	0.63727	-0.04913	0.63742	-0.03678	0.63712	-0.02551	0.63715	-0.01554	0.63718	-0.00618	0.63709	-0.00108	0.63724	0.000656738
	0.6373	-1.83411	0.63733	-1.64154	0.63721	-1.44196	0.63706	-1.23444	0.63706	-1.02875	0.63712	-0.82733	0.63715	-0.63385	0.63721	-0.47546	0.63709	-0.33099	0.63709	-0.22656	0.63477	-0.1687	0.63474	-0.1333	0.63458	-0.0986	0.63471	-0.08698	0.63474	-0.07434	0.63486	-0.06198	0.63474	-0.0491	0.63477	-0.03689	0.63471	-0.02548	0.63471	-0.0155	0.63474	-0.00615	0.63471	-0.00107	0.63486	0.000637817
	0.6348	-1.79504	0.63483	-1.59851	0.63471	-1.39862	0.63462	-1.19232	0.63471	-0.98877	0.63471	-0.79071	0.63474	-0.60425	0.63483	-0.45212	0.63474	-0.31357	0.63465	-0.21967	0.63227	-0.16751	0.63242	-0.1329	0.63236	-0.09772	0.63239	-0.08655	0.63239	-0.07385	0.63245	-0.06192	0.63242	-0.04889	0.63233	-0.03658	0.63233	-0.02544	0.63236	-0.0155	0.63223	-0.00615	0.63227	-0.0011	0.63239	0.000602112
	0.6323	-1.75293	0.63242	-1.55487	0.63233	-1.35498	0.63239	-1.15082	0.63236	-0.9491	0.63248	-0.75501	0.63248	-0.57648	0.6322	-0.42874	0.63217	-0.29825	0.63217	-0.21445	0.62982	-0.16657	0.62985	-0.13254	0.63004	-0.09747	0.62973	-0.0867	0.62976	-0.07385	0.62982	-0.06189	0.62982	-0.04874	0.62988	-0.03674	0.62985	-0.02542	0.62988	-0.01549	0.62995	-0.00615	0.62988	-0.00112	0.62982	0.000616455
	0.62992	-1.71082	0.62988	-1.51123	0.62998	-1.31165	0.62992	-1.10901	0.62988	-0.91065	0.62985	-0.72174	0.62988	-0.55023	0.62979	-0.40723	0.62982	-0.28491	0.62979	-0.21002	0.62744	-0.1658	0.62741	-0.13217	0.62741	-0.09729	0.62744	-0.08627	0.62738	-0.07352	0.62744	-0.06143	0.62747	-0.04858	0.62735	-0.03642	0.62738	-0.02538	0.62744	-0.01545	0.62735	-0.00614	0.6276	-0.00112	0.62735	0.000579224
	0.62747	-1.66718	0.62747	-1.46698	0.62744	-1.26831	0.62741	-1.06781	0.62735	-0.8725	0.62738	-0.68939	0.6275	-0.52551	0.62741	-0.38617	0.62738	-0.27399	0.62747	-0.20621	0.625	-0.16489	0.62503	-0.13214	0.62488	-0.09723	0.625	-0.08609	0.62491	-0.07352	0.62515	-0.06122	0.62509	-0.04852	0.625	-0.0366	0.62488	-0.02537	0.62519	-0.01548	0.62512	-0.00615	0.62512	-0.00114	0.62509	0.000553894
	0.62497	-1.62384	0.62497	-1.42242	0.62506	-1.2265	0.625	-1.02753	0.625	-0.83618	0.62519	-0.6601	0.62506	-0.50079	0.62491	-0.36704	0.62503	-0.26453	0.62491	-0.2038	0.62253	-0.16397	0.62253	-0.13171	0.62253	-0.09659	0.6225	-0.08612	0.62253	-0.07321	0.62244	-0.06122	0.62259	-0.04837	0.62259	-0.03635	0.62247	-0.02527	0.62244	-0.01545	0.62247	-0.00613	0.62247	-0.00116	0.62259	0.000542908
	0.62262	-1.57898	0.6225	-1.3797	0.62253	-1.18469	0.62253	-0.98846	0.62259	-0.80078	0.62256	-0.63141	0.62256	-0.47784	0.62256	-0.34924	0.62256	-0.25674	0.62253	-0.20154	0.61991	-0.16391	0.62009	-0.13199	0.62003	-0.09662	0.62	-0.08594	0.62024	-0.07336	0.62012	-0.06134	0.62024	-0.04855	0.62021	-0.0366	0.62012	-0.02539	0.61994	-0.01555	0.62009	-0.00618	0.6203	-0.00121	0.62009	0.000527649
	0.62012	-1.53534	0.62021	-1.33606	0.61997	-1.14349	0.62009	-0.94971	0.62009	-0.76782	0.62021	-0.60577	0.62009	-0.45548	0.62	-0.33484	0.62012	-0.25125	0.62009	-0.19992	0.61765	-0.16376	0.61765	-0.13153	0.61768	-0.09637	0.61777	-0.08582	0.61762	-0.07309	0.61768	-0.06079	0.61759	-0.04828	0.61765	-0.03641	0.61765	-0.02525	0.61768	-0.01549	0.61765	-0.00616	0.61771	-0.00119	0.61771	0.00049408
	0.61768	-1.49078	0.61783	-1.29333	0.61771	-1.10321	0.61777	-0.91156	0.61759	-0.73639	0.61768	-0.57983	0.61762	-0.43424	0.61774	-0.32095	0.61762	-0.24533	0.61765	-0.19843	0.6153	-0.16348	0.61524	-0.13123	0.61514	-0.09637	0.61527	-0.08588	0.61514	-0.07285	0.61524	-0.06067	0.6153	-0.04828	0.61533	-0.03632	0.61533	-0.02525	0.61527	-0.01547	0.61524	-0.00616	0.61524	-0.00122	0.61511	0.000495605
	0.61527	-1.44653	0.61521	-1.25183	0.61539	-1.06354	0.61521	-0.87555	0.6153	-0.70618	0.6153	-0.55512	0.61524	-0.41397	0.61524	-0.31	0.61533	-0.24136	0.61524	-0.19745	0.61279	-0.1629	0.61283	-0.13107	0.61264	-0.09607	0.61289	-0.08533	0.61286	-0.07272	0.61279	-0.0607	0.61289	-0.04816	0.61276	-0.03641	0.61279	-0.02524	0.61279	-0.01545	0.61286	-0.00614	0.61273	-0.00124	0.61292	0.000473633
	0.61286	-1.4032	0.61276	-1.20972	0.61292	-1.02325	0.61273	-0.84045	0.6127	-0.67841	0.61283	-0.53101	0.61273	-0.39591	0.61276	-0.30017	0.61283	-0.23795	0.61276	-0.19632	0.61041	-0.16269	0.61008	-0.13089	0.61029	-0.09573	0.61045	-0.0856	0.61041	-0.07254	0.61041	-0.06061	0.61029	-0.04822	0.61048	-0.03625	0.61038	-0.02529	0.61041	-0.0155	0.61038	-0.00618	0.61032	-0.00127	0.61023	0.000463562
	0.61045	-1.36047	0.61026	-1.16852	0.61041	-0.9848	0.61035	-0.80719	0.61032	-0.65125	0.61045	-0.50751	0.61032	-0.37936	0.61038	-0.29202	0.61023	-0.23499	0.61026	-0.19559	0.60797	-0.16232	0.60797	-0.13068	0.60788	-0.09555	0.60791	-0.08542	0.60794	-0.07257	0.60803	-0.06021	0.6081	-0.04813	0.60797	-0.0364	0.608	-0.02525	0.608	-0.01548	0.60797	-0.00619	0.60797	-0.00127	0.60797	0.000430603
	0.60791	-1.31805	0.60797	-1.12732	0.608	-0.94757	0.60791	-0.77637	0.60788	-0.62561	0.60788	-0.48584	0.6081	-0.3649	0.608	-0.2858	0.60797	-0.23315	0.60797	-0.19513	0.60547	-0.16251	0.60541	-0.13037	0.60532	-0.09583	0.60565	-0.08511	0.60553	-0.07227	0.60553	-0.0603	0.60544	-0.04816	0.60553	-0.03626	0.60553	-0.02531	0.6055	-0.0155	0.60553	-0.00619	0.6055	-0.0013	0.60553	0.000414429
	0.60535	-1.27563	0.60556	-1.08734	0.60544	-0.91156	0.60541	-0.74677	0.60538	-0.6012	0.6055	-0.465	0.6055	-0.35248	0.60559	-0.27991	0.60568	-0.23108	0.6055	-0.19458	0.60315	-0.16232	0.60285	-0.13034	0.60303	-0.09583	0.60312	-0.0853	0.60306	-0.07242	0.60306	-0.06039	0.60315	-0.04813	0.60306	-0.03633	0.60306	-0.02533	0.603	-0.01548	0.60312	-0.00619	0.60306	-0.00133	0.60303	0.000384827
	0.60288	-1.23505	0.60312	-1.04797	0.603	-0.87799	0.60306	-0.71899	0.60309	-0.57648	0.60294	-0.4462	0.60309	-0.34204	0.60318	-0.27594	0.60303	-0.22983	0.60303	-0.19415	0.60065	-0.1622	0.6005	-0.12997	0.60053	-0.09528	0.60059	-0.08493	0.60065	-0.07181	0.60053	-0.06012	0.60062	-0.04797	0.60077	-0.03618	0.60068	-0.02528	0.60062	-0.01546	0.60059	-0.00617	0.60062	-0.00135	0.6008	0.000362244
	0.60065	-1.19293	0.60053	-1.01013	0.60059	-0.84503	0.60065	-0.69214	0.60059	-0.55298	0.60068	-0.4278	0.60065	-0.3324	0.60056	-0.27152	0.60059	-0.22861	0.60062	-0.19391	0.59805	-0.1618	0.59821	-0.13007	0.59821	-0.09512	0.59833	-0.08475	0.59821	-0.07211	0.59818	-0.05985	0.59821	-0.04803	0.5983	-0.03625	0.59818	-0.02538	0.59821	-0.01552	0.59818	-0.00622	0.59824	-0.00138	0.59827	0.000352478
	0.59827	-1.15234	0.59827	-0.97351	0.5983	-0.81451	0.59824	-0.6662	0.59821	-0.5304	0.59833	-0.41257	0.59827	-0.3248	0.59818	-0.2688	0.59827	-0.22726	0.59821	-0.19394	0.59571	-0.16196	0.5958	-0.1301	0.5958	-0.09534	0.5958	-0.08514	0.59583	-0.07184	0.59577	-0.06006	0.59577	-0.04813	0.59564	-0.03645	0.59583	-0.0255	0.59583	-0.01559	0.59571	-0.00625	0.5958	-0.00139	0.59577	0.000336914
	0.59586	-1.11328	0.59583	-0.93872	0.59589	-0.78644	0.59577	-0.64148	0.59571	-0.50934	0.5958	-0.39899	0.59589	-0.31836	0.59567	-0.26636	0.5958	-0.22742	0.59577	-0.19367	0.59323	-0.16184	0.59332	-0.13013	0.59323	-0.09558	0.59345	-0.0849	0.59336	-0.07211	0.59345	-0.06021	0.59339	-0.0481	0.59336	-0.03629	0.59342	-0.02553	0.59326	-0.01559	0.59332	-0.00624	0.59339	-0.00139	0.59339	0.000312195
	0.59332	-1.07452	0.59332	-0.90637	0.59323	-0.75836	0.59329	-0.61737	0.59342	-0.48981	0.59323	-0.38681	0.59332	-0.31339	0.59329	-0.26471	0.59332	-0.22644	0.59342	-0.1937	0.59082	-0.16229	0.59104	-0.13025	0.59085	-0.09567	0.59091	-0.08487	0.59091	-0.07184	0.59094	-0.06012	0.59094	-0.04819	0.59088	-0.03659	0.59076	-0.02559	0.59097	-0.01562	0.59085	-0.00624	0.59076	-0.00145	0.59097	0.000293579
	0.59101	-1.0376	0.59088	-0.87616	0.59076	-0.73242	0.59085	-0.59326	0.59091	-0.47247	0.59091	-0.37683	0.59079	-0.3089	0.59097	-0.26294	0.59076	-0.22623	0.59101	-0.19406	0.58841	-0.16214	0.58838	-0.1301	0.58844	-0.09531	0.58847	-0.08502	0.58841	-0.07208	0.58844	-0.05981	0.5885	-0.0481	0.58847	-0.03632	0.5885	-0.02556	0.58847	-0.01561	0.5885	-0.00627	0.58856	-0.00147	0.58841	0.000292358
	0.58847	-1.0025	0.58844	-0.84595	0.58847	-0.70679	0.58853	-0.57129	0.58841	-0.45654	0.58847	-0.36789	0.58847	-0.30545	0.58841	-0.2619	0.5885	-0.22632	0.58844	-0.19348	0.58594	-0.16235	0.586	-0.13016	0.586	-0.09543	0.58597	-0.08469	0.58594	-0.07175	0.58609	-0.06015	0.58603	-0.04819	0.586	-0.03663	0.58597	-0.02564	0.58612	-0.01567	0.58618	-0.0063	0.58606	-0.00148	0.58603	0.000258789
	0.58606	-0.96954	0.58588	-0.81909	0.58597	-0.68146	0.58609	-0.54962	0.58606	-0.44156	0.586	-0.36081	0.58603	-0.30222	0.58603	-0.26096	0.58588	-0.22574	0.58597	-0.1936	0.58353	-0.16211	0.58353	-0.13022	0.58356	-0.09564	0.58353	-0.08472	0.58371	-0.07199	0.58359	-0.06024	0.58353	-0.04813	0.58362	-0.03644	0.58356	-0.02564	0.58353	-0.01565	0.58365	-0.00631	0.58368	-0.00151	0.58362	0.000234375
	0.58368	-0.9375	0.58356	-0.79132	0.58362	-0.65704	0.58353	-0.53009	0.58353	-0.42929	0.58362	-0.35416	0.58353	-0.30005	0.58356	-0.25989	0.58353	-0.22586	0.58359	-0.19397	0.58118	-0.16263	0.58106	-0.13062	0.58109	-0.09622	0.58112	-0.08533	0.58115	-0.07199	0.58115	-0.06036	0.58109	-0.04834	0.58106	-0.03686	0.58106	-0.02583	0.58115	-0.0158	0.58112	-0.00634	0.58115	-0.00153	0.58109	0.000209045
	0.58112	-0.90851	0.58109	-0.76538	0.58109	-0.63477	0.58097	-0.513	0.58118	-0.41925	0.58115	-0.34961	0.58115	-0.29843	0.581	-0.26022	0.58106	-0.22604	0.58115	-0.19421	0.57871	-0.16266	0.57871	-0.13052	0.57862	-0.09579	0.57868	-0.08463	0.57868	-0.07202	0.57855	-0.06	0.5788	-0.04816	0.57868	-0.03665	0.57858	-0.02569	0.57862	-0.0157	0.57871	-0.00632	0.5788	-0.00156	0.57862	0.000184326
	0.57874	-0.87952	0.57877	-0.74036	0.57852	-0.61127	0.57871	-0.49622	0.57868	-0.409	0.57858	-0.34442	0.57868	-0.29694	0.57865	-0.25906	0.57865	-0.22595	0.57855	-0.19367	0.57627	-0.16287	0.5762	-0.13052	0.5763	-0.0957	0.57627	-0.08487	0.57623	-0.07184	0.57633	-0.0603	0.5762	-0.04819	0.5763	-0.03668	0.57627	-0.02573	0.5762	-0.01574	0.57636	-0.00635	0.5763	-0.00159	0.57617	0.000178833
	0.57623	-0.85175	0.57623	-0.71533	0.57623	-0.59052	0.5763	-0.4827	0.57633	-0.40134	0.5763	-0.34113	0.57617	-0.29517	0.5763	-0.25931	0.5762	-0.22632	0.57627	-0.19431	0.57376	-0.16266	0.57395	-0.13034	0.57382	-0.09576	0.57382	-0.08478	0.57389	-0.07193	0.57367	-0.06033	0.57385	-0.04822	0.57379	-0.03677	0.57398	-0.02573	0.57382	-0.01577	0.57389	-0.00637	0.57385	-0.00163	0.57392	0.000155029
	0.57373	-0.8252	0.57382	-0.69092	0.57379	-0.57098	0.57376	-0.46982	0.57379	-0.39395	0.57379	-0.3378	0.57392	-0.2944	0.57379	-0.25827	0.57385	-0.2258	0.57382	-0.19424	0.57135	-0.16269	0.57144	-0.13043	0.57132	-0.09616	0.57141	-0.08463	0.57141	-0.07193	0.57135	-0.06027	0.5715	-0.04831	0.57138	-0.03677	0.57141	-0.02581	0.57135	-0.01584	0.57135	-0.00641	0.57138	-0.00164	0.57135	0.000143433
	0.57141	-0.79956	0.57135	-0.66834	0.57147	-0.55298	0.57129	-0.45856	0.57129	-0.38809	0.5716	-0.3356	0.57132	-0.29315	0.57123	-0.25891	0.57135	-0.22635	0.57129	-0.19415	0.56885	-0.16245	0.56894	-0.13046	0.56897	-0.09613	0.56894	-0.08493	0.56888	-0.07187	0.56891	-0.06012	0.56897	-0.04822	0.56894	-0.03691	0.569	-0.02574	0.56906	-0.01582	0.56891	-0.00639	0.56909	-0.00164	0.56891	0.000119324
	0.56891	-0.77423	0.56894	-0.64667	0.56894	-0.53711	0.56885	-0.44867	0.56897	-0.38287	0.56888	-0.33316	0.56894	-0.29294	0.569	-0.25818	0.56891	-0.22617	0.56891	-0.19446	0.5665	-0.16309	0.56659	-0.1308	0.5665	-0.09604	0.56656	-0.0849	0.56644	-0.07193	0.5665	-0.06049	0.56653	-0.04834	0.5665	-0.03682	0.56647	-0.02584	0.5665	-0.01587	0.5665	-0.00642	0.5665	-0.0017	0.5665	0.000107025
	0.56653	-0.7489	0.56647	-0.62592	0.56656	-0.52277	0.56644	-0.44	0.56647	-0.37857	0.56656	-0.33145	0.56656	-0.29202	0.56656	-0.25839	0.56665	-0.22623	0.56659	-0.19476	0.56403	-0.16327	0.56403	-0.13065	0.56397	-0.09595	0.56415	-0.08459	0.564	-0.0719	0.56403	-0.06046	0.56409	-0.04837	0.56412	-0.03706	0.56424	-0.02586	0.56391	-0.01589	0.56412	-0.00643	0.56412	-0.0017	0.56409	8.66699e-05
	0.56403	-0.72571	0.56406	-0.60761	0.56418	-0.50964	0.56418	-0.43256	0.56412	-0.37521	0.56415	-0.33002	0.56409	-0.29208	0.56415	-0.25836	0.56409	-0.22656	0.56403	-0.19437	0.56159	-0.16324	0.56156	-0.13052	0.56153	-0.09619	0.56165	-0.08484	0.56162	-0.07181	0.56174	-0.06015	0.56174	-0.04828	0.56165	-0.03686	0.56171	-0.02586	0.56153	-0.01585	0.56171	-0.00644	0.56177	-0.00174	0.56168	6.86646e-05
	0.56159	-0.70282	0.56159	-0.58991	0.56171	-0.49774	0.56156	-0.42636	0.56165	-0.37128	0.56165	-0.32819	0.56171	-0.29117	0.56159	-0.25848	0.56159	-0.22632	0.56153	-0.19455	0.55915	-0.16296	0.55927	-0.13062	0.55924	-0.09641	0.55927	-0.08466	0.55927	-0.07175	0.55918	-0.06024	0.55924	-0.04834	0.55921	-0.03705	0.55939	-0.02592	0.55921	-0.01591	0.55924	-0.00648	0.55933	-0.00176	0.55927	6.59485e-05
	0.55911	-0.68054	0.55911	-0.57404	0.55924	-0.48798	0.5593	-0.42026	0.55927	-0.36923	0.55921	-0.32764	0.55933	-0.29135	0.55927	-0.258	0.55908	-0.22662	0.55915	-0.19507	0.55676	-0.16321	0.5567	-0.13086	0.5567	-0.09653	0.5567	-0.08469	0.5568	-0.07211	0.5568	-0.0607	0.55689	-0.04858	0.5568	-0.03715	0.55689	-0.02607	0.55664	-0.01597	0.55686	-0.0065	0.55676	-0.00178	0.55673	3.71094e-05
	0.55673	-0.66132	0.55676	-0.5603	0.55683	-0.47961	0.55707	-0.41635	0.55676	-0.36731	0.55695	-0.32672	0.55676	-0.29132	0.55676	-0.25864	0.55686	-0.22696	0.55683	-0.19504	0.55435	-0.16324	0.55426	-0.13092	0.55438	-0.09631	0.55441	-0.08511	0.55426	-0.07193	0.55435	-0.06067	0.55426	-0.04865	0.55435	-0.03712	0.55448	-0.02612	0.55429	-0.016	0.55454	-0.00649	0.55451	-0.00181	0.55445	2.27661e-05
	0.55432	-0.6427	0.55432	-0.5481	0.55432	-0.47223	0.55435	-0.41248	0.55429	-0.3652	0.55445	-0.32629	0.55429	-0.29153	0.55438	-0.25897	0.55426	-0.22653	0.55432	-0.19504	0.55182	-0.16394	0.55194	-0.13123	0.55182	-0.09662	0.55191	-0.08487	0.552	-0.07233	0.55185	-0.06061	0.55197	-0.0488	0.55197	-0.03741	0.55197	-0.02623	0.55191	-0.01608	0.552	-0.00655	0.55203	-0.00187	0.55206	-0.000346436
	0.55194	-0.62561	0.55182	-0.5368	0.552	-0.46558	0.55173	-0.40872	0.55197	-0.36447	0.552	-0.32602	0.55197	-0.29132	0.55188	-0.25891	0.55188	-0.22763	0.55191	-0.19595	0.54938	-0.16409	0.5495	-0.13138	0.54944	-0.09692	0.54947	-0.0849	0.54938	-0.07199	0.54947	-0.06067	0.54953	-0.04883	0.5495	-0.03719	0.54959	-0.02627	0.54953	-0.01606	0.54941	-0.00656	0.54938	-0.00188	0.54944	-0.000371552
	0.54941	-0.61035	0.5495	-0.52704	0.54959	-0.45963	0.5495	-0.40631	0.54932	-0.36255	0.5495	-0.32575	0.54947	-0.29181	0.54938	-0.25946	0.54947	-0.22733	0.54941	-0.19583	0.547	-0.16409	0.54706	-0.13156	0.547	-0.09729	0.54703	-0.08533	0.54703	-0.07248	0.54706	-0.06107	0.547	-0.04901	0.54703	-0.03757	0.54709	-0.02636	0.54706	-0.01613	0.54703	-0.00658	0.54706	-0.0019	0.54721	-0.000399811
	0.54706	-0.59692	0.54691	-0.5188	0.54715	-0.4552	0.54706	-0.40375	0.54715	-0.36231	0.54715	-0.32596	0.54697	-0.29184	0.547	-0.25949	0.54709	-0.22784	0.54709	-0.19589	0.54471	-0.16406	0.54459	-0.13147	0.5445	-0.09695	0.54459	-0.08493	0.54468	-0.07211	0.54465	-0.06097	0.54459	-0.04907	0.54462	-0.03735	0.54471	-0.0264	0.54471	-0.01617	0.54471	-0.00658	0.54453	-0.00191	0.54465	-0.000451447
	0.54456	-0.5838	0.54474	-0.51056	0.54459	-0.45041	0.54456	-0.40152	0.54459	-0.36154	0.54465	-0.32544	0.54456	-0.29218	0.54453	-0.25995	0.54465	-0.22827	0.54453	-0.19656	0.54215	-0.16473	0.54215	-0.13202	0.54224	-0.09744	0.54221	-0.08554	0.54215	-0.07291	0.54218	-0.06116	0.54221	-0.04947	0.54193	-0.03786	0.54209	-0.02662	0.54215	-0.01629	0.54209	-0.00665	0.54215	-0.002	0.54212	-0.000118713
	0.54218	-0.57404	0.54218	-0.50476	0.54221	-0.44769	0.54212	-0.40115	0.54218	-0.3613	0.54212	-0.3266	0.54215	-0.29312	0.54206	-0.26086	0.54215	-0.22882	0.54218	-0.19742	0.53967	-0.1648	0.53967	-0.13184	0.53974	-0.09747	0.53986	-0.08548	0.5398	-0.0723	0.53974	-0.06119	0.5398	-0.04935	0.53961	-0.03755	0.53961	-0.0265	0.53961	-0.01623	0.53974	-0.00663	0.53992	-0.00201	0.53971	-0.000114014
	0.5398	-0.56458	0.53964	-0.49805	0.53977	-0.44452	0.53977	-0.3988	0.53967	-0.36081	0.53967	-0.32575	0.53967	-0.29294	0.53964	-0.26093	0.53961	-0.22928	0.53955	-0.19678	0.53736	-0.16519	0.53726	-0.13199	0.53726	-0.09787	0.53723	-0.08521	0.53732	-0.07281	0.53729	-0.06149	0.53736	-0.04944	0.53732	-0.03774	0.53723	-0.02653	0.53729	-0.01627	0.53723	-0.00665	0.53745	-0.00203	0.53726	-0.000119812
	0.53732	-0.55542	0.53714	-0.49316	0.53732	-0.44171	0.53736	-0.39862	0.53739	-0.3606	0.53726	-0.32657	0.53729	-0.29337	0.5372	-0.26105	0.5372	-0.2294	0.53723	-0.19717	0.53485	-0.16522	0.5347	-0.13196	0.53494	-0.09772	0.53491	-0.08554	0.53476	-0.07236	0.53476	-0.06134	0.53485	-0.0495	0.53479	-0.03776	0.53491	-0.02657	0.53482	-0.01626	0.53488	-0.00667	0.53482	-0.00203	0.53501	-0.000133362
	0.53479	-0.54749	0.53491	-0.48938	0.53485	-0.43863	0.53491	-0.39728	0.53485	-0.36084	0.53473	-0.32602	0.53476	-0.29315	0.53467	-0.26157	0.53488	-0.22931	0.53485	-0.1976	0.53244	-0.16516	0.53235	-0.13226	0.53247	-0.09775	0.53229	-0.08569	0.53256	-0.07303	0.53229	-0.06134	0.53263	-0.04968	0.53229	-0.03782	0.53238	-0.02668	0.53235	-0.01635	0.53238	-0.0067	0.53232	-0.00209	0.53247	-0.000160309
	0.53244	-0.54138	0.53244	-0.48581	0.53244	-0.43762	0.53235	-0.39673	0.53238	-0.36066	0.53241	-0.32694	0.53232	-0.29404	0.53232	-0.26169	0.53238	-0.2305	0.53238	-0.19763	0.53	-0.16516	0.52997	-0.13214	0.52997	-0.09769	0.53	-0.08539	0.53	-0.07257	0.53006	-0.06149	0.53	-0.04974	0.53003	-0.03798	0.52997	-0.0266	0.53006	-0.01631	0.53018	-0.00674	0.52991	-0.00213	0.53	-0.000168457
	0.52994	-0.53497	0.52988	-0.48175	0.52997	-0.43567	0.53	-0.39642	0.53003	-0.36017	0.52988	-0.32669	0.53009	-0.29388	0.52994	-0.26209	0.53009	-0.22998	0.52997	-0.19751	0.52747	-0.16559	0.52753	-0.13239	0.52738	-0.09842	0.52741	-0.08603	0.52753	-0.07312	0.5275	-0.06186	0.52765	-0.04987	0.5275	-0.03786	0.52753	-0.02668	0.5275	-0.0164	0.52753	-0.00675	0.52756	-0.00217	0.52756	-0.000205994
	0.52753	-0.52979	0.52756	-0.479	0.52747	-0.43439	0.52741	-0.39575	0.52762	-0.36093	0.52747	-0.32703	0.52747	-0.29453	0.52762	-0.26257	0.52753	-0.23087	0.52759	-0.1983	0.52509	-0.16583	0.52515	-0.13251	0.52497	-0.09845	0.52506	-0.08578	0.52506	-0.07285	0.52509	-0.06168	0.52524	-0.04996	0.52503	-0.03816	0.52512	-0.02671	0.52503	-0.0164	0.52506	-0.00677	0.52518	-0.00218	0.52503	-0.000227051
	0.52512	-0.52551	0.52512	-0.47629	0.52506	-0.43356	0.52512	-0.39545	0.52503	-0.3606	0.52515	-0.3277	0.52506	-0.2948	0.52527	-0.26273	0.52527	-0.2308	0.52515	-0.1983	0.52262	-0.16672	0.52258	-0.13312	0.52268	-0.09888	0.52265	-0.08627	0.52268	-0.0737	0.52265	-0.0621	0.52274	-0.05042	0.52258	-0.03832	0.52258	-0.02699	0.52283	-0.01659	0.52255	-0.00683	0.52262	-0.00226	0.52258	-0.000249634
	0.52258	-0.52216	0.52258	-0.47464	0.52255	-0.43347	0.52262	-0.39661	0.52255	-0.36234	0.52265	-0.3284	0.52265	-0.29627	0.52262	-0.26419	0.52255	-0.232	0.52262	-0.19898	0.52002	-0.16626	0.5202	-0.13284	0.52027	-0.09848	0.52027	-0.08636	0.5202	-0.07321	0.52014	-0.06216	0.5202	-0.05017	0.52008	-0.03829	0.52027	-0.02681	0.52027	-0.0165	0.52017	-0.0068	0.52027	-0.00224	0.52024	-0.000258484
	0.52017	-0.51819	0.52014	-0.47214	0.52008	-0.43265	0.52024	-0.3956	0.52033	-0.36151	0.5203	-0.32895	0.52008	-0.29593	0.52014	-0.26367	0.52027	-0.23215	0.52017	-0.19928	0.51767	-0.16641	0.51773	-0.13287	0.51773	-0.09879	0.51792	-0.08612	0.51764	-0.07346	0.51801	-0.06232	0.51776	-0.05023	0.51767	-0.03826	0.51782	-0.02687	0.5177	-0.01654	0.51785	-0.00685	0.51761	-0.00226	0.51773	-0.00026123
	0.5177	-0.51544	0.51789	-0.47101	0.51779	-0.43262	0.51773	-0.39642	0.51773	-0.36173	0.51764	-0.32913	0.51785	-0.29678	0.5177	-0.26459	0.51779	-0.23181	0.51773	-0.1994	0.51538	-0.16635	0.51532	-0.1329	0.51526	-0.09903	0.51541	-0.08612	0.51544	-0.07336	0.51529	-0.06198	0.51535	-0.05017	0.51532	-0.0383	0.51532	-0.02689	0.51544	-0.01655	0.51538	-0.00685	0.51541	-0.00231	0.51532	-0.000292358
	0.51538	-0.513	0.51532	-0.46918	0.51523	-0.43155	0.51541	-0.396	0.51535	-0.3624	0.51511	-0.32953	0.51541	-0.29663	0.51532	-0.26416	0.51526	-0.23224	0.51538	-0.19925	0.51285	-0.16678	0.51291	-0.13315	0.51291	-0.09915	0.51288	-0.08667	0.51291	-0.07361	0.51291	-0.06216	0.51288	-0.05032	0.51294	-0.03849	0.51288	-0.02703	0.51285	-0.01663	0.51279	-0.00687	0.51276	-0.00236	0.51279	-0.000310364
	0.51282	-0.51056	0.51294	-0.46787	0.51282	-0.43164	0.513	-0.39606	0.51282	-0.36243	0.51306	-0.32956	0.51285	-0.29724	0.51285	-0.26508	0.51291	-0.23257	0.51294	-0.19992	0.51035	-0.16693	0.51053	-0.13297	0.51056	-0.09885	0.51044	-0.08612	0.51056	-0.07358	0.51056	-0.06244	0.51059	-0.0502	0.51047	-0.03833	0.51044	-0.02702	0.5105	-0.0166	0.51041	-0.00687	0.51047	-0.00236	0.51047	-0.000343933
	0.51047	-0.50873	0.51047	-0.46719	0.51038	-0.43164	0.5105	-0.39639	0.51044	-0.36319	0.51047	-0.33017	0.51041	-0.29724	0.51053	-0.26474	0.51041	-0.23227	0.5105	-0.20029	0.50791	-0.16727	0.50803	-0.13315	0.50797	-0.09918	0.50809	-0.08667	0.50806	-0.07373	0.50794	-0.06262	0.50803	-0.05048	0.50809	-0.0387	0.50803	-0.02718	0.50815	-0.01667	0.50803	-0.00691	0.50806	-0.00242	0.50803	-0.000350647
	0.50812	-0.50781	0.50818	-0.46625	0.50791	-0.43103	0.50784	-0.39658	0.508	-0.36316	0.50791	-0.33054	0.50812	-0.29825	0.508	-0.26587	0.50803	-0.23325	0.50784	-0.20001	0.5055	-0.16681	0.50568	-0.13312	0.50556	-0.09958	0.50559	-0.08679	0.50559	-0.07388	0.50556	-0.06244	0.50556	-0.05045	0.50565	-0.03845	0.50565	-0.02717	0.50562	-0.01669	0.50571	-0.00693	0.50565	-0.00245	0.50565	-0.000381165
	0.50565	-0.50568	0.50571	-0.46582	0.50562	-0.43182	0.50562	-0.39697	0.50556	-0.36362	0.50556	-0.33096	0.50568	-0.29807	0.50556	-0.26581	0.50556	-0.23297	0.50556	-0.20023	0.50324	-0.16754	0.50308	-0.13385	0.50311	-0.10034	0.50321	-0.08701	0.50315	-0.07428	0.50308	-0.06296	0.50311	-0.05081	0.50308	-0.03906	0.50333	-0.02749	0.50311	-0.01683	0.50321	-0.00701	0.50321	-0.00254	0.50324	-0.000393677
	0.5033	-0.50507	0.50315	-0.46671	0.50305	-0.4321	0.50302	-0.39832	0.50308	-0.3652	0.50311	-0.33228	0.50305	-0.29965	0.50324	-0.267	0.50315	-0.23419	0.50311	-0.20145	0.50067	-0.16763	0.50067	-0.13348	0.5007	-0.09976	0.50073	-0.08716	0.50083	-0.07422	0.50067	-0.06305	0.5008	-0.05063	0.50073	-0.03867	0.50067	-0.02737	0.5007	-0.01674	0.50073	-0.00699	0.50073	-0.00251	0.5007	-0.000423584
	0.50067	-0.50507	0.50073	-0.46552	0.50067	-0.43173	0.50067	-0.39764	0.5008	-0.36472	0.50064	-0.33206	0.50089	-0.29932	0.50067	-0.26691	0.5007	-0.2345	0.50064	-0.20123	0.49823	-0.16809	0.49814	-0.13379	0.49829	-0.09979	0.49829	-0.08725	0.49817	-0.07416	0.49829	-0.06311	0.49823	-0.05069	0.49832	-0.03893	0.49829	-0.02743	0.49832	-0.01685	0.49829	-0.00701	0.49823	-0.00255	0.49829	-0.000434875
	0.49835	-0.50446	0.49838	-0.46539	0.49826	-0.43265	0.49842	-0.39871	0.49823	-0.3656	0.49829	-0.33295	0.49808	-0.30014	0.49823	-0.26712	0.49823	-0.23434	0.49832	-0.20126	0.49573	-0.16818	0.49573	-0.13373	0.49588	-0.10007	0.49582	-0.08691	0.49591	-0.07446	0.49585	-0.06287	0.49585	-0.05063	0.49585	-0.03891	0.49582	-0.02749	0.49564	-0.01683	0.49582	-0.00702	0.49591	-0.00258	0.49585	-0.000460815
	0.49579	-0.50324	0.49576	-0.46564	0.49591	-0.43289	0.49576	-0.3988	0.49588	-0.36569	0.49579	-0.33295	0.49588	-0.29993	0.49567	-0.26758	0.49579	-0.23486	0.49576	-0.20172	0.49329	-0.1683	0.49347	-0.13385	0.49341	-0.10062	0.49335	-0.08762	0.4932	-0.07434	0.49335	-0.06326	0.49338	-0.0509	0.49338	-0.03908	0.49332	-0.02762	0.49341	-0.0169	0.49326	-0.00706	0.49323	-0.00265	0.49347	-0.000463562
	0.49326	-0.50324	0.49335	-0.46564	0.49332	-0.43314	0.49341	-0.39941	0.49341	-0.36679	0.49338	-0.33408	0.49356	-0.30093	0.49341	-0.26804	0.49338	-0.23523	0.49335	-0.20212	0.49103	-0.168	0.49091	-0.13391	0.491	-0.1004	0.49094	-0.0874	0.49088	-0.07468	0.49094	-0.06345	0.49097	-0.05081	0.491	-0.03912	0.49109	-0.02757	0.49103	-0.01691	0.49103	-0.00706	0.49094	-0.00265	0.49106	-0.00052063
	0.49097	-0.50263	0.49097	-0.46545	0.49085	-0.43366	0.49091	-0.40009	0.49091	-0.36685	0.49082	-0.33347	0.49079	-0.30121	0.49094	-0.26865	0.49103	-0.23535	0.49091	-0.20175	0.48853	-0.16834	0.48853	-0.13419	0.48862	-0.10046	0.48853	-0.08746	0.48859	-0.07455	0.48853	-0.06357	0.48856	-0.05103	0.48844	-0.03908	0.48856	-0.02768	0.4885	-0.01697	0.4885	-0.0071	0.48853	-0.00273	0.48859	-0.000517578
	0.48853	-0.50293	0.48856	-0.46643	0.48859	-0.43378	0.48856	-0.4003	0.4885	-0.36722	0.48841	-0.33496	0.48856	-0.30203	0.48856	-0.2684	0.48837	-0.23645	0.48859	-0.20233	0.48606	-0.16904	0.48596	-0.13437	0.48606	-0.10059	0.48615	-0.08792	0.48618	-0.07504	0.48606	-0.06332	0.48606	-0.05112	0.48593	-0.03935	0.48615	-0.02766	0.48609	-0.01696	0.48599	-0.00712	0.48621	-0.00271	0.48615	-0.000568848
	0.48596	-0.50293	0.48606	-0.46664	0.48602	-0.43411	0.48618	-0.401	0.48606	-0.36823	0.48612	-0.33493	0.48609	-0.30206	0.4859	-0.26938	0.48602	-0.23596	0.48609	-0.20276	0.48371	-0.16907	0.48364	-0.13431	0.48346	-0.10086	0.48371	-0.08755	0.48358	-0.07452	0.48374	-0.06354	0.48371	-0.05112	0.48364	-0.03905	0.48368	-0.02765	0.48352	-0.01697	0.4838	-0.0071	0.48371	-0.00273	0.48383	-0.000576782
	0.48364	-0.50263	0.48368	-0.4668	0.48374	-0.43491	0.48371	-0.40131	0.48361	-0.36774	0.48371	-0.33575	0.48364	-0.30246	0.48361	-0.26932	0.48383	-0.23663	0.48371	-0.2023	0.48117	-0.16873	0.48123	-0.13437	0.48117	-0.10107	0.4812	-0.08774	0.48129	-0.0751	0.48117	-0.06378	0.48114	-0.05124	0.48126	-0.03941	0.48126	-0.02768	0.48123	-0.01703	0.48126	-0.00717	0.4812	-0.00279	0.48123	-0.000589294
	0.48133	-0.50293	0.48105	-0.46787	0.48117	-0.43491	0.48126	-0.40146	0.48099	-0.3689	0.48114	-0.33603	0.48123	-0.30264	0.48117	-0.26984	0.4812	-0.23651	0.48123	-0.20248	0.47879	-0.16904	0.47885	-0.13483	0.47873	-0.10117	0.47882	-0.08832	0.47876	-0.07492	0.47888	-0.0639	0.47873	-0.05145	0.47891	-0.03938	0.4787	-0.02777	0.47879	-0.01708	0.47873	-0.00719	0.47888	-0.00286	0.47861	-0.000610046
	0.47885	-0.50324	0.47876	-0.46817	0.47885	-0.43591	0.47873	-0.40256	0.47867	-0.36935	0.47861	-0.33615	0.47867	-0.30359	0.47891	-0.2702	0.47876	-0.23682	0.47873	-0.20337	0.47644	-0.1691	0.47623	-0.13495	0.47623	-0.10104	0.47632	-0.08786	0.47647	-0.07538	0.47635	-0.06378	0.47641	-0.05154	0.47629	-0.03961	0.47644	-0.02778	0.47641	-0.01711	0.47644	-0.0072	0.47635	-0.00285	0.47635	-0.000648804
	0.4765	-0.50415	0.47629	-0.46893	0.47635	-0.43655	0.47638	-0.40283	0.47635	-0.36957	0.47644	-0.33701	0.47635	-0.3035	0.47641	-0.27081	0.47632	-0.23749	0.47632	-0.20325	0.47382	-0.17007	0.47388	-0.13525	0.47382	-0.10162	0.47385	-0.08856	0.47397	-0.07529	0.47382	-0.06427	0.47397	-0.05185	0.47397	-0.03969	0.47388	-0.02789	0.47394	-0.01716	0.47406	-0.00724	0.474	-0.00293	0.47391	-0.000665283
	0.47388	-0.50507	0.47397	-0.47052	0.47391	-0.43689	0.47391	-0.40366	0.47385	-0.37109	0.47391	-0.3378	0.47388	-0.30481	0.47385	-0.2713	0.47385	-0.23798	0.47388	-0.20377	0.47153	-0.17007	0.47141	-0.13522	0.47147	-0.10193	0.47156	-0.08871	0.47141	-0.07568	0.47147	-0.06436	0.4715	-0.05185	0.47147	-0.03959	0.47165	-0.02787	0.47144	-0.01718	0.47141	-0.00725	0.47159	-0.00295	0.47147	-0.000701904
	0.4715	-0.50446	0.47141	-0.47116	0.47135	-0.43756	0.47147	-0.40454	0.47138	-0.37131	0.4715	-0.33841	0.47147	-0.30444	0.47171	-0.27152	0.47153	-0.23837	0.47141	-0.20407	0.46903	-0.17047	0.469	-0.1355	0.46909	-0.10205	0.46903	-0.08856	0.46903	-0.07559	0.46909	-0.06442	0.46906	-0.05209	0.469	-0.0399	0.46909	-0.028	0.46909	-0.01729	0.469	-0.00729	0.46912	-0.00301	0.46906	-0.000693665
	0.469	-0.50568	0.46903	-0.47199	0.469	-0.43875	0.46903	-0.40509	0.469	-0.37222	0.46897	-0.33859	0.46903	-0.30588	0.46903	-0.27228	0.469	-0.23868	0.46909	-0.20456	0.46665	-0.17032	0.46671	-0.13577	0.46655	-0.10187	0.46662	-0.08896	0.46671	-0.07593	0.46662	-0.06436	0.46665	-0.05212	0.46665	-0.0397	0.46662	-0.02802	0.46662	-0.01727	0.46662	-0.0073	0.46652	-0.00303	0.46655	-0.000720825
	0.46665	-0.50659	0.4668	-0.47308	0.46655	-0.43872	0.46655	-0.40546	0.46665	-0.3725	0.46655	-0.3396	0.46659	-0.30548	0.46662	-0.27237	0.46662	-0.23862	0.46668	-0.20453	0.46414	-0.17093	0.46405	-0.13648	0.46411	-0.10257	0.46427	-0.08954	0.46417	-0.07626	0.46408	-0.06512	0.46408	-0.05258	0.46417	-0.04035	0.46411	-0.0283	0.46411	-0.01741	0.46414	-0.00736	0.46417	-0.00313	0.46424	-0.000764465
	0.4643	-0.50751	0.46408	-0.4751	0.46417	-0.44089	0.46417	-0.40744	0.46414	-0.3739	0.46417	-0.34076	0.4642	-0.30747	0.46405	-0.27405	0.46399	-0.24023	0.46402	-0.20609	0.46161	-0.17099	0.4617	-0.13644	0.46173	-0.10251	0.46176	-0.08899	0.4617	-0.0762	0.46167	-0.06497	0.4617	-0.0524	0.46179	-0.0399	0.46167	-0.02814	0.46192	-0.01732	0.46164	-0.00732	0.46179	-0.00309	0.4617	-0.000746155
	0.46161	-0.50781	0.4617	-0.47504	0.46185	-0.44159	0.46164	-0.40732	0.46176	-0.37439	0.46182	-0.34091	0.4617	-0.30695	0.46158	-0.27329	0.46164	-0.23978	0.4617	-0.20578	0.45932	-0.17157	0.45926	-0.13681	0.45926	-0.10291	0.45932	-0.08957	0.45938	-0.07629	0.45929	-0.06482	0.45944	-0.05258	0.45938	-0.04026	0.45941	-0.0283	0.45935	-0.01741	0.45914	-0.00737	0.45935	-0.00317	0.45923	-0.000756531
	0.45926	-0.50934	0.45926	-0.47617	0.45929	-0.4419	0.45926	-0.40863	0.45923	-0.37509	0.45929	-0.34177	0.45929	-0.30814	0.45926	-0.27457	0.45914	-0.24023	0.45926	-0.2056	0.45688	-0.17181	0.45691	-0.13678	0.45691	-0.10275	0.45679	-0.08942	0.45676	-0.07636	0.45691	-0.06485	0.45685	-0.05264	0.45676	-0.04008	0.45685	-0.02834	0.45682	-0.0174	0.45688	-0.00738	0.45676	-0.00321	0.45685	-0.000802917
	0.45679	-0.50903	0.45682	-0.4765	0.45694	-0.44269	0.45676	-0.40881	0.45682	-0.37616	0.45673	-0.34183	0.45688	-0.3078	0.45694	-0.27411	0.45688	-0.24066	0.45685	-0.20584	0.45432	-0.17178	0.45438	-0.13733	0.45438	-0.10284	0.45441	-0.08957	0.45447	-0.07669	0.45435	-0.06546	0.45435	-0.05292	0.45438	-0.04035	0.45441	-0.02851	0.45441	-0.01751	0.45444	-0.00743	0.45438	-0.00326	0.45447	-0.00081604
	0.45432	-0.50995	0.45444	-0.47714	0.45441	-0.44385	0.45435	-0.40994	0.45438	-0.37625	0.45444	-0.34305	0.45447	-0.30899	0.45444	-0.27506	0.4545	-0.24045	0.45441	-0.20688	0.45194	-0.17154	0.45197	-0.13727	0.45191	-0.10291	0.45191	-0.0899	0.45191	-0.07651	0.45209	-0.06534	0.45197	-0.05283	0.45194	-0.04031	0.45197	-0.02845	0.45206	-0.01747	0.45206	-0.00744	0.45203	-0.00324	0.45194	-0.000827026
	0.45191	-0.51056	0.45212	-0.47784	0.452	-0.44363	0.45206	-0.41055	0.45206	-0.37665	0.452	-0.34299	0.45197	-0.3089	0.45194	-0.27524	0.45197	-0.24124	0.45191	-0.20642	0.44937	-0.17212	0.44943	-0.13763	0.44943	-0.1037	0.44968	-0.08984	0.44946	-0.0769	0.44962	-0.06531	0.44959	-0.05301	0.44956	-0.04039	0.44953	-0.0286	0.44956	-0.01756	0.44953	-0.0075	0.44971	-0.00333	0.44956	-0.000855713
	0.4495	-0.51178	0.44962	-0.47907	0.4495	-0.44498	0.44956	-0.41092	0.44962	-0.3783	0.44946	-0.34442	0.4495	-0.31039	0.4495	-0.27628	0.44953	-0.24149	0.44962	-0.20682	0.44702	-0.1727	0.44708	-0.13785	0.44712	-0.10352	0.44715	-0.0899	0.44705	-0.07678	0.44708	-0.06543	0.44708	-0.05304	0.44712	-0.04059	0.44727	-0.02863	0.44708	-0.01755	0.44705	-0.00749	0.44708	-0.00336	0.44712	-0.000865173
	0.44705	-0.51209	0.44718	-0.47903	0.44708	-0.44568	0.44708	-0.41187	0.44715	-0.37811	0.44708	-0.34393	0.44705	-0.31027	0.44718	-0.27615	0.44708	-0.24188	0.44715	-0.2074	0.44455	-0.17297	0.44461	-0.138	0.44467	-0.10327	0.44461	-0.09036	0.44458	-0.07709	0.44461	-0.0658	0.44473	-0.05301	0.4447	-0.04034	0.44464	-0.02862	0.44458	-0.01756	0.4448	-0.00752	0.44464	-0.0034	0.44464	-0.000907593
	0.44461	-0.513	0.44464	-0.48044	0.44477	-0.44586	0.44461	-0.41229	0.44464	-0.37891	0.44458	-0.345	0.44473	-0.31079	0.44467	-0.27673	0.44464	-0.24252	0.44464	-0.20755	0.44223	-0.17279	0.44226	-0.13791	0.44217	-0.1033	0.44226	-0.08984	0.4422	-0.07678	0.44229	-0.06564	0.44214	-0.05301	0.44229	-0.04067	0.44229	-0.02858	0.44229	-0.01755	0.44223	-0.00751	0.44226	-0.00339	0.44232	-0.000922852
	0.44217	-0.51361	0.44226	-0.48099	0.44208	-0.44684	0.44223	-0.41238	0.44226	-0.37891	0.44235	-0.34485	0.44214	-0.3107	0.44223	-0.27673	0.44232	-0.24219	0.44217	-0.20734	0.43985	-0.1731	0.43973	-0.13852	0.43973	-0.10394	0.43988	-0.09045	0.43979	-0.07742	0.43976	-0.06564	0.43982	-0.05313	0.43982	-0.04057	0.43985	-0.02875	0.43988	-0.01765	0.43967	-0.00756	0.43979	-0.00347	0.4397	-0.000953064
	0.43979	-0.51422	0.43982	-0.48193	0.43988	-0.44733	0.43979	-0.41364	0.43985	-0.37985	0.43976	-0.34555	0.43985	-0.31183	0.43982	-0.27719	0.43985	-0.24301	0.43976	-0.20816	0.43744	-0.17294	0.43732	-0.13858	0.43738	-0.10425	0.43738	-0.09076	0.43735	-0.07709	0.43747	-0.06592	0.43732	-0.05316	0.43732	-0.04079	0.43738	-0.02874	0.4375	-0.01765	0.43741	-0.00758	0.43735	-0.00351	0.43741	-0.000985107
	0.43723	-0.51483	0.43753	-0.48294	0.43738	-0.44782	0.43726	-0.41412	0.43735	-0.38062	0.43732	-0.34622	0.43729	-0.31192	0.43738	-0.2778	0.43729	-0.24313	0.43741	-0.20844	0.43497	-0.17386	0.43491	-0.1391	0.43491	-0.10443	0.43494	-0.0907	0.43491	-0.07785	0.43503	-0.06644	0.43503	-0.05341	0.43497	-0.04084	0.43488	-0.02887	0.43485	-0.01773	0.43497	-0.0076	0.435	-0.00355	0.43488	-0.000979919
	0.43488	-0.51697	0.43491	-0.48502	0.43482	-0.44952	0.43497	-0.41495	0.43494	-0.38144	0.435	-0.34695	0.43485	-0.3129	0.43491	-0.27835	0.43494	-0.2435	0.43497	-0.20847	0.43241	-0.17398	0.43256	-0.13922	0.43253	-0.10403	0.43241	-0.091	0.43247	-0.07736	0.43241	-0.06613	0.43256	-0.05328	0.43238	-0.04083	0.43253	-0.02873	0.4325	-0.01772	0.43256	-0.0076	0.43256	-0.00359	0.43259	-0.00101
	0.43244	-0.51666	0.43256	-0.48511	0.43234	-0.44937	0.4325	-0.41602	0.43259	-0.38223	0.4325	-0.34781	0.43256	-0.31302	0.43244	-0.27896	0.43241	-0.24417	0.43256	-0.20877	0.42996	-0.17468	0.42993	-0.13959	0.42987	-0.10455	0.42999	-0.09122	0.43009	-0.07809	0.43009	-0.06619	0.43006	-0.05353	0.43009	-0.04103	0.43003	-0.02887	0.43009	-0.01783	0.43003	-0.00768	0.43024	-0.00367	0.43012	-0.00102
	0.43003	-0.51819	0.42996	-0.48669	0.43015	-0.45044	0.43009	-0.41663	0.43012	-0.38251	0.43006	-0.34821	0.43003	-0.3139	0.43012	-0.27884	0.43015	-0.24448	0.43003	-0.20984	0.42755	-0.17435	0.42758	-0.13977	0.42764	-0.10507	0.42771	-0.09091	0.42761	-0.07761	0.42755	-0.06647	0.42771	-0.05353	0.42777	-0.04091	0.42771	-0.02884	0.42761	-0.01781	0.42768	-0.00767	0.42764	-0.00367	0.42758	-0.00103
	0.42761	-0.5191	0.42764	-0.48785	0.42752	-0.45163	0.42755	-0.41727	0.42761	-0.38312	0.42758	-0.34934	0.4278	-0.31424	0.42755	-0.27988	0.42771	-0.24509	0.42771	-0.2096	0.42511	-0.17523	0.4252	-0.14063	0.42517	-0.10565	0.42511	-0.09207	0.42514	-0.07874	0.42529	-0.06723	0.42533	-0.05399	0.42517	-0.04158	0.4252	-0.02911	0.42523	-0.01797	0.42514	-0.00773	0.42511	-0.0038	0.42523	-0.00107
	0.42508	-0.52094	0.42514	-0.48859	0.42529	-0.45306	0.42529	-0.4195	0.42523	-0.38516	0.42514	-0.35031	0.42536	-0.31574	0.42508	-0.28085	0.42508	-0.24622	0.42523	-0.21063	0.42264	-0.17502	0.42273	-0.14035	0.42279	-0.10507	0.42273	-0.09155	0.42273	-0.07803	0.4227	-0.06668	0.4227	-0.05362	0.42279	-0.04102	0.42282	-0.02891	0.42261	-0.01787	0.42264	-0.00769	0.42285	-0.00378	0.42282	-0.00106
	0.4227	-0.52094	0.42279	-0.48981	0.42276	-0.45334	0.42267	-0.4187	0.42279	-0.38486	0.4227	-0.35098	0.4227	-0.31564	0.42276	-0.28107	0.42273	-0.24561	0.42288	-0.21069	0.42029	-0.17581	0.42044	-0.14063	0.42032	-0.10526	0.42035	-0.09161	0.42026	-0.07867	0.4202	-0.06671	0.42023	-0.05374	0.42029	-0.04149	0.42038	-0.02901	0.42038	-0.01796	0.42035	-0.00774	0.42032	-0.00384	0.4202	-0.0011
	0.42029	-0.52216	0.42038	-0.49011	0.42035	-0.45487	0.42032	-0.42041	0.42029	-0.38614	0.42029	-0.35098	0.42029	-0.31607	0.42026	-0.28113	0.42026	-0.24661	0.42032	-0.21124	0.41782	-0.17584	0.41776	-0.14069	0.41785	-0.10547	0.41794	-0.09204	0.41785	-0.07825	0.41773	-0.06702	0.41779	-0.05374	0.41803	-0.04115	0.41779	-0.02903	0.41788	-0.01795	0.41791	-0.00772	0.41791	-0.00387	0.41791	-0.00113
	0.41791	-0.52338	0.41788	-0.48981	0.41791	-0.45471	0.41794	-0.42047	0.41788	-0.38571	0.41791	-0.35135	0.41791	-0.31662	0.41782	-0.28192	0.41782	-0.24631	0.41779	-0.21075	0.41538	-0.17624	0.41541	-0.14117	0.41541	-0.10617	0.41544	-0.09207	0.41547	-0.07895	0.41547	-0.06738	0.41544	-0.05405	0.41544	-0.0416	0.41544	-0.02923	0.41541	-0.01801	0.41538	-0.00778	0.41538	-0.00395	0.41547	-0.00114
	0.41547	-0.52368	0.41525	-0.49072	0.41535	-0.45624	0.4155	-0.42142	0.41535	-0.38757	0.41535	-0.35284	0.41541	-0.31705	0.41541	-0.28229	0.41541	-0.24689	0.41547	-0.21179	0.41309	-0.17581	0.4129	-0.14102	0.4129	-0.1058	0.41303	-0.09198	0.41315	-0.07852	0.413	-0.06705	0.4129	-0.05396	0.41303	-0.04138	0.41303	-0.02916	0.41287	-0.01794	0.41303	-0.00777	0.41303	-0.00395	0.41294	-0.00117
	0.41306	-0.5246	0.41306	-0.49133	0.41303	-0.45657	0.413	-0.42206	0.41303	-0.38757	0.41306	-0.35248	0.41309	-0.31772	0.41294	-0.28229	0.41297	-0.24731	0.41321	-0.21191	0.41046	-0.17636	0.41052	-0.14133	0.41059	-0.10593	0.41049	-0.09268	0.41059	-0.07907	0.41055	-0.06723	0.41055	-0.05423	0.41055	-0.04157	0.41071	-0.02934	0.41059	-0.01805	0.41046	-0.00781	0.41065	-0.00402	0.41043	-0.00117
	0.41065	-0.52582	0.41062	-0.49164	0.41059	-0.45718	0.41059	-0.42294	0.41049	-0.3884	0.41055	-0.35376	0.41059	-0.31809	0.41046	-0.28336	0.41049	-0.2475	0.41049	-0.21185	NaN	NaN	NaN	NaN	NaN	NaN	NaN	NaN	NaN	NaN	NaN	NaN	NaN	NaN	NaN	NaN	NaN	NaN	NaN	NaN	NaN	NaN	0.4129	-0.00113	0.41297	-0.000768127
