# Supplementary material for: Operando film-electrochemical EPR spectroscopy tracks radical intermediates in surface-immobilized catalysts
Source: Nat Chem. 2024 Feb 14;16(6):1015–23. doi: 10.1038/s41557-024-01450-y (PMC11636982; doi:10.1038/s41557-024-01450-y)
Supplement: Supplementary file 13 — Modelling data. [file 41557_2024_1450_MOESM13_ESM.xlsx]

## Sheet: Simulation
Log Scan rate	Scan rate (V s-1)	Peak Potential Shift (V)	Peak Potential Shift (V)
		Cathodic	anodic
-2.30103	0.005	-0.00707	0.00627
-2	0.01	-0.01358	0.0116
-1.69897	0.02	-0.02416	0.02042
-1.52288	0.03	-0.03293	0.02737
-1.39794	0.04	-0.04057	0.0337
-1.30103	0.05	-0.04718	0.0393
-1.22185	0.06	-0.05306	0.04427
-1.1549	0.07	-0.0584	0.04898
-1.09691	0.08	-0.06339	0.05351
-1.04576	0.09	-0.06777	0.05763
-1	0.1	-0.07234	0.06151
-0.90309	0.125	-0.08199	0.07037
-0.82391	0.15	-0.09056	0.07826
-0.75696	0.175	-0.09807	0.08539
-0.69897	0.2	-0.10488	0.09189
-0.64782	0.225	-0.11113	0.09788
-0.60206	0.25	-0.11676	0.10342
-0.56067	0.275	-0.12213	0.10859
-0.52288	0.3	-0.12704	0.11344
-0.48812	0.325	-0.13164	0.11801
-0.45593	0.35	-0.1359	0.12216
-0.42597	0.375	-0.14021	0.12625
-0.39794	0.4	-0.14415	0.13005

## Sheet: Experiment
log scan rate	delta EP cathodic	Delta EP anodic
-2.30103	-0.00501	0.00501
-2	-0.00975	0.00975
-1.69897	-0.01828	0.01828
-1.52288	-0.02693	0.02693
-1.39794	-0.0329	0.0329
-1.30103	-0.03911	0.03911
-1.22185	-0.04507	0.04507
-1.1549	-0.04871	0.04871
-1.09691	-0.05365	0.05365
-1.04576	-0.05719	0.05719
-1	-0.06335	0.06335
-0.90309	-0.07077	0.07077
-0.82391	-0.07918	0.07918
-0.75696	-0.08537	0.08537
-0.69897	-0.09497	0.09497
-0.64782	-0.10103	0.10103
-0.60206	-0.10721	0.10721
-0.56067	-0.11458	0.11458
-0.52288	-0.11806	0.11806
-0.48812	-0.12674	0.12674
-0.45593	-0.13034	0.13034
-0.42597	-0.13528	0.13528
-0.39794	-0.14139	0.14139
