# Supplementary material for: Operando film-electrochemical EPR spectroscopy tracks radical intermediates in surface-immobilized catalysts
Source: Nat Chem. 2024 Feb 14;16(6):1015–23. doi: 10.1038/s41557-024-01450-y (PMC11636982; doi:10.1038/s41557-024-01450-y)
Supplement: Supplementary file 14 — Modelling data. [file 41557_2024_1450_MOESM14_ESM.xlsx]

## Sheet: Simulation
Scan rate (V s-1)	Peak Current (A)	Peak Current (A)
	anodic	cathodic
0.005	3.8755e-05	-4.0471e-05
0.01	7.484e-05	-8.1049e-05
0.02	0.00014048	-0.00015705
0.03	0.00019813	-0.00022726
0.04	0.00025186	-0.00029297
0.05	0.00030121	-0.00035427
0.06	0.00034709	-0.00041249
0.07	0.00039127	-0.00046764
0.08	0.0004346	-0.00052088
0.09	0.00047538	-0.00057255
0.1	0.00051485	-0.00062184
0.125	0.00060879	-0.00073955
0.15	0.00069743	-0.0008484
0.175	0.00078142	-0.0009539
0.2	0.0008625	-0.00105
0.225	0.0009407	-0.00115
0.25	0.00102	-0.00124
0.275	0.00109	-0.00133
0.3	0.00116	-0.00141
0.325	0.00123	-0.0015
0.35	0.0013	-0.00157
0.375	0.00137	-0.00165
0.4	0.00143	-0.00172

## Sheet: Experiment
Scan Rate	Current Cathodic (A)	Current anodic (A)
0.005	-2.49998e-05	2.43727e-05
0.01	-6.49351e-05	6.29107e-05
0.02	-0.000138908	0.00013231
0.03	-0.000212176	0.000198034
0.04	-0.000280053	0.000258329
0.05	-0.000346042	0.000316028
0.06	-0.000408211	0.000370087
0.07	-0.000467893	0.000420887
