# Supplementary material for: Operando film-electrochemical EPR spectroscopy tracks radical intermediates in surface-immobilized catalysts
Source: Nat Chem. 2024 Feb 14;16(6):1015–23. doi: 10.1038/s41557-024-01450-y (PMC11636982; doi:10.1038/s41557-024-01450-y)
Supplement: Supplementary file 15 — EPR data in excel format [file 41557_2024_1450_MOESM15_ESM.xlsx]

## Sheet: Sheet1
		_01	_02	_03	_04	_05	_06	_07	_08	_09	_10	_11	_12	_13	_14	_15	_16	_17	_18	_19	_20	_21	_22	_23	_24	_25	_26	_27	_28	_29	_30	_31	_32	_33	_34	_35	_36	_37	_38	_39	_40	_41	_42	_43	_44	_45	_46	_47	_48
	Magnetic field	EPR intensity	EPR intensity	EPR intensity	EPR intensity	EPR intensity	EPR intensity	EPR intensity	EPR intensity	EPR intensity	EPR intensity	EPR intensity	EPR intensity	EPR intensity	EPR intensity	EPR intensity	EPR intensity	EPR intensity	EPR intensity	EPR intensity	EPR intensity	EPR intensity	EPR intensity	EPR intensity	EPR intensity	EPR intensity	EPR intensity	EPR intensity	EPR intensity	EPR intensity	EPR intensity	EPR intensity	EPR intensity	EPR intensity	EPR intensity	EPR intensity	EPR intensity	EPR intensity	EPR intensity	EPR intensity	EPR intensity	EPR intensity	EPR intensity	EPR intensity	EPR intensity	EPR intensity	EPR intensity	EPR intensity	EPR intensity
	(mT)	(a.u.)
Time(s)	X	0	4.74	9.05	13.31	17.54	21.77	26.09	30.3	34.59	38.78	43.05	47.28	51.51	55.71	59.92	64.18	68.47	72.68	76.89	81.2	85.38	89.56	93.82	98.04	102.33	106.59	110.83	115.05	119.31	123.58	127.83	132.07	136.28	140.58	144.83	149.09	153.33	157.56	161.81	166.08	170.32	174.59	178.78	183.07	187.34	191.57	195.81	200.07
	345.9	-0.0424537	-0.0330707	-0.0437028	-0.0143652	-0.0245435	-0.0301865	-0.000273034	0.0169503	-0.0193368	-0.0233702	-0.0459097	-0.0562646	-0.0266582	-0.0527925	-0.00885102	-0.0192005	-0.0304649	-0.0318252	-0.0551427	-0.0385617	-0.0219818	-0.00904995	-0.0047672	-0.00968769	0.00719125	0.00935762	0.0100003	0.000456077	-0.0108494	0.00244302	0.00213814	0.0194042	-0.00668465	-0.0263204	0.0221029	0.00159772	-0.0219273	0.0226064	-0.0176127	-0.00645777	-0.00137785	-0.0248216	-0.0100652	-0.00786422	0.00572341	0.0198903	9.34946e-05	-0.00969316
	345.91	-0.0426733	-0.0302387	-0.0423384	-0.0122128	-0.0236795	-0.0283179	-0.00243669	0.0144258	-0.0188701	-0.0241308	-0.0497794	-0.0547836	-0.0249423	-0.0481003	-0.0102927	-0.0221713	-0.0320083	-0.0333838	-0.0543498	-0.0381303	-0.0225529	-0.0107019	-0.00685672	-0.0101226	0.00306804	0.00790608	0.008801	0.00115898	-0.0108465	0.00117774	0.000338156	0.0222748	-0.00701384	-0.0245467	0.0203952	0.000168507	-0.0206769	0.0207586	-0.0182542	-0.00452702	-0.000200827	-0.0249806	-0.0106599	-0.00996429	0.00609581	0.0216503	-4.06809e-05	-0.0103098
	345.92	-0.0430268	-0.0270389	-0.0401636	-0.00934867	-0.0222642	-0.0252544	-0.00473596	0.0111969	-0.0176711	-0.0237332	-0.0551455	-0.0508459	-0.0212303	-0.0400805	-0.0122198	-0.0258869	-0.0347805	-0.0357424	-0.0536566	-0.036967	-0.0221547	-0.0126096	-0.010329	-0.0112216	-0.00122296	0.00543415	0.0076364	0.00235587	-0.00983678	-0.000926697	-0.00285378	0.0248475	-0.0068763	-0.0212596	0.0164512	-0.000523008	-0.0201616	0.0175594	-0.0168793	-0.00233864	0.00141369	-0.0254587	-0.0124662	-0.0125709	0.00535065	0.0243029	-0.000257938	-0.0108928
	345.93	-0.0425827	-0.0245325	-0.0366661	-0.00604996	-0.0192094	-0.0216096	-0.00630349	0.0084496	-0.0158294	-0.0208254	-0.0590396	-0.0447534	-0.0159195	-0.0298195	-0.0139361	-0.0289967	-0.0387989	-0.0381026	-0.0527384	-0.0342616	-0.0202754	-0.0141874	-0.0136284	-0.0124834	-0.00372262	0.0025363	0.00741893	0.00423255	-0.00816094	-0.00245206	-0.00605856	0.0252392	-0.00649548	-0.0159332	0.00968336	0.000821228	-0.0213102	0.0133143	-0.0129818	-0.000980284	0.00382771	-0.0257609	-0.0159229	-0.0141711	0.00308881	0.0278975	-0.000958909	-0.0109423
	345.94	-0.0395703	-0.0228355	-0.032425	-0.00288069	-0.0136859	-0.0175182	-0.00729471	0.00626505	-0.014212	-0.0166446	-0.0587792	-0.0386379	-0.0104487	-0.0193986	-0.0146614	-0.0307206	-0.0421671	-0.0394073	-0.0504584	-0.031143	-0.0178411	-0.0147579	-0.0143943	-0.0130923	-0.00508675	-0.000263537	0.00791317	0.00734573	-0.00651219	-0.00244085	-0.0075233	0.0238818	-0.00696812	-0.00851239	0.00151921	0.00364923	-0.0243527	0.00823827	-0.00886417	-0.000470855	0.00628991	-0.0252775	-0.0198984	-0.0142423	0.000214819	0.0312704	-0.00243934	-0.00988341
	345.95	-0.034201	-0.0211188	-0.0293885	-0.000540522	-0.00622747	-0.0134809	-0.00850879	0.00286092	-0.0135368	-0.0143169	-0.0554318	-0.0336305	-0.00579042	-0.0101265	-0.0138907	-0.0318245	-0.0429914	-0.0392659	-0.0462408	-0.0295185	-0.0162811	-0.0132505	-0.0124369	-0.0121888	-0.00741737	-0.00391532	0.00819778	0.0121327	-0.00424515	-0.00111018	-0.00735205	0.021505	-0.0095729	0.000226296	-0.00575226	0.00602184	-0.0281988	0.00260434	-0.00650777	-1.87093e-05	0.0068943	-0.0239994	-0.0223948	-0.0144703	-0.00243293	0.0327644	-0.00407648	-0.00835562
	345.96	-0.0293576	-0.0191484	-0.0290676	0.000228664	0.00105935	-0.0107296	-0.00990049	-0.0017628	-0.0140812	-0.0154058	-0.0510843	-0.0303191	-0.00267899	-0.00296081	-0.0116389	-0.0329794	-0.0417075	-0.0376451	-0.0402649	-0.0293822	-0.0160645	-0.00960323	-0.00902123	-0.0091108	-0.0103134	-0.00884277	0.00815667	0.0171942	-0.00159505	0.0018189	-0.00650987	0.0169538	-0.0137323	0.00846734	-0.00998984	0.00735551	-0.031184	-0.00164235	-0.00588697	-0.00053612	0.00523074	-0.0222643	-0.0232174	-0.0158276	-0.00414423	0.0320071	-0.00490225	-0.00777931
	345.97	-0.0274741	-0.0175835	-0.0303299	-0.00117026	0.00535783	-0.00958248	-0.0100569	-0.00491	-0.0158106	-0.0187805	-0.0459779	-0.0292226	-0.0018744	0.00216485	-0.00931305	-0.0340905	-0.0392668	-0.0349176	-0.0328685	-0.0300087	-0.0161357	-0.00594536	-0.00494798	-0.00441179	-0.0116426	-0.013063	0.00833417	0.020695	8.85466e-05	0.00563918	-0.00497262	0.00976381	-0.0168905	0.0143002	-0.0101727	0.0081976	-0.0327111	-0.00320651	-0.00586332	-0.00308464	0.00260507	-0.0204192	-0.024031	-0.0172181	-0.00420132	0.0299032	-0.00460151	-0.00801123
	345.98	-0.0284507	-0.0170738	-0.0302982	-0.00466642	0.00563957	-0.00955246	-0.00826789	-0.00447264	-0.0174643	-0.0226481	-0.0401083	-0.0298237	-0.0043583	0.00606322	-0.00836515	-0.0346931	-0.0351265	-0.0319714	-0.024884	-0.0317327	-0.0152764	-0.00356761	-0.00159536	0.00100503	-0.0103134	-0.0141091	0.00883584	0.022703	0.00116452	0.00781439	-0.00255634	0.00140973	-0.0176963	0.0163875	-0.00724775	0.00852852	-0.0332158	-0.0035297	-0.00559994	-0.00565275	0.000415094	-0.0182468	-0.0256274	-0.0174354	-0.00361146	0.0272639	-0.00339441	-0.0073354
	345.99	-0.0310271	-0.0175833	-0.0278402	-0.00888764	0.00430967	-0.00940158	-0.00605483	-0.000550248	-0.0175751	-0.0263616	-0.0347887	-0.031762	-0.00983966	0.00954254	-0.00796437	-0.0341737	-0.0288057	-0.0290854	-0.0178705	-0.034672	-0.0141454	-0.00148231	-0.00116944	0.00656213	-0.00784407	-0.012245	0.00898616	0.0237867	0.00261903	0.00743529	-5.26752e-05	-0.0056144	-0.0166399	0.0141275	-0.00324919	0.00815374	-0.0331143	-0.0041409	-0.00531396	-0.00522164	-0.000633486	-0.0153898	-0.0273519	-0.0159321	-0.00412835	0.0244481	-0.00202887	-0.00449124
	346	-0.0346044	-0.019059	-0.0240823	-0.0117877	0.00446383	-0.00845128	-0.00484722	0.00463002	-0.0173328	-0.0297628	-0.0306358	-0.0354597	-0.0158244	0.01236	-0.00631632	-0.0323271	-0.0213552	-0.0260396	-0.0125955	-0.0373428	-0.0142568	0.000527682	-0.00365964	0.01091	-0.00679513	-0.00983053	0.00839154	0.0233294	0.00354282	0.00591475	0.00172864	-0.00975695	-0.0144013	0.00871588	5.87718e-05	0.00724667	-0.0324699	-0.00518187	-0.00510792	-0.00164204	-0.00126898	-0.0124543	-0.0287749	-0.0128696	-0.00533579	0.0214423	-0.00160262	0.000156364
	346.01	-0.038744	-0.0219791	-0.0200467	-0.0124197	0.00528928	-0.00784305	-0.00460738	0.00810969	-0.0188379	-0.0325983	-0.0276618	-0.0400483	-0.0203222	0.0133079	-0.00381909	-0.0291729	-0.0147656	-0.0235501	-0.00838954	-0.0376113	-0.0152742	0.00111128	-0.00683581	0.0122435	-0.00771694	-0.00835544	0.00715454	0.0206148	0.00287131	0.00448624	0.00205024	-0.0123042	-0.0121144	0.00347616	0.00156632	0.00664871	-0.03161	-0.00633896	-0.00406502	0.00262367	-0.0028289	-0.00995161	-0.0303127	-0.00967886	-0.00615565	0.0185903	-0.00249415	0.00519903
	346.02	-0.0420283	-0.0262531	-0.0163005	-0.0115133	0.00340686	-0.00819361	-0.00480904	0.00908203	-0.0217857	-0.0351501	-0.0262541	-0.0430985	-0.0233375	0.0123816	-0.00284307	-0.0244247	-0.00972594	-0.022763	-0.00552856	-0.0354429	-0.0157381	-6.77568e-05	-0.00961979	0.0103488	-0.00922977	-0.00794944	0.00498866	0.0163909	0.00134337	0.00444352	0.000783952	-0.0149433	-0.0118888	0.000629426	0.00122219	0.00702033	-0.0314919	-0.00615103	-0.00161829	0.00520509	-0.00553339	-0.00752275	-0.0316589	-0.00768686	-0.00655174	0.01694	-0.00375651	0.00949378
	346.03	-0.0432331	-0.0300624	-0.0133082	-0.0101906	-0.00140661	-0.00828458	-0.00517627	0.008684	-0.0249279	-0.0377093	-0.0259394	-0.0436816	-0.0250044	0.0104255	-0.00448451	-0.018749	-0.00515201	-0.0238728	-0.00541339	-0.0334388	-0.0151266	-0.00194487	-0.0128952	0.00687531	-0.0102148	-0.00796865	0.00142644	0.0122981	-0.000404657	0.0068391	-0.000972468	-0.016622	-0.0145417	-0.000733585	0.000136193	0.00770106	-0.0320975	-0.00282066	0.000869128	0.00580364	-0.00835105	-0.00508482	-0.031333	-0.00676692	-0.00609883	0.0163798	-0.00424519	0.0120605
	346.04	-0.0429177	-0.0312613	-0.0110816	-0.00917371	-0.00624091	-0.00712075	-0.00534416	0.00808119	-0.0279687	-0.0404054	-0.0258203	-0.0430732	-0.0248889	0.00746687	-0.00735766	-0.0144391	-0.000991059	-0.0255525	-0.00759014	-0.0331504	-0.013966	-0.0034962	-0.0173844	0.00350141	-0.0109056	-0.00709067	-0.00320339	0.00904681	-0.00288999	0.0107426	-0.00201724	-0.0156091	-0.0184523	-0.00180712	-0.000440128	0.00841345	-0.0318648	0.00334905	0.00148523	0.00537082	-0.010151	-0.00292732	-0.0285011	-0.00625255	-0.00479542	0.0153401	-0.00465083	0.0122537
	346.05	-0.0422281	-0.0296899	-0.0101517	-0.00878387	-0.00951122	-0.00539123	-0.00486334	0.00815421	-0.0307257	-0.0431542	-0.0249031	-0.0420588	-0.0233044	0.00394289	-0.0100089	-0.013258	0.00179186	-0.0265838	-0.00992968	-0.0335133	-0.0134537	-0.0043885	-0.0223604	0.000993079	-0.0121483	-0.00426146	-0.00823283	0.00644996	-0.0063162	0.0138636	-0.00134157	-0.0124157	-0.0220491	-0.00241175	-0.000509784	0.00960686	-0.0306324	0.0102636	0.000299384	0.00369551	-0.0107326	-0.00102462	-0.0238582	-0.00586178	-0.00440423	0.0128331	-0.00682209	0.011004
	346.06	-0.0413453	-0.0269256	-0.011847	-0.00944932	-0.0113638	-0.00460543	-0.0043008	0.0089302	-0.0326637	-0.0441972	-0.022238	-0.0408165	-0.0211633	0.000998079	-0.0120356	-0.0148753	0.00341388	-0.0276257	-0.011948	-0.0332729	-0.0141445	-0.00573912	-0.0268056	-0.000449123	-0.0139067	6.50881e-05	-0.013205	0.00441861	-0.010439	0.0145599	0.00161093	-0.00904297	-0.0244141	-0.00291689	-0.00169828	0.0105303	-0.0299488	0.0159508	-0.00135544	-7.57547e-05	-0.0109795	0.000846434	-0.0188354	-0.00573935	-0.00650854	0.00899918	-0.0106037	0.0102065
	346.07	-0.0398229	-0.0242048	-0.0160647	-0.0122874	-0.0119691	-0.00543736	-0.00439992	0.0093823	-0.0337615	-0.0419182	-0.0188805	-0.0397895	-0.0189707	-0.00123939	-0.0128483	-0.0184058	0.00443444	-0.0293927	-0.014693	-0.0318894	-0.0152241	-0.00920674	-0.0305344	-0.000942813	-0.015021	0.00378095	-0.0169679	0.00282005	-0.0145647	0.0131452	0.00561587	-0.00671969	-0.0251007	-0.00465704	-0.0056628	0.0102309	-0.0298518	0.0194168	-0.0032229	-0.00513021	-0.011881	0.00313521	-0.0146541	-0.00608885	-0.0109319	0.00510184	-0.0137774	0.0116242
	346.08	-0.0375041	-0.0216451	-0.0206864	-0.0173976	-0.0121956	-0.00703658	-0.00468269	0.00895258	-0.0350023	-0.0376682	-0.016747	-0.0386929	-0.0168698	-0.00344505	-0.012207	-0.023037	0.00428807	-0.031202	-0.0180125	-0.0294728	-0.015916	-0.0150417	-0.0337473	-0.000959962	-0.0144209	0.00522291	-0.0184373	0.00121398	-0.0168538	0.0105906	0.00811738	-0.00540821	-0.0248494	-0.00798203	-0.0118695	0.0091821	-0.0294758	0.0205667	-0.00658319	-0.00941865	-0.0128745	0.00662128	-0.0117726	-0.00654838	-0.0163641	0.00269425	-0.015125	0.0164497
	346.09	-0.0351745	-0.0193399	-0.0240836	-0.022289	-0.0127551	-0.00789671	-0.00465605	0.00849601	-0.0372215	-0.0337451	-0.0154756	-0.0365329	-0.0149768	-0.00607579	-0.010887	-0.0269607	0.00222234	-0.0324352	-0.0211027	-0.0272838	-0.0164193	-0.0223196	-0.0361564	-0.00118968	-0.0124665	0.00518414	-0.0178906	-0.000292532	-0.0157215	0.00652064	0.00826649	-0.00448728	-0.0244865	-0.0115076	-0.0180567	0.00726471	-0.0287786	0.0202434	-0.0126773	-0.0115478	-0.01233	0.0113318	-0.00964668	-0.00650421	-0.0207014	0.0011642	-0.0150491	0.0236728
	346.1	-0.0334766	-0.0171341	-0.0260542	-0.0241266	-0.0132163	-0.00730299	-0.00513424	0.00874393	-0.0397615	-0.0309257	-0.0136385	-0.0328557	-0.0142431	-0.0097212	-0.00914306	-0.0287746	-0.000836907	-0.0338161	-0.0234766	-0.0264155	-0.0176989	-0.0291269	-0.0363895	-0.00228638	-0.0109554	0.00541981	-0.0154606	-4.98594e-05	-0.0115024	0.000749794	0.00766008	-0.00292097	-0.0242744	-0.0137364	-0.0226695	0.00312017	-0.0277874	0.0194918	-0.0203155	-0.0113261	-0.0108025	0.0156277	-0.00790835	-0.00594128	-0.0219038	-0.00155261	-0.0138918	0.0299142
	346.11	-0.0317603	-0.0140505	-0.0262453	-0.0226662	-0.0138837	-0.00593249	-0.00741255	0.00909167	-0.0414056	-0.0289941	-0.0116322	-0.028557	-0.0156158	-0.0149995	-0.00711989	-0.0287066	-0.00333655	-0.0364229	-0.0237665	-0.0264925	-0.02007	-0.0326847	-0.0333805	-0.00425159	-0.0112251	0.0064426	-0.0106618	0.00328553	-0.00626994	-0.00561512	0.00710638	-9.10526e-05	-0.024213	-0.0145645	-0.0256765	-0.00295599	-0.0266348	0.018526	-0.0263328	-0.00938684	-0.0108946	0.0171279	-0.00709592	-0.00550647	-0.0200481	-0.00550142	-0.0117483	0.032134
	346.12	-0.0296487	-0.0103287	-0.0240131	-0.0198696	-0.0146414	-0.00501261	-0.0118529	0.00892852	-0.0419607	-0.0275328	-0.0103297	-0.0244646	-0.0181357	-0.0217976	-0.00680491	-0.0276144	-0.00528713	-0.0402194	-0.0206169	-0.0266855	-0.0221982	-0.0311819	-0.0279165	-0.00580659	-0.0125246	0.00755738	-0.00455715	0.00856764	-0.00264485	-0.0120946	0.00614999	0.00318972	-0.0240386	-0.0142812	-0.027064	-0.00910604	-0.0257114	0.0176176	-0.0291383	-0.00705706	-0.013146	0.014765	-0.00663038	-0.00589944	-0.0170403	-0.00919093	-0.00881754	0.0298468
	346.13	-0.0274208	-0.00743308	-0.0199848	-0.0175191	-0.0137717	-0.004474	-0.0176802	0.00817609	-0.0413274	-0.0256747	-0.00887752	-0.0196058	-0.0205272	-0.0284795	-0.0102308	-0.0266577	-0.00747578	-0.0447216	-0.0147846	-0.0259992	-0.02247	-0.025472	-0.0210923	-0.00550534	-0.013628	0.00812933	0.00038489	0.013898	-0.00168265	-0.0189103	0.00590979	0.00595028	-0.0230197	-0.0122308	-0.0263223	-0.014478	-0.0252163	0.0171042	-0.0297965	-0.00612509	-0.0157307	0.00927022	-0.00507621	-0.00750018	-0.0143009	-0.0123301	-0.00564088	0.0248529
	346.14	-0.0246558	-0.00558218	-0.0155251	-0.0168557	-0.0112642	-0.00316161	-0.0232357	0.00686905	-0.0386219	-0.0225875	-0.00661531	-0.0130746	-0.0227632	-0.0328255	-0.0164505	-0.0262829	-0.010376	-0.048619	-0.00834915	-0.0229273	-0.0207723	-0.0186462	-0.0138955	-0.00342624	-0.0146845	0.0088189	0.00307713	0.0185755	-0.00202622	-0.0257712	0.0078846	0.00787546	-0.0198928	-0.00799849	-0.0241209	-0.0193373	-0.0251478	0.0160313	-0.0302422	-0.00769317	-0.0176732	0.00208362	-0.00279078	-0.010366	-0.0118721	-0.0150833	-0.00335677	0.0192317
	346.15	-0.0212392	-0.00419999	-0.011394	-0.018653	-0.00986316	-0.0010664	-0.0265201	0.00564826	-0.0340478	-0.0191397	-0.00466187	-0.00595495	-0.024818	-0.0350106	-0.0229248	-0.0257676	-0.0141385	-0.0497117	-0.00272034	-0.0174456	-0.01861	-0.0132845	-0.00830139	-0.0010244	-0.0154967	0.010763	0.00424638	0.0225067	-0.00158866	-0.0320123	0.0106872	0.0077303	-0.0142085	-0.00259006	-0.0217598	-0.0232738	-0.0258846	0.0137672	-0.0314132	-0.0114266	-0.0195931	-0.00497479	-0.000965323	-0.0142164	-0.00898929	-0.0166815	-0.00185815	0.0144096
	346.16	-0.0181059	-0.00299249	-0.00865756	-0.0214844	-0.0122798	0.00101246	-0.0267492	0.00473689	-0.0291086	-0.0176248	-0.00431852	-0.000142389	-0.0269268	-0.0368351	-0.0282393	-0.0253396	-0.0186774	-0.0485215	0.00128002	-0.0118537	-0.0171908	-0.00956778	-0.00548474	0.000492355	-0.0144632	0.013716	0.00452595	0.0251501	0.000314636	-0.0370832	0.0121552	0.00456483	-0.00805676	0.00272936	-0.0192734	-0.0252952	-0.0275292	0.0113614	-0.0323203	-0.0164794	-0.021688	-0.0103911	0.000706263	-0.018774	-0.00536005	-0.0161733	0.000338738	0.0111543
	346.17	-0.0156238	-0.00173499	-0.0084316	-0.0232208	-0.0184418	0.00278544	-0.0249016	0.00300401	-0.0239656	-0.0189264	-0.00658046	0.00304069	-0.0302569	-0.0385555	-0.0317034	-0.0259458	-0.0236278	-0.0478288	0.00287384	-0.00830489	-0.0160671	-0.00624607	-0.00441258	0.00139545	-0.0111949	0.0160627	0.00393393	0.0259102	0.0020868	-0.0405964	0.0124771	9.65419e-05	-0.00473832	0.00739884	-0.0162382	-0.0257229	-0.0287439	0.00950744	-0.0317467	-0.0221353	-0.0226355	-0.0133977	0.00349513	-0.0233948	-0.00225249	-0.0133279	0.0029278	0.00892436
	346.18	-0.0131942	-0.000572251	-0.0104523	-0.0236451	-0.0253574	0.00407764	-0.0222816	3.34451e-05	-0.0175993	-0.0215155	-0.0116558	0.00303788	-0.0347236	-0.0396152	-0.0328602	-0.0268126	-0.0279251	-0.0480106	0.00202344	-0.0074731	-0.0139283	-0.00237843	-0.00388465	0.00218851	-0.00797328	0.0160889	0.0026377	0.0248564	0.00208121	-0.041412	0.0120571	-0.00402946	-0.00452009	0.0108363	-0.0129782	-0.0254146	-0.0288233	0.00779821	-0.0301206	-0.0269091	-0.0215384	-0.0136223	0.00789285	-0.026749	-0.00093927	-0.00930331	0.00360798	0.00658733
	346.19	-0.0105322	0.000619371	-0.0134996	-0.022979	-0.0301497	0.00480913	-0.0199102	-0.00343744	-0.0103824	-0.0233671	-0.0175028	0.000539796	-0.038026	-0.0405633	-0.0319404	-0.0262106	-0.0312194	-0.0475274	1.65514e-05	-0.00953782	-0.0102845	0.00183159	-0.00423266	0.00187482	-0.00675105	0.0136179	0.00118614	0.0218981	0.00113023	-0.0383643	0.0102166	-0.00892448	-0.0046743	0.0119064	-0.0098329	-0.024256	-0.0284819	0.00571351	-0.0284734	-0.0291903	-0.0194235	-0.0121625	0.0130716	-0.0279739	-0.000423667	-0.00636449	0.000684421	0.00364111
	346.2	-0.00852138	0.00218217	-0.016197	-0.0213235	-0.0321007	0.00495277	-0.0186905	-0.00735888	-0.00400957	-0.0234919	-0.0222623	-0.00234855	-0.038602	-0.0424068	-0.0291294	-0.0232092	-0.0346674	-0.0459811	-0.00173996	-0.0142472	-0.00627858	0.0052018	-0.00599495	-0.000423199	-0.0067426	0.0101111	-0.00021268	0.0168876	0.000937776	-0.0329989	0.00766126	-0.0158431	-0.00440328	0.00989277	-0.00695294	-0.0213888	-0.0278102	0.00268786	-0.0271203	-0.0292006	-0.0174912	-0.0115591	0.0173123	-0.0267621	0.000845935	-0.00583232	-0.00549757	-0.0002008
	346.21	-0.0084329	0.00335164	-0.0181207	-0.0199527	-0.0315137	0.00425071	-0.0186949	-0.0109981	0.000163501	-0.0223695	-0.0265239	-0.00397904	-0.0373652	-0.0453435	-0.0241121	-0.0182354	-0.0384635	-0.0437517	-0.00359744	-0.019828	-0.00315009	0.00659976	-0.00862566	-0.00379932	-0.00659685	0.00661481	-0.00166279	0.0107582	0.00171646	-0.0288564	0.00621566	-0.0236861	-0.00485	0.00519657	-0.00504706	-0.0160458	-0.0266184	-0.00183815	-0.0259587	-0.0278704	-0.0159751	-0.0127592	0.0191751	-0.023403	0.00290723	-0.00662715	-0.0125721	-0.00523847
	346.22	-0.010036	0.00316877	-0.0200473	-0.0204244	-0.0287912	0.00263058	-0.0193685	-0.0123464	0.00187144	-0.0212876	-0.0305468	-0.00425967	-0.0359819	-0.0481262	-0.0167936	-0.0142037	-0.0418327	-0.0409432	-0.00629625	-0.02394	-0.00110557	0.00624865	-0.0112743	-0.00680143	-0.00658071	0.00306123	-0.00269674	0.00487625	0.00245901	-0.0279573	0.00676192	-0.0302247	-0.00539623	-0.0013589	-0.0041213	-0.00907569	-0.0244931	-0.00788262	-0.0242708	-0.0247956	-0.0149718	-0.0136637	0.0187247	-0.0192627	0.00514049	-0.00673745	-0.0175913	-0.0108341
	346.23	-0.0121381	0.00202259	-0.0220325	-0.0226781	-0.0247717	0.000149674	-0.0206358	-0.0113875	0.0016586	-0.0209699	-0.0332184	-0.0033322	-0.0350387	-0.0486258	-0.00810561	-0.013925	-0.0450193	-0.03791	-0.00892715	-0.025793	4.19318e-05	0.00537287	-0.0136499	-0.00810712	-0.00720384	-0.000873841	-0.00319241	-0.000583506	0.00240695	-0.0290532	0.00914924	-0.0340672	-0.00447226	-0.00822655	-0.00286681	-0.00236497	-0.0201272	-0.0150776	-0.0205851	-0.019388	-0.0142897	-0.0115448	0.0167497	-0.0149309	0.00665755	-0.00519665	-0.0190789	-0.0148524
	346.24	-0.0143696	0.00111037	-0.0234461	-0.0248185	-0.0201623	-0.00292511	-0.0227443	-0.00993359	0.000300036	-0.0213352	-0.0345264	-0.000726171	-0.0333247	-0.0459874	4.27689e-05	-0.0161914	-0.0482871	-0.0356383	-0.0100727	-0.0258334	0.000636227	0.00469773	-0.0156816	-0.00777368	-0.00755397	-0.0052281	-0.00394594	-0.00640512	0.00180005	-0.0293316	0.0118758	-0.0353267	-0.0017192	-0.0131129	-0.00102725	0.00290722	-0.0129882	-0.0230356	-0.0151863	-0.0125072	-0.0134389	-0.00590047	0.0133392	-0.00955856	0.00696081	-0.00220985	-0.0179924	-0.0152096
	346.25	-0.0168391	0.000967402	-0.024552	-0.0247978	-0.0155088	-0.00549604	-0.0253712	-0.00901623	-0.000782311	-0.0220048	-0.0349671	0.00335788	-0.0298463	-0.0410854	0.00589487	-0.018337	-0.0505384	-0.0353313	-0.00923984	-0.0244095	0.000632076	0.00453233	-0.0168386	-0.00849723	-0.00652581	-0.00945116	-0.00510664	-0.0120171	0.00147065	-0.0283812	0.0131712	-0.0352894	0.00222812	-0.0157178	0.000447419	0.00619804	-0.0041558	-0.0304327	-0.0103999	-0.00572741	-0.0122805	0.00118394	0.00828796	-0.00318948	0.00632923	0.000882462	-0.0162588	-0.012168
	346.26	-0.0194878	0.000613568	-0.0252762	-0.0224879	-0.0117478	-0.00710771	-0.0278636	-0.00904704	-0.000424348	-0.0229019	-0.0335603	0.00670787	-0.0259183	-0.0353736	0.00918531	-0.0196138	-0.0503754	-0.0368503	-0.00715988	-0.0218017	-0.000840574	0.00510437	-0.0168042	-0.0118882	-0.00438174	-0.0125056	-0.00619196	-0.0157035	0.00193597	-0.0284892	0.0132362	-0.0355598	0.00609703	-0.0179624	0.00169139	0.00725567	0.00455895	-0.0350237	-0.00660106	-7.09775e-05	-0.0104632	0.0072988	0.00228974	0.00202913	0.00404355	0.00229643	-0.0138014	-0.00819153
	346.27	-0.0218136	-0.00170029	-0.0240867	-0.0198355	-0.00912637	-0.00924692	-0.0305518	-0.010311	0.000208324	-0.0245376	-0.0296139	0.00656285	-0.0223203	-0.0307292	0.0111671	-0.0206054	-0.0479473	-0.0383542	-0.00503764	-0.0186796	-0.00399132	0.00581521	-0.0156493	-0.0160572	-0.0019511	-0.0138395	-0.00719588	-0.017318	0.00212389	-0.030482	0.0127265	-0.0374541	0.00848069	-0.0201798	0.00299267	0.00640732	0.0117236	-0.0363636	-0.0016593	0.00413036	-0.00767197	0.011473	-0.00307976	0.00396814	-0.00102413	0.00135503	-0.00907149	-0.00537764
	346.28	-0.0232647	-0.00616869	-0.020201	-0.0183108	-0.00712896	-0.0125892	-0.0349661	-0.01306	-0.000924471	-0.0269558	-0.024221	0.00211459	-0.0180752	-0.0287869	0.0127526	-0.0222467	-0.0445932	-0.0390362	-0.00321993	-0.0160323	-0.00774805	0.00593354	-0.0127526	-0.0188117	0.000217246	-0.0140244	-0.0078123	-0.0181122	-0.000354085	-0.0326316	0.0106637	-0.0407025	0.00858442	-0.020517	0.00348272	0.00517294	0.0169883	-0.0363675	0.0058549	0.00683739	-0.00461087	0.0131563	-0.00675898	0.0034056	-0.00766148	-0.00109734	-0.00209769	-0.00366149
	346.29	-0.0240535	-0.0111284	-0.0152913	-0.0176966	-0.0055218	-0.0160715	-0.0416073	-0.0180614	-0.00377147	-0.0289696	-0.0190404	-0.0046299	-0.013661	-0.0295691	0.0133658	-0.0252192	-0.0412134	-0.0393518	-0.00103121	-0.0147434	-0.0113267	0.00626305	-0.00802832	-0.0195697	0.00153823	-0.0132774	-0.00725711	-0.0190405	-0.00619611	-0.0337347	0.00618063	-0.042612	0.006746	-0.0181295	0.00341034	0.00540875	0.0200983	-0.0354306	0.0146855	0.00773648	-0.00211681	0.0120876	-0.00881126	0.00262296	-0.013673	-0.00318485	0.00601166	-0.00198003
	346.3	-0.0242631	-0.0153943	-0.0118199	-0.0175284	-0.00476329	-0.019846	-0.0480809	-0.0255958	-0.00645986	-0.0293923	-0.0153689	-0.0107574	-0.0111359	-0.030983	0.0117762	-0.0292471	-0.0379675	-0.0389014	0.00188589	-0.0148945	-0.0143472	0.00789395	-0.00308822	-0.0186871	0.00161527	-0.0109547	-0.0052212	-0.0200895	-0.0128599	-0.0339753	0.000281573	-0.0410909	0.00392595	-0.0141813	0.00405875	0.00739824	0.0210399	-0.0316407	0.0217533	0.00591234	-0.000112906	0.00999969	-0.00965578	0.00195798	-0.018457	-0.00415808	0.0141302	-0.000209614
	346.31	-0.023622	-0.0186074	-0.0105545	-0.0175456	-0.00634323	-0.024593	-0.0513212	-0.0338989	-0.00779992	-0.0285875	-0.0138413	-0.0151973	-0.011741	-0.0307607	0.00658896	-0.0331572	-0.0343716	-0.0373169	0.00468544	-0.0152867	-0.0161009	0.0101673	0.000519023	-0.0172074	0.000882657	-0.00767145	-0.00204836	-0.0199894	-0.0170733	-0.0332296	-0.00512749	-0.037017	0.000342918	-0.00952449	0.00495747	0.00933646	0.0208943	-0.025111	0.0254992	0.00093823	0.00147927	0.00954482	-0.00958356	0.000110875	-0.0211858	-0.0051012	0.020269	0.000864156
	346.32	-0.0229234	-0.0203607	-0.0106867	-0.0173287	-0.0110186	-0.0293412	-0.0508728	-0.0411296	-0.00811736	-0.0283117	-0.0142434	-0.0179178	-0.0151822	-0.0292023	-0.0027221	-0.0359134	-0.0303066	-0.0354037	0.00660897	-0.0144618	-0.0166842	0.0123653	0.00239836	-0.0162191	0.000156144	-0.00545878	0.000623835	-0.0176364	-0.017924	-0.0308267	-0.00828685	-0.0322631	-0.00349192	-0.00348496	0.00468307	0.0090234	0.0200943	-0.0186024	0.0269214	-0.00548947	0.00198719	0.0118057	-0.00917215	-0.00326971	-0.0199381	-0.00572621	0.0230724	0.000722561
	346.33	-0.0233524	-0.0206058	-0.0117159	-0.0170211	-0.0171156	-0.0327276	-0.0479739	-0.0476136	-0.00775598	-0.0300276	-0.0153584	-0.0188392	-0.0203361	-0.0281836	-0.0141786	-0.0371013	-0.0272034	-0.0341359	0.0075841	-0.0124848	-0.0172478	0.0149464	0.00311675	-0.0150394	-0.000962347	-0.00592412	0.000601401	-0.0134393	-0.0168521	-0.0268074	-0.00836114	-0.0282013	-0.00565902	0.00431273	0.00294753	0.00698831	0.0188223	-0.0139365	0.0268946	-0.0104831	0.00152696	0.0159605	-0.00943784	-0.00681912	-0.0143975	-0.00538321	0.0233095	-0.000277028
	346.34	-0.024404	-0.0200033	-0.0136679	-0.0177734	-0.0222095	-0.0340042	-0.0432154	-0.0537098	-0.00661776	-0.0338392	-0.0163207	-0.0182705	-0.0264006	-0.0288535	-0.0253364	-0.036766	-0.0261583	-0.0330731	0.0076621	-0.0108695	-0.0180646	0.0173045	0.00350353	-0.0117831	-0.00362032	-0.00883223	-0.00259064	-0.00903714	-0.015269	-0.0221441	-0.0064858	-0.0253774	-0.00506969	0.0131207	0.000150451	0.00612486	0.0181551	-0.0106654	0.0251321	-0.0124821	0.00158386	0.0197957	-0.0104138	-0.0086902	-0.00654666	-0.0061561	0.0223118	-0.00122535
	346.35	-0.0243999	-0.0198619	-0.0157328	-0.0205565	-0.024966	-0.0333203	-0.0370468	-0.0588648	-0.00490777	-0.0383684	-0.0179251	-0.0156644	-0.032593	-0.0310916	-0.0353237	-0.036058	-0.0259062	-0.0303364	0.00746723	-0.0107167	-0.0181618	0.0170584	0.00341697	-0.00656965	-0.00715581	-0.0114433	-0.00766306	-0.00714855	-0.0135471	-0.0173133	-0.00503575	-0.0233437	-0.00267841	0.0219843	-0.0032362	0.00753681	0.0172586	-0.00762952	0.022103	-0.0116312	0.00286961	0.0217596	-0.0109872	-0.00762537	0.00158316	-0.00973674	0.0209809	-0.0013368
	346.36	-0.022948	-0.0215871	-0.0167134	-0.0255862	-0.0258463	-0.0321295	-0.0306773	-0.0627362	-0.00337545	-0.0418253	-0.0203042	-0.0109108	-0.0379619	-0.03353	-0.0428877	-0.0365275	-0.0243994	-0.0255129	0.00761925	-0.0118454	-0.0166168	0.0123838	0.00280881	-0.00135762	-0.00983023	-0.0112798	-0.0129089	-0.00938552	-0.0120544	-0.0126997	-0.0054631	-0.0216478	0.000346193	0.029904	-0.0064238	0.00908748	0.0142103	-0.0048651	0.0191341	-0.00919242	0.00450963	0.0229862	-0.0109772	-0.00442229	0.00978239	-0.0149022	0.0194662	-0.000490745
	346.37	-0.0215184	-0.025889	-0.0174405	-0.0320768	-0.026473	-0.0319397	-0.0252906	-0.0643154	-0.00305368	-0.0447693	-0.0214676	-0.00687157	-0.0430411	-0.0354028	-0.0463967	-0.0377266	-0.0212472	-0.0207676	0.00775022	-0.0134852	-0.0126816	0.00413859	0.00338146	0.00272204	-0.0107072	-0.00955416	-0.0171415	-0.0140291	-0.0114271	-0.00963465	-0.00705764	-0.0200227	0.00359548	0.0362449	-0.00873832	0.00838385	0.0101594	-0.0030009	0.0166192	-0.00659077	0.00548158	0.0244571	-0.0110034	-0.00190525	0.0181988	-0.019543	0.0176169	0.000519669
	346.38	-0.0214292	-0.0326064	-0.0202106	-0.0374784	-0.0279243	-0.0328746	-0.0214689	-0.0619541	-0.00448231	-0.0490852	-0.0197823	-0.00565788	-0.0489433	-0.0378606	-0.0461236	-0.0376408	-0.0175445	-0.0175725	0.00752992	-0.0148595	-0.00655831	-0.00444432	0.00671368	0.0053044	-0.00916536	-0.00879656	-0.0203004	-0.018748	-0.0112944	-0.00848155	-0.0080506	-0.0183162	0.00666534	0.0406195	-0.0103743	0.00563401	0.00740972	-0.00236112	0.0144404	-0.00428768	0.00513253	0.0245437	-0.0103813	-0.00133184	0.0252884	-0.0228117	0.0167418	0.000847003
	346.39	-0.0222233	-0.0402056	-0.0251972	-0.0398157	-0.0309193	-0.0343597	-0.019509	-0.0547417	-0.00726625	-0.0537764	-0.0155709	-0.00526269	-0.0548393	-0.0411068	-0.043688	-0.0352688	-0.0139034	-0.0155565	0.00755698	-0.0152293	-0.00052375	-0.0104924	0.0116082	0.00601703	-0.00574466	-0.0089075	-0.0232227	-0.0229918	-0.00999147	-0.00843821	-0.00735479	-0.0165404	0.00915618	0.0420265	-0.0122243	0.00231268	0.00592368	-0.00355495	0.0121817	-0.00279581	0.00324234	0.0224229	-0.00759088	-0.0016435	0.0296532	-0.0252676	0.0180216	0.00096926
	346.4	-0.0230112	-0.0459242	-0.0296559	-0.0400101	-0.0356662	-0.0363496	-0.0193795	-0.0434788	-0.0102414	-0.0561604	-0.0102176	-0.00402883	-0.0586632	-0.0431089	-0.0397578	-0.031645	-0.0104612	-0.0142295	0.00807417	-0.0137066	0.00326876	-0.013695	0.0150749	0.0059637	-0.00290291	-0.00829917	-0.0263742	-0.0262314	-0.00708863	-0.00922417	-0.00478776	-0.0140634	0.0105448	0.0403543	-0.0141784	-0.00120619	0.00536953	-0.00610439	0.00815127	-0.00279824	0.00149682	0.0199538	-0.0030152	-0.00224312	0.0314411	-0.0271069	0.0198911	0.00154237
	346.41	-0.0235124	-0.0482047	-0.0306116	-0.0398726	-0.0401791	-0.0388701	-0.0207304	-0.0305297	-0.0124669	-0.0553986	-0.00605681	-0.00338578	-0.0594122	-0.0429967	-0.0341159	-0.028493	-0.0076989	-0.0132644	0.00814659	-0.0102129	0.00515548	-0.0153414	0.0159873	0.00739418	-0.00282656	-0.00663682	-0.0291201	-0.0273871	-0.00442549	-0.0103026	-0.00101298	-0.0104856	0.00999119	0.0373115	-0.0147679	-0.00510355	0.00647859	-0.00840203	0.00132364	-0.00384713	0.00276852	0.018225	0.000804953	-0.00295729	0.0313095	-0.0274308	0.0198396	0.00162089
	346.42	-0.0230166	-0.0477405	-0.0275185	-0.0399398	-0.0420212	-0.0416286	-0.0232767	-0.0182438	-0.0147524	-0.0522798	-0.00599108	-0.0041855	-0.0579038	-0.0417958	-0.0274681	-0.0261791	-0.00510376	-0.0129537	0.00749831	-0.00653365	0.00647994	-0.016481	0.0161113	0.0102512	-0.00532863	-0.00458844	-0.0306853	-0.026216	-0.00307113	-0.0106391	0.0027195	-0.0064796	0.0080187	0.0345143	-0.0141133	-0.00894059	0.00852858	-0.00988241	-0.00684301	-0.0051825	0.00777367	0.0165099	0.00203901	-0.00255858	0.029955	-0.0252667	0.0173681	0.00028953
	346.43	-0.0217003	-0.0457079	-0.0226941	-0.0393479	-0.0415499	-0.0442105	-0.0259298	-0.00822851	-0.0190492	-0.0483963	-0.010503	-0.00614149	-0.0550787	-0.0403067	-0.0208169	-0.024417	-0.00182085	-0.0143891	0.00734619	-0.00439075	0.00687724	-0.0179402	0.0168807	0.012306	-0.0083976	-0.00239831	-0.031192	-0.0234737	-0.00234401	-0.00962757	0.00520639	-0.00246303	0.00639605	0.0329913	-0.0141885	-0.0119	0.00963162	-0.0102756	-0.0141788	-0.00700339	0.014745	0.0145384	0.00122377	0.000201536	0.0271546	-0.0209284	0.0141352	-0.0012831
	346.44	-0.0215524	-0.0426707	-0.0192765	-0.0369282	-0.0402973	-0.0459914	-0.0268983	-0.00100101	-0.025686	-0.0450132	-0.0167983	-0.00928089	-0.0505811	-0.0386817	-0.0137448	-0.02322	0.00123607	-0.0180275	0.008028	-0.00405565	0.00506718	-0.0202332	0.0173653	0.0125997	-0.0101923	0.000307529	-0.0312268	-0.0205399	-0.00226221	-0.00688338	0.00590938	0.00114338	0.00606718	0.0330998	-0.0151082	-0.0137075	0.00930218	-0.00896189	-0.0191202	-0.00981646	0.0211282	0.0119111	-0.000410317	0.004643	0.0217486	-0.0165191	0.011762	-0.00111412
	346.45	-0.0236044	-0.0383939	-0.0183046	-0.0323987	-0.0384231	-0.0470966	-0.0258308	0.00397249	-0.0324793	-0.0414248	-0.0219609	-0.0121426	-0.0444337	-0.0359257	-0.00588688	-0.0219988	0.00270687	-0.022453	0.00817307	-0.00529012	0.00232693	-0.0234807	0.0160557	0.0118092	-0.00971759	0.0032094	-0.0312812	-0.0184353	-0.00405165	-0.00245483	0.00524463	0.00345452	0.0068029	0.0339396	-0.0150597	-0.0143674	0.00844799	-0.0061041	-0.0208045	-0.0132839	0.0244292	0.00823277	-0.00285873	0.0089473	0.0139676	-0.013547	0.0103162	0.000696952
	346.46	-0.0266603	-0.0324597	-0.0181452	-0.0263279	-0.0364853	-0.0485997	-0.0238447	0.00666183	-0.0371823	-0.0366525	-0.0250755	-0.013012	-0.0386238	-0.0311851	0.000942926	-0.0204622	0.00227338	-0.0247522	0.00720689	-0.00708085	0.00164815	-0.0281485	0.0130483	0.0111606	-0.00698096	0.00474814	-0.0317563	-0.0168646	-0.00831246	0.00257842	0.00356048	0.0046468	0.00751299	0.0349603	-0.0135546	-0.0133038	0.00782904	-0.00192844	-0.0199359	-0.0166745	0.0236935	0.00456805	-0.00594204	0.0124329	0.00618226	-0.011635	0.0092234	0.00218231
	346.47	-0.0289153	-0.025812	-0.0170583	-0.0205674	-0.0363008	-0.0504417	-0.0222504	0.00654981	-0.0394891	-0.0314155	-0.0268763	-0.0130699	-0.035454	-0.0261036	0.00433951	-0.0191154	0.000413611	-0.023321	0.00589094	-0.00816875	0.00314997	-0.0338219	0.00977259	0.0122852	-0.00353704	0.00433568	-0.0321847	-0.0155486	-0.0139469	0.0067296	0.0010831	0.00568829	0.0073847	0.0365388	-0.0121838	-0.0107851	0.00718899	0.00335702	-0.0181385	-0.019682	0.0205843	0.00127883	-0.00762006	0.0152641	0.000764329	-0.0110198	0.00835236	0.00210248
	346.48	-0.0296019	-0.0203341	-0.0149128	-0.0179884	-0.0382	-0.0517453	-0.0216419	0.00386261	-0.0398338	-0.0265674	-0.0290312	-0.0139057	-0.0351128	-0.022922	0.0038701	-0.017524	-0.00189382	-0.0192825	0.00459767	-0.00852216	0.00369296	-0.0380658	0.00697202	0.0156657	-0.00104755	0.00339395	-0.031529	-0.0149911	-0.0190807	0.00939857	-0.00127975	0.00717762	0.0073077	0.0383677	-0.0131576	-0.00895702	0.00574373	0.00818709	-0.0163668	-0.0223865	0.0177856	-0.0022275	-0.00612705	0.01699	-0.00178102	-0.0123513	0.00769255	0.000410707
	346.49	-0.0291227	-0.0169385	-0.012467	-0.0198258	-0.0401366	-0.0529189	-0.0209954	-0.00112534	-0.038123	-0.0225092	-0.0327207	-0.014717	-0.0361119	-0.0217306	0.00103807	-0.0151288	-0.00451019	-0.0144222	0.00331653	-0.00804909	0.00142091	-0.0388083	0.00445204	0.019666	0.000213081	0.0033253	-0.0298162	-0.0150759	-0.0226552	0.0116363	-0.00228859	0.00948573	0.00847019	0.039438	-0.0170508	-0.0094149	0.00322486	0.0109724	-0.015331	-0.0243897	0.0160696	-0.00526334	-0.00222902	0.0169216	-0.00274906	-0.0143042	0.00669056	-0.00218882
	346.5	-0.0276646	-0.0157486	-0.0106725	-0.0249034	-0.0404851	-0.0539913	-0.0188393	-0.00789834	-0.0346281	-0.0200869	-0.0367477	-0.0144453	-0.0372087	-0.0212417	-0.00247529	-0.0133335	-0.00831158	-0.00973829	0.00233252	-0.00571966	-0.00175117	-0.0364762	0.00230767	0.0227963	0.000510245	0.00388847	-0.0279678	-0.0152315	-0.0245062	0.0149025	-0.000589326	0.0122341	0.00988752	0.0391617	-0.0216481	-0.0109479	0.000491875	0.0111446	-0.0158181	-0.0240663	0.0140654	-0.00702196	0.00220726	0.0148267	-0.00391608	-0.0150688	0.00433158	-0.00495573
	346.51	-0.025	-0.0169154	-0.0102244	-0.0313016	-0.0394988	-0.0533067	-0.0149909	-0.0147525	-0.0308676	-0.0195703	-0.0390402	-0.0136864	-0.0374127	-0.0207859	-0.00615276	-0.0132479	-0.0129074	-0.00589423	0.00186577	-0.00157156	-0.00339557	-0.032627	0.000712295	0.0250853	0.000507413	0.00361024	-0.026528	-0.015936	-0.0240667	0.0187312	0.00444381	0.0141185	0.00964317	0.037275	-0.0243228	-0.0110695	-0.000758844	0.00862816	-0.017786	-0.0203877	0.0107764	-0.00808843	0.0056377	0.0108243	-0.00571185	-0.0150645	0.000528166	-0.00818557
	346.52	-0.0220306	-0.0198989	-0.0108166	-0.0370527	-0.0377266	-0.0500932	-0.0105949	-0.0200516	-0.0293414	-0.0205659	-0.0393254	-0.0137203	-0.0358673	-0.0206239	-0.00981793	-0.01361	-0.0167793	-0.00406015	0.00149258	0.00295669	-0.00377165	-0.0286827	-0.000869375	0.0264167	0.00123146	0.00179547	-0.0248756	-0.0181151	-0.0208495	0.0210701	0.011315	0.0142613	0.00769793	0.033253	-0.0250961	-0.00929123	0.000406085	0.0052854	-0.0204626	-0.0147173	0.00682539	-0.0092167	0.00664339	0.00505931	-0.0070582	-0.0163088	-0.00264936	-0.012581
	346.53	-0.0204226	-0.0234236	-0.0118052	-0.0406519	-0.0354716	-0.0458285	-0.00785726	-0.0231475	-0.0313978	-0.0229184	-0.0380602	-0.014918	-0.0329359	-0.0215324	-0.0125012	-0.013901	-0.019407	-0.00526895	0.000825418	0.0067055	-0.00407968	-0.0253807	-0.00380802	0.0260956	0.00293269	1.23771e-05	-0.0221271	-0.0212714	-0.0161682	0.0205018	0.0172934	0.0129444	0.00481479	0.0268123	-0.0256748	-0.00714349	0.00291908	0.0033917	-0.0225512	-0.00930311	0.00334324	-0.0103359	0.00543996	-0.0023523	-0.0071228	-0.0193325	-0.00307185	-0.0185341
	346.54	-0.0205997	-0.0262453	-0.0134436	-0.0419904	-0.0336732	-0.0423536	-0.00837637	-0.0244291	-0.035405	-0.0256236	-0.0357903	-0.0168045	-0.0296876	-0.024187	-0.0138573	-0.0153333	-0.0207996	-0.008922	0.000401091	0.00851833	-0.00431515	-0.0218012	-0.00847306	0.0240088	0.00525826	0.000976669	-0.0189412	-0.0236585	-0.0118712	0.0172661	0.0215332	0.0113441	0.00127723	0.0184189	-0.0264888	-0.00616436	0.00502947	0.00194281	-0.0223116	-0.00462178	0.000660196	-0.0108685	0.00421383	-0.0106173	-0.00576389	-0.0220999	-0.000911197	-0.0262529
	346.55	-0.0215546	-0.0278695	-0.0156352	-0.0419536	-0.0331743	-0.0396627	-0.0110846	-0.025448	-0.0388074	-0.0274011	-0.033772	-0.0189441	-0.0263501	-0.0271022	-0.0149794	-0.0177816	-0.0211364	-0.0133817	0.000608635	0.00693856	-0.00461074	-0.0166715	-0.0124564	0.0204081	0.00755828	0.00552523	-0.0167084	-0.0239965	-0.00862528	0.0129539	0.0255241	0.0106485	-0.00231309	0.00848139	-0.0271776	-0.00770342	0.00606625	-0.000694303	-0.0195162	0.000545112	-0.000879947	-0.0103968	0.00439903	-0.0182656	-0.00342479	-0.0230005	0.00310126	-0.0349353
	346.56	-0.0218338	-0.0285541	-0.017023	-0.04106	-0.0335648	-0.0367362	-0.0142781	-0.0272673	-0.0409307	-0.0285799	-0.0324891	-0.0204138	-0.0223836	-0.0272202	-0.0159611	-0.0200202	-0.0212892	-0.0172639	0.000852435	0.00173245	-0.00627682	-0.00963574	-0.013457	0.0159947	0.00881943	0.0111157	-0.015599	-0.0222309	-0.00616487	0.00905784	0.0297894	0.0109043	-0.00585816	-0.00270775	-0.0276281	-0.0119853	0.00622695	-0.00350484	-0.0158945	0.0060724	-0.00039055	-0.0105403	0.00569095	-0.0239158	-0.00157722	-0.0223903	0.00887354	-0.0423224
	346.57	-0.020531	-0.0281376	-0.0172978	-0.0393368	-0.0342822	-0.0335653	-0.0172964	-0.0295613	-0.0429754	-0.0297991	-0.0319101	-0.0195129	-0.0182435	-0.0238216	-0.0154316	-0.0216719	-0.0218232	-0.0194497	0.00039513	-0.00549709	-0.00996631	-0.00128954	-0.0125033	0.0119855	0.0083134	0.0137795	-0.0150294	-0.0196057	-0.0033018	0.00580269	0.0331785	0.011881	-0.00916046	-0.0138728	-0.027097	-0.0169895	0.00570458	-0.00525987	-0.0125215	0.0101717	0.00177554	-0.0141745	0.00721351	-0.0270991	-0.00134605	-0.0202647	0.0159653	-0.0468265
	346.58	-0.0180443	-0.0267725	-0.0175619	-0.0367192	-0.0350958	-0.0306263	-0.0191759	-0.0317162	-0.0459683	-0.0308915	-0.0328235	-0.0158221	-0.0155959	-0.0186843	-0.0133321	-0.0225801	-0.0228365	-0.0190147	-0.00111763	-0.012351	-0.0143025	0.00636462	-0.0116791	0.00870309	0.00599496	0.0114068	-0.0149756	-0.0175415	0.000573121	0.00304972	0.0352918	0.0138905	-0.0105628	-0.023334	-0.0252495	-0.0208357	0.00425487	-0.00633637	-0.00915015	0.0121435	0.00407274	-0.0204324	0.00830173	-0.0285377	-0.00220955	-0.0162182	0.0234418	-0.048847
	346.59	-0.0154292	-0.0255097	-0.0186567	-0.0325528	-0.0352336	-0.0281848	-0.0190104	-0.0334698	-0.0489353	-0.0316353	-0.0352189	-0.0116531	-0.0143625	-0.013399	-0.0108298	-0.022606	-0.0241483	-0.0163434	-0.00358633	-0.0172475	-0.0172105	0.0112172	-0.0110296	0.005754	0.00280504	0.00536396	-0.0153183	-0.0157366	0.00354336	0.00127239	0.0365984	0.015998	-0.00948464	-0.0303192	-0.0227038	-0.0237062	0.00190194	-0.00737819	-0.00569585	0.012639	0.00586924	-0.0252684	0.00832833	-0.028307	-0.00313633	-0.0108085	0.0299352	-0.0489631
	346.6	-0.0135994	-0.0245512	-0.0214191	-0.0272763	-0.0345779	-0.0268769	-0.0169945	-0.0354372	-0.0498768	-0.0318813	-0.0374284	-0.00933089	-0.0128032	-0.00924608	-0.00803173	-0.0225215	-0.0250587	-0.0131368	-0.00625552	-0.0204747	-0.0180993	0.0129696	-0.00996694	0.00250035	0.000429448	-0.00177963	-0.0152117	-0.0130616	0.00324757	0.000525	0.0362643	0.0159825	-0.0074354	-0.0347878	-0.019564	-0.0266808	-0.00041027	-0.00827377	-0.00289599	0.011702	0.00774256	-0.0272227	0.00659968	-0.0257631	-0.00355038	-0.00515309	0.0340493	-0.0467284
	346.61	-0.0128823	-0.0239258	-0.0257737	-0.0241574	-0.0342627	-0.0274144	-0.0148802	-0.0382894	-0.0482985	-0.0314817	-0.0378297	-0.0088978	-0.010645	-0.00765037	-0.00461516	-0.0233793	-0.0247702	-0.0105982	-0.00845568	-0.023759	-0.0179489	0.0131042	-0.00874124	-0.00202288	-0.000742772	-0.00889457	-0.0141703	-0.00958735	0.000293415	0.000227003	0.0326218	0.0131607	-0.0056063	-0.0365589	-0.0158512	-0.0300083	-0.00202432	-0.00857374	-0.0018996	0.00868115	0.00992793	-0.0274731	0.00263475	-0.0216208	-0.00290281	-0.00120769	0.0349064	-0.0412456
	346.62	-0.0129822	-0.0244144	-0.0297903	-0.0253613	-0.0346982	-0.0295426	-0.0148495	-0.0412077	-0.0454547	-0.0304727	-0.0360638	-0.0101005	-0.00808705	-0.00888784	-0.00132651	-0.0250767	-0.0228273	-0.00924773	-0.0108865	-0.0279735	-0.0175526	0.0127291	-0.00703892	-0.00705122	-0.00238839	-0.0155451	-0.0125966	-0.00595628	-0.00307686	0.000126584	0.0259438	0.00902708	-0.0047558	-0.0357636	-0.0121564	-0.0319424	-0.00332472	-0.00840025	-0.00305498	0.00392775	0.0116759	-0.0265172	-0.00339153	-0.0168965	-0.000786503	-0.000296227	0.0323709	-0.0325044
	346.63	-0.0142672	-0.025506	-0.0316294	-0.028658	-0.0352389	-0.0318258	-0.0161153	-0.0430339	-0.0425549	-0.029453	-0.0327233	-0.0134336	-0.00437831	-0.011229	0.00111646	-0.0258482	-0.0196388	-0.00880951	-0.0144527	-0.0312515	-0.017052	0.0104738	-0.00444078	-0.0107526	-0.00537144	-0.0211973	-0.0113456	-0.00241867	-0.00601884	-0.000242197	0.0181801	0.00554938	-0.00532875	-0.0338343	-0.00877232	-0.0305094	-0.00466282	-0.00829614	-0.00496735	-0.00161728	0.0125146	-0.0239945	-0.00983707	-0.0121404	0.00235221	-0.00151546	0.0275647	-0.0221331
	346.64	-0.0174337	-0.0255463	-0.0304737	-0.0308748	-0.036464	-0.032607	-0.0155788	-0.0435948	-0.0402745	-0.0294508	-0.0289888	-0.0186587	0.000417841	-0.0122581	0.00233224	-0.0237121	-0.0162224	-0.00811641	-0.0180037	-0.0314954	-0.0167036	0.00476103	-0.0017249	-0.0131556	-0.00850521	-0.025782	-0.0109647	0.000423839	-0.00781175	-0.00140258	0.0108702	0.00455066	-0.00620327	-0.0317981	-0.00622055	-0.0261527	-0.00559377	-0.0080126	-0.00581668	-0.0079479	0.0126083	-0.0198961	-0.0142787	-0.00840659	0.00551359	-0.00349925	0.0224494	-0.0119608
	346.65	-0.021945	-0.0242549	-0.0261814	-0.0314251	-0.0396504	-0.0314563	-0.0127953	-0.0426851	-0.0394008	-0.0310529	-0.0263488	-0.0243013	0.0049413	-0.0109618	0.00134976	-0.0191934	-0.0132039	-0.0070448	-0.020181	-0.0294396	-0.016462	-0.00269332	-5.38475e-05	-0.0140582	-0.0103225	-0.02967	-0.0108055	0.0016665	-0.00737443	-0.00299417	0.00538783	0.0066808	-0.00596947	-0.0293261	-0.00559434	-0.0207193	-0.00567125	-0.00719227	-0.00613826	-0.0151275	0.0115996	-0.0151477	-0.016157	-0.00625453	0.00819251	-0.00528707	0.0184456	-0.00289838
	346.66	-0.0265542	-0.0229196	-0.0200026	-0.0308111	-0.0437519	-0.0290463	-0.0101141	-0.0395601	-0.0397225	-0.0335564	-0.0250821	-0.0285142	0.00788923	-0.00786206	-0.00189732	-0.0151525	-0.0108607	-0.00701962	-0.0212997	-0.0263388	-0.0155025	-0.00922929	-0.000596253	-0.0118605	-0.0096683	-0.0330514	-0.00929972	0.00104243	-0.00566742	-0.00451937	0.00350016	0.010533	-0.00410714	-0.0263324	-0.00638252	-0.0156764	-0.0055331	-0.00663734	-0.00809291	-0.0219059	0.00911766	-0.0108064	-0.0174321	-0.00549873	0.0106001	-0.00662709	0.015523	0.00449029
	346.67	-0.0299146	-0.0227677	-0.0143228	-0.029179	-0.0469499	-0.0254961	-0.00862675	-0.0345197	-0.0395976	-0.0354325	-0.0238709	-0.0307951	0.00910634	-0.00337789	-0.00556487	-0.0132511	-0.00972817	-0.00924417	-0.0210024	-0.0219907	-0.0130138	-0.0148755	-0.00379996	-0.00742658	-0.00690448	-0.0358537	-0.00565731	-0.00142576	-0.00484246	-0.00566304	0.00536707	0.0145555	-0.000899764	-0.0232166	-0.00643936	-0.0115956	-0.00624086	-0.00705652	-0.0119385	-0.0265913	0.00592994	-0.00679535	-0.0195503	-0.00596427	0.0126186	-0.00844366	0.0121814	0.00956435
	346.68	-0.0305545	-0.0235369	-0.0104734	-0.0278754	-0.0491388	-0.0217798	-0.00807854	-0.0297897	-0.0387487	-0.0358954	-0.0223321	-0.032082	0.00905252	0.00227957	-0.00761722	-0.013177	-0.00939466	-0.0131816	-0.0190177	-0.0170122	-0.00874257	-0.0201613	-0.00812691	-0.00409036	-0.00457788	-0.0379851	-0.000763379	-0.00488461	-0.00536852	-0.00564407	0.00842515	0.0177578	0.00208596	-0.020683	-0.00496417	-0.00807876	-0.00813986	-0.00823871	-0.0161852	-0.0289546	0.00300299	-0.00282947	-0.0218615	-0.00695751	0.0136285	-0.0114289	0.00767128	0.0117794
	346.69	-0.0278738	-0.0238671	-0.00828255	-0.0287641	-0.0499357	-0.0209855	-0.0088434	-0.0278927	-0.0388087	-0.0345819	-0.021939	-0.0325831	0.00747746	0.0073898	-0.0073713	-0.0150057	-0.00816528	-0.0171251	-0.0177009	-0.012893	-0.00358452	-0.0238516	-0.0116606	-0.0036025	-0.00472867	-0.0394076	0.00387418	-0.00669379	-0.00631221	-0.00418653	0.00976264	0.019137	0.00356683	-0.0191792	-0.00312859	-0.00484238	-0.0108833	-0.00929275	-0.0196659	-0.0302805	0.00060976	0.000212092	-0.0229937	-0.00749231	0.0137035	-0.0145016	0.00420473	0.0110134
	346.7	-0.0229492	-0.0233179	-0.00800355	-0.0312855	-0.0482577	-0.0241146	-0.0108912	-0.0294696	-0.0399194	-0.0309339	-0.0238617	-0.0319333	0.00429221	0.00928987	-0.00594596	-0.0189076	-0.00552433	-0.0201201	-0.0189324	-0.00977498	0.000295022	-0.0255726	-0.0142019	-0.00521055	-0.00635259	-0.040111	0.0069782	-0.00489606	-0.00794797	-0.00186342	0.00784	0.0185665	0.0042063	-0.018437	-0.00188258	-0.00204781	-0.0133387	-0.00897009	-0.0218212	-0.0317797	-0.00112008	0.000361551	-0.0217917	-0.00738319	0.0137574	-0.0152764	0.00468295	0.00775787
	346.71	-0.018065	-0.0221835	-0.00963943	-0.0329729	-0.0446721	-0.0283336	-0.0127366	-0.0323248	-0.0397196	-0.0254732	-0.0280956	-0.0301433	0.00050101	0.0073902	-0.00547488	-0.0238466	-0.0020614	-0.0223203	-0.0217457	-0.00711215	0.00114389	-0.0270914	-0.0158173	-0.0074368	-0.00606594	-0.0398613	0.0081355	-0.000424806	-0.0112755	0.00132375	0.00223653	0.015888	0.00494681	-0.0187473	-0.000904955	0.000669859	-0.0140856	-0.0071275	-0.0229089	-0.0331507	-0.00218954	-0.00415739	-0.018263	-0.00701767	0.014594	-0.012755	0.00920545	0.00353576
	346.72	-0.0153716	-0.0202843	-0.0117185	-0.0324585	-0.0413379	-0.0311501	-0.0132442	-0.0330733	-0.0362548	-0.0200772	-0.033543	-0.0267125	-0.0029733	0.00345954	-0.00711611	-0.0283285	0.00192043	-0.0237169	-0.024788	-0.00532375	-0.00148877	-0.0294032	-0.0154828	-0.00960872	-0.00265788	-0.0386722	0.0080548	0.00459987	-0.0155756	0.00507643	-0.00627876	0.0101394	0.00544606	-0.0205972	-0.000345009	0.00300753	-0.0122194	-0.00516881	-0.0240011	-0.0329128	-0.00299068	-0.0123706	-0.0135131	-0.00635505	0.0161017	-0.00807885	0.0149841	0.000218382
	346.73	-0.0152897	-0.0183487	-0.0138833	-0.0304133	-0.0400527	-0.0323876	-0.0128332	-0.0302432	-0.0301842	-0.0163652	-0.0386629	-0.022072	-0.00579297	-0.000938423	-0.0103404	-0.0304896	0.00541087	-0.023812	-0.0279525	-0.00483801	-0.00676911	-0.0311013	-0.0128532	-0.0121063	0.00128103	-0.0374303	0.00695021	0.00873493	-0.0193992	0.00842052	-0.0154199	0.00185147	0.0051748	-0.0227683	-0.00117834	0.00329145	-0.00728455	-0.00465922	-0.0259107	-0.0307629	-0.00394269	-0.0211116	-0.00829426	-0.00480272	0.017145	-0.00255833	0.0189655	-0.00168912
	346.74	-0.0167591	-0.0179102	-0.0173584	-0.0286981	-0.040925	-0.0326899	-0.0121686	-0.0248525	-0.0238494	-0.0143449	-0.0433406	-0.0189105	-0.00771973	-0.00548854	-0.0141811	-0.0287134	0.00649942	-0.0225923	-0.0320472	-0.00486178	-0.0122604	-0.0303671	-0.00967461	-0.0151828	0.0037091	-0.0368881	0.00417787	0.0106956	-0.022333	0.0114329	-0.0222028	-0.00620873	0.00409079	-0.0235221	-0.00315012	0.000975765	4.0873e-06	-0.00566658	-0.0283254	-0.0280807	-0.00555524	-0.0281396	-0.00356103	-0.00144539	0.0167905	0.00302546	0.0202419	-0.0020797
	346.75	-0.0189597	-0.0186536	-0.022121	-0.0293697	-0.0424936	-0.0329559	-0.0111402	-0.0188537	-0.0190403	-0.0128235	-0.0479079	-0.0190479	-0.0090989	-0.0103491	-0.0186535	-0.0235517	0.00446229	-0.0208462	-0.0378337	-0.00491255	-0.0153102	-0.02681	-0.0082601	-0.018374	0.00433382	-0.0361679	8.76117e-05	0.00942045	-0.0244359	0.0147303	-0.0245555	-0.0115849	0.0021865	-0.0229475	-0.00474944	-0.00298353	0.00754605	-0.00592604	-0.0301958	-0.0254347	-0.00815101	-0.0320915	-0.000878607	0.00399439	0.0155208	0.00794272	0.0191751	-0.000110421
	346.76	-0.0213726	-0.0190998	-0.0272846	-0.0327357	-0.0433291	-0.0332487	-0.00927771	-0.0139735	-0.0159243	-0.011228	-0.0511856	-0.0213715	-0.0116223	-0.015282	-0.0245987	-0.0171926	0.0012507	-0.0195329	-0.044917	-0.00605187	-0.0155671	-0.0217435	-0.00874842	-0.0207689	0.00306017	-0.0339414	-0.00370411	0.00573417	-0.025328	0.0182691	-0.0220047	-0.0143313	-0.000238003	-0.0215134	-0.00447594	-0.00736353	0.0131579	-0.00327378	-0.0308117	-0.0215913	-0.0111615	-0.032551	-9.76982e-05	0.00980214	0.0145482	0.0107715	0.0154908	0.00351451
	346.77	-0.0234083	-0.0188475	-0.0323848	-0.0368116	-0.0433636	-0.0318977	-0.00694896	-0.011177	-0.0134188	-0.0105099	-0.051981	-0.0234129	-0.0164963	-0.0189481	-0.0315511	-0.011462	-0.000810186	-0.0189539	-0.0516594	-0.00898693	-0.0152585	-0.0179223	-0.00929541	-0.0210964	0.00074916	-0.030801	-0.0061659	0.0015669	-0.0247151	0.0209348	-0.0163974	-0.0158216	-0.0027213	-0.0190358	-0.0018833	-0.0105055	0.0155851	0.00130856	-0.0304173	-0.015937	-0.013854	-0.0318133	0.000643938	0.0137975	0.0143763	0.0105784	0.00937578	0.00609297
	346.78	-0.0251905	-0.0183764	-0.0360794	-0.039972	-0.0431868	-0.0281987	-0.0057463	-0.010844	-0.0108255	-0.0113145	-0.0514732	-0.0236611	-0.0223276	-0.0195032	-0.0368445	-0.00734623	-0.00185005	-0.0182482	-0.0562077	-0.0123064	-0.0160278	-0.0173718	-0.00866763	-0.0188604	-0.0016251	-0.0281176	-0.00781496	-0.0023651	-0.023134	0.0210085	-0.0115472	-0.0163258	-0.00479445	-0.0162206	0.00220368	-0.011728	0.0152454	0.0052606	-0.0292629	-0.00969004	-0.016542	-0.0330508	0.00163732	0.0155551	0.014491	0.0086572	0.00242857	0.00630101
	346.79	-0.0271158	-0.0184449	-0.0368561	-0.041956	-0.0427819	-0.0236672	-0.00613869	-0.0131842	-0.00899339	-0.0124371	-0.0523312	-0.0228384	-0.0270926	-0.0169595	-0.0383166	-0.00505475	-0.00313552	-0.0155263	-0.0577749	-0.0141645	-0.0168406	-0.0192458	-0.00696911	-0.0150744	-0.00442904	-0.0257628	-0.00965554	-0.00598041	-0.0208412	0.0179428	-0.010322	-0.0154472	-0.00544564	-0.0135381	0.00626353	-0.0125102	0.0140793	0.00666579	-0.0268435	-0.00389845	-0.0203414	-0.0362742	0.00192495	0.0153541	0.0149812	0.00674652	-0.00379322	0.00532084
	346.8	-0.028795	-0.0198235	-0.0353301	-0.0423926	-0.0414072	-0.0200084	-0.00582658	-0.0181222	-0.00863273	-0.0125627	-0.0551868	-0.0221828	-0.0299152	-0.0136466	-0.0369446	-0.00436746	-0.00478572	-0.00949768	-0.0565946	-0.0148237	-0.0160745	-0.0210051	-0.00447128	-0.0110093	-0.00808034	-0.0228682	-0.0119576	-0.0090242	-0.0171792	0.0129832	-0.0126947	-0.0131738	-0.00348967	-0.0102826	0.00867526	-0.0142182	0.0140426	0.00441131	-0.0234182	0.00138801	-0.025798	-0.0386487	0.00199386	0.0131506	0.0170563	0.00535298	-0.00828535	0.00459247
	346.81	-0.0303292	-0.0229872	-0.0328841	-0.0411825	-0.0383599	-0.0183595	-0.00280902	-0.0248845	-0.00903027	-0.0121619	-0.058312	-0.0218918	-0.0304018	-0.0116666	-0.0349119	-0.00575482	-0.00596979	-0.00156451	-0.0531856	-0.0152234	-0.0135364	-0.0213575	-0.00157373	-0.00785186	-0.0127313	-0.0194836	-0.0140591	-0.0122037	-0.0118645	0.00843079	-0.0153299	-0.00959312	0.00128002	-0.0063788	0.00955047	-0.0165038	0.0154551	-0.00108665	-0.0206143	0.00586927	-0.0316106	-0.0382772	0.002595	0.00929756	0.019911	0.00409812	-0.0101687	0.00432099
	346.82	-0.0325795	-0.027556	-0.0297851	-0.0396493	-0.0344242	-0.0186962	0.00161269	-0.0323099	-0.0091335	-0.0123882	-0.0600843	-0.0223108	-0.0294015	-0.0115396	-0.0327358	-0.00931937	-0.00642085	0.00536746	-0.0486215	-0.013925	-0.0102593	-0.0212937	0.000277478	-0.00684316	-0.0187875	-0.0164367	-0.0152197	-0.0167357	-0.00592395	0.00588695	-0.0145422	-0.00536704	0.00736612	-0.00277359	0.0101889	-0.0188301	0.016299	-0.00828252	-0.0191585	0.00886528	-0.0348116	-0.0354977	0.00289448	0.00374216	0.0206607	0.00237727	-0.00961217	0.00394698
	346.83	-0.0348265	-0.0320221	-0.0260436	-0.0393148	-0.031785	-0.0198967	0.00479673	-0.0401724	-0.00875845	-0.0136984	-0.0596955	-0.0237518	-0.0288427	-0.012946	-0.030098	-0.0132863	-0.00709489	0.00988986	-0.0443408	-0.00956853	-0.0076515	-0.0216278	-6.21501e-05	-0.00798768	-0.0258238	-0.0145072	-0.0158344	-0.0224966	-0.0012168	0.00445748	-0.0117385	-0.00166721	0.0123771	-0.000707973	0.0105198	-0.021093	0.0142147	-0.0154136	-0.017297	0.0102011	-0.0335177	-0.0312599	0.00163625	-0.00403885	0.0185335	0.000169321	-0.00791405	0.00328344
	346.84	-0.0355593	-0.0352544	-0.0218948	-0.0400143	-0.0311842	-0.0216911	0.00549155	-0.0500475	-0.00891993	-0.0163685	-0.0573807	-0.0253629	-0.0294357	-0.0156234	-0.0269382	-0.0158688	-0.00882729	0.0128215	-0.0410674	-0.00441722	-0.00674139	-0.0217764	-0.00236341	-0.00975944	-0.0324725	-0.0138171	-0.0171383	-0.0279951	0.00124667	0.00245808	-0.0104308	0.000975583	0.0149031	-0.00102487	0.010323	-0.0222175	0.00925024	-0.0210458	-0.0130531	0.00960838	-0.0294417	-0.0261642	-0.00107264	-0.0122888	0.0151276	-0.00219249	-0.00559455	0.00245705
	346.85	-0.0346439	-0.0371566	-0.0176026	-0.0404724	-0.030663	-0.0238109	0.0038057	-0.0632579	-0.0101201	-0.0198602	-0.0541367	-0.0261686	-0.0310554	-0.0195221	-0.0234283	-0.0171166	-0.0109305	0.0153656	-0.0382447	-0.00108126	-0.00752898	-0.0217576	-0.00607593	-0.0106852	-0.0374006	-0.0127244	-0.0195928	-0.0318786	0.00211635	0.000316977	-0.0101952	0.00288554	0.0152803	-0.0031573	0.0105242	-0.0202825	0.00331324	-0.0255591	-0.00681425	0.00666486	-0.0257368	-0.0214453	-0.0033624	-0.0176917	0.0116252	-0.00457244	-0.00247124	0.00121748
	346.86	-0.0325384	-0.037427	-0.013933	-0.0401597	-0.0283094	-0.0249911	0.000764571	-0.0779773	-0.011335	-0.0224591	-0.0502199	-0.0262034	-0.033958	-0.0240283	-0.0203404	-0.018331	-0.012373	0.0172252	-0.0347946	0.000317208	-0.00881248	-0.0221518	-0.00983205	-0.0108962	-0.0397592	-0.00857522	-0.0227756	-0.0337853	0.00250054	-0.000353888	-0.010014	0.00449844	0.0150062	-0.00540891	0.0113497	-0.0144299	-0.00132245	-0.0303032	-0.000183393	0.0019149	-0.023264	-0.0187832	-0.00334064	-0.0194199	0.00832195	-0.00708213	0.00100504	-0.000884593
	346.87	-0.0299081	-0.0361003	-0.0118842	-0.0393809	-0.0242893	-0.0254383	-0.00172135	-0.0907241	-0.0119963	-0.0235965	-0.0450722	-0.0262349	-0.0375691	-0.0282373	-0.0187601	-0.0201212	-0.0132453	0.0175709	-0.0311651	6.46862e-05	-0.00932828	-0.0227088	-0.0115735	-0.0120737	-0.0398092	-0.000897561	-0.0265299	-0.0335733	0.00296471	0.000843568	-0.0111658	0.00573286	0.0152734	-0.00631702	0.0123954	-0.00588132	-0.00261212	-0.0347443	0.00548089	-0.0037443	-0.0211184	-0.018398	-0.00139487	-0.0190038	0.00560532	-0.010097	0.00436533	-0.00349333
	346.88	-0.0281988	-0.0345683	-0.011583	-0.0385219	-0.0196266	-0.0265969	-0.00243369	-0.0982473	-0.0127312	-0.0240462	-0.0388356	-0.0267864	-0.0406508	-0.0320194	-0.0195741	-0.0216488	-0.0141326	0.0169033	-0.0295757	-0.00170462	-0.00899494	-0.0230833	-0.0110771	-0.0154723	-0.0386512	0.00788087	-0.0305194	-0.0306968	0.00363702	0.00352031	-0.0136176	0.00686172	0.0150475	-0.00535237	0.0141347	0.00298095	-9.285e-05	-0.0367983	0.00900545	-0.00946078	-0.0190709	-0.0190487	8.18792e-05	-0.0177613	0.00345722	-0.0130079	0.007489	-0.00496059
	346.89	-0.0287194	-0.0340645	-0.0124803	-0.0381406	-0.0150178	-0.0288923	-0.00253805	-0.0979291	-0.0136212	-0.023238	-0.0323166	-0.0271838	-0.0428742	-0.0358888	-0.022597	-0.0222745	-0.0154856	0.0164922	-0.0307622	-0.00448256	-0.00876094	-0.0238859	-0.0100724	-0.0204541	-0.0367815	0.0152841	-0.033752	-0.0256204	0.00464263	0.00735214	-0.0154179	0.00892246	0.0125749	-0.00296432	0.0171346	0.0103142	0.00505468	-0.0359768	0.0100691	-0.0146238	-0.0175196	-0.0197673	-0.000860099	-0.0161765	0.000306418	-0.0140611	0.00992971	-0.0043153
	346.9	-0.0313373	-0.0342058	-0.0140531	-0.0386985	-0.0112411	-0.0311361	-0.00384239	-0.090893	-0.0136634	-0.0194908	-0.0255575	-0.0264771	-0.0443148	-0.0402979	-0.0259558	-0.0222908	-0.0174612	0.0165424	-0.0325715	-0.00815603	-0.00958982	-0.0257575	-0.00981097	-0.0253635	-0.0341049	0.0201496	-0.0359427	-0.0198592	0.00641129	0.0107588	-0.0153184	0.0120583	0.00890503	-0.000274727	0.0208809	0.0150071	0.0118654	-0.0335766	0.00981334	-0.0198095	-0.015997	-0.0207677	-0.00414239	-0.0138633	-0.00544242	-0.0134814	0.0110783	-0.00252101
	346.91	-0.0350528	-0.0340618	-0.0158534	-0.0400509	-0.00936559	-0.0312084	-0.0063663	-0.081156	-0.0123498	-0.0133308	-0.018691	-0.0245382	-0.0444131	-0.0448351	-0.0278744	-0.0216495	-0.0196236	0.0156367	-0.0333085	-0.0128713	-0.0114454	-0.0274934	-0.0102883	-0.0288147	-0.0308508	0.0216555	-0.0376766	-0.0141569	0.0089234	0.0115975	-0.0126058	0.0152002	0.00583983	0.00185539	0.0232928	0.0163782	0.0197287	-0.0301766	0.0100642	-0.0257717	-0.0136587	-0.0223502	-0.00799775	-0.0102623	-0.0125996	-0.0134415	0.0108895	-0.000729731
	346.92	-0.0391766	-0.0337533	-0.017551	-0.0414226	-0.0093686	-0.02834	-0.00893967	-0.0708577	-0.0102668	-0.00719159	-0.0132522	-0.0220999	-0.0423504	-0.0488428	-0.028217	-0.0198529	-0.0213741	0.0121933	-0.033373	-0.0180946	-0.0127232	-0.0271844	-0.0108107	-0.0303735	-0.0276478	0.0195861	-0.0391435	-0.00889786	0.0109681	0.0103675	-0.00658046	0.0171056	0.0024233	0.00336422	0.0218415	0.0152371	0.0264927	-0.0253653	0.0113148	-0.0316208	-0.011209	-0.0243262	-0.0106046	-0.00582594	-0.0180045	-0.0143365	0.00959397	0.00115805
	346.93	-0.0427061	-0.0339904	-0.0184538	-0.0415455	-0.00991416	-0.0233876	-0.0107347	-0.0605682	-0.00806299	-0.00206702	-0.0103236	-0.0211752	-0.0373697	-0.0521236	-0.0277375	-0.0174092	-0.0229149	0.00630865	-0.0332097	-0.0224612	-0.0112008	-0.0249347	-0.0109771	-0.0307123	-0.0251897	0.014673	-0.0397193	-0.00473954	0.0117508	0.00963512	0.00154231	0.0174036	-0.00319474	0.00403764	0.016741	0.0136376	0.0297433	-0.0189752	0.0115686	-0.0348341	-0.00996861	-0.0266927	-0.0120731	-0.00187805	-0.0204765	-0.0152346	0.00694452	0.00395508
	346.94	-0.0438952	-0.0344006	-0.0175862	-0.0394019	-0.010758	-0.0177638	-0.0120755	-0.0504262	-0.00607601	0.0021666	-0.0095646	-0.0226825	-0.0294801	-0.0536823	-0.0270679	-0.0148838	-0.0249697	-0.000685776	-0.0322034	-0.0253364	-0.00680102	-0.0217878	-0.0114585	-0.0304103	-0.023404	0.00861226	-0.0382701	-0.00202726	0.0120495	0.0105358	0.00830488	0.0174061	-0.011147	0.00287742	0.0110902	0.0130197	0.030135	-0.0119111	0.00871015	-0.0336413	-0.00996178	-0.0285903	-0.0138915	0.000302639	-0.0217844	-0.0162203	0.00312053	0.0073432
	346.95	-0.0418255	-0.0334717	-0.0147522	-0.0351122	-0.0129375	-0.0134774	-0.0142921	-0.0399687	-0.00429232	0.00485333	-0.0112088	-0.0245468	-0.0204865	-0.0523833	-0.0259908	-0.0116661	-0.027457	-0.00783548	-0.0297842	-0.0276445	-0.0021523	-0.0178778	-0.011967	-0.0290662	-0.0218294	0.00432184	-0.0345952	-0.000851489	0.0124794	0.0122373	0.0114047	0.0184218	-0.0196526	-0.000511511	0.00683728	0.0135403	0.0298587	-0.00592217	0.00328975	-0.0292171	-0.0104617	-0.0290884	-0.0161639	0.000408525	-0.0231043	-0.017411	-0.000688265	0.0101885
	346.96	-0.0376218	-0.0307812	-0.0109228	-0.0299387	-0.016394	-0.0119939	-0.0181716	-0.0296692	-0.00276471	0.00527392	-0.0157493	-0.0247356	-0.0122556	-0.0484424	-0.0238595	-0.00854626	-0.029528	-0.0143217	-0.0268387	-0.0298092	0.00108522	-0.0135138	-0.010512	-0.0260423	-0.0204416	0.00358553	-0.0304695	-0.000992073	0.0126741	0.0131939	0.0114193	0.0201569	-0.026495	-0.00424579	0.00358707	0.0141589	0.0300544	-0.00197643	-0.0020975	-0.0237886	-0.0108772	-0.029276	-0.0178663	-0.000544079	-0.0229841	-0.0180303	-0.0035922	0.0125497
	346.97	-0.0330968	-0.0278704	-0.00777032	-0.0253501	-0.0200883	-0.0129981	-0.0229932	-0.0202893	-0.0025517	0.00366057	-0.0216662	-0.0231946	-0.00552783	-0.0424069	-0.0209755	-0.00776643	-0.0303141	-0.0189697	-0.0243153	-0.0310494	0.00361271	-0.00965489	-0.00685542	-0.0213129	-0.0184718	0.00513972	-0.027728	-0.00169507	0.0123291	0.0118329	0.0092595	0.0218406	-0.0308223	-0.00520257	0.00122503	0.0134506	0.0316991	0.000663466	-0.0045866	-0.0172443	-0.0111632	-0.0298887	-0.0184153	-0.000943234	-0.0201512	-0.0178671	-0.00523844	0.0145928
	346.98	-0.0288475	-0.0262215	-0.00607731	-0.022067	-0.0234944	-0.0149733	-0.0275748	-0.0117308	-0.00465605	0.00114119	-0.0266433	-0.0212266	-0.000999869	-0.0352765	-0.018233	-0.00922108	-0.0296932	-0.0211206	-0.0218566	-0.0309187	0.00546787	-0.00711681	-0.00304789	-0.0155808	-0.0151115	0.006712	-0.0262246	-0.00192908	0.0113373	0.00791904	0.00505188	0.0233525	-0.0330505	-0.00259926	-0.0002579	0.0113353	0.0351956	0.00293391	-0.00309639	-0.00815913	-0.0113226	-0.0302089	-0.0170432	-0.000140549	-0.0162883	-0.0180402	-0.00584261	0.0156075
	346.99	-0.0246387	-0.026139	-0.00477923	-0.0198437	-0.0260649	-0.0172573	-0.0313508	-0.00493179	-0.00884403	-0.000743157	-0.0304138	-0.019887	0.00108855	-0.0291351	-0.0163783	-0.0113073	-0.0284176	-0.0208347	-0.0195593	-0.0298817	0.00526645	-0.00649517	-0.000632006	-0.0101139	-0.0117513	0.00749868	-0.024685	-0.000510405	0.00934877	0.00311712	-0.000616962	0.0246653	-0.0342293	0.0012646	-0.00205898	0.00903615	0.0388383	0.00421818	0.000272621	0.00263298	-0.0107356	-0.0302968	-0.0142177	0.000613935	-0.0140961	-0.019118	-0.00674674	0.0153344
	347	-0.0204915	-0.0267936	-0.00251142	-0.0180017	-0.0272145	-0.0201292	-0.0348401	-0.00236209	-0.0141958	-0.00113598	-0.0341251	-0.0187206	0.000871624	-0.0250579	-0.0158218	-0.0144549	-0.0266337	-0.0187152	-0.0178575	-0.0288837	0.00253498	-0.00772666	-4.20519e-05	-0.00620923	-0.0112363	0.00812855	-0.0219617	0.00348529	0.00654756	-0.00064733	-0.00636429	0.0246737	-0.0351321	0.00438654	-0.00423854	0.00719687	0.0405766	0.00333107	0.00303393	0.0123711	-0.00935858	-0.0297649	-0.0126754	0.000180252	-0.0142124	-0.0198808	-0.00851627	0.0135896
	347.01	-0.0167934	-0.0261814	0.0012599	-0.0163464	-0.0271968	-0.0225906	-0.0389925	-0.00501695	-0.0196348	8.03197e-05	-0.0375692	-0.0174017	-0.00167476	-0.0222367	-0.0162255	-0.0194841	-0.023957	-0.0166364	-0.0161285	-0.0285008	-0.00129556	-0.00981907	-0.000852798	-0.00399935	-0.0149041	0.0091158	-0.017533	0.00924072	0.00395601	-0.00276964	-0.0104711	0.0223088	-0.0351542	0.0064499	-0.00537612	0.00508768	0.0399701	0.000399245	0.004987	0.0189065	-0.00788062	-0.0268174	-0.0129155	-0.000407184	-0.0160069	-0.0192368	-0.00930707	0.00969613
	347.02	-0.0140843	-0.0230704	0.0060688	-0.0149985	-0.025956	-0.0235078	-0.0430225	-0.0108878	-0.0247192	0.00305805	-0.0394357	-0.0168544	-0.00604698	-0.0193368	-0.0172261	-0.0250967	-0.0209634	-0.0164952	-0.0142924	-0.0285928	-0.00429959	-0.011827	-0.00163326	-0.00271376	-0.020701	0.0105991	-0.0118799	0.0139376	0.00168267	-0.00348957	-0.0124835	0.018246	-0.033474	0.00713048	-0.00561198	0.00178272	0.0373234	-0.00319004	0.00691591	0.021654	-0.00661233	-0.0214451	-0.0116282	-0.000377842	-0.0192234	-0.0180168	-0.00782535	0.00366593
	347.03	-0.0125903	-0.0189187	0.0102279	-0.0138554	-0.0232612	-0.0237839	-0.0447315	-0.0173752	-0.0295952	0.00671757	-0.0391817	-0.0180727	-0.0114232	-0.0153829	-0.0188855	-0.02994	-0.0188035	-0.0183986	-0.0133051	-0.028873	-0.00591466	-0.0136553	-0.00120124	-0.00213985	-0.0252644	0.0126042	-0.00555438	0.0152177	-0.00131892	-0.00298505	-0.0136531	0.0136373	-0.030411	0.00562608	-0.00601973	-0.00273911	0.0339484	-0.00624704	0.00898655	0.021906	-0.00587038	-0.0162327	-0.00707935	-0.000809862	-0.0224548	-0.0178554	-0.00631487	-0.00380884
	347.04	-0.0120808	-0.0158147	0.0122098	-0.0130107	-0.0200579	-0.0243719	-0.0434425	-0.0235244	-0.034305	0.00866885	-0.0366339	-0.0211363	-0.0171943	-0.0106024	-0.0212894	-0.0335346	-0.0179643	-0.0214269	-0.0130009	-0.0296719	-0.00670322	-0.0156962	0.000428178	-0.00205143	-0.0267532	0.0145339	0.000908369	0.0126783	-0.00509702	-0.00209898	-0.0144202	0.00902555	-0.026873	0.00214781	-0.00658126	-0.00771482	0.0319351	-0.00826664	0.0103666	0.0211418	-0.00548588	-0.0130936	-0.0016138	-0.00191134	-0.0230881	-0.0188355	-0.00739784	-0.0119199
	347.05	-0.0121742	-0.0137359	0.0123372	-0.0123135	-0.0172675	-0.0248194	-0.0407117	-0.0293477	-0.0392287	0.00796495	-0.0320999	-0.0251043	-0.0224736	-0.00613699	-0.024052	-0.0349757	-0.0182513	-0.0237298	-0.0127026	-0.0315095	-0.0067467	-0.0180522	0.00250255	-0.00148044	-0.0249727	0.0154594	0.00595669	0.00701011	-0.00816183	-0.00186127	-0.0135874	0.00484057	-0.0236471	-0.00173461	-0.00749714	-0.0119381	0.031211	-0.00868336	0.0104935	0.0188666	-0.00388007	-0.0114683	0.00181904	-0.00203414	-0.0207373	-0.0188974	-0.0106822	-0.0196224
	347.06	-0.0124091	-0.0117232	0.0119595	-0.0108003	-0.0150815	-0.0249003	-0.0387255	-0.0343096	-0.0442079	0.00520601	-0.0269624	-0.0281704	-0.0256371	-0.00226703	-0.0260393	-0.0341563	-0.0196962	-0.0233019	-0.0132246	-0.0337812	-0.00566811	-0.0204488	0.00347931	-0.000454021	-0.0201975	0.0147231	0.00797715	-1.61519e-06	-0.00967044	-0.0020789	-0.0110357	0.00131755	-0.0206505	-0.00477718	-0.00954543	-0.014652	0.0300089	-0.00774751	0.0095935	0.0139376	-0.000253766	-0.00966365	0.00288293	0.000367326	-0.0178239	-0.0163175	-0.0149149	-0.0263432
	347.07	-0.012986	-0.0101144	0.0110769	-0.0076206	-0.0139749	-0.0252283	-0.0388681	-0.0379835	-0.0473865	0.00120176	-0.0223945	-0.028442	-0.025679	0.00171918	-0.02671	-0.0324923	-0.0224106	-0.0201522	-0.0154956	-0.035801	-0.00421237	-0.0224638	0.00249896	-0.000804257	-0.0127382	0.0127806	0.00648871	-0.00542248	-0.0102079	-0.00239449	-0.00845248	-0.00139121	-0.0169451	-0.0073056	-0.0121185	-0.0158399	0.0279172	-0.00679208	0.00752187	0.00700907	0.00371324	-0.00677324	0.00290629	0.00520861	-0.0165058	-0.0124453	-0.019704	-0.0321443
	347.08	-0.0148746	-0.0102695	0.00837583	-0.0029147	-0.0145508	-0.0263748	-0.0412964	-0.0412711	-0.04738	-0.00284601	-0.0188818	-0.0255151	-0.0238132	0.00505261	-0.0261862	-0.030742	-0.0255274	-0.0158399	-0.0192217	-0.0380498	-0.00445734	-0.0236329	0.000787414	-0.00322931	-0.00449316	0.0112844	0.00184574	-0.00788634	-0.0100336	-0.00295583	-0.00610753	-0.00312437	-0.0123817	-0.0103754	-0.0138802	-0.0152108	0.0254003	-0.00577635	0.00482294	0.000579715	0.00641957	-0.00364154	0.00239731	0.0112412	-0.016952	-0.0103481	-0.0245848	-0.0368898
	347.09	-0.0182573	-0.0127677	0.00416556	0.00184422	-0.0162136	-0.0282735	-0.0458097	-0.0451133	-0.0450768	-0.00604613	-0.0169957	-0.0205146	-0.0225519	0.00550612	-0.0239356	-0.028209	-0.0278328	-0.0120463	-0.0240922	-0.0404523	-0.00769831	-0.0239906	-0.00094059	-0.00581264	0.00170723	0.011177	-0.00476204	-0.00912124	-0.00902086	-0.0033015	-0.00291522	-0.00436897	-0.00802483	-0.0138207	-0.0147086	-0.0128762	0.0220465	-0.00357694	0.00318856	-0.0032078	0.00778078	-0.00181112	0.00114487	0.0170205	-0.0181655	-0.0112817	-0.0287403	-0.0398424
	347.1	-0.0224601	-0.0165459	0.000890317	0.00472906	-0.0176061	-0.0305128	-0.0518639	-0.0487366	-0.0424823	-0.00833527	-0.016382	-0.0149921	-0.0232867	0.00341293	-0.0204649	-0.0246323	-0.0288653	-0.0101299	-0.029403	-0.042072	-0.0131572	-0.0244281	-0.00299115	-0.00700564	0.00466271	0.0118778	-0.0112341	-0.0110588	-0.00743807	-0.00269262	4.63053e-05	-0.00584277	-0.00566293	-0.0167081	-0.0145297	-0.0102356	0.0178799	-0.000383836	0.0033576	-0.00407903	0.00813615	-0.00114928	-0.000664052	0.0213914	-0.0193399	-0.0143551	-0.0313455	-0.0403085
	347.11	-0.0266808	-0.0204746	-0.000600938	0.005007	-0.0182987	-0.0329539	-0.0576629	-0.0505531	-0.0417242	-0.0097451	-0.0151603	-0.0104148	-0.0247919	0.00112085	-0.0182696	-0.0209785	-0.0287863	-0.0110092	-0.0332359	-0.0425772	-0.0195176	-0.0256602	-0.00483198	-0.0074718	0.0043024	0.012176	-0.0158953	-0.0136869	-0.00534556	-0.00167205	0.000801715	-0.00787148	-0.00685663	-0.0191583	-0.0127675	-0.00827201	0.0144311	0.0031621	0.00469071	-0.00330815	0.00836477	-0.000608048	-0.00225892	0.0242968	-0.0205201	-0.0183091	-0.0313209	-0.0392079
	347.12	-0.0295486	-0.0243427	-0.00270576	0.00287407	-0.0188297	-0.0355305	-0.0620789	-0.0505327	-0.0438443	-0.0101113	-0.0123172	-0.00682026	-0.024792	-0.00108213	-0.0186556	-0.0179985	-0.0283769	-0.0143462	-0.034715	-0.0416423	-0.026089	-0.0270053	-0.00683855	-0.00878082	0.00145113	0.0111789	-0.01799	-0.0159652	-0.0030238	-0.00178387	-0.000228292	-0.0109376	-0.0101297	-0.0216854	-0.0101397	-0.00611089	0.012552	0.00721165	0.00643244	-0.00269106	0.00870188	-0.000859935	-0.00238215	0.0260502	-0.0218813	-0.0217415	-0.027929	-0.0383562
	347.13	-0.0300353	-0.0275186	-0.00764979	-0.00110278	-0.0195972	-0.0375338	-0.0662653	-0.0498033	-0.047938	-0.00945334	-0.00821321	-0.00235845	-0.0228346	-0.00406454	-0.0203863	-0.0156441	-0.0279056	-0.0177858	-0.0346801	-0.0383956	-0.0321504	-0.0266932	-0.0108716	-0.0111332	-0.00177703	0.00891825	-0.0171911	-0.0172241	-0.00194448	-0.00395692	-0.00156447	-0.0148361	-0.0121256	-0.0240377	-0.00814529	-0.00232126	0.0117028	0.0114648	0.00860238	-0.00353359	0.00812513	-0.00290015	-0.000527099	0.0261736	-0.0224252	-0.0234836	-0.0224335	-0.0378859
	347.14	-0.0287455	-0.0292963	-0.0145117	-0.00555137	-0.019838	-0.0378209	-0.0710863	-0.0486031	-0.0523918	-0.00825538	-0.0032931	0.00369448	-0.0197249	-0.00793345	-0.0216494	-0.0140117	-0.0258914	-0.0189032	-0.0333694	-0.0324782	-0.0376523	-0.0234511	-0.0170306	-0.0132414	-0.00367969	0.00568651	-0.0141395	-0.0176174	-0.00301687	-0.00795147	-0.00318119	-0.0179158	-0.0125517	-0.0252153	-0.00712794	0.00297476	0.0111356	0.0145537	0.0115263	-0.00636802	0.00634499	-0.00579833	0.00171391	0.0239583	-0.020861	-0.0233891	-0.0168444	-0.0362666
	347.15	-0.0267452	-0.0305069	-0.0203406	-0.00959258	-0.0184049	-0.0362562	-0.0748967	-0.0469955	-0.0556571	-0.0068446	0.00145244	0.00918072	-0.0156756	-0.0120827	-0.0213305	-0.0135417	-0.0214042	-0.0170635	-0.0302673	-0.0245191	-0.0441959	-0.0182307	-0.0230312	-0.0149408	-0.00401859	0.00134949	-0.00968549	-0.017409	-0.0046426	-0.0126939	-0.00564693	-0.0189885	-0.0133971	-0.0238462	-0.00651017	0.00796014	0.00978283	0.0150959	0.0139088	-0.0107978	0.00365402	-0.00799681	0.0022645	0.0192399	-0.0172776	-0.0211142	-0.0116638	-0.0322799
	347.16	-0.0247658	-0.032646	-0.0235275	-0.0142352	-0.0160441	-0.0338678	-0.0754603	-0.0458234	-0.0567914	-0.0047807	0.00496938	0.0117253	-0.0115914	-0.0151552	-0.0194943	-0.0143925	-0.0160738	-0.0128353	-0.0260086	-0.0158209	-0.0526831	-0.013562	-0.0270428	-0.0170247	-0.00392917	-0.00337053	-0.00418206	-0.0167573	-0.00443317	-0.0172463	-0.0082198	-0.0182352	-0.0149767	-0.019128	-0.00554708	0.010643	0.00710912	0.0126615	0.0137459	-0.015894	0.000230121	-0.00870396	0.00103119	0.0131057	-0.0131921	-0.0161449	-0.00655395	-0.026235
	347.17	-0.0236622	-0.0361873	-0.0254054	-0.0204956	-0.0149556	-0.0313074	-0.0729475	-0.0452723	-0.0561643	-0.00204255	0.00737988	0.0109288	-0.00901333	-0.0166804	-0.0168754	-0.0157949	-0.0121456	-0.00751841	-0.022641	-0.00810874	-0.0607478	-0.0103589	-0.0287984	-0.0191447	-0.00483941	-0.00663542	0.000983582	-0.0155673	-0.00204026	-0.0214503	-0.0099242	-0.0161896	-0.0163061	-0.0121014	-0.00325101	0.0107398	0.00394385	0.0073786	0.0117706	-0.0208003	-0.00308981	-0.00768756	-0.000545986	0.00744809	-0.010919	-0.00944747	-0.00209992	-0.0199669
	347.18	-0.0238869	-0.0403798	-0.0278637	-0.0275111	-0.0158287	-0.0286216	-0.0689944	-0.0441252	-0.0548207	-0.000109403	0.00951176	0.00810737	-0.00724629	-0.0178858	-0.0147055	-0.0163798	-0.0108017	-0.00259198	-0.02152	-0.00262056	-0.0651466	-0.00755234	-0.0283976	-0.0203765	-0.00681264	-0.00785862	0.00430203	-0.0135418	0.000654286	-0.0252908	-0.0116453	-0.0132302	-0.0174077	-0.00566434	0.00033885	0.00986548	0.00110278	-0.000300311	0.0105251	-0.024565	-0.00514168	-0.00533967	-0.00137532	0.00323655	-0.0113555	-0.00292958	-5.68972e-05	-0.0157314
	347.19	-0.0251654	-0.0437321	-0.0307697	-0.0337242	-0.0174614	-0.0257606	-0.0642387	-0.0412905	-0.0536547	0.000255748	0.0114299	0.00549134	-0.00437072	-0.0193851	-0.0150777	-0.0161834	-0.0121342	0.00135586	-0.0225568	0.000782355	-0.0658645	-0.00497789	-0.0257604	-0.0204472	-0.00917182	-0.00816201	0.00668104	-0.0118632	0.00217726	-0.0281678	-0.0143857	-0.00957872	-0.0193749	-0.00239391	0.00322755	0.00958077	-0.00117584	-0.00860501	0.0114177	-0.0267208	-0.00515798	-0.00308523	-0.000888323	0.0010939	-0.0124268	0.00152848	-0.0010612	-0.0146505
	347.2	-0.0265507	-0.0451782	-0.0327934	-0.0381985	-0.0190139	-0.0224892	-0.0588434	-0.0370381	-0.0527282	0.000349691	0.0123591	0.00468957	-9.40937e-05	-0.0198182	-0.0186057	-0.0169699	-0.0150845	0.00487399	-0.0253201	0.00304244	-0.064999	-0.00351316	-0.0212262	-0.0196976	-0.0114389	-0.00887251	0.00919272	-0.0126453	0.00277293	-0.0288689	-0.0168473	-0.00591365	-0.0222317	-0.00262032	0.00361316	0.0102294	-0.00282868	-0.0160698	0.0139358	-0.0275225	-0.00246318	-0.0021004	0.00216051	0.00235008	-0.0116508	0.00307475	-0.00427294	-0.0159686
	347.21	-0.0267491	-0.0452776	-0.0334644	-0.0400911	-0.0205721	-0.0191634	-0.0530512	-0.0327371	-0.0513069	0.000299088	0.0124292	0.00537036	0.00489298	-0.0177073	-0.0240455	-0.019721	-0.0184477	0.00868771	-0.0284754	0.00490761	-0.063527	-0.00333309	-0.0154403	-0.0184051	-0.0124499	-0.0106431	0.0101196	-0.0162518	0.00303692	-0.0266265	-0.0174392	-0.00366147	-0.0242742	-0.004801	0.00143236	0.011341	-0.00398843	-0.0232497	0.0155462	-0.0270108	0.00279647	-0.00206703	0.0078888	0.00663567	-0.00857231	0.00303617	-0.00966498	-0.0175974
	347.22	-0.0255042	-0.0449288	-0.0335667	-0.0385017	-0.0218707	-0.0168641	-0.0465305	-0.0298472	-0.0490664	-0.00162561	0.0124152	0.00619919	0.00954854	-0.0134385	-0.0303233	-0.022573	-0.02185	0.0124849	-0.0302327	0.0062904	-0.0618016	-0.00399131	-0.00859275	-0.0164249	-0.0109773	-0.0125086	0.00769889	-0.0213645	0.00332056	-0.0220212	-0.0163423	-0.00322631	-0.0243927	-0.00707371	-0.00250513	0.0128477	-0.00462644	-0.0304612	0.0137607	-0.0249942	0.00839532	-0.00311327	0.0129581	0.0108188	-0.00455128	0.00285429	-0.0166311	-0.0176172
	347.23	-0.0238022	-0.0434731	-0.0335453	-0.0342777	-0.022388	-0.0161691	-0.0394786	-0.0281091	-0.0465619	-0.00517711	0.0117215	0.00652015	0.0118897	-0.00848045	-0.0354942	-0.0222491	-0.0256607	0.0150667	-0.0299996	0.00647005	-0.0600292	-0.00516516	-0.00107404	-0.0136862	-0.00734385	-0.0131211	0.00300126	-0.0260279	0.00350324	-0.0164704	-0.0143437	-0.00311534	-0.0229761	-0.0085518	-0.00679847	0.0151324	-0.00449995	-0.0365177	0.00862927	-0.0216868	0.0116825	-0.00603832	0.0142741	0.0124189	-0.00179382	0.00208579	-0.0221194	-0.0151958
	347.24	-0.0223006	-0.040185	-0.0326024	-0.0298047	-0.0225611	-0.016662	-0.033019	-0.0253528	-0.0450749	-0.00836952	0.00927449	0.00662124	0.010579	-0.00403645	-0.0374937	-0.0186001	-0.0304347	0.0155481	-0.0276569	0.00558226	-0.0570322	-0.00683503	0.00586578	-0.0106399	-0.00289604	-0.0135858	-0.00174464	-0.0282183	0.00284004	-0.0111653	-0.0119683	-0.00265756	-0.0204256	-0.00918551	-0.00979651	0.0180233	-0.00350942	-0.0393111	0.00254177	-0.0174792	0.0120669	-0.00972784	0.0122426	0.0116472	-0.00158313	0.000338614	-0.0237459	-0.0107748
	347.25	-0.0202996	-0.0361231	-0.0301078	-0.025416	-0.0231607	-0.0170115	-0.026526	-0.0202063	-0.0455207	-0.0108651	0.00515101	0.00717348	0.00640353	-0.000910204	-0.0367562	-0.0146236	-0.0354363	0.0143242	-0.0238017	0.00449558	-0.0517551	-0.00877774	0.0111124	-0.00782573	0.00119146	-0.0154799	-0.00513648	-0.0273447	0.00107312	-0.00640456	-0.00970146	-0.00366093	-0.0168286	-0.00880294	-0.0111208	0.0209368	-0.00201978	-0.0370592	-0.00159907	-0.012498	0.0110986	-0.0119833	0.00872575	0.00955611	-0.0029044	-0.00130457	-0.0221831	-0.00640522
	347.26	-0.0168492	-0.0322495	-0.0260991	-0.0195598	-0.0241837	-0.0160835	-0.0184991	-0.0139179	-0.0467654	-0.013466	-0.000196535	0.00807281	0.000635951	0.00103098	-0.0350669	-0.0119106	-0.0387655	0.0127594	-0.0206793	0.00321454	-0.0452504	-0.0102997	0.013675	-0.0052196	0.00409233	-0.0176123	-0.00675808	-0.0246193	-0.000879211	-0.00221827	-0.00820828	-0.00757906	-0.0123585	-0.00749156	-0.0111769	0.0229381	-0.000928215	-0.0305746	-0.0024678	-0.00716251	0.0102072	-0.012473	0.00538826	0.00658297	-0.00375969	-0.00182141	-0.0191364	-0.003928
	347.27	-0.0130609	-0.0275312	-0.0204315	-0.0125649	-0.0258141	-0.0138872	-0.0110705	-0.00876472	-0.0475635	-0.0166819	-0.0054789	0.00869799	-0.00596828	0.0025682	-0.033216	-0.0107565	-0.0394179	0.0118899	-0.0198971	0.00162754	-0.0393442	-0.0109002	0.0123837	-0.0026466	0.00517475	-0.0188038	-0.00707237	-0.0217084	-0.00192374	0.00125332	-0.00820345	-0.0127276	-0.00754909	-0.00555896	-0.00992569	0.023252	-0.000851452	-0.0223122	-0.00063893	-0.00225067	0.00879844	-0.0130487	0.00300972	0.00334599	-0.00382779	-0.00209101	-0.0155587	-0.0029255
	347.28	-0.0110728	-0.0211224	-0.0131624	-0.0062528	-0.0286143	-0.0107045	-0.00764059	-0.00598012	-0.0485152	-0.020454	-0.00827592	0.00933552	-0.0121621	0.00354311	-0.0301405	-0.012226	-0.037068	0.0120669	-0.0208609	0.000530757	-0.0350421	-0.0106924	0.00823195	-0.00083202	0.00448999	-0.0193484	-0.0062633	-0.0198968	-0.00223688	0.00413235	-0.00988	-0.0164437	-0.00405006	-0.00259652	-0.00811954	0.0219343	-0.00171862	-0.0133864	0.00263448	0.00164486	0.00638537	-0.0154956	0.00125839	0.00116309	-0.00436178	-0.00399823	-0.0118498	-0.00264528
	347.29	-0.0109	-0.0146892	-0.00555693	-0.00160672	-0.0321003	-0.00688821	-0.00778556	-0.00589736	-0.0492691	-0.0236212	-0.00791657	0.00957524	-0.0165885	0.00409595	-0.0245345	-0.0167245	-0.0317006	0.0136537	-0.0223977	0.00108828	-0.0323111	-0.010094	0.0043156	-0.000541871	0.00289303	-0.0193426	-0.00291647	-0.0202444	-0.00307623	0.0060132	-0.0127283	-0.0189248	-0.00348688	0.00122388	-0.00710654	0.0191525	-0.00284062	-0.00402777	0.00634666	0.004123	0.00434468	-0.0201334	0.000363484	0.00033432	-0.00535412	-0.00735308	-0.00822976	-0.003211
	347.3	-0.0110919	-0.0103245	0.000168365	0.00081546	-0.0352151	-0.00272339	-0.00919385	-0.0076841	-0.0479146	-0.0255035	-0.00603543	0.00767103	-0.0190801	0.00560193	-0.0170238	-0.0226343	-0.0249608	0.0168858	-0.0233659	0.00409025	-0.0302932	-0.00883506	0.0017791	-0.000670868	0.00122528	-0.0202867	0.0037311	-0.0228734	-0.00564507	0.00597305	-0.0155117	-0.0218794	-0.00596209	0.0046567	-0.00681279	0.0152805	-0.00278193	0.00426473	0.0101237	0.00579895	0.00303372	-0.0261178	0.000980923	-0.00109001	-0.00548841	-0.00978817	-0.00535749	-0.00360783
	347.31	-0.0105386	-0.00828032	0.00312532	0.00118111	-0.0377506	0.00177037	-0.0104933	-0.00925641	-0.0441246	-0.0264537	-0.0044706	0.00362891	-0.0206591	0.00802182	-0.00955957	-0.0273783	-0.0192598	0.0208507	-0.0224537	0.00920342	-0.0278061	-0.00582236	-0.000356163	0.00010944	-0.0003278	-0.0236797	0.0111356	-0.026089	-0.0097323	0.00385958	-0.0170754	-0.0248868	-0.0106464	0.00737775	-0.00642704	0.0114235	-0.00082932	0.00977364	0.0138795	0.00795292	0.000581204	-0.031989	0.00161337	-0.00454693	-0.00498179	-0.00953172	-0.00460369	-0.0018891
	347.32	-0.0088859	-0.00811773	0.00433779	0.00109765	-0.0398982	0.00526011	-0.0116612	-0.00941855	-0.0393543	-0.0265743	-0.00446911	-0.000334517	-0.0219529	0.0101222	-0.00405538	-0.0294772	-0.0160074	0.0239682	-0.019533	0.0153587	-0.0245302	-0.0016485	-0.00285018	0.000444968	-0.00203913	-0.027703	0.0162541	-0.0277815	-0.0126509	0.000539846	-0.0178068	-0.0263109	-0.0160861	0.0100973	-0.00610009	0.00890861	0.00175963	0.0128202	0.0171001	0.0106528	-0.00414378	-0.0365423	-0.000391546	-0.00905933	-0.00500891	-0.00668326	-0.00681127	0.00242471
	347.33	-0.00697661	-0.00932104	0.00375602	0.00163267	-0.0411001	0.00612031	-0.0140004	-0.00856106	-0.0348792	-0.0269225	-0.00557709	-0.00212177	-0.0222407	0.0114024	-0.00108872	-0.0290049	-0.0154374	0.0251692	-0.0159607	0.0213875	-0.0221467	0.000497326	-0.00596079	-0.00154463	-0.00366595	-0.0297539	0.0188017	-0.0267629	-0.0118479	-0.00260191	-0.0192168	-0.0251278	-0.0213493	0.0126041	-0.00628883	0.00804634	0.00336242	0.0148247	0.0187433	0.0130164	-0.0101475	-0.0387659	-0.00482876	-0.013439	-0.00521844	-0.00327995	-0.0112414	0.00795387
	347.34	-0.00554057	-0.0108197	6.51231e-05	0.00241371	-0.0407562	0.00539746	-0.0177885	-0.00708051	-0.0312949	-0.0288959	-0.00578753	-0.00143279	-0.0212044	0.011781	0.000540681	-0.026358	-0.0172436	0.0239351	-0.0129856	0.0262779	-0.0220747	-0.0012984	-0.00880437	-0.00468017	-0.0047574	-0.0289911	0.0198021	-0.0231295	-0.00805471	-0.00456898	-0.0217563	-0.0203409	-0.0268599	0.0134734	-0.00695253	0.00756404	0.00383279	0.0169122	0.0185243	0.0141571	-0.0157925	-0.0378063	-0.0087413	-0.0174476	-0.00505696	-0.0019802	-0.0162956	0.0132237
	347.35	-0.00403947	-0.0120014	-0.00655848	0.00289341	-0.0391121	0.00489348	-0.0217768	-0.00468136	-0.0284855	-0.0313712	-0.00439323	-0.000502257	-0.0195993	0.0116532	0.00150534	-0.0216497	-0.0212648	0.0203727	-0.0111533	0.0296078	-0.0231138	-0.00545691	-0.0106104	-0.0065988	-0.00561957	-0.02579	0.0200847	-0.0188959	-0.00308834	-0.0054458	-0.0240094	-0.0120044	-0.0318396	0.012515	-0.00792535	0.00606392	0.0047495	0.0189061	0.0176871	0.0139226	-0.0195919	-0.0335323	-0.0102971	-0.0212964	-0.00547748	-0.00352137	-0.020641	0.0176747
	347.36	-0.00266179	-0.0125798	-0.0145059	0.00262543	-0.0362886	0.00451941	-0.0252762	-0.00162296	-0.0254361	-0.0321892	-0.00269249	-0.00197955	-0.0178433	0.0114787	0.000734669	-0.015201	-0.026949	0.0152257	-0.0104549	0.0314361	-0.0240713	-0.0101778	-0.0125384	-0.00677275	-0.00684658	-0.0216857	0.0203327	-0.0160632	0.00292003	-0.00547816	-0.0243731	-0.0027677	-0.0339258	0.011157	-0.00837793	0.0031132	0.00737618	0.0186699	0.0171167	0.014029	-0.0201946	-0.0261445	-0.00986852	-0.0250727	-0.00686149	-0.00669263	-0.0236594	0.0206238
	347.37	-0.00350954	-0.0114524	-0.0217972	0.00151327	-0.0326324	0.00415915	-0.027857	0.000576241	-0.0217651	-0.0315427	-0.00149203	-0.00593703	-0.0164519	0.0104584	-0.00239863	-0.00839473	-0.0328998	0.00963985	-0.00960115	0.0316736	-0.0251673	-0.0153585	-0.015264	-0.00531964	-0.00834191	-0.0191164	0.0205263	-0.0146569	0.0105223	-0.00424083	-0.0222459	0.00421319	-0.0323552	0.00972054	-0.00693056	-0.000461784	0.0104296	0.0153953	0.0157833	0.016257	-0.017563	-0.0171598	-0.00764715	-0.0282474	-0.00755935	-0.0100811	-0.025699	0.0210503
	347.38	-0.00816751	-0.00838726	-0.0270542	0.000312392	-0.0295731	0.0041987	-0.0285873	0.000990393	-0.0187558	-0.0311223	-0.000440507	-0.010336	-0.0163118	0.00696085	-0.00724917	-0.00341433	-0.0378553	0.00491205	-0.00766767	0.0294263	-0.0256359	-0.0205466	-0.0179924	-0.00269937	-0.00912545	-0.019474	0.0197714	-0.0142759	0.0194486	-0.00204594	-0.0181978	0.00822655	-0.0280886	0.00749542	-0.00321078	-0.00254547	0.0115092	0.0115582	0.0120493	0.0199386	-0.0140886	-0.00929841	-0.00306148	-0.0302533	-0.00618984	-0.0127051	-0.0275289	0.0188771
	347.39	-0.0154641	-0.00504287	-0.0306403	-0.00018859	-0.0282354	0.00393992	-0.0267705	0.000347811	-0.0169269	-0.0311012	0.000272082	-0.0130444	-0.0175241	0.00109903	-0.0134219	-0.00182495	-0.0417234	0.00168313	-0.00615181	0.024177	-0.0237459	-0.0246732	-0.0204675	-0.00117831	-0.00888054	-0.0216063	0.0172071	-0.0141195	0.0276345	-0.000297347	-0.0138013	0.0102133	-0.0221964	0.00446956	0.00213	-0.00170687	0.00922467	0.00954108	0.005862	0.0235026	-0.0128082	-0.00350435	0.00333962	-0.0311148	-0.00372705	-0.0138378	-0.0289561	0.0152594
	347.4	-0.0223774	-0.00312623	-0.0331179	-4.84794e-05	-0.0282803	0.0029621	-0.0227338	-0.000418122	-0.0151973	-0.0305235	-8.86057e-05	-0.0135767	-0.0197585	-0.00471891	-0.0203981	-0.00387994	-0.0448435	-0.000663622	-0.00562506	0.0169735	-0.0187028	-0.0270806	-0.0227357	-0.00251918	-0.00843801	-0.0230615	0.013177	-0.0125578	0.0320055	0.000662663	-0.0101378	0.0105368	-0.0163012	0.00100638	0.00854742	0.00114929	0.0037555	0.00977677	-0.00116525	0.0262704	-0.014411	0.000377739	0.00971352	-0.031655	-0.00205585	-0.0129214	-0.0290215	0.0121061
	347.41	-0.0269095	-0.0035496	-0.0340107	0.000143139	-0.0285751	0.00202674	-0.0179171	-0.0010767	-0.0130391	-0.029644	-0.00213779	-0.0138869	-0.0226607	-0.00909216	-0.0267543	-0.00820108	-0.0464433	-0.00351397	-0.00433676	0.00949882	-0.0108894	-0.0275383	-0.0245093	-0.00542067	-0.00805724	-0.0224826	0.00924044	-0.00958615	0.0312784	0.00129852	-0.00711518	0.00926352	-0.0120616	-0.00207082	0.0150764	0.00413664	-0.00287474	0.0117691	-0.00729081	0.0284049	-0.0173423	0.00162406	0.0148237	-0.0327983	-0.00124862	-0.0102769	-0.0280901	0.0107698
	347.42	-0.0293003	-0.00652559	-0.0331556	-3.59459e-05	-0.0285168	0.00157262	-0.0136596	-0.00152387	-0.0109651	-0.0293222	-0.00564175	-0.0158782	-0.0252717	-0.0123555	-0.031156	-0.0122581	-0.0453198	-0.00796114	-0.00233365	0.00337232	-0.00191181	-0.0271213	-0.0260943	-0.007823	-0.00751957	-0.0203883	0.0067122	-0.00704422	0.0266686	0.000865326	-0.00488278	0.00691206	-0.0093903	-0.00397342	0.0196754	0.00595687	-0.00838612	0.0143888	-0.0111319	0.0304204	-0.0200249	0.000667379	0.0190412	-0.0351961	5.77788e-05	-0.00728124	-0.0280332	0.0106684
	347.43	-0.0299069	-0.0116049	-0.0311242	-0.000391215	-0.0278038	0.00173998	-0.0101543	-0.00120021	-0.00985443	-0.0284574	-0.00866736	-0.0190137	-0.026768	-0.0142615	-0.0330137	-0.0143743	-0.0414879	-0.0139041	-0.0014991	-0.000835994	0.00558072	-0.0269304	-0.0278555	-0.0096553	-0.00708436	-0.0174375	0.00622109	-0.0062861	0.0208871	-0.00142253	-0.00407994	0.00418061	-0.00679132	-0.00596502	0.0214259	0.00604151	-0.0123398	0.0165229	-0.0120704	0.0318312	-0.0214304	-0.000334508	0.0228786	-0.0396099	0.00206088	-0.00494001	-0.02949	0.0106636
	347.44	-0.028734	-0.017664	-0.0283312	-0.000268243	-0.0258691	0.00213828	-0.00725329	0.000274264	-0.00994071	-0.0247394	-0.00981833	-0.0213889	-0.0277138	-0.0149309	-0.0328264	-0.0148723	-0.0364344	-0.0195047	-0.00232467	-0.00407006	0.0100893	-0.0256974	-0.0285385	-0.011955	-0.00695066	-0.0135201	0.00775808	-0.00700266	0.0160286	-0.00501769	-0.00443824	0.00186986	-0.00296792	-0.00957615	0.0217349	0.00498468	-0.0147555	0.0181533	-0.0109159	0.0315698	-0.0207551	0.000112719	0.0255248	-0.0454094	0.00378055	-0.00322159	-0.0309634	0.0103557
	347.45	-0.0269578	-0.022678	-0.0243408	0.000388761	-0.0227685	0.00136066	-0.005118	0.00174904	-0.00996338	-0.0183161	-0.00961336	-0.0214267	-0.0293153	-0.0154208	-0.0322996	-0.0154274	-0.0321618	-0.0221875	-0.00417252	-0.00711548	0.0127992	-0.0221498	-0.0264935	-0.0153795	-0.00669777	-0.00929058	0.00932821	-0.00744024	0.0113767	-0.00944666	-0.00491273	0.000205996	0.00300574	-0.0132446	0.0220379	0.00425807	-0.0147631	0.020224	-0.00925026	0.0297597	-0.0183458	0.00189748	0.0260794	-0.0503584	0.00433467	-0.00213653	-0.0308457	0.0100432
	347.46	-0.0256322	-0.0249745	-0.0185981	0.000928388	-0.0190509	-0.000675828	-0.00396253	0.00106028	-0.00869352	-0.0115472	-0.00812181	-0.0190047	-0.0311563	-0.0150887	-0.0331583	-0.0171569	-0.0295462	-0.0208503	-0.00656013	-0.0098064	0.0154173	-0.0168892	-0.0223073	-0.0201596	-0.00569688	-0.00554961	0.0084299	-0.00594918	0.0056723	-0.0143807	-0.00434232	-0.00149557	0.0110151	-0.0141386	0.0225429	0.00488404	-0.0123791	0.023409	-0.00779726	0.0276074	-0.015359	0.00384662	0.0243072	-0.0527213	0.00258177	-0.00187183	-0.0291342	0.010818
	347.47	-0.0248311	-0.0251763	-0.0125566	0.00125413	-0.0147781	-0.00197322	-0.00387736	-0.00233785	-0.00665286	-0.00606588	-0.00483553	-0.0153234	-0.0315962	-0.0126756	-0.0355081	-0.0189375	-0.027131	-0.016553	-0.00871697	-0.0119423	0.0179511	-0.0104794	-0.0180726	-0.0259605	-0.00416665	-0.00162164	0.005704	-0.00257022	-0.000425572	-0.0181266	-0.00186752	-0.00330118	0.0184529	-0.0118178	0.0230691	0.00668314	-0.00817357	0.0268218	-0.00615731	0.0261503	-0.0121582	0.00497852	0.0201284	-0.0522735	-0.00205717	-0.00184542	-0.0274421	0.0122878
	347.48	-0.0247732	-0.0250522	-0.00877086	0.00131021	-0.00977522	-0.00132821	-0.00444933	-0.00693447	-0.00493008	-0.00234857	-0.00105433	-0.011203	-0.0306487	-0.00941188	-0.0378244	-0.0186476	-0.0222864	-0.011375	-0.00939903	-0.0135985	0.0201096	-0.00302912	-0.0152356	-0.0317508	-0.00336466	0.00267274	0.00359329	0.000912825	-0.00604991	-0.0189214	0.00186027	-0.00344661	0.0224829	-0.00849429	0.023449	0.00827114	-0.00203946	0.0284009	-0.00482196	0.0251199	-0.00925457	0.00575761	0.0146724	-0.049603	-0.00817983	-0.00185827	-0.0265174	0.0123568
	347.49	-0.0256997	-0.0240291	-0.00761771	8.48088e-05	-0.00486702	0.0003062	-0.0049637	-0.0113815	-0.00362924	0.000161144	0.00139575	-0.00715022	-0.0297597	-0.00771472	-0.0385829	-0.0163564	-0.0145857	-0.007527	-0.00780109	-0.0145473	0.0219125	0.00528225	-0.0142608	-0.0365473	-0.00418961	0.00578344	0.00287585	0.00244469	-0.0112098	-0.0176323	0.00516276	-0.000235472	0.0230222	-0.00660634	0.0232575	0.00855481	0.00518487	0.0267335	-0.00448034	0.0234411	-0.00773675	0.00774605	0.00984353	-0.0443961	-0.0135545	-0.00259194	-0.0251025	0.0104204
	347.5	-0.0273347	-0.0201604	-0.00783207	-0.00237682	-0.00194894	0.00190314	-0.00484897	-0.0155267	-0.00215774	0.00213878	0.00284343	-0.0047558	-0.029822	-0.00839085	-0.0371502	-0.0146878	-0.00622128	-0.00645496	-0.00450067	-0.0143711	0.0226329	0.0137008	-0.0143639	-0.0397696	-0.00565383	0.00711936	0.0029244	0.00186101	-0.0156699	-0.0163717	0.00772178	0.0050837	0.0217837	-0.00709789	0.0217224	0.00772112	0.0117442	0.0222795	-0.00311337	0.0204581	-0.00720366	0.011936	0.0056208	-0.0363951	-0.0170925	-0.00372375	-0.022908	0.00717655
	347.51	-0.0286271	-0.0144473	-0.00920283	-0.00380832	-0.00200112	0.00377325	-0.00375682	-0.0197484	-1.34413e-05	0.00373664	0.00421756	-0.00577195	-0.0303575	-0.0103877	-0.0338127	-0.0153291	0.00108627	-0.0076794	-0.00127558	-0.0128452	0.0220914	0.0208482	-0.0137884	-0.0410601	-0.00584682	0.00738769	0.00321569	0.000585243	-0.0186342	-0.0155078	0.0103652	0.00950717	0.0210201	-0.00949545	0.0179376	0.00607921	0.0164353	0.0168287	0.0017941	0.0158797	-0.00637209	0.0178481	0.000509856	-0.0276688	-0.0187683	-0.00476363	-0.0209591	0.00385583
	347.52	-0.0287131	-0.00962217	-0.0122744	-0.00294457	-0.00366947	0.00616229	-0.00200693	-0.0237769	0.00228946	0.00616707	0.00538696	-0.0101142	-0.030059	-0.0128444	-0.0296411	-0.0169609	0.00688309	-0.00991409	0.000869919	-0.0096952	0.0206574	0.0264758	-0.0117305	-0.040986	-0.00430115	0.00600339	0.00371203	-0.00112778	-0.0198115	-0.014606	0.0125154	0.0113823	0.0224159	-0.0120001	0.0116949	0.00384619	0.018655	0.0115906	0.00932981	0.010478	-0.00528275	0.0236636	-0.00538677	-0.0206221	-0.0177071	-0.00651679	-0.0188819	0.00290098
	347.53	-0.0278624	-0.00650974	-0.0162761	-0.00151965	-0.00422621	0.00871593	4.7861e-05	-0.0267978	0.00320537	0.0102277	0.00595354	-0.0156565	-0.0293033	-0.0161695	-0.0254543	-0.0173122	0.01075	-0.0125679	0.00263248	-0.00516377	0.0176855	0.0311022	-0.00875564	-0.0405998	-0.00201804	0.00231955	0.00417818	-0.00408629	-0.0195744	-0.0136997	0.0131713	0.0109941	0.0252005	-0.0128311	0.00426548	0.00176396	0.0187726	0.00654395	0.0170042	0.00668069	-0.00444531	0.0268842	-0.0103395	-0.0148843	-0.0128038	-0.00906316	-0.0158636	0.00601291
	347.54	-0.0260706	-0.00507083	-0.0195041	-0.000785099	-0.00237304	0.0112155	0.00268048	-0.0288036	0.00214923	0.014459	0.00571676	-0.0203088	-0.0296753	-0.0203026	-0.0215446	-0.0158238	0.0123552	-0.0152549	0.00476454	-0.000324577	0.0133733	0.0347093	-0.00567209	-0.0396495	-0.000458643	-0.0016568	0.00402005	-0.008141	-0.0181927	-0.0124602	0.0129585	0.00981124	0.0274271	-0.0124241	-0.0025728	0.000557815	0.0180489	0.00204315	0.0235809	0.00626111	-0.00368184	0.026914	-0.0140106	-0.00872875	-0.00549985	-0.0106928	-0.0127473	0.0120698
	347.55	-0.0235231	-0.00579099	-0.0212453	0.000463879	0.000676169	0.0135404	0.00546569	-0.0310488	0.000850599	0.0172203	0.00434337	-0.0241074	-0.030804	-0.0236304	-0.0190068	-0.0138887	0.0125116	-0.0176568	0.00741689	0.00397494	0.0100233	0.0375822	-0.00317499	-0.0371506	-0.000233658	-0.00270181	0.00355428	-0.0121791	-0.0153227	-0.0105299	0.0128241	0.00910034	0.0286842	-0.0126338	-0.00772073	0.000583612	0.0171683	-0.00120763	0.0277479	0.00842154	-0.00270282	0.0265548	-0.0179291	-0.00200164	0.000931071	-0.0103969	-0.0108401	0.0188051
	347.56	-0.0216645	-0.00797206	-0.021902	0.00202221	0.00321601	0.0153996	0.00810947	-0.0342196	0.00105561	0.0175179	0.000928636	-0.0282782	-0.0315616	-0.0243434	-0.0191363	-0.0132699	0.0121645	-0.0193274	0.0106182	0.00736384	0.00908616	0.0399199	-0.00197001	-0.033207	0.000140683	0.000460204	0.00299499	-0.0152506	-0.00958468	-0.0080945	0.013148	0.00899712	0.0293532	-0.0142053	-0.0107485	0.00191524	0.0156303	-0.0039774	0.0283442	0.0113947	-0.00139818	0.0286144	-0.0221372	0.00439529	0.00401	-0.00903947	-0.00992507	0.0246705
	347.57	-0.0208642	-0.00969298	-0.022049	0.00161148	0.00412761	0.0163874	0.0114502	-0.0365803	0.00188817	0.014803	-0.00459379	-0.0328754	-0.0322526	-0.0221762	-0.0211474	-0.0147	0.0103202	-0.0195655	0.0145026	0.00938071	0.00893177	0.0408839	-0.00295437	-0.0289498	0.00179379	0.00599112	0.000872	-0.0173012	-0.000419124	-0.00545848	0.0137266	0.00945181	0.0295216	-0.01668	-0.0116382	0.00387565	0.0131861	-0.00728701	0.0262368	0.0146334	-0.000194641	0.0324065	-0.0244272	0.0097669	0.00343839	-0.00723729	-0.00877314	0.0276467
	347.58	-0.020421	-0.0103868	-0.0215248	-0.000864823	0.00308226	0.0168568	0.0142288	-0.0363864	0.00150414	0.0098822	-0.0103813	-0.0365932	-0.033168	-0.0187527	-0.0226878	-0.0176575	0.00585993	-0.018484	0.019221	0.00927311	0.00722143	0.0392243	-0.00676588	-0.0255324	0.00299158	0.0101695	-0.00348571	-0.0182179	0.00959543	-0.00316471	0.0139448	0.0103332	0.0299403	-0.0198062	-0.0105615	0.00532942	0.011134	-0.0103765	0.0228161	0.0181736	0.000435814	0.0348822	-0.0236111	0.0132718	0.001754	-0.00478225	-0.00717626	0.0256393
	347.59	-0.0204632	-0.0109115	-0.0197354	-0.00376159	0.000940968	0.0171621	0.0137959	-0.0342877	-5.72842e-05	0.00498123	-0.0151747	-0.0385827	-0.033085	-0.0161042	-0.0226537	-0.021159	-0.000272413	-0.0167602	0.0237856	0.0066897	0.00419489	0.0344043	-0.012239	-0.0234449	0.00143454	0.0107048	-0.00888239	-0.0174804	0.016834	-0.00195055	0.0137181	0.0106583	0.0309366	-0.022854	-0.0083433	0.00576082	0.0111401	-0.0118978	0.0186263	0.0208769	0.00109786	0.033908	-0.0205996	0.014245	0.00203143	-0.00251725	-0.00581299	0.0194174
	347.6	-0.0205443	-0.0118235	-0.0168782	-0.00704263	-0.00190874	0.0162657	0.0104199	-0.0319792	-0.00122337	0.00213423	-0.0195049	-0.0389162	-0.0299995	-0.0149362	-0.0218955	-0.0243423	-0.00654028	-0.0150876	0.0261487	0.00275236	0.00159527	0.0279588	-0.0164212	-0.0221687	-0.0032106	0.00887569	-0.0149652	-0.015636	0.0201642	-0.00199091	0.0126303	0.00972116	0.0317715	-0.0243818	-0.00592154	0.00558002	0.0132919	-0.0113533	0.0136629	0.0216834	0.00235242	0.0299391	-0.0167332	0.0129866	0.00363134	-0.0020482	-0.00460341	0.0125003
	347.61	-0.0191626	-0.0135555	-0.0132262	-0.0114664	-0.00593733	0.0137034	0.00612282	-0.0303503	-0.000855647	0.00142563	-0.0237261	-0.0375908	-0.0230732	-0.0141572	-0.021386	-0.025942	-0.0119651	-0.0145957	0.0251599	-0.000911899	0.000405709	0.0223699	-0.0174487	-0.0210914	-0.0098687	0.00639521	-0.0215501	-0.0137253	0.0209943	-0.00238256	0.00970285	0.00754458	0.0323576	-0.0242616	-0.00289512	0.00558016	0.01624	-0.00930388	0.00800436	0.02157	0.00400197	0.0253007	-0.0128125	0.0109667	0.00335096	-0.00344899	-0.00263977	0.00776661
	347.62	-0.01614	-0.0164967	-0.00876436	-0.0163348	-0.0101617	0.0107945	0.0020568	-0.0285177	0.00134142	0.00198237	-0.0275881	-0.0345355	-0.0137628	-0.0122003	-0.0215366	-0.0245649	-0.0159949	-0.0155226	0.0214856	-0.00402865	0.000810181	0.0181819	-0.0157529	-0.0206866	-0.0172761	0.00265716	-0.0263618	-0.0122744	0.0202775	-0.00168246	0.00575295	0.00352837	0.0322441	-0.0229834	0.00124415	0.00553356	0.0186829	-0.0070223	0.00286	0.0218789	0.00626967	0.0220722	-0.00891607	0.010215	0.000498176	-0.00533537	0.000166909	0.00519978
	347.63	-0.0131535	-0.0194723	-0.00438225	-0.0201263	-0.0128341	0.00900472	-0.00140878	-0.0251361	0.00462594	0.00398538	-0.0304215	-0.0299012	-0.00472346	-0.00875807	-0.0227214	-0.0198793	-0.0182602	-0.0166863	0.0165267	-0.00733674	0.00192053	0.014763	-0.0128838	-0.0213252	-0.0243382	-0.00269433	-0.0276632	-0.0119062	0.0174963	0.000694466	0.00301984	-0.00187662	0.0304795	-0.019947	0.00621427	0.00393835	0.0201728	-0.00545548	-0.000455309	0.0223385	0.0096667	0.0203894	-0.00450247	0.0112337	-0.00331961	-0.00672119	0.00240523	0.00332357
	347.64	-0.0113187	-0.0203487	-0.000658952	-0.0225107	-0.0136862	0.00872152	-0.00394218	-0.0199116	0.00728949	0.00748594	-0.0309021	-0.0246379	0.00242667	-0.0048256	-0.0246343	-0.0128517	-0.0181128	-0.0172226	0.011046	-0.0113338	0.00205396	0.0116005	-0.0104579	-0.0223272	-0.0300446	-0.0086731	-0.0269168	-0.0126598	0.0136265	0.00444663	0.00205541	-0.00529722	0.0274844	-0.0150892	0.0118795	0.000364775	0.0208831	-0.00488388	-0.00183149	0.0222056	0.013997	0.0190458	0.000930393	0.0121272	-0.00679655	-0.00769238	0.00353838	0.00172028
	347.65	-0.00977475	-0.018865	0.00359226	-0.0239675	-0.0132442	0.00904171	-0.00470953	-0.0130356	0.00884501	0.0102418	-0.0285024	-0.0206378	0.00791684	-0.00223351	-0.0259407	-0.00541981	-0.0157953	-0.0170079	0.00529406	-0.0153247	0.000510793	0.00764344	-0.00874207	-0.0235281	-0.0336248	-0.0146096	-0.0262353	-0.0135929	0.010458	0.00913976	0.00162169	-0.00416248	0.0233358	-0.00961613	0.0173232	-0.00356165	0.0203344	-0.0049245	-0.00193654	0.0219039	0.0186304	0.0173781	0.00674016	0.0109399	-0.00842477	-0.00775287	0.00485561	0.000239123
	347.66	-0.00723235	-0.0166633	0.00939222	-0.0244937	-0.011757	0.00827343	-0.0031499	-0.0056512	0.0102711	0.00958706	-0.0238223	-0.0189491	0.0119084	-0.00232381	-0.0256199	0.000628053	-0.0133797	-0.0162625	-9.14435e-05	-0.0174697	-0.001857	0.00246507	-0.00728698	-0.025575	-0.035403	-0.0199852	-0.0255116	-0.0143268	0.00680546	0.0136867	0.000553073	0.000217243	0.0171877	-0.00444772	0.0206497	-0.00617771	0.0169825	-0.00498172	-0.00162393	0.0224707	0.0234536	0.016119	0.0107223	0.00766421	-0.00730706	-0.00482325	0.00666453	-0.00243327
	347.67	-0.0034834	-0.0156058	0.0162147	-0.0242039	-0.0098171	0.00501284	0.00013506	0.000117053	0.0123007	0.00595291	-0.0176974	-0.0193003	0.0132704	-0.00398821	-0.0237895	0.00490888	-0.0125336	-0.015523	-0.00421779	-0.0165958	-0.00357169	-0.00344756	-0.00632786	-0.0281963	-0.0370786	-0.023862	-0.0231987	-0.0151135	0.00161192	0.0170152	-0.00155606	0.00459545	0.00972328	-0.00014789	0.0211324	-0.00725573	0.0108832	-0.0049711	-0.00111984	0.0240085	0.0283266	0.0167645	0.0109995	0.00376432	-0.00477037	0.00174937	0.00734567	-0.00734338
	347.68	0.00067139	-0.0167693	0.0234535	-0.0228779	-0.0085223	-0.000622456	0.00404157	0.00348202	0.0154086	0.00209129	-0.0107564	-0.0210188	0.0120014	-0.00469345	-0.0211852	0.00812082	-0.0123809	-0.0156143	-0.00728854	-0.0128583	-0.00319475	-0.0100115	-0.00571542	-0.0298118	-0.0394221	-0.0254648	-0.0181097	-0.015573	-0.00264969	0.0192763	-0.00396082	0.00647207	0.00259511	0.00250377	0.0197966	-0.00790853	0.00492415	-0.00483835	0.000263335	0.0251484	0.0322133	0.019619	0.00813415	0.000968247	-0.00219894	0.0100198	0.00591889	-0.0142258
	347.69	0.00457308	-0.0187528	0.0305944	-0.0197	-0.00828425	-0.00692853	0.00742817	0.00572994	0.0194322	-0.000435635	-0.00295999	-0.022832	0.0101566	-0.00329806	-0.0189125	0.0107554	-0.010693	-0.016642	-0.00986163	-0.00713172	-0.000309992	-0.0165513	-0.00450422	-0.029197	-0.0412076	-0.0249671	-0.0104045	-0.0153403	-0.00365269	0.0207985	-0.0062812	0.0052379	-0.0035318	0.00313481	0.017743	-0.00960931	0.00111387	-0.00446738	0.00376055	0.0241907	0.0346975	0.023398	0.00384681	0.000222962	0.000910858	0.017862	0.00334472	-0.0215063
	347.7	0.00872379	-0.0184018	0.036309	-0.0154347	-0.00859779	-0.0118516	0.00934789	0.0084833	0.0228242	-0.00201992	0.00499353	-0.0240494	0.00883977	-0.000973659	-0.0182318	0.0125157	-0.006826	-0.0172112	-0.0110595	-0.000759606	0.00355357	-0.0212634	-0.00168547	-0.0262134	-0.0418923	-0.023426	-0.00120961	-0.015106	-0.00117391	0.0219739	-0.00942949	0.00205403	-0.0086243	0.00219308	0.0151904	-0.0125496	-0.00125336	-0.00380991	0.0103037	0.0210014	0.036565	0.0273955	-0.000945738	0.00114847	0.00433737	0.023765	0.000671156	-0.0266049
	347.71	0.0132411	-0.0149896	0.0396955	-0.0119261	-0.00890802	-0.0141312	0.00983241	0.0118899	0.0241702	-0.00339288	0.0114877	-0.0259872	0.00728343	0.000862325	-0.0196906	0.0136037	-0.00239187	-0.0162454	-0.0106392	0.00559155	0.00658346	-0.0228435	0.00337564	-0.0213403	-0.0417551	-0.0219196	0.00862463	-0.0154282	0.00440062	0.0235249	-0.0132127	-0.00123992	-0.0121833	0.000791402	0.0123769	-0.0151928	-0.00317876	-0.00299866	0.018801	0.016817	0.0379981	0.0314746	-0.00521512	0.00288679	0.00564836	0.0270019	-0.0016027	-0.0282384
	347.72	0.0166564	-0.0117868	0.0408702	-0.00933705	-0.00868417	-0.0140567	0.009319	0.0145458	0.0238021	-0.00481238	0.0157733	-0.0298745	0.0051709	0.00267282	-0.0222168	0.0149376	0.00108794	-0.0135651	-0.00951478	0.0121268	0.0087284	-0.0213595	0.00996739	-0.0162153	-0.0395671	-0.0206197	0.0186262	-0.015322	0.0119581	0.025011	-0.0166416	-0.00365025	-0.0135	0.000368303	0.0101454	-0.0162965	-0.00528662	-0.00284487	0.026463	0.0129099	0.038151	0.0349701	-0.0072182	0.00501268	0.00323944	0.0278971	-0.00205642	-0.0271954
	347.73	0.0178433	-0.0118453	0.0396052	-0.00692269	-0.00708785	-0.013127	0.00759958	0.0156173	0.0227617	-0.00572049	0.0177415	-0.0346964	0.00384572	0.00505042	-0.0235469	0.0158571	0.00333901	-0.0091657	-0.00774186	0.0181179	0.0104815	-0.0176936	0.0159229	-0.0130174	-0.0339455	-0.0189654	0.0279342	-0.0135692	0.0188265	0.0255533	-0.0194327	-0.0054529	-0.0126393	0.00149678	0.00937813	-0.0166311	-0.00809714	-0.00367875	0.0313202	0.0105546	0.0363781	0.0377931	-0.00662929	0.00712807	-0.00150968	0.0274064	0.000303705	-0.0244741
	347.74	0.0172481	-0.0136934	0.0353442	-0.00535252	-0.00314194	-0.0125484	0.00495613	0.0157028	0.0211923	-0.00506923	0.0180815	-0.0382559	0.00430611	0.00662294	-0.0225788	0.01461	0.00470664	-0.00445566	-0.0061076	0.0210707	0.0112561	-0.0129584	0.0198385	-0.0125607	-0.0256881	-0.0172313	0.0347224	-0.0107579	0.0223882	0.0252481	-0.0209181	-0.00791601	-0.00999625	0.00286498	0.0100268	-0.0174227	-0.0108051	-0.00447797	0.0323791	0.0103087	0.0327716	0.040016	-0.00514778	0.00866901	-0.00599335	0.0260396	0.00351289	-0.0211074
	347.75	0.0157724	-0.0139489	0.0290703	-0.00607259	0.00278111	-0.0125607	0.00332327	0.0153017	0.0184772	-0.00296716	0.0177946	-0.0394642	0.00561868	0.00665606	-0.020576	0.0110137	0.00647856	-0.00155806	-0.00554087	0.0190823	0.0105638	-0.00843127	0.022112	-0.0142302	-0.0167234	-0.016539	0.0375282	-0.00832949	0.0231708	0.0239222	-0.0205413	-0.0118614	-0.00605642	0.00299816	0.0108473	-0.0185369	-0.0122676	-0.00446144	0.0291118	0.0109104	0.027535	0.0405366	-0.0033165	0.00959176	-0.00906256	0.0228422	0.00471972	-0.0185143
	347.76	0.0140241	-0.0118384	0.0233484	-0.0096152	0.00828977	-0.0126436	0.00425865	0.0144635	0.0152678	-0.000895038	0.0167119	-0.0392067	0.00694506	0.00731207	-0.0191113	0.00629133	0.00970578	-0.000831788	-0.00498763	0.0134118	0.00945391	-0.00450117	0.0229803	-0.0171948	-0.00840402	-0.0173652	0.0367875	-0.00641376	0.0228031	0.0211985	-0.0187848	-0.0156544	-0.0020442	0.00233514	0.0109547	-0.0192546	-0.0131676	-0.00367288	0.0230277	0.0105108	0.0214826	0.0389612	0.000102525	0.0105583	-0.0106962	0.0174417	0.00363014	-0.0176975
	347.77	0.0127736	-0.00888318	0.0195869	-0.0147951	0.0115851	-0.0114671	0.00691334	0.0138262	0.0140551	0.00044446	0.0150836	-0.0384708	0.00803341	0.0100069	-0.0180173	0.00174405	0.012906	-0.00147765	-0.00400157	0.00639491	0.00946461	-0.000144263	0.0218101	-0.0212406	-0.00151705	-0.0197099	0.0333582	-0.00370786	0.0199307	0.0175912	-0.0163816	-0.0172385	0.000904962	0.00173692	0.0109655	-0.019072	-0.014722	-0.00208816	0.0168953	0.00911148	0.0164855	0.036478	0.0043282	0.0123195	-0.0109501	0.0114486	0.00162087	-0.0186132
	347.78	0.0127658	-0.00699079	0.0169294	-0.01885	0.0126974	-0.00812216	0.00944166	0.0142703	0.0153849	0.00198472	0.0140634	-0.0369642	0.0080137	0.0129869	-0.0160575	-0.00166155	0.0144945	-0.00281409	-0.00344218	-0.000740965	0.0106939	0.00516572	0.0183435	-0.0261504	0.00374598	-0.0230347	0.0280726	0.000502952	0.0136446	0.0134351	-0.0146419	-0.017301	0.00197078	0.000855173	0.0119444	-0.0178807	-0.016578	-0.000304422	0.0115365	0.00821131	0.0136116	0.033327	0.00710322	0.014981	-0.0104635	0.00611731	-0.00070796	-0.0202407
	347.79	0.0142903	-0.00748668	0.0136794	-0.019361	0.0123035	-0.00334294	0.0110158	0.0153164	0.0164678	0.0043108	0.0134054	-0.0348963	0.00666123	0.0146536	-0.0126137	-0.00333437	0.0158118	-0.00336036	-0.00356881	-0.00684077	0.011964	0.0101154	0.0133737	-0.0301674	0.00805912	-0.0256869	0.0229981	0.00543607	0.00689553	0.00892918	-0.0153435	-0.0174872	0.000173122	-0.000373432	0.0135612	-0.0165582	-0.0175307	0.000429812	0.00577055	0.00809978	0.0123359	0.0285685	0.00837782	0.0176335	-0.00983367	0.00160329	-0.00387506	-0.0215575
	347.8	0.0170997	-0.0108036	0.0087588	-0.0157975	0.012017	0.00196729	0.0122525	0.0150856	0.0153087	0.00712716	0.0114178	-0.033276	0.00496369	0.015191	-0.0081413	-0.00320655	0.0183883	-0.00118333	-0.00433171	-0.010754	0.0124066	0.0128501	0.00804205	-0.0309455	0.0122185	-0.0274751	0.0197105	0.0106135	0.00197866	0.00539138	-0.0182377	-0.0169783	-0.00443071	-0.00083607	0.0141993	-0.0160816	-0.017244	-0.000105614	-0.000882081	0.00773494	0.0119452	0.0223067	0.00881999	0.0193075	-0.00922788	-0.00198493	-0.00810812	-0.0216621
	347.81	0.0202697	-0.0159674	0.00279791	-0.0090475	0.0134739	0.00728982	0.0140368	0.0125963	0.0124746	0.010948	0.00723505	-0.0321243	0.00376548	0.0149491	-0.00344245	-0.0019838	0.0219392	0.00395222	-0.00517445	-0.0121881	0.0117666	0.0132913	0.00280407	-0.0285644	0.0160372	-0.0304003	0.0173049	0.0156191	-0.00193693	0.00390738	-0.0210219	-0.0140416	-0.00961055	-0.000427187	0.0140308	-0.0163831	-0.0163903	-0.00102104	-0.00770211	0.00709569	0.0122767	0.0159499	0.00805881	0.0196998	-0.0091121	-0.0039477	-0.0123818	-0.0196857
	347.82	0.0225518	-0.0209818	-0.00207262	-0.000739668	0.016237	0.011352	0.0162241	0.00965643	0.00912204	0.0166207	0.00185838	-0.0310991	0.00260068	0.0144509	0.000706257	-0.000516556	0.025846	0.00962312	-0.00526319	-0.0120251	0.010204	0.012858	-0.00156072	-0.0249544	0.0181023	-0.0345182	0.0146098	0.0192434	-0.00547699	0.0036041	-0.0228818	-0.00893817	-0.0124908	-0.000657693	0.0151696	-0.0170254	-0.0150345	-0.0014796	-0.01391	0.00779999	0.0126504	0.0104647	0.0062948	0.0183068	-0.00988894	-0.00340291	-0.01525	-0.0156842
	347.83	0.0229085	-0.0254259	-0.00383374	0.00681145	0.0191134	0.0131827	0.0185865	0.00918375	0.00582858	0.0237186	-0.00332191	-0.0299951	0.000433356	0.0145153	0.00365945	0.00140326	0.0294213	0.0121757	-0.00536242	-0.0112107	0.00873356	0.0123163	-0.00343283	-0.0207759	0.017215	-0.0371252	0.012643	0.0212001	-0.00812432	0.00275952	-0.0249288	-0.00275354	-0.0129856	-0.00266906	0.0171181	-0.0178004	-0.0129307	-0.00157476	-0.0184094	0.0107752	0.0116654	0.00603508	0.00421709	0.0146761	-0.0112357	-0.00122964	-0.0156586	-0.0101492
	347.84	0.0214681	-0.0298441	-0.00173451	0.0118868	0.0216719	0.0135947	0.0213821	0.0117317	0.00288975	0.0306871	-0.0075911	-0.0279304	-0.00227507	0.0150563	0.00606703	0.00450247	0.0326651	0.0100524	-0.00671916	-0.00911734	0.00852391	0.0122089	-0.0025906	-0.0158283	0.0136453	-0.035976	0.0126093	0.021857	-0.00966632	0.00102534	-0.0270542	0.00288825	-0.0131728	-0.00630296	0.0166888	-0.0187413	-0.0116442	-0.00173478	-0.0198825	0.0147924	0.00907595	0.00408295	0.0019463	0.00902942	-0.0120924	0.000839537	-0.0136531	-0.00420258
	347.85	0.0189859	-0.0326457	0.00348922	0.0154666	0.0228073	0.0140507	0.0240452	0.0155224	0.000703627	0.0359382	-0.0106159	-0.0243453	-0.00436051	0.0153894	0.00995108	0.00780545	0.0364006	0.00550143	-0.00904692	-0.00474845	0.0094333	0.0135869	-0.00122651	-0.0101523	0.0085044	-0.0306997	0.0131259	0.0214177	-0.00954958	-0.000702767	-0.0279433	0.00535894	-0.0133705	-0.00985698	0.0128214	-0.0198405	-0.012413	-0.00163395	-0.0174019	0.0181823	0.00560729	0.00624437	-0.000170756	0.0019503	-0.0118723	0.00293731	-0.0110141	-0.000180018
	347.86	0.0156007	-0.0317813	0.0103401	0.0198097	0.0214731	0.0146049	0.0252807	0.0191219	-0.000758434	0.0390227	-0.0127372	-0.0198357	-0.00580789	0.0153698	0.0158062	0.00916044	0.0402539	0.00212514	-0.0114756	0.00100784	0.010367	0.0162285	-0.00139732	-0.00349464	0.00310573	-0.0226399	0.0118315	0.0207161	-0.00692516	-0.00182013	-0.0279397	0.00349444	-0.012668	-0.0116106	0.00741148	-0.0205295	-0.0135647	-0.00117425	-0.0105802	0.0200839	0.0016138	0.011025	-0.00122481	-0.00526899	-0.0115979	0.00607698	-0.00993415	0.00055534
	347.87	0.0125912	-0.0272631	0.0172907	0.025492	0.0187187	0.0141792	0.0245472	0.0220899	-0.00175127	0.0402875	-0.0145807	-0.0149413	-0.00633673	0.0156172	0.021277	0.00795977	0.0430398	0.00105596	-0.0132092	0.00637073	0.0110792	0.0184405	-0.00300804	0.00346917	-0.00114235	-0.0138426	0.00897494	0.0202045	-0.00250479	-0.00193773	-0.0282996	-0.0012245	-0.0109733	-0.0118971	0.00252632	-0.0197227	-0.0132885	-0.00124686	-0.00087234	0.019775	-0.00224255	0.0157725	-0.000314154	-0.0112065	-0.0125162	0.0105827	-0.0105037	-0.00116114
	347.88	0.012189	-0.0200696	0.0220655	0.0313524	0.0157399	0.0123408	0.0227343	0.0240872	-0.00215575	0.0391729	-0.0159609	-0.00943137	-0.00453565	0.0168298	0.0242556	0.00548665	0.0439154	0.000957903	-0.0134709	0.0105983	0.0123903	0.0193513	-0.0052248	0.00887235	-0.00307424	-0.00562896	0.00652548	0.0188198	0.00150851	-0.000960548	-0.0283354	-0.00607161	-0.00781899	-0.0121173	-0.000923321	-0.0166888	-0.0118225	-0.00337021	0.00824891	0.0168137	-0.00525004	0.0201084	0.00289899	-0.0156934	-0.0144433	0.0160565	-0.0106434	-0.00364815
	347.89	0.0144606	-0.0114977	0.0226334	0.0355861	0.0124885	0.00922099	0.0212535	0.0251061	-0.00193418	0.0351092	-0.0163486	-0.00363014	-0.000388069	0.0186563	0.0249529	0.00381292	0.0426409	0.00127154	-0.0121146	0.0129729	0.0145505	0.0192624	-0.00712025	0.0117167	-0.00254969	0.00142214	0.00494151	0.0156167	0.00319519	0.000826413	-0.0264322	-0.00876546	-0.00240128	-0.0132695	-0.00238705	-0.0119283	-0.010539	-0.00809469	0.0144629	0.0122269	-0.00736343	0.0242619	0.0065584	-0.0191474	-0.0158998	0.0204974	-0.00915146	-0.00558178
	347.9	0.018177	-0.00236013	0.0200425	0.0372219	0.0094319	0.00491769	0.0210411	0.0259066	-0.000588965	0.0293478	-0.0157075	0.00105252	0.00416838	0.0200758	0.0241049	0.0043183	0.0400201	0.00231353	-0.00941777	0.0123665	0.0169129	0.0187151	-0.00786655	0.0118695	-0.000695111	0.00730916	0.00409187	0.0113671	0.00208629	0.00318943	-0.0224044	-0.00873304	0.00412021	-0.0156144	-0.00150902	-0.0069221	-0.0109654	-0.0128765	0.0180034	0.00759342	-0.00819067	0.0271397	0.00819867	-0.0209863	-0.0150582	0.0213132	-0.00675465	-0.00598942
	347.91	0.0232446	0.00818457	0.0170747	0.0370018	0.00801015	1.4482e-05	0.0223007	0.0264526	0.00242124	0.0236213	-0.0140619	0.00364703	0.0077012	0.0210446	0.0220207	0.00669519	0.0366771	0.003057	-0.00611317	0.00903998	0.0193705	0.0181831	-0.0083398	0.00906988	0.0018577	0.0122161	0.00467017	0.00796194	-0.000924007	0.00490259	-0.0170783	-0.00731487	0.00933136	-0.0187464	0.00046828	-0.00340263	-0.0134984	-0.0145535	0.0193786	0.00305041	-0.00706829	0.0280106	0.00873661	-0.0202211	-0.0115115	0.0182717	-0.00355251	-0.00472933
	347.92	0.0295143	0.0203927	0.0150481	0.0364049	0.00901186	-0.00430645	0.0237265	0.0251458	0.00647518	0.0186519	-0.0111553	0.0048606	0.00980628	0.0225081	0.0198749	0.00992877	0.0331323	0.00247507	-0.00403139	0.00483002	0.0218268	0.0171309	-0.00979153	0.00413515	0.00527158	0.0153723	0.00655278	0.00692875	-0.00441677	0.00415643	-0.0112879	-0.00595852	0.0125883	-0.0220625	0.00186656	-0.00253254	-0.0171155	-0.0129977	0.0191372	-0.00178058	-0.00397215	0.0275741	0.0103994	-0.0173719	-0.00685935	0.0131252	0.00161152	-0.00331394
	347.93	0.0350785	0.0324397	0.0139308	0.0368668	0.0118218	-0.00695792	0.0235798	0.0216995	0.0117086	0.0142135	-0.00708275	0.00696863	0.0107007	0.024786	0.0189039	0.0132576	0.0310428	0.0019354	-0.00385855	0.00168026	0.0225884	0.0150459	-0.0118101	-0.00103024	0.00872777	0.0162079	0.00767387	0.00792974	-0.00742846	0.000617691	-0.00576448	-0.00459464	0.0148907	-0.0244512	0.00298891	-0.00427412	-0.0208577	-0.00965803	0.0188537	-0.00626022	0.000462906	0.0257308	0.0128326	-0.0139345	-0.00213631	0.00703019	0.00799403	-0.00327224
	347.94	0.0382484	0.0426398	0.0128921	0.0390147	0.0159123	-0.00839832	0.0222091	0.018056	0.0192101	0.0100619	-0.00275354	0.0113539	0.0115291	0.0270007	0.0186676	0.0162639	0.0305518	0.00314343	-0.00311716	0.000462257	0.0208546	0.0128855	-0.0135571	-0.00569044	0.0117317	0.0161252	0.00549417	0.00934544	-0.0103376	-0.00399462	-0.000720635	-0.00347805	0.0170816	-0.0241138	0.00496926	-0.00768343	-0.0235746	-0.0052146	0.0191114	-0.00955766	0.00482701	0.0207255	0.0144997	-0.010182	0.00328494	0.000393777	0.0125989	-0.00468868
	347.95	0.0402092	0.0502315	0.0106698	0.0417947	0.0211385	-0.0102124	0.0212488	0.0153778	0.0280117	0.00707153	0.000879363	0.0164888	0.0128779	0.0282655	0.0188326	0.0188256	0.0291894	0.00563621	0.000180171	0.000913642	0.0187999	0.0115667	-0.0148908	-0.0101425	0.0154292	0.0169216	-0.000575922	0.0104098	-0.0147168	-0.00671298	0.00373959	-0.00353461	0.0194474	-0.0201815	0.00772468	-0.0111908	-0.0235803	-0.000540479	0.0184674	-0.011795	0.00779323	0.0121103	0.0149153	-0.00580966	0.00924305	-0.00551588	0.0136738	-0.00707319
	347.96	0.0428352	0.0547187	0.00739364	0.0440215	0.0266394	-0.0120972	0.0212644	0.0135097	0.0353328	0.00635227	0.00354756	0.0203016	0.0139917	0.0292984	0.0204394	0.0210256	0.0264204	0.00824213	0.00454063	0.00226991	0.0184658	0.011311	-0.015858	-0.0140698	0.0202307	0.0183031	-0.00892446	0.0111696	-0.0211889	-0.00612599	0.00694668	-0.00409631	0.02167	-0.0142966	0.00956935	-0.0131284	-0.0209291	0.00229852	0.0158661	-0.0134609	0.00907354	0.00230846	0.0141003	-0.00196806	0.0138185	-0.00903558	0.0120996	-0.00967936
	347.97	0.0458655	0.0566532	0.00477659	0.0460239	0.0314998	-0.01278	0.0217327	0.0125481	0.0391182	0.00837004	0.00583762	0.0230516	0.0149956	0.0314984	0.0240158	0.0231429	0.0245864	0.00987398	0.00770389	0.00343182	0.0200123	0.0114987	-0.0165054	-0.0165464	0.0248874	0.0187316	-0.0169639	0.0112238	-0.0275374	-0.00405671	0.00886746	-0.00437905	0.0233587	-0.00925616	0.00841332	-0.0125719	-0.0172766	0.00208403	0.0121762	-0.0147633	0.00890619	-0.00569747	0.0115964	-0.000495305	0.0154144	-0.00992557	0.0099871	-0.011601
	347.98	0.0485552	0.0573198	0.00343688	0.0479421	0.0353954	-0.013081	0.0224818	0.0126966	0.0388039	0.0130072	0.00947456	0.0260613	0.0164431	0.0342942	0.0292616	0.0253403	0.0240705	0.00907667	0.0088587	0.00356247	0.0228105	0.0107621	-0.0165419	-0.0170567	0.0285264	0.0184152	-0.0218851	0.00923934	-0.0305865	-0.00274736	0.00966329	-0.0050448	0.0244217	-0.00599204	0.00439985	-0.00988938	-0.0134236	0.000206321	0.00875606	-0.0156692	0.00736357	-0.0106182	0.00688342	-0.00214987	0.0147289	-0.0085583	0.00884131	-0.0129948
	347.99	0.0512181	0.057183	0.00231746	0.0490086	0.0382508	-0.0140287	0.0239986	0.0137833	0.0351529	0.0191751	0.0157657	0.0286083	0.0171294	0.0362955	0.035714	0.0272333	0.0227451	0.00616835	0.00809554	0.00358622	0.0255259	0.00910578	-0.0150629	-0.0161797	0.0310723	0.0191935	-0.0222057	0.00456331	-0.0289068	-0.00271062	0.00856814	-0.00611015	0.024387	-0.00375634	0.000125531	-0.00668208	-0.00959921	-0.00148593	0.00636281	-0.0149827	0.00444566	-0.0124372	-4.02272e-05	-0.00539369	0.0138248	-0.00474378	0.00938447	-0.0150114
	348	0.0545778	0.0563467	0.00175762	0.0492716	0.040054	-0.0151993	0.0256696	0.0154689	0.0304512	0.0255076	0.0237144	0.0287686	0.0161451	0.0374963	0.0419766	0.028828	0.0198245	0.00404266	0.00635533	0.00587799	0.0268558	0.00799241	-0.0115542	-0.0147688	0.031658	0.0215326	-0.0186977	-0.000702273	-0.0230215	-0.00384246	0.00594543	-0.00631599	0.0230012	-0.00268779	-0.00258359	-0.00465244	-0.00660416	-0.00314955	0.00558752	-0.0114568	0.00103309	-0.0116686	-0.00847334	-0.00617207	0.0131665	0.00028455	0.0113753	-0.0178995
	348.01	0.0583735	0.0551352	0.0031612	0.0495334	0.0412092	-0.0164059	0.0255872	0.0172846	0.0274371	0.0312884	0.0312292	0.0270006	0.0146408	0.0380714	0.0460817	0.0310803	0.0160732	0.00498709	0.00503589	0.0115189	0.0267398	0.00822113	-0.00605635	-0.0130021	0.0289686	0.0239983	-0.0127094	-0.00415986	-0.015271	-0.00618509	0.003294	-0.00493856	0.0217105	-0.00380724	-0.00406225	-0.00473386	-0.00538691	-0.00566062	0.00650557	-0.00598872	-0.0020629	-0.00966506	-0.0171146	-0.00156269	0.0113382	0.00322439	0.0130904	-0.0199327
	348.02	0.0605364	0.0532364	0.00573355	0.0501316	0.0428381	-0.0171795	0.0238902	0.01825	0.0270561	0.036029	0.0371851	0.0257682	0.0144984	0.0379259	0.046749	0.0334972	0.0116119	0.00922328	0.00526964	0.0192997	0.0255594	0.00935165	0.000792661	-0.0108025	0.0232062	0.0257296	-0.00516187	-0.00588636	-0.00885784	-0.00962391	0.00101193	-0.00303638	0.0224312	-0.00722928	-0.00455022	-0.00627944	-0.00613292	-0.00904025	0.00882895	-0.000265807	-0.00504136	-0.00764034	-0.0246899	0.00686321	0.00809256	0.00276691	0.013477	-0.0188763
	348.03	0.0595375	0.0505853	0.00782352	0.0510015	0.0451277	-0.0152401	0.0227092	0.0178421	0.0284712	0.0393584	0.0416426	0.0262143	0.0168291	0.0375332	0.0438338	0.03412	0.00599875	0.0160757	0.00748785	0.0272284	0.0233358	0.0103541	0.00761315	-0.0083194	0.0163748	0.027176	0.00283496	-0.00614715	-0.00570774	-0.0139222	-0.000861577	-0.0022621	0.0252585	-0.0114566	-0.00291356	-0.00724449	-0.00817571	-0.012628	0.0124416	0.00471675	-0.00764595	-0.00535323	-0.0295314	0.0157491	0.00487106	0.000955279	0.0130345	-0.0145733
	348.04	0.0563885	0.0483265	0.00948991	0.0523165	0.0465219	-0.00849187	0.0223925	0.0175219	0.0306541	0.0415089	0.0448292	0.0273257	0.0208731	0.0370698	0.0387099	0.0328806	-0.000573241	0.0241812	0.0103304	0.0337489	0.0203086	0.01085	0.014087	-0.00576839	0.0110649	0.0285274	0.010117	-0.00447781	-0.00541956	-0.0186185	-0.0023431	-0.00240915	0.0287357	-0.014176	0.00159263	-0.00622214	-0.0108096	-0.0149883	0.0161808	0.00830755	-0.0100697	-0.00208293	-0.030083	0.023115	0.00240809	-0.000524664	0.0122001	-0.00834478
	348.05	0.0531387	0.0469833	0.0116601	0.0536392	0.0469333	0.0022706	0.0219946	0.018422	0.0331464	0.042708	0.0467842	0.0280363	0.0251389	0.0357531	0.0337037	0.0314787	-0.00670776	0.0317847	0.0120285	0.0383757	0.017942	0.0121119	0.0207147	-0.00268505	0.00891409	0.0295184	0.0158429	-0.00190672	-0.00586415	-0.0226377	-0.00440675	-0.00235112	0.0313414	-0.0138465	0.00814504	-0.00305859	-0.0133847	-0.0154035	0.0174968	0.0101779	-0.0134299	0.0023741	-0.0266403	0.0274894	0.000540787	-0.00106223	0.0118754	-0.00109993
	348.06	0.051394	0.0463565	0.0143929	0.0533503	0.0487911	0.0142924	0.0214177	0.0190855	0.0363703	0.0424704	0.0478349	0.0288739	0.0295422	0.0329799	0.0309129	0.0313014	-0.0100842	0.0373781	0.0131838	0.0413002	0.0190258	0.0151155	0.0268782	0.00208567	0.00935393	0.029671	0.0198423	0.000181879	-0.00584426	-0.0246997	-0.00687911	-0.0023685	0.0324542	-0.0108889	0.0147472	0.00151182	-0.0148529	-0.0151763	0.0144551	0.0103654	-0.0171113	0.00777661	-0.0204412	0.0279146	-0.000418709	-0.000432735	0.0136347	0.0058765
	348.07	0.0515465	0.0472198	0.0160537	0.0501242	0.0525355	0.0251956	0.0213341	0.0185476	0.0411024	0.0401973	0.048533	0.030915	0.0347871	0.0290111	0.0315393	0.0327935	-0.00984145	0.0400372	0.0152862	0.0422042	0.0242775	0.0192261	0.0314026	0.00882122	0.0107619	0.0284454	0.0224709	0.00218305	-0.00642748	-0.0237518	-0.00774865	-0.00291665	0.0321527	-0.00705815	0.0191027	0.00548812	-0.0144801	-0.0152974	0.0079632	0.00920636	-0.0192789	0.0129334	-0.0122398	0.0254583	0.00016593	0.000361065	0.0166804	0.0111762
	348.08	0.052432	0.0498022	0.0151422	0.04435	0.0558248	0.0338567	0.0223817	0.0180236	0.0472868	0.0364256	0.0490942	0.0334344	0.0407801	0.024584	0.0353716	0.0351996	-0.00782829	0.0395826	0.0179842	0.0406234	0.0299697	0.0242022	0.033581	0.0157061	0.0126073	0.0264945	0.0236173	0.00478892	-0.00783394	-0.019087	-0.00606993	-0.00329893	0.0305529	-0.00301939	0.020281	0.00656474	-0.0130079	-0.0150552	0.00112903	0.00784681	-0.0198664	0.0160304	-0.00264205	0.0224758	0.00157846	0.000515467	0.0174357	0.0149061
	348.09	0.0527463	0.0529489	0.013029	0.0386846	0.05808	0.0406619	0.0242032	0.0184257	0.0534172	0.0328366	0.0493105	0.0340391	0.0468759	0.0209366	0.0412956	0.037538	-0.00538671	0.0364711	0.0201817	0.0371232	0.03212	0.0295252	0.0335368	0.0200517	0.0151524	0.0249538	0.0226133	0.00777783	-0.00814562	-0.0118195	-0.00237372	-0.00253975	0.0286409	0.00144456	0.0188431	0.00413852	-0.0118554	-0.0136609	-0.0038791	0.00799066	-0.0202141	0.0160166	0.00752257	0.020962	0.0021632	0.00053863	0.0137429	0.0179122
	348.1	0.0525089	0.0563914	0.0120605	0.0364017	0.0606929	0.0464404	0.0259376	0.0195126	0.0572378	0.0299158	0.048832	0.0317127	0.0523884	0.0199524	0.047992	0.0401406	-0.00159538	0.032182	0.0218786	0.0330713	0.0304345	0.0333615	0.0320347	0.0215098	0.0182132	0.0232563	0.0189992	0.0109899	-0.00692372	-0.00588189	0.00262071	-0.000734089	0.0283047	0.00473833	0.0156938	-0.000603817	-0.0110784	-0.0116454	-0.00662392	0.00954138	-0.0203931	0.0130595	0.016805	0.0214719	0.00182065	0.00133831	0.00725909	0.0197845
	348.11	0.0527075	0.0607599	0.0129348	0.0387452	0.0643555	0.0507415	0.0272274	0.0209181	0.0579585	0.0265443	0.0475547	0.0277174	0.0563209	0.0229792	0.054482	0.0438908	0.00432528	0.0286695	0.0234897	0.030547	0.0268733	0.0359012	0.0299069	0.0221084	0.02087	0.0204474	0.0133494	0.0151008	-0.00623858	-0.00440912	0.00808403	0.00036286	0.0296725	0.00473884	0.0121826	-0.00581361	-0.0095912	-0.0103417	-0.00767539	0.0103864	-0.0193341	0.00878905	0.0229992	0.022591	0.00116602	0.00357042	0.00172686	0.0191626
	348.12	0.0542091	0.0658706	0.0160168	0.0447004	0.0688192	0.0530297	0.0279641	0.0230989	0.0572876	0.0229317	0.0465234	0.0235594	0.0580761	0.0291095	0.0614894	0.0489321	0.0117766	0.0271701	0.0251068	0.0315167	0.0228238	0.039715	0.0281622	0.0226634	0.022491	0.0176627	0.00753829	0.0205084	-0.00701302	-0.00597622	0.0135307	-0.000868377	0.0304823	0.00192557	0.00896702	-0.00938432	-0.00728818	-0.0100573	-0.00856855	0.00999201	-0.0169121	0.00580183	0.025214	0.0222762	0.000194791	0.00718523	-0.0008332	0.0159472
	348.13	0.0573651	0.0713057	0.0206912	0.0518681	0.073262	0.0547301	0.0278236	0.0268587	0.057561	0.0210354	0.0467803	0.0202613	0.0587158	0.0365804	0.0701633	0.0549597	0.0195946	0.0279461	0.0268899	0.0348388	0.0180129	0.0457531	0.0269364	0.0230087	0.0237471	0.0159441	0.00342198	0.0258799	-0.00758685	-0.0076262	0.0190119	-0.00434487	0.0290982	-0.00156478	0.00463255	-0.0096603	-0.00524301	-0.00993274	-0.00994728	0.0100078	-0.0140243	0.00501466	0.0249754	0.0197388	-0.000405446	0.0119143	-0.00161986	0.0110263
	348.14	0.0618906	0.0771149	0.0250853	0.057406	0.07636	0.0575812	0.0271133	0.0318297	0.0596305	0.0221581	0.0474235	0.0190097	0.0598774	0.0447345	0.0789596	0.0609136	0.0269739	0.0301245	0.0286776	0.0375534	0.011625	0.0526855	0.0247728	0.0242333	0.0252371	0.0144652	0.00160217	0.0297918	-0.0059968	-0.00841212	0.0247962	-0.00873514	0.0258292	-0.00434647	-0.00205723	-0.00653749	-0.00355822	-0.00939805	-0.0103549	0.0111755	-0.0115074	0.00490757	0.0238848	0.0152985	0.00017505	0.0176793	-0.00198871	0.00489764
	348.15	0.067428	0.0820619	0.029451	0.0599737	0.076812	0.0612815	0.0266326	0.0369291	0.0626473	0.0259982	0.0471488	0.0208993	0.0615595	0.0525706	0.0853691	0.0655891	0.0342916	0.0328458	0.0301562	0.0393739	0.00446226	0.0587689	0.0211603	0.0268768	0.0263365	0.0134719	0.00196575	0.0321446	-0.00126577	-0.00847723	0.0307523	-0.0125117	0.0212694	-0.00551324	-0.0102926	-0.00107896	-0.000771154	-0.00774754	-0.00838167	0.0127882	-0.00917312	0.00401491	0.0225996	0.00961118	0.000989324	0.0233537	-0.00161557	-0.00109533
	348.16	0.0745534	0.0844443	0.0346552	0.0605044	0.074998	0.0644256	0.026018	0.0414378	0.0654291	0.0311941	0.0454524	0.0260236	0.0630458	0.0585581	0.0895366	0.0691956	0.0418462	0.0364116	0.0319123	0.0416771	-0.00069483	0.0625967	0.0177394	0.0301039	0.0260352	0.0143589	0.00400458	0.0329201	0.00672539	-0.00863578	0.0358187	-0.0150126	0.0157356	-0.0042629	-0.0185536	0.00549993	0.0038661	-0.00404481	-0.00410888	0.0142832	-0.00569592	0.00229293	0.0214169	0.00396465	3.18799e-05	0.0275322	-0.000219954	-0.00479179
	348.17	0.0839877	0.0855722	0.0392111	0.0604277	0.073145	0.0662008	0.024624	0.0450872	0.067412	0.0365124	0.0428879	0.0332079	0.0646333	0.0623443	0.0927529	0.0724119	0.0490632	0.0409726	0.034436	0.0446259	-0.00180908	0.063745	0.0156486	0.0335784	0.023819	0.0167886	0.00680336	0.0317581	0.0163512	-0.0100262	0.0392218	-0.0161473	0.0100811	-0.0011383	-0.025462	0.0112585	0.00934929	0.000978822	0.00118021	0.0153199	-0.000383695	0.000221156	0.0203034	-0.000348855	-0.00300791	0.0302993	0.00146077	-0.00562628
	348.18	0.0948818	0.0874815	0.0422939	0.0602969	0.0725831	0.0668543	0.0230103	0.0479981	0.0685432	0.0424657	0.0419718	0.0408721	0.0666176	0.0643453	0.0951055	0.0759977	0.0561674	0.0453888	0.0368573	0.0475989	0.000646044	0.0625788	0.0145983	0.0373303	0.0206076	0.0195891	0.00972275	0.0290384	0.0242459	-0.0122234	0.0409043	-0.0160366	0.00542342	0.00254719	-0.029629	0.0137495	0.0139911	0.00581998	0.00566556	0.0153719	0.00562811	-0.00206019	0.0193528	-0.00310616	-0.00572495	0.0315283	0.0027963	-0.00485486
	348.19	0.105161	0.08929	0.045199	0.0601407	0.0729503	0.067386	0.0226273	0.0503695	0.0694018	0.0501171	0.0451997	0.0479032	0.0684484	0.0651612	0.0969154	0.0806167	0.0630153	0.0476609	0.0380466	0.0502147	0.0053843	0.0594886	0.0148329	0.0412693	0.0180341	0.0228134	0.0126904	0.0260986	0.0281886	-0.0130603	0.0400897	-0.0153121	0.0018152	0.00591901	-0.0300956	0.0124225	0.0160242	0.0102721	0.00822683	0.0144694	0.0104049	-0.00392683	0.0190881	-0.00462846	-0.00594337	0.030209	0.00455115	-0.00387537
	348.2	0.113988	0.0899136	0.0486395	0.060398	0.0741637	0.0687864	0.0245999	0.0523928	0.0706496	0.0579044	0.0531341	0.0537328	0.0696265	0.0662095	0.0989307	0.0849328	0.0681264	0.0472551	0.0382258	0.0526136	0.0121132	0.0553942	0.0172752	0.0452264	0.0166384	0.0273707	0.0164843	0.0238102	0.0288621	-0.0111499	0.0363889	-0.0143267	-0.00196491	0.00819454	-0.0265166	0.00937351	0.0145139	0.0146247	0.00860767	0.0134991	0.0121356	-0.00423881	0.0197478	-0.00550834	-0.00456487	0.0259733	0.00759837	-0.00333919
	348.21	0.121804	0.090477	0.0523426	0.0623111	0.0766878	0.0714868	0.0285134	0.0542792	0.0725567	0.0628918	0.0644224	0.0589354	0.0705379	0.0691895	0.100955	0.0863495	0.0713708	0.0465326	0.0390881	0.0552282	0.021279	0.0518141	0.0220956	0.0486151	0.0164747	0.0334223	0.0211724	0.0222231	0.0280007	-0.00733794	0.0314802	-0.0120295	-0.00630444	0.00913706	-0.0192312	0.00739208	0.0100284	0.0187646	0.00729814	0.0135361	0.00984021	-0.00343341	0.0206727	-0.00670935	-0.003699	0.0191635	0.0105341	-0.00306087
	348.22	0.128095	0.0920631	0.0561574	0.0664652	0.0799842	0.074768	0.033139	0.0559488	0.0757051	0.0644158	0.0754819	0.0650596	0.0722834	0.0746908	0.102522	0.0836996	0.0739475	0.0478367	0.0423163	0.0581883	0.0325439	0.0500194	0.0281857	0.0513147	0.0173319	0.0391391	0.0246496	0.0208772	0.0266765	-0.00287605	0.0269755	-0.00719604	-0.00957938	0.00930146	-0.0101724	0.00798462	0.00405165	0.0221657	0.00550304	0.0150177	0.00437966	-0.00351311	0.021581	-0.00835665	-0.00400772	0.0114324	0.0111102	-0.0021417
	348.23	0.132445	0.0939057	0.059538	0.0711986	0.0822872	0.0771673	0.0373277	0.0574754	0.0804023	0.0639163	0.0832047	0.0724764	0.0757677	0.081655	0.103033	0.0785875	0.0762107	0.051264	0.0480824	0.0612043	0.0442675	0.0495623	0.0338553	0.054503	0.0182073	0.0421961	0.0259222	0.0190081	0.025494	0.00155573	0.0233409	-0.000976808	-0.00982647	0.00897425	-0.00230341	0.0112356	-0.00198088	0.0242458	0.00408641	0.0169095	-0.00214253	-0.00494385	0.0232085	-0.00951533	-0.00490447	0.00580632	0.00921789	0.000568842
	348.24	0.135249	0.0952178	0.0619824	0.0740941	0.0825609	0.0782022	0.0404445	0.0595135	0.0856035	0.0631186	0.0882257	0.0797472	0.0806998	0.0885575	0.101902	0.0744406	0.0781634	0.0557921	0.0553081	0.0639731	0.0542511	0.0477512	0.0377683	0.0591856	0.0188535	0.0423172	0.025978	0.0166686	0.0245106	0.00501646	0.0211763	0.00447189	-0.00665968	0.00800463	0.00298863	0.0165448	-0.00800285	0.0247382	0.00345536	0.0176537	-0.00806466	-0.00587997	0.0257347	-0.00964559	-0.00504571	0.00398756	0.00637877	0.00524265
	348.25	0.135811	0.0968181	0.064237	0.0747657	0.0822257	0.0789901	0.0438556	0.0620827	0.0899725	0.0640084	0.0930059	0.0856702	0.0858176	0.0950409	0.099639	0.0739929	0.0805476	0.0604831	0.0630557	0.0663908	0.0606054	0.0437145	0.0392191	0.0642814	0.0201302	0.0408851	0.024562	0.0145961	0.0231428	0.00662857	0.0206794	0.00845642	-0.00107121	0.00635793	0.00643503	0.0228326	-0.0144908	0.023617	0.00367324	0.0171102	-0.0127187	-0.00489501	0.0285397	-0.00839305	-0.00332616	0.00452407	0.00372525	0.0106418
	348.26	0.133878	0.0996687	0.0674567	0.0749384	0.0837545	0.0807613	0.0500341	0.0642842	0.0935517	0.0677905	0.0985101	0.0907898	0.0904185	0.100778	0.0972481	0.0775005	0.0839347	0.0648394	0.0709225	0.0686322	0.0632732	0.0402645	0.0384202	0.0680096	0.0227805	0.039337	0.0211314	0.0135398	0.0214478	0.00651418	0.021238	0.0105455	0.00595128	0.00448802	0.00880631	0.0294492	-0.0197919	0.0216665	0.00420474	0.0164115	-0.015586	-0.00228452	0.0310612	-0.0053687	-0.000202704	0.00500927	0.00195547	0.0154347
	348.27	0.131305	0.104184	0.0721061	0.0761065	0.0879873	0.0832761	0.0594171	0.0663775	0.0971357	0.0729269	0.10377	0.096273	0.0946682	0.104332	0.0955542	0.0829716	0.0880232	0.0684086	0.0782947	0.071014	0.0645764	0.0393689	0.0363217	0.0700128	0.0275224	0.0382472	0.0172018	0.0138227	0.0203379	0.00613295	0.021994	0.0102552	0.0132452	0.00325139	0.0100452	0.0361125	-0.0212993	0.0196632	0.00470153	0.0168497	-0.0160378	0.000546161	0.0327728	-0.00165066	0.00303088	0.00478118	0.00138156	0.0185056
	348.28	0.129588	0.110262	0.07798	0.078142	0.0937116	0.0860928	0.0703007	0.0698975	0.100797	0.0772327	0.107252	0.102105	0.0986407	0.105209	0.095409	0.0881549	0.0928733	0.0701759	0.0844139	0.0739479	0.0672988	0.0405272	0.0340513	0.0705474	0.0345579	0.037625	0.0155007	0.0144599	0.0203515	0.00703647	0.0219025	0.00821418	0.0189332	0.0028546	0.0106673	0.041105	-0.0189042	0.0172513	0.00526164	0.0193899	-0.0140287	0.00255658	0.0331786	0.00140547	0.00529344	0.00412178	0.00113951	0.0188367
	348.29	0.128652	0.116107	0.0842386	0.0801942	0.0992418	0.0898973	0.0808228	0.0748684	0.104326	0.0806475	0.108007	0.107477	0.102242	0.104555	0.0968791	0.0918758	0.0991033	0.0700554	0.0891339	0.0780746	0.0723842	0.0434196	0.0329151	0.0698727	0.0428435	0.0384111	0.0175649	0.014414	0.0212684	0.00928508	0.0204493	0.00519757	0.0216085	0.00226477	0.0120555	0.0427455	-0.0143512	0.0144895	0.00616552	0.0236537	-0.0101304	0.00419608	0.0324986	0.00398817	0.00532286	0.00322559	0.000675917	0.0169933
	348.3	0.127397	0.11978	0.0894765	0.0817718	0.103768	0.0945495	0.0894211	0.0797446	0.107446	0.0836826	0.106248	0.112489	0.105483	0.103286	0.0983766	0.0946213	0.106273	0.0706707	0.0927276	0.0832826	0.0787139	0.0485301	0.0339488	0.0687412	0.0514247	0.0412313	0.0221064	0.0142024	0.0221566	0.0117343	0.0183869	0.00187033	0.0213193	0.00086817	0.014647	0.0419553	-0.00884233	0.012162	0.00783238	0.0272208	-0.00487347	0.006291	0.0318638	0.00590896	0.00234108	0.00307425	0.00105837	0.014954
	348.31	0.124759	0.121976	0.0927483	0.0830253	0.107601	0.0982641	0.0950205	0.0841401	0.109279	0.0863696	0.103139	0.118259	0.107972	0.102049	0.0985669	0.0977862	0.112831	0.0745387	0.0953186	0.0880158	0.0845114	0.0555196	0.0370666	0.0681781	0.0597286	0.0441828	0.0270099	0.0144099	0.0224976	0.0133647	0.0165701	7.05746e-05	0.018821	0.00026468	0.0171616	0.0403855	-0.00280715	0.0104285	0.00981436	0.028119	0.00163188	0.00933743	0.0317341	0.00604144	-0.00278336	0.00549682	0.00314787	0.0137757
	348.32	0.121728	0.124721	0.0943329	0.0846757	0.11171	0.0999326	0.0977161	0.0888451	0.109824	0.0893236	0.100087	0.125465	0.108723	0.102124	0.0984062	0.101277	0.117767	0.081053	0.0967968	0.0909623	0.0888254	0.0632647	0.0413395	0.0684822	0.0664447	0.0456776	0.031761	0.0146175	0.0230074	0.0142881	0.015064	0.0014193	0.0153049	0.00246583	0.018212	0.0378974	0.00389151	0.00942491	0.0112791	0.0274022	0.00884887	0.0129237	0.0310192	0.00450775	-0.00897232	0.0115127	0.00658856	0.0132578
	348.33	0.119487	0.128101	0.0949857	0.087035	0.116076	0.100312	0.0984531	0.0942092	0.111398	0.0928403	0.0988755	0.133939	0.107369	0.104398	0.099164	0.104031	0.121203	0.0883258	0.0970175	0.0926951	0.0924956	0.0713219	0.0456397	0.0686853	0.0707678	0.047097	0.0365031	0.0150317	0.024009	0.0153215	0.0142498	0.00531183	0.013066	0.00709162	0.0177501	0.0336239	0.011228	0.00989297	0.0129942	0.0269026	0.0154068	0.0154952	0.0285039	0.00252325	-0.0156573	0.0202622	0.0107215	0.0131832
	348.34	0.116882	0.129988	0.0958407	0.0896886	0.119035	0.100303	0.0980174	0.100159	0.116231	0.0963467	0.100684	0.142987	0.104448	0.108151	0.100917	0.106028	0.123472	0.0953258	0.0962611	0.0942652	0.0966335	0.0793491	0.0487428	0.0685115	0.0735756	0.0495991	0.0407927	0.016892	0.0250316	0.0174678	0.0140116	0.0101709	0.0140132	0.0121079	0.0156385	0.0280446	0.0185811	0.0122398	0.0157858	0.0260261	0.0199894	0.0167881	0.0239543	0.000798162	-0.021715	0.0300251	0.014853	0.0131629
	348.35	0.113162	0.129447	0.0980576	0.0925083	0.1195	0.0997691	0.096644	0.105816	0.123351	0.0996452	0.104296	0.150828	0.100282	0.111745	0.103797	0.107967	0.12457	0.101824	0.0951641	0.0954389	0.100689	0.0861565	0.050219	0.0700009	0.0757004	0.0519806	0.0440299	0.0204653	0.0265339	0.0216302	0.0122564	0.014834	0.0177727	0.0162074	0.0106272	0.0222105	0.0255874	0.0160931	0.0186619	0.0230038	0.0218064	0.0179452	0.0180129	-0.000764023	-0.0261938	0.0385423	0.0180498	0.0122831
	348.36	0.109253	0.128123	0.101025	0.0959782	0.118217	0.0987666	0.0948141	0.109148	0.12938	0.10285	0.107948	0.154892	0.0961681	0.114525	0.107885	0.110146	0.124363	0.107899	0.0944682	0.0960307	0.103707	0.0912133	0.0509881	0.0745664	0.0770412	0.053097	0.046507	0.0244427	0.0294204	0.0271798	0.00774775	0.0184068	0.0229602	0.0189798	0.0028234	0.0158244	0.0312155	0.0203203	0.020689	0.0179082	0.0214926	0.0189531	0.0122011	-0.00235481	-0.0288918	0.0428947	0.01949	0.0100055
	348.37	0.105241	0.12673	0.102911	0.100443	0.11658	0.0978668	0.0931789	0.109147	0.131825	0.106173	0.111148	0.153647	0.0942242	0.116616	0.11231	0.112158	0.123251	0.113529	0.0955004	0.0965185	0.105431	0.0952644	0.0523047	0.0804952	0.0779508	0.0530116	0.0489932	0.0274461	0.0333037	0.0324732	0.00228902	0.0206422	0.0288926	0.0195131	-0.00481909	0.00810544	0.0331387	0.0231753	0.0214932	0.012413	0.0206812	0.0193006	0.00811577	-0.00327604	-0.0294862	0.0423706	0.0189746	0.0069136
	348.38	0.100247	0.123951	0.102913	0.104785	0.115099	0.0975313	0.0916014	0.10724	0.131418	0.109524	0.113595	0.147584	0.093802	0.117153	0.115554	0.113582	0.122046	0.117759	0.0991609	0.0964924	0.105744	0.0980927	0.05563	0.0859339	0.0793761	0.051456	0.0509349	0.0290276	0.0371735	0.0365981	-0.00171467	0.0223784	0.0349879	0.0176879	-0.00972173	-0.000359979	0.0308051	0.0235905	0.0202587	0.00798849	0.0198652	0.0197175	0.00554279	-0.00248726	-0.0277795	0.0396841	0.0167991	0.00488025
	348.39	0.0938181	0.11936	0.100836	0.10716	0.113391	0.0986314	0.0899714	0.105423	0.130444	0.11206	0.115995	0.13911	0.0928236	0.115459	0.11612	0.113975	0.12028	0.118908	0.10417	0.0959266	0.104626	0.0984375	0.0622426	0.0908449	0.0810669	0.0482689	0.0508727	0.0293319	0.0405518	0.0386435	-0.00348675	0.0249124	0.0400744	0.0156048	-0.0129174	-0.00782567	0.026745	0.022157	0.0167141	0.00566445	0.0193989	0.0211748	0.00344472	-9.40436e-05	-0.0243869	0.0376413	0.0132183	0.00609188
	348.4	0.0860947	0.113137	0.0960554	0.107705	0.111324	0.101472	0.0891726	0.104312	0.129431	0.113703	0.119851	0.131556	0.0914337	0.112736	0.113212	0.112256	0.116441	0.116742	0.108296	0.0965385	0.102286	0.0963352	0.0707643	0.094815	0.0813253	0.0448345	0.0486059	0.028154	0.0435034	0.0374682	-0.00360927	0.0285772	0.0430709	0.0144355	-0.016769	-0.0124053	0.0235203	0.0198625	0.011265	0.00565052	0.0201087	0.0236365	0.00221965	0.00335475	-0.019874	0.0368848	0.00871638	0.0107023
	348.41	0.0773687	0.104769	0.0892167	0.107584	0.108488	0.104507	0.090191	0.104003	0.127922	0.115038	0.124463	0.126487	0.0903563	0.110024	0.107502	0.107665	0.110584	0.11262	0.110205	0.0989586	0.098931	0.0926571	0.077632	0.0963861	0.0792873	0.0427195	0.0452142	0.0252601	0.0458534	0.0330932	-0.00348004	0.0321787	0.0436202	0.0127474	-0.0214349	-0.0130176	0.0218578	0.016998	0.00439245	0.00691229	0.0212964	0.0263515	0.00227924	0.00808531	-0.0135937	0.0368671	0.00405321	0.01681
	348.42	0.0676915	0.0951501	0.0826103	0.106531	0.104419	0.105781	0.0921342	0.104896	0.126389	0.115884	0.127853	0.122434	0.0897404	0.107018	0.100974	0.10088	0.104309	0.107257	0.108921	0.101585	0.0949157	0.0870823	0.0806427	0.0952913	0.0762737	0.0423747	0.0415133	0.0219034	0.0462854	0.0269208	-0.00470799	0.0345784	0.0421866	0.00929054	-0.0249713	-0.0107167	0.0208632	0.0143009	-0.00252537	0.0083143	0.0220452	0.0276837	0.00310327	0.0140765	-0.00503189	0.037356	-0.000529922	0.0226841
	348.43	0.057838	0.0872157	0.0776417	0.104072	0.100241	0.103909	0.09301	0.106675	0.125262	0.11529	0.129937	0.117814	0.0900235	0.104085	0.0953709	0.0929723	0.0981705	0.10092	0.104138	0.10337	0.0911313	0.0792803	0.080045	0.0932527	0.0743896	0.0433464	0.0373209	0.0202596	0.044032	0.0210771	-0.00732026	0.0362317	0.0398076	0.0043966	-0.0255342	-0.00797998	0.0184739	0.0128115	-0.00796699	0.00961078	0.0224577	0.0254665	0.00470228	0.0208956	0.00429746	0.0378463	-0.00503151	0.027198
	348.44	0.0499934	0.0829126	0.0742309	0.1008	0.0974551	0.0985988	0.0926119	0.108581	0.124514	0.111841	0.131783	0.113156	0.0911256	0.102263	0.0907769	0.0849484	0.0918923	0.0947445	0.0973762	0.104531	0.0884223	0.0713277	0.0775491	0.0910497	0.0741296	0.04468	0.0318422	0.0211853	0.040619	0.0176522	-0.00980744	0.0379302	0.0375989	-0.000293818	-0.0235548	-0.0059324	0.0129632	0.0126009	-0.0115524	0.011429	0.0222549	0.019291	0.00677772	0.0287688	0.0127734	0.0368589	-0.0089826	0.029836
	348.45	0.045804	0.0811821	0.0721683	0.0974985	0.0960385	0.0912938	0.0917151	0.110145	0.124433	0.105443	0.132726	0.109137	0.0923938	0.101403	0.086836	0.0787824	0.0862626	0.0895913	0.0903779	0.104646	0.0864387	0.0659204	0.0752388	0.0874459	0.0739254	0.0456592	0.0252672	0.0238316	0.0375318	0.0175341	-0.0109678	0.0392035	0.0360372	-0.00272998	-0.0205575	-0.00400545	0.00472331	0.0128366	-0.0128474	0.0146345	0.0209136	0.0106502	0.00814137	0.0373235	0.0206854	0.033691	-0.0114166	0.0310793
	348.46	0.0448237	0.0801516	0.0710166	0.0943029	0.0948348	0.0837795	0.0905924	0.110888	0.124522	0.0980554	0.130823	0.105236	0.0931059	0.0998625	0.0845164	0.0759536	0.0819149	0.0851513	0.0838758	0.10267	0.0835792	0.0635893	0.0744908	0.0819679	0.0726658	0.0461996	0.0199166	0.0269725	0.0338369	0.0199509	-0.00996432	0.0394741	0.0346096	-0.00293752	-0.0164986	-0.00174225	-0.00362216	0.0120333	-0.011882	0.0189167	0.0179663	0.00151785	0.00906917	0.0451425	0.0280562	0.0291855	-0.0115555	0.0313741
	348.47	0.0459154	0.0800516	0.0696977	0.0909612	0.0927026	0.0774612	0.0893026	0.110394	0.123501	0.0911978	0.125867	0.101491	0.0929088	0.0958029	0.0839507	0.0753732	0.0775477	0.0808321	0.0785076	0.0988181	0.0790326	0.0636091	0.0750352	0.075172	0.0709916	0.0468803	0.018488	0.0302144	0.027538	0.023393	-0.00674737	0.0391354	0.0328986	-0.00265353	-0.0109756	0.000884356	-0.00920065	0.00945369	-0.0101341	0.0222489	0.0136075	-0.00590906	0.0110781	0.0517718	0.0331923	0.0245156	-0.00970541	0.0307008
	348.48	0.0480885	0.0818669	0.0677622	0.0877117	0.0891426	0.0734622	0.0873119	0.108818	0.121481	0.0848486	0.119082	0.0988266	0.0920742	0.0896911	0.0831424	0.0747629	0.0714271	0.0764917	0.0741604	0.0944538	0.0743564	0.0650404	0.0749675	0.0676071	0.0692224	0.0480752	0.020701	0.0332272	0.0181917	0.0266165	-0.0026529	0.0385978	0.0315239	-0.00247965	-0.0043744	0.00421966	-0.0109777	0.00589697	-0.0082128	0.0222864	0.00909933	-0.0107047	0.0139524	0.0572325	0.0348694	0.0211832	-0.00667299	0.0293505
	348.49	0.0494672	0.0846189	0.065759	0.0853129	0.0844355	0.0713137	0.0838197	0.106527	0.119636	0.0789564	0.111453	0.097336	0.0903517	0.084335	0.0810663	0.0734773	0.0632302	0.0731723	0.0698238	0.0902901	0.071407	0.0661144	0.072709	0.060757	0.0664687	0.0489971	0.0236166	0.0341637	0.0083297	0.0290379	0.0011354	0.0370709	0.0315681	-0.00205249	0.00332907	0.00840542	-0.00948873	0.00237492	-0.0060216	0.0185164	0.00485045	-0.0131901	0.0160396	0.0606381	0.0337328	0.0203809	-0.00284428	0.0278283
	348.5	0.0479495	0.0860652	0.0633834	0.0839096	0.0793004	0.0691835	0.0785304	0.102893	0.118114	0.0739662	0.104397	0.0959423	0.0875362	0.0812921	0.0778987	0.0728026	0.0537715	0.072184	0.0658989	0.0861372	0.0703155	0.0649266	0.0688477	0.0560889	0.0619116	0.0489133	0.0255536	0.0320406	0.00188467	0.0308004	0.00445316	0.0334134	0.0330946	-0.00173998	0.0120323	0.012558	-0.00532772	-0.000534947	-0.00400382	0.0129416	0.000722122	-0.0130654	0.0169958	0.0613536	0.0314699	0.0207684	0.00110669	0.0264162
	348.51	0.0425823	0.0853555	0.0594097	0.0821582	0.0742832	0.0662392	0.0715495	0.0975519	0.115885	0.0699051	0.0991356	0.0929369	0.0844253	0.0790108	0.0729037	0.0733057	0.0447728	0.0730174	0.0639811	0.0814204	0.0695138	0.0617726	0.0643306	0.0532258	0.0555331	0.0481947	0.0264531	0.0288153	0.000138291	0.0325991	0.00690381	0.0281862	0.0343331	-0.00251771	0.020265	0.0155781	0.000380387	-0.00302412	-0.00107983	0.00772562	-0.00261615	-0.0104195	0.0169265	0.0592433	0.0293849	0.0200821	0.00381678	0.0253554
	348.52	0.0343458	0.0838468	0.0538151	0.0786549	0.070272	0.0632017	0.0632209	0.0922081	0.112123	0.0665438	0.0956662	0.0872372	0.0810945	0.0749518	0.0658975	0.0736884	0.0382035	0.0744434	0.0637069	0.0758564	0.0663041	0.0589429	0.058072	0.0508528	0.0484791	0.047066	0.0265609	0.0266667	0.0012826	0.0352121	0.00690859	0.0230765	0.0333685	-0.0044656	0.0255242	0.0168356	0.00536773	-0.0056822	0.00396876	0.003431	-0.00523072	-0.00639233	0.0144792	0.053674	0.0266697	0.0187897	0.00419278	0.0248947
	348.53	0.0257462	0.082358	0.0473838	0.0732714	0.0684054	0.0611099	0.0542818	0.0888144	0.106265	0.0634888	0.093803	0.0798715	0.0769271	0.0683718	0.0584543	0.0724851	0.0341707	0.075509	0.0625658	0.0698778	0.0596234	0.0575262	0.0491431	0.0481195	0.0424189	0.0449239	0.0269974	0.0260532	0.00314773	0.038659	0.00311793	0.0194371	0.0298149	-0.00631402	0.0260547	0.0164418	0.00796055	-0.00790602	0.00944708	0.000264296	-0.00782274	-0.00223845	0.00959968	0.0448779	0.0215751	0.0183672	0.0015139	0.0244415
	348.54	0.0178811	0.0793148	0.040443	0.0667618	0.0681344	0.060309	0.0456583	0.0869394	0.0972711	0.0596847	0.0925705	0.0723991	0.0724794	0.0606128	0.0519009	0.0692191	0.0312222	0.0742541	0.0589639	0.0637622	0.05153	0.0567323	0.0394966	0.0448041	0.0378877	0.041387	0.0278199	0.0260579	0.00384731	0.0415013	-0.0039208	0.0177745	0.0242679	-0.00655205	0.0227612	0.0157767	0.00814829	-0.00856767	0.0138804	-0.00163877	-0.0102068	0.000918745	0.00481203	0.035251	0.0145596	0.0174682	-0.00399819	0.0225891
	348.55	0.00982017	0.0736164	0.0338446	0.0608013	0.0673737	0.0596863	0.0376849	0.0845746	0.0847886	0.0543035	0.0902482	0.0651381	0.0687965	0.0536139	0.0459524	0.0642993	0.0285936	0.0689957	0.0535571	0.058084	0.044815	0.0559852	0.031916	0.0413169	0.0341408	0.0368128	0.0277528	0.025639	0.0027978	0.042103	-0.0121297	0.0169956	0.0179459	-0.00487208	0.0177019	0.0159545	0.00671957	-0.00851008	0.0182625	-0.00323874	-0.0122018	0.00277466	0.00198307	0.0272692	0.00772345	0.0141022	-0.00997157	0.019381
	348.56	0.00147752	0.0666441	0.0286834	0.056453	0.0645821	0.0575258	0.0302351	0.0811154	0.0706809	0.0474342	0.0869792	0.0583161	0.0659748	0.048206	0.0399002	0.0584372	0.0264537	0.0606779	0.0476165	0.0538837	0.0412426	0.05557	0.026433	0.0387632	0.0300968	0.0319354	0.0275921	0.0247586	0.00168652	0.0406117	-0.0192892	0.0150556	0.0121637	-0.00299613	0.011931	0.0167761	0.0042851	-0.00968445	0.0226188	-0.00585651	-0.0142136	0.00396713	0.000768992	0.0214891	0.00222038	0.00964903	-0.0141007	0.0165047
	348.57	-0.00606572	0.0604773	0.0252911	0.0525513	0.0595621	0.0533465	0.0239406	0.0776444	0.0576592	0.0398685	0.0834165	0.0520554	0.0632302	0.0436441	0.0337637	0.0519691	0.025457	0.0515307	0.0419746	0.0509909	0.0403786	0.0548894	0.0208808	0.0371564	0.0252658	0.0274773	0.028882	0.0237049	0.00254762	0.0374195	-0.024567	0.0110286	0.00725152	-0.00256478	0.00677524	0.0183697	0.00119923	-0.0117425	0.0250828	-0.00967002	-0.0161002	0.00535867	-0.000514517	0.0169786	-0.00242162	0.00685746	-0.0165393	0.014515
	348.58	-0.0124446	0.0559995	0.0233963	0.0474208	0.0532411	0.0481812	0.0199008	0.0751629	0.0467246	0.0326513	0.0785996	0.0458673	0.0595268	0.0392437	0.0273576	0.0453218	0.0257437	0.0423987	0.0378241	0.0481119	0.0391816	0.0521778	0.0145235	0.034078	0.0202404	0.0237851	0.031051	0.0229121	0.00608829	0.0316097	-0.0286128	0.00621753	0.00340094	-0.00281505	0.00359486	0.021025	-0.00228774	-0.012184	0.0247541	-0.0141892	-0.017239	0.00702468	-0.00313107	0.0126807	-0.00651471	0.0065795	-0.0182089	0.0128781
	348.59	-0.0177196	0.0521235	0.0219313	0.0410572	0.0472356	0.0433193	0.0184352	0.0736935	0.0377943	0.0263376	0.0723023	0.0401123	0.0545902	0.0354421	0.0199625	0.039507	0.0260909	0.0331627	0.035863	0.0443372	0.0358993	0.0471607	0.0090243	0.0286443	0.0153507	0.0209585	0.0330797	0.0235051	0.011152	0.0232787	-0.0318671	0.00265349	0.00144578	-0.00258433	0.00229935	0.0240617	-0.00599334	-0.0101089	0.0227698	-0.0192874	-0.0175803	0.00756131	-0.00657552	0.00901929	-0.00868969	0.0078712	-0.0188484	0.0119816
	348.6	-0.0217849	0.0473778	0.0200549	0.0347873	0.042497	0.038634	0.0190357	0.0714644	0.0309784	0.0212077	0.0652167	0.0356558	0.0493689	0.0323795	0.0114956	0.03465	0.0252877	0.0241363	0.0347314	0.0401029	0.032949	0.0410173	0.00568003	0.0236178	0.00988664	0.0190518	0.0343484	0.0263704	0.0153713	0.0136586	-0.0334748	0.000705904	0.00176001	-0.00226921	0.00191914	0.0264771	-0.00913649	-0.00748497	0.0205305	-0.02428	-0.0169912	0.005619	-0.0091515	0.0075172	-0.00757592	0.00891555	-0.0179165	0.0125508
	348.61	-0.0251987	0.0418769	0.0180942	0.0285704	0.0378009	0.0332975	0.0207192	0.0660886	0.0253976	0.0179554	0.0570488	0.0319415	0.0453179	0.02864	0.00229459	0.0294193	0.0227582	0.0158458	0.0323076	0.0361476	0.0328864	0.0344201	0.0037322	0.0203737	0.00406676	0.0176215	0.0338981	0.0309141	0.0172987	0.00323175	-0.0323353	-0.000725982	0.00411594	-0.00257238	0.00125697	0.0275219	-0.0103525	-0.00623774	0.0174197	-0.0278673	-0.0150135	0.00106052	-0.00932245	0.00820311	-0.00404192	0.00837354	-0.0161658	0.0141484
	348.62	-0.0287328	0.0361847	0.0163281	0.0203995	0.031481	0.0277878	0.0233484	0.0574817	0.0194462	0.0168476	0.0477246	0.0277767	0.0432786	0.0230052	-0.00711578	0.0232282	0.0188069	0.00898785	0.0277502	0.0315471	0.0341585	0.0285226	0.00220972	0.0172879	-0.000341657	0.0153061	0.0318901	0.0349512	0.0164652	-0.00710458	-0.0289475	-0.00201764	0.00768121	-0.00345461	-0.000183256	0.0273528	-0.0091605	-0.00654214	0.0115404	-0.0294023	-0.0125412	-0.00533906	-0.00719394	0.00976817	-0.000474694	0.00655732	-0.0149185	0.0150508
	348.63	-0.0318265	0.0307204	0.0143767	0.00976039	0.024008	0.0222874	0.0276879	0.0475859	0.0127412	0.0162722	0.0382742	0.0236211	0.0424022	0.0161326	-0.0153995	0.0169815	0.0153806	0.00464661	0.0218448	0.0247091	0.0332941	0.024872	0.00145489	0.013032	-0.00233738	0.0107349	0.0299831	0.0362334	0.0129251	-0.0160657	-0.0251723	-0.00217686	0.010102	-0.00445299	-0.00217235	0.0270857	-0.00684506	-0.00804684	0.00297706	-0.0286468	-0.0109225	-0.0114174	-0.00470812	0.0118535	0.00204611	0.00452843	-0.0147101	0.0133446
	348.64	-0.0326369	0.026728	0.0115554	-0.000490913	0.0168051	0.0155628	0.0324922	0.0377296	0.00629122	0.0140007	0.029857	0.0207838	0.0408519	0.00935212	-0.021682	0.0107969	0.0139674	0.00350666	0.0158671	0.0160436	0.0291035	0.0233642	0.00196984	0.00693512	-0.00276481	0.00432408	0.0294076	0.0341802	0.00782893	-0.0234313	-0.0222717	-0.000855347	0.00901393	-0.00489802	-0.00462585	0.0271247	-0.00520214	-0.0102753	-0.00532547	-0.025735	-0.00949085	-0.0143835	-0.00348297	0.0145722	0.00414777	0.00279504	-0.0156054	0.00896934
	348.65	-0.0308099	0.0251349	0.0070967	-0.00699186	0.0106958	0.00781767	0.0347846	0.0278992	0.00104332	0.00991688	0.022666	0.0190294	0.037782	0.00381578	-0.0264399	0.00398372	0.0136387	0.00494524	0.0109118	0.00721844	0.0224417	0.0227144	0.00354798	-0.000754095	-0.00265989	-0.00228125	0.029886	0.0291414	0.00183408	-0.028897	-0.0197995	0.00107385	0.003746	-0.00395432	-0.0073372	0.0264822	-0.00517265	-0.0122912	-0.0103469	-0.0217495	-0.00702789	-0.0131696	-0.00314754	0.0172729	0.00629925	0.00151848	-0.0175787	0.00411462
	348.66	-0.0287142	0.0247062	0.000923651	-0.00937752	0.00596038	0.00117952	0.033689	0.0186089	-0.00358757	0.00595995	0.0153654	0.0172602	0.0336537	0.000645462	-0.0297302	-0.00241158	0.0130145	0.00735193	0.00790622	-0.00192473	0.0140716	0.0214797	0.00608829	-0.00780542	-0.00195023	-0.00830453	0.0299407	0.0215286	-0.00455879	-0.0319576	-0.0166141	0.00301058	-0.00485285	-0.00132333	-0.00993997	0.0239366	-0.00634042	-0.0132833	-0.0115442	-0.0181607	-0.00378693	-0.00927472	-0.00286496	0.0184416	0.00861816	0.000564564	-0.0204144	0.000737625
	348.67	-0.0279573	0.0236429	-0.00589161	-0.00997912	0.00256883	-0.00296737	0.0311447	0.011421	-0.00888167	0.00413087	0.00736535	0.0147976	0.0295136	0.000252822	-0.0307359	-0.00645286	0.0123921	0.00934399	0.00660166	-0.0126676	0.00499445	0.0182923	0.00951084	-0.0125873	-0.000908761	-0.0134125	0.0285282	0.0127352	-0.00888881	-0.0329614	-0.0125888	0.00439543	-0.0141664	0.00199973	-0.0116531	0.0191911	-0.00663059	-0.0128534	-0.0101028	-0.0155413	0.000176227	-0.0052878	-0.00282823	0.0162371	0.0103068	-0.00023711	-0.0241456	-0.000879665
	348.68	-0.0278123	0.0215951	-0.0124805	-0.0109318	0.000702055	-0.00480545	0.0290546	0.00627647	-0.014649	0.00488804	0.00071676	0.0107295	0.0259557	0.00178741	-0.0294539	-0.00786416	0.0125811	0.0102987	0.00545699	-0.0246936	-0.00344917	0.0128929	0.0123228	-0.0160181	-0.00120773	-0.0166899	0.0260647	0.00498985	-0.00971142	-0.0320516	-0.00873859	0.00442166	-0.0214926	0.00451302	-0.0113622	0.0136087	-0.00481574	-0.01097	-0.00724857	-0.0132296	0.00574973	-0.00265191	-0.00277347	0.0109537	0.00944872	-7.83095e-05	-0.0287121	-0.00180182
	348.69	-0.0274289	0.0177095	-0.0187331	-0.0125884	-4.70846e-05	-0.00502533	0.0276131	0.00135244	-0.0200571	0.00695728	-0.00300618	0.00460632	0.0223649	0.00380768	-0.0274765	-0.00801767	0.0127356	0.00973191	0.00316489	-0.0360815	-0.0106576	0.00634462	0.0120845	-0.0189226	-0.00360109	-0.0176979	0.0232317	-0.000131775	-0.0087245	-0.0289252	-0.00647321	0.00272588	-0.026189	0.0059044	-0.00974883	0.00929888	-0.00226352	-0.00867035	-0.00395854	-0.0110023	0.0126441	-0.000815183	-0.00205229	0.00482885	0.00592622	0.00170293	-0.0329196	-0.00376744
	348.7	-0.0265507	0.0101539	-0.0238002	-0.014456	-0.00121362	-0.00412613	0.0261991	-0.00340694	-0.0252931	0.00858945	-0.00525104	-0.00214231	0.0179043	0.00524605	-0.026678	-0.00858866	0.011325	0.00713859	-0.000416398	-0.0440087	-0.0167501	-0.000330268	0.00794084	-0.0206509	-0.00674983	-0.0171437	0.020444	-0.00260852	-0.00751889	-0.0237736	-0.00630689	-0.000719064	-0.0286567	0.00701526	-0.00907489	0.00639597	-0.000110885	-0.00728905	-0.000769557	-0.00885185	0.0189653	0.00118292	-0.00128292	-0.00210717	0.00220021	0.00400886	-0.035402	-0.00695898
	348.71	-0.025526	-0.000465486	-0.0271422	-0.0164288	-0.00373998	-0.00258132	0.0236621	-0.00652844	-0.0306087	0.00827062	-0.00790873	-0.00789244	0.0122844	0.00586728	-0.0274173	-0.0100506	0.00852895	0.00288814	-0.00495362	-0.0461636	-0.021918	-0.00745292	0.00127009	-0.0213703	-0.00965874	-0.0156305	0.0186499	-0.0033391	-0.00693899	-0.0170251	-0.00674078	-0.00513509	-0.0293104	0.00810498	-0.00980178	0.00312965	0.00158487	-0.00672202	0.00268027	-0.00508343	0.0230654	0.00319011	-0.00128114	-0.0114633	0.000657676	0.00518684	-0.0355847	-0.00966197
	348.72	-0.0250756	-0.0108871	-0.0304298	-0.0182671	-0.00754776	-0.00169372	0.0180884	-0.00894095	-0.0350103	0.00534938	-0.0107757	-0.0127752	0.00595745	0.0062685	-0.0288711	-0.0116948	0.00526559	-0.00182669	-0.0104181	-0.0433015	-0.0261508	-0.0157019	-0.00642891	-0.0224532	-0.0123987	-0.0129849	0.0183968	-0.0031242	-0.00795891	-0.00967341	-0.00568194	-0.00843376	-0.0287654	0.0082688	-0.010978	-0.00110021	0.00273929	-0.00696776	0.00729567	0.00122881	0.0248884	0.00453686	-0.00179513	-0.0220619	0.00199075	0.00437133	-0.0328751	-0.011124
	348.73	-0.0243867	-0.0190452	-0.0352085	-0.0192292	-0.0121378	-0.00314614	0.00873777	-0.0129832	-0.0366627	0.000745547	-0.0125506	-0.0174783	-9.93408e-05	0.00629138	-0.0302493	-0.0131518	0.00146259	-0.00690791	-0.0166803	-0.0383041	-0.0291636	-0.0244167	-0.0147596	-0.0241994	-0.0145038	-0.00922945	0.0188796	-0.00257904	-0.00951257	-0.00357625	-0.00298258	-0.0093349	-0.0273397	0.00687041	-0.0127966	-0.00509033	0.00436871	-0.00896418	0.0129183	0.00799646	0.0257026	0.00462305	-0.00223982	-0.0306489	0.00511676	0.00141608	-0.0274935	-0.0119104
	348.74	-0.0216454	-0.0249909	-0.0404168	-0.0185911	-0.0164185	-0.00671239	-0.00237528	-0.0183053	-0.0351196	-0.00413854	-0.0123859	-0.0222912	-0.00575932	0.00425613	-0.0311583	-0.0144834	-0.00278657	-0.0133371	-0.0232665	-0.0332206	-0.0304376	-0.0326746	-0.0232334	-0.0250589	-0.015517	-0.00490853	0.019287	-0.00213638	-0.00915267	-0.000230953	-0.000393364	-0.00861957	-0.0243548	0.00481605	-0.0151414	-0.0071624	0.0075965	-0.0123222	0.0174116	0.0130331	0.0264052	0.00340042	-0.00268609	-0.0359999	0.00801514	-0.00257968	-0.0216714	-0.0126019
	348.75	-0.0174412	-0.0287651	-0.043814	-0.0158508	-0.0197987	-0.0102769	-0.0118067	-0.0225505	-0.0320487	-0.0087314	-0.0103874	-0.0274566	-0.0112381	-0.000256443	-0.0318891	-0.0156143	-0.0067596	-0.0202624	-0.0294169	-0.0293749	-0.0299954	-0.0400186	-0.0306967	-0.0238888	-0.0157205	-0.000768555	0.0188559	-0.0020782	-0.00693196	-3.71028e-05	0.00109652	-0.00661651	-0.0190297	0.00338289	-0.0168046	-0.00622624	0.0108484	-0.015816	0.0187548	0.0158621	0.0270669	0.00195616	-0.00383208	-0.0389609	0.00876331	-0.00589844	-0.0176934	-0.0136055
	348.76	-0.014045	-0.0302666	-0.044325	-0.0116235	-0.022592	-0.0121237	-0.0172374	-0.0246271	-0.0293334	-0.0136874	-0.00818495	-0.0329535	-0.0157562	-0.00539314	-0.0336239	-0.0167645	-0.00986541	-0.0258351	-0.0350033	-0.0276688	-0.0286226	-0.0457551	-0.0365209	-0.0217807	-0.0152649	0.00221035	0.0165415	-0.00208785	-0.00567173	-0.00157728	0.00232095	-0.00325634	-0.0118032	0.00180644	-0.0172766	-0.00281563	0.0112534	-0.0193958	0.0174953	0.0170718	0.0278266	0.00125532	-0.00613771	-0.0398952	0.00624545	-0.00817832	-0.0160434	-0.014579
	348.77	-0.0123419	-0.030367	-0.0423945	-0.00770961	-0.0244803	-0.0119798	-0.0193505	-0.0253719	-0.0282947	-0.0201949	-0.00756544	-0.038613	-0.0184133	-0.0102296	-0.0376022	-0.0188585	-0.0111495	-0.030212	-0.0411264	-0.0275926	-0.0265003	-0.0498283	-0.0408747	-0.0198279	-0.0143931	0.00311441	0.0126211	-0.00126661	-0.00740612	-0.0019096	0.00369307	-0.000574735	-0.00380303	-0.00128698	-0.0165845	0.00166557	0.00866683	-0.0233027	0.0150793	0.0179753	0.0280222	0.000657047	-0.00961353	-0.0389657	0.0010451	-0.0100164	-0.016049	-0.0159038
	348.78	-0.0119429	-0.0304748	-0.0391792	-0.00514653	-0.0248046	-0.0109702	-0.0209083	-0.0257138	-0.0289822	-0.0274727	-0.00820619	-0.043951	-0.0190782	-0.0158863	-0.0436748	-0.0222596	-0.00999667	-0.0337127	-0.0478692	-0.0281601	-0.0227266	-0.0528881	-0.0437643	-0.0177831	-0.013675	0.00134498	0.00826193	0.000236219	-0.0112168	0.000564312	0.00429308	-0.000759628	0.00426798	-0.00438045	-0.0146409	0.00640161	0.00638632	-0.0260667	0.0117284	0.0189799	0.0264143	-0.00086855	-0.0140394	-0.0370424	-0.0046347	-0.0117702	-0.0166108	-0.0198795
	348.79	-0.0118679	-0.0308206	-0.0361838	-0.00364929	-0.023871	-0.0108169	-0.0235078	-0.0258669	-0.0298292	-0.0325819	-0.00942865	-0.0478547	-0.0179199	-0.0227928	-0.0501512	-0.0254615	-0.00755138	-0.0352155	-0.0534373	-0.0286731	-0.0167105	-0.0548547	-0.0454655	-0.0159991	-0.0131966	-0.00298183	0.00372177	0.00138021	-0.0147304	0.0055851	0.00462763	-0.00344913	0.0121581	-0.00469341	-0.0110053	0.0108029	0.00690748	-0.0254109	0.00829004	0.0192576	0.0233527	-0.00303799	-0.0181939	-0.0346321	-0.00874775	-0.0134742	-0.0168529	-0.026497
	348.8	-0.0117294	-0.0301196	-0.0343585	-0.00315154	-0.0226778	-0.0119737	-0.0266106	-0.0259503	-0.0299296	-0.0341127	-0.0124316	-0.0498763	-0.0151539	-0.0294308	-0.0553848	-0.026715	-0.00560653	-0.0342543	-0.0566365	-0.0284773	-0.0100051	-0.0549694	-0.0472887	-0.0147518	-0.0129775	-0.00858732	-0.0011019	0.00173862	-0.0169079	0.0127652	0.00654992	-0.00677949	0.0192927	-0.00161215	-0.00563569	0.0140929	0.00880234	-0.0213291	0.00662642	0.0191886	0.0198191	-0.00560698	-0.0197353	-0.031626	-0.0104225	-0.0146882	-0.0166621	-0.0319051
	348.81	-0.0124109	-0.0276798	-0.0328707	-0.00457008	-0.0222367	-0.0129432	-0.0298066	-0.02605	-0.0300026	-0.0332668	-0.0181951	-0.0505359	-0.0123304	-0.0342441	-0.0592596	-0.0256928	-0.00510456	-0.0317113	-0.0579552	-0.0283326	-0.0059308	-0.0534586	-0.0496983	-0.0131652	-0.0135635	-0.0143225	-0.00570092	0.0014939	-0.0186557	0.0209919	0.0097448	-0.00886735	0.0251396	0.00352131	-0.000244941	0.0158764	0.00984222	-0.0158706	0.0070497	0.0202129	0.0158677	-0.00935965	-0.0173517	-0.0281736	-0.00955033	-0.0148618	-0.0160007	-0.0336853
	348.82	-0.0142035	-0.0246729	-0.0314009	-0.00866338	-0.0231811	-0.0120624	-0.0335783	-0.0262143	-0.0309197	-0.0315778	-0.0249957	-0.0502031	-0.0120912	-0.0377951	-0.0623094	-0.0230992	-0.00606958	-0.0289978	-0.0582214	-0.0297545	-0.00653378	-0.0521241	-0.05147	-0.0118817	-0.0144133	-0.0208719	-0.00950078	0.00109993	-0.0210985	0.0283169	0.0125249	-0.00846568	0.0299023	0.00885528	0.00370277	0.0158023	0.00991104	-0.0102568	0.00805047	0.0220725	0.0116901	-0.0137365	-0.0121108	-0.0250816	-0.00706921	-0.013891	-0.0148054	-0.0328132
	348.83	-0.0161361	-0.0229474	-0.0322365	-0.0147393	-0.0254356	-0.00941102	-0.0376272	-0.026042	-0.0329735	-0.0296518	-0.0302881	-0.0490935	-0.0150832	-0.0419975	-0.0642792	-0.0202566	-0.00780193	-0.0273565	-0.0575646	-0.0328017	-0.0109153	-0.0520109	-0.0522946	-0.0130937	-0.0135924	-0.0289518	-0.0123582	0.000469262	-0.0241399	0.0330061	0.0142359	-0.00575242	0.0332552	0.0129603	0.00689202	0.0131828	0.00961796	-0.00411679	0.00805904	0.0228374	0.00796925	-0.0160536	-0.00602393	-0.0227373	-0.00522135	-0.0122688	-0.0138091	-0.0306834
	348.84	-0.0168894	-0.0235619	-0.0363049	-0.0211528	-0.0276189	-0.00671572	-0.0407423	-0.0245863	-0.0360629	-0.0270486	-0.0337375	-0.0472778	-0.0198241	-0.04694	-0.0649596	-0.0184693	-0.00952355	-0.0271943	-0.0562609	-0.0368681	-0.0160205	-0.0519505	-0.0535775	-0.017341	-0.0109618	-0.0365567	-0.0143396	-0.00135864	-0.0260171	0.0337929	0.0143243	-0.00265917	0.0344789	0.0154307	0.0096455	0.00822912	0.00926609	0.0025917	0.00681754	0.0217235	0.00541694	-0.0150352	-0.000728821	-0.0199332	-0.00587954	-0.0107749	-0.0140144	-0.0277907
	348.85	-0.0162234	-0.025862	-0.0405345	-0.0267442	-0.0276124	-0.00517524	-0.0421864	-0.0217972	-0.039241	-0.0230896	-0.0360135	-0.0451634	-0.0252569	-0.0508767	-0.0648119	-0.0177871	-0.0114274	-0.0283379	-0.0553779	-0.0411771	-0.0192316	-0.0507439	-0.0559474	-0.0239647	-0.00876398	-0.0413012	-0.0156108	-0.00466274	-0.0249871	0.0311629	0.0118341	-0.0021414	0.033845	0.0166163	0.0102276	0.00210983	0.00855082	0.00826122	0.00505881	0.0198376	0.00414475	-0.0132176	0.00264517	-0.0160131	-0.00851152	-0.00973936	-0.0151861	-0.0243264
	348.86	-0.0150657	-0.0276868	-0.0415507	-0.0312799	-0.0252338	-0.00461616	-0.0418585	-0.0189671	-0.0411085	-0.0175034	-0.0370239	-0.0437679	-0.0307226	-0.0531289	-0.0639085	-0.0170157	-0.0147576	-0.0303591	-0.0550949	-0.0449039	-0.0208501	-0.0484983	-0.0578874	-0.0323661	-0.00849768	-0.043063	-0.0161251	-0.00854735	-0.022134	0.027399	0.00688451	-0.00575676	0.0319067	0.0169379	0.00803224	-0.0045508	0.00641513	0.0112814	0.00282206	0.0184749	0.00309415	-0.0136211	0.00347528	-0.0123825	-0.0110092	-0.00909295	-0.0160381	-0.021013
	348.87	-0.0138595	-0.0278377	-0.0393021	-0.0343828	-0.022689	-0.00489071	-0.0397087	-0.0172933	-0.0417197	-0.0111147	-0.0369016	-0.0427807	-0.0355111	-0.0543103	-0.0615422	-0.0151584	-0.0195035	-0.0325702	-0.0540911	-0.0479007	-0.0224564	-0.0460552	-0.0575986	-0.0408203	-0.00988545	-0.0420383	-0.0154647	-0.0118016	-0.0203906	0.0242127	0.000834069	-0.0119159	0.0288058	0.0163652	0.00516736	-0.0113924	0.00242775	0.0116748	-4.199e-05	0.0182251	0.00168458	-0.0157798	0.00215357	-0.010115	-0.0122734	-0.00883713	-0.0162219	-0.0187144
	348.88	-0.0129849	-0.0274516	-0.0361742	-0.0354453	-0.0215869	-0.00594009	-0.0356285	-0.0169521	-0.0417455	-0.00651119	-0.0361095	-0.0406955	-0.0395394	-0.054712	-0.057048	-0.0118488	-0.0234365	-0.0345687	-0.0518658	-0.0496474	-0.0241153	-0.0449735	-0.0546302	-0.0472916	-0.0116908	-0.0381545	-0.0137911	-0.0134349	-0.0210553	0.0214592	-0.00526018	-0.0180193	0.0241956	0.0141625	0.00264327	-0.0173247	-0.0025669	0.0107533	-0.0022637	0.0184925	0.000588576	-0.0173654	0.000347749	-0.00876422	-0.0128319	-0.00936245	-0.0165655	-0.0167852
	348.89	-0.0130931	-0.028172	-0.0332558	-0.0353722	-0.021804	-0.00770097	-0.0299164	-0.0172078	-0.0409628	-0.00579179	-0.0347304	-0.0376707	-0.0422842	-0.0543883	-0.0509175	-0.00756645	-0.0254753	-0.0364405	-0.0496857	-0.049693	-0.0249583	-0.0460119	-0.0493667	-0.0512099	-0.012709	-0.0325624	-0.0125321	-0.0133898	-0.0233455	0.0184132	-0.0110062	-0.0229571	0.0172496	0.0101066	-0.000604595	-0.0215305	-0.00713782	0.00999911	-0.00236685	0.0175415	-4.00633e-05	-0.0169198	-0.000934898	-0.00717816	-0.013621	-0.011067	-0.017209	-0.0139151
	348.9	-0.014216	-0.030486	-0.0297673	-0.0358235	-0.022921	-0.0107675	-0.0240081	-0.017231	-0.0396189	-0.0088796	-0.033256	-0.035318	-0.0423327	-0.0541896	-0.0451592	-0.003982	-0.0263258	-0.0384766	-0.0486455	-0.048983	-0.0246791	-0.0480273	-0.0431726	-0.0528196	-0.0128224	-0.0269868	-0.0129274	-0.0122937	-0.0266715	0.0160006	-0.0161204	-0.02658	0.00761207	0.00545342	-0.00441489	-0.0241621	-0.0097545	0.0101798	-0.000524837	0.0146876	-0.000949251	-0.0137238	-0.00279061	-0.00514271	-0.0152349	-0.0132858	-0.0170517	-0.0100513
	348.91	-0.0162177	-0.0335115	-0.0265862	-0.0369275	-0.0251625	-0.0158196	-0.0194595	-0.0169236	-0.0383848	-0.0144447	-0.032689	-0.0338819	-0.039626	-0.0546784	-0.04148	-0.00233196	-0.0260407	-0.0408172	-0.0483109	-0.0485503	-0.0235826	-0.049922	-0.0380731	-0.0530918	-0.0122919	-0.0225798	-0.014146	-0.0102748	-0.0309338	0.0157307	-0.0201114	-0.0284824	-0.0035605	0.0017834	-0.00753758	-0.0247504	-0.00989975	0.0111884	0.0014408	0.0109682	-0.00259588	-0.00842434	-0.00633824	-0.00498603	-0.0182329	-0.0150176	-0.0153999	-0.00577284
	348.92	-0.0185509	-0.0359924	-0.0261056	-0.037781	-0.029643	-0.0227564	-0.0159707	-0.0160762	-0.0373555	-0.0202915	-0.0326555	-0.0324561	-0.035464	-0.0548141	-0.0395136	-0.0025319	-0.0248054	-0.0428623	-0.0468891	-0.0487658	-0.0222566	-0.0514743	-0.0347951	-0.0540425	-0.0111128	-0.0200486	-0.0145669	-0.00754106	-0.0351659	0.0168617	-0.0224075	-0.0288649	-0.0138434	0.00064357	-0.00967107	-0.0223155	-0.00866526	0.0119406	0.00157735	0.00670745	-0.00455774	-0.00338717	-0.0103293	-0.00867443	-0.0225142	-0.0161644	-0.0133138	-0.00198746
	348.93	-0.019649	-0.0374929	-0.028428	-0.0378215	-0.0367319	-0.030385	-0.0122464	-0.0138653	-0.0365868	-0.0243528	-0.0318647	-0.031229	-0.030192	-0.0538415	-0.0379978	-0.00364239	-0.0237131	-0.0440146	-0.0424967	-0.0495949	-0.0210526	-0.0526466	-0.0327745	-0.0565086	-0.00955829	-0.019832	-0.0140982	-0.00552507	-0.0377514	0.0170442	-0.0228657	-0.0300963	-0.0214121	0.00263559	-0.0107807	-0.0175493	-0.00730863	0.0116674	-0.000348925	0.00167319	-0.00679863	-1.77025e-05	-0.0126391	-0.0144165	-0.0258228	-0.0167578	-0.0123404	0.000172415
	348.94	-0.018975	-0.0382981	-0.0314123	-0.0373566	-0.043923	-0.0371178	-0.00863028	-0.00989284	-0.0359399	-0.0265848	-0.0306664	-0.0309576	-0.0242608	-0.0526756	-0.036628	-0.00411332	-0.0230535	-0.044704	-0.0352256	-0.0500816	-0.0197594	-0.053202	-0.031856	-0.0588253	-0.0080896	-0.0219859	-0.0139326	-0.00534263	-0.0373165	0.0152757	-0.0213244	-0.0344264	-0.0264053	0.00552176	-0.010678	-0.0126656	-0.00661697	0.0112148	-0.00311511	-0.00317709	-0.0103032	0.00236564	-0.0130339	-0.0195403	-0.0253555	-0.0168356	-0.0126983	0.000868118
	348.95	-0.0182978	-0.0392644	-0.0338777	-0.037282	-0.0486334	-0.0422595	-0.00677511	-0.00484499	-0.0351089	-0.0284169	-0.0299743	-0.0318395	-0.019124	-0.0523375	-0.0362291	-0.00351646	-0.0222293	-0.045612	-0.0270889	-0.0488355	-0.0185354	-0.0529612	-0.0327469	-0.0591802	-0.00723757	-0.0262447	-0.0149733	-0.00624585	-0.0331978	0.0132327	-0.0176751	-0.0406158	-0.0298483	0.00683816	-0.00965541	-0.00949027	-0.00695218	0.0111738	-0.00518317	-0.00685723	-0.0150579	0.00450322	-0.0127141	-0.0234367	-0.0210386	-0.0170793	-0.0140468	0.000701303
	348.96	-0.0193334	-0.0412498	-0.0362962	-0.0379867	-0.051555	-0.0458659	-0.00720107	-0.00100618	-0.0347812	-0.0305052	-0.0291146	-0.0335007	-0.0143368	-0.0530729	-0.0374267	-0.00333405	-0.0217698	-0.0470402	-0.0201796	-0.0450364	-0.0184466	-0.0525123	-0.035809	-0.0578915	-0.0072525	-0.0321863	-0.0166564	-0.00717768	-0.0260798	0.0131108	-0.0129388	-0.0454163	-0.0316659	0.00733574	-0.00797841	-0.00826918	-0.0075377	0.0107497	-0.00558804	-0.00929937	-0.0194343	0.00685344	-0.0126446	-0.0250998	-0.0146211	-0.0177392	-0.0167267	-0.000848252
	348.97	-0.0222837	-0.0438697	-0.038609	-0.0391572	-0.0535732	-0.0477969	-0.0100077	-0.000712116	-0.0359023	-0.0328859	-0.0274493	-0.0346444	-0.00861907	-0.0551561	-0.0392937	-0.0046925	-0.023391	-0.0492283	-0.0156693	-0.0394157	-0.0199576	-0.0526905	-0.0397802	-0.0561413	-0.00839677	-0.0389739	-0.0176716	-0.00843217	-0.0183857	0.0145903	-0.00841511	-0.0467036	-0.030816	0.00896872	-0.00576309	-0.0084414	-0.00729838	0.008854	-0.00565517	-0.0108956	-0.0216438	0.0100285	-0.0127727	-0.0222874	-0.00655393	-0.0177795	-0.0202976	-0.00391626
	348.98	-0.026588	-0.0459738	-0.039364	-0.0404178	-0.0536218	-0.0476678	-0.0157619	-0.00335815	-0.0381781	-0.0358318	-0.0261004	-0.0343658	-0.00347407	-0.0587109	-0.0401485	-0.00652874	-0.0279721	-0.052392	-0.0133695	-0.0344431	-0.0221092	-0.0539935	-0.0428888	-0.0537502	-0.0121662	-0.0449517	-0.0174292	-0.0106924	-0.0122297	0.0153536	-0.00386437	-0.0441728	-0.0272232	0.0117959	-0.00340149	-0.00976413	-0.0061679	0.00503267	-0.00763734	-0.012252	-0.0207668	0.0137057	-0.0122887	-0.015179	0.00304531	-0.0155715	-0.0228988	-0.00726323
	348.99	-0.0311649	-0.047197	-0.0374408	-0.0418441	-0.0520883	-0.0452948	-0.0230841	-0.00660704	-0.040612	-0.0383643	-0.0263178	-0.032932	-0.00109129	-0.0629924	-0.0399989	-0.00690815	-0.0342885	-0.0560155	-0.0122261	-0.0316207	-0.0244069	-0.055877	-0.0449658	-0.0504392	-0.0197912	-0.0484943	-0.0160122	-0.0131803	-0.00722556	0.0142774	0.00158802	-0.0385915	-0.0219325	0.0145341	-0.00108964	-0.0112015	-0.005054	0.0004996	-0.0116989	-0.0138617	-0.0173656	0.0174071	-0.010689	-0.00695768	0.0118499	-0.0104866	-0.0233074	-0.00993467
	349	-0.034582	-0.0486416	-0.0331381	-0.0439126	-0.05142	-0.0409763	-0.0289689	-0.00978325	-0.0422767	-0.0384658	-0.027711	-0.0303714	-0.0019397	-0.0666721	-0.0407885	-0.0058458	-0.0396367	-0.0584598	-0.0115804	-0.0299758	-0.0275367	-0.0569824	-0.0472011	-0.0479772	-0.0299555	-0.0495639	-0.0137689	-0.0142974	-0.00216261	0.0123824	0.00714136	-0.031234	-0.0166433	0.0163117	0.00184951	-0.0110224	-0.00421905	-0.00288447	-0.0164768	-0.0159133	-0.0132016	0.021107	-0.00782715	-0.000473427	0.0174202	-0.00389828	-0.020979	-0.0122442
	349.01	-0.0356738	-0.0515411	-0.0274223	-0.046789	-0.0527826	-0.0359022	-0.0320985	-0.0138202	-0.0427468	-0.0364697	-0.0290149	-0.0270295	-0.00557598	-0.0688317	-0.0432727	-0.00497475	-0.0422992	-0.0578733	-0.0122207	-0.0282418	-0.0318486	-0.0576941	-0.0501102	-0.0479036	-0.0392949	-0.0494468	-0.0114155	-0.0138011	0.00274056	0.0108327	0.0110691	-0.0234452	-0.0131365	0.0167111	0.00597689	-0.00930972	-0.00222	-0.00479836	-0.0201433	-0.0177265	-0.00962417	0.023088	-0.00388124	0.00361785	0.0201617	0.00213052	-0.0156695	-0.0146548
	349.02	-0.0340375	-0.0544826	-0.0218043	-0.0499532	-0.0550466	-0.0320628	-0.0334907	-0.0191114	-0.0423571	-0.0349182	-0.0291906	-0.0238969	-0.0107516	-0.0699884	-0.0462376	-0.004776	-0.04268	-0.0539331	-0.0156657	-0.0261668	-0.0369142	-0.0592245	-0.0527147	-0.0493393	-0.0445794	-0.0487371	-0.00984624	-0.012382	0.00622938	0.0098516	0.0125299	-0.0160062	-0.0113908	0.015423	0.00976501	-0.0078489	0.001201	-0.00621466	-0.0213053	-0.0176624	-0.00673293	0.020963	0.000189761	0.00642295	0.0214753	0.00632417	-0.00900725	-0.0170609
	349.03	-0.0305946	-0.0543327	-0.0183335	-0.052051	-0.0561387	-0.0308559	-0.0348826	-0.0244023	-0.0412404	-0.0348095	-0.027187	-0.0213009	-0.0157943	-0.0707046	-0.0488721	-0.00460418	-0.0419871	-0.0484639	-0.0212443	-0.0237042	-0.0418711	-0.0606312	-0.053995	-0.0510841	-0.0459751	-0.0467064	-0.00914858	-0.0103038	0.00818323	0.00900924	0.0114679	-0.00973742	-0.0107791	0.0121883	0.0109143	-0.00733052	0.00441693	-0.00794311	-0.0196415	-0.0153606	-0.00458667	0.015219	0.0033439	0.00889184	0.0218767	0.00849869	-0.00346675	-0.0190869
	349.04	-0.0271047	-0.0504776	-0.0174274	-0.051629	-0.0547696	-0.0321067	-0.0367357	-0.0274808	-0.0388462	-0.0357155	-0.0224146	-0.0195761	-0.0197857	-0.0695962	-0.0505458	-0.00464025	-0.0411265	-0.0431168	-0.0264263	-0.0213033	-0.0456516	-0.0602886	-0.053983	-0.0517779	-0.0464403	-0.0431362	-0.00896664	-0.00803567	0.00913288	0.0077613	0.00874867	-0.00570931	-0.0118984	0.00735514	0.0095319	-0.00726149	0.00717598	-0.0095811	-0.0151383	-0.0126848	-0.00353371	0.00867595	0.00473373	0.0108707	0.0221952	0.0093809	0.000365417	-0.0200349
	349.05	-0.0246399	-0.04503	-0.0168665	-0.0491876	-0.0512364	-0.0348983	-0.0378239	-0.0278373	-0.0352936	-0.037639	-0.0155624	-0.0191101	-0.0228375	-0.0651341	-0.0499122	-0.00601812	-0.0400231	-0.0379672	-0.0298876	-0.0204704	-0.0476662	-0.0585045	-0.0529817	-0.0485029	-0.0466521	-0.0394997	-0.0092944	-0.00646109	0.00791272	0.00626159	0.00549405	-0.0038767	-0.0147005	0.00278281	0.00730206	-0.00765539	0.0100994	-0.0100113	-0.00897349	-0.010674	-0.00303423	0.00352167	0.00361286	0.0123822	0.0228726	0.00987553	0.00342114	-0.0195458
	349.06	-0.0231596	-0.0396515	-0.0146679	-0.0469586	-0.0462222	-0.0384331	-0.0369756	-0.027542	-0.0316021	-0.0401143	-0.00734981	-0.018582	-0.0245184	-0.0584492	-0.046433	-0.00876194	-0.0380403	-0.0331643	-0.0310871	-0.0215599	-0.0482933	-0.0570293	-0.0509473	-0.0400301	-0.0448447	-0.0370453	-0.00929346	-0.00675175	0.00397691	0.00489612	0.00144621	-0.00406768	-0.0177514	-0.000188179	0.00434844	-0.00840666	0.0130107	-0.00919143	-0.00368477	-0.0087642	-0.00175977	0.00145257	0.000943321	0.0142134	0.0225263	0.0107863	0.00598541	-0.018437
	349.07	-0.0219957	-0.0348865	-0.0112824	-0.0460639	-0.0399998	-0.0417083	-0.0337507	-0.0285463	-0.0281108	-0.0424581	0.00203929	-0.0164854	-0.0231969	-0.0525528	-0.0415256	-0.0107742	-0.0355085	-0.0294532	-0.0292662	-0.0227819	-0.0483171	-0.0567876	-0.0479553	-0.029692	-0.0401603	-0.0355032	-0.00781632	-0.00968119	-0.00178641	0.00338443	-0.00404777	-0.00662907	-0.0199021	-0.00208107	-0.000171868	-0.00914587	0.0157593	-0.00817859	-0.00128671	-0.00709564	0.000909405	0.00487222	-0.00118646	0.0169253	0.0199075	0.0125369	0.00800997	-0.0174232
	349.08	-0.0207863	-0.0314738	-0.00813953	-0.045846	-0.0325678	-0.0438493	-0.0285033	-0.0310838	-0.0249586	-0.0447112	0.0114182	-0.0139241	-0.0187809	-0.0494729	-0.0376251	-0.0101128	-0.0335359	-0.0275258	-0.0245486	-0.0230116	-0.0480814	-0.0571956	-0.0446254	-0.0211422	-0.0328415	-0.0347919	-0.00493536	-0.0130826	-0.0097316	0.00119876	-0.0101525	-0.010062	-0.0209037	-0.00328791	-0.00522746	-0.00991374	0.0185606	-0.00732409	-0.00251212	-0.00560046	0.00345485	0.0137324	-0.00224722	0.0193854	0.0158127	0.0142603	0.0103784	-0.0163943
	349.09	-0.0197713	-0.0301494	-0.00614252	-0.0454227	-0.0239504	-0.0452497	-0.0224052	-0.0338291	-0.0227651	-0.0461514	0.0183742	-0.0125312	-0.0136003	-0.0486005	-0.0363256	-0.00697067	-0.0321573	-0.0276521	-0.0181315	-0.0230014	-0.0476479	-0.0576292	-0.0415667	-0.0142133	-0.0235668	-0.0351151	-0.0016292	-0.0139672	-0.0191379	-0.00147844	-0.0154702	-0.012551	-0.0208665	-0.0042294	-0.00886714	-0.0103393	0.0219379	-0.00650429	-0.0063628	-0.00378408	0.00320158	0.0232545	-0.00240482	0.019742	0.0121174	0.0141305	0.013317	-0.0153262
	349.1	-0.0184816	-0.0305421	-0.00559294	-0.0447745	-0.0150823	-0.0470933	-0.0164395	-0.0349396	-0.0205411	-0.0453612	0.0211236	-0.0120035	-0.0102258	-0.0472244	-0.0375229	-0.00360065	-0.0304618	-0.0288053	-0.0116028	-0.023368	-0.0473982	-0.0579738	-0.0386799	-0.0078936	-0.01398	-0.0356493	0.000416342	-0.0133998	-0.0265944	-0.00370022	-0.0197295	-0.0151833	-0.019846	-0.00546799	-0.0109461	-0.00937613	0.0259757	-0.00658019	-0.010396	-0.00263418	-0.000851671	0.0286194	-0.000606746	0.0182847	0.0102061	0.0112667	0.015449	-0.0135946
	349.11	-0.0158436	-0.0314926	-0.00622238	-0.0448062	-0.00728152	-0.0496845	-0.011428	-0.0343865	-0.016711	-0.0422079	0.0200629	-0.0120846	-0.00983977	-0.0438094	-0.0399941	-0.002349	-0.0286998	-0.0288954	-0.00671761	-0.0236063	-0.0481692	-0.057697	-0.0356692	-0.00293094	-0.00636387	-0.0353255	-0.000270442	-0.0140642	-0.0294382	-0.00516197	-0.0229317	-0.0195285	-0.0177278	-0.00641861	-0.0124204	-0.00626269	0.0292097	-0.00802678	-0.0129997	-0.00328769	-0.00758603	0.029996	0.00444378	0.0165696	0.0103274	0.00656638	0.0154203	-0.0101396
	349.12	-0.0118799	-0.0322468	-0.00795394	-0.0457831	-0.000576692	-0.0520673	-0.00782451	-0.0335708	-0.0125926	-0.0381602	0.0168085	-0.0135317	-0.0112207	-0.0397413	-0.0424514	-0.00269552	-0.0277444	-0.0269694	-0.0050713	-0.0234208	-0.0509108	-0.0555233	-0.0322106	0.000115243	-0.00188712	-0.0340247	-0.00340456	-0.0160812	-0.027128	-0.00680161	-0.0241648	-0.0244754	-0.0149205	-0.00661231	-0.0131378	-0.00165494	0.0296753	-0.0094191	-0.0141513	-0.00598287	-0.015085	0.030204	0.012323	0.015518	0.0115496	0.00125224	0.0128524	-0.00599689
	349.13	-0.00778489	-0.032758	-0.0105645	-0.0465818	0.00609224	-0.0532135	-0.00502295	-0.0324924	-0.0106061	-0.0354287	0.0122215	-0.0159978	-0.0120044	-0.0365643	-0.0444592	-0.00272968	-0.0274281	-0.0245849	-0.00694586	-0.0233632	-0.0555928	-0.0504482	-0.0277537	0.00147565	-4.00609e-05	-0.0329711	-0.00732431	-0.0180801	-0.0208641	-0.00951332	-0.0227998	-0.0277817	-0.0125158	-0.00624814	-0.0117169	0.00269195	0.0266532	-0.00945282	-0.0139971	-0.010008	-0.0218029	0.0297787	0.0208386	0.0159623	0.0124898	-0.00398806	0.00854603	-0.00377227
	349.14	-0.00455967	-0.033183	-0.0123334	-0.0462614	0.0129997	-0.052654	-0.00320422	-0.0309432	-0.0105961	-0.0348669	0.00679944	-0.0178258	-0.0111864	-0.0341772	-0.0464984	-0.00238667	-0.0270467	-0.0238636	-0.0107866	-0.0234005	-0.0606667	-0.0429891	-0.0227854	0.00107488	8.35515e-05	-0.0335912	-0.0102413	-0.0187158	-0.0138355	-0.0132805	-0.0198169	-0.0288669	-0.0103629	-0.00550854	-0.00737528	0.0054284	0.0207419	-0.00899047	-0.013199	-0.0135642	-0.0271321	0.0278094	0.0281372	0.0185871	0.0122751	-0.0083297	0.00394725	-0.00417138
	349.15	-0.00230228	-0.0332324	-0.0113624	-0.0445731	0.018858	-0.0503165	-0.00356108	-0.0308127	-0.0101727	-0.035006	0.00186329	-0.0183507	-0.00933226	-0.0318172	-0.0485103	-0.00241589	-0.0257318	-0.0247994	-0.0143529	-0.0223957	-0.0645357	-0.0353882	-0.0187911	-0.0005985	-0.00145747	-0.0354931	-0.0109946	-0.0172404	-0.00913667	-0.0174231	-0.0169728	-0.0286221	-0.00690712	-0.00496049	-0.00157246	0.00608396	0.0133937	-0.0095565	-0.0126604	-0.0159004	-0.0305389	0.0246292	0.0334634	0.0232943	0.0108706	-0.0111198	0.000301568	-0.00560038
	349.16	-0.000720215	-0.0320706	-0.00743727	-0.0414746	0.0223461	-0.0468162	-0.00590353	-0.0331789	-0.00804367	-0.0343743	-0.00163399	-0.0182766	-0.0075548	-0.0291404	-0.0489762	-0.00298472	-0.023031	-0.0255211	-0.016271	-0.0203956	-0.0669191	-0.0299797	-0.0164206	-0.00185716	-0.00498432	-0.0367842	-0.00971067	-0.0141275	-0.00701624	-0.0208434	-0.0153336	-0.0278647	-0.00254965	-0.00512721	0.00302858	0.00513965	0.00650381	-0.0111042	-0.011701	-0.017546	-0.0319342	0.0208158	0.0363904	0.0287676	0.00915563	-0.0124895	-0.00167928	-0.00700074
	349.17	0.000792714	-0.0289695	-0.00192117	-0.0375738	0.0236014	-0.0429447	-0.00940374	-0.0365778	-0.00551623	-0.0329146	-0.00412517	-0.0181511	-0.00693518	-0.0261106	-0.046675	-0.00468578	-0.0199169	-0.0243533	-0.0170295	-0.0192351	-0.0682002	-0.0268857	-0.0148704	-0.00157622	-0.00984105	-0.0361664	-0.00762459	-0.0101233	-0.00563009	-0.0224889	-0.0150199	-0.0272143	-9.36238e-05	-0.00611578	0.00548541	0.00411994	0.000900179	-0.0126398	-0.00973442	-0.018317	-0.0324294	0.0161791	0.0373783	0.0333859	0.00842233	-0.0126152	-0.00236775	-0.00877355
	349.18	0.00307037	-0.0238943	0.00306732	-0.0339336	0.023245	-0.0384185	-0.0136621	-0.0394968	-0.00389929	-0.0313974	-0.00645919	-0.017511	-0.0082213	-0.022871	-0.0426787	-0.00801966	-0.0176273	-0.0212765	-0.0177833	-0.0203636	-0.0678751	-0.0246165	-0.0128178	-0.000470414	-0.015046	-0.0344086	-0.00576472	-0.00612361	-0.00368446	-0.0224982	-0.0150441	-0.0269996	-0.000731777	-0.00786287	0.00696363	0.00398384	-0.00419679	-0.01361	-0.00781609	-0.0171836	-0.0326427	0.010808	0.0376031	0.0370574	0.00899491	-0.0112603	-0.00283896	-0.0106911
	349.19	0.00587449	-0.0179548	0.00549857	-0.030845	0.0216177	-0.0321083	-0.0176503	-0.0409786	-0.00337681	-0.0305586	-0.00944125	-0.0150205	-0.0111689	-0.0205933	-0.0394074	-0.0112026	-0.0162589	-0.01758	-0.0181345	-0.0242648	-0.0649864	-0.0221436	-0.0101605	-0.000248185	-0.0201424	-0.0333746	-0.00455176	-0.00409169	-0.00147339	-0.0225271	-0.0137112	-0.0262859	-0.00256417	-0.0100277	0.0080302	0.00313753	-0.00924097	-0.0131523	-0.00680705	-0.013363	-0.0319061	0.00519729	0.0373272	0.0406113	0.00947859	-0.00868096	-0.00378202	-0.011989
	349.2	0.00828528	-0.0122142	0.00428992	-0.0276416	0.0193137	-0.0244875	-0.020655	-0.0407274	-0.0045263	-0.0298477	-0.0131166	-0.0105242	-0.0143877	-0.0204552	-0.0375744	-0.0120028	-0.0156654	-0.0141623	-0.0170396	-0.0300252	-0.0601011	-0.0191142	-0.00800516	-0.00193188	-0.0240263	-0.0333885	-0.00424205	-0.00538314	-3.73206e-05	-0.023613	-0.0111359	-0.023241	-0.00377982	-0.0120855	0.00779247	-0.000514972	-0.0134814	-0.0100994	-0.00628055	-0.00785213	-0.0295953	-0.000384785	0.0358917	0.0438048	0.00851926	-0.00612582	-0.00538241	-0.0134768
	349.21	0.0101821	-0.00709304	0.000207371	-0.0238137	0.0163435	-0.0180668	-0.0235644	-0.0394461	-0.00800973	-0.0275653	-0.0158462	-0.00607283	-0.0163532	-0.0221656	-0.0357652	-0.0108048	-0.0159719	-0.0100932	-0.0148182	-0.03601	-0.0545054	-0.0161677	-0.00668507	-0.00518977	-0.0251567	-0.0327405	-0.00460639	-0.00926511	-0.000267414	-0.0245632	-0.00946389	-0.0173492	-0.00481904	-0.013219	0.00609963	-0.00659066	-0.0164131	-0.00450734	-0.00566209	-0.0032384	-0.0262095	-0.00532597	0.0326994	0.0451467	0.00682112	-0.00453127	-0.00756623	-0.0156266
	349.22	0.0116223	-0.00449889	-0.00480841	-0.0194879	0.0125986	-0.01341	-0.0269771	-0.0372054	-0.0128455	-0.0230164	-0.0157164	-0.00360256	-0.0164019	-0.0249194	-0.0335337	-0.00926887	-0.0167276	-0.00330534	-0.0124097	-0.0420536	-0.0486607	-0.0143324	-0.00565587	-0.0087507	-0.0235261	-0.0295848	-0.00536282	-0.0141166	-0.00229787	-0.0237159	-0.009425	-0.0103521	-0.00632721	-0.0128356	0.00412181	-0.0133449	-0.0189345	0.00235741	-0.00548095	-0.000593958	-0.0230017	-0.00857528	0.0274051	0.0440052	0.00562065	-0.00308756	-0.00972732	-0.0161976
	349.23	0.0118156	-0.00589589	-0.00945462	-0.0148377	0.00916454	-0.00875758	-0.0298618	-0.0333616	-0.0165877	-0.0173484	-0.0125389	-0.0031541	-0.0144992	-0.0282248	-0.031908	-0.00810819	-0.0171785	0.00568711	-0.00989716	-0.0476506	-0.0431445	-0.0129252	-0.0050593	-0.0111098	-0.0209184	-0.0234631	-0.00665758	-0.0183619	-0.00513651	-0.021056	-0.00997727	-0.00428985	-0.00738149	-0.0113665	0.00270795	-0.0190361	-0.0224542	0.00897787	-0.00594218	0.000918075	-0.0206204	-0.00933502	0.0203736	0.0419273	0.00494798	-0.000252111	-0.0111057	-0.0128059
	349.24	0.00989361	-0.00933284	-0.0136272	-0.00996107	0.00676972	-0.00390284	-0.0317525	-0.0278814	-0.0186047	-0.0117737	-0.00782902	-0.00302201	-0.0104159	-0.0313085	-0.0310888	-0.00651302	-0.0172221	0.0130435	-0.00677234	-0.0512526	-0.0395311	-0.0106404	-0.00537035	-0.0120861	-0.0192138	-0.0157189	-0.00840775	-0.020469	-0.00733876	-0.0181096	-0.0105718	0.000177007	-0.00640463	-0.00992164	0.00185052	-0.0220327	-0.0266826	0.015066	-0.00678493	0.00168673	-0.0193081	-0.00751021	0.0130329	0.0409246	0.00446085	0.00408363	-0.0116697	-0.00589784
	349.25	0.00666298	-0.0123308	-0.0176383	-0.00512794	0.00513065	-0.000343147	-0.0332553	-0.0215897	-0.0213496	-0.00649736	-0.00331633	-0.00141643	-0.00516521	-0.0325132	-0.0302875	-0.00365252	-0.0176666	0.0165262	-0.00340317	-0.0530856	-0.0396119	-0.00829218	-0.00631459	-0.0128935	-0.018456	-0.00934995	-0.0107913	-0.0196538	-0.00757617	-0.0165143	-0.0112102	0.00330787	-0.00278291	-0.00943432	0.00139118	-0.0223663	-0.0295282	0.0212069	-0.0096905	0.00221113	-0.0194722	-0.00361956	0.00663303	0.0411976	0.00340378	0.0083575	-0.011448	0.00208386
	349.26	0.0046585	-0.0136381	-0.0207038	-0.000279488	0.00428652	0.00130175	-0.0338048	-0.0161753	-0.0264783	-0.00206823	3.56348e-05	0.00156162	-0.00177052	-0.0309629	-0.0285842	-0.000325878	-0.0186492	0.0176808	-0.00105628	-0.0544028	-0.0430716	-0.00771564	-0.00739591	-0.0140838	-0.0174238	-0.00694972	-0.0139996	-0.0169431	-0.00556224	-0.0171219	-0.0124156	0.00576169	0.00224718	-0.0095894	0.00175064	-0.0223592	-0.0295662	0.0265185	-0.0163794	0.00352719	-0.0201431	0.00187703	0.000854375	0.0409505	0.000829831	0.0108354	-0.00988258	0.0090779
	349.27	0.00567755	-0.0125914	-0.0213097	0.00505926	0.00432632	0.00249602	-0.0323456	-0.0133119	-0.0323094	0.000601402	0.00213036	0.00437408	-0.00149694	-0.0283629	-0.0251994	0.00216711	-0.0186093	0.0185036	-0.000193098	-0.0554349	-0.0473711	-0.00885351	-0.00812425	-0.0158833	-0.0158667	-0.00806287	-0.0166531	-0.0144103	-0.0026571	-0.0197169	-0.0149179	0.00810242	0.00651429	-0.00903883	0.00400855	-0.0226597	-0.027104	0.0299497	-0.0253965	0.00542532	-0.0193739	0.00789538	-0.00578384	0.0381294	-0.00268348	0.0111766	-0.0067172	0.0140559
	349.28	0.00885161	-0.0103743	-0.0196628	0.0106727	0.00428045	0.00502048	-0.0292002	-0.0125381	-0.0361981	0.00203327	0.00353028	0.00583726	-0.00200573	-0.0267188	-0.0204934	0.00267744	-0.0172604	0.0191667	-0.000601	-0.0556314	-0.0506329	-0.0103969	-0.00809098	-0.0193761	-0.0139778	-0.0102587	-0.0170131	-0.0133537	-8.66501e-05	-0.0228442	-0.0182616	0.0101582	0.00864473	-0.0070935	0.00864442	-0.0203711	-0.0237853	0.0320525	-0.0335104	0.0066434	-0.0171754	0.012433	-0.0132816	0.0325671	-0.00556192	0.010319	-0.00263341	0.0165413
	349.29	0.0119188	-0.00869833	-0.0172587	0.0150333	0.00270286	0.00871982	-0.0250743	-0.0115726	-0.0370571	0.00311853	0.00488079	0.0059783	-0.00108782	-0.0261074	-0.0159862	-0.000185177	-0.0161179	0.0195825	-0.00218499	-0.0544013	-0.051877	-0.0123413	-0.00775751	-0.0245004	-0.0118129	-0.0120473	-0.0150751	-0.0137507	0.00187316	-0.024863	-0.0213159	0.0115489	0.00922055	-0.00414245	0.0145635	-0.0145888	-0.0216368	0.0334133	-0.0385482	0.00692359	-0.0150237	0.0149667	-0.0194827	0.0262493	-0.00655091	0.00843439	0.00108711	0.0168267
	349.3	0.0139247	-0.00668888	-0.0147082	0.0166272	-0.000717085	0.0121103	-0.0200374	-0.0100036	-0.0349574	0.00338673	0.00673829	0.00568084	0.000736551	-0.0260101	-0.0124439	-0.00662883	-0.0149616	0.0199727	-0.00392122	-0.0514249	-0.0500931	-0.0157393	-0.00838293	-0.028848	-0.0101229	-0.013269	-0.0115583	-0.0151097	0.00323137	-0.0256891	-0.0231881	0.0122068	0.0102759	-0.00101954	0.0202594	-0.00820326	-0.0206494	0.0341664	-0.0402717	0.00730483	-0.0129354	0.0168399	-0.0234702	0.0211967	-0.00518904	0.00499211	0.00347175	0.0158153
	349.31	0.0151286	-0.00275663	-0.0123008	0.015501	-0.00448506	0.0140503	-0.014673	-0.0102559	-0.0299366	0.00268859	0.00934706	0.0052012	0.00150412	-0.0267194	-0.0096763	-0.0150642	-0.012341	0.0196633	-0.0046486	-0.0464037	-0.0455239	-0.0202379	-0.0110378	-0.0305252	-0.00906168	-0.0137413	-0.00654276	-0.0174427	0.00430163	-0.0267037	-0.0233791	0.0121379	0.0129115	0.00102367	0.024924	-0.00338597	-0.0191296	0.0349392	-0.0391588	0.00819123	-0.00937852	0.0181221	-0.0262576	0.0178541	-0.0025032	0.00124368	0.00442702	0.0137288
	349.32	0.0150088	0.00275763	-0.0112459	0.0127557	-0.0066393	0.0148522	-0.0104121	-0.0136774	-0.0224577	0.00222438	0.0118793	0.00352156	-0.000279432	-0.0284855	-0.00828972	-0.0241583	-0.00793636	0.0185819	-0.00508187	-0.0395472	-0.04011	-0.0232994	-0.0151824	-0.030245	-0.00797169	-0.0129017	-0.000651138	-0.0197531	0.00527394	-0.0283123	-0.0222839	0.0115367	0.0158577	0.00104778	0.0281485	-0.000530456	-0.0166674	0.0360014	-0.0354132	0.0087233	-0.00366693	0.0172993	-0.0284313	0.0152067	0.000137468	-0.000760169	0.00449879	0.00988109
	349.33	0.0127043	0.00897632	-0.012706	0.00961397	-0.00707727	0.0156709	-0.00802664	-0.018032	-0.0143014	0.0027013	0.0129582	0.000501685	-0.00416024	-0.0299455	-0.00931402	-0.0335538	-0.00160596	0.0182484	-0.0061499	-0.0324463	-0.0354153	-0.0228008	-0.018683	-0.0293828	-0.00684996	-0.0106477	0.00408089	-0.0194699	0.00571552	-0.0288533	-0.0206746	0.010931	0.0172494	-0.000576281	0.0293947	0.000474875	-0.0141645	0.036076	-0.0300768	0.00809732	0.00309709	0.0145826	-0.0296686	0.0120934	0.0022459	-0.00158189	0.00474408	0.00401127
	349.34	0.00921934	0.0152993	-0.015915	0.00713296	-0.00713496	0.0165365	-0.00727998	-0.0203748	-0.0076935	0.00415857	0.0123125	-0.00180015	-0.00793375	-0.0293982	-0.012036	-0.0418045	0.00713423	0.0195375	-0.0077019	-0.0268607	-0.0311064	-0.019541	-0.0203347	-0.0282235	-0.00551102	-0.00774074	0.00579862	-0.0160744	0.00510465	-0.0271686	-0.0186024	0.0108727	0.0169356	-0.00263164	0.0281665	-6.3878e-05	-0.0128875	0.0344149	-0.0249591	0.0064656	0.00986103	0.0122987	-0.0292232	0.00857304	0.00391559	-0.0038271	0.00623501	-0.00265321
	349.35	0.00750486	0.021244	-0.0190018	0.00571375	-0.00689681	0.0163529	-0.00719951	-0.0201916	-0.00397896	0.00715108	0.0109855	-0.00173129	-0.00990812	-0.0272314	-0.0143445	-0.0463351	0.0171292	0.021564	-0.00972731	-0.0229743	-0.0260826	-0.0156645	-0.0208962	-0.0268183	-0.00308934	-0.00554703	0.00482927	-0.01148	0.00341569	-0.0242624	-0.0152471	0.011603	0.0155452	-0.00359533	0.0248061	-0.00184514	-0.0135315	0.0324448	-0.0213101	0.00439962	0.0163293	0.0115348	-0.0263261	0.00589261	0.00618699	-0.00816834	0.00895952	-0.00768314
	349.36	0.00934923	0.0267215	-0.0211958	0.005198	-0.00551237	0.0140178	-0.00626828	-0.0184987	-0.00327842	0.0113969	0.00980363	0.000263427	-0.0100396	-0.0249679	-0.0153575	-0.0464926	0.0251082	0.0229632	-0.0112143	-0.019801	-0.0198492	-0.0119312	-0.0213112	-0.0254854	0.000185877	-0.00470287	0.00373322	-0.00673036	0.00110705	-0.0209024	-0.00966472	0.0127298	0.0128173	-0.00296823	0.0203389	-0.00421598	-0.0145194	0.0310053	-0.0195113	0.00216175	0.0221763	0.0107694	-0.0206786	0.00563844	0.0102151	-0.0125624	0.0116992	-0.0092977
	349.37	0.0131511	0.0313247	-0.022227	0.00544699	-0.00377329	0.00901991	-0.00414401	-0.016528	-0.00413224	0.0158178	0.00896741	0.00305761	-0.009331	-0.023716	-0.0156374	-0.0436356	0.028695	0.0232934	-0.0105345	-0.0163847	-0.0133533	-0.00825504	-0.0215949	-0.0240772	0.00291381	-0.00430654	0.00417973	-0.00189018	-0.0010025	-0.0160902	-0.00271625	0.0137617	0.00863425	-0.00260053	0.0162095	-0.00632296	-0.0137128	0.0292658	-0.0178648	0.00102618	0.0278121	0.00874195	-0.0125673	0.00781353	0.0151767	-0.0154848	0.0127231	-0.00864289
	349.38	0.0162142	0.0340537	-0.022103	0.00628581	-0.00312412	0.0027436	-0.00197118	-0.0153728	-0.00394686	0.0203761	0.00871358	0.00579176	-0.00921174	-0.0235045	-0.0149038	-0.0382316	0.0286117	0.0229782	-0.0086271	-0.0125718	-0.00833197	-0.00488191	-0.0213688	-0.0216661	0.0042455	-0.00368855	0.00465486	0.00291234	-0.00207306	-0.00935686	0.00252068	0.0150182	0.00416476	-0.00409361	0.0140796	-0.00776344	-0.0114934	0.027371	-0.0142309	0.00275562	0.033858	0.00621993	-0.00261492	0.0105134	0.0188732	-0.0171437	0.0105804	-0.00896821
	349.39	0.0177879	0.0336286	-0.0220423	0.00792103	-0.00297076	-0.0017381	-0.000622857	-0.0150949	-0.00165769	0.0246512	0.0084239	0.00826985	-0.00991405	-0.0223021	-0.0116985	-0.0302051	0.0271399	0.0228094	-0.00716299	-0.00905423	-0.00510028	-0.00205154	-0.0204324	-0.0176144	0.00375574	-0.00275088	0.00374119	0.00744197	-0.00155273	-0.00199623	0.00421853	0.0168146	0.000832219	-0.00583403	0.0142552	-0.00888878	-0.00949706	0.0262889	-0.00961991	0.00649358	0.0394378	0.00421213	0.00791792	0.0122739	0.02013	-0.0179717	0.00523065	-0.0110231
	349.4	0.018757	0.0297294	-0.0225272	0.0111383	-0.00177817	-0.00246793	-6.43705e-05	-0.014675	0.00115047	0.0275422	0.00633264	0.0111795	-0.0101125	-0.0184231	-0.00557522	-0.0208183	0.0260045	0.0237474	-0.00532636	-0.0063357	-0.00309733	-0.0004063	-0.0185579	-0.0127242	0.00121079	-0.00100799	0.0026164	0.010892	0.000484584	0.00453963	0.00389421	0.0186019	-0.000867261	-0.00465823	0.0155271	-0.0105796	-0.00798629	0.0256939	-0.005876	0.0102723	0.0431553	0.00313624	0.0168041	0.0123427	0.0189426	-0.0173463	-0.0012424	-0.0119772
	349.41	0.0200944	0.0245729	-0.022065	0.0154912	0.000943719	-0.000762284	0.000328552	-0.0135928	0.00310543	0.0291714	0.0017944	0.0146488	-0.00955827	-0.013208	0.00179535	-0.0121159	0.0258554	0.0255585	-0.00214312	-0.00409351	-0.00268804	-0.000706156	-0.0156353	-0.00812355	-0.00252834	0.00130489	0.00258932	0.0123456	0.00300599	0.0093309	0.00407648	0.0194694	-0.000986461	0.000579795	0.0167402	-0.0130243	-0.00630211	0.024942	-0.00280311	0.0139862	0.0444707	0.00304805	0.0222733	0.0105175	0.0158553	-0.0142403	-0.00597371	-0.00985825
	349.42	0.0216656	0.0209668	-0.0192142	0.0193633	0.00468071	5.69487e-05	0.000953994	-0.0127757	0.00442283	0.030374	-0.00385782	0.0176088	-0.00882891	-0.00825357	0.00802621	-0.00521218	0.0265826	0.0268479	0.00168254	-0.00151944	-0.00397946	-0.00229669	-0.0120989	-0.00432352	-0.00615279	0.00318501	0.00309904	0.0115027	0.00470716	0.0121393	0.00552229	0.0186812	0.000384147	0.00791827	0.01732	-0.0151781	-0.00423491	0.0242836	-0.000417851	0.0176292	0.0430356	0.00352987	0.0246301	0.00776809	0.0128479	-0.00928579	-0.00777055	-0.00531763
	349.43	0.0224771	0.0191191	-0.0138828	0.0220188	0.00856124	-0.000679733	0.0016672	-0.0127454	0.00595764	0.0319025	-0.00938606	0.0199463	-0.00756553	-0.00325226	0.0115491	0.000321076	0.0280037	0.0273215	0.0055716	0.00173786	-0.00549085	-0.00390222	-0.00799236	-0.00228164	-0.0089252	0.00452532	0.00240241	0.00827733	0.00514326	0.0137792	0.00662875	0.0164861	0.0024876	0.0143882	0.0170901	-0.0160878	-0.00211644	0.0241394	-1.24697e-05	0.0195593	0.0384746	0.00455908	0.0253313	0.00459349	0.0119306	-0.00475652	-0.0072029	0.000598194
	349.44	0.022844	0.0173908	-0.00657283	0.0232753	0.012424	-0.000546132	0.00257371	-0.0129349	0.00935195	0.0343873	-0.0141751	0.0223308	-0.00569725	0.00202966	0.0117263	0.00480807	0.0297747	0.027462	0.00939137	0.00462587	-0.00568868	-0.00532974	-0.0026266	-0.00260107	-0.0101218	0.00645371	5.76312e-05	0.00311439	0.00499888	0.0147089	0.00536171	0.0140755	0.00389593	0.0191556	0.0161198	-0.0162677	-0.000396048	0.0249933	-0.00154173	0.0182293	0.0314269	0.0065956	0.0251216	3.77142e-05	0.0121532	-0.00292493	-0.00478947	0.00710963
	349.45	0.0239953	0.0156204	0.00239594	0.023309	0.0167831	0.00107599	0.00402489	-0.0139611	0.0151803	0.0381706	-0.0171905	0.0234444	-0.00361161	0.00728307	0.00882306	0.00820958	0.0309669	0.0269782	0.0125387	0.00579354	-0.00401201	-0.0069924	0.00375109	-0.00302449	-0.0090022	0.00980857	-0.00240328	-0.00212392	0.00475052	0.0145394	0.00125675	0.0118714	0.00414922	0.023825	0.0149927	-0.0163104	0.000953411	0.0267173	-0.00269103	0.0140705	0.0232302	0.0094072	0.0240478	-0.00640288	0.0112948	-0.00455852	-0.000839384	0.0129606
	349.46	0.0258117	0.0155769	0.01206	0.0234079	0.0214802	0.00333467	0.00579754	-0.01719	0.0213089	0.0431453	-0.0179603	0.0216119	-0.00101607	0.0131277	0.00415283	0.011067	0.0314204	0.0256516	0.0144134	0.00576559	-0.000389971	-0.00923252	0.00940362	-7.47214e-05	-0.00667019	0.0135268	-0.003869	-0.00477766	0.00371358	0.013815	-0.00437125	0.00955568	0.00395015	0.0291759	0.0142577	-0.0147834	0.00227423	0.0279784	-0.00118646	0.00906437	0.0151977	0.0123621	0.0221626	-0.0129339	0.00920293	-0.00791417	0.0032209	0.0171695
	349.47	0.0279782	0.0178874	0.0205873	0.0247133	0.0259244	0.00641085	0.00695679	-0.0224014	0.0259873	0.0484278	-0.0170228	0.018403	0.00262014	0.0202572	-0.000658898	0.0132294	0.0321997	0.0247186	0.0154	0.00607105	0.00445666	-0.0123682	0.0129829	0.00625428	-0.00572686	0.0158383	-0.00457478	-0.0035757	0.00163021	0.0137179	-0.0084462	0.0077949	0.00360483	0.0346127	0.0131653	-0.0102692	0.00297682	0.0285519	0.00329165	0.00526	0.00877258	0.0149551	0.0197241	-0.0165727	0.0064929	-0.0105732	0.00560301	0.0197166
	349.48	0.0312351	0.0212883	0.0270926	0.0268664	0.0296737	0.00980393	0.0065798	-0.0278388	0.0295983	0.052845	-0.0147521	0.0170868	0.00742971	0.0279659	-0.00442391	0.0144738	0.033771	0.0262359	0.0166808	0.00709893	0.00955077	-0.0159758	0.0145855	0.0131563	-0.00664571	0.0165875	-0.00524891	0.00031487	-0.00035508	0.0141623	-0.00849816	0.00758122	0.00357769	0.0403782	0.0108742	-0.00422759	0.00181716	0.0295536	0.00942691	0.00376725	0.0043589	0.0160403	0.0173774	-0.016291	0.0029551	-0.0120155	0.00651204	0.020857
	349.49	0.0354407	0.0244527	0.0322289	0.0286065	0.0314464	0.0126951	0.00477212	-0.0313382	0.0325597	0.0554741	-0.0115958	0.0186916	0.012995	0.0350897	-0.00648928	0.0157998	0.035662	0.0302353	0.0185783	0.00834108	0.0146089	-0.0187405	0.0144662	0.0187028	-0.00745442	0.0167834	-0.00607687	0.00500918	-0.0016105	0.0139778	-0.00571386	0.00847734	0.00459703	0.0464437	0.00800101	0.000387582	-0.00105243	0.0307543	0.0153526	0.00428002	0.00109567	0.0150777	0.0154122	-0.013301	-0.000929464	-0.0125319	0.00757951	0.0207834
	349.5	0.0392318	0.0265649	0.0368376	0.0294361	0.0302474	0.015499	0.00325276	-0.0313164	0.0345383	0.0555535	-0.00842413	0.02188	0.0182513	0.0407615	-0.0070435	0.0173838	0.0369999	0.033906	0.0201592	0.00843588	0.0196219	-0.0197332	0.0130669	0.0218051	-0.00702356	0.0168767	-0.00612227	0.00935821	-0.00326545	0.0126294	-0.00281201	0.00941568	0.0058486	0.0514446	0.00549879	0.00223275	-0.00387376	0.0312297	0.0193436	0.00550453	-0.00083317	0.013779	0.0134258	-0.00843366	-0.00367552	-0.0117004	0.00914772	0.0192397
	349.51	0.0420431	0.0279776	0.0409473	0.0307349	0.027687	0.0188385	0.00384625	-0.0275803	0.0357888	0.0529928	-0.00555822	0.0253205	0.0223604	0.0442802	-0.00622831	0.0183619	0.0369627	0.0351791	0.021128	0.0065751	0.0243291	-0.019414	0.0118079	0.022448	-0.00603621	0.0166473	-0.00522073	0.0128538	-0.00606937	0.0111573	-0.000655134	0.0105847	0.00630099	0.0543314	0.00356052	0.00205584	-0.00574361	0.0310371	0.0207199	0.00670191	-0.000652546	0.013492	0.0112252	-0.00165727	-0.00438134	-0.00954797	0.00988519	0.0157477
	349.52	0.0441187	0.0294705	0.0441901	0.034145	0.0258764	0.0233076	0.00654959	-0.0210107	0.0373848	0.0488566	-0.00229689	0.0284658	0.025283	0.0457588	-0.0035069	0.0189331	0.0360587	0.0349113	0.0225327	0.00531159	0.0283202	-0.0188113	0.0115653	0.0225406	-0.00540767	0.0167015	-0.00488166	0.0152713	-0.00796547	0.0109217	0.0019465	0.0128952	0.00614873	0.0545794	0.0019525	0.00089728	-0.00773106	0.0308173	0.0198207	0.00826272	0.000536777	0.0130181	0.00863847	0.0065788	-0.00303637	-0.00710609	0.00890379	0.0113028
	349.53	0.0455296	0.0298312	0.0465661	0.0388597	0.0246179	0.029107	0.010651	-0.0130851	0.0401302	0.0444206	0.00169158	0.0311077	0.0268835	0.0459815	0.000606536	0.0199191	0.0354655	0.0340147	0.0251392	0.00764304	0.031556	-0.0183532	0.0122623	0.0237084	-0.00533697	0.0187083	-0.00516537	0.0168806	-0.00571482	0.0122936	0.00623539	0.0159567	0.00491382	0.0516908	0.000686783	-0.00015422	-0.0102221	0.0312867	0.0174725	0.0103679	0.00162197	0.0112596	0.00571998	0.015026	-8.99671e-05	-0.00524632	0.0068127	0.00785906
	349.54	0.0462787	0.0271251	0.0481339	0.0421768	0.0233718	0.0347542	0.0159109	-0.0058031	0.0440414	0.0395595	0.00537127	0.033204	0.0269159	0.0452981	0.00522234	0.0213412	0.0353927	0.0318922	0.0286113	0.0132332	0.0340531	-0.018554	0.0141914	0.0252788	-0.00556326	0.0229303	-0.00472532	0.0185487	0.000702187	0.0151116	0.0114108	0.0183004	0.00181667	0.0464138	0.000349937	0.000404705	-0.011522	0.0324194	0.0153398	0.0127626	0.00408229	0.00922357	0.00407257	0.0224525	0.00305704	-0.00383293	0.00418039	0.00582976
	349.55	0.0462334	0.0214848	0.048767	0.0425658	0.0225934	0.0385379	0.0217938	-0.000452417	0.0481791	0.0333023	0.00843759	0.034904	0.026172	0.0434191	0.0107838	0.0225463	0.0358493	0.0293054	0.0324363	0.0202967	0.0354437	-0.0194484	0.0179045	0.0253987	-0.00557535	0.0278399	-0.00417673	0.0204702	0.00776161	0.0187982	0.0153151	0.0192251	-0.00171776	0.0404853	0.00126164	0.00264342	-0.0107289	0.0331858	0.0146502	0.015281	0.00943164	0.00777568	0.00542882	0.0285777	0.00521794	-0.00202302	0.00116218	0.00401457
	349.56	0.0456696	0.015017	0.048666	0.0409993	0.0217068	0.0404566	0.0276181	0.00308608	0.0513581	0.0260939	0.0123351	0.0359921	0.0266467	0.0402404	0.0177886	0.0228665	0.0373481	0.0284179	0.0357819	0.0278474	0.0360669	-0.0192117	0.0232959	0.0236489	-0.00459819	0.0322081	-0.00461281	0.0223043	0.0123889	0.0225708	0.0167945	0.0190039	-0.0035181	0.0345553	0.00255183	0.00498466	-0.00908982	0.0329419	0.0148834	0.0171283	0.0166854	0.00617552	0.00938913	0.0336775	0.00698986	0.00049555	-0.00089689	0.00233207
	349.57	0.0454558	0.0103076	0.0485318	0.0393848	0.0191421	0.0411541	0.0333463	0.00575783	0.0531742	0.0197361	0.0176157	0.0353555	0.0295463	0.0367649	0.0258477	0.0219429	0.0398604	0.0293883	0.0376226	0.0353561	0.0369164	-0.0157406	0.0294098	0.0212462	-0.00231513	0.0346433	-0.00524796	0.0242771	0.0134621	0.0256438	0.0167208	0.0181237	-0.00339436	0.0289584	0.00297651	0.00641363	-0.00784884	0.0315293	0.0150292	0.0168752	0.0234927	0.0042889	0.0146522	0.0375259	0.00957006	0.00302764	-0.000484411	0.00246356
	349.58	0.0456373	0.00883735	0.0488955	0.0388049	0.014245	0.0412306	0.0395151	0.00903303	0.0536274	0.0157414	0.0228303	0.0323759	0.033565	0.0343284	0.0337924	0.0202022	0.0421798	0.0305351	0.0389085	0.0419602	0.0376727	-0.00868205	0.0350805	0.0192642	0.000449031	0.0337113	-0.00529808	0.0267686	0.0116824	0.0266269	0.0165068	0.0174622	-0.00218041	0.0253444	0.00247837	0.00656541	-0.00744323	0.028081	0.0153347	0.0138914	0.0271741	0.00332362	0.0198518	0.0397066	0.0133265	0.00503643	0.00223978	0.00487347
	349.59	0.0460845	0.0102308	0.0493633	0.0391753	0.00841791	0.0419045	0.0464291	0.0137018	0.0528354	0.0144551	0.0269927	0.0285973	0.0368044	0.032658	0.0405536	0.0189157	0.0429478	0.0313984	0.0412093	0.0467383	0.0369409	0.000143786	0.0392434	0.0182172	0.00339119	0.0303245	-0.00514918	0.0299991	0.00937654	0.024926	0.0165566	0.0180914	-0.000898592	0.0247491	0.00183548	0.00522136	-0.00850781	0.0224674	0.0175251	0.00957604	0.0261146	0.00382857	0.0229253	0.0401502	0.0174011	0.00699541	0.00662579	0.00830271
	349.6	0.0476899	0.0129591	0.0491377	0.0399319	0.00435378	0.0439869	0.0528518	0.0188444	0.0512007	0.0151097	0.0310831	0.0263421	0.0391603	0.0309984	0.0460394	0.0189954	0.0416441	0.0332585	0.0440455	0.0497992	0.0346591	0.00814037	0.0412261	0.0178683	0.00781267	0.0269874	-0.00467158	0.0339639	0.00845045	0.0216388	0.0169621	0.0200701	-0.00100402	0.0257341	0.0006377	0.00304495	-0.0106671	0.0165281	0.0222487	0.00591516	0.0214059	0.00536796	0.0226829	0.0387196	0.0208138	0.00985003	0.01247	0.0118556
	349.61	0.050713	0.0158277	0.0484628	0.0408365	0.00330121	0.046534	0.057114	0.0231851	0.0495754	0.0172196	0.0360258	0.0260308	0.0413114	0.0305241	0.0498532	0.0205275	0.0384467	0.0368331	0.0470476	0.0526053	0.0323745	0.0141617	0.0413195	0.0175014	0.0142156	0.0250014	-0.00253985	0.0381384	0.00939722	0.0175901	0.0172726	0.0223324	-0.00248615	0.026511	-0.00214486	0.00117916	-0.0117859	0.0120258	0.0278394	0.00286197	0.0157999	0.00724063	0.0200217	0.0358822	0.0236265	0.0134208	0.0188935	0.0146907
	349.62	0.0540665	0.018386	0.0489236	0.0419465	0.0051682	0.048154	0.0603301	0.0268535	0.0490541	0.0211617	0.0410909	0.0266184	0.0428068	0.0323147	0.0502444	0.0234471	0.034862	0.0409823	0.0504478	0.0561248	0.0314955	0.0185093	0.0403047	0.0169431	0.021549	0.0240288	0.00199845	0.0411986	0.0117207	0.0133109	0.0158595	0.0238196	-0.00383858	0.0270043	-0.00555017	-5.05983e-06	-0.0109852	0.00967075	0.0325358	-0.000560624	0.0117651	0.00890976	0.0167241	0.0332047	0.0258918	0.0161442	0.0242388	0.0157948
	349.63	0.0569694	0.0201529	0.0513447	0.0437322	0.0102639	0.0486056	0.064421	0.0307771	0.0494876	0.0267161	0.0448958	0.0280071	0.0427343	0.0349545	0.0465524	0.0277285	0.0329497	0.0442328	0.0531997	0.0592479	0.0323492	0.0214502	0.0388527	0.0169141	0.0292277	0.0232928	0.00855579	0.0422849	0.0145178	0.0102304	0.0120367	0.0244653	-0.00510958	0.027493	-0.00723044	-0.000770094	-0.00935519	0.00957146	0.0354529	-0.00419883	0.0103283	0.0105985	0.0136466	0.03183	0.0272298	0.0177999	0.0277221	0.0156865
	349.64	0.0597322	0.0214511	0.0544189	0.0464078	0.0183696	0.048017	0.0685198	0.0348804	0.0492036	0.0324787	0.0470334	0.0308858	0.0416139	0.0367606	0.0418323	0.0335979	0.0328787	0.0467159	0.0546519	0.0598696	0.0343189	0.0231547	0.0376392	0.01915	0.037181	0.0223911	0.0162908	0.0426777	0.0173994	0.00969075	0.00717643	0.0251368	-0.00782061	0.0278068	-0.00618141	-0.00106467	-0.00736926	0.0111595	0.0364369	-0.00757465	0.0108562	0.012705	0.010937	0.0320055	0.0278426	0.0199998	0.0302178	0.0163291
	349.65	0.0625782	0.0238095	0.0566489	0.0487866	0.0283786	0.0465888	0.0712376	0.0384593	0.0469445	0.0373398	0.0486058	0.0346243	0.0409522	0.0377042	0.0395536	0.0408322	0.0339433	0.0493738	0.0555643	0.056411	0.0361908	0.0245305	0.0367922	0.0242087	0.0445945	0.0211289	0.0236352	0.0437822	0.0201015	0.0116814	0.00315898	0.0262183	-0.0118435	0.0278311	-0.00340734	-0.00113156	-0.00410162	0.0136613	0.0356189	-0.0104981	0.0120867	0.0146336	0.00978342	0.0334296	0.028564	0.0232357	0.0328207	0.0187541
	349.66	0.0652601	0.0273052	0.0574072	0.0495537	0.0390136	0.0452256	0.0726062	0.0412106	0.0431386	0.0414246	0.0506022	0.0379183	0.0411729	0.0379424	0.0398055	0.0476459	0.0363095	0.0525838	0.0563758	0.0492779	0.0366968	0.0268021	0.0352698	0.0301118	0.0501684	0.0190253	0.0288052	0.0448431	0.0221478	0.0149583	0.0012329	0.0275728	-0.0142439	0.0266384	-0.0001824	-0.001304	0.00154095	0.0159007	0.0326491	-0.0127822	0.0133216	0.0151764	0.0109685	0.0347045	0.0299866	0.0268319	0.0354885	0.021176
	349.67	0.0687128	0.0297078	0.0561377	0.0485085	0.0490247	0.0449106	0.0731865	0.0429625	0.0395878	0.0451779	0.0528825	0.041297	0.0413696	0.0373437	0.0413846	0.0526067	0.0395081	0.0564964	0.0567575	0.0411935	0.0357011	0.0305711	0.0327206	0.0351299	0.0530885	0.0159703	0.0304889	0.0445318	0.0231507	0.0182097	0.00168319	0.0294897	-0.0119894	0.023024	0.00348286	-0.000440522	0.00898546	0.0164045	0.0278593	-0.0141268	0.0146952	0.0142778	0.0127537	0.0341292	0.0314621	0.030805	0.0377569	0.0204796
	349.68	0.0736419	0.0302695	0.0529019	0.0465936	0.0576639	0.0460871	0.0731654	0.0443875	0.0381137	0.0491334	0.0547545	0.0459697	0.041075	0.0370755	0.0437585	0.0565499	0.0419817	0.0606669	0.0558064	0.0349216	0.0345668	0.0353098	0.0302832	0.0378877	0.053388	0.0131385	0.0285643	0.0423175	0.022685	0.020692	0.00433794	0.0317987	-0.00563643	0.017766	0.00804683	0.00229123	0.0162536	0.0154954	0.022884	-0.0139846	0.0164955	0.0133641	0.0132948	0.031345	0.0314689	0.0347841	0.0392518	0.0160678
	349.69	0.0776725	0.0315598	0.0483575	0.0454976	0.0646869	0.0485803	0.0722535	0.0471322	0.039437	0.0542894	0.0556573	0.0512776	0.0413265	0.0390436	0.046567	0.0604103	0.0433969	0.0636478	0.0523507	0.0319296	0.0345018	0.0396384	0.0278881	0.0366059	0.0520953	0.0121055	0.0250653	0.0375685	0.0215061	0.0221717	0.00863321	0.0332497	0.00148254	0.0131352	0.0130391	0.00525368	0.0219097	0.0149723	0.0191587	-0.0116696	0.0183861	0.0140849	0.013287	0.027659	0.0300071	0.0373412	0.0393415	0.00988872
	349.7	0.0783015	0.0358239	0.0429914	0.0462626	0.0699671	0.0521035	0.0711654	0.0520847	0.0432606	0.0605645	0.0563704	0.0561892	0.0429911	0.0441513	0.0498914	0.0626003	0.0447761	0.0643291	0.0470359	0.0327603	0.0354684	0.043189	0.0247738	0.0315515	0.0510242	0.0131279	0.0222585	0.0306151	0.021526	0.0237795	0.0129254	0.0320272	0.00690364	0.0100937	0.0171823	0.00623929	0.0252573	0.0152876	0.0171464	-0.00674584	0.019292	0.017707	0.0144357	0.025003	0.028672	0.0380842	0.0379189	0.00322258
	349.71	0.0759783	0.0427421	0.0381487	0.0497331	0.0732285	0.0568183	0.0709145	0.0587128	0.0481853	0.0658612	0.0581348	0.0614961	0.0450932	0.0518406	0.0541917	0.0607281	0.0459172	0.063287	0.0418131	0.0367155	0.0368092	0.0467502	0.0219402	0.0244493	0.0516029	0.0146569	0.0203187	0.0240145	0.0229709	0.0274171	0.0158936	0.0272445	0.00985934	0.00796742	0.0196971	0.00494797	0.0265632	0.0156662	0.0169752	4.91916e-05	0.018512	0.0241791	0.0171027	0.0243525	0.0281724	0.0385	0.0360938	-0.00342396
	349.72	0.0722831	0.0509845	0.0356238	0.0568679	0.0741725	0.0622058	0.0712008	0.0657212	0.0527151	0.0683715	0.0606807	0.0679493	0.0471986	0.0593929	0.0591663	0.05537	0.0458281	0.0621634	0.0369266	0.0420399	0.0380446	0.0499256	0.0206342	0.0171074	0.0537031	0.0149479	0.0189171	0.0198145	0.0240872	0.0327495	0.0180097	0.0205665	0.0103542	0.00637642	0.0209332	0.00320881	0.0272419	0.0164821	0.0185712	0.00734788	0.0171453	0.0312664	0.02051	0.0252236	0.0279578	0.0404704	0.035261	-0.00898634
	349.73	0.0686742	0.0588516	0.0354076	0.0662498	0.073431	0.0665938	0.0714978	0.0720754	0.0568216	0.0685432	0.0632525	0.0744208	0.0504607	0.0633715	0.0643356	0.0498642	0.0453636	0.0617442	0.032393	0.0475033	0.0394581	0.0516398	0.0211891	0.0125085	0.0560854	0.014396	0.0189405	0.0179457	0.0233488	0.0375573	0.0203354	0.0149575	0.00869877	0.00516234	0.0214154	0.0030665	0.0279341	0.0192099	0.0209543	0.0149316	0.0174297	0.0366422	0.0236881	0.0264264	0.0270677	0.0438641	0.0359966	-0.0120833
	349.74	0.0664753	0.0643848	0.0368517	0.0744089	0.0726627	0.0694243	0.0719083	0.0772342	0.0608227	0.0676476	0.0656875	0.0792732	0.0541031	0.063558	0.0702214	0.0474619	0.0460394	0.0621663	0.0297836	0.0530437	0.0414975	0.0520483	0.0238235	0.0121497	0.0580455	0.01477	0.0207764	0.0176994	0.0205386	0.0407923	0.0226203	0.0124503	0.00540128	0.00335111	0.0211482	0.00481056	0.0281755	0.0234261	0.0230041	0.0228259	0.0199774	0.0400307	0.0256417	0.0270699	0.0251417	0.0462898	0.0381059	-0.0116488
	349.75	0.0663273	0.067201	0.0404538	0.0796144	0.0731101	0.0721028	0.0730293	0.0807663	0.0645467	0.0662169	0.0675167	0.0809804	0.055805	0.062846	0.0768493	0.0493031	0.0476215	0.0644447	0.0299307	0.0586988	0.0436895	0.0513772	0.0282056	0.0136865	0.0591884	0.0159974	0.0231732	0.0185283	0.0167694	0.0426356	0.0230066	0.0133358	0.00180222	0.000223435	0.02013	0.00718341	0.0277398	0.0264509	0.024395	0.0300206	0.0234734	0.0414258	0.0255611	0.027249	0.0233847	0.0463555	0.0409844	-0.00844732
	349.76	0.0683027	0.069369	0.0460133	0.0830197	0.0746042	0.0755204	0.0752997	0.0832055	0.0678155	0.0648694	0.0680856	0.0788548	0.0559374	0.063081	0.0829135	0.0536129	0.0494783	0.069077	0.032804	0.0638309	0.0452423	0.0496371	0.0332303	0.0151011	0.0582053	0.0162945	0.0246064	0.0200373	0.0138598	0.0429771	0.0202852	0.0164123	-0.000421635	-0.00276404	0.0187696	0.00877215	0.0265999	0.0267284	0.0244287	0.0355144	0.0273675	0.040259	0.0234448	0.0277569	0.0226305	0.0448666	0.0433488	-0.00496688
	349.77	0.0725975	0.0730828	0.0518443	0.0861794	0.0763187	0.079454	0.0783816	0.0858123	0.070296	0.064751	0.0676189	0.0744375	0.057011	0.0643505	0.0872062	0.0582712	0.0525536	0.0743411	0.0393432	0.067888	0.0456839	0.0480298	0.0377348	0.0171748	0.0540511	0.0155089	0.0242301	0.0218298	0.013464	0.0408729	0.0157225	0.0200542	-0.000659584	-0.00283982	0.0170729	0.00941243	0.0257722	0.024631	0.0218478	0.0384403	0.0316294	0.0375587	0.0202789	0.0289056	0.0216365	0.0426869	0.043741	-0.00230976
	349.78	0.0792765	0.0784254	0.0566411	0.0898762	0.0778692	0.0840859	0.0817864	0.0886124	0.0716414	0.0663307	0.0669882	0.0700009	0.0600662	0.0675669	0.0898842	0.0631754	0.057992	0.0783793	0.0496928	0.0715291	0.0447445	0.0476711	0.0414765	0.02088	0.0475327	0.0153446	0.0219221	0.0237491	0.0159045	0.0356549	0.0113693	0.0230764	0.00129646	0.000949079	0.0143493	0.00964255	0.0274356	0.0207437	0.0165103	0.0380624	0.035472	0.0352128	0.0168958	0.030068	0.0196249	0.0399237	0.0422425	0.000418235
	349.79	0.0871997	0.0839492	0.0601789	0.0945729	0.0791214	0.089478	0.0852444	0.0909771	0.0720325	0.0690943	0.0670499	0.0663562	0.0642842	0.0737797	0.0928489	0.0685459	0.064278	0.0812595	0.0616907	0.0759906	0.0430665	0.0483423	0.0460387	0.0261867	0.041441	0.0159614	0.0183219	0.0259503	0.0202405	0.02873	0.00796007	0.0250943	0.00535301	0.00727723	0.0105763	0.00958165	0.0317347	0.0156545	0.00996057	0.0353232	0.0386722	0.033933	0.0140615	0.0305353	0.0177459	0.0364698	0.0397564	0.00368152
	349.8	0.0945576	0.0879201	0.0628333	0.099386	0.0804704	0.0952986	0.0886951	0.09352	0.0721358	0.0721718	0.068439	0.0625369	0.0688508	0.0821262	0.0974409	0.0746313	0.0681863	0.0839769	0.0734488	0.0817671	0.0422511	0.0496666	0.0528205	0.0327691	0.0387693	0.0157684	0.0149222	0.028046	0.0255778	0.022645	0.00563791	0.0264593	0.0100037	0.0141738	0.00697218	0.0101842	0.0365571	0.0107041	0.00477994	0.0329685	0.0414365	0.0340284	0.0128903	0.0300497	0.0166722	0.0324052	0.0360052	0.00718306
	349.81	0.100251	0.0899732	0.0656567	0.102768	0.0828194	0.10175	0.092517	0.0973584	0.0724265	0.0744729	0.0711191	0.0579458	0.073885	0.0907081	0.102095	0.0823077	0.0690126	0.0868723	0.0841832	0.0886777	0.0431685	0.0516831	0.0598619	0.0395897	0.0396669	0.0142787	0.0130425	0.0292294	0.0308352	0.0185822	0.00506784	0.0282043	0.0137798	0.0194373	0.00584552	0.0124696	0.0410326	0.00751789	0.00262714	0.0328169	0.0430879	0.0354026	0.0132904	0.0292037	0.0151779	0.0285742	0.0314339	0.0108595
	349.82	0.10434	0.0923673	0.0697815	0.104783	0.0864549	0.109086	0.0968731	0.102648	0.073693	0.0756976	0.0743364	0.0542115	0.0798634	0.0984337	0.104481	0.0904156	0.0691575	0.0890801	0.0930509	0.0960514	0.0454296	0.0542485	0.0640897	0.0450594	0.0415884	0.0125582	0.0127369	0.0296379	0.0352106	0.0165008	0.00628003	0.0312657	0.0166089	0.02178	0.00934208	0.0155783	0.0450016	0.0066312	0.0020395	0.0331222	0.0427021	0.0366984	0.0147322	0.0296802	0.0125572	0.0261033	0.0282968	0.014254
	349.83	0.108164	0.097613	0.0754506	0.106192	0.0916364	0.116954	0.101367	0.108945	0.077003	0.0767717	0.0777003	0.053157	0.0869729	0.105522	0.104476	0.0960282	0.0708255	0.0895298	0.100166	0.102765	0.0486258	0.057387	0.0656516	0.0491599	0.0423489	0.0120215	0.0139558	0.0301021	0.0394035	0.0161806	0.00848434	0.0349453	0.0186223	0.0225212	0.0167938	0.0182527	0.0472756	0.00702621	0.00024704	0.0308278	0.0407058	0.0367577	0.0176895	0.0321261	0.010493	0.0253891	0.0278136	0.0160546
	349.84	0.113163	0.105272	0.0825372	0.106965	0.0981661	0.124852	0.105098	0.116349	0.0819794	0.0786195	0.0819858	0.0552061	0.0949302	0.112246	0.104041	0.0985724	0.0743198	0.0887189	0.106064	0.108068	0.0525776	0.0618238	0.0666648	0.0531911	0.0415232	0.0135099	0.0161926	0.0306976	0.0440218	0.0166853	0.0119024	0.0379283	0.0201366	0.0235474	0.0251187	0.0197856	0.0474477	0.0070382	-0.00299302	0.0257756	0.0388405	0.0354871	0.0221877	0.0344513	0.0104254	0.0261058	0.0297432	0.0151802
	349.85	0.11931	0.112287	0.0904081	0.107197	0.103948	0.132186	0.106663	0.124973	0.0872427	0.0818609	0.088137	0.0599726	0.102616	0.118333	0.10542	0.0995426	0.0783255	0.0887042	0.109827	0.111685	0.0567935	0.0670946	0.0683733	0.0574019	0.0399858	0.0168469	0.0172531	0.0311529	0.0479268	0.0172609	0.01667	0.0401619	0.0223747	0.024367	0.031806	0.0194548	0.0460471	0.00593585	-0.00555907	0.0206043	0.0383927	0.0328926	0.027084	0.0344304	0.0121566	0.027795	0.0331687	0.0124918
	349.86	0.125492	0.116262	0.0974785	0.107443	0.10757	0.137417	0.106443	0.133014	0.092185	0.0869361	0.0959608	0.0662503	0.108698	0.123837	0.109056	0.0995675	0.0806636	0.0908036	0.110528	0.113056	0.0607367	0.0709692	0.0715219	0.0610909	0.0390276	0.0209153	0.0160216	0.0316036	0.0497978	0.0186976	0.0208253	0.041741	0.0257407	0.0239757	0.0364818	0.0169103	0.0433707	0.00416849	-0.00618147	0.0177234	0.0394556	0.0293316	0.0310709	0.032223	0.0154305	0.030407	0.0364436	0.0106478
	349.87	0.130473	0.117525	0.103294	0.108112	0.111089	0.139531	0.107026	0.137703	0.0971306	0.0938496	0.103913	0.0726474	0.112526	0.129076	0.11356	0.0990317	0.0803691	0.0942345	0.108987	0.11162	0.0646725	0.0730872	0.0761861	0.0636762	0.0393752	0.024373	0.0144161	0.0321359	0.049885	0.0214944	0.0229826	0.0419615	0.0292545	0.0229812	0.0402724	0.0125052	0.039565	0.0024916	-0.00485419	0.0170818	0.0408185	0.0259123	0.0337264	0.029393	0.0198203	0.0331441	0.0393371	0.0112783
	349.88	0.132969	0.117882	0.109267	0.109776	0.117025	0.139572	0.108891	0.138591	0.102064	0.10198	0.109816	0.0789031	0.114133	0.13419	0.1177	0.0992606	0.0789016	0.0980138	0.106744	0.107928	0.0693911	0.0756621	0.0802578	0.0656553	0.041273	0.0267797	0.0150393	0.0332019	0.0491128	0.0239701	0.0245276	0.0404992	0.0321697	0.0213594	0.0438067	0.00771247	0.0347143	0.00187625	-0.000474957	0.0170163	0.0404443	0.0232983	0.0356187	0.0277241	0.0244922	0.0345074	0.0427856	0.0140379
	349.89	0.132159	0.118718	0.115812	0.112679	0.124616	0.138288	0.10934	0.137326	0.106248	0.109794	0.112522	0.0854938	0.114232	0.138902	0.120629	0.101209	0.0783044	0.102484	0.104565	0.104089	0.0743828	0.0795837	0.0811631	0.068491	0.0447994	0.0284852	0.0185908	0.0359011	0.0479048	0.0242232	0.02654	0.0376285	0.0338544	0.0174862	0.0467289	0.00472924	0.0297053	0.00285322	0.00836158	0.0161395	0.0377825	0.0214428	0.0374929	0.0279069	0.0287343	0.0349992	0.0462523	0.0182662
	349.9	0.129477	0.120208	0.121298	0.115819	0.131666	0.135374	0.107008	0.135178	0.109876	0.115654	0.112702	0.0921722	0.114037	0.141809	0.121868	0.104725	0.0799255	0.107837	0.102233	0.102424	0.0775682	0.0838431	0.079478	0.0723401	0.0492789	0.029758	0.0242909	0.0403012	0.046142	0.0231826	0.0277682	0.0336631	0.0337915	0.0112773	0.048781	0.00434712	0.0258091	0.00488569	0.0197977	0.0130551	0.0353558	0.0205931	0.0395585	0.0289764	0.0318878	0.0364031	0.0494205	0.0233239
	349.91	0.128007	0.121624	0.124295	0.118628	0.136336	0.131099	0.103684	0.133118	0.114083	0.119381	0.112383	0.098391	0.115226	0.141291	0.121956	0.109111	0.084555	0.11318	0.0991238	0.103471	0.0779612	0.0881629	0.0778247	0.0757338	0.0536318	0.0313852	0.031401	0.0441825	0.0435514	0.0233558	0.0267465	0.0291488	0.0321755	0.00534879	0.0498258	0.00546384	0.0233138	0.00788924	0.0295796	0.00695354	0.0364395	0.0211819	0.0416542	0.0306537	0.0333253	0.0393421	0.0532795	0.0282654
	349.92	0.128657	0.122427	0.125063	0.122545	0.136811	0.126454	0.10095	0.132377	0.118885	0.121858	0.114099	0.104496	0.119272	0.13838	0.121978	0.113053	0.0913063	0.117881	0.0946925	0.106189	0.0774874	0.0926532	0.077619	0.0779861	0.0572354	0.0342036	0.0385487	0.0454749	0.0402642	0.0252904	0.0241068	0.0250854	0.02951	0.00163988	0.0499372	0.00730736	0.0221952	0.0124293	0.0359975	-0.000652919	0.0403352	0.0233239	0.0439625	0.0335584	0.0323081	0.0432641	0.0575081	0.0325449
	349.93	0.129754	0.123094	0.124414	0.128319	0.133898	0.122468	0.0991599	0.133491	0.123312	0.123349	0.119143	0.110284	0.125616	0.136248	0.123174	0.115599	0.0983186	0.121961	0.0891228	0.109513	0.0789167	0.0962781	0.0792049	0.0799474	0.0599312	0.0371637	0.0439804	0.044985	0.0364342	0.0276381	0.0220687	0.0229973	0.0266093	0.000182199	0.0497109	0.0101808	0.0225468	0.0179133	0.0403706	-0.00765319	0.0428572	0.0268382	0.0459947	0.0372397	0.0283505	0.0466885	0.0607611	0.0363917
	349.94	0.130006	0.124527	0.122678	0.134146	0.131469	0.119718	0.0998328	0.136028	0.12697	0.124048	0.126691	0.113914	0.13209	0.136183	0.125829	0.117411	0.105456	0.12487	0.0839317	0.112829	0.0828221	0.0976095	0.0823727	0.0821726	0.0617254	0.0391045	0.0476871	0.0438181	0.0321459	0.0294189	0.0218641	0.0240894	0.0240147	0.00182169	0.049545	0.0137765	0.0243218	0.0230414	0.0437816	-0.0129148	0.0420482	0.0313205	0.0454333	0.0409483	0.0226333	0.0478404	0.0629271	0.0401435
	349.95	0.128813	0.126597	0.121066	0.13872	0.131883	0.118762	0.10438	0.139164	0.12957	0.125491	0.134311	0.114249	0.137797	0.137149	0.1289	0.118941	0.113847	0.126255	0.0811548	0.116363	0.0876536	0.0960398	0.08648	0.0848412	0.0623255	0.0408493	0.050789	0.0414313	0.0284819	0.030865	0.0233528	0.0277795	0.0213507	0.00746158	0.049462	0.0170072	0.0275278	0.0271411	0.0463965	-0.0149692	0.0392729	0.0361873	0.0409197	0.0448091	0.0183064	0.0458785	0.0650827	0.0438124
	349.96	0.126026	0.128343	0.121638	0.142909	0.134483	0.120015	0.111338	0.142246	0.130504	0.129044	0.139626	0.112174	0.143076	0.138171	0.131698	0.119823	0.123632	0.126847	0.0822486	0.120672	0.0929542	0.0926502	0.0908936	0.0883784	0.0613755	0.0433149	0.0533723	0.0381896	0.0269336	0.0330531	0.0261427	0.0327228	0.0179298	0.0153225	0.0491905	0.0191478	0.0315164	0.0302185	0.048001	-0.0129914	0.0354117	0.04054	0.0347307	0.0488043	0.0177689	0.0414858	0.0679651	0.0472399
	349.97	0.122961	0.12923	0.125073	0.147318	0.138258	0.122704	0.117998	0.145166	0.130137	0.13365	0.14287	0.109001	0.146861	0.138908	0.133395	0.120888	0.132946	0.126583	0.088005	0.125059	0.10027	0.0895924	0.0946242	0.0915704	0.0593429	0.0458981	0.0552709	0.0355118	0.0278205	0.0372119	0.0297423	0.0391874	0.0138092	0.0229814	0.0482691	0.0200278	0.034917	0.0325359	0.0482725	-0.00750025	0.030299	0.0438749	0.030146	0.0524285	0.0202111	0.0365065	0.0706125	0.0504142
	349.98	0.121119	0.129207	0.130006	0.150905	0.142543	0.125224	0.122807	0.14804	0.128917	0.136457	0.145503	0.105803	0.148052	0.139476	0.132733	0.122449	0.139188	0.124767	0.0984419	0.128266	0.108983	0.0878163	0.0969375	0.0925593	0.0572833	0.0473895	0.0575615	0.0343315	0.0303511	0.0434503	0.0337852	0.0477119	0.0107291	0.0300416	0.0466269	0.0193516	0.0370344	0.0341008	0.0472367	0.000531741	0.0252117	0.0468645	0.0279875	0.0557256	0.0235851	0.032741	0.0713646	0.0537362
	349.99	0.120142	0.129025	0.133895	0.152663	0.145793	0.126427	0.125686	0.150636	0.126066	0.135989	0.146745	0.104081	0.14814	0.139778	0.130524	0.122482	0.141775	0.122153	0.112534	0.130236	0.115264	0.0872331	0.0983674	0.0912382	0.0555524	0.0473943	0.0610162	0.0355713	0.0326736	0.0498877	0.0377028	0.0566404	0.0107342	0.0362332	0.0441012	0.016406	0.0378595	0.0348665	0.0448739	0.00829987	0.0222762	0.0503593	0.0268603	0.0584754	0.0268085	0.0310533	0.070247	0.0573553
	350	0.118539	0.130159	0.135175	0.15228	0.146201	0.126228	0.127825	0.152438	0.121689	0.133947	0.145278	0.105412	0.148661	0.138735	0.128885	0.120059	0.142003	0.119723	0.128516	0.132142	0.116686	0.0882363	0.100191	0.0876946	0.0536301	0.0463992	0.0647559	0.0396339	0.0326454	0.0542065	0.040984	0.0634806	0.0142225	0.0399066	0.0402636	0.0120536	0.0371088	0.0349868	0.0410229	0.0129497	0.0222569	0.054109	0.0252686	0.0595997	0.0288979	0.0309157	0.0683077	0.060617
	350.01	0.11605	0.132992	0.134912	0.149346	0.14407	0.125358	0.130122	0.153181	0.117799	0.132662	0.142181	0.110089	0.149105	0.135404	0.128077	0.117095	0.140821	0.117227	0.145786	0.134565	0.114532	0.0910128	0.10312	0.0820942	0.0519733	0.0457707	0.0674491	0.0454337	0.0301021	0.0554161	0.0435595	0.0665871	0.02033	0.0401661	0.0351639	0.00901903	0.0343044	0.0347196	0.0363228	0.0153467	0.0249486	0.0570655	0.023125	0.0588965	0.0292639	0.0306664	0.0656311	0.0625321
	350.02	0.113862	0.136984	0.134777	0.144339	0.141458	0.124558	0.132099	0.153011	0.116302	0.132529	0.139128	0.116352	0.148873	0.130311	0.127551	0.115575	0.138782	0.114701	0.166703	0.135954	0.111999	0.0948058	0.106388	0.0761048	0.0528845	0.0474582	0.0688575	0.0509711	0.0260058	0.0538528	0.0447099	0.0652439	0.0270844	0.0375198	0.0292635	0.00815585	0.0299318	0.0347977	0.0323902	0.0178056	0.0297875	0.0587207	0.0214517	0.0572946	0.0290148	0.0292364	0.0622671	0.0625006
	350.03	0.112291	0.141434	0.13484	0.138966	0.139023	0.123951	0.133113	0.152017	0.117899	0.133134	0.136033	0.121719	0.147541	0.124705	0.127782	0.115914	0.136578	0.113345	0.192321	0.134736	0.111279	0.0982037	0.108183	0.0711801	0.057484	0.0517996	0.0697683	0.0543688	0.0204257	0.0504348	0.0438412	0.0600752	0.0320791	0.032767	0.0231987	0.0076983	0.0263011	0.036067	0.0306245	0.0205737	0.0354828	0.0592602	0.0209515	0.0556506	0.0301816	0.0275727	0.0588278	0.0609506
	350.04	0.110813	0.144411	0.133824	0.134626	0.136146	0.123309	0.133137	0.149892	0.121766	0.134416	0.132403	0.124716	0.143956	0.119626	0.128531	0.117125	0.13428	0.113608	0.217173	0.131487	0.112247	0.0999039	0.107308	0.0676441	0.063489	0.057171	0.0706158	0.055363	0.0145622	0.0457215	0.0416665	0.052809	0.0346129	0.0270294	0.0176316	0.00627267	0.0252821	0.0383345	0.0309713	0.0226044	0.0404452	0.0586567	0.0215158	0.0544635	0.0336223	0.0278299	0.0549031	0.0585199
	350.05	0.109841	0.144079	0.130187	0.132161	0.132674	0.122333	0.132473	0.146404	0.125334	0.135866	0.12891	0.12487	0.1382	0.115883	0.128511	0.11776	0.131847	0.11406	0.233697	0.127059	0.113902	0.10025	0.103685	0.066162	0.0683164	0.062666	0.0714165	0.0550469	0.011612	0.0404866	0.0386851	0.0446999	0.0349045	0.02199	0.0129919	0.00433134	0.0255946	0.0403803	0.0316935	0.0233232	0.0431397	0.0569886	0.0224133	0.0539716	0.0380583	0.0306415	0.0497903	0.0553882
	350.06	0.109972	0.140764	0.123738	0.132413	0.128432	0.120714	0.131641	0.141925	0.12612	0.136485	0.125855	0.122649	0.132581	0.11318	0.127643	0.118091	0.12959	0.113906	0.237897	0.121563	0.115507	0.100774	0.0985303	0.0673172	0.0714973	0.0687626	0.0722427	0.0539271	0.0131825	0.0360434	0.0349708	0.0358413	0.0323387	0.0196301	0.00989169	0.00346513	0.0248048	0.0412304	0.0309712	0.0222989	0.0426207	0.0547521	0.0225583	0.0542714	0.0415957	0.0338088	0.0437925	0.0523423
	350.07	0.110647	0.135917	0.116175	0.136066	0.123234	0.118374	0.131423	0.13706	0.123654	0.135919	0.122202	0.119816	0.12927	0.109913	0.127234	0.11954	0.126902	0.114074	0.228006	0.115974	0.116313	0.102147	0.0949897	0.0702774	0.0731537	0.0747914	0.0724478	0.0523384	0.0179618	0.0328382	0.0322048	0.0271592	0.0267903	0.0208529	0.00925391	0.00432848	0.0223171	0.0413355	0.0289837	0.0186178	0.0393875	0.0520693	0.0221212	0.0554051	0.0433598	0.0353989	0.0368493	0.0504063
	350.08	0.110069	0.130466	0.109562	0.142247	0.117177	0.115465	0.132141	0.132331	0.119009	0.134501	0.117812	0.118284	0.129265	0.105132	0.12792	0.121918	0.122674	0.114306	0.203481	0.111676	0.115595	0.104312	0.0952566	0.0740594	0.0732813	0.07878	0.0707181	0.0512337	0.0243713	0.0304367	0.032625	0.0207585	0.0192605	0.0244641	0.0109941	0.00563815	0.0189473	0.0414904	0.0269917	0.0122737	0.0348363	0.0491061	0.023308	0.0567319	0.0434563	0.0357946	0.0289156	0.0497625
	350.09	0.106204	0.124532	0.104527	0.147483	0.110606	0.112689	0.132289	0.128049	0.113708	0.132179	0.11428	0.118585	0.132371	0.0997757	0.128352	0.123813	0.116163	0.112472	0.165965	0.108966	0.112719	0.106779	0.0982153	0.0784808	0.0716597	0.0801494	0.0664808	0.0509765	0.0321514	0.0287123	0.0361363	0.0170886	0.0112602	0.0282502	0.0138622	0.00556056	0.0159183	0.0406003	0.0253781	0.00470224	0.030288	0.0464188	0.0275317	0.0568947	0.0420751	0.0345995	0.0218128	0.0505422
	350.1	0.099539	0.11772	0.100099	0.148594	0.104175	0.111201	0.12942	0.123882	0.109183	0.127873	0.111968	0.11999	0.136174	0.0956773	0.126744	0.12412	0.107328	0.107224	0.118552	0.107559	0.107134	0.107632	0.101928	0.082465	0.0673632	0.0793897	0.0604567	0.0504992	0.040663	0.0282953	0.0408523	0.0142285	0.00473624	0.0306128	0.0167484	0.00263305	0.0145238	0.0366085	0.0244611	-0.00265509	0.0265796	0.0438869	0.0330596	0.0551319	0.039373	0.0305016	0.0181059	0.0528523
	350.11	0.0931051	0.109321	0.0950464	0.145516	0.0983483	0.111459	0.123148	0.119208	0.106322	0.120628	0.109151	0.12086	0.137522	0.0935575	0.123357	0.122591	0.0981517	0.0992052	0.0654414	0.107047	0.0990999	0.10453	0.104986	0.0838753	0.06033	0.0769834	0.0538685	0.0484869	0.047816	0.0296366	0.0450585	0.00994185	0.000137824	0.0312488	0.018766	-0.00322731	0.0150203	0.0294696	0.024648	-0.00890411	0.0236265	0.0410836	0.0371624	0.0512671	0.0362186	0.0244887	0.0186514	0.0552816
	350.12	0.0886438	0.0994313	0.0893518	0.139031	0.0934865	0.112434	0.115569	0.11406	0.104893	0.111686	0.104959	0.119396	0.135282	0.0924284	0.11976	0.119443	0.0911652	0.0902121	0.012498	0.106244	0.0900228	0.0972408	0.105334	0.0813983	0.0521086	0.0740147	0.0475156	0.0451356	0.0525368	0.0321962	0.0481685	0.00397844	-0.00458574	0.0308474	0.0192834	-0.010113	0.0163265	0.0215045	0.0251604	-0.0132788	0.0204411	0.0382728	0.0390426	0.0451753	0.033292	0.0186295	0.0214604	0.0555456
	350.13	0.0859047	0.0896745	0.0846842	0.129055	0.0899942	0.11203	0.108859	0.108874	0.10388	0.103457	0.100049	0.115802	0.129912	0.091675	0.116109	0.113914	0.0864257	0.082074	-0.0345313	0.103196	0.0816983	0.0882009	0.101109	0.0757261	0.0434561	0.0713641	0.0415773	0.0413667	0.0555945	0.0352551	0.0504128	-0.0024509	-0.0110268	0.0303479	0.0183426	-0.016097	0.0173146	0.0148527	0.0254151	-0.01479	0.0162589	0.0357545	0.0395159	0.0377882	0.0302629	0.0137489	0.0229621	0.0529747
	350.14	0.083953	0.0815782	0.0824414	0.116701	0.0874311	0.10913	0.10346	0.103572	0.102477	0.0964827	0.0954031	0.112289	0.122031	0.0918053	0.111196	0.106016	0.0825699	0.075848	-0.0722524	0.0972355	0.0746315	0.0805243	0.0928846	0.0692487	0.0341476	0.0690241	0.0363281	0.0372449	0.0573645	0.03843	0.0518278	-0.00834042	-0.0179654	0.0303022	0.0166358	-0.0204827	0.0178804	0.00965447	0.0254073	-0.0127983	0.0111855	0.0330237	0.0388295	0.0308807	0.0269443	0.00933411	0.0209777	0.0490542
	350.15	0.0814556	0.075275	0.0820972	0.104547	0.0841897	0.104344	0.0987712	0.0977868	0.0997147	0.0897919	0.0921371	0.110022	0.112696	0.0919584	0.104905	0.0983331	0.0796025	0.0713606	-0.0977957	0.0898896	0.0675589	0.0756569	0.0833361	0.0634922	0.0251906	0.0663555	0.0323545	0.0327658	0.0571215	0.0410079	0.0520318	-0.0116273	-0.0228277	0.0306652	0.0149215	-0.0234117	0.0185216	0.00483623	0.0236443	-0.0083141	0.00571088	0.0297696	0.0359686	0.0253063	0.0232563	0.00463282	0.0165145	0.045755
	350.16	0.0777341	0.0697787	0.0823125	0.0946773	0.0790593	0.0985035	0.0946678	0.0914347	0.0950449	0.0832853	0.0903176	0.107677	0.103142	0.0898965	0.0983866	0.0928817	0.078104	0.067211	-0.10758	0.0818834	0.0606433	0.0727545	0.075095	0.0576814	0.0178713	0.0622829	0.0300049	0.0281149	0.0541538	0.0417402	0.0502257	-0.0100272	-0.0240604	0.030829	0.0134394	-0.0252837	0.0194705	1.34557e-05	0.018469	-0.00352677	0.000491027	0.0269046	0.0306981	0.0209035	0.0184118	-6.69651e-06	0.0130074	0.0439094
	350.17	0.0726963	0.0639901	0.0822099	0.0873532	0.0728539	0.0925725	0.091204	0.0849714	0.0895717	0.0777696	0.0880943	0.103814	0.0934993	0.0849532	0.0914854	0.0892309	0.076589	0.0620104	-0.100526	0.0722775	0.0557681	0.0700194	0.0691883	0.0509132	0.0124595	0.0558506	0.028937	0.0228065	0.0484388	0.0400267	0.0465664	-0.00415362	-0.0211404	0.0302841	0.0128092	-0.0260655	0.0206848	-0.00390762	0.0109307	0.000132672	-0.0044801	0.0249278	0.0247505	0.0173964	0.012337	-0.0038878	0.0129429	0.043047
	350.18	0.0665098	0.0576228	0.0816007	0.081032	0.0674375	0.0873008	0.0879018	0.0790694	0.0843143	0.0731996	0.0832205	0.0986321	0.0834073	0.0780031	0.0824342	0.0859874	0.0731381	0.055765	-0.0795019	0.0611427	0.0524236	0.066523	0.0649404	0.043388	0.00954781	0.0471036	0.0277093	0.0167653	0.0405675	0.0366606	0.0430894	0.00301519	-0.0148533	0.0289717	0.0139494	-0.0253937	0.0214889	-0.00607653	0.00379354	0.0022752	-0.00956893	0.0233114	0.0195733	0.0142634	0.00688798	-0.00683858	0.0155761	0.0424077
	350.19	0.0604351	0.050565	0.0802438	0.0748604	0.0633348	0.0820564	0.0832263	0.0733169	0.0794764	0.0681276	0.075084	0.0921805	0.0734316	0.0695663	0.0704474	0.0819058	0.06827	0.0497427	-0.0494776	0.0498392	0.04855	0.0623375	0.0611662	0.0354015	0.00986464	0.0375741	0.0249404	0.0110785	0.0318957	0.0331317	0.0411369	0.00867309	-0.00774588	0.0264348	0.0165869	-0.0223696	0.0204082	-0.00721105	-0.00115117	0.00262485	-0.0135254	0.0223374	0.0145816	0.0109645	0.00393458	-0.00959792	0.0187553	0.0413974
	350.2	0.0555172	0.0432587	0.0773324	0.0697656	0.0596651	0.0757717	0.0751342	0.0668213	0.0755285	0.0611349	0.0651564	0.0835925	0.064673	0.059676	0.0563165	0.0764054	0.0633131	0.0453671	-0.0152915	0.0394527	0.043615	0.0578988	0.0563862	0.0270832	0.0128128	0.0295932	0.0212608	0.00625882	0.0242643	0.0306222	0.0395281	0.0120073	-0.00148588	0.0224005	0.0199211	-0.016571	0.0167112	-0.00910857	-0.00337115	0.00132641	-0.0150497	0.0222426	0.0094284	0.00734902	0.00342402	-0.0139708	0.0206922	0.0393302
	350.21	0.0509538	0.0378963	0.0722377	0.0658036	0.0559068	0.067506	0.0637733	0.0602657	0.0719261	0.0526314	0.0556091	0.072954	0.0577874	0.0487952	0.0414064	0.0690204	0.0583564	0.0433122	0.0202126	0.030434	0.0374543	0.0535824	0.0491742	0.018845	0.0165889	0.0253639	0.0186547	0.00166682	0.0188058	0.0293326	0.0364852	0.0137055	0.00414685	0.0180586	0.0240213	-0.0100305	0.0114446	-0.0124899	-0.00262814	-0.000320349	-0.0149894	0.0219969	0.00562473	0.00328576	0.00388761	-0.0204351	0.0206327	0.0358364
	350.22	0.0458161	0.0362873	0.0650894	0.0611677	0.0520492	0.0566122	0.0516316	0.0549272	0.0668493	0.0443286	0.0475053	0.0617021	0.0526994	0.0381422	0.027742	0.0592094	0.0526036	0.0434588	0.0548694	0.0227001	0.029617	0.0485783	0.0398287	0.0115658	0.0196533	0.024945	0.0178084	-0.00263864	0.0152428	0.0284653	0.0318755	0.0133168	0.00930461	0.0150104	0.0286191	-0.00520597	0.00650368	-0.0161577	0.00106881	-0.000789422	-0.0139716	0.02159	0.00345855	-0.000754834	0.0034827	-0.0267155	0.0192494	0.0314198
	350.23	0.0407978	0.0376883	0.0567515	0.0546411	0.0478949	0.0444474	0.0407855	0.0502088	0.0602151	0.0370349	0.040896	0.0510823	0.048539	0.0289943	0.0172067	0.048141	0.0452965	0.0446866	0.0852603	0.0159646	0.0211345	0.0421555	0.030049	0.00619868	0.0217241	0.0253601	0.0174536	-0.00611473	0.0127822	0.0263299	0.0271496	0.00959406	0.0130118	0.0136178	0.0320513	-0.00257242	0.00376128	-0.0180266	0.00683155	3.52936e-05	-0.0111353	0.0223773	0.00120637	-0.00351518	0.00112815	-0.0302878	0.0170112	0.0272445
	350.24	0.0370027	0.0400545	0.0480534	0.0464893	0.0432311	0.0332179	0.0319512	0.0445468	0.0536476	0.0310125	0.0363997	0.041449	0.043833	0.0221038	0.00991062	0.0386215	0.0367048	0.0449087	0.107862	0.010312	0.0143546	0.0354884	0.0206268	0.00281296	0.0225886	0.0240727	0.0158909	-0.00906151	0.0111298	0.0216386	0.0236164	0.00371055	0.0136383	0.0127514	0.0334011	-0.00154929	0.00421712	-0.0173698	0.0121675	0.000688128	-0.00688473	0.0244977	-0.000907163	-0.00432576	-0.00265281	-0.0309318	0.0141685	0.0239784
	350.25	0.0338109	0.0414288	0.0388488	0.0367831	0.0382224	0.0234014	0.0246282	0.0378898	0.0467199	0.0269386	0.0340616	0.0325683	0.0376782	0.0166474	0.00495955	0.0325326	0.0280092	0.042768	0.119948	0.00508167	0.0106781	0.0293266	0.0113223	0.000543133	0.0215126	0.0208899	0.0116532	-0.0110673	0.00995098	0.0153159	0.0205401	-0.00134815	0.0113969	0.01103	0.0329535	-0.00116854	0.00662719	-0.0164145	0.0137006	-0.000358414	-0.00352692	0.0266618	-0.000770986	-0.00380634	-0.00680617	-0.0298765	0.0118763	0.0209732
	350.26	0.0295411	0.0403199	0.0293594	0.0258483	0.0330345	0.0152152	0.0173129	0.0308819	0.037888	0.0243953	0.0314961	0.0240122	0.0309355	0.0104584	0.00278626	0.0292365	0.0202336	0.0385314	0.120084	-0.00136234	0.00932248	0.0230307	0.00210696	-0.000939528	0.0187101	0.0160484	0.00436202	-0.0108626	0.00893203	0.00893586	0.017055	-0.00433952	0.00858851	0.00818373	0.0302396	-0.000450016	0.00837681	-0.0178024	0.010342	-0.00286307	-0.00268736	0.0282303	0.00197679	-0.00362915	-0.0106443	-0.0279331	0.0102492	0.0184958
	350.27	0.0239643	0.0365316	0.020912	0.0155545	0.0275272	0.00917342	0.00868315	0.0229287	0.0282798	0.0216744	0.0266117	0.0162238	0.025051	0.00300586	0.00421105	0.0267715	0.0136645	0.0333207	0.109537	-0.00891901	0.00812687	0.0166383	-0.00772649	-0.00130781	0.015478	0.00972474	-0.00462709	-0.00889957	0.0087455	0.00275041	0.0150868	-0.00655132	0.00600329	0.00451256	0.0244843	0.000864118	0.00805913	-0.021971	0.00483923	-0.0053285	-0.00450026	0.0294098	0.00588256	-0.00498996	-0.0133168	-0.0259339	0.00841105	0.0184596
	350.28	0.0176172	0.0313141	0.0136515	0.00749711	0.0222796	0.00426432	-0.00105013	0.0134031	0.019741	0.0171547	0.0202033	0.0104669	0.0197654	-0.00406502	0.00781799	0.0240187	0.00774101	0.0281613	0.0919775	-0.0159267	0.00572363	0.0100756	-0.0191114	-0.00104726	0.0123333	0.00336937	-0.0134805	-0.00723057	0.00996287	-0.00337166	0.0164389	-0.0102197	0.00259026	0.000401043	0.0158489	0.00252356	0.0062607	-0.0280183	0.000274313	-0.00696457	-0.00842128	0.0294961	0.00906448	-0.00677595	-0.0142642	-0.0249436	0.00650672	0.0203822
	350.29	0.0105479	0.026228	0.00694906	0.00159326	0.0182326	-0.00118588	-0.0101634	0.00375872	0.0119474	0.0102935	0.0137922	0.00692535	0.0140261	-0.00914686	0.0112488	0.0202046	0.00240424	0.0229824	0.0710689	-0.0217324	0.00215648	0.00246806	-0.0305189	-0.00125259	0.00833078	-0.000924704	-0.0198429	-0.00730165	0.0117518	-0.0094575	0.0198959	-0.0161937	-0.00181346	-0.00316918	0.00575238	0.00422974	0.00485282	-0.0342828	-0.0029486	-0.00709575	-0.0130526	0.027678	0.00962109	-0.00707209	-0.0141184	-0.025226	0.00445775	0.0212613
	350.3	0.0036961	0.0219564	0.00110627	-0.00311459	0.014884	-0.0080774	-0.0167189	-0.00370799	0.00462299	0.00309021	0.00774629	0.0047849	0.00834131	-0.0124266	0.0130105	0.014631	-0.00148628	0.0167464	0.0495331	-0.0261718	-0.00266656	-0.00555561	-0.0389375	-0.0027803	0.00311144	-0.00255885	-0.0211283	-0.00950636	0.0135015	-0.0153548	0.022608	-0.0228885	-0.0062247	-0.00563416	-0.00375152	0.00553632	0.00544742	-0.038753	-0.00562417	-0.00457906	-0.0163857	0.0247305	0.00714375	-0.00632471	-0.0140554	-0.0267962	0.00177558	0.0197443
	350.31	-0.00158431	0.0180047	-0.00392814	-0.0083756	0.01121	-0.0163379	-0.0193521	-0.00826719	-0.000994208	-0.00143334	0.00205964	0.00376962	0.00320716	-0.0156761	0.0122679	0.0078316	-0.00472974	0.00853969	0.0299923	-0.0287217	-0.00910888	-0.0128479	-0.0434084	-0.00586411	-0.00216815	-0.0026293	-0.0178643	-0.0129068	0.0153946	-0.0206519	0.0224037	-0.0283755	-0.00949747	-0.00743722	-0.011556	0.0060588	0.00740216	-0.0406763	-0.00826508	-5.38347e-05	-0.0177013	0.0217951	0.00331528	-0.00643528	-0.0141959	-0.0291943	-0.000684812	0.0165009
	350.32	-0.00546667	0.0138196	-0.00871209	-0.0158484	0.00765839	-0.0245981	-0.0179725	-0.0106396	-0.00435985	-0.00312637	-0.00313209	0.00380262	-0.00270183	-0.0193129	0.00938892	0.000343359	-0.00889584	-0.00106631	0.0139016	-0.029572	-0.0167438	-0.0199063	-0.0454876	-0.0100788	-0.00658967	-0.0027088	-0.0135871	-0.0150617	0.0162579	-0.0261767	0.0194309	-0.0316292	-0.0110814	-0.0079164	-0.0174183	0.00656016	0.00874469	-0.0408022	-0.0109	0.00419697	-0.0185315	0.0187828	-0.000101605	-0.00728014	-0.0133276	-0.0301373	-0.00159196	0.0123783
	350.33	-0.00887383	0.00993622	-0.0129696	-0.0250989	0.00497715	-0.0310727	-0.0144831	-0.0120965	-0.00632137	-0.00360382	-0.00732977	0.00423548	-0.0100702	-0.0220117	0.00543651	-0.0081248	-0.0129864	-0.0097434	-7.16213e-06	-0.0297542	-0.024582	-0.0266873	-0.0471988	-0.0147955	-0.0103461	-0.00361009	-0.0104122	-0.0150105	0.0142169	-0.0331626	0.0145384	-0.0321235	-0.0118767	-0.00497873	-0.0208726	0.00895544	0.00888545	-0.0397595	-0.0128051	0.00682229	-0.0207249	0.0144904	-0.00228661	-0.00736949	-0.0110298	-0.0277132	-0.000811653	0.00811999
	350.34	-0.0121149	0.00715537	-0.0157131	-0.0343581	0.00234898	-0.0356774	-0.0115362	-0.0135621	-0.00765231	-0.00355933	-0.00993176	0.00418309	-0.0177943	-0.0234151	0.000756039	-0.0172849	-0.0153125	-0.0159189	-0.0138465	-0.0304263	-0.0320537	-0.0316828	-0.0496743	-0.0190011	-0.0144659	-0.00526833	-0.00854469	-0.0142702	0.00907134	-0.0401635	0.00813501	-0.0306214	-0.012969	0.00105007	-0.0211828	0.0138508	0.00906692	-0.0374789	-0.0138959	0.00711642	-0.0247625	0.00888757	-0.00257476	-0.00642739	-0.00829009	-0.0226338	0.0008539	0.00460508
	350.35	-0.0152276	0.00518599	-0.0169863	-0.0425706	-0.00162394	-0.0399033	-0.0105025	-0.0148209	-0.0090041	-0.00402128	-0.0115261	0.00279951	-0.0247596	-0.0241322	-0.00494654	-0.0261356	-0.0157656	-0.0200978	-0.0276374	-0.0320859	-0.0383626	-0.0344058	-0.0526684	-0.0218721	-0.0198387	-0.00761869	-0.00856354	-0.0133715	0.00200625	-0.0443868	0.0018642	-0.0282176	-0.0139814	0.00640481	-0.0178153	0.018633	0.0109086	-0.0342965	-0.0150185	0.00469637	-0.0299763	0.00421671	-0.000786603	-0.00508867	-0.00536486	-0.0169573	0.00241402	0.0025121
	350.36	-0.018049	0.00353351	-0.018107	-0.0493564	-0.00735627	-0.0440596	-0.0109718	-0.0154596	-0.0114021	-0.00588384	-0.0134022	-0.000690306	-0.0302982	-0.0244964	-0.0119788	-0.0341191	-0.0143729	-0.0231127	-0.0395284	-0.034255	-0.0419344	-0.0363446	-0.0548874	-0.0235292	-0.0257844	-0.00986801	-0.0108141	-0.0116208	-0.00582329	-0.0456562	-0.00306918	-0.0243888	-0.0143303	0.00878594	-0.0116189	0.0204206	0.014041	-0.0309378	-0.0159963	0.00100971	-0.0349595	0.00202032	0.00212939	-0.00417662	-0.00191784	-0.012534	0.00263223	0.000943869
	350.37	-0.0204646	0.00276187	-0.0195713	-0.0543837	-0.0140654	-0.0470984	-0.0114379	-0.0160497	-0.0156771	-0.00810659	-0.0154497	-0.00634517	-0.034368	-0.0246749	-0.020083	-0.0409263	-0.0117194	-0.0246347	-0.0483387	-0.0367527	-0.0427844	-0.0390192	-0.0553027	-0.0245002	-0.0307092	-0.0105159	-0.0145288	-0.00941771	-0.0138443	-0.0458956	-0.00721249	-0.0187189	-0.0146762	0.00935002	-0.0050984	0.019589	0.0155615	-0.027291	-0.0161282	-0.0013711	-0.0385872	0.00153692	0.00560021	-0.0043487	0.00176446	-0.010288	0.000630946	-0.00297819
	350.38	-0.0231287	0.00325107	-0.0216296	-0.0574265	-0.0204365	-0.0490648	-0.0111678	-0.0170724	-0.0218895	-0.00958572	-0.016927	-0.0131518	-0.0378162	-0.0248925	-0.0276335	-0.0456191	-0.00990561	-0.0239189	-0.0543035	-0.0395579	-0.0435527	-0.0420783	-0.0539628	-0.0253369	-0.0338607	-0.00993344	-0.0182346	-0.00790069	-0.0214701	-0.0459419	-0.01013	-0.012871	-0.0162118	0.00946169	-0.000673812	0.0176144	0.0130107	-0.022438	-0.0153102	-0.00109197	-0.0407946	0.00127672	0.00989579	-0.00567125	0.00539856	-0.010393	-0.00302136	-0.0107016
	350.39	-0.0261712	0.00382795	-0.0252364	-0.0587424	-0.0258167	-0.050835	-0.011873	-0.0179741	-0.0292869	-0.0105233	-0.0186662	-0.0204768	-0.0409536	-0.0259333	-0.0323821	-0.047679	-0.0101952	-0.0222381	-0.0575314	-0.0418562	-0.0465012	-0.0440832	-0.0516878	-0.0261796	-0.0354664	-0.00979574	-0.0203374	-0.00760955	-0.0279997	-0.0455856	-0.0107435	-0.00923824	-0.0188738	0.00951903	0.000563104	0.0151723	0.00716519	-0.0159187	-0.0139071	0.00107203	-0.0419917	0.000511412	0.0134147	-0.00760143	0.008609	-0.0119832	-0.00695553	-0.0200823
	350.4	-0.0282001	0.00257148	-0.0301172	-0.0588473	-0.0304848	-0.0528507	-0.0157354	-0.019364	-0.036705	-0.0109163	-0.0218512	-0.0289883	-0.0428332	-0.0292162	-0.0342625	-0.0481282	-0.0119939	-0.0222219	-0.0579139	-0.0430929	-0.050481	-0.0452407	-0.0493011	-0.0266181	-0.0361146	-0.0101707	-0.0205856	-0.00799542	-0.0333018	-0.0449081	-0.00979032	-0.00799247	-0.0212267	0.00945721	-0.000716639	0.0133726	0.000900473	-0.00826859	-0.0127558	0.00321495	-0.0420264	-0.000133238	0.0135876	-0.00889523	0.0105951	-0.0127472	-0.00997127	-0.0282867
	350.41	-0.0282911	-0.00186792	-0.0348817	-0.0574471	-0.0348058	-0.0555236	-0.0223283	-0.0228888	-0.0429453	-0.00978922	-0.0266946	-0.0384932	-0.0426618	-0.0352553	-0.0356103	-0.0488064	-0.0147636	-0.0243604	-0.0563919	-0.0430175	-0.0525516	-0.0478185	-0.0472551	-0.0266977	-0.0364566	-0.0105774	-0.0201266	-0.00813849	-0.0374865	-0.0436726	-0.0087498	-0.006326	-0.0227231	0.00835792	-0.00232057	0.0125289	-0.0041338	-0.000604882	-0.0118157	0.00404301	-0.0397329	0.00012537	0.0106873	-0.00851371	0.0105395	-0.011545	-0.0109301	-0.0337906
	350.42	-0.0272253	-0.00944501	-0.038568	-0.0545071	-0.0384298	-0.0589819	-0.0295723	-0.0276649	-0.0470094	-0.00756111	-0.0335642	-0.0466603	-0.0408873	-0.042466	-0.0382246	-0.051223	-0.0189837	-0.0272393	-0.0542651	-0.0408611	-0.0519606	-0.0529038	-0.0454396	-0.0274106	-0.0370775	-0.0116731	-0.0199029	-0.00745219	-0.0403442	-0.0416635	-0.00790688	-0.00237206	-0.0240023	0.00517468	-0.00239397	0.0109011	-0.00815476	0.00570774	-0.0101684	0.00377786	-0.0344976	0.000792646	0.00643287	-0.00657448	0.00798095	-0.00991452	-0.00960593	-0.035953
	350.43	-0.0255577	-0.0180412	-0.0407552	-0.0512079	-0.0405186	-0.0628622	-0.0365627	-0.0317501	-0.0492456	-0.00719051	-0.0427616	-0.0517028	-0.0391593	-0.0487039	-0.0413286	-0.0550764	-0.0250507	-0.02969	-0.051992	-0.0364141	-0.0504465	-0.0593311	-0.0434612	-0.0292408	-0.0380964	-0.0137143	-0.0204783	-0.005837	-0.0416909	-0.0401489	-0.00681675	0.00232074	-0.0252076	6.73333e-05	-0.000632261	0.00731303	-0.0121697	0.00988518	-0.00778527	0.00325638	-0.0273806	0.000868859	0.00101578	-0.0039853	0.00315906	-0.00941354	-0.00734822	-0.0349412
	350.44	-0.0224408	-0.0246271	-0.0418702	-0.0478588	-0.0408217	-0.0667393	-0.0438695	-0.0349453	-0.0514333	-0.0101733	-0.0529042	-0.0545736	-0.0392949	-0.0531533	-0.0425264	-0.0581983	-0.0321218	-0.0311589	-0.0495635	-0.0311496	-0.049935	-0.0658668	-0.0419606	-0.0313001	-0.038485	-0.015466	-0.0218425	-0.00468318	-0.0422188	-0.0408012	-0.00595287	0.00559311	-0.0256635	-0.00559949	0.00188039	0.00273879	-0.0170607	0.0122773	-0.00506289	0.00218907	-0.0195353	0.000248455	-0.00569515	-0.00162377	-0.00304098	-0.00999529	-0.00575086	-0.0312228
	350.45	-0.0179439	-0.0282981	-0.0425101	-0.0442666	-0.0398428	-0.0700536	-0.0519193	-0.0367333	-0.0541741	-0.0149773	-0.0610258	-0.05674	-0.0414206	-0.0553573	-0.0410912	-0.0590235	-0.0388686	-0.0316672	-0.0467836	-0.0269013	-0.050984	-0.0718747	-0.0414883	-0.0330186	-0.037349	-0.0157354	-0.0223034	-0.00570523	-0.0427496	-0.0437032	-0.00651251	0.00677252	-0.0246145	-0.0106768	0.00333301	-0.00160625	-0.0223829	0.0134238	-0.00232394	-0.000434368	-0.0114488	-0.000572467	-0.0120578	0.000479973	-0.0091143	-0.0116884	-0.00587689	-0.0251943
	350.46	-0.0141797	-0.03077	-0.0425044	-0.041484	-0.0385017	-0.0727661	-0.0597245	-0.0361477	-0.0560673	-0.0202803	-0.0654815	-0.0573514	-0.043988	-0.0550339	-0.0384404	-0.0577389	-0.0446169	-0.0312181	-0.0434985	-0.0240386	-0.0530446	-0.0761711	-0.0407142	-0.0348562	-0.0357575	-0.014723	-0.0199581	-0.00794863	-0.0429713	-0.0478341	-0.00838861	0.00636563	-0.0223577	-0.0146141	0.00295807	-0.00529838	-0.026627	0.0133203	0.000120954	-0.00457473	-0.00402291	-0.00159693	-0.0157802	0.00285066	-0.0138335	-0.0159299	-0.00878185	-0.0175268
	350.47	-0.0130721	-0.0335976	-0.0424202	-0.0403296	-0.0376006	-0.0753985	-0.0652752	-0.0338126	-0.0557692	-0.0260625	-0.0675754	-0.0553886	-0.0457544	-0.0530502	-0.0359884	-0.0551151	-0.0497273	-0.0300194	-0.0399961	-0.0220413	-0.0552664	-0.0774954	-0.0385061	-0.0365686	-0.0353195	-0.0134679	-0.0154732	-0.00947876	-0.0423847	-0.0521066	-0.0106191	0.00549129	-0.0195565	-0.0165189	0.00173421	-0.00787467	-0.028739	0.0120466	0.0026382	-0.00995606	0.00165679	-0.00272992	-0.0164402	0.00506307	-0.0172287	-0.0230002	-0.014989	-0.00948074
	350.48	-0.0146363	-0.0364852	-0.0432345	-0.0403391	-0.0372361	-0.0773475	-0.0677946	-0.0308499	-0.0534653	-0.032122	-0.0685772	-0.0525283	-0.0463746	-0.0500923	-0.0346475	-0.0516436	-0.0549791	-0.0292429	-0.0367833	-0.0210149	-0.0568486	-0.0765984	-0.0352347	-0.0368816	-0.0363048	-0.0135353	-0.011311	-0.0105294	-0.0405615	-0.0553568	-0.0136851	0.0046652	-0.0156697	-0.0161905	0.00105018	-0.00870332	-0.0290535	0.0102935	0.00547661	-0.0170609	0.00546814	-0.00344822	-0.015621	0.00542535	-0.0189455	-0.0299123	-0.022532	-0.00293355
	350.49	-0.0171111	-0.0382266	-0.0440004	-0.0406529	-0.0374352	-0.0775743	-0.0689597	-0.0281854	-0.0508942	-0.0366583	-0.0675129	-0.0509253	-0.0457671	-0.0461994	-0.0345579	-0.0474104	-0.060071	-0.0294224	-0.0343846	-0.0218536	-0.0576239	-0.0754812	-0.0319858	-0.0353006	-0.0378616	-0.0158327	-0.00938653	-0.011972	-0.0367148	-0.0567839	-0.0185727	0.00392354	-0.0102538	-0.0153751	0.00117439	-0.00765314	-0.0282854	0.00896852	0.0080858	-0.0250976	0.00796	-0.00466409	-0.0146827	0.00307046	-0.0175923	-0.0338841	-0.027516	0.000849674
	350.5	-0.0188919	-0.0385097	-0.0432825	-0.041057	-0.0385146	-0.0764076	-0.0705965	-0.0272277	-0.0494327	-0.0374292	-0.0634144	-0.0510651	-0.0439124	-0.0411014	-0.0345238	-0.0425648	-0.0644645	-0.0297044	-0.0329344	-0.0245574	-0.0577733	-0.075038	-0.0304453	-0.0324424	-0.0387684	-0.0188751	-0.0106076	-0.0136332	-0.0312846	-0.0562266	-0.0243093	0.00422385	-0.00453932	-0.0157811	0.00112521	-0.00535745	-0.0265627	0.00913637	0.00915692	-0.031753	0.00946109	-0.00800907	-0.013939	-0.000591721	-0.0132262	-0.0353392	-0.0282355	0.00218709
	350.51	-0.0198553	-0.038601	-0.041254	-0.0423324	-0.0403718	-0.0739936	-0.0723445	-0.0280926	-0.0484957	-0.0354043	-0.0569512	-0.0527819	-0.0411858	-0.034313	-0.0331339	-0.0376256	-0.0682774	-0.0299381	-0.0321249	-0.0268932	-0.0576706	-0.074845	-0.0314604	-0.0293806	-0.0382909	-0.020877	-0.0147177	-0.015035	-0.0265677	-0.0533274	-0.0289135	0.00608029	-0.000282983	-0.0169969	0.000448756	-0.00273002	-0.024359	0.0111408	0.0067674	-0.0362235	0.00962762	-0.0125649	-0.0136599	-0.00362054	-0.00743209	-0.0359002	-0.0264232	0.00173614
	350.52	-0.0206104	-0.0400009	-0.0391892	-0.0451984	-0.0424338	-0.0697926	-0.0729794	-0.0291503	-0.0465918	-0.0344347	-0.0494743	-0.055931	-0.0387923	-0.0272184	-0.0309385	-0.032953	-0.071324	-0.0315077	-0.0323166	-0.0271509	-0.0585087	-0.0736657	-0.0336456	-0.0277573	-0.036408	-0.0219803	-0.0201021	-0.0160493	-0.0243327	-0.0478603	-0.0311655	0.00854743	0.00277761	-0.017863	0.000203572	-0.00030013	-0.0219895	0.0133322	0.00101678	-0.0395737	0.0082711	-0.015762	-0.0132797	-0.00576567	-0.000974451	-0.0360119	-0.0241539	-0.000200081
	350.53	-0.0224404	-0.0427351	-0.0382114	-0.0492116	-0.04496	-0.0646338	-0.0717171	-0.0295653	-0.0428721	-0.03655	-0.0428279	-0.0600704	-0.0377768	-0.0223613	-0.0299583	-0.0288532	-0.074393	-0.0355352	-0.0349088	-0.0270481	-0.0612616	-0.070312	-0.0353119	-0.0285948	-0.0329085	-0.0230593	-0.0251065	-0.0172913	-0.0244213	-0.0412773	-0.0303008	0.0112046	0.0064097	-0.0189582	0.00158391	0.00190207	-0.0187016	0.0141695	-0.00499624	-0.0425393	0.00638674	-0.0165299	-0.0114928	-0.00842043	0.00550435	-0.0352943	-0.0222494	-0.00262788
	350.54	-0.0267747	-0.0458566	-0.0379844	-0.0526728	-0.0488399	-0.060298	-0.0675819	-0.030075	-0.0380515	-0.0402815	-0.0388487	-0.0640753	-0.0384288	-0.0201595	-0.0309471	-0.0259037	-0.078623	-0.0413148	-0.0405574	-0.028732	-0.0648844	-0.0649361	-0.0367082	-0.0304697	-0.0274035	-0.0240992	-0.0291503	-0.01926	-0.0257056	-0.0354452	-0.0264174	0.0135993	0.0098126	-0.0219007	0.00445104	0.00425203	-0.0146598	0.0142061	-0.00894498	-0.0453058	0.00481594	-0.01552	-0.00848299	-0.0126976	0.0104421	-0.0339706	-0.0210579	-0.00392628
	350.55	-0.0333632	-0.0487908	-0.0378734	-0.0536803	-0.0534011	-0.0578726	-0.0605905	-0.031955	-0.0336829	-0.0433931	-0.0380312	-0.0667319	-0.0414103	-0.0198771	-0.0333983	-0.0246293	-0.0824426	-0.047037	-0.0476354	-0.0317442	-0.0674153	-0.0592481	-0.0388734	-0.0304597	-0.0207252	-0.0242253	-0.0319759	-0.0215061	-0.0269838	-0.0301725	-0.0208436	0.0136357	0.00984537	-0.0264687	0.0077811	0.00712372	-0.0115001	0.0139231	-0.0112441	-0.0474435	0.00357679	-0.0137787	-0.00537677	-0.0178931	0.0137756	-0.0331852	-0.020073	-0.00322069
	350.56	-0.0404475	-0.0508714	-0.0387061	-0.0517261	-0.0574554	-0.0578399	-0.0526578	-0.035293	-0.0305761	-0.0456736	-0.0392851	-0.0675185	-0.0468765	-0.0216076	-0.0368354	-0.0253405	-0.0836278	-0.0518077	-0.0540017	-0.0352734	-0.0682481	-0.0552653	-0.0412344	-0.0278817	-0.0146154	-0.023623	-0.0334036	-0.0238517	-0.0280689	-0.0247263	-0.0150649	0.00960383	0.0057586	-0.0301125	0.0108503	0.0103377	-0.00974573	0.0125452	-0.013118	-0.0473736	0.00267533	-0.0115624	-0.00238824	-0.0224989	0.0174122	-0.0338521	-0.0181304	-0.00124395
	350.57	-0.0469209	-0.0513699	-0.0410089	-0.0478627	-0.0614731	-0.0602438	-0.045702	-0.0390498	-0.0288609	-0.0482978	-0.0405523	-0.0664395	-0.0530316	-0.0255395	-0.0403432	-0.0277539	-0.0822222	-0.0558486	-0.0593395	-0.0396168	-0.0679755	-0.0535142	-0.0420407	-0.0254153	-0.0101355	-0.0234852	-0.033705	-0.0268864	-0.0290017	-0.0203386	-0.0106479	0.00209777	0.000109658	-0.0306982	0.013431	0.0131355	-0.00892324	0.00988871	-0.0149422	-0.0443332	0.00161848	-0.00900077	0.000372528	-0.0258395	0.0222325	-0.0349004	-0.0158107	0.000298509
	350.58	-0.0528482	-0.050576	-0.0435242	-0.0432783	-0.0658782	-0.0637859	-0.0410861	-0.0428862	-0.0283456	-0.0514539	-0.0406189	-0.0641041	-0.0577434	-0.0308931	-0.0427077	-0.0312257	-0.0787355	-0.0587902	-0.0639007	-0.0444953	-0.067585	-0.0526812	-0.040469	-0.0254745	-0.00825813	-0.0238751	-0.0337606	-0.0306539	-0.0280375	-0.0184117	-0.00896319	-0.00652113	-0.00466017	-0.0286935	0.0151959	0.0145264	-0.00907031	0.00674059	-0.0164256	-0.0389842	-0.000398981	-0.00759716	0.00167359	-0.0279678	0.0272912	-0.0335814	-0.0148435	0.000467277
	350.59	-0.0577032	-0.0490505	-0.0453216	-0.0381206	-0.0698592	-0.0657188	-0.0398401	-0.0463529	-0.028676	-0.054055	-0.0400533	-0.0613221	-0.0604797	-0.0361848	-0.0430982	-0.0356382	-0.072931	-0.0602676	-0.0663447	-0.048582	-0.0675864	-0.0514833	-0.0367001	-0.028275	-0.0096468	-0.0243902	-0.0350995	-0.0337353	-0.023771	-0.0184511	-0.0099536	-0.0136909	-0.00799599	-0.0253875	0.0157907	0.0147864	-0.00947222	0.00359396	-0.0180403	-0.0317729	-0.00337403	-0.00903137	0.000599662	-0.0292968	0.0310259	-0.0288999	-0.0149785	-0.000650192
	350.6	-0.0602313	-0.0468115	-0.0465005	-0.0324862	-0.072626	-0.0640929	-0.0412114	-0.0488723	-0.02965	-0.0548087	-0.0399231	-0.0582368	-0.0618647	-0.0407948	-0.0407772	-0.0403641	-0.0658311	-0.0609502	-0.065034	-0.0506585	-0.0672921	-0.0498782	-0.0316342	-0.0327341	-0.0124091	-0.0253019	-0.0377186	-0.0345457	-0.0175592	-0.0204749	-0.012847	-0.0186864	-0.00980882	-0.0211164	0.0156421	0.0154973	-0.00868891	5.82873e-05	-0.0206742	-0.0238906	-0.00622552	-0.0129144	-0.00210437	-0.030196	0.0323436	-0.0230921	-0.0148132	-0.00279303
	350.61	-0.0603465	-0.0444064	-0.0455668	-0.0280895	-0.0739028	-0.0599004	-0.0429217	-0.0515664	-0.031153	-0.053608	-0.0405707	-0.0548224	-0.0625573	-0.045183	-0.0355337	-0.0435307	-0.0600233	-0.0607206	-0.0604345	-0.050369	-0.0660808	-0.0478825	-0.0271322	-0.0369821	-0.0142545	-0.0265211	-0.0394194	-0.0333024	-0.0111604	-0.0255098	-0.0170856	-0.0226519	-0.00985439	-0.0171319	0.0145903	0.01646	-0.00651984	-0.00432484	-0.0234304	-0.0173503	-0.00735357	-0.0167596	-0.0046622	-0.0301949	0.0314884	-0.0182478	-0.01409	-0.00514547
	350.62	-0.0588149	-0.0432587	-0.0406506	-0.026921	-0.0742067	-0.055985	-0.0433455	-0.055373	-0.0332589	-0.0518159	-0.0415346	-0.0513279	-0.0633055	-0.0496856	-0.0288032	-0.0441517	-0.0571481	-0.0588835	-0.0542744	-0.0480709	-0.064147	-0.0454343	-0.0247623	-0.0396875	-0.0162597	-0.0271418	-0.0387754	-0.030705	-0.00498472	-0.0319305	-0.0219002	-0.026343	-0.00881126	-0.0157396	0.0111033	0.0158077	-0.00354254	-0.00855568	-0.0241976	-0.0128215	-0.00614597	-0.0187577	-0.00543325	-0.0290554	0.0292009	-0.0140565	-0.0131434	-0.00688571
	350.63	-0.0557345	-0.0445052	-0.0333216	-0.0287379	-0.0743384	-0.0545665	-0.0423681	-0.0584766	-0.0359511	-0.0501337	-0.0425253	-0.0477998	-0.0646717	-0.0542319	-0.0233979	-0.0430354	-0.0564893	-0.0561823	-0.0478065	-0.0446808	-0.0615164	-0.0439254	-0.0247143	-0.0408412	-0.0203411	-0.0262318	-0.035645	-0.0260356	0.000474779	-0.0362883	-0.0267149	-0.0293601	-0.00808025	-0.016983	0.00562734	0.014109	0.00049331	-0.0110072	-0.0218692	-0.0100358	-0.00332803	-0.0198676	-0.00493622	-0.0279821	0.0258834	-0.0103282	-0.0126159	-0.00923213
	350.64	-0.050962	-0.0482788	-0.0269621	-0.0315829	-0.0739089	-0.0554488	-0.0409351	-0.0586214	-0.039014	-0.0475149	-0.0437977	-0.0449124	-0.0662216	-0.058312	-0.0210352	-0.0409539	-0.0558002	-0.0538596	-0.0419327	-0.0421849	-0.05829	-0.0452483	-0.0257806	-0.04079	-0.0263934	-0.0238729	-0.0303794	-0.0196081	0.0045154	-0.0371448	-0.0313232	-0.0309296	-0.00854649	-0.0181662	0.000724429	0.0143871	0.00612602	-0.0110522	-0.0174056	-0.00842477	-0.000222154	-0.0217812	-0.0053621	-0.0279507	0.022085	-0.0080369	-0.0128136	-0.0145672
	350.65	-0.044707	-0.0531634	-0.0233226	-0.0339829	-0.0719757	-0.0565812	-0.040123	-0.0562176	-0.0428788	-0.0434981	-0.0450998	-0.0441402	-0.0665604	-0.0610395	-0.0203099	-0.0387138	-0.0535307	-0.0522712	-0.03687	-0.0428658	-0.0551343	-0.0491194	-0.0259299	-0.0391872	-0.0340423	-0.0211278	-0.0244564	-0.0137987	0.00671947	-0.0350065	-0.0350659	-0.030186	-0.0103201	-0.017071	-0.00258614	0.0176402	0.0127238	-0.00917009	-0.013114	-0.00684837	0.00119932	-0.0243492	-0.00721601	-0.0284169	0.0182023	-0.00696408	-0.0123296	-0.0222681
	350.66	-0.0382587	-0.0564886	-0.0225676	-0.0360252	-0.0686927	-0.0572218	-0.039671	-0.0534577	-0.0478365	-0.0397812	-0.0453129	-0.0454366	-0.0642799	-0.0617597	-0.0189782	-0.038099	-0.0502567	-0.0513432	-0.0323064	-0.0465489	-0.0522965	-0.053173	-0.0240283	-0.0349651	-0.0426231	-0.0182893	-0.0196266	-0.00962391	0.00670398	-0.0314749	-0.0373144	-0.0265518	-0.0130089	-0.0136808	-0.00401937	0.0217845	0.0184968	-0.00753981	-0.00983715	-0.0055856	-2.41255e-05	-0.0265085	-0.00930824	-0.0279014	0.0139938	-0.00571187	-0.0104145	-0.0284672
	350.67	-0.0338505	-0.0568808	-0.0238722	-0.0380945	-0.0654923	-0.0578666	-0.0379324	-0.0523079	-0.0523024	-0.0379126	-0.0438248	-0.0478124	-0.0596618	-0.060693	-0.0168153	-0.0397639	-0.0475163	-0.0509791	-0.0283188	-0.0498548	-0.0499713	-0.0554305	-0.0209596	-0.028347	-0.0498302	-0.0147059	-0.0168642	-0.00644577	0.00515501	-0.0291948	-0.0381697	-0.0202185	-0.0157279	-0.00949908	-0.00263434	0.0248175	0.0217908	-0.00827242	-0.00666741	-0.00618807	-0.00287014	-0.0277992	-0.0109602	-0.0247712	0.00906771	-0.00362886	-0.00844496	-0.0310218
	350.68	-0.0317672	-0.0554497	-0.02562	-0.0389692	-0.0638221	-0.0575085	-0.0346615	-0.0534723	-0.0545846	-0.0381263	-0.0413713	-0.0519747	-0.0545882	-0.0587275	-0.0145301	-0.0421962	-0.0461283	-0.0510432	-0.0246688	-0.049703	-0.0490768	-0.0553914	-0.0184501	-0.0216488	-0.0538253	-0.0106188	-0.0161541	-0.00407432	0.00353071	-0.0298249	-0.0376785	-0.0124707	-0.0175723	-0.00614971	0.000994439	0.0259144	0.0220539	-0.0106502	-0.00379775	-0.00856832	-0.00621837	-0.0279288	-0.0123032	-0.0188739	0.0037722	-0.000930684	-0.00676787	-0.0310536
	350.69	-0.0300727	-0.0534966	-0.0263875	-0.03741	-0.0640802	-0.054053	-0.0321865	-0.0558866	-0.055633	-0.0403332	-0.0391059	-0.0586881	-0.0507176	-0.0560229	-0.0130152	-0.0440869	-0.0460233	-0.0512234	-0.0209826	-0.0465669	-0.0497368	-0.0528371	-0.0174936	-0.0164676	-0.0550278	-0.00770188	-0.0156702	-0.00216123	0.00188234	-0.0318242	-0.0359584	-0.00528696	-0.0181938	-0.00385138	0.00479363	0.024487	0.0200839	-0.0126434	-0.00267728	-0.0124745	-0.00910074	-0.0271537	-0.0138482	-0.0123252	-0.00106033	0.00217909	-0.00398989	-0.0301188
	350.7	-0.0274868	-0.051118	-0.0253665	-0.0342507	-0.065858	-0.0468109	-0.0321917	-0.0577366	-0.0571124	-0.0437447	-0.0377871	-0.0671142	-0.0489518	-0.0521662	-0.0138825	-0.0457738	-0.046654	-0.0508864	-0.0172677	-0.0425033	-0.0504222	-0.0473951	-0.0182424	-0.0126283	-0.0539834	-0.00806007	-0.0131129	-0.000189308	-0.000373662	-0.0318827	-0.0336639	0.000345209	-0.017324	-0.00152293	0.00722517	0.0206259	0.017197	-0.0130579	-0.00375533	-0.0187557	-0.0113303	-0.0266831	-0.0159935	-0.00794174	-0.00554147	0.00543508	-8.99294e-05	-0.0290318
	350.71	-0.0236084	-0.048685	-0.0224123	-0.0306418	-0.0678632	-0.0375179	-0.0332641	-0.0581326	-0.0587047	-0.047343	-0.0373064	-0.0753651	-0.0497447	-0.0476036	-0.0177759	-0.0478405	-0.0471775	-0.0498903	-0.0133627	-0.0376796	-0.0498409	-0.0402009	-0.0201959	-0.0100873	-0.0505505	-0.0116301	-0.00889547	0.00115386	-0.00211391	-0.0287414	-0.0309006	0.00433377	-0.0145075	0.0010588	0.00779297	0.0150926	0.0138126	-0.0123761	-0.00592963	-0.026121	-0.0141269	-0.0268729	-0.0186892	-0.00711686	-0.0100964	0.00762946	0.0030939	-0.0286791
	350.72	-0.0185627	-0.0479541	-0.0185697	-0.0265938	-0.0684778	-0.028214	-0.0327651	-0.0570643	-0.0596076	-0.050549	-0.0366143	-0.080051	-0.0529545	-0.0432671	-0.0232855	-0.049907	-0.0470946	-0.049327	-0.00965218	-0.0317429	-0.0485054	-0.0340048	-0.0223498	-0.00912503	-0.0462414	-0.0154202	-0.0055632	0.00122138	-0.00172948	-0.0235313	-0.0267515	0.00620827	-0.00961163	0.00234068	0.00642917	0.00895911	0.0101477	-0.0120065	-0.00778429	-0.0315833	-0.0170306	-0.02712	-0.0219972	-0.00870155	-0.0139939	0.00686079	0.00500218	-0.0296338
	350.73	-0.0142601	-0.0505117	-0.0155156	-0.0224672	-0.0677728	-0.0192055	-0.0299179	-0.0543429	-0.0597788	-0.0527113	-0.0352809	-0.0790127	-0.0572407	-0.0400206	-0.0284299	-0.0513384	-0.0464537	-0.0504555	-0.00708758	-0.0265781	-0.047426	-0.0306223	-0.0243437	-0.0094836	-0.0437206	-0.017152	-0.00482755	0.000503325	0.00011314	-0.0173681	-0.0206121	0.00647384	-0.00313997	0.000816338	0.00270252	0.00413899	0.0075474	-0.0118873	-0.00846734	-0.0343193	-0.0178248	-0.0274606	-0.0251093	-0.0109677	-0.0163714	0.0026224	0.00685327	-0.0311313
	350.74	-0.0131496	-0.0553731	-0.013814	-0.0199025	-0.0674217	-0.0105949	-0.0263346	-0.0502506	-0.0588099	-0.0535676	-0.0340271	-0.0745301	-0.0606521	-0.0382774	-0.0317571	-0.0520972	-0.0454883	-0.0531627	-0.00610168	-0.0247425	-0.0465621	-0.0297187	-0.0264476	-0.0100743	-0.0436847	-0.0175343	-0.00707151	-0.00054342	0.00103751	-0.0110692	-0.0134414	0.00730185	0.00342368	-0.00330614	-0.00301604	0.00185815	0.00662236	-0.0107201	-0.00825019	-0.0355459	-0.016104	-0.0282942	-0.0261344	-0.0141432	-0.0175832	-0.0030214	0.00886884	-0.0321448
	350.75	-0.015715	-0.0598739	-0.0129838	-0.0205238	-0.0684396	-0.00413874	-0.0237069	-0.0463888	-0.0559829	-0.0529942	-0.0331816	-0.0700306	-0.0620487	-0.0374312	-0.032866	-0.052444	-0.0444308	-0.0560538	-0.00667187	-0.0267731	-0.045125	-0.030225	-0.0278245	-0.00963966	-0.0441493	-0.0187686	-0.0119483	-0.000982452	-0.000648234	-0.00592525	-0.00655577	0.00978855	0.0082789	-0.00838618	-0.00918093	0.00101132	0.00536258	-0.00756543	-0.00847036	-0.0357849	-0.0133655	-0.0300793	-0.0253291	-0.0188882	-0.0183667	-0.00728703	0.0101577	-0.0325099
	350.76	-0.0206039	-0.0632797	-0.0125545	-0.0240008	-0.0706228	-0.00151998	-0.0220365	-0.0439847	-0.0511185	-0.0502326	-0.0324082	-0.066131	-0.0614245	-0.036897	-0.0329357	-0.0519764	-0.0431529	-0.0580311	-0.00821306	-0.0311317	-0.042412	-0.0316193	-0.027137	-0.00776942	-0.0429598	-0.0210055	-0.018538	0.000538806	-0.0049109	-0.00329947	-0.000234146	0.0126251	0.011492	-0.0127591	-0.0152614	0.000206698	0.00209581	-0.00216256	-0.00985765	-0.0347647	-0.0110416	-0.0329742	-0.0250139	-0.0242319	-0.0188772	-0.00896216	0.0103279	-0.0325161
	350.77	-0.0260098	-0.0669477	-0.0122819	-0.0277112	-0.0731133	-0.00170416	-0.0207669	-0.0422951	-0.0445364	-0.0454789	-0.0313102	-0.0619476	-0.0597235	-0.0370774	-0.0334906	-0.0502766	-0.0416366	-0.0590916	-0.00982205	-0.0351931	-0.0384805	-0.0337569	-0.0244137	-0.00420879	-0.0399667	-0.0209279	-0.0254113	0.00372481	-0.00984453	-0.00312999	0.00545862	0.0140608	0.0146147	-0.0157221	-0.0204838	-0.000560225	-0.00152833	0.00488239	-0.0123427	-0.0329513	-0.00957438	-0.0354905	-0.0265082	-0.0283873	-0.0195114	-0.00849614	0.00941395	-0.0328662
	350.78	-0.0307053	-0.0707556	-0.0131084	-0.0291853	-0.0739146	-0.00256365	-0.0199177	-0.0397502	-0.0368487	-0.040826	-0.0295665	-0.0576207	-0.05798	-0.0383796	-0.0342655	-0.0474593	-0.0402332	-0.0595262	-0.0116647	-0.0373061	-0.0340301	-0.0368655	-0.0203981	0.000535581	-0.0363372	-0.0161139	-0.030543	0.00690029	-0.0129958	-0.00345657	0.00989976	0.0130039	0.0173333	-0.0170416	-0.0227719	-0.00121406	-0.00273532	0.012633	-0.0162482	-0.0305257	-0.00933463	-0.0355022	-0.0293371	-0.0299942	-0.0210245	-0.00671679	0.00794676	-0.0344316
	350.79	-0.0344294	-0.0730057	-0.0164951	-0.028079	-0.0709867	-0.00331584	-0.0196607	-0.0356217	-0.0290596	-0.0377501	-0.0275962	-0.0538861	-0.056556	-0.0399982	-0.0339982	-0.0429047	-0.0391524	-0.0595266	-0.0138345	-0.0382428	-0.0297951	-0.0416267	-0.0154685	0.00417773	-0.0331721	-0.00828421	-0.0322533	0.00849553	-0.0139108	-0.00245314	0.0116191	0.00944092	0.0178262	-0.0162727	-0.0223532	-0.00150902	-0.00106524	0.020352	-0.0212153	-0.0263842	-0.0109482	-0.0325177	-0.0318992	-0.0291478	-0.0234409	-0.00402975	0.00733316	-0.0370072
	350.8	-0.0371008	-0.0735622	-0.0225281	-0.0253516	-0.0644817	-0.0036652	-0.0201167	-0.0299323	-0.0225144	-0.0354521	-0.02636	-0.0510861	-0.0556157	-0.0404527	-0.0326751	-0.0360744	-0.0387318	-0.0595419	-0.0143817	-0.0387391	-0.0262355	-0.0472608	-0.00988283	0.00510874	-0.0313308	-0.000733437	-0.0303492	0.00772191	-0.0141713	-0.000311211	0.0092806	0.00481337	0.015905	-0.0132027	-0.0213842	-0.000673063	0.00104365	0.0263037	-0.0253863	-0.0206744	-0.0130473	-0.0279212	-0.0331344	-0.0275324	-0.025928	-0.00135633	0.00864072	-0.0389692
	350.81	-0.038056	-0.0736525	-0.0304759	-0.0225636	-0.0561685	-0.0033961	-0.0205378	-0.0227317	-0.0183226	-0.0327603	-0.0261096	-0.0496203	-0.0548728	-0.0382108	-0.0308542	-0.0283362	-0.0390152	-0.0599915	-0.0117593	-0.0379897	-0.0236437	-0.051102	-0.00446594	0.00385034	-0.0312793	0.00464598	-0.026037	0.00533336	-0.0148539	0.00161513	0.00329747	0.000173759	0.0128408	-0.00802183	-0.0205404	0.000351376	0.00103094	0.027884	-0.0269727	-0.0161256	-0.0131803	-0.0234514	-0.0329447	-0.0262064	-0.0275451	-0.000380847	0.0110039	-0.0385563
	350.82	-0.036912	-0.0734304	-0.039265	-0.0219709	-0.0478942	-0.00296843	-0.0191581	-0.0144119	-0.0166337	-0.0297592	-0.0260896	-0.0495716	-0.0530228	-0.0323906	-0.0291762	-0.0221419	-0.0390044	-0.0607487	-0.0073183	-0.0359373	-0.0221239	-0.0519183	-0.000597514	0.00201446	-0.0320541	0.00712574	-0.0214655	0.00326603	-0.0154099	0.00277702	-0.00495813	-0.00450205	0.0101084	-0.00122751	-0.0199785	2.32324e-05	-0.00056053	0.0244686	-0.0255283	-0.0146922	-0.0111841	-0.0191127	-0.0313074	-0.0249482	-0.0280794	-0.00125711	0.0121112	-0.034841
	350.83	-0.0342252	-0.0719687	-0.046733	-0.0248611	-0.0407988	-0.00326734	-0.0159143	-0.00684423	-0.0164479	-0.0268273	-0.0247271	-0.0502857	-0.0489772	-0.0246492	-0.0291643	-0.0185379	-0.0377735	-0.0616793	-0.00338389	-0.0334972	-0.020925	-0.0502812	0.0015249	0.000781791	-0.0319527	0.0061675	-0.0183702	0.00319368	-0.0152058	0.00321365	-0.0137446	-0.00880088	0.00923375	0.00584573	-0.0197513	-0.000371261	-0.00103615	0.0178384	-0.021893	-0.0149928	-0.00855328	-0.0140351	-0.0285635	-0.0241679	-0.0279578	-0.00250135	0.0105993	-0.0278492
	350.84	-0.0315563	-0.0689294	-0.0500602	-0.0295365	-0.0346591	-0.00511011	-0.0129763	-0.00230413	-0.0166946	-0.0239449	-0.0214358	-0.0518228	-0.043357	-0.0176647	-0.0309932	-0.0163028	-0.0356332	-0.0630863	-0.000703974	-0.0306575	-0.0190022	-0.0464168	0.002797	-0.000420676	-0.0308229	0.00220254	-0.0164783	0.00523692	-0.0145236	0.00260536	-0.0208347	-0.0119567	0.0106707	0.0115573	-0.0192979	0.00161219	0.000715393	0.0100109	-0.0175173	-0.0144098	-0.00647439	-0.00896503	-0.0260051	-0.0246256	-0.0274651	-0.00337168	0.00705951	-0.0186995
	350.85	-0.031051	-0.0649806	-0.0483359	-0.0334003	-0.0287755	-0.0088375	-0.0115957	-0.000655867	-0.016941	-0.0217273	-0.0182934	-0.054964	-0.0384409	-0.0127201	-0.0324932	-0.0144642	-0.0328488	-0.064828	0.000851118	-0.0271209	-0.0165092	-0.0411998	0.0021919	-0.00283243	-0.0295482	-0.00308333	-0.014983	0.00743702	-0.0137977	0.00122508	-0.0254279	-0.0141506	0.0128661	0.0149406	-0.0196438	0.0059585	0.0034712	0.00253926	-0.0136784	-0.0113628	-0.00608441	-0.00525807	-0.0254568	-0.026202	-0.0269317	-0.00378669	0.00245673	-0.00950461
	350.86	-0.0324725	-0.0612533	-0.043683	-0.0364271	-0.0230212	-0.0141419	-0.0117302	-0.000352347	-0.0167845	-0.0216069	-0.0170928	-0.0591498	-0.0361934	-0.0110732	-0.0328319	-0.013818	-0.0286227	-0.0657765	0.000423399	-0.0231589	-0.0143071	-0.0365195	-0.00245723	-0.00677162	-0.0277005	-0.00820633	-0.0142069	0.00782316	-0.0136568	-0.000376829	-0.028477	-0.0165133	0.0130997	0.0158178	-0.0226148	0.0105491	0.0058621	-0.00393416	-0.0111137	-0.00573735	-0.00796239	-0.00313586	-0.0270633	-0.0283213	-0.0270526	-0.00368604	-0.0028667	-0.00261378
	350.87	-0.032585	-0.0585315	-0.0379564	-0.0399255	-0.017802	-0.020574	-0.0136663	-0.00094271	-0.0162237	-0.0240769	-0.017246	-0.0623704	-0.0357764	-0.0132124	-0.0334236	-0.0153084	-0.0231494	-0.0648597	-0.00233244	-0.0192918	-0.0126763	-0.0331706	-0.0101793	-0.0114391	-0.0240884	-0.0124713	-0.0139858	0.00605908	-0.0148035	-0.00254113	-0.030252	-0.0197234	0.00966166	0.0144226	-0.0280934	0.0140766	0.0074478	-0.00960691	-0.0102364	0.00137642	-0.0108945	-0.00212344	-0.0289112	-0.0303229	-0.0280873	-0.00367743	-0.00916412	0.000516367
	350.88	-0.0300177	-0.0565649	-0.0314139	-0.0437344	-0.0136319	-0.0280855	-0.0173423	-0.00220379	-0.0155781	-0.0276127	-0.0181542	-0.0632383	-0.0349052	-0.0176089	-0.0344177	-0.0189306	-0.0179292	-0.0623506	-0.00634429	-0.0167168	-0.0118097	-0.0300674	-0.0177098	-0.0151068	-0.0194253	-0.0154607	-0.0138658	0.00255039	-0.0169002	-0.00495872	-0.0303127	-0.0235835	0.00401153	0.0106282	-0.0347317	0.0161279	0.00833987	-0.0140236	-0.0109635	0.0092909	-0.0132838	-0.00214087	-0.0298468	-0.0315373	-0.0294567	-0.00463694	-0.0168065	0.000323116
	350.89	-0.0274517	-0.0548393	-0.0251713	-0.0464905	-0.010986	-0.0359391	-0.0216678	-0.00357917	-0.0144195	-0.0305557	-0.020071	-0.0619105	-0.0333914	-0.0236668	-0.0342972	-0.023655	-0.01379	-0.0592126	-0.0113362	-0.0167231	-0.011988	-0.0257307	-0.0244107	-0.0166588	-0.0152627	-0.0169331	-0.0147605	-0.0015599	-0.0191506	-0.00705056	-0.0296375	-0.0270771	-0.00122391	0.00474844	-0.0413276	0.0154529	0.00811913	-0.0162493	-0.0125335	0.0177437	-0.0147307	-0.00341284	-0.0296139	-0.0315514	-0.0306345	-0.00648616	-0.0245497	-0.00125891
	350.9	-0.028132	-0.0529688	-0.0205118	-0.0470584	-0.0108807	-0.0417764	-0.0249164	-0.00552875	-0.0122776	-0.0329391	-0.0231348	-0.0589599	-0.0325936	-0.0322202	-0.0327214	-0.0279539	-0.0114903	-0.0558559	-0.0166899	-0.0197195	-0.0124706	-0.0203987	-0.0317374	-0.0171101	-0.0112297	-0.0166125	-0.01759	-0.00490567	-0.0212774	-0.00988876	-0.0302789	-0.0285682	-0.0062015	-0.00140735	-0.0469284	0.0116913	0.00586424	-0.0164651	-0.0143478	0.024847	-0.0153982	-0.0049939	-0.0275882	-0.0307678	-0.0317233	-0.00759355	-0.0302557	-0.00289824
	350.91	-0.0328426	-0.0502686	-0.0171038	-0.0452633	-0.014011	-0.0434261	-0.0263009	-0.00879293	-0.00959855	-0.0354414	-0.0275751	-0.0548872	-0.032919	-0.0424925	-0.030984	-0.0310719	-0.0115019	-0.0520242	-0.020207	-0.0252293	-0.0120031	-0.0158899	-0.0389734	-0.0173532	-0.00662517	-0.0145067	-0.0219936	-0.00693049	-0.0228913	-0.0137342	-0.0325805	-0.0278473	-0.0121441	-0.00634782	-0.0507151	0.0066434	0.00201402	-0.0157957	-0.0157882	0.0279875	-0.0158622	-0.00581042	-0.0247845	-0.0300399	-0.0324276	-0.0063532	-0.0330513	-0.00449987
	350.92	-0.0397274	-0.0462474	-0.0145701	-0.0418816	-0.0196139	-0.041075	-0.0272057	-0.0127022	-0.00753446	-0.0386673	-0.0333479	-0.0503949	-0.033962	-0.0524464	-0.0302295	-0.0328673	-0.0124333	-0.0465338	-0.0218723	-0.0322062	-0.0101195	-0.0134966	-0.0439429	-0.0165649	-0.00231007	-0.0116122	-0.0272478	-0.0073162	-0.0239624	-0.0168905	-0.0343317	-0.0262006	-0.0185044	-0.0102102	-0.0519204	0.00161211	-0.00202016	-0.0147102	-0.016247	0.0268231	-0.0173395	-0.00718032	-0.0241989	-0.0291536	-0.0315032	-0.00296265	-0.0323892	-0.00597032
	350.93	-0.0461174	-0.0409215	-0.0135382	-0.0375798	-0.0260474	-0.0367862	-0.0285986	-0.0163442	-0.00721624	-0.0431792	-0.0393467	-0.0460457	-0.0354223	-0.0610884	-0.0304202	-0.0331003	-0.0130311	-0.038299	-0.0242779	-0.0392553	-0.00702794	-0.013169	-0.0458377	-0.015386	0.000418796	-0.00896348	-0.0332891	-0.00646842	-0.0254903	-0.0185464	-0.0335649	-0.0238677	-0.0248662	-0.0131407	-0.0500133	-0.00347046	-0.0059337	-0.0126204	-0.0162655	0.0232068	-0.0201726	-0.0113353	-0.0269082	-0.0273897	-0.0285582	0.00133409	-0.0280402	-0.00684969
	350.94	-0.0510083	-0.0354115	-0.0143412	-0.0327591	-0.0315502	-0.0323086	-0.0294424	-0.0198035	-0.00905101	-0.0487962	-0.0443905	-0.0420143	-0.0368478	-0.0679131	-0.031167	-0.0326726	-0.0139847	-0.0284567	-0.0280587	-0.0445521	-0.00280372	-0.0144442	-0.0449367	-0.0160044	0.00145438	-0.00646253	-0.0398039	-0.0063836	-0.0273846	-0.0191934	-0.0304911	-0.0201974	-0.031795	-0.0138517	-0.0452849	-0.00787899	-0.0100915	-0.00887191	-0.0161724	0.0188863	-0.0234671	-0.018524	-0.030474	-0.024715	-0.0250704	0.0050819	-0.0216856	-0.00682281
	350.95	-0.0548752	-0.0317197	-0.0166761	-0.0285533	-0.0350458	-0.0282665	-0.0287102	-0.0231841	-0.0125186	-0.0548894	-0.0478191	-0.0386355	-0.0377106	-0.0718125	-0.0322363	-0.0335747	-0.0157207	-0.0196608	-0.0310839	-0.0468903	0.00230582	-0.0171745	-0.0417859	-0.0190037	0.00236337	-0.00304478	-0.0454728	-0.00858472	-0.0279836	-0.0194318	-0.0263799	-0.0156012	-0.0385262	-0.0109543	-0.0385842	-0.00991261	-0.0143157	-0.00408001	-0.015149	0.0145342	-0.0274659	-0.0269251	-0.0318112	-0.0213782	-0.0222851	0.0070217	-0.0155811	-0.00666475
	350.96	-0.0572912	-0.0305007	-0.0201916	-0.0261568	-0.0364692	-0.0247942	-0.0264079	-0.026477	-0.016393	-0.060791	-0.0487488	-0.0367101	-0.0378871	-0.0721093	-0.0324308	-0.035909	-0.0174474	-0.0130077	-0.0315592	-0.0459682	0.00682897	-0.0207672	-0.0373879	-0.0236421	0.00445613	0.00146922	-0.0493172	-0.011867	-0.0266871	-0.0197003	-0.0222311	-0.011207	-0.0424889	-0.00502306	-0.030635	-0.00910988	-0.0177693	-0.000236589	-0.0130097	0.0100751	-0.0329953	-0.0339631	-0.0304931	-0.0185858	-0.0197185	0.00652168	-0.0108684	-0.00757579
	350.97	-0.0570954	-0.0308979	-0.0238486	-0.0260958	-0.0361476	-0.0216595	-0.0232112	-0.0295991	-0.0199881	-0.0652945	-0.0465085	-0.03576	-0.037611	-0.0699874	-0.0306135	-0.0377154	-0.0193232	-0.00735419	-0.0298043	-0.0423137	0.00959109	-0.0234732	-0.0330726	-0.0288293	0.00707372	0.00493675	-0.0509495	-0.014644	-0.0244722	-0.0193279	-0.0186825	-0.00749598	-0.0417334	0.00226371	-0.023025	-0.0067103	-0.0192536	0.00180489	-0.0106805	0.00568685	-0.0381116	-0.0375419	-0.0285734	-0.0181139	-0.0164023	0.00345065	-0.00838718	-0.00884119
	350.98	-0.0550536	-0.0317834	-0.026462	-0.0277716	-0.0348427	-0.0186526	-0.0203262	-0.031471	-0.0233795	-0.066886	-0.0412627	-0.0338144	-0.0374311	-0.0677506	-0.027742	-0.0383364	-0.0219408	-0.0018771	-0.0274884	-0.0386741	0.011414	-0.0238751	-0.0294509	-0.033448	0.0092194	0.00562223	-0.0500486	-0.017314	-0.0221984	-0.0167826	-0.0162468	-0.00447554	-0.0365492	0.00939664	-0.0180825	-0.00397446	-0.0187279	0.00326129	-0.00899218	0.00289246	-0.0394552	-0.037274	-0.0271288	-0.0199355	-0.0119055	-0.00210845	-0.00865927	-0.00892743
	350.99	-0.0536239	-0.0321695	-0.0281495	-0.0288199	-0.0340094	-0.0165006	-0.0191932	-0.0309118	-0.0260633	-0.0651841	-0.033913	-0.0303531	-0.037705	-0.0666764	-0.0254371	-0.0387279	-0.0243003	0.00263347	-0.0260545	-0.0378315	0.0127078	-0.022594	-0.0256466	-0.0363628	0.0109791	0.00427959	-0.0472147	-0.0200925	-0.0199684	-0.0121126	-0.0147446	-0.0015697	-0.0288921	0.014524	-0.0170092	-0.00132909	-0.0173366	0.00455934	-0.00791757	0.00337926	-0.0368061	-0.0348227	-0.0253977	-0.0224974	-0.00681596	-0.0102099	-0.0104361	-0.0081798
	351	-0.0533188	-0.031984	-0.0291793	-0.0275187	-0.0343505	-0.0165	-0.0199899	-0.0280407	-0.0280548	-0.061564	-0.0262177	-0.0265643	-0.0379665	-0.0668053	-0.0239825	-0.0389972	-0.025114	0.00496669	-0.0257786	-0.039047	0.0121034	-0.0211591	-0.0203298	-0.0362466	0.0121162	0.00210461	-0.044147	-0.0220492	-0.0177548	-0.00716208	-0.0137083	0.00267062	-0.020962	0.0159857	-0.0195277	0.00118206	-0.0151356	0.00470536	-0.00713703	0.00612038	-0.0324817	-0.0322387	-0.0233636	-0.0245134	-0.00305484	-0.0198691	-0.0114725	-0.00751059
	351.01	-0.0518931	-0.0317198	-0.0285865	-0.0247651	-0.0353005	-0.0191773	-0.0212794	-0.0241409	-0.0311331	-0.0573495	-0.0203948	-0.0232246	-0.0370984	-0.0676714	-0.0227418	-0.0383509	-0.0239975	0.00493558	-0.0257228	-0.0396125	0.00945592	-0.0200739	-0.0130586	-0.0333347	0.0115253	-0.000228689	-0.0418317	-0.0224738	-0.015606	-0.00339976	-0.0128712	0.00871136	-0.0138266	0.0139671	-0.0240924	0.00379726	-0.0119002	0.0030826	-0.00674101	0.0081151	-0.0275316	-0.0302759	-0.0225872	-0.0252311	-0.00208025	-0.0285225	-0.0111727	-0.0069213
	351.02	-0.047756	-0.0313935	-0.0253171	-0.0221033	-0.0363813	-0.0242413	-0.0226033	-0.0210053	-0.0361866	-0.0529207	-0.0180141	-0.0203294	-0.0339124	-0.067895	-0.021151	-0.0363412	-0.0210622	0.0032217	-0.0247336	-0.0380035	0.00671819	-0.019156	-0.004311	-0.0296523	0.00903148	-0.00226795	-0.039895	-0.0214493	-0.0135568	-0.00150869	-0.0109786	0.0153115	-0.00777083	0.0107135	-0.0286285	0.00695379	-0.00888035	-0.000452178	-0.00686223	0.00838633	-0.0227385	-0.0286975	-0.0244345	-0.0237427	-0.00323927	-0.0339356	-0.0109332	-0.006712
	351.03	-0.04177	-0.0308212	-0.0200148	-0.0201771	-0.036711	-0.0305657	-0.0245255	-0.0196382	-0.0414991	-0.0487737	-0.0189022	-0.0178018	-0.028867	-0.0662321	-0.0192131	-0.0333633	-0.017293	3.46464e-05	-0.0224143	-0.0345215	0.00486126	-0.0182441	0.00422258	-0.0267403	0.00618038	-0.00431021	-0.038195	-0.0194145	-0.0114742	-0.00200608	-0.00676852	0.0213206	-0.00310984	0.00818366	-0.031723	0.0103063	-0.00699447	-0.00515408	-0.00752178	0.00842234	-0.0199147	-0.0269789	-0.0283794	-0.0190303	-0.0054809	-0.0349833	-0.0116751	-0.00746776
	351.04	-0.0361472	-0.0305834	-0.0144018	-0.0195323	-0.034878	-0.0351572	-0.0259122	-0.01918	-0.0452205	-0.0452432	-0.0210882	-0.0156631	-0.0247637	-0.0637141	-0.0179746	-0.0309582	-0.0145142	-0.00433606	-0.0189354	-0.0306503	0.00305578	-0.0168149	0.00945099	-0.024914	0.00474677	-0.00669024	-0.0364891	-0.016104	-0.00884429	-0.0044094	-0.00141397	0.0260645	0.000659998	0.00620264	-0.0326521	0.0131598	-0.00582182	-0.00915935	-0.0087061	0.0096104	-0.0188055	-0.0244566	-0.0326878	-0.0114016	-0.00884887	-0.032082	-0.0127352	-0.00973443
	351.05	-0.0330424	-0.0316663	-0.00930134	-0.0208823	-0.0311539	-0.0352008	-0.0254709	-0.0179782	-0.046796	-0.0421422	-0.0222184	-0.013631	-0.0236399	-0.0620192	-0.0190294	-0.0306051	-0.013706	-0.00875196	-0.0143889	-0.0278646	0.000751375	-0.0143859	0.00973063	-0.0240858	0.00465828	-0.00872495	-0.0331863	-0.0120742	-0.00577097	-0.0067418	0.00208126	0.0293308	0.00454746	0.00342089	-0.031051	0.0153874	-0.00508946	-0.0112285	-0.0101076	0.0123486	-0.0173812	-0.0208561	-0.036286	-0.00312754	-0.0127189	-0.0277044	-0.0133759	-0.0141815
	351.06	-0.0325595	-0.033604	-0.00437865	-0.0239706	-0.0274491	-0.0311622	-0.0243252	-0.0156949	-0.0456539	-0.0393441	-0.0215658	-0.0118083	-0.0246404	-0.0607057	-0.0224891	-0.0321623	-0.0143679	-0.0125405	-0.00924213	-0.026454	-0.00186196	-0.0115707	0.00721779	-0.0245725	0.00380988	-0.00973428	-0.0272854	-0.0098161	-0.00311981	-0.00728882	0.00219121	0.0321386	0.00857668	-0.000448087	-0.0268849	0.0170134	-0.00465415	-0.01136	-0.011497	0.0166218	-0.0156449	-0.0168514	-0.0386328	0.00343063	-0.0152016	-0.0241985	-0.0138581	-0.0197459
	351.07	-0.0324836	-0.0346804	0.000701004	-0.0277146	-0.0251598	-0.0254015	-0.0236752	-0.0134988	-0.0411173	-0.0368986	-0.0207079	-0.0110333	-0.025404	-0.0588251	-0.0264521	-0.0343753	-0.0162027	-0.0158812	-0.00513122	-0.0258499	-0.00471185	-0.0101458	0.00510165	-0.02627	0.000612261	-0.00975444	-0.0204753	-0.0104607	-0.00131301	-0.00604894	-0.000179395	0.0353309	0.0123677	-0.00361745	-0.021502	0.0186907	-0.00378004	-0.0101918	-0.0128819	0.0224859	-0.0152793	-0.0137666	-0.038671	0.0076109	-0.0158748	-0.0216939	-0.0148077	-0.0233788
	351.08	-0.031287	-0.0341808	0.00498615	-0.0313196	-0.0247914	-0.0195635	-0.0226254	-0.0124559	-0.0338029	-0.03475	-0.0211148	-0.0110226	-0.0237728	-0.0561165	-0.0289885	-0.0356847	-0.019224	-0.0190304	-0.00366812	-0.0255579	-0.00760527	-0.0112736	0.0043518	-0.0274939	-0.0041369	-0.00887739	-0.0156466	-0.0127217	-0.000439543	-0.00366604	-0.00406249	0.0381025	0.0159551	-0.00492461	-0.0174867	0.0217567	-0.00224848	-0.00870988	-0.014104	0.0292789	-0.0165529	-0.0125469	-0.0356558	0.00972995	-0.0171783	-0.0188048	-0.0164418	-0.0228905
	351.09	-0.0296078	-0.0333176	0.00695683	-0.0344977	-0.0260949	-0.0147809	-0.019624	-0.0128361	-0.0259468	-0.03247	-0.0218907	-0.0103631	-0.0197725	-0.0518381	-0.029222	-0.0347744	-0.0224352	-0.0217226	-0.00465677	-0.0257286	-0.0102346	-0.0135474	0.00423388	-0.0269581	-0.00857839	-0.00768971	-0.0148591	-0.0152601	-0.000398374	-0.000316534	-0.00846135	0.0392154	0.0190736	-0.00576888	-0.0155357	0.0263367	-0.00123411	-0.00743911	-0.0149673	0.0348279	-0.0180331	-0.0129407	-0.030507	0.0101104	-0.0211657	-0.0142616	-0.0184542	-0.0184562
	351.1	-0.02826	-0.0337992	0.00636575	-0.0373679	-0.0276409	-0.0116688	-0.0145264	-0.0144556	-0.0197884	-0.029852	-0.0214268	-0.00891473	-0.0152517	-0.0466035	-0.0266355	-0.031611	-0.024476	-0.0230637	-0.00678382	-0.0266847	-0.0129724	-0.014654	0.00397284	-0.0254135	-0.0116959	-0.00683074	-0.0189104	-0.0174155	-0.000988957	0.00355022	-0.0118018	0.0382475	0.0211984	-0.00760841	-0.0133887	0.0302924	-0.00233532	-0.00637644	-0.0150449	0.0368906	-0.0188892	-0.0142196	-0.024924	0.00920475	-0.0262675	-0.0085061	-0.0201317	-0.0120465
	351.11	-0.026918	-0.0356783	0.00443279	-0.0401927	-0.0280738	-0.00912947	-0.00914195	-0.0163612	-0.0157317	-0.0274388	-0.0198407	-0.0078717	-0.0108438	-0.0425917	-0.0216588	-0.0279227	-0.0250284	-0.0228909	-0.00913699	-0.0275156	-0.0163146	-0.0142737	0.00282982	-0.0236698	-0.0129978	-0.00537765	-0.0259172	-0.0189496	-0.00242692	0.00715616	-0.0133343	0.0357264	0.0222601	-0.0102426	-0.00890892	0.0314072	-0.0057451	-0.00558219	-0.0138831	0.0352907	-0.0195191	-0.015895	-0.0201026	0.00753613	-0.030101	-0.00307335	-0.0206842	-0.00567896
	351.12	-0.0254613	-0.0378619	0.00340622	-0.0430654	-0.0272563	-0.00603499	-0.00517765	-0.017392	-0.0128268	-0.025707	-0.0186659	-0.00769241	-0.00701919	-0.0394965	-0.0168703	-0.025911	-0.0249247	-0.0220635	-0.0109865	-0.0263061	-0.0194078	-0.0134711	0.000397681	-0.0218144	-0.0119609	-0.00231715	-0.0311266	-0.0197358	-0.00422521	0.0104425	-0.0126955	0.0324137	0.0222663	-0.0128829	-0.00320926	0.0297203	-0.00989524	-0.00495383	-0.0118679	0.0317381	-0.0202457	-0.0173985	-0.0174149	0.00481203	-0.0327854	0.00200951	-0.0198102	-0.000130263
	351.13	-0.0243571	-0.0397345	0.00486933	-0.0457088	-0.0256032	-0.00358718	-0.00308283	-0.0177846	-0.0108429	-0.0242872	-0.0184016	-0.00768021	-0.00578042	-0.0352341	-0.0144641	-0.0258684	-0.0250816	-0.0207868	-0.0121558	-0.0218772	-0.0205979	-0.013065	-0.0022786	-0.0201792	-0.00906314	0.00116557	-0.0312771	-0.0190789	-0.00515943	0.013008	-0.0100468	0.028068	0.0209441	-0.0153197	0.000680931	0.0261531	-0.013869	-0.00443405	-0.0100637	0.0272988	-0.0206556	-0.0189849	-0.017746	7.49411e-05	-0.0347642	0.00716772	-0.017971	0.00432973
	351.14	-0.0235724	-0.0410762	0.00830039	-0.0481423	-0.0237432	-0.00371008	-0.0031274	-0.0183639	-0.0102189	-0.0224343	-0.0172487	-0.00710528	-0.00756172	-0.0299039	-0.0135459	-0.0262191	-0.0255008	-0.0187697	-0.0134397	-0.015625	-0.0196556	-0.0138124	-0.00396106	-0.0188334	-0.00551544	0.00264883	-0.0276624	-0.0167542	-0.00507124	0.0138079	-0.00713572	0.0218345	0.0183553	-0.0172619	0.00147393	0.0212575	-0.0185348	-0.00402436	-0.00898795	0.0215885	-0.0198066	-0.021672	-0.0194117	-0.00629966	-0.0356647	0.0112553	-0.015815	0.00746731
	351.15	-0.0229473	-0.0420844	0.0122111	-0.0508092	-0.0219025	-0.00644745	-0.00449107	-0.0193048	-0.0100832	-0.0204863	-0.0135502	-0.00545344	-0.0102656	-0.0253005	-0.0119655	-0.025894	-0.0253211	-0.0166756	-0.0147371	-0.0105866	-0.0180135	-0.0165999	-0.00471452	-0.0175585	-0.00205362	0.00121132	-0.0233933	-0.0142576	-0.0044115	0.0137649	-0.0051672	0.0138744	0.015296	-0.0174204	-0.000554328	0.016196	-0.0243662	-0.00279891	-0.00731505	0.0149327	-0.01789	-0.0251146	-0.0203522	-0.0122987	-0.0359107	0.0130236	-0.0132849	0.00936237
	351.16	-0.0225542	-0.0428541	0.0150936	-0.052725	-0.0200042	-0.0100456	-0.00552572	-0.020544	-0.00883431	-0.0200157	-0.00829823	-0.0023266	-0.0121656	-0.0226903	-0.0089644	-0.0249928	-0.023475	-0.015346	-0.0147964	-0.00751726	-0.0167542	-0.021533	-0.00446209	-0.0168218	0.000313542	-0.00121989	-0.0201737	-0.0125164	-0.00327069	0.014488	-0.00374762	0.00571384	0.0128308	-0.0151783	-0.00511432	0.012478	-0.0298176	1.13144e-05	-0.00326121	0.00950584	-0.0163837	-0.0276689	-0.0207499	-0.0158656	-0.0353907	0.011752	-0.00990732	0.0104266
	351.17	-0.0224745	-0.0427837	0.0159285	-0.0518359	-0.0190149	-0.0124477	-0.00641078	-0.0215416	-0.00637435	-0.0218159	-0.00403056	0.00239136	-0.012942	-0.0218788	-0.00588164	-0.024025	-0.0197952	-0.0145305	-0.0136328	-0.00498764	-0.0155038	-0.0276302	-0.00194919	-0.0176955	0.000329977	-0.00201955	-0.018557	-0.0105852	-0.00169706	0.0147798	-0.00242914	-0.000865	0.011863	-0.0120104	-0.0110736	0.0110369	-0.032478	0.00318493	0.0027966	0.0072094	-0.0154007	-0.0286023	-0.0212246	-0.0166141	-0.0330853	0.00736808	-0.0059008	0.0113279
	351.18	-0.0230988	-0.0415218	0.014838	-0.047973	-0.0196991	-0.0128246	-0.00809321	-0.0218212	-0.00361254	-0.0250814	-0.00218271	0.0085632	-0.0127395	-0.0214005	-0.00425225	-0.023449	-0.0157879	-0.013234	-0.0129184	-0.00267801	-0.0137978	-0.0336382	0.00336097	-0.0201735	-0.00191987	-0.00089363	-0.0187528	-0.00814881	0.000491841	0.0124405	-0.00109114	-0.00475376	0.0131495	-0.0099026	-0.0163227	0.0122708	-0.0319295	0.00535427	0.00904288	0.00728187	-0.0144162	-0.0290245	-0.0218984	-0.0163839	-0.0300922	0.00176873	-0.00193336	0.0127013
	351.19	-0.0247091	-0.038901	0.0129755	-0.0434283	-0.0208293	-0.0125543	-0.0100257	-0.0219542	-0.00123044	-0.0281433	-0.00261898	0.0149133	-0.011335	-0.0202722	-0.00377313	-0.0233945	-0.0133999	-0.0105427	-0.0135159	-0.00118702	-0.01217	-0.0383826	0.00972076	-0.0225444	-0.0051332	0.000749506	-0.0201535	-0.0066126	0.00354181	0.00729645	-0.000110573	-0.00646362	0.0166104	-0.00957566	-0.0186962	0.01518	-0.0306481	0.00703202	0.0142261	0.0080314	-0.0140034	-0.0300136	-0.0222299	-0.0167598	-0.027948	-0.00210716	0.00174467	0.0153955
	351.2	-0.0270685	-0.0351084	0.0115068	-0.0408496	-0.0206368	-0.0131885	-0.0117376	-0.0226629	-4.53412e-05	-0.0291074	-0.00519158	0.0192264	-0.00867719	-0.0187245	-0.00369789	-0.0236279	-0.0133913	-0.00712296	-0.0142822	-0.000332211	-0.0109778	-0.0413009	0.0149	-0.0239503	-0.00796947	0.0023836	-0.0212993	-0.00740454	0.00718594	0.00146639	0.000109941	-0.0084645	0.0209549	-0.0110311	-0.0167406	0.0170502	-0.0304585	0.00912745	0.0182361	0.00949871	-0.0140203	-0.0310659	-0.0209662	-0.0169819	-0.0251554	-0.00275621	0.00571687	0.0200244
	351.21	-0.030346	-0.0313336	0.0104454	-0.0411236	-0.0185697	-0.0138255	-0.0140781	-0.0238855	-0.000496028	-0.0271958	-0.00930491	0.0211514	-0.00614734	-0.0173214	-0.00373097	-0.0233935	-0.0151587	-0.00492611	-0.0138858	0.00018046	-0.0100569	-0.0433882	0.0181945	-0.024872	-0.0101497	0.00497974	-0.0205498	-0.0101703	0.010812	-0.00188767	-0.000232062	-0.0123487	0.0244806	-0.0140548	-0.0109217	0.016841	-0.030195	0.0109741	0.0217877	0.0119643	-0.0134795	-0.0312226	-0.0185159	-0.0151955	-0.020232	-0.0011676	0.010701	0.0259847
	351.22	-0.0347738	-0.02829	0.00913531	-0.0424936	-0.0148044	-0.0130132	-0.0166595	-0.0252541	-0.00221307	-0.0235076	-0.0126187	0.0220498	-0.00571776	-0.0167113	-0.0030355	-0.0221276	-0.0175019	-0.004311	-0.0126193	-0.000209945	-0.00922321	-0.0457243	0.0197324	-0.0245407	-0.0126843	0.00904005	-0.0169926	-0.0130732	0.0140491	-0.00140862	-0.00138991	-0.0167803	0.0255198	-0.0173786	-0.00288618	0.0166816	-0.0288006	0.0114259	0.0249261	0.014463	-0.0125888	-0.0296995	-0.0168678	-0.0110431	-0.0141445	2.73956e-05	0.0153942	0.0319751
	351.23	-0.0387309	-0.0255778	0.00729309	-0.0423525	-0.00991242	-0.0115115	-0.0172578	-0.0267807	-0.00505473	-0.0202023	-0.0129405	0.0221568	-0.0079524	-0.0171083	-0.00136569	-0.0198979	-0.0196595	-0.00391751	-0.0117192	-0.00208095	-0.00812998	-0.0470892	0.0195998	-0.0215765	-0.0157526	0.0128606	-0.0117179	-0.0146642	0.0169335	0.00138357	-0.00379033	-0.0200976	0.023495	-0.0194192	0.00605557	0.0176245	-0.0269432	0.0110046	0.0268386	0.016063	-0.0118853	-0.0261361	-0.0169131	-0.00658453	-0.00837063	-0.00121743	0.0176688	0.0366387
	351.24	-0.0398801	-0.0224719	0.00513285	-0.039895	-0.00564594	-0.0106173	-0.0153813	-0.027906	-0.00866061	-0.0191751	-0.0104453	0.0211211	-0.0117279	-0.0177043	-0.00024601	-0.0161601	-0.0216752	-0.00285146	-0.0118473	-0.00555469	-0.0071753	-0.0453281	0.0185293	-0.0166973	-0.0177818	0.0149471	-0.00702985	-0.0145015	0.0188618	0.00483476	-0.00672763	-0.0224182	0.0197256	-0.019667	0.0143897	0.0180728	-0.0255095	0.0103842	0.0281027	0.0159879	-0.0104248	-0.0210498	-0.0178904	-0.00396404	-0.0040141	-0.00482668	0.0175023	0.038971
	351.25	-0.037956	-0.0187354	0.00284006	-0.0356791	-0.00377822	-0.00980883	-0.0123856	-0.0272184	-0.0115379	-0.0203795	-0.00697403	0.019386	-0.0154142	-0.0171466	-0.000881275	-0.0109897	-0.0240767	-0.00129831	-0.0128696	-0.0103311	-0.00718095	-0.0401607	0.0175374	-0.0123518	-0.0177165	0.016156	-0.00372302	-0.0122293	0.018931	0.00895097	-0.00902415	-0.0239652	0.0158235	-0.0187462	0.0211209	0.0173615	-0.0253153	0.00898579	0.0308053	0.0129286	-0.00714292	-0.015122	-0.0182887	-0.00318615	-0.00173689	-0.00947191	0.0158613	0.0388349
	351.26	-0.0344771	-0.0151072	0.000389088	-0.0304346	-0.0040695	-0.00814063	-0.0089991	-0.02443	-0.0123371	-0.0214494	-0.00468918	0.0176015	-0.0181548	-0.0144897	-0.00246476	-0.00656536	-0.0271642	4.67811e-05	-0.0139673	-0.0145932	-0.00720753	-0.0328745	0.0163059	-0.00983833	-0.0165444	0.0169201	-0.00156825	-0.00790326	0.0180232	0.0132813	-0.0098023	-0.0243135	0.0121748	-0.0176746	0.0264739	0.0165296	-0.0259309	0.00692086	0.0360124	0.00625637	-0.00207726	-0.00920323	-0.0173088	-0.00316668	-0.00145456	-0.0138699	0.0134105	0.0372753
	351.27	-0.0313869	-0.0119192	-0.00118263	-0.0251189	-0.00533309	-0.00609522	-0.00578569	-0.0204667	-0.010764	-0.020022	-0.00547857	0.0160419	-0.0201156	-0.0103957	-0.00363786	-0.0042338	-0.0297568	0.000247426	-0.0141736	-0.015405	-0.00563555	-0.0249384	0.0139255	-0.00867288	-0.0155184	0.0162215	-0.00152456	-0.00369782	0.0182025	0.0151449	-0.00865343	-0.024057	0.00836469	-0.0164614	0.0303371	0.0155288	-0.0252391	0.00568224	0.0422826	-0.00254042	0.00440422	-0.00461439	-0.0158662	-0.003405	-0.00203168	-0.0167058	0.0109087	0.036138
	351.28	-0.0299145	-0.00896759	-0.000350631	-0.0199598	-0.00658281	-0.00519558	-0.00337719	-0.0161427	-0.00654587	-0.0159812	-0.00951713	0.014371	-0.0217112	-0.00668456	-0.00388336	-0.00316867	-0.0296879	-0.00177603	-0.013433	-0.011865	-0.00298826	-0.0169857	0.0103449	-0.00851165	-0.013651	0.0141236	-0.00427802	-0.00209347	0.020015	0.0129115	-0.0068472	-0.0242017	0.0049165	-0.0141353	0.0319807	0.0132327	-0.022014	0.00643552	0.047063	-0.0106571	0.01192	-0.00227077	-0.0148834	-0.00314869	-0.00186536	-0.016924	0.00906738	0.0363487
	351.29	-0.0293874	-0.00672147	0.00179791	-0.0140813	-0.00614491	-0.00637056	-0.00246271	-0.0124126	0.000122874	-0.0107883	-0.0143274	0.0119435	-0.0234062	-0.00410569	-0.00355712	-0.00246974	-0.0268337	-0.00579288	-0.0121992	-0.00647305	-0.00145361	-0.00857893	0.00634379	-0.00920232	-0.00992579	0.011881	-0.00843988	-0.00226688	0.022013	0.00969347	-0.00666353	-0.0247173	0.00368341	-0.0108428	0.030696	0.0100062	-0.0173369	0.00866351	0.0491729	-0.0162647	0.01987	-0.00164612	-0.0133881	-0.000903411	-0.000637424	-0.0145336	0.00824252	0.0375877
	351.3	-0.0285358	-0.00587294	0.00214316	-0.00704589	-0.002798	-0.00863402	-0.00413094	-0.00999547	0.00648579	-0.00557997	-0.0178646	0.00871247	-0.0256437	-0.00196548	-0.00348397	-0.0015218	-0.0233791	-0.00936787	-0.0105492	-0.00193446	-0.00247163	-0.00040584	0.00385369	-0.010475	-0.00616128	0.0101541	-0.0124434	-0.00209496	0.023034	0.00984263	-0.008309	-0.0247731	0.00531684	-0.00837511	0.0266263	0.00731956	-0.0129175	0.0108327	0.0488868	-0.0189017	0.0274279	-0.00100033	-0.00997029	0.00334741	0.000307081	-0.0101468	0.00787467	0.0396622
	351.31	-0.0272452	-0.00666626	-0.000605638	0.000452643	0.00253359	-0.0109515	-0.00819792	-0.00853861	0.00912902	-0.000718282	-0.0205737	0.0059658	-0.0282234	0.00022463	-0.00347239	8.39696e-06	-0.0208548	-0.0104955	-0.00845431	0.00155781	-0.00539242	0.00579651	0.0048349	-0.0127926	-0.00424689	0.00873479	-0.0155438	-0.00164404	0.0232513	0.0130227	-0.0102607	-0.0233405	0.00858634	-0.00776519	0.0213623	0.00496917	-0.00897168	0.0117473	0.0467187	-0.0185244	0.0341353	0.000782439	-0.00463751	0.00758472	-0.000942341	-0.00442105	0.00689022	0.0418949
	351.32	-0.0254643	-0.00802481	-0.00494813	0.00723667	0.0082922	-0.0142851	-0.0127516	-0.0078942	0.00804048	0.00373347	-0.0224109	0.00465492	-0.0301483	0.00210275	-0.00224069	0.000760733	-0.0192938	-0.010349	-0.00602156	0.00487984	-0.00856937	0.0102709	0.0093643	-0.0158038	-0.00379507	0.00792015	-0.0164095	-0.00216116	0.0225398	0.0160068	-0.0115399	-0.0209429	0.0122811	-0.0079364	0.016813	0.00145167	-0.00506502	0.0110047	0.0431333	-0.0162351	0.0390346	0.00324982	0.00202969	0.00995681	-0.00554375	0.00169216	0.00540224	0.0426711
	351.33	-0.022038	-0.00818133	-0.00859835	0.011934	0.0142878	-0.0198622	-0.0159088	-0.0085508	0.00510053	0.00746918	-0.0225182	0.00344989	-0.0301158	0.00376991	0.000366449	-0.000587214	-0.0180312	-0.0110045	-0.00303384	0.0081221	-0.0112877	0.014385	0.0169262	-0.0172286	-0.00358294	0.00909142	-0.0149817	-0.00464605	0.0198816	0.0172252	-0.0112977	-0.0194515	0.0151947	-0.00719839	0.0142195	-0.00253931	-0.00168913	0.00852496	0.038916	-0.014193	0.0400947	0.00523773	0.00937838	0.00996156	-0.0118867	0.00735446	0.00519609	0.0417297
	351.34	-0.0167056	-0.00677695	-0.010451	0.0139099	0.0209759	-0.0277447	-0.0169108	-0.0103531	0.000859542	0.00999578	-0.0212047	0.00143087	-0.0270402	0.00648972	0.00316986	-0.00247628	-0.0162195	-0.0118124	0.000857163	0.0102879	-0.0133711	0.0180046	0.0272884	-0.016007	-0.0034974	0.0124506	-0.013765	-0.00886196	0.0151939	0.0156706	-0.00910585	-0.0193112	0.0163804	-0.00480325	0.0135893	-0.00472686	0.00071418	0.00360547	0.0351721	-0.0136302	0.0371181	0.00593038	0.0157016	0.00810111	-0.0159376	0.0126277	0.00792894	0.0405169
	351.35	-0.0116565	-0.00474656	-0.0108665	0.0138563	0.0276356	-0.0362979	-0.0163036	-0.0127311	-0.00446233	0.0116902	-0.01868	-4.50229e-05	-0.0208219	0.0111669	0.00540051	-0.0030955	-0.0137653	-0.0109465	0.00522171	0.00991451	-0.0138242	0.0203018	0.0383519	-0.013751	-0.00456381	0.0159199	-0.0139522	-0.0126586	0.00967695	0.0104489	-0.00629436	-0.0194574	0.0167291	-0.00129382	0.0140523	-0.00434647	0.00280084	-0.0040976	0.0325094	-0.0145737	0.0319007	0.00538509	0.0196062	0.00563302	-0.0165068	0.0179687	0.0130202	0.0397083
	351.36	-0.00819638	-0.00321807	-0.0104043	0.0123313	0.0323896	-0.0419543	-0.0154051	-0.0151073	-0.0104444	0.013109	-0.0146622	-0.000190672	-0.0134739	0.0173024	0.00769474	-0.00253533	-0.0114798	-0.00805989	0.00872532	0.00674265	-0.0114981	0.021245	0.046555	-0.0110275	-0.00708225	0.0173702	-0.0143506	-0.014875	0.00378455	0.00314179	-0.0044103	-0.0191573	0.0177941	0.0021447	0.0150974	-0.00116744	0.00556002	-0.0123345	0.0311751	-0.0171292	0.0255252	0.00429849	0.0214886	0.00368823	-0.0163325	0.022898	0.0178191	0.0387081
	351.37	-0.00511457	-0.00280216	-0.0092754	0.00953992	0.0335084	-0.04228	-0.0150627	-0.0167278	-0.0168559	0.0134166	-0.0100288	-1.28599e-06	-0.00810108	0.0230655	0.0106859	-0.000427852	-0.00972644	-0.00358095	0.0100395	0.00266922	-0.00693111	0.0215128	0.0502965	-0.00646879	-0.0101058	0.0164214	-0.0140447	-0.0172075	-0.00265968	-0.00312934	-0.00321542	-0.0183023	0.0196945	0.00490613	0.0163581	0.0046308	0.00842778	-0.0176189	0.0312643	-0.0207929	0.0187274	0.00332954	0.0221646	0.0019757	-0.0166241	0.0266677	0.0199085	0.0371334
	351.38	-0.00190135	-0.00306005	-0.0076729	0.00537809	0.0307944	-0.0382929	-0.0145797	-0.0171311	-0.0228691	0.0117702	-0.00639032	-0.00051731	-0.00605592	0.0254346	0.0126488	0.00383913	-0.00816587	0.00147404	0.00862756	0.000108363	-0.00182861	0.0216133	0.0508081	-0.00050471	-0.0119832	0.0145618	-0.0131056	-0.0209257	-0.00889727	-0.00671186	-0.00127873	-0.0165109	0.0214411	0.00706437	0.0174862	0.0111619	0.0091287	-0.0198182	0.0319837	-0.0240707	0.0122613	0.00232443	0.0228586	-8.19655e-06	-0.016507	0.0296517	0.0191209	0.0353522
	351.39	0.000996945	-0.00298295	-0.00551685	-0.00093828	0.0260194	-0.0325941	-0.0127183	-0.0164107	-0.0277134	0.00848944	-0.00403317	-0.00193779	-0.00637339	0.022496	0.0120743	0.0088256	-0.00697757	0.0050438	0.0047246	-0.000256856	0.0037189	0.0209554	0.0498015	0.004615	-0.0114645	0.0132346	-0.0113689	-0.0249469	-0.0138169	-0.0078048	0.00286243	-0.0134679	0.0219482	0.00814593	0.0177351	0.0162966	0.00647759	-0.0221533	0.0324	-0.0263396	0.00595787	0.000244226	0.0248946	-0.0020026	-0.0156962	0.0314354	0.0170999	0.0337021
	351.4	0.00341746	-0.00172193	-0.00254037	-0.00895531	0.0205737	-0.0270957	-0.00999099	-0.0145742	-0.0310797	0.00425894	-0.00183551	-0.00364448	-0.00747927	0.0157848	0.0107038	0.0120918	-0.00640732	0.00598384	-0.000348412	0.000762319	0.010767	0.0193717	0.046999	0.00736434	-0.00909106	0.0116826	-0.00817401	-0.0279367	-0.0170914	-0.00655142	0.0093121	-0.00969961	0.0203654	0.00756726	0.0155684	0.0189584	0.00183909	-0.0259992	0.0322418	-0.0274625	-0.000858285	-0.00333479	0.0273286	-0.00403163	-0.0138313	0.0298142	0.015156	0.0323913
	351.41	0.00469672	0.00176348	0.000526737	-0.016381	0.0138903	-0.0221836	-0.00761925	-0.0114602	-0.0325879	0.000137219	0.00104707	-0.00431798	-0.00859849	0.00813732	0.0102081	0.0128716	-0.00593339	0.00503905	-0.00480313	0.00242099	0.0182992	0.0190758	0.0408703	0.00766643	-0.00566351	0.00853836	-0.0044499	-0.0287612	-0.0186574	-0.00357448	0.0159049	-0.00598562	0.0169083	0.00629642	0.0112093	0.0189483	-0.0027783	-0.0302312	0.0309693	-0.0271619	-0.00800324	-0.00720782	0.0279651	-0.00596561	-0.01027	0.0242408	0.0134625	0.0317726
	351.42	0.00502624	0.00796181	0.00201221	-0.0208284	0.00578979	-0.0172727	-0.00463199	-0.00774726	-0.0321689	-0.00299059	0.00449243	-0.00299626	-0.00914901	0.0011776	0.0104214	0.0123127	-0.00550904	0.00311719	-0.00835907	0.00429846	0.0239936	0.0219964	0.0314335	0.00686479	-0.00052745	0.0043808	-0.00215529	-0.0258731	-0.017785	-0.000966928	0.0202585	-0.00314622	0.0135689	0.00540855	0.00700851	0.0164305	-0.00681816	-0.0339807	0.0280395	-0.0260893	-0.0133795	-0.010345	0.0262734	-0.00708076	-0.00556568	0.0170268	0.0122441	0.0310332
	351.43	0.00627579	0.0152189	0.00103997	-0.0219174	-0.00187164	-0.0123813	0.000175597	-0.00402047	-0.0305266	-0.00547582	0.00826384	-0.000201047	-0.00799388	-0.00447464	0.0110496	0.0111961	-0.0049096	0.000833477	-0.0115259	0.00536333	0.0269694	0.0269753	0.0202023	0.00642509	0.00676045	0.000574592	-0.00127511	-0.0191113	-0.0137431	0.000470544	0.0219279	-0.00139551	0.0118067	0.00426731	0.00389491	0.012364	-0.0104373	-0.0363535	0.0246302	-0.0250995	-0.01449	-0.0132423	0.0235623	-0.00679502	-0.00162881	0.0102876	0.012113	0.028688
	351.44	0.00933804	0.0213318	-0.00154406	-0.0217924	-0.0071669	-0.00787108	0.0051961	0.000664138	-0.0285901	-0.00825337	0.0127398	0.00265477	-0.00581315	-0.00875455	0.0112619	0.00903918	-0.0026724	-0.00108227	-0.0139387	0.00408508	0.0275433	0.0321458	0.00901201	0.00671374	0.0147662	-0.0024837	-0.000725183	-0.0107888	-0.0070954	0.00218551	0.0217396	0.000474313	0.0106265	0.00276715	0.000877827	0.00855548	-0.0133206	-0.036561	0.0229113	-0.0242546	-0.0114419	-0.0162754	0.0213563	-0.00553212	0.000239283	0.00453764	0.012549	0.0247368
	351.45	0.0126674	0.0253323	-0.00356399	-0.0214756	-0.00979592	-0.00275147	0.00866378	0.00680265	-0.0265552	-0.011382	0.0174845	0.00518968	-0.00516421	-0.0115536	0.00977353	0.00617682	0.00109398	-0.00270997	-0.0155207	0.000275234	0.0262174	0.0368836	5.50228e-05	0.00702959	0.0215159	-0.0042256	-0.000558286	-0.00430132	0.000588249	0.0050239	0.0205077	0.00308602	0.00836972	0.002042	-0.00232924	0.00561697	-0.0155434	-0.0349394	0.0233124	-0.022722	-0.00631142	-0.0188213	0.020269	-0.00500049	0.000781998	-0.000325771	0.012094	0.0196517
	351.46	0.0135844	0.0270335	-0.00323749	-0.0195437	-0.0101492	0.00400594	0.0104218	0.0125132	-0.0242698	-0.013363	0.0202813	0.0082647	-0.00643006	-0.0131733	0.00641862	0.00440338	0.00466905	-0.00524387	-0.0170452	-0.00427936	0.0240564	0.0400714	-0.00541408	0.00625679	0.0264442	-0.0036393	-0.00133083	-0.00169213	0.00807894	0.00760599	0.0188987	0.00531321	0.00443166	0.00176315	-0.00492861	0.00286995	-0.0172988	-0.0321673	0.024193	-0.018926	-0.00038637	-0.0203148	0.0207544	-0.00617273	0.00120263	-0.00467956	0.0106423	0.0132563
	351.47	0.0112038	0.0271713	-0.000976226	-0.0162257	-0.00902603	0.0111466	0.0103511	0.0156742	-0.021776	-0.0120882	0.0194279	0.0115451	-0.00792187	-0.0148984	0.00292975	0.00457381	0.00804223	-0.00863723	-0.0185486	-0.00769987	0.0228335	0.0402329	-0.00787178	0.00449787	0.0297636	-0.00133551	-0.00285584	-0.0020625	0.0146046	0.00780717	0.0179381	0.0063733	-0.000157808	0.000908244	-0.00636538	-0.000106266	-0.0183575	-0.0285432	0.0242035	-0.0122741	0.00562756	-0.0206441	0.0231774	-0.00818482	0.00124935	-0.00889921	0.00921493	0.00582944
	351.48	0.0078132	0.0266821	0.00167121	-0.0137384	-0.00778644	0.016487	0.00914522	0.0166174	-0.0191281	-0.00697412	0.0158259	0.0134174	-0.00879522	-0.0168496	0.00184017	0.00577283	0.0120067	-0.0104397	-0.0192904	-0.00969376	0.0235635	0.0375129	-0.00824847	0.0031778	0.031055	0.000624491	-0.00413056	-0.0029591	0.019428	0.00604059	0.0187462	0.00624365	-0.00402046	-7.33678e-05	-0.00606505	-0.00396611	-0.0188282	-0.0244955	0.0234752	-0.00451989	0.0107005	-0.0197535	0.0260496	-0.0101215	0.00065679	-0.01208	0.00835461	-0.00146925
	351.49	0.00601815	0.0253501	0.00392976	-0.0128522	-0.00676217	0.0193699	0.00800751	0.0168266	-0.01591	0.000435202	0.0117598	0.0138243	-0.00921447	-0.0167303	0.00405463	0.00718468	0.0161417	-0.00872125	-0.019337	-0.0105521	0.0260201	0.033065	-0.00763283	0.00303543	0.0295915	0.00128017	-0.00427589	-0.00306251	0.0220227	0.00507927	0.0214194	0.00452619	-0.00732518	-0.000592099	-0.00336566	-0.00904434	-0.0185675	-0.0208594	0.0220275	0.00203255	0.0142609	-0.018041	0.0274411	-0.0112061	0.000795608	-0.0121726	0.00857256	-0.0067926
	351.5	0.00668872	0.0229086	0.00534705	-0.0131705	-0.00541041	0.0209335	0.00676153	0.0164993	-0.0108128	0.00852178	0.00868327	0.0140988	-0.0092927	-0.0126662	0.00774707	0.00873849	0.0200839	-0.00356173	-0.0194394	-0.00985708	0.0298899	0.0273444	-0.0070427	0.00360032	0.0254546	0.00145786	-0.00375627	-0.00305883	0.022143	0.00582341	0.025311	0.00147425	-0.0103449	-0.000931432	0.001291	-0.0142643	-0.0174186	-0.0182276	0.0191112	0.00618745	0.0160118	-0.0172348	0.0274905	-0.0104254	0.00233229	-0.00878812	0.0103633	-0.00820599
	351.51	0.00947206	0.0200813	0.0055265	-0.0139094	-0.00352154	0.0225592	0.00464882	0.0154529	-0.00359215	0.0164849	0.00692798	0.0142665	-0.00875247	-0.00571128	0.010348	0.00987632	0.0236674	0.00366364	-0.0196683	-0.00778675	0.0346028	0.020196	-0.00634839	0.00457691	0.0196064	0.00229902	-0.00325628	-0.00411667	0.0201177	0.00729441	0.0299187	-0.00132286	-0.0124267	-0.000712888	0.00700318	-0.0184092	-0.0163708	-0.0164659	0.0148995	0.00768849	0.0149896	-0.0187824	0.0257891	-0.00835542	0.00366999	-0.00451704	0.0131766	-0.00521182
	351.52	0.0129855	0.0172934	0.0051316	-0.0135774	-0.000748762	0.0244113	0.00175533	0.014707	0.00335883	0.0230143	0.00653164	0.0131754	-0.00825122	0.00178959	0.0111428	0.00952909	0.0259936	0.0104141	-0.0192096	-0.00532572	0.0384428	0.0128622	-0.00511563	0.00670105	0.0130314	0.00395144	-0.0023326	-0.00613199	0.0167368	0.00970486	0.0343198	-0.00233614	-0.0138918	0.00133469	0.013406	-0.0204475	-0.0159985	-0.0152923	0.0109562	0.00733332	0.0107706	-0.0216297	0.0203556	-0.00669854	0.00338677	-0.0017162	0.0158573	0.000694079
	351.53	0.0156094	0.0139268	0.00499319	-0.0117176	0.00268477	0.0261144	-0.00107001	0.0153094	0.00785825	0.0268628	0.00756663	0.0107742	-0.00954413	0.00819285	0.010154	0.00759879	0.02653	0.014678	-0.0171299	-0.0028178	0.0392054	0.00769078	-0.00342133	0.0105789	0.00697063	0.00566418	-0.000980696	-0.00821061	0.0126669	0.0128301	0.0369807	-0.000986556	-0.0161726	0.00505296	0.0190926	-0.0195017	-0.0159262	-0.0152812	0.00846054	0.00632225	0.00461233	-0.0236492	0.0125577	-0.00591921	0.00168768	2.15219e-05	0.0178716	0.00769772
	351.54	0.0166201	0.00973704	0.00435582	-0.00897399	0.00545662	0.0278991	-0.00361608	0.0168696	0.0104022	0.0288734	0.00966804	0.00764655	-0.0120431	0.0122681	0.00737249	0.00507911	0.0254215	0.0160439	-0.0135693	-0.000255447	0.0364653	0.00534071	-0.00125945	0.0155229	0.00350204	0.00704218	0.000348562	-0.0102032	0.00814618	0.0141173	0.0374641	0.0020775	-0.0196069	0.00889334	0.0219911	-0.015905	-0.0166456	-0.0168776	0.00683636	0.00516341	-0.00195313	-0.0236284	0.00721607	-0.00562085	-0.00081204	0.0010535	0.0192648	0.0147059
	351.55	0.0160478	0.0054631	0.00223934	-0.00573555	0.00627907	0.0300173	-0.00665794	0.0179114	0.0124609	0.0311496	0.0125056	0.00361592	-0.0124866	0.0134453	0.00469832	0.00313264	0.0229591	0.0145327	-0.0103298	0.00262824	0.0322432	0.00561144	0.000991531	0.0203674	0.00393595	0.00793313	0.0018512	-0.0126603	0.00334202	0.0121565	0.0374031	0.00515211	-0.0230217	0.0119963	0.0223503	-0.0111368	-0.018134	-0.0190606	0.00450195	0.00419459	-0.0070515	-0.021658	0.00655488	-0.00562401	-0.00383042	0.000533801	0.0197187	0.0201262
	351.56	0.0141337	0.00145931	-0.000364028	-0.00246219	0.00468314	0.0319216	-0.0100162	0.0167278	0.0147068	0.034278	0.016292	-0.000984411	-0.00984779	0.0124543	0.00386854	0.00261586	0.0194956	0.0108969	-0.00860119	0.00621777	0.0285083	0.00918302	0.00283852	0.0245696	0.00635431	0.00708097	0.00351064	-0.0153932	-0.000278384	0.00913869	0.038473	0.00676255	-0.0254819	0.0138884	0.0216691	-0.00686607	-0.0185579	-0.0207972	0.000526937	0.00443361	-0.00798967	-0.0188491	0.0085852	-0.00587894	-0.00665423	-0.000319192	0.0186542	0.0222443
	351.57	0.0114477	-0.00234219	-0.00145484	-1.03954e-05	0.00172287	0.0323152	-0.0116867	0.0126087	0.0171626	0.0369347	0.0202552	-0.00495567	-0.00667794	0.0105828	0.00358034	0.00327394	0.0154036	0.0072084	-0.0068725	0.00971547	0.0258954	0.0167144	0.00520436	0.0281536	0.00675369	0.00305621	0.00524092	-0.0173104	-0.00071407	0.00759416	0.0405289	0.00597093	-0.0269469	0.0140524	0.0200394	-0.00360719	-0.0171722	-0.0216397	-0.00403769	0.00707321	-0.00443591	-0.0158517	0.0106833	-0.00631325	-0.00828223	0.000317559	0.0161589	0.0212275
	351.58	0.00868359	-0.00561268	0.000281796	0.000701534	-0.000730463	0.0304035	-0.0101045	0.00740271	0.0191453	0.0377368	0.0229446	-0.00766604	-0.0054259	0.00897081	0.00265907	0.00362463	0.0116072	0.00507457	-0.00380172	0.0118728	0.0249897	0.0274517	0.00928179	0.0306068	0.0030773	-0.00334045	0.0073949	-0.0174361	0.00148157	0.00717004	0.0418896	0.00246811	-0.0272207	0.0126829	0.0171627	-0.000521724	-0.0153372	-0.0208009	-0.00690746	0.012237	0.000498993	-0.0125451	0.0121707	-0.00678521	-0.0087883	0.00134933	0.0128057	0.0180257
	351.59	0.00656656	-0.00786209	0.00501325	-0.000104745	-0.00183394	0.0272751	-0.00629027	0.00456288	0.0194725	0.0361974	0.0240766	-0.00894363	-0.00666316	0.00812951	0.00258246	0.00211327	0.00883792	0.00403401	-0.000973647	0.0121801	0.0263339	0.0380382	0.0141902	0.0313606	-0.00271609	-0.00895602	0.00963329	-0.0145445	0.00392607	0.00677311	0.0407336	-0.00249134	-0.0261886	0.0103075	0.0132004	0.00351824	-0.0147477	-0.0180094	-0.00710829	0.0182589	0.00391989	-0.0087741	0.0134031	-0.00717721	-0.00928527	0.00109933	0.00930486	0.0128968
	351.6	0.00599082	-0.00840585	0.0116086	-0.000903245	-0.00197208	0.0245843	-0.00246669	0.00561521	0.0178895	0.0323044	0.0242982	-0.00879297	-0.0095453	0.00777088	0.00500317	-0.00101584	0.00689363	0.00251096	-0.000238463	0.00998145	0.0291847	0.0446093	0.0179648	0.030884	-0.00581631	-0.0115377	0.0106714	-0.00767812	0.00600571	0.00744229	0.0369146	-0.00701802	-0.0243814	0.00696554	0.00810413	0.00922291	-0.0163718	-0.013903	-0.00532626	0.0233428	0.00491753	-0.00434411	0.0140489	-0.00756462	-0.010123	4.25637e-05	0.00713258	0.0071738
	351.61	0.00731374	-0.00684284	0.0183609	-0.000932482	-0.00134693	0.0228662	0.000144847	0.00872309	0.0161213	0.0260729	0.0247871	-0.00803887	-0.0119914	0.00748929	0.0100569	-0.00294898	0.00561149	0.000107344	-0.000947773	0.00522405	0.031134	0.0459858	0.0192651	0.0295012	-0.00314124	-0.0116329	0.0101955	0.00174572	0.00810501	0.00975513	0.0316057	-0.00949397	-0.0214177	0.00292689	0.00241979	0.0157177	-0.0196425	-0.00906685	-0.00253698	0.0277859	0.00398951	0.000334714	0.0136482	-0.0083742	-0.0105505	-0.000222614	0.00719813	0.00314568
	351.62	0.0101372	-0.00373853	0.0235934	-0.000659901	0.000436575	0.0218059	0.00160315	0.0112613	0.0167644	0.0174968	0.0266846	-0.00699196	-0.0126671	0.00696205	0.0164649	-0.00151932	0.00527197	-0.00177752	-0.00169924	-0.000118263	0.0297088	0.0430407	0.0174427	0.027357	0.00346197	-0.00995776	0.00970605	0.0107051	0.00903726	0.0116925	0.025193	-0.00908533	-0.0165028	-0.00049206	-0.00242765	0.0208479	-0.0230037	-0.00406482	0.000843368	0.0322984	0.00283975	0.0044074	0.012884	-0.0100643	-0.0109251	0.00105171	0.00773577	0.00157089
	351.63	0.0135566	-2.9325e-05	0.0256309	-0.00055295	0.00297582	0.0206131	0.0024013	0.0125528	0.0205503	0.007416	0.029825	-0.00463138	-0.0130575	0.00660083	0.0226471	0.00177432	0.0063048	-0.00233841	-0.00245064	-0.00385603	0.0254007	0.0376394	0.0133193	0.0249353	0.0102914	-0.00654254	0.0105556	0.0167981	0.00797613	0.0123423	0.0171954	-0.00742966	-0.0110254	-0.0023926	-0.00521379	0.0237463	-0.0249127	0.000109361	0.00465948	0.0360268	0.00234283	0.00725419	0.0129129	-0.0125551	-0.0121834	0.00298192	0.00658469	0.0019081
	351.64	0.0165283	0.00313577	0.0242727	-0.000857414	0.00480966	0.0186877	0.00242923	0.0133017	0.0252744	-0.00195886	0.0329643	-0.0014623	-0.0154713	0.00803413	0.0281856	0.00431874	0.0087658	-0.00284196	-0.00332713	-0.00515086	0.0214622	0.0319999	0.00815416	0.0222288	0.0154261	-0.00250003	0.0125073	0.0189027	0.00622142	0.0132755	0.00819042	-0.0066727	-0.00752939	-0.00313814	-0.00515604	0.0251083	-0.0235512	0.00286008	0.00805185	0.0378764	0.00115974	0.00821917	0.0134694	-0.0152011	-0.0133043	0.00413099	0.00424098	0.00412415
	351.65	0.0184432	0.00470725	0.0213042	-0.00164869	0.00457648	0.0163237	0.00153312	0.0139182	0.0281396	-0.00829359	0.0347	0.000356	-0.0195496	0.0118501	0.0319028	0.00554245	0.0121061	-0.0043437	-0.00407387	-0.00438576	0.0200014	0.0274402	0.00175417	0.0190472	0.0186579	0.000897112	0.014628	0.0176282	0.0047397	0.0150924	-7.42292e-05	-0.00696372	-0.00689835	-0.00274979	-0.00209456	0.0249548	-0.0183189	0.00486136	0.0101308	0.0376542	-0.00156752	0.00699622	0.0131287	-0.0169906	-0.0126655	0.00427123	0.00215223	0.00884329
	351.66	0.0190193	0.00541043	0.0179846	-0.00233417	0.00193247	0.0142886	0.00034327	0.0145803	0.0284129	-0.0101572	0.0336646	0.000648595	-0.0222765	0.0161818	0.0316861	0.00617076	0.0146639	-0.00564032	-0.00536792	-0.00279569	0.0200818	0.0248694	-0.00501965	0.0158567	0.0199928	0.00291454	0.0167079	0.0149619	0.00323844	0.0169048	-0.00609973	-0.00840075	-0.00804058	-0.00109033	0.00304481	0.0226389	-0.0117128	0.00644495	0.0107124	0.0358351	-0.00398122	0.00345266	0.011553	-0.0168002	-0.0106907	0.00464212	0.00039231	0.0158891
	351.67	0.0179158	0.00684667	0.0147435	-0.00191865	-0.00213319	0.0124061	-0.000467791	0.0151899	0.027165	-0.00799757	0.0292654	0.00125813	-0.02122	0.0191943	0.0280197	0.00707372	0.0142258	-0.00505656	-0.00723942	-0.00117079	0.0200735	0.0254683	-0.00873383	0.0139676	0.0188609	0.00246355	0.0195764	0.0122308	0.00149898	0.0179106	-0.00874009	-0.010925	-0.00955826	0.00105614	0.00837419	0.0187021	-0.00655889	0.00679807	0.00978314	0.0327328	-0.00356317	-0.00240699	0.0101356	-0.0143389	-0.00946822	0.00633236	-0.00131924	0.0235833
	351.68	0.0153198	0.00858473	0.0126998	-0.000513722	-0.00610507	0.00967942	-0.000667852	0.0146175	0.0252314	-0.00397094	0.0227329	0.00295212	-0.0164251	0.0209328	0.022829	0.00869314	0.0112003	-0.00310209	-0.00744313	0.000268796	0.0196642	0.0290725	-0.00714763	0.0143056	0.0150601	-0.000850908	0.0239949	0.00910321	-0.000578195	0.0168611	-0.00802094	-0.0124419	-0.0112312	0.00359161	0.0124023	0.0148769	-0.00256452	0.00638518	0.00774098	0.0286761	-0.00063457	-0.0096976	0.0104325	-0.0107827	-0.0103115	0.00928315	-0.00302011	0.0297726
	351.69	0.0126848	0.00913631	0.0122531	0.000636615	-0.00867131	0.00652321	-0.000514762	0.0124155	0.0218549	0.000369543	0.0159398	0.00486353	-0.00990049	0.0216943	0.0163085	0.0111391	0.00828808	-0.00102091	-0.00439123	0.0011099	0.0184288	0.033292	-0.00249275	0.0157686	0.0105853	-0.00580897	0.0292745	0.00474216	-0.0025	0.0127009	-0.00562358	-0.0105194	-0.0133098	0.00715692	0.0149752	0.0129426	0.00242808	0.00690415	0.00563095	0.0246766	0.00213261	-0.0175506	0.0123549	-0.00726275	-0.0126099	0.0128174	-0.00533609	0.0333638
	351.7	0.0112925	0.00843356	0.0123178	0.000683415	-0.00886383	0.00392664	-0.000694613	0.0100373	0.016134	0.00408295	0.00951205	0.00685665	-0.00417633	0.0213386	0.00794423	0.0149997	0.00751724	0.00120958	0.000857727	0.00156362	0.015651	0.0362525	0.000434224	0.016348	0.00853233	-0.0111199	0.033969	-0.00127151	-0.00323956	0.00684742	-0.00333335	-0.00539103	-0.0153779	0.0111625	0.0161052	0.0138491	0.00950008	0.00856307	0.00399438	0.0214055	0.00364966	-0.0250945	0.0144913	-0.00396436	-0.014584	0.0160893	-0.00854612	0.0352089
	351.71	0.0111037	0.00728621	0.012081	-0.000528635	-0.00675653	0.000912627	-0.00164017	0.0080078	0.00950858	0.00619218	0.00309515	0.010376	-0.000115139	0.0211112	-0.00142561	0.0198345	0.009883	0.00271784	0.00669784	0.00228288	0.0120848	0.0378515	-0.00061046	0.0156955	0.00925995	-0.0158095	0.0374224	-0.00842662	-0.00283759	0.00250637	-0.00232189	-0.000116437	-0.0170237	0.0146237	0.0155342	0.0168923	0.0172054	0.0100335	0.00255231	0.0189909	0.00535512	-0.0305635	0.01572	-0.00137464	-0.0141997	0.0179965	-0.0119068	0.0365956
	351.72	0.0115273	0.00600641	0.0113829	-0.00265272	-0.00348032	-0.0039242	-0.00268494	0.00577046	0.00430237	0.00693547	-0.00366067	0.0166054	0.0036824	0.0228668	-0.00981658	0.0237302	0.0145213	0.00157678	0.0127476	0.00308674	0.00930586	0.0373681	-0.00391987	0.0149842	0.0103088	-0.0184846	0.0392865	-0.0152093	-0.00229986	0.00110876	-0.00265554	0.00291441	-0.0181945	0.0171816	0.0132217	0.0198902	0.022474	0.0101181	0.00100164	0.0173574	0.00846134	-0.0323728	0.0154889	-0.000512901	-0.0107287	0.0173854	-0.0150216	0.0375495
	351.73	0.0115697	0.00478866	0.0102794	-0.00422166	-0.000446589	-0.00968514	-0.00251857	0.00437181	0.00134168	0.00729747	-0.0103197	0.024931	0.00871361	0.0262903	-0.0161641	0.0253688	0.0185673	-0.00187736	0.0192317	0.00388019	0.00846627	0.0334288	-0.00699089	0.0143831	0.00964631	-0.0186762	0.0395131	-0.0202985	-0.00173945	0.00108639	-0.00285958	0.00366231	-0.0187652	0.0180537	0.00933037	0.0210049	0.0232294	0.00896479	-0.000595791	0.0157798	0.0124541	-0.0303807	0.01359	-0.00246032	-0.00596988	0.0139922	-0.0186264	0.0377479
	351.74	0.0103441	0.00453017	0.00934789	-0.00341996	0.000628682	-0.0138927	-0.000638936	0.00461555	0.000439542	0.0066675	-0.015487	0.0332705	0.0147192	0.0295119	-0.0211784	0.0243009	0.0197574	-0.0055139	0.0250555	0.00516838	0.0100862	0.026059	-0.00837747	0.0128019	0.00727694	-0.0167567	0.0385061	-0.0224307	0.000475167	0.000549874	-0.00127534	0.00250573	-0.0181717	0.0163592	0.00480726	0.0201848	0.0196241	0.00815373	-0.00107288	0.013418	0.0161814	-0.026282	0.0103671	-0.00748077	-0.00296169	0.00894637	-0.0234554	0.037019
	351.75	0.00834527	0.00551441	0.00934089	-0.000149605	-0.000868218	-0.0151069	0.00274739	0.005226	0.00101692	0.00314258	-0.0177287	0.0401008	0.020069	0.0314715	-0.0256466	0.0213348	0.0182893	-0.00811901	0.0276644	0.00621244	0.0134827	0.0173277	-0.00787906	0.00969624	0.00442511	-0.0127744	0.0358088	-0.0200543	0.00592578	-0.000633484	0.00245456	0.000489662	-0.0154914	0.012884	0.00128994	0.0181313	0.0134915	0.00867562	0.000292653	0.00991928	0.0190416	-0.0222647	0.00704166	-0.0136049	-0.00311249	0.00385822	-0.0289297	0.0348817
	351.76	0.00715033	0.00645215	0.0104604	0.00400311	-0.00331329	-0.0140198	0.00659091	0.0055201	0.002442	-0.00272991	-0.0164008	0.045321	0.0229959	0.0320379	-0.0291797	0.0184985	0.0162711	-0.00956602	0.0262776	0.00521195	0.0167225	0.0101934	-0.0065949	0.00526972	0.00170606	-0.00768234	0.0312944	-0.0139112	0.013587	-0.00177458	0.00732284	-8.18529e-05	-0.0107829	0.00958957	-0.000445045	0.015143	0.00676631	0.00943575	0.00140786	0.00588379	0.0208477	-0.019027	0.00552106	-0.0183101	-0.00502293	-0.000616265	-0.0336349	0.0307947
	351.77	0.00744842	0.00613254	0.012233	0.00683816	-0.00500111	-0.0122856	0.00858002	0.00619146	0.00398648	-0.00725715	-0.0121036	0.0487818	0.0227127	0.0310182	-0.0308383	0.0165688	0.0152014	-0.0106179	0.0229908	0.00200557	0.017945	0.00561651	-0.00555037	0.00073921	-0.000789754	-0.00313459	0.0264302	-0.00756745	0.0204687	-0.00275127	0.0117281	0.00140189	-0.00566873	0.00703553	-0.0012029	0.0117867	0.000127095	0.00885837	-0.000185136	0.0028209	0.0213554	-0.0159928	0.00665579	-0.0210218	-0.00652619	-0.00425242	-0.0361987	0.0243931
	351.78	0.00838909	0.00422384	0.0133091	0.00717187	-0.00474497	-0.0107442	0.00787484	0.006839	0.00426461	-0.00754398	-0.00666156	0.050269	0.0200473	0.0284787	-0.0303478	0.0152212	0.0142918	-0.0123001	0.0198247	-0.00184151	0.0170716	0.00172278	-0.00458563	-0.00204059	-0.00283011	0.000167646	0.0222203	-0.00360616	0.0245895	-0.003363	0.0148501	0.00291277	-0.00219367	0.00447541	-0.00179036	0.00901994	-0.00641712	0.0074848	-0.00467179	0.00142576	0.020233	-0.0124353	0.00911287	-0.0219738	-0.0061958	-0.00592233	-0.0357271	0.0154764
	351.79	0.00898469	0.00106232	0.0119185	0.00638243	-0.00206385	-0.00975594	0.00641602	0.00563062	0.00216054	-0.00429611	-0.00224001	0.0502185	0.0164381	0.0254222	-0.0289026	0.0150456	0.0121806	-0.0138495	0.0176464	-0.00549543	0.0152726	-0.00285244	-0.00379717	-0.00302445	-0.00462611	0.00239778	0.0187886	-0.00193382	0.0257127	-0.00212753	0.0175001	0.00286147	-0.00131217	0.00193335	-0.00161481	0.00704485	-0.0126673	0.00732507	-0.0108247	0.000718233	0.0179449	-0.00848427	0.0109064	-0.021074	-0.00370455	-0.00508618	-0.0331472	0.00491748
	351.8	0.00911758	-0.00221658	0.00829178	0.00596417	0.00119358	-0.0104668	0.00583359	0.00148214	-0.0021101	-0.000594145	0.000104011	0.0486136	0.0127538	0.0232765	-0.0280377	0.0160402	0.00916934	-0.0134597	0.0173425	-0.00891247	0.0129611	-0.00689981	-0.00415911	-0.00285924	-0.0062803	0.00403381	0.0167033	-0.00215385	0.0241775	0.0022233	0.0208391	0.00184813	-0.00232307	8.03502e-05	-0.00017262	0.00487977	-0.0173522	0.00891599	-0.0169173	-0.000295377	0.0165434	-0.00555705	0.0112689	-0.0187417	-0.000827224	-0.00307996	-0.0309895	-0.00462055
	351.81	0.00964878	-0.00505494	0.00524575	0.0054979	0.00304293	-0.0135344	0.00510368	-0.00484041	-0.0077255	0.00135284	0.000718818	0.0454408	0.00916021	0.0229691	-0.0272615	0.0165616	0.00644176	-0.0112589	0.0192778	-0.0113221	0.00999239	-0.00902153	-0.00554025	-0.000890553	-0.0074338	0.00555675	0.0161516	-0.00398126	0.0208013	0.00832633	0.024172	0.000926779	-0.00418441	-0.000703596	0.00148672	0.00198185	-0.0182886	0.0113619	-0.0215337	-0.00132556	0.0176826	-0.00514043	0.0106105	-0.0162313	0.000376398	-0.00124419	-0.0303185	-0.0108955
	351.82	0.0108407	-0.00790965	0.00459441	0.00471219	0.00357619	-0.0175169	0.00196598	-0.0115788	-0.0137779	0.00150565	-0.000274954	0.0420737	0.00531199	0.0240189	-0.0248807	0.0160292	0.00451656	-0.00895558	0.021563	-0.0117306	0.00697407	-0.00911354	-0.00638143	0.00222418	-0.00849072	0.00712645	0.0163492	-0.00524469	0.0165973	0.0130482	0.0252671	-0.00048012	-0.00625231	-0.000504438	0.00181309	-0.000346093	-0.0153481	0.0138439	-0.0240873	-0.00209938	0.0205437	-0.00735958	0.00914376	-0.0145156	-1.37665e-05	0.000665425	-0.0300348	-0.0138697
	351.83	0.0114266	-0.0100584	0.00513746	0.00412878	0.00363173	-0.0198511	-0.00341818	-0.016981	-0.0194395	0.000987665	-0.00321959	0.0395981	0.00187566	0.0247266	-0.0207459	0.0155196	0.00334247	-0.00760517	0.0210406	-0.0100987	0.004636	-0.00730101	-0.00559547	0.00420805	-0.0101975	0.00849711	0.0166117	-0.00425982	0.0115142	0.0143547	0.0235484	-0.00271636	-0.00784372	0.000689887	0.000210889	-0.000621798	-0.0109722	0.0159294	-0.0237579	-0.00353213	0.0229569	-0.0112072	0.00614194	-0.0134075	-0.000999494	0.00304997	-0.0294329	-0.0147781
	351.84	0.0109542	-0.0101095	0.00517702	0.00370093	0.00416707	-0.0192628	-0.00811443	-0.0197274	-0.0245384	0.000801624	-0.00767933	0.0374017	0.000478227	0.0241256	-0.0163893	0.0154189	0.00226959	-0.00733135	0.0173532	-0.00765096	0.00201765	-0.00435748	-0.0033995	0.00455288	-0.0118544	0.00909273	0.01685	-0.00224352	0.00520675	0.0125264	0.0204529	-0.003977	-0.00849871	0.00292914	-0.00263532	0.00106878	-0.00681331	0.0175142	-0.0193496	-0.00662052	0.0234113	-0.0157289	0.000875205	-0.013177	-0.00134582	0.00489313	-0.0285021	-0.0151225
	351.85	0.0101503	-0.00822573	0.0045623	0.00272745	0.00574617	-0.0166658	-0.0107551	-0.0191954	-0.0286494	0.00124157	-0.012864	0.0344623	0.000573834	0.0227346	-0.0132402	0.0148705	0.000130811	-0.00786873	0.0135468	-0.00623595	-0.00216721	-0.00158275	-0.000482625	0.00494149	-0.0120636	0.00772809	0.0172209	0.000127171	-0.00120769	0.00877097	0.0168266	-0.00241336	-0.00828062	0.00467225	-0.0057484	0.00375005	-0.00287159	0.0183089	-0.0110208	-0.0112892	0.0219792	-0.0203289	-0.00601409	-0.0151947	0.000530538	0.00558119	-0.0264991	-0.0158666
	351.86	0.0091551	-0.00521531	0.00352402	0.000422746	0.00738587	-0.0134669	-0.0127004	-0.0159399	-0.0306595	0.00234068	-0.0182037	0.0304133	-0.000188322	0.0215488	-0.0109278	0.0127557	-0.00361821	-0.00905749	0.0115981	-0.00683232	-0.00702742	0.000453192	0.00287921	0.00693002	-0.0111479	0.00338236	0.0175467	0.00338453	-0.00643837	0.00381837	0.0133208	0.00242392	-0.00808062	0.00378104	-0.0086172	0.00683241	0.000666015	0.0180616	-0.000734855	-0.0164614	0.0199544	-0.0247947	-0.0127828	-0.0195676	0.0046703	0.00627975	-0.0235068	-0.0171158
	351.87	0.00814355	-0.00233434	0.00242104	-0.00350873	0.00724202	-0.0105557	-0.0147961	-0.0120251	-0.0305297	0.00383507	-0.0231389	0.0253618	-0.00239481	0.0209391	-0.0086121	0.00890997	-0.00832456	-0.0113017	0.0105045	-0.00908873	-0.0109661	0.0008622	0.0064764	0.0101988	-0.0112409	-0.00246221	0.0180925	0.00628757	-0.0100661	-0.00154283	0.0110062	0.00860623	-0.00845963	0.00108031	-0.0106416	0.00998262	0.00336524	0.0163803	0.00908367	-0.0212009	0.0193184	-0.0289981	-0.0179744	-0.0250548	0.00930319	0.0077111	-0.0210376	-0.0189545
	351.88	0.00728151	-0.00162752	0.00284419	-0.00836884	0.00443252	-0.00868932	-0.0165131	-0.00937512	-0.029706	0.00475365	-0.0274615	0.0192159	-0.00419394	0.0199497	-0.00685257	0.00426379	-0.0126643	-0.0148352	0.0089314	-0.0119542	-0.0131615	-0.00101015	0.00984906	0.0129987	-0.0135218	-0.00690896	0.0203045	0.00751085	-0.0111952	-0.00656472	0.00975763	0.0125418	-0.00808922	-0.000350812	-0.0112756	0.0119039	0.00525776	0.0120843	0.0168333	-0.0255438	0.0218277	-0.0316061	-0.0209991	-0.0311241	0.0123604	0.00930676	-0.0189679	-0.0217493
	351.89	0.00549685	-0.00327729	0.00587615	-0.0135062	-0.000519407	-0.00808328	-0.0170837	-0.0083202	-0.0293465	0.00388258	-0.0312063	0.0123239	-0.00389386	0.0173876	-0.00611817	-0.00097328	-0.0155669	-0.0187305	0.00705833	-0.0139554	-0.0130527	-0.00337098	0.0127107	0.0142304	-0.0162761	-0.00900791	0.0248206	0.00816418	-0.00943214	-0.0107828	0.00888292	0.0134253	-0.00592591	7.27298e-05	-0.0107321	0.0112241	0.00633149	0.00489764	0.0219306	-0.0293408	0.0269486	-0.0309645	-0.0220125	-0.0370756	0.0120626	0.0104289	-0.0160658	-0.0247401
	351.9	0.00215779	-0.00545007	0.0104327	-0.0195555	-0.00636221	-0.00785851	-0.0161281	-0.00888295	-0.0292566	0.0001603	-0.0339676	0.00614086	-0.00229827	0.0134505	-0.00649635	-0.00696559	-0.0168618	-0.0222729	0.00537682	-0.0141486	-0.0112518	-0.00461137	0.0148742	0.0138065	-0.0169042	-0.00918279	0.0300348	0.01006	-0.00607818	-0.0129231	0.00867463	0.0132564	-0.0028096	5.14019e-05	-0.00977528	0.00860054	0.00709008	-0.00336867	0.0238975	-0.0314942	0.0319925	-0.0275258	-0.0217351	-0.0412372	0.00790011	0.00990434	-0.0127955	-0.0263995
	351.91	-0.00148716	-0.00736627	0.0148281	-0.026627	-0.0118504	-0.00695646	-0.0141166	-0.0111011	-0.0292478	-0.00666049	-0.0355223	0.00158663	-0.000991965	0.00941093	-0.00811377	-0.012549	-0.0168975	-0.0255318	0.00310729	-0.013167	-0.00985331	-0.00591199	0.0164092	0.01154	-0.0146009	-0.00805635	0.0333536	0.0134457	-0.00243314	-0.0121877	0.00913727	0.0127527	-0.000358264	-0.00130898	-0.00860589	0.00601321	0.00871723	-0.0106503	0.0227279	-0.0309168	0.0351605	-0.0231673	-0.0208622	-0.0432094	0.00102349	0.00687061	-0.00992027	-0.0266203
	351.92	-0.00437492	-0.00925962	0.0180083	-0.0328131	-0.0169326	-0.0054073	-0.012141	-0.014008	-0.0299988	-0.0145034	-0.0365051	-0.00126189	0.000367341	0.00646024	-0.00979428	-0.0168687	-0.0163057	-0.0270068	-0.000716799	-0.0114101	-0.0098027	-0.00832535	0.0176185	0.00776109	-0.00973404	-0.00682435	0.0330926	0.0169084	0.000310236	-0.0101841	0.00872677	0.0110427	-0.000400969	-0.00231655	-0.00643373	0.00433212	0.0107395	-0.0160849	0.0198453	-0.0279177	0.0365597	-0.0188042	-0.0192957	-0.0441681	-0.00592998	0.00290043	-0.00732686	-0.025668
	351.93	-0.0065628	-0.0108074	0.0195465	-0.036627	-0.0222875	-0.00333166	-0.0110443	-0.0160627	-0.0310661	-0.0193439	-0.0369839	-0.00250723	0.00278843	0.00467379	-0.00936049	-0.0201462	-0.016136	-0.0247316	-0.00519827	-0.00814372	-0.00992381	-0.0109678	0.0183862	0.00418884	-0.00258118	-0.00646993	0.029092	0.0185766	0.000722468	-0.00904153	0.00608603	0.00800728	-0.00303724	-0.00139858	-0.00330707	0.00281388	0.0114121	-0.019529	0.0168376	-0.0244919	0.0363378	-0.0138862	-0.0165199	-0.0444604	-0.00924184	0.000350626	-0.00577528	-0.022965
	351.94	-0.00838102	-0.0120022	0.0191337	-0.0381849	-0.0274294	-0.000153517	-0.0105262	-0.0163814	-0.0303644	-0.0191237	-0.0356771	-0.0030647	0.00590187	0.0026628	-0.00568448	-0.021914	-0.0163943	-0.0194844	-0.00883676	-0.00480178	-0.00922896	-0.0129875	0.0185961	0.00302776	0.00573433	-0.00694033	0.0221977	0.017674	-0.000383692	-0.00912481	0.00131456	0.00455716	-0.00588761	0.00114484	-0.000635775	0.000303443	0.00990438	-0.0209043	0.0144903	-0.0224864	0.03443	-0.00829257	-0.0130763	-0.0428541	-0.00730468	-0.000436502	-0.00612353	-0.0188582
	351.95	-0.0108037	-0.0137335	0.0163687	-0.0374551	-0.0312713	0.00444077	-0.00994753	-0.0156082	-0.0267387	-0.0166053	-0.0318864	-0.00416171	0.00860991	-0.000569438	-0.00012035	-0.0215209	-0.0159648	-0.0137138	-0.0118781	-0.00429151	-0.00875257	-0.0141008	0.0181396	0.0051087	0.0125722	-0.00698699	0.0138317	0.0154218	1.3572e-05	-0.00941613	-0.00470099	0.00133775	-0.00691193	0.00418131	0.000761361	-0.00353243	0.00590259	-0.0204355	0.0131141	-0.0217084	0.0314771	-0.00397462	-0.0103263	-0.0388472	-0.00206367	-0.00128701	-0.00705371	-0.0146006
	351.96	-0.0148592	-0.0169649	0.0117235	-0.0344557	-0.0336141	0.0105417	-0.00986766	-0.0148362	-0.0213439	-0.0165535	-0.0268513	-0.00618881	0.0103531	-0.00445143	0.00464937	-0.0190089	-0.0146983	-0.00948433	-0.0143568	-0.00641838	-0.0103388	-0.014356	0.0166534	0.00908812	0.0163732	-0.00527998	0.00541742	0.0133385	0.00315073	-0.00884942	-0.0103457	-0.0011051	-0.00588549	0.00711219	0.0012402	-0.00755831	0.000272289	-0.0190046	0.0122611	-0.0202261	0.0279361	-0.002879	-0.00809206	-0.0343382	0.00404142	-0.00433759	-0.00704888	-0.0104787
	351.97	-0.0203484	-0.0219678	0.00621288	-0.03012	-0.0347427	0.0178039	-0.0110571	-0.0142207	-0.0163499	-0.0205699	-0.0222336	-0.00802261	0.011118	-0.0084509	0.00740026	-0.0146616	-0.0134828	-0.00840326	-0.014812	-0.00919049	-0.0131854	-0.0147952	0.0144601	0.0138879	0.0186845	-0.00235006	-0.00178755	0.0115599	0.0071022	-0.00714119	-0.0139125	-0.0025271	-0.00406741	0.00951827	0.00165271	-0.0108559	-0.00472771	-0.0173943	0.0110778	-0.0169209	0.0239005	-0.00453978	-0.00559856	-0.0311591	0.00946951	-0.00985211	-0.00728067	-0.00603112
	351.98	-0.0260772	-0.02715	0.000806497	-0.0257223	-0.0346315	0.0249803	-0.0129369	-0.0141116	-0.013616	-0.0266925	-0.0187224	-0.00836482	0.0108531	-0.0125482	0.00850327	-0.00968537	-0.0133061	-0.0110014	-0.014017	-0.0119127	-0.0144938	-0.0154423	0.0122201	0.0197854	0.0211557	5.06019e-05	-0.00649698	0.00993959	0.00965139	-0.0048554	-0.0147216	-0.00338818	-0.00304548	0.010908	0.00226125	-0.0139348	-0.00810219	-0.0158323	0.00944666	-0.0129717	0.020216	-0.0069967	-0.00424961	-0.028954	0.0131711	-0.0164086	-0.00962037	-0.00115229
	351.99	-0.0302391	-0.0299947	-0.00298932	-0.022894	-0.0329865	0.0306567	-0.0146354	-0.0146023	-0.0138946	-0.0332176	-0.0173596	-0.00805384	0.00921634	-0.0162142	0.00831727	-0.00585187	-0.014141	-0.0155175	-0.014941	-0.0145397	-0.013412	-0.0139738	0.0101975	0.0254538	0.0231656	0.000958456	-0.00807455	0.00914114	0.0108692	-0.00286209	-0.0129009	-0.0037607	-0.00356611	0.0115317	0.00202539	-0.0172203	-0.0104513	-0.0145116	0.00803415	-0.00987593	0.0175298	-0.00833473	-0.00532543	-0.0269268	0.0149729	-0.0224254	-0.0134166	0.00403868
	352	-0.0314121	-0.030128	-0.00416879	-0.0224329	-0.0297112	0.0338227	-0.0165056	-0.0141503	-0.0161271	-0.039955	-0.0199139	-0.00860357	0.00618498	-0.0187536	0.00717854	-0.00400406	-0.0145294	-0.0183343	-0.0179593	-0.0173702	-0.0110378	-0.00891191	0.00879019	0.028212	0.0239542	-0.000106005	-0.00743554	0.0102396	0.0122257	-0.00150507	-0.00890592	-0.00360847	-0.00590525	0.0122322	0.000516882	-0.0210954	-0.0120163	-0.0137111	0.00685384	-0.00787793	0.0148419	-0.00782557	-0.00771317	-0.0254514	0.0147149	-0.0271937	-0.0166894	0.00886624
	352.01	-0.0299522	-0.0291813	-0.0036638	-0.0229849	-0.0253243	0.0339248	-0.0191158	-0.0123499	-0.0187258	-0.0467918	-0.0259345	-0.00981951	0.00225967	-0.0202931	0.00563593	-0.00408311	-0.0132243	-0.0166544	-0.0216381	-0.0204418	-0.00849142	-0.00199523	0.00886528	0.0274102	0.0238381	-0.00347904	-0.00661863	0.0125928	0.014193	-0.00109647	-0.00357502	-0.00322856	-0.0089546	0.0133067	-0.000570915	-0.0262975	-0.0125966	-0.0134942	0.00487281	-0.00726113	0.0115418	-0.00607839	-0.0100467	-0.0253602	0.0125238	-0.0305461	-0.0187287	0.0120125
	352.02	-0.0271047	-0.0281093	-0.00310137	-0.0235396	-0.0206068	0.0309285	-0.022273	-0.0110649	-0.0212201	-0.0531699	-0.0323499	-0.0108572	-0.00213889	-0.0217677	0.00431824	-0.0045329	-0.0107594	-0.0113948	-0.026327	-0.022138	-0.00639876	0.00314222	0.0115446	0.0245637	0.0226213	-0.0083283	-0.00663108	0.0133626	0.0161333	-0.00290442	0.001507	-0.00324371	-0.0104252	0.0146344	0.000140215	-0.0324088	-0.0125783	-0.0135593	0.0021348	-0.00831807	0.00933176	-0.0041623	-0.0120274	-0.0265657	0.0104549	-0.031014	-0.0195947	0.0130221
	352.03	-0.0235589	-0.0271246	-0.00312535	-0.0246928	-0.0162977	0.0258062	-0.025727	-0.0110508	-0.0242164	-0.0580943	-0.0372751	-0.0121721	-0.00671968	-0.0239915	0.00362506	-0.00311873	-0.00914476	-0.0067126	-0.0323097	-0.0214169	-0.00517296	0.00362791	0.0156415	0.0218981	0.0193855	-0.0132635	-0.00633745	0.0109644	0.0175805	-0.00723504	0.00468901	-0.00465518	-0.0100305	0.016232	0.0015857	-0.037846	-0.0125856	-0.0140737	-0.000408711	-0.00953785	0.00966698	-0.00336052	-0.0138303	-0.0272947	0.0101971	-0.0277544	-0.0189588	0.012658
	352.04	-0.0196569	-0.0268241	-0.00395893	-0.0264503	-0.0132776	0.0204746	-0.0290526	-0.0114511	-0.0285242	-0.0603072	-0.041069	-0.0145709	-0.0115702	-0.0268349	0.00281752	8.25114e-05	-0.00912228	-0.00584688	-0.0376756	-0.0203353	-0.00545638	-0.000613561	0.0169218	0.0210964	0.0140795	-0.0172774	-0.00509237	0.00689551	0.0183567	-0.0116968	0.0056845	-0.00742676	-0.00879286	0.0179366	0.00203147	-0.0415116	-0.0128463	-0.0157477	-0.00310153	-0.00946384	0.0118553	-0.00451443	-0.0149879	-0.0254904	0.0109888	-0.0234589	-0.0170847	0.0118219
	352.05	-0.0161242	-0.0268733	-0.00564733	-0.0279076	-0.0123139	0.0166677	-0.031657	-0.0121451	-0.0340305	-0.0589281	-0.0437588	-0.0172333	-0.0169316	-0.0295953	0.000543051	0.00325531	-0.00959271	-0.00795015	-0.0403589	-0.0209408	-0.008205	-0.00685593	0.0136559	0.0218101	0.00755966	-0.0194983	-0.00516371	0.00349312	0.0188163	-0.0139374	0.00471514	-0.0105029	-0.00676207	0.0198704	0.00121363	-0.0432108	-0.0134945	-0.0186582	-0.00567976	-0.00942299	0.0145894	-0.00712193	-0.0143376	-0.0211317	0.0117504	-0.0212082	-0.0153975	0.0106254
	352.06	-0.0139544	-0.0259119	-0.00772764	-0.0285549	-0.0139692	0.0146901	-0.0327292	-0.0138098	-0.0398079	-0.0539238	-0.0444474	-0.0190208	-0.022341	-0.0319137	-0.00326772	0.00467917	-0.00990311	-0.0102419	-0.0403098	-0.0221479	-0.0139496	-0.012673	0.00875715	0.0233352	0.00118317	-0.0196837	-0.00863084	0.00102415	0.0204824	-0.0143293	0.00099832	-0.0129157	-0.00440106	0.0224465	-0.000288776	-0.0425472	-0.0146312	-0.0225986	-0.00619975	-0.0115278	0.0172662	-0.00958916	-0.0118809	-0.0156541	0.012013	-0.0211757	-0.0147929	0.00864478
	352.07	-0.0130178	-0.0243065	-0.00990431	-0.028932	-0.0182961	0.0128967	-0.0313462	-0.0169415	-0.0444904	-0.0464268	-0.0431436	-0.019926	-0.0268862	-0.0339922	-0.00690634	0.00355339	-0.0100806	-0.0120013	-0.0391086	-0.0223491	-0.0210919	-0.0179381	0.00485822	0.026427	-0.00369441	-0.0185842	-0.0139693	-0.00130907	0.024068	-0.0144451	-0.00564539	-0.0141628	-0.00308047	0.0246697	-0.00262654	-0.0387607	-0.0164208	-0.026907	-0.00490576	-0.015706	0.0196955	-0.0103811	-0.00933225	-0.0104644	0.0115865	-0.0222349	-0.0146043	0.00641839
	352.08	-0.012259	-0.0239825	-0.0114098	-0.0302649	-0.0242663	0.00909803	-0.0287384	-0.0213757	-0.0466227	-0.0384335	-0.0408488	-0.0201417	-0.0294543	-0.0359092	-0.00864327	0.00105564	-0.0102535	-0.0136113	-0.0380461	-0.0213905	-0.026616	-0.0219877	0.00131831	0.0306799	-0.00708061	-0.0169284	-0.0188132	-0.00260182	0.0278798	-0.0147133	-0.0132241	-0.014282	-0.0036764	0.0249085	-0.00617815	-0.0320067	-0.0190397	-0.0300919	-0.00429939	-0.0198133	0.0203727	-0.00882672	-0.0083519	-0.00702837	0.0113168	-0.0236727	-0.0132229	0.00532443
	352.09	-0.0118633	-0.0252024	-0.0108237	-0.0326742	-0.0299362	0.00250848	-0.0272266	-0.0263087	-0.0462818	-0.0317216	-0.0383366	-0.0199756	-0.0295734	-0.0365369	-0.00889921	-0.00158364	-0.0104035	-0.0138748	-0.0374916	-0.0187037	-0.0294377	-0.023207	-0.0036766	0.033725	-0.0096374	-0.0151685	-0.0226543	-0.0017473	0.0308322	-0.0141535	-0.0191411	-0.0127516	-0.00585863	0.0231825	-0.00978855	-0.023781	-0.0219618	-0.0314147	-0.00500944	-0.0216512	0.0168291	-0.00525928	-0.0085342	-0.00603354	0.0122355	-0.0242404	-0.00924775	0.00543376
	352.1	-0.013212	-0.0264099	-0.00821391	-0.0346022	-0.0331992	-0.00594008	-0.0264655	-0.0309896	-0.0448474	-0.0270271	-0.0359069	-0.0202391	-0.0282945	-0.0346884	-0.0100144	-0.00503396	-0.0105201	-0.0114603	-0.0373186	-0.0136358	-0.0304257	-0.0223965	-0.00991688	0.0340349	-0.0115457	-0.014532	-0.0250811	0.00033769	0.033456	-0.0115144	-0.0220832	-0.00938	-0.00811172	0.0204099	-0.0119785	-0.0159323	-0.0239067	-0.0307304	-0.00607235	-0.0204417	0.00931066	-0.00102834	-0.00798525	-0.00599769	0.014362	-0.0226776	-0.0034389	0.00509223
	352.11	-0.016949	-0.0268573	-0.00572608	-0.0350688	-0.0335125	-0.0143884	-0.0244344	-0.0342829	-0.0432394	-0.0241238	-0.033495	-0.0216346	-0.0264528	-0.0312836	-0.0133414	-0.00992108	-0.0109608	-0.00778203	-0.0368425	-0.00825115	-0.0296945	-0.0211713	-0.0150382	0.0325399	-0.0127468	-0.0164242	-0.0251812	0.00163409	0.0347679	-0.00659825	-0.0221723	-0.0061517	-0.00901222	0.0174579	-0.0133934	-0.00953111	-0.0235656	-0.027804	-0.0072921	-0.017195	0.000798437	0.00235972	-0.00700359	-0.00478261	0.0177311	-0.0193627	0.00143819	0.00295027
	352.12	-0.0221922	-0.0262398	-0.00575176	-0.034623	-0.032586	-0.0209818	-0.0205482	-0.0349643	-0.0419266	-0.0224417	-0.031983	-0.0235486	-0.023765	-0.027832	-0.017478	-0.0155529	-0.0115913	-0.00651036	-0.0355656	-0.00560464	-0.027309	-0.018414	-0.0170516	0.0316963	-0.0133687	-0.0204652	-0.0230663	0.00108184	0.0328319	-0.000928141	-0.0205788	-0.00499977	-0.00854957	0.014934	-0.0153933	-0.00444033	-0.0203626	-0.0240497	-0.00863703	-0.0137205	-0.00678953	0.00421278	-0.00895033	-0.00238228	0.0225252	-0.015529	0.00384245	-0.00143996
	352.13	-0.0271456	-0.022929	-0.00902679	-0.0336672	-0.0320995	-0.0243088	-0.0163708	-0.0335614	-0.0411142	-0.0212192	-0.0329028	-0.0243179	-0.020406	-0.0244978	-0.0200988	-0.0211227	-0.0115687	-0.00944567	-0.033874	-0.00486094	-0.0252821	-0.0125323	-0.016135	0.0322084	-0.0139318	-0.0242905	-0.0203995	-0.000839538	0.0278786	0.00351158	-0.0190562	-0.00585635	-0.00819548	0.0127012	-0.017826	-2.80958e-05	-0.0149882	-0.0223673	-0.0099865	-0.0106275	-0.0128938	0.00418553	-0.0152655	8.59594e-05	0.0278275	-0.0128249	0.00399705	-0.00819004
	352.14	-0.0300737	-0.0158603	-0.0140463	-0.0324021	-0.0322792	-0.0238795	-0.0141533	-0.031056	-0.0398702	-0.0197523	-0.0356665	-0.0239302	-0.0175293	-0.0214018	-0.0203445	-0.0264706	-0.0112971	-0.0146488	-0.0321385	-0.00298165	-0.0254822	-0.0048531	-0.0139954	0.0322847	-0.01416	-0.0254951	-0.0188425	-0.0035661	0.0215789	0.00632281	-0.0183389	-0.00802781	-0.00968101	0.0112629	-0.0190041	0.00370859	-0.00972083	-0.0238122	-0.011425	-0.00780898	-0.0164936	0.00135061	-0.0229363	0.0020099	0.0321482	-0.0129315	0.0018628	-0.0161736
	352.15	-0.0305015	-0.00636522	-0.0182665	-0.0315031	-0.0329125	-0.0217581	-0.0143707	-0.0271118	-0.0364863	-0.0182414	-0.0384132	-0.0239434	-0.0155887	-0.019447	-0.0188965	-0.031865	-0.0126659	-0.0190301	-0.0298587	0.000156882	-0.0275203	0.00201645	-0.0115149	0.0310583	-0.0135317	-0.0234004	-0.0169855	-0.00646905	0.0143413	0.00765938	-0.0177167	-0.011012	-0.0132097	0.0116794	-0.017079	0.00640936	-0.0074225	-0.0266415	-0.0121578	-0.00625855	-0.0168559	-0.00462069	-0.0286786	0.00208522	0.0346972	-0.0152668	-0.00213358	-0.0233489
	352.16	-0.0299655	0.00285117	-0.0201629	-0.0308271	-0.0335636	-0.0217596	-0.0153041	-0.0218554	-0.0310453	-0.0174842	-0.0406333	-0.0246304	-0.0136524	-0.0189789	-0.0171754	-0.0377252	-0.0157038	-0.0206655	-0.0264192	0.0028432	-0.0302759	0.00681726	-0.00812053	0.0296012	-0.0128716	-0.0187483	-0.0119786	-0.008517	0.00570142	0.00695732	-0.0163632	-0.0145195	-0.0173944	0.0131272	-0.0122481	0.00827174	-0.00899342	-0.0283805	-0.0113827	-0.00688248	-0.0148932	-0.0114198	-0.0313555	-0.000751152	0.0350131	-0.0168573	-0.00563828	-0.0287766
	352.17	-0.0303145	0.00919527	-0.0196676	-0.0293486	-0.0330654	-0.0251656	-0.0156582	-0.0165399	-0.0256342	-0.0176693	-0.0429119	-0.0251075	-0.0121487	-0.0194305	-0.0165473	-0.0437586	-0.0183932	-0.0195384	-0.0224428	0.00435653	-0.0330268	0.00939853	-0.00378657	0.028408	-0.0124829	-0.0126894	-0.00456803	-0.00980192	-0.00382353	0.00489518	-0.0135803	-0.0180134	-0.0202731	0.0132887	-0.00682014	0.00994261	-0.0126844	-0.0273797	-0.00958073	-0.00871572	-0.0126019	-0.0163551	-0.0310528	-0.00515719	0.0325349	-0.0157698	-0.00655531	-0.0323284
	352.18	-0.0315318	0.0119357	-0.0174637	-0.0268883	-0.0304001	-0.0302075	-0.0162683	-0.0121364	-0.0211517	-0.0186202	-0.0454797	-0.0244488	-0.012988	-0.0210521	-0.016688	-0.0481255	-0.0201746	-0.0170541	-0.0191223	0.00419323	-0.0352875	0.0103137	0.000588243	0.0264821	-0.011598	-0.00630627	0.00229359	-0.0107717	-0.0132715	0.00339101	-0.00903319	-0.0200069	-0.0203864	0.0108309	-0.00322723	0.0115109	-0.0165503	-0.0234069	-0.00744859	-0.0101041	-0.0114898	-0.0199846	-0.0292196	-0.00865692	0.0278115	-0.0128352	-0.00575323	-0.0336833
	352.19	-0.0325211	0.0117285	-0.0149777	-0.0246192	-0.0262386	-0.0346626	-0.0180225	-0.00912281	-0.0170715	-0.0204484	-0.0478149	-0.0214813	-0.0156758	-0.0245539	-0.0164182	-0.0491598	-0.0220599	-0.0146286	-0.0168694	0.00201102	-0.0368709	0.0106966	0.00418511	0.0235549	-0.0103964	-0.00021414	0.00717534	-0.0104642	-0.0215855	0.00282026	-0.00303711	-0.0191536	-0.0177448	0.00647923	-0.002727	0.012161	-0.0201207	-0.0171647	-0.00536472	-0.0109843	-0.0114213	-0.0241418	-0.0272207	-0.010323	0.0226901	-0.00947694	-0.00557832	-0.0334247
	352.2	-0.0326688	0.0082132	-0.0136708	-0.0242348	-0.0226061	-0.036548	-0.0196091	-0.00801946	-0.0137119	-0.0231495	-0.0492466	-0.0160209	-0.0178717	-0.0288049	-0.0163775	-0.0471238	-0.023954	-0.0129163	-0.0156387	-0.000790788	-0.0369613	0.0110193	0.00604803	0.0206459	-0.00952493	0.00566538	0.00972284	-0.00851307	-0.0274642	0.0023325	0.00353642	-0.015295	-0.0137687	0.00184401	-0.00490176	0.0116559	-0.0231331	-0.00979609	-0.00397451	-0.0127557	-0.0115458	-0.0280697	-0.0247498	-0.0109788	0.0186137	-0.00590461	-0.00681919	-0.0327123
	352.21	-0.0318076	0.001233	-0.0143179	-0.0267543	-0.0208447	-0.0356451	-0.0196438	-0.00932241	-0.0120468	-0.0263797	-0.0494052	-0.00999333	-0.0185354	-0.031845	-0.0175699	-0.0428242	-0.0250066	-0.0120288	-0.0152855	-0.00183273	-0.0338458	0.0109952	0.00593424	0.0180325	-0.00876347	0.0113368	0.0102467	-0.00643677	-0.0313721	0.00197596	0.00829286	-0.00962543	-0.0106792	-0.00216999	-0.00789378	0.010593	-0.025173	-0.00249388	-0.00452195	-0.0157816	-0.0126521	-0.0294056	-0.0217347	-0.0112454	0.0155974	-0.0018106	-0.00836002	-0.0315686
	352.22	-0.0308812	-0.00706789	-0.0171618	-0.0316048	-0.0208788	-0.0345008	-0.018683	-0.0132201	-0.0118727	-0.0297287	-0.0485638	-0.00545373	-0.0178705	-0.0336062	-0.0199201	-0.0373001	-0.0261389	-0.0115619	-0.0152203	-0.000207066	-0.0269633	0.0104918	0.00451173	0.0159514	-0.00807281	0.0153013	0.0101961	-0.0048882	-0.0349572	0.00144757	0.0081139	-0.00471434	-0.00987569	-0.00487067	-0.00978654	0.00892536	-0.026299	0.0043831	-0.00701007	-0.0187924	-0.0157971	-0.0278523	-0.0194419	-0.0110974	0.0122961	0.00267089	-0.00935036	-0.0296619
	352.23	-0.0321381	-0.0147699	-0.0215603	-0.0365967	-0.0216635	-0.0351611	-0.0174459	-0.0196795	-0.0114541	-0.0331545	-0.0474431	-0.00330839	-0.0167725	-0.0352225	-0.0233332	-0.0325839	-0.0284005	-0.0107573	-0.0145639	0.00278189	-0.0173982	0.00933999	0.00139448	0.0153512	-0.00842101	0.0160118	0.0109069	-0.00267915	-0.0379692	-0.000784701	0.0024175	-0.00245111	-0.0112088	-0.00532312	-0.0103855	0.00674354	-0.0253276	0.0103463	-0.00881514	-0.0209241	-0.0191126	-0.0255405	-0.0186541	-0.0105602	0.00756697	0.00733026	-0.00999074	-0.0275336
	352.24	-0.0360456	-0.0223722	-0.0260234	-0.0396373	-0.0217604	-0.036548	-0.016207	-0.0277113	-0.00989229	-0.0369555	-0.0463476	-0.00391164	-0.0163891	-0.0367075	-0.0269436	-0.0295323	-0.0311609	-0.00990432	-0.0130374	0.00536084	-0.00677126	0.00753989	-0.00398598	0.015535	-0.0101142	0.0144786	0.0122299	0.000962439	-0.0390345	-0.00456854	-0.00603239	-0.00186768	-0.0146877	-0.00367362	-0.0111609	0.00534432	-0.0204235	0.0143205	-0.00824379	-0.0218435	-0.020287	-0.0241606	-0.0191722	-0.00943496	0.0023086	0.0117076	-0.0102103	-0.0256465
	352.25	-0.0404294	-0.0302245	-0.0293344	-0.0405107	-0.0205859	-0.0369862	-0.0156825	-0.0344354	-0.00873278	-0.0412132	-0.0449955	-0.00652313	-0.0169071	-0.0371655	-0.0294997	-0.0269916	-0.0339031	-0.00987312	-0.0110389	0.00680903	0.00297975	0.00544583	-0.0109963	0.0143257	-0.0124964	0.0127327	0.0128939	0.0054138	-0.0375982	-0.00813822	-0.0138053	-0.00102338	-0.0202776	-0.00109981	-0.0127882	0.00566259	-0.012748	0.0165185	-0.00661091	-0.0208372	-0.0198103	-0.0238738	-0.0212223	-0.00741546	-0.00190475	0.0145046	-0.0102759	-0.0241093
	352.26	-0.0433699	-0.0369185	-0.0313635	-0.0402575	-0.0185967	-0.0365827	-0.0162465	-0.0370487	-0.00917738	-0.0453757	-0.0437878	-0.00975106	-0.0175908	-0.0361924	-0.0308914	-0.024597	-0.0359047	-0.0103636	-0.00912325	0.00636647	0.0105475	0.00292965	-0.0184846	0.0105921	-0.0152479	0.0117137	0.0117183	0.00980034	-0.0336737	-0.0111032	-0.0195125	0.000163203	-0.0262339	0.00185092	-0.0142632	0.00715248	-0.00530014	0.0177921	-0.00562946	-0.0174605	-0.0188345	-0.024154	-0.0246145	-0.00451228	-0.00486649	0.0144064	-0.0105752	-0.023338
	352.27	-0.0442806	-0.0409992	-0.0327064	-0.0394854	-0.0164746	-0.0360132	-0.0174932	-0.0355377	-0.00998663	-0.0483256	-0.0444782	-0.0126274	-0.0182954	-0.0345164	-0.0313827	-0.0234733	-0.0363757	-0.0113351	-0.00781672	0.00316312	0.0156274	-0.000424845	-0.0241798	0.00465712	-0.0180567	0.011708	0.00844967	0.0138944	-0.0275673	-0.0134996	-0.0236289	0.000689331	-0.0303475	0.00531128	-0.014826	0.00886403	0.000721255	0.017787	-0.00637155	-0.01173	-0.0172421	-0.0236591	-0.0267221	-0.00112803	-0.00672289	0.0107601	-0.00958658	-0.0229724
	352.28	-0.0439078	-0.0421467	-0.0334475	-0.0373122	-0.0154138	-0.0360541	-0.0196202	-0.0316574	-0.0103749	-0.0494221	-0.0477271	-0.0149093	-0.0202739	-0.033546	-0.0309465	-0.0239885	-0.036002	-0.0138853	-0.00733493	-0.00166258	0.0178471	-0.00443368	-0.026069	-0.0025686	-0.0209016	0.0123431	0.00350124	0.0174064	-0.0199771	-0.0147802	-0.0262601	-0.000244182	-0.032142	0.00861327	-0.0145609	0.0102363	0.00542928	0.0160794	-0.00949914	-0.00471623	-0.0147903	-0.0210109	-0.0246635	0.00181144	-0.0071	0.00415979	-0.00675219	-0.0224742
	352.29	-0.0438047	-0.0414544	-0.0335174	-0.0332629	-0.0166296	-0.0374776	-0.0237162	-0.0263535	-0.0119451	-0.0488356	-0.0520011	-0.0178348	-0.0245487	-0.0335224	-0.0298857	-0.0249438	-0.0358242	-0.0179524	-0.00764774	-0.00580806	0.0169969	-0.00844696	-0.0249362	-0.00972038	-0.0245667	0.0123087	-0.0025163	0.0193759	-0.0118364	-0.0156235	-0.0269071	-0.00345311	-0.0327815	0.00994591	-0.0139263	0.0102062	0.00877117	0.0132078	-0.0146006	0.00140638	-0.0123537	-0.0170373	-0.0194655	0.00403321	-0.00600987	-0.00368459	-0.00503353	-0.0227811
	352.3	-0.0442518	-0.0405116	-0.0347754	-0.0297849	-0.0198491	-0.0399624	-0.029831	-0.0199288	-0.0165247	-0.0464726	-0.0564481	-0.0225016	-0.0303929	-0.0333916	-0.0289377	-0.025178	-0.036554	-0.02214	-0.00837817	-0.00855407	0.0138895	-0.011673	-0.0228217	-0.0152722	-0.0284987	0.010492	-0.00873442	0.0193988	-0.00432	-0.0172115	-0.0264412	-0.00896911	-0.0329685	0.00830495	-0.0139055	0.00724782	0.0105554	0.0101582	-0.0203731	0.00572256	-0.0111642	-0.0143317	-0.0146189	0.00701048	-0.00334093	-0.011615	-0.00617823	-0.0238254
	352.31	-0.0448751	-0.0401671	-0.0390671	-0.0297597	-0.02416	-0.0433094	-0.0358127	-0.0132113	-0.0239299	-0.0418219	-0.0613065	-0.0276055	-0.0361164	-0.0333406	-0.028071	-0.0252553	-0.0390794	-0.0252194	-0.00930757	-0.0107496	0.00954437	-0.0132796	-0.0206542	-0.0189573	-0.0299501	0.00712375	-0.0142378	0.0186873	0.00133125	-0.0191147	-0.0267053	-0.0153687	-0.0317548	0.00459361	-0.0151271	0.00229599	0.010678	0.00816862	-0.0254414	0.00871482	-0.0107724	-0.0142348	-0.011535	0.0110946	0.00137277	-0.018609	-0.00819438	-0.0232939
	352.32	-0.0466185	-0.041092	-0.0444745	-0.033302	-0.0291295	-0.0479983	-0.0390046	-0.0069821	-0.0318626	-0.0353826	-0.0652944	-0.0311649	-0.0404387	-0.0344867	-0.0262766	-0.0266729	-0.0437263	-0.0265043	-0.0108778	-0.0132284	0.00471086	-0.013066	-0.0180192	-0.0218929	-0.0276151	0.00341618	-0.0182635	0.0185187	0.00453222	-0.0202489	-0.0278002	-0.0211486	-0.0285792	-8.58411e-05	-0.0173228	-0.000767973	0.00960628	0.00783623	-0.0288405	0.0101087	-0.00939908	-0.0157331	-0.00932586	0.0135502	0.00623429	-0.0228557	-0.00897243	-0.0197422
	352.33	-0.0498184	-0.0434643	-0.0478069	-0.0384529	-0.0335514	-0.0533745	-0.0392543	-0.00205841	-0.037883	-0.0294242	-0.0670021	-0.0330413	-0.0437551	-0.0358181	-0.0232531	-0.0300731	-0.0490742	-0.0267321	-0.0130224	-0.0162318	0.000415845	-0.0119928	-0.0142757	-0.0250214	-0.0236997	0.000126305	-0.020243	0.0187045	0.00528744	-0.0205793	-0.0282997	-0.0258428	-0.0244084	-0.00524484	-0.0202393	-0.000191887	0.00808374	0.00864529	-0.0305221	0.00867839	-0.00654206	-0.0177321	-0.00685137	0.0125016	0.00716028	-0.0236479	-0.00832239	-0.0141804
	352.34	-0.0529501	-0.0462058	-0.0485064	-0.0434045	-0.0357278	-0.0586917	-0.0389201	0.000229777	-0.0414497	-0.0262837	-0.0676539	-0.0347757	-0.0468285	-0.035539	-0.0200393	-0.0347865	-0.0529065	-0.0273127	-0.0151187	-0.0197025	-0.00337987	-0.0110598	-0.00959874	-0.0280941	-0.0205186	-0.0033234	-0.0204659	0.0185963	0.00362105	-0.0206985	-0.0276456	-0.0292282	-0.0197853	-0.0105592	-0.0239323	0.00175939	0.00664564	0.0101404	-0.0312282	0.00404379	-0.00386758	-0.020865	-0.00413417	0.00911125	0.00274235	-0.0216973	-0.00672829	-0.00853722
	352.35	-0.054919	-0.0479277	-0.0480476	-0.0472069	-0.0356616	-0.0641232	-0.03981	-0.000586486	-0.0433621	-0.0263444	-0.0683084	-0.0377824	-0.0482445	-0.0343369	-0.0179396	-0.0385226	-0.0545928	-0.0286337	-0.0168561	-0.0236209	-0.00820528	-0.00972263	-0.00457934	-0.0300977	-0.0180884	-0.00753307	-0.0204837	0.0177583	9.09639e-05	-0.020875	-0.0262905	-0.0305734	-0.0149164	-0.0153971	-0.0278093	0.00321457	0.00591023	0.0115948	-0.0309089	-0.00249978	-0.00384104	-0.0252931	-0.00238058	0.00535302	-0.00459028	-0.017981	-0.00409061	-0.00361481
	352.36	-0.0559107	-0.0471343	-0.0482688	-0.0493278	-0.0346543	-0.0690705	-0.0417009	-0.00332954	-0.044107	-0.0281042	-0.067824	-0.0419198	-0.0466248	-0.0335659	-0.0172526	-0.0385083	-0.0551963	-0.0307207	-0.0181546	-0.027515	-0.0147118	-0.00759973	0.000425113	-0.0313307	-0.0158723	-0.0117442	-0.0215434	0.015919	-0.00372406	-0.0207544	-0.0247681	-0.0295934	-0.0112628	-0.018032	-0.0300563	0.00510855	0.00561363	0.0115006	-0.0286791	-0.00954245	-0.00773811	-0.0288451	-0.00161322	0.00236991	-0.0117947	-0.0140506	-0.000290233	0.000695398
	352.37	-0.056415	-0.0429915	-0.0500219	-0.0509327	-0.0333571	-0.0724886	-0.0430757	-0.00691822	-0.0439967	-0.0303116	-0.0654847	-0.0460539	-0.0434443	-0.0330315	-0.0169106	-0.0340878	-0.0557393	-0.0322692	-0.0191062	-0.0302434	-0.0217912	-0.00683085	0.00558802	-0.0336628	-0.0134585	-0.014829	-0.0228928	0.0131585	-0.00651367	-0.0198873	-0.0237132	-0.0272427	-0.0099886	-0.0177914	-0.0297383	0.00896579	0.00459173	0.00914607	-0.0247605	-0.0162805	-0.0141097	-0.0290149	-0.000759981	-0.000349273	-0.0167342	-0.0106782	0.00379224	0.00389127
	352.38	-0.0569281	-0.0374507	-0.0525936	-0.0543529	-0.0321727	-0.0739129	-0.0428444	-0.011642	-0.043755	-0.0330707	-0.0615376	-0.0491532	-0.0409044	-0.0324562	-0.0156259	-0.0271036	-0.0562671	-0.0298897	-0.0198527	-0.031711	-0.0279068	-0.00907767	0.0108461	-0.03734	-0.0101474	-0.0164964	-0.0229468	0.009813	-0.00839094	-0.0185995	-0.0232901	-0.0243025	-0.0100218	-0.0168663	-0.0280104	0.0143219	0.00284606	0.00476037	-0.0198256	-0.0220354	-0.0203397	-0.0251465	-0.000493376	-0.00400631	-0.0184573	-0.00741745	0.00658257	0.00522187
	352.39	-0.0580231	-0.0335247	-0.0543614	-0.0593516	-0.0319908	-0.0733241	-0.0415014	-0.0172809	-0.0441915	-0.0359562	-0.0565798	-0.0502272	-0.0388362	-0.0326966	-0.0134469	-0.0202625	-0.0557376	-0.0227015	-0.0198618	-0.0331845	-0.032273	-0.012211	0.0143973	-0.0404291	-0.00656036	-0.0170268	-0.0209818	0.00674797	-0.0095489	-0.0171262	-0.022264	-0.0205254	-0.0097383	-0.0170239	-0.0253928	0.0193568	0.000758101	-0.00159465	-0.0134869	-0.0266699	-0.025677	-0.0191203	-0.00196091	-0.00856351	-0.0176999	-0.0051821	0.00716848	0.00549845
	352.4	-0.0599171	-0.0312887	-0.0541417	-0.063186	-0.0324268	-0.0711683	-0.0397857	-0.0220765	-0.0458884	-0.0379368	-0.0519504	-0.0493814	-0.0353564	-0.0348594	-0.0115948	-0.0155518	-0.0528179	-0.0143175	-0.0184232	-0.0348855	-0.0341918	-0.0133072	0.0142815	-0.0423133	-0.00420215	-0.0165589	-0.0166736	0.00446104	-0.00926224	-0.0150632	-0.0195868	-0.0161556	-0.00906124	-0.0178992	-0.0213111	0.0230225	-0.0025422	-0.00900672	-0.00600822	-0.0301388	-0.0299197	-0.0137395	-0.00358082	-0.0132579	-0.0163724	-0.00546649	0.00588321	0.00662699
	352.41	-0.0621591	-0.0286906	-0.0529568	-0.0639757	-0.031724	-0.0682794	-0.0376972	-0.0247185	-0.0486149	-0.0387185	-0.0486974	-0.0482804	-0.0301197	-0.0386641	-0.0113061	-0.0138869	-0.0482198	-0.0080475	-0.0161658	-0.0356319	-0.0326061	-0.0124083	0.0105936	-0.044205	-0.00245306	-0.0155874	-0.0101307	0.00198716	-0.00720827	-0.0128087	-0.0160231	-0.0125097	-0.00848972	-0.0191109	-0.0167619	0.0251457	-0.00732022	-0.0151899	0.000755676	-0.031376	-0.0318222	-0.0102661	-0.00281982	-0.0180185	-0.0155184	-0.00774889	0.00337968	0.00817773
	352.42	-0.06403	-0.025358	-0.0529087	-0.0613679	-0.0296941	-0.0659196	-0.0354455	-0.0254859	-0.0514089	-0.0380312	-0.0475039	-0.0479151	-0.0248843	-0.043096	-0.0131403	-0.0153596	-0.0447539	-0.00465603	-0.0139279	-0.0349291	-0.0282757	-0.0110962	0.00486565	-0.0463665	0.000529565	-0.0155674	-0.00294398	-0.00147736	-0.00456014	-0.0117364	-0.0121322	-0.0108256	-0.00772217	-0.0203347	-0.0141639	0.0251985	-0.0122008	-0.0195651	0.00560001	-0.0294164	-0.0314208	-0.00812562	0.000426105	-0.0230053	-0.0137716	-0.0105772	0.000422397	0.00760687
	352.43	-0.0648481	-0.0232555	-0.0547528	-0.0562356	-0.0278191	-0.0646663	-0.0338571	-0.0254841	-0.0536056	-0.0360831	-0.0492126	-0.0482596	-0.0208957	-0.0479153	-0.0161414	-0.0192569	-0.0438603	-0.00469045	-0.0116945	-0.0335988	-0.0234567	-0.00976737	-0.00042185	-0.0476881	0.00473365	-0.017482	0.00265341	-0.00497654	-0.00300066	-0.0129409	-0.0076186	-0.0116038	-0.00632732	-0.0207201	-0.0145425	0.022418	-0.0158026	-0.0240669	0.00868913	-0.024815	-0.0302941	-0.00535333	0.00445456	-0.0277704	-0.00943874	-0.0127074	-0.00212764	0.00424489
	352.44	-0.064217	-0.0240615	-0.0580128	-0.0510232	-0.0267898	-0.063544	-0.034028	-0.0257141	-0.0548987	-0.0338634	-0.0530412	-0.0491347	-0.0182413	-0.0524464	-0.0187215	-0.0246256	-0.044479	-0.00840408	-0.0101154	-0.0320754	-0.0190989	-0.00810073	-0.00296938	-0.047351	0.00864679	-0.0206316	0.0049877	-0.00695724	-0.00245593	-0.0162655	-0.00337198	-0.0144222	-0.00464144	-0.0206411	-0.0166898	0.01735	-0.0171457	-0.0288945	0.00995369	-0.0186198	-0.0289911	-0.000846929	0.00785265	-0.0320559	-0.00300836	-0.0127507	-0.004094	1.28568e-05
	352.45	-0.0623099	-0.0268396	-0.0614354	-0.047614	-0.0262699	-0.0621018	-0.0359674	-0.0268938	-0.0549204	-0.0314097	-0.0564034	-0.0501738	-0.0178576	-0.0551347	-0.0209817	-0.0301902	-0.045105	-0.0144247	-0.00999741	-0.0297481	-0.0153938	-0.00631036	-0.00332732	-0.0454441	0.0108953	-0.0234509	0.00296869	-0.00675448	-0.00114664	-0.0201389	-0.000729842	-0.0178106	-0.00306111	-0.0216811	-0.0186924	0.0110003	-0.015304	-0.0319866	0.00911773	-0.011657	-0.0259858	0.00378918	0.0100986	-0.0359343	0.00382469	-0.0100513	-0.00555209	-0.00308675
	352.46	-0.0594617	-0.028954	-0.0633153	-0.0456582	-0.0265443	-0.061742	-0.0374858	-0.0292448	-0.0533028	-0.0285864	-0.0575412	-0.0519439	-0.0215314	-0.0554329	-0.0238765	-0.0346145	-0.0448652	-0.0212129	-0.0103724	-0.0268537	-0.0125586	-0.00523917	-0.00456121	-0.0421726	0.01087	-0.0246372	-0.0028246	-0.00483722	0.00120767	-0.022251	0.000310846	-0.0199836	-0.00107815	-0.0240465	-0.0190875	0.00413489	-0.00996856	-0.0325318	0.00651601	-0.00498822	-0.0194476	0.00687068	0.011286	-0.0385897	0.00965505	-0.00536146	-0.00613548	-0.00527862
	352.47	-0.0560222	-0.0290838	-0.0627628	-0.0446174	-0.0286551	-0.0638836	-0.0370556	-0.0318972	-0.0504967	-0.0267521	-0.0566731	-0.0550619	-0.0292838	-0.0543558	-0.0270153	-0.0379952	-0.0432004	-0.0279648	-0.00985774	-0.0248774	-0.0101846	-0.00598039	-0.00797086	-0.0383023	0.00936548	-0.0239175	-0.00977146	-0.00286413	0.0024658	-0.020907	0.000433156	-0.0201074	0.00203724	-0.0263351	-0.0177365	-0.00124374	-0.00228985	-0.0310791	0.00201734	0.000388306	-0.00995093	0.00802513	0.011647	-0.03876	0.013878	0.000260195	-0.00616687	-0.00842649
	352.48	-0.0529519	-0.0277658	-0.0605681	-0.0448475	-0.032486	-0.0677229	-0.0357718	-0.0335932	-0.047811	-0.0266863	-0.0549528	-0.0580921	-0.0383057	-0.0532302	-0.0298252	-0.0410545	-0.0404617	-0.0338361	-0.00893132	-0.0251206	-0.00787222	-0.00856266	-0.0117121	-0.0358887	0.00769218	-0.0220653	-0.0153085	-0.00235215	0.000748917	-0.0162743	0.000160325	-0.0187731	0.00583119	-0.0278607	-0.015149	-0.00426553	0.00488523	-0.0283989	-0.00475072	0.00424791	1.00986e-06	0.00681221	0.0111937	-0.0362854	0.0165344	0.00615322	-0.00732151	-0.0132647
	352.49	-0.0512596	-0.025763	-0.0582827	-0.0459519	-0.036757	-0.0705561	-0.0343338	-0.0346827	-0.0451686	-0.0274466	-0.0532652	-0.0592899	-0.0451378	-0.0529278	-0.0331761	-0.0437382	-0.0381511	-0.0379717	-0.00896537	-0.0278291	-0.00579038	-0.0116334	-0.0143811	-0.0355483	0.00600236	-0.0199976	-0.018169	-0.0032636	-0.00334435	-0.00996925	0.000267411	-0.0175157	0.00864955	-0.0294632	-0.011429	-0.00658616	0.0091335	-0.0253268	-0.0118611	0.00698566	0.00838014	0.00317162	0.00969383	-0.0322667	0.0172592	0.0108188	-0.0105072	-0.0187242
	352.5	-0.050618	-0.0239755	-0.0570784	-0.0461951	-0.0408603	-0.0702723	-0.0323074	-0.0375332	-0.041279	-0.0289622	-0.0521353	-0.0587383	-0.0485363	-0.0535874	-0.0380091	-0.0459843	-0.0371296	-0.0399359	-0.0103957	-0.0314135	-0.00439897	-0.014116	-0.0162101	-0.0354039	0.00429905	-0.0183731	-0.0185536	-0.00464547	-0.0066625	-0.00398987	0.00125352	-0.0183874	0.00910656	-0.0316599	-0.00789756	-0.00853886	0.0105545	-0.0223285	-0.0163538	0.00858648	0.0142531	-0.00179588	0.00698003	-0.028254	0.0154025	0.0126358	-0.0146201	-0.0233604
	352.51	-0.0497546	-0.0234937	-0.057694	-0.0437676	-0.0447372	-0.0663739	-0.0299761	-0.0438787	-0.0368931	-0.0324287	-0.0518826	-0.0575395	-0.0496078	-0.0540824	-0.0437134	-0.0474175	-0.0370066	-0.0401962	-0.0126401	-0.0332697	-0.00350347	-0.0161537	-0.0171915	-0.0341497	0.00309341	-0.0174106	-0.018424	-0.00525979	-0.00693617	0.000272063	0.00256225	-0.0226444	0.00716	-0.0332218	-0.00671085	-0.00915256	0.0105535	-0.0196288	-0.0178896	0.00877141	0.0180842	-0.00666383	0.0033373	-0.0251204	0.0113052	0.0121518	-0.0177241	-0.0261192
	352.52	-0.0478143	-0.024233	-0.0602093	-0.0386965	-0.0480513	-0.0597445	-0.0281542	-0.0529607	-0.0339454	-0.0377046	-0.0523232	-0.0564068	-0.0498317	-0.0531659	-0.0490208	-0.0469324	-0.0371171	-0.0399061	-0.0149826	-0.0325276	-0.00225042	-0.018416	-0.0173917	-0.0315006	0.00245029	-0.0169427	-0.0195007	-0.00480047	-0.00573657	0.0028256	0.00396892	-0.028655	0.00364072	-0.0331779	-0.00831675	-0.0093335	0.0100731	-0.0171236	-0.0180185	0.00776512	0.0211026	-0.0106527	-0.000726189	-0.0222973	0.00648413	0.011336	-0.0180097	-0.0268485
	352.53	-0.0446977	-0.0251395	-0.0637936	-0.033393	-0.0507001	-0.0527152	-0.027475	-0.0626877	-0.0320273	-0.0430194	-0.0525493	-0.055607	-0.0498352	-0.0511273	-0.0532514	-0.0446542	-0.0367162	-0.0400004	-0.017242	-0.0304796	-0.00109971	-0.0208335	-0.0181181	-0.0274008	0.00271198	-0.0172151	-0.0205564	-0.00441198	-0.00563316	0.00469007	0.00609328	-0.0331472	-0.000644555	-0.0323921	-0.0119915	-0.0104086	0.0100118	-0.0143712	-0.0177267	0.00639695	0.0229206	-0.0138845	-0.00495411	-0.0188152	0.00255127	0.0118577	-0.0155162	-0.0266338
	352.54	-0.0415612	-0.0260351	-0.0667052	-0.0299138	-0.0529687	-0.0473067	-0.0276655	-0.0700592	-0.029275	-0.0470055	-0.0516864	-0.0559349	-0.0495022	-0.0487117	-0.0556934	-0.042026	-0.0354784	-0.0411321	-0.0192661	-0.027982	-0.00117473	-0.0222678	-0.0203537	-0.0229558	0.00446203	-0.0183651	-0.0194875	-0.00491312	-0.00709488	0.00666919	0.00857643	-0.0341562	-0.00444127	-0.0316139	-0.0169071	-0.0117356	0.0111599	-0.0114861	-0.0170685	0.00593203	0.0219715	-0.0171087	-0.0092394	-0.0144449	-4.10212e-05	0.0137665	-0.012549	-0.0263708
	352.55	-0.040721	-0.0272849	-0.0672131	-0.0281171	-0.0547574	-0.0434465	-0.0272043	-0.0721211	-0.0255183	-0.0489543	-0.0505155	-0.0581519	-0.0483698	-0.0458692	-0.0557451	-0.0396358	-0.03418	-0.0430856	-0.0205438	-0.0250109	-0.00217088	-0.021612	-0.0230038	-0.0194425	0.00739887	-0.0191578	-0.0167629	-0.00673966	-0.00884153	0.00817487	0.0104564	-0.0314467	-0.00560217	-0.0309277	-0.021859	-0.0120462	0.0123457	-0.0094499	-0.0160213	0.00658146	0.0187182	-0.0212679	-0.0129578	-0.00957997	-0.00200296	0.0152124	-0.0106811	-0.0259616
	352.56	-0.0432402	-0.0283354	-0.0650248	-0.0275718	-0.0559246	-0.0406025	-0.0245186	-0.069484	-0.0226916	-0.0482671	-0.0507934	-0.0612854	-0.0458153	-0.0427234	-0.0541877	-0.0374324	-0.0336172	-0.0447284	-0.0214851	-0.0219943	-0.00355739	-0.0191875	-0.0244475	-0.0170315	0.0105348	-0.018049	-0.0139751	-0.0108325	-0.00929587	0.00811993	0.0121794	-0.0263487	-0.00333714	-0.030329	-0.0260057	-0.0109786	0.0113149	-0.00893973	-0.0149259	0.00731686	0.0157333	-0.0262276	-0.0146949	-0.00549909	-0.00363009	0.0151383	-0.00966641	-0.0252599
	352.57	-0.0476998	-0.02868	-0.0609243	-0.0280109	-0.0572695	-0.039058	-0.0199599	-0.0657987	-0.0224341	-0.0458169	-0.0530553	-0.0640431	-0.0422743	-0.039947	-0.0530085	-0.0357641	-0.0338792	-0.0458706	-0.0228471	-0.0188826	-0.00523927	-0.0169121	-0.0240966	-0.0157272	0.0121464	-0.0151171	-0.0114104	-0.0172355	-0.00807036	0.00670642	0.0145523	-0.0205721	0.000137237	-0.029082	-0.0297994	-0.00895502	0.00780813	-0.00908853	-0.0138697	0.00767077	0.013929	-0.0298047	-0.0142863	-0.00385491	-0.004173	0.0152798	-0.00921258	-0.0244526
	352.58	-0.0518742	-0.028676	-0.0556505	-0.0273399	-0.0597359	-0.0387754	-0.0160537	-0.0630525	-0.0239044	-0.04441	-0.0559396	-0.0669167	-0.0394011	-0.0376378	-0.0537697	-0.0347047	-0.0350517	-0.0468438	-0.0232741	-0.0151254	-0.00727681	-0.0167779	-0.0214869	-0.0159338	0.0111659	-0.0116801	-0.00859994	-0.0238118	-0.00561587	0.00468075	0.01691	-0.0137763	0.00288331	-0.026971	-0.033465	-0.00721795	0.0031403	-0.00862364	-0.0128874	0.00742909	0.0114355	-0.0301427	-0.0140844	-0.00508925	-0.00356231	0.0174131	-0.00963171	-0.0240977
	352.59	-0.0542359	-0.0280943	-0.0499407	-0.0233211	-0.062775	-0.0398692	-0.0150425	-0.0608172	-0.0251226	-0.0459266	-0.0570669	-0.0700252	-0.0377506	-0.035321	-0.0559285	-0.0341141	-0.0366733	-0.0467147	-0.0216006	-0.0115459	-0.0103848	-0.019124	-0.0165472	-0.0182317	0.00938939	-0.00912218	-0.00596595	-0.0290023	-0.00202889	0.0025933	0.0176059	-0.0048995	0.00581185	-0.025246	-0.0354146	-0.0075889	-0.00224829	-0.00760686	-0.0128793	0.00599318	0.00718226	-0.0278902	-0.0160207	-0.00846474	-0.0032818	0.0200424	-0.01134	-0.0245103
	352.6	-0.0541395	-0.0263904	-0.0447466	-0.0169438	-0.0646045	-0.0427663	-0.0170708	-0.0587158	-0.0253272	-0.0487188	-0.0553847	-0.0719814	-0.0369443	-0.0331352	-0.0582831	-0.0346754	-0.0376555	-0.0446525	-0.0194942	-0.00989494	-0.0146069	-0.0224879	-0.0110556	-0.0223105	0.00904844	-0.00817922	-0.00500424	-0.0345456	0.00220955	0.00115429	0.0152739	0.00438892	0.009621	-0.0251105	-0.0348626	-0.0108429	-0.00851145	-0.00665193	-0.015044	0.00294987	0.00190354	-0.0245459	-0.0194861	-0.012959	-0.00460563	0.0210945	-0.0137327	-0.0248414
	352.61	-0.0516453	-0.0244315	-0.0403077	-0.0110895	-0.064175	-0.04582	-0.0209761	-0.0565779	-0.0248831	-0.049564	-0.0519876	-0.0725153	-0.0374692	-0.0319777	-0.0611154	-0.0373836	-0.0377342	-0.0414879	-0.0176758	-0.0108931	-0.0189132	-0.0254129	-0.00730396	-0.0260228	0.00979777	-0.00808066	-0.00608272	-0.0417642	0.00510904	0.000104359	0.0104976	0.0112421	0.0126657	-0.0270498	-0.0332325	-0.0154496	-0.0148229	-0.00584026	-0.0189157	-0.00180337	-0.00439913	-0.0212181	-0.0225625	-0.0175302	-0.00704524	0.0214122	-0.0147199	-0.0241458
	352.62	-0.0472057	-0.0228418	-0.0359546	-0.00733545	-0.0615707	-0.0461818	-0.0259352	-0.0534642	-0.0245172	-0.0471278	-0.048358	-0.0724293	-0.0396209	-0.0325601	-0.0637877	-0.0419976	-0.0373981	-0.0386204	-0.0145756	-0.0135137	-0.0224263	-0.0273909	-0.00591203	-0.0276812	0.0102335	-0.00794138	-0.00748694	-0.0482815	0.00467615	-0.00161503	0.00607404	0.0157761	0.0131062	-0.0306433	-0.031245	-0.0190851	-0.0197877	-0.00526535	-0.0225265	-0.00777044	-0.0118162	-0.0188433	-0.023819	-0.0215615	-0.00889974	0.0219137	-0.013213	-0.0232058
	352.63	-0.0414329	-0.0207588	-0.0316376	-0.00557911	-0.0567148	-0.0434674	-0.0319133	-0.0491649	-0.024721	-0.0421959	-0.0448381	-0.0716297	-0.0422564	-0.0343713	-0.0640395	-0.0472357	-0.0372367	-0.0365807	-0.0103459	-0.0161718	-0.0242473	-0.0271658	-0.00640784	-0.0275121	0.00982645	-0.00868874	-0.00775876	-0.0515644	0.00123808	-0.00339922	0.00421683	0.0198623	0.0112578	-0.0340544	-0.0288262	-0.0207393	-0.0221439	-0.00530868	-0.0252447	-0.0134329	-0.0188247	-0.0174306	-0.0236204	-0.0249533	-0.00907741	0.0210521	-0.0104197	-0.0235657
	352.64	-0.035672	-0.0185067	-0.0279809	-0.00596674	-0.049627	-0.0389959	-0.0380569	-0.0455152	-0.0248114	-0.0368717	-0.0407057	-0.0693943	-0.043889	-0.0358898	-0.06131	-0.0524705	-0.0376345	-0.0347716	-0.00705709	-0.0181678	-0.0236856	-0.023094	-0.00875673	-0.0253812	0.00850265	-0.0114325	-0.00720277	-0.0519612	-0.003263	-0.00360611	0.00468019	0.0235745	0.00915757	-0.0349398	-0.0269954	-0.0206157	-0.0210018	-0.00624018	-0.0280081	-0.0174683	-0.0237766	-0.0157418	-0.0232003	-0.0269443	-0.00762801	0.0175532	-0.00747406	-0.0250187
	352.65	-0.0317429	-0.0175541	-0.02498	-0.00885724	-0.0413959	-0.0332637	-0.0416444	-0.0438058	-0.0229594	-0.0337971	-0.0357104	-0.0650326	-0.0441581	-0.0363934	-0.0565582	-0.0578137	-0.0379387	-0.0325161	-0.00579783	-0.019093	-0.0210881	-0.0159792	-0.0129119	-0.0207229	0.00551572	-0.0159059	-0.0066468	-0.0502077	-0.00744284	-0.00275593	0.00586727	0.0254517	0.00806311	-0.0321249	-0.0260377	-0.019328	-0.0173505	-0.00752454	-0.0309737	-0.0207498	-0.026254	-0.0124939	-0.0222268	-0.0264352	-0.00495867	0.012216	-0.00446644	-0.026223
	352.66	-0.0302233	-0.0178076	-0.023146	-0.0130398	-0.0334239	-0.0274981	-0.0409461	-0.0432437	-0.0181682	-0.0340396	-0.0300619	-0.0584011	-0.0438586	-0.0366013	-0.0503269	-0.0628129	-0.0371902	-0.0298204	-0.0062575	-0.0188012	-0.0175253	-0.00829879	-0.0175345	-0.0148569	0.000285121	-0.0216639	-0.0062507	-0.0460099	-0.011784	-0.00269282	0.0067135	0.0240235	0.00751302	-0.0266591	-0.0239054	-0.0170345	-0.0138531	-0.00837614	-0.0332486	-0.0244504	-0.0268693	-0.00792499	-0.0195871	-0.0244256	-0.00244459	0.0063933	-0.00122195	-0.0268588
	352.67	-0.0301057	-0.018385	-0.0241271	-0.0169913	-0.0261437	-0.0238101	-0.0380807	-0.0430281	-0.0122323	-0.0362437	-0.0236002	-0.0505224	-0.0436116	-0.0374982	-0.0431755	-0.0673113	-0.0360268	-0.0273055	-0.00783294	-0.0180855	-0.0140333	-0.00154569	-0.0208148	-0.00996785	-0.00596323	-0.0281608	-0.00545955	-0.0410309	-0.0180295	-0.00337607	0.00747671	0.0190789	0.00632359	-0.021195	-0.0192549	-0.013684	-0.0118529	-0.00980076	-0.0339026	-0.0274695	-0.0268409	-0.00369234	-0.0160232	-0.0233539	-0.00175199	0.000998761	0.00255946	-0.0273212
	352.68	-0.0302473	-0.0199319	-0.0281902	-0.0199505	-0.0198479	-0.0223521	-0.0364439	-0.0427625	-0.00833926	-0.0389648	-0.017271	-0.0427112	-0.0429467	-0.0391398	-0.0361762	-0.0725121	-0.0358027	-0.0258099	-0.010295	-0.0176457	-0.0108742	0.00375539	-0.0220202	-0.0067058	-0.0119506	-0.0336791	-0.00375163	-0.0382851	-0.0265987	-0.0036431	0.00858215	0.0123445	0.00379667	-0.0175207	-0.0137946	-0.0106517	-0.010379	-0.0130107	-0.0324078	-0.0288178	-0.0269708	-0.000738345	-0.0132434	-0.0237916	-0.00214652	-0.00371879	0.00673605	-0.0272302
	352.69	-0.0305711	-0.0241775	-0.0344698	-0.0214317	-0.0161921	-0.0223474	-0.0369616	-0.0421316	-0.00777389	-0.0426085	-0.0132951	-0.0358769	-0.041499	-0.0408521	-0.0302065	-0.0784003	-0.0362313	-0.0249476	-0.0137868	-0.0181948	-0.00773315	0.00720939	-0.0215079	-0.00472088	-0.0179214	-0.0365013	-0.00185223	-0.0377996	-0.0356216	-0.00321345	0.00984283	0.0056673	0.000472082	-0.0156665	-0.00978037	-0.00987067	-0.0080547	-0.0168661	-0.0295982	-0.0291392	-0.026751	0.000986745	-0.0118224	-0.0239457	-0.00134222	-0.00791165	0.0100095	-0.0261018
	352.7	-0.0316215	-0.0312202	-0.042429	-0.0222928	-0.0163435	-0.0240645	-0.0387004	-0.0420041	-0.0099511	-0.047229	-0.0129756	-0.0307085	-0.0400963	-0.0426473	-0.0251413	-0.0833866	-0.0365421	-0.0232755	-0.0185814	-0.0207508	-0.00539104	0.00867154	-0.0198466	-0.00377788	-0.0229647	-0.0362941	-0.00128282	-0.0374844	-0.0424867	-0.00245201	0.0107792	-0.000420275	-0.00240163	-0.0152161	-0.00780631	-0.0116742	-0.00498847	-0.0201591	-0.0272455	-0.0287971	-0.0253973	0.000956679	-0.0114991	-0.0218078	0.0018642	-0.0112616	0.0111284	-0.0252569
	352.71	-0.0337061	-0.0387918	-0.0501709	-0.0240404	-0.0189493	-0.0277763	-0.0411672	-0.0432997	-0.0144743	-0.0506401	-0.0158601	-0.027301	-0.0393523	-0.0449022	-0.0206308	-0.0875418	-0.0375992	-0.0200577	-0.0242852	-0.0248342	-0.00563328	0.00881889	-0.0174703	-0.00421303	-0.0250269	-0.0337874	-0.00223037	-0.0365028	-0.0457329	-0.00207956	0.00993927	-0.00567398	-0.00458774	-0.0155017	-0.00795535	-0.0146674	-0.00282093	-0.0233223	-0.0257056	-0.0273452	-0.0236501	-0.00109242	-0.011381	-0.0175452	0.00729783	-0.0137899	0.0109973	-0.025953
	352.72	-0.0366967	-0.0455444	-0.0550326	-0.0268162	-0.0222637	-0.0323173	-0.0442519	-0.0450836	-0.0206047	-0.0509944	-0.0203802	-0.0255127	-0.0393168	-0.0475007	-0.0171982	-0.0913877	-0.0403615	-0.0157482	-0.0296406	-0.0284062	-0.00884285	0.00909449	-0.0155915	-0.00656015	-0.0246658	-0.0300638	-0.00332421	-0.0348184	-0.0459948	-0.00220166	0.00562354	-0.00914235	-0.00770722	-0.0159034	-0.0104175	-0.0166398	-0.00295594	-0.0265113	-0.0246376	-0.024515	-0.0228455	-0.00391203	-0.0100521	-0.0138812	0.0131869	-0.0168686	0.0110789	-0.026806
	352.73	-0.0399208	-0.0528049	-0.0563853	-0.0296128	-0.0264553	-0.0353079	-0.0463728	-0.0452627	-0.0271042	-0.0486524	-0.0250523	-0.0246756	-0.0407709	-0.0506088	-0.0153109	-0.0935626	-0.0441881	-0.0120826	-0.0335468	-0.0309286	-0.0137471	0.0103503	-0.0156789	-0.0099537	-0.0243694	-0.025743	-0.00395214	-0.0321312	-0.0451047	-0.00139034	-0.00162058	-0.00986485	-0.0129619	-0.0162358	-0.0143031	-0.0161905	-0.00508135	-0.0289628	-0.0253264	-0.0206384	-0.0224782	-0.00627924	-0.00725007	-0.0128122	0.0171866	-0.0212577	0.0108998	-0.0262114
	352.74	-0.0431612	-0.0615807	-0.0552453	-0.0315828	-0.0321635	-0.0358856	-0.0451126	-0.0423791	-0.0335838	-0.0449154	-0.0289641	-0.0229411	-0.0435788	-0.0541525	-0.0145392	-0.0929071	-0.0480282	-0.0108567	-0.0353616	-0.034244	-0.0189482	0.0118565	-0.0172559	-0.0129974	-0.0251572	-0.0212866	-0.0043916	-0.0281639	-0.043925	0.000966626	-0.00876676	-0.00858035	-0.0189961	-0.015555	-0.0178041	-0.0140599	-0.00734549	-0.0302443	-0.0282906	-0.0164285	-0.0208459	-0.00838253	-0.00481151	-0.0134395	0.0192382	-0.0253452	0.00967582	-0.0243562
	352.75	-0.0466789	-0.0709186	-0.0521056	-0.0327761	-0.0379846	-0.0354754	-0.0408349	-0.0370117	-0.0393726	-0.041234	-0.0311143	-0.01954	-0.0453732	-0.0571457	-0.0145951	-0.0897436	-0.0509543	-0.0120599	-0.0354346	-0.0387338	-0.0234752	0.0121474	-0.0185343	-0.0156233	-0.0262962	-0.0174499	-0.0036851	-0.0231183	-0.041836	0.00324522	-0.0130224	-0.00701236	-0.0235541	-0.0134251	-0.0203129	-0.01235	-0.00811378	-0.0302411	-0.0308251	-0.0123151	-0.0177103	-0.0103094	-0.00476151	-0.0140744	0.020652	-0.0277787	0.00766184	-0.0217651
	352.76	-0.0499717	-0.079611	-0.0463467	-0.0339193	-0.0417275	-0.0347831	-0.036857	-0.0319289	-0.0429912	-0.0389955	-0.0314396	-0.0157391	-0.0444547	-0.0586249	-0.0155238	-0.0845353	-0.0511585	-0.0149489	-0.0349693	-0.0425737	-0.0272419	0.0104721	-0.0190796	-0.0185839	-0.0275241	-0.014159	-0.00110883	-0.0181632	-0.0390578	0.00434921	-0.0144056	-0.00480654	-0.0254581	-0.011832	-0.0223362	-0.0124556	-0.00742244	-0.029125	-0.0306273	-0.00844745	-0.0145431	-0.0110359	-0.00671105	-0.0134606	0.0214462	-0.0287888	0.00539917	-0.0189404
	352.77	-0.0528843	-0.0863911	-0.0379065	-0.0359655	-0.0430198	-0.0330033	-0.035994	-0.0302718	-0.0437536	-0.0383279	-0.0317917	-0.0122273	-0.0415953	-0.057735	-0.0166378	-0.0779727	-0.0478249	-0.019097	-0.0344104	-0.045964	-0.0311231	0.0072076	-0.019922	-0.0229755	-0.0295587	-0.0102288	0.00151718	-0.0147883	-0.0367862	0.00491945	-0.0142477	-0.000733956	-0.0243419	-0.0122942	-0.0230295	-0.0133951	-0.00578111	-0.0278024	-0.028133	-0.00579816	-0.0128115	-0.0107943	-0.00878279	-0.0102065	0.0212391	-0.0275974	0.00343971	-0.0168952
	352.78	-0.0558871	-0.089466	-0.028946	-0.0389555	-0.0428989	-0.0303939	-0.0387452	-0.0328154	-0.0421665	-0.0377687	-0.0336001	-0.00899884	-0.0384205	-0.0541729	-0.0175012	-0.0721382	-0.0429185	-0.0232903	-0.0335499	-0.0509028	-0.0358153	0.00325706	-0.0217096	-0.0292625	-0.0320245	-0.00505453	0.00195068	-0.0140657	-0.0343291	0.00533744	-0.0127676	0.00398853	-0.0211674	-0.0137216	-0.0216766	-0.0130212	-0.00341448	-0.0267678	-0.0241067	-0.00494325	-0.0129829	-0.0112615	-0.0099182	-0.00395312	0.020061	-0.0236511	0.0021951	-0.016284
	352.79	-0.0587269	-0.0883835	-0.0223331	-0.0413586	-0.043043	-0.0290525	-0.0427204	-0.0373627	-0.0396185	-0.0362367	-0.0367065	-0.00720104	-0.0357732	-0.0486234	-0.0188243	-0.0687432	-0.0386527	-0.0264853	-0.0323169	-0.0568879	-0.0408979	-0.00129504	-0.0235966	-0.0354815	-0.0338433	-4.76594e-05	-0.000366236	-0.016362	-0.0299886	0.00475423	-0.0103134	0.0080204	-0.0188207	-0.0151942	-0.0201217	-0.0111832	-0.00179124	-0.0260544	-0.0194863	-0.00403856	-0.0145613	-0.0118266	-0.0101022	0.00382327	0.0174128	-0.0190339	0.00135171	-0.0165353
	352.8	-0.0610161	-0.085057	-0.0187705	-0.0419595	-0.045099	-0.0304175	-0.0440747	-0.0408587	-0.0370341	-0.0340892	-0.0410957	-0.00751551	-0.033952	-0.0416578	-0.0209056	-0.0670308	-0.0359384	-0.0289339	-0.0309315	-0.0609729	-0.0454781	-0.00710163	-0.0242093	-0.039012	-0.0349683	0.00272151	-0.00485756	-0.0207632	-0.0245352	0.00183684	-0.00793162	0.0118804	-0.0190163	-0.0171916	-0.0198212	-0.00911899	-0.00281132	-0.0262413	-0.0160677	-0.00139525	-0.01628	-0.0103469	-0.0100917	0.0109694	0.0126249	-0.0160286	6.51227e-05	-0.0166842
	352.81	-0.0624832	-0.0815418	-0.017349	-0.0414414	-0.0493214	-0.0338707	-0.0412457	-0.0415331	-0.034285	-0.0317018	-0.0472051	-0.00912649	-0.0332782	-0.0343075	-0.0234616	-0.0653409	-0.0347408	-0.0308863	-0.0300934	-0.0620495	-0.0486227	-0.013457	-0.024469	-0.0402232	-0.0351751	0.0031248	-0.0103456	-0.0256695	-0.0208821	-0.00364843	-0.00583795	0.0148477	-0.0202206	-0.0195072	-0.0196264	-0.00715731	-0.00649885	-0.026879	-0.0149894	0.00167783	-0.0162104	-0.00740762	-0.0103422	0.0156035	0.00577277	-0.0147349	-0.0019753	-0.0168179
	352.82	-0.0628976	-0.0781937	-0.0179299	-0.0410436	-0.0546247	-0.0379569	-0.0357897	-0.0401278	-0.0321569	-0.029569	-0.0549683	-0.0117264	-0.0334771	-0.0284288	-0.0264472	-0.0623826	-0.0341749	-0.0322039	-0.0300906	-0.061606	-0.0487694	-0.0191579	-0.0268879	-0.0411238	-0.033824	0.00279074	-0.0156211	-0.0297299	-0.0209596	-0.0102194	-0.0035996	0.0151731	-0.0209952	-0.021173	-0.0181769	-0.00605513	-0.0109584	-0.0264823	-0.0161911	0.00296558	-0.0133981	-0.00480153	-0.0101253	0.0170861	-0.00201872	-0.0139343	-0.00402766	-0.0173452
	352.83	-0.063069	-0.075055	-0.0206065	-0.0403803	-0.059299	-0.0412815	-0.0301721	-0.0386484	-0.0323975	-0.0292184	-0.0634203	-0.0155971	-0.0340287	-0.0245705	-0.0294566	-0.0571426	-0.0334263	-0.0324659	-0.0304074	-0.0601913	-0.0454387	-0.0245933	-0.0312142	-0.042053	-0.0318743	0.00231948	-0.0202241	-0.0322748	-0.0243995	-0.0167254	-0.00119847	0.013095	-0.0222478	-0.0219627	-0.0161997	-0.00778327	-0.0134185	-0.0254779	-0.0183291	0.00232927	-0.00924981	-0.00230851	-0.00915153	0.0160687	-0.00895518	-0.0129241	-0.00504097	-0.0180429
	352.84	-0.0639323	-0.0727635	-0.024705	-0.0381198	-0.0614909	-0.0427119	-0.0262369	-0.0377145	-0.0352584	-0.0312439	-0.0708797	-0.0204281	-0.0350505	-0.0214283	-0.031742	-0.0497748	-0.032385	-0.0312742	-0.0310076	-0.0574208	-0.0408216	-0.0300513	-0.034337	-0.042489	-0.0312107	0.000144296	-0.0238861	-0.0340808	-0.0292644	-0.0237923	0.00141068	0.00932807	-0.0247097	-0.0220904	-0.0155087	-0.0128092	-0.0126623	-0.0250617	-0.0191267	0.00116674	-0.00562939	2.01902e-05	-0.00863469	0.0127683	-0.0137911	-0.0119457	-0.00545704	-0.0189834
	352.85	-0.0650246	-0.0710764	-0.0297532	-0.0344914	-0.0600214	-0.041921	-0.0247865	-0.0366204	-0.0389862	-0.0346324	-0.076083	-0.0252135	-0.0364415	-0.0171943	-0.033044	-0.0420223	-0.0317748	-0.0292306	-0.031932	-0.0545703	-0.0373201	-0.0343963	-0.0338362	-0.0426807	-0.0326732	-0.00463953	-0.0260192	-0.0364703	-0.0333738	-0.0324319	0.00472243	0.0033611	-0.027618	-0.02149	-0.0162094	-0.0191485	-0.01076	-0.0247525	-0.0170488	0.000183656	-0.00313695	0.000850072	-0.00936947	0.00736757	-0.0162822	-0.0116474	-0.00646106	-0.020135
	352.86	-0.0653628	-0.0688809	-0.0352115	-0.0312926	-0.0551589	-0.0397245	-0.025578	-0.0347269	-0.0413551	-0.0386389	-0.0793996	-0.0290246	-0.0373317	-0.0110828	-0.0338693	-0.0361438	-0.0321731	-0.0272668	-0.032229	-0.0533496	-0.0355254	-0.0367071	-0.0302276	-0.0436022	-0.0359119	-0.0105166	-0.02675	-0.0386382	-0.0363597	-0.0417093	0.0083764	-0.00371719	-0.0302985	-0.0202336	-0.0166267	-0.0248816	-0.00958156	-0.0239909	-0.012237	-0.000959243	-0.00186599	0.000470656	-0.010424	0.00131998	-0.0168567	-0.0127771	-0.00763386	-0.0208538
	352.87	-0.0643903	-0.0655256	-0.0401056	-0.0299934	-0.0486766	-0.0375006	-0.0273176	-0.0322028	-0.0412522	-0.0423933	-0.0820343	-0.0319563	-0.037234	-0.00444035	-0.0350999	-0.032999	-0.0324688	-0.0250452	-0.031683	-0.0535673	-0.0349172	-0.037035	-0.0265554	-0.0452897	-0.0395879	-0.0162051	-0.02665	-0.0379515	-0.0389837	-0.0485107	0.0102057	-0.00885483	-0.0320261	-0.0185927	-0.0158587	-0.0292063	-0.0078708	-0.0224573	-0.00613154	-0.002556	-0.00199744	7.31744e-05	-0.0106387	-0.00401735	-0.0163319	-0.0150152	-0.00804354	-0.0206076
	352.88	-0.0619489	-0.0614267	-0.0441975	-0.0308382	-0.0425468	-0.0363139	-0.0287795	-0.0300117	-0.0403484	-0.0443426	-0.084079	-0.0340116	-0.037142	0.000199727	-0.0366892	-0.0314976	-0.0313544	-0.0212658	-0.0314793	-0.0542538	-0.0347114	-0.0355955	-0.0248072	-0.0459819	-0.0424223	-0.0215755	-0.025309	-0.0338299	-0.0402475	-0.0509075	0.00780991	-0.0114954	-0.0314088	-0.016483	-0.014183	-0.0316115	-0.00478333	-0.0194174	-0.000731763	-0.00397481	-0.00322522	-0.000631887	-0.0101131	-0.00867155	-0.0154285	-0.0165431	-0.00752424	-0.0195124
	352.89	-0.0580221	-0.0581403	-0.0474824	-0.0329736	-0.0371783	-0.0364358	-0.0306497	-0.028826	-0.0420741	-0.0441747	-0.0844919	-0.0344336	-0.0387055	0.00164171	-0.036897	-0.0303955	-0.02913	-0.0160992	-0.0318243	-0.0548407	-0.0351282	-0.0322485	-0.0243648	-0.0451435	-0.0441846	-0.0252932	-0.0222385	-0.0286331	-0.0389343	-0.0498196	0.00106675	-0.0133669	-0.0280291	-0.0140837	-0.0119222	-0.0323068	-0.00197934	-0.014749	0.00209854	-0.00348461	-0.00472148	-0.0022688	-0.0105767	-0.013677	-0.0151569	-0.016067	-0.00660523	-0.0188651
	352.9	-0.0519719	-0.0568457	-0.049199	-0.0351961	-0.0316044	-0.037126	-0.0345071	-0.028207	-0.0473792	-0.0434199	-0.0824194	-0.0338255	-0.0419426	0.00136333	-0.0345186	-0.0297561	-0.0266385	-0.0117799	-0.0317351	-0.0541276	-0.0376438	-0.0262158	-0.024955	-0.0441604	-0.0450993	-0.0255397	-0.0182557	-0.0237408	-0.0359669	-0.0466808	-0.0079926	-0.0146836	-0.0231822	-0.0124837	-0.00998863	-0.0327577	-9.6656e-05	-0.00849121	0.00174416	0.00049638	-0.00621781	-0.00464303	-0.0139898	-0.0196641	-0.0169013	-0.0139429	-0.00725884	-0.0198342
	352.91	-0.0437486	-0.0563197	-0.0488255	-0.0366811	-0.0251284	-0.0371298	-0.0402037	-0.0272016	-0.0537261	-0.0432907	-0.078041	-0.0339318	-0.0450512	0.00155556	-0.0309154	-0.0299067	-0.0251541	-0.0101582	-0.0313231	-0.0514571	-0.0426593	-0.017401	-0.0268601	-0.0430173	-0.0453822	-0.022677	-0.014757	-0.01817	-0.032063	-0.0422453	-0.0171742	-0.0149869	-0.0182871	-0.011992	-0.00981624	-0.0339446	0.00217808	-0.000972873	-0.000513204	0.00712374	-0.008052	-0.00752088	-0.0198096	-0.0260522	-0.0209256	-0.0108267	-0.0112945	-0.0220655
	352.92	-0.0354225	-0.0543249	-0.0469199	-0.0369067	-0.0184592	-0.0358593	-0.0457809	-0.0261206	-0.0586386	-0.0433075	-0.0722886	-0.0348445	-0.0466563	0.00251544	-0.0283917	-0.0294419	-0.0266461	-0.0114105	-0.0313754	-0.0479179	-0.0488176	-0.00777034	-0.0288389	-0.0401764	-0.0446592	-0.0185808	-0.0124992	-0.0120578	-0.0263767	-0.0370949	-0.0249912	-0.0145092	-0.0136769	-0.0111265	-0.0117443	-0.0343609	0.00472727	0.00625442	-0.00280979	0.0132203	-0.0101954	-0.0106188	-0.0256566	-0.0317693	-0.0261532	-0.00728526	-0.017503	-0.0243932
	352.93	-0.0286584	-0.0508958	-0.0442013	-0.0365667	-0.0131166	-0.0338753	-0.0496886	-0.0266301	-0.06166	-0.042522	-0.0656386	-0.0352307	-0.0459314	0.00300199	-0.0280557	-0.0268024	-0.031306	-0.0146186	-0.0317127	-0.0443891	-0.0543771	0.000732499	-0.0297108	-0.0349107	-0.042371	-0.0147756	-0.0113423	-0.00764651	-0.0189623	-0.0317605	-0.0308796	-0.0131569	-0.00930041	-0.00908627	-0.0152316	-0.0317523	0.00617419	0.0115682	-0.00444444	0.0163946	-0.0124082	-0.0131076	-0.0299898	-0.0352003	-0.0308695	-0.00473608	-0.0230629	-0.0257982
	352.94	-0.0231517	-0.0478013	-0.0406035	-0.0375171	-0.00952893	-0.0321142	-0.0521198	-0.0290212	-0.0630058	-0.0412401	-0.0583339	-0.0350692	-0.0422554	0.00182246	-0.0293103	-0.0234706	-0.0365177	-0.0184915	-0.0323364	-0.0412748	-0.0578871	0.00725103	-0.0299748	-0.0278656	-0.0397389	-0.0121345	-0.0112575	-0.00621928	-0.01167	-0.0265844	-0.0347597	-0.0102197	-0.00578645	-0.00707477	-0.0200593	-0.0258717	0.00688677	0.0141964	-0.00524977	0.0161838	-0.0149378	-0.014396	-0.032402	-0.0350953	-0.0331112	-0.00404016	-0.0267876	-0.0261793
	352.95	-0.0189777	-0.0458932	-0.0361823	-0.0399104	-0.00704322	-0.0312305	-0.0533624	-0.0313863	-0.0629626	-0.0413966	-0.0510349	-0.035577	-0.0372069	-0.00174995	-0.0314438	-0.022298	-0.039514	-0.0217311	-0.0340849	-0.039035	-0.0587129	0.0110132	-0.0302945	-0.0209034	-0.0389207	-0.0109018	-0.0122705	-0.00718654	-0.00608459	-0.0219135	-0.0358638	-0.00500723	-0.00421162	-0.00632995	-0.0257179	-0.0183384	0.00763555	0.014133	-0.00462262	0.0127913	-0.017775	-0.0140303	-0.033448	-0.0325234	-0.0325438	-0.00408164	-0.0290948	-0.0258713
	352.96	-0.0171438	-0.0443302	-0.0323097	-0.0420591	-0.00565196	-0.0311337	-0.0523353	-0.0321648	-0.0619963	-0.0447194	-0.044307	-0.037152	-0.0336149	-0.00803945	-0.0343475	-0.0243338	-0.0394898	-0.0233482	-0.0377544	-0.0372263	-0.0564881	0.0126026	-0.0305463	-0.0159753	-0.0400703	-0.010797	-0.0128824	-0.00975516	-0.00315451	-0.0184834	-0.0330157	0.00133319	-0.00465435	-0.00737352	-0.0305894	-0.0115892	0.00761682	0.0122676	-0.00303044	0.00743096	-0.0196172	-0.0110392	-0.0340825	-0.0294371	-0.0312751	-0.00410056	-0.0303765	-0.0247641
	352.97	-0.0177825	-0.040953	-0.0311015	-0.0426726	-0.00625533	-0.0310276	-0.0482273	-0.0309782	-0.0596606	-0.0504682	-0.0390158	-0.0400085	-0.0321562	-0.0160614	-0.0365905	-0.0288349	-0.0371916	-0.0238433	-0.0434203	-0.0350766	-0.0509744	0.0140383	-0.03054	-0.012914	-0.0417189	-0.0113435	-0.0120031	-0.0133582	-0.00398205	-0.0165386	-0.0269514	0.00522027	-0.00525539	-0.0096717	-0.0328838	-0.00737933	0.00651242	0.0102997	-0.00179414	0.00275226	-0.0194901	-0.00550137	-0.0343989	-0.026467	-0.0316168	-0.00482673	-0.030598	-0.0230567
	352.98	-0.0199606	-0.0347754	-0.0332633	-0.0416302	-0.00883979	-0.030671	-0.042382	-0.0273486	-0.0552467	-0.056562	-0.036446	-0.0446847	-0.0314498	-0.023477	-0.0367946	-0.0341606	-0.0337125	-0.0254573	-0.0491525	-0.0324352	-0.0431971	0.0162702	-0.0299275	-0.010323	-0.0433749	-0.0116971	-0.0112489	-0.0167621	-0.00800173	-0.014725	-0.0207379	0.00400464	-0.00398362	-0.0112989	-0.0322484	-0.00539811	0.00539144	0.00936926	-0.0012696	8.20782e-05	-0.0184448	0.000519065	-0.0337986	-0.0233143	-0.0337015	-0.00632802	-0.0297594	-0.0211157
	352.99	-0.022532	-0.0280562	-0.0367805	-0.0397582	-0.0116637	-0.0300879	-0.0374259	-0.0214282	-0.0497649	-0.0617374	-0.036872	-0.0499412	-0.0305215	-0.0288085	-0.0359641	-0.038604	-0.0299859	-0.0299604	-0.052184	-0.0297288	-0.0343642	0.0187374	-0.0284131	-0.00782399	-0.0450686	-0.0112017	-0.0121006	-0.0179765	-0.0126049	-0.0112843	-0.0163415	-0.00108477	-0.00041381	-0.011756	-0.0300901	-0.00419496	0.00468815	0.00869209	-0.00195289	-0.00200905	-0.0177644	0.0048522	-0.0315502	-0.0192207	-0.0354409	-0.00780824	-0.0285436	-0.0185413
	353	-0.0242468	-0.0233589	-0.0390264	-0.0379764	-0.0133941	-0.0284657	-0.0346078	-0.0146841	-0.0451122	-0.0655374	-0.038688	-0.0532929	-0.0300001	-0.0323742	-0.035554	-0.0410688	-0.0267598	-0.0365397	-0.051414	-0.0275425	-0.0250243	0.0205051	-0.0269558	-0.00539279	-0.0453598	-0.010462	-0.0139868	-0.0162671	-0.0159128	-0.00635522	-0.0126795	-0.0070201	0.00466691	-0.0125977	-0.0276814	-0.00304157	0.00363504	0.00701065	-0.004604	-0.00475761	-0.0170751	0.00752065	-0.0273265	-0.0133085	-0.0343771	-0.00929605	-0.0277998	-0.0155764
	353.01	-0.0244926	-0.0209322	-0.039633	-0.0370192	-0.0142587	-0.0253806	-0.0330093	-0.00830773	-0.0419294	-0.0680418	-0.0398597	-0.0542815	-0.0309321	-0.0349144	-0.035878	-0.0412157	-0.0247805	-0.0427542	-0.0467309	-0.0255008	-0.0162257	0.0206986	-0.0265721	-0.00279868	-0.0428886	-0.010342	-0.0162485	-0.0133378	-0.0177036	-0.00216951	-0.00751876	-0.0122181	0.0100703	-0.0146096	-0.0240603	-0.00255468	0.00205718	0.00430684	-0.00805884	-0.00815303	-0.0153379	0.0102042	-0.0219494	-0.0061552	-0.0292298	-0.0113388	-0.027288	-0.0138194
	353.02	-0.0242798	-0.0199136	-0.0397389	-0.0365805	-0.0147822	-0.0219952	-0.0316728	-0.00251911	-0.0398034	-0.0691799	-0.0402395	-0.0538916	-0.0327867	-0.0367351	-0.0367974	-0.0396887	-0.0247025	-0.0472993	-0.0386657	-0.0227532	-0.00910964	0.0192334	-0.0269512	-0.000946409	-0.0384585	-0.0110891	-0.0191601	-0.0106572	-0.0185927	-0.000726623	-0.000159555	-0.0163982	0.015617	-0.0172593	-0.0177356	-0.00329823	0.000615047	0.00153516	-0.00998319	-0.0118696	-0.0125875	0.0135724	-0.0166372	-0.000247407	-0.021584	-0.0135038	-0.0261006	-0.0141055
	353.03	-0.0247423	-0.0193472	-0.0398613	-0.035365	-0.0150265	-0.0203602	-0.0310326	0.00196549	-0.0386196	-0.0676232	-0.0409115	-0.0518714	-0.0345295	-0.0381742	-0.0380619	-0.0370683	-0.0258879	-0.0503546	-0.0296202	-0.0199678	-0.00415573	0.0167174	-0.0276046	-0.00154441	-0.0340992	-0.0128992	-0.0224411	-0.00822395	-0.0193068	-0.00218638	0.00716188	-0.0201124	0.0217171	-0.0197145	-0.00996027	-0.00429209	-0.00110303	-0.000339335	-0.00976184	-0.0144945	-0.00950844	0.0172422	-0.0118784	0.00221641	-0.0152454	-0.0146555	-0.0235891	-0.015708
	353.04	-0.0255424	-0.0185468	-0.0397649	-0.0338175	-0.0151001	-0.0222324	-0.0311521	0.00309381	-0.038393	-0.0619664	-0.0421636	-0.0474458	-0.036836	-0.0396343	-0.0393411	-0.0327679	-0.0264353	-0.0518673	-0.022562	-0.0191697	-0.00178917	0.0135908	-0.0280182	-0.00458968	-0.0317619	-0.0151255	-0.0243787	-0.00644656	-0.019849	-0.00570135	0.011181	-0.0240227	0.0269849	-0.0215139	-0.00348927	-0.00410377	-0.00368813	-0.00108142	-0.00837038	-0.014764	-0.00600272	0.0210839	-0.00823403	0.0015318	-0.0121034	-0.0136238	-0.019933	-0.017499
	353.05	-0.0261613	-0.0172245	-0.0389294	-0.0335168	-0.0159755	-0.0276916	-0.0305928	0.000110417	-0.0392819	-0.0533613	-0.0436341	-0.0413929	-0.0402084	-0.0411093	-0.0406398	-0.0263471	-0.0253917	-0.0514906	-0.0184261	-0.0214022	-0.00185466	0.0106678	-0.0275133	-0.00844916	-0.0323362	-0.0162315	-0.0235508	-0.00576387	-0.0197713	-0.010314	0.0110879	-0.0270026	0.0293318	-0.0223814	0.000320318	-0.00285842	-0.00606514	-9.84898e-05	-0.00593699	-0.013408	-0.00248954	0.0246723	-0.00664801	-3.33631e-05	-0.0112942	-0.00925074	-0.0161758	-0.0187034
	353.06	-0.0261029	-0.0155023	-0.0370141	-0.034303	-0.0189075	-0.0345393	-0.0286248	-0.00504857	-0.0419424	-0.0451798	-0.0450243	-0.0354468	-0.0436242	-0.0427622	-0.0417165	-0.0186113	-0.0232652	-0.0495698	-0.0165429	-0.0254878	-0.00254422	0.00872647	-0.0263025	-0.0119211	-0.0353081	-0.0157828	-0.0201007	-0.00565264	-0.0190317	-0.0146462	0.00875111	-0.0272969	0.0284534	-0.0216521	0.00174443	-0.00219663	-0.00769874	0.00316586	-0.00203644	-0.0112633	-0.000755761	0.026777	-0.00694993	-0.000642474	-0.0118646	-0.00236102	-0.0124003	-0.0190363
	353.07	-0.0247641	-0.0139126	-0.0348122	-0.0349684	-0.0235898	-0.0399815	-0.0257548	-0.0107772	-0.0460607	-0.0395012	-0.0461533	-0.0302724	-0.0464397	-0.0449411	-0.0417993	-0.0112145	-0.0205385	-0.0468964	-0.0163017	-0.0291933	-0.00191118	0.00742009	-0.0247841	-0.0142982	-0.0399747	-0.0148651	-0.0146059	-0.00552781	-0.0174596	-0.0178037	0.00602668	-0.0243462	0.0247538	-0.0185253	0.00213566	-0.00301408	-0.00963543	0.00665337	0.00284573	-0.00811436	-0.000719944	0.0262323	-0.00767262	0.000300087	-0.0138101	0.00374906	-0.00743954	-0.0184569
	353.08	-0.0238503	-0.0126469	-0.0337592	-0.0350213	-0.0284875	-0.0424966	-0.0221622	-0.0165418	-0.0500249	-0.0359048	-0.0472095	-0.0264534	-0.0481647	-0.0469751	-0.0411491	-0.00541134	-0.0176577	-0.0437797	-0.0169185	-0.0305478	0.00023296	0.00545634	-0.0227679	-0.0152141	-0.0455626	-0.0149547	-0.00671511	-0.0055477	-0.0148696	-0.019987	0.00318004	-0.0188608	0.0183083	-0.013369	0.00286617	-0.00423264	-0.0114062	0.00722762	0.00804604	-0.0044105	-0.000442946	0.0233686	-0.00722978	0.00318185	-0.017176	0.00670157	-0.0014729	-0.0170935
	353.09	-0.0262235	-0.0117352	-0.0335399	-0.0340864	-0.0334542	-0.0424104	-0.0182963	-0.0214194	-0.0527645	-0.0337602	-0.0486801	-0.0252774	-0.0477227	-0.0476896	-0.0409931	-0.00160594	-0.0156935	-0.0404142	-0.0172788	-0.0287145	0.0030106	0.0015083	-0.02102	-0.0150232	-0.0503799	-0.0169291	0.00395168	-0.00627627	-0.0124349	-0.0207905	7.69847e-05	-0.012623	0.0104318	-0.00853381	0.00401437	-0.0048224	-0.0107599	0.00380896	0.0130503	-0.00126002	-0.000402767	0.0194131	-0.00516451	0.00784146	-0.0211511	0.00628389	0.00415761	-0.0150318
	353.1	-0.0318293	-0.0115803	-0.0325981	-0.031022	-0.0395878	-0.0415685	-0.0156606	-0.0254584	-0.0537606	-0.0326921	-0.05055	-0.0260327	-0.0451378	-0.0469292	-0.041802	8.40977e-05	-0.014937	-0.0377574	-0.0170194	-0.0244548	0.00545217	-0.0038601	-0.0213211	-0.0140919	-0.0526141	-0.0200692	0.0156966	-0.0076728	-0.0113754	-0.0202385	-0.00269139	-0.00730342	0.00340121	-0.00588514	0.00474038	-0.00527948	-0.00764362	-0.00265265	0.0171845	0.00103701	-0.00235459	0.0152677	-0.0027917	0.0123865	-0.0243782	0.00353495	0.00958014	-0.011984
	353.11	-0.0378994	-0.0118534	-0.0309641	-0.0256745	-0.0465187	-0.0414305	-0.0155142	-0.030536	-0.0520167	-0.0312317	-0.0519219	-0.0261484	-0.041767	-0.0451433	-0.0426378	0.000497163	-0.0142723	-0.0361273	-0.0167206	-0.0188032	0.00606485	-0.00863432	-0.0240076	-0.0128137	-0.0519425	-0.022588	0.0253772	-0.00921707	-0.0106279	-0.020285	-0.00471796	-0.0040346	-0.00143686	-0.00459362	0.0046627	-0.00582402	-0.00429814	-0.00990289	0.0198304	0.00256051	-0.00573598	0.0123452	-0.00210026	0.014519	-0.0263536	0.000461766	0.0155698	-0.00831499
	353.12	-0.0420603	-0.0116136	-0.0293028	-0.0197069	-0.0527527	-0.041603	-0.0170004	-0.0374619	-0.04819	-0.0287005	-0.0517343	-0.024762	-0.0381532	-0.0425822	-0.042074	0.000369107	-0.0138396	-0.0344158	-0.0167325	-0.0117913	0.0035609	-0.0124962	-0.0273379	-0.0128307	-0.0500027	-0.0237647	0.0312744	-0.0103376	-0.00827598	-0.0220444	-0.00656215	-0.00324778	-0.00354413	-0.00332023	0.00395322	-0.0060127	-0.00111701	-0.0156422	0.0203109	0.00326223	-0.00909785	0.0117856	-0.00463125	0.0143566	-0.0277153	-0.001758	0.021558	-0.00537577
	353.13	-0.0439109	-0.011066	-0.0273111	-0.0141976	-0.0578601	-0.0408086	-0.0177716	-0.0442112	-0.0456162	-0.0267074	-0.049467	-0.0233074	-0.0342135	-0.0395958	-0.0402358	-0.00108719	-0.0152705	-0.032071	-0.0165271	-0.00368759	-0.00129064	-0.0166641	-0.0293381	-0.0154142	-0.0479618	-0.0245102	0.0343549	-0.0103513	-0.00423064	-0.0246392	-0.00900051	-0.00417845	-0.00277433	-0.0022218	0.0026602	-0.00634764	0.00252102	-0.018972	0.0187346	0.00376492	-0.0118355	0.0128682	-0.0106621	0.0141474	-0.0283532	-0.00374109	0.0261063	-0.00398064
	353.14	-0.0444554	-0.0110519	-0.0250238	-0.00878747	-0.0622086	-0.0384187	-0.0169487	-0.0482067	-0.0456296	-0.0263727	-0.0453612	-0.0227753	-0.0310003	-0.0371324	-0.0380294	-0.00429545	-0.0183372	-0.0291998	-0.0150686	0.00345124	-0.00654159	-0.0203523	-0.0292391	-0.0192506	-0.0449256	-0.0257307	0.0358853	-0.00917071	2.28547e-05	-0.02678	-0.0118536	-0.00626718	0.000485004	-0.00144006	0.00111538	-0.007619	0.00508242	-0.0202088	0.0165235	0.00482405	-0.0138269	0.0140307	-0.0180094	0.0149501	-0.0276279	-0.00620524	0.0279888	-0.00430149
	353.15	-0.0450087	-0.0116679	-0.0234721	-0.00348119	-0.0655918	-0.0349564	-0.0154861	-0.0484111	-0.0457453	-0.0270844	-0.0404092	-0.0228492	-0.0300427	-0.0362824	-0.0350372	-0.00842934	-0.0212108	-0.0257979	-0.0123313	0.0076981	-0.010871	-0.0204503	-0.0275477	-0.0223406	-0.0406921	-0.027307	0.0348688	-0.00723163	0.00335357	-0.0275004	-0.0140388	-0.00958183	0.00522812	0.00025692	9.38022e-05	-0.0104646	0.00490851	-0.0204791	0.0144436	0.00653761	-0.0158681	0.0139869	-0.022807	0.0156186	-0.0262933	-0.00909769	0.0271602	-0.00639262
	353.16	-0.0462947	-0.0122459	-0.0234493	0.000508942	-0.0671939	-0.0318558	-0.014364	-0.0454893	-0.0438402	-0.0280024	-0.0350074	-0.0231007	-0.0318987	-0.0363897	-0.0309846	-0.012848	-0.0233303	-0.0226507	-0.0105003	0.00926859	-0.0139367	-0.0153911	-0.0249861	-0.0236045	-0.0362791	-0.0291533	0.0308591	-0.00505577	0.00590778	-0.0266646	-0.0148157	-0.0129281	0.00988981	0.00407094	-0.000359286	-0.0148181	0.00232953	-0.020478	0.0115584	0.00918006	-0.0192122	0.0125694	-0.0226934	0.0147838	-0.0255845	-0.0119857	0.0245871	-0.00953173
	353.17	-0.0478081	-0.0117305	-0.0245361	0.00190423	-0.0666515	-0.0308162	-0.0147179	-0.0408754	-0.0396925	-0.0286879	-0.0280808	-0.0226734	-0.035214	-0.0355665	-0.0268233	-0.0175153	-0.0254299	-0.0203253	-0.0121267	0.00900263	-0.0162738	-0.00691349	-0.0221138	-0.0227015	-0.0319926	-0.031387	0.0262734	-0.0038962	0.00805491	-0.024648	-0.0144738	-0.0143308	0.0137146	0.00946217	-0.0012406	-0.0185488	-0.00143767	-0.0189825	0.00666621	0.0128796	-0.0239949	0.0113541	-0.0190952	0.0112907	-0.0259884	-0.0142977	0.0212963	-0.0123059
	353.18	-0.0484301	-0.00958931	-0.0259847	0.000656422	-0.0643793	-0.0325827	-0.0176363	-0.0357048	-0.0335994	-0.0291531	-0.019646	-0.0211661	-0.0370664	-0.0337585	-0.0234247	-0.0221416	-0.0278657	-0.0183814	-0.017081	0.00719424	-0.0183831	0.0019065	-0.0201656	-0.0206539	-0.0281585	-0.0332468	0.0228095	-0.0051824	0.00895809	-0.0217071	-0.0132996	-0.0134414	0.0171399	0.0141944	-0.00267681	-0.0205575	-0.00486709	-0.0143537	-0.000343085	0.0162971	-0.0294004	0.0119678	-0.0158197	0.00439279	-0.0276785	-0.0154396	0.0181474	-0.013913
	353.19	-0.04763	-0.00638335	-0.0277332	-0.00202214	-0.0613859	-0.0361568	-0.0221845	-0.0310224	-0.0266842	-0.0296724	-0.0121337	-0.0201923	-0.0355018	-0.0323741	-0.0209563	-0.0261932	-0.0298654	-0.0169847	-0.0226701	0.00358257	-0.0204107	0.00892615	-0.0199951	-0.0192336	-0.0258668	-0.0342214	0.0197738	-0.00841375	0.00735973	-0.0181735	-0.0113942	-0.0116715	0.0200902	0.0160465	-0.00337414	-0.0228889	-0.00636641	-0.007356	-0.00784549	0.017489	-0.0348754	0.0150032	-0.015468	-0.00410796	-0.0305251	-0.0145671	0.015255	-0.0148793
	353.2	-0.0454755	-0.00313493	-0.0299596	-0.00500957	-0.0589864	-0.039503	-0.0259136	-0.0278326	-0.0206644	-0.0298251	-0.00717093	-0.0212796	-0.0313735	-0.0318551	-0.0192671	-0.0293776	-0.0305607	-0.0165622	-0.0273574	-0.00232245	-0.0224668	0.0131744	-0.0212027	-0.0192367	-0.0261807	-0.034035	0.0164652	-0.0108956	0.00341666	-0.013708	-0.00980097	-0.0107475	0.0217798	0.0148693	-0.00338235	-0.0264568	-0.00576824	-0.00053624	-0.0139124	0.0160285	-0.0400278	0.0198708	-0.0170044	-0.01095	-0.0330626	-0.0106758	0.012043	-0.0158305
	353.21	-0.0426242	-0.000219515	-0.0324361	-0.00830438	-0.0568701	-0.0412552	-0.0275976	-0.0265484	-0.0156275	-0.0285405	-0.00436407	-0.0239363	-0.0271349	-0.0318064	-0.0183332	-0.0320566	-0.0301656	-0.0170669	-0.0320928	-0.00973522	-0.0246992	0.0142139	-0.0237733	-0.0204295	-0.0287187	-0.0306654	0.0135396	-0.0107523	-0.00138888	-0.00720988	-0.00886074	-0.0111248	0.0220039	0.0122474	-0.00460139	-0.029414	-0.0045473	0.00499275	-0.018111	0.0129305	-0.0435939	0.0239709	-0.0171987	-0.0149345	-0.0332657	-0.00380343	0.00869244	-0.016364
	353.22	-0.0401511	0.00297509	-0.034617	-0.0119684	-0.0530406	-0.0416907	-0.0279107	-0.0265637	-0.0104712	-0.0258187	-0.00331356	-0.0269772	-0.0242456	-0.0318118	-0.018046	-0.0353265	-0.0293028	-0.0194007	-0.0371268	-0.0161496	-0.0270716	0.0123975	-0.027909	-0.0222585	-0.0316592	-0.0230616	0.0120404	-0.00860185	-0.00609634	0.000833924	-0.00700227	-0.0118458	0.0214242	0.00946717	-0.00788924	-0.0303627	-0.00367468	0.00964866	-0.0198307	0.00902582	-0.0442062	0.0254864	-0.014777	-0.0168652	-0.0308873	0.00438073	0.00640201	-0.0161224
	353.23	-0.0379764	0.00712292	-0.0366228	-0.0151541	-0.0472686	-0.0418425	-0.0277712	-0.0261656	-0.00573077	-0.0228915	-0.00371631	-0.0298896	-0.0222518	-0.0308144	-0.0180525	-0.039118	-0.0284459	-0.0244396	-0.0411564	-0.0196506	-0.0288301	0.00868283	-0.0326824	-0.0238734	-0.0335396	-0.0138565	0.0120927	-0.00541096	-0.010956	0.00753273	-0.00391494	-0.0125323	0.0205686	0.00705933	-0.0124543	-0.0292637	-0.00296189	0.0137361	-0.0181019	0.00555691	-0.0425266	0.0255454	-0.010772	-0.0174614	-0.0272091	0.0112153	0.00565578	-0.0157361
	353.24	-0.035417	0.0121516	-0.0395633	-0.0170836	-0.0417586	-0.0424495	-0.0272498	-0.0243739	-0.00294433	-0.0212007	-0.00446252	-0.0321836	-0.0202246	-0.0277329	-0.0179728	-0.0417104	-0.0283911	-0.0303696	-0.0437716	-0.0207705	-0.02899	0.00420521	-0.0371013	-0.0250525	-0.0334808	-0.00603557	0.0136198	-0.00194711	-0.0160992	0.0106488	-0.00198726	-0.0143541	0.0184645	0.00573563	-0.0173269	-0.0266342	-0.0022883	0.0173198	-0.0142289	0.00467103	-0.0402997	0.0254597	-0.00594074	-0.0170532	-0.0244038	0.0143057	0.00520974	-0.0158851
	353.25	-0.0338887	0.0165155	-0.0436451	-0.0172335	-0.0381815	-0.0432854	-0.026425	-0.0220632	-0.00202287	-0.0220052	-0.00427802	-0.0332151	-0.0179679	-0.0236771	-0.0174179	-0.0425324	-0.0297398	-0.0348429	-0.0458559	-0.0205256	-0.0268729	-0.00013059	-0.0413527	-0.0264139	-0.0311238	-0.000981626	0.0164256	-4.99217e-05	-0.0205245	0.0110719	-0.00228378	-0.0186172	0.0135662	0.00605097	-0.0218738	-0.0235282	-0.00177152	0.0199385	-0.0108505	0.00676024	-0.0378557	0.0260254	-0.00114726	-0.0164204	-0.0244575	0.0139007	0.00342481	-0.0162286
	353.26	-0.036436	0.0177614	-0.0466653	-0.014672	-0.0359205	-0.0430973	-0.0258246	-0.0202347	-0.00104535	-0.0251513	-0.00287481	-0.0336387	-0.0151818	-0.0204521	-0.0165446	-0.043131	-0.0324712	-0.0384206	-0.047809	-0.0188586	-0.022845	-0.00436076	-0.0453551	-0.0276517	-0.0279812	0.0010867	0.0192479	-0.00055176	-0.022605	0.0104093	-0.00239642	-0.0245526	0.00589799	0.00702069	-0.0257617	-0.0210554	-0.00116577	0.0207161	-0.00887291	0.00913898	-0.0346744	0.0282181	0.00224079	-0.0159111	-0.0264276	0.0125608	0.000311548	-0.0155091
	353.27	-0.0435551	0.0150643	-0.0463046	-0.00929797	-0.0331525	-0.0407556	-0.0257442	-0.0199077	0.00130011	-0.0286047	-0.000415726	-0.0347255	-0.0120094	-0.0179251	-0.0164582	-0.0452915	-0.0363061	-0.043019	-0.0490608	-0.0160484	-0.0186571	-0.00883361	-0.0475615	-0.027861	-0.0270174	0.00180245	0.0207749	-0.00129483	-0.0214525	0.00879225	-0.000496092	-0.0297084	-0.00294185	0.00655787	-0.0286092	-0.0196307	0.000423132	0.0189498	-0.00758146	0.00898901	-0.0305584	0.0312161	0.00405303	-0.0142271	-0.0278549	0.0116928	-0.00222558	-0.0129786
	353.28	-0.051645	0.00935018	-0.0431692	-0.00292251	-0.0293077	-0.0358895	-0.0261339	-0.0223988	0.0031603	-0.0303223	0.00312335	-0.0362809	-0.0104216	-0.0158653	-0.0176397	-0.0495614	-0.0404078	-0.0491931	-0.0497004	-0.0126968	-0.0152728	-0.0130169	-0.0474577	-0.0270585	-0.0291357	0.00295249	0.0207533	0.000109371	-0.0181633	0.00692947	0.00257278	-0.0324742	-0.0105437	0.00388143	-0.0301132	-0.0189539	0.00412761	0.0146141	-0.00684795	0.00648523	-0.0254532	0.0324846	0.00482324	-0.00998273	-0.0278239	0.011538	-0.00214339	-0.00990822
	353.29	-0.0573296	0.00183285	-0.0391802	0.00203125	-0.0255454	-0.029354	-0.0262186	-0.0270533	0.00139428	-0.0296181	0.0069568	-0.0372269	-0.0114648	-0.0146213	-0.019225	-0.0551565	-0.0437281	-0.0557773	-0.0504394	-0.00902235	-0.0123934	-0.0160103	-0.0465215	-0.0262379	-0.0316339	0.00483235	0.0197229	0.0031934	-0.0152299	0.00589456	0.00566872	-0.0323117	-0.0154238	0.000199175	-0.0303022	-0.018734	0.0101362	0.00852615	-0.00689404	0.00307825	-0.0197887	0.0311881	0.00430716	-0.00341008	-0.0260528	0.012487	0.00129247	-0.00792357
	353.3	-0.0601761	-0.00599034	-0.0349499	0.004262	-0.0230299	-0.0229992	-0.0250697	-0.0318342	-0.00392708	-0.0267106	0.0099688	-0.0371955	-0.0130024	-0.0131916	-0.020605	-0.0609927	-0.0456731	-0.0611809	-0.050711	-0.00597653	-0.0105709	-0.0174521	-0.0450588	-0.0264984	-0.0315761	0.00750235	0.0180199	0.00584921	-0.0140727	0.00503311	0.00796389	-0.0294199	-0.0184583	-0.00343486	-0.0288823	-0.018686	0.0175983	0.00150935	-0.00679388	-0.000778065	-0.0150908	0.0285768	0.00273096	0.00404173	-0.0228281	0.013849	0.00709132	-0.00669891
	353.31	-0.060661	-0.0131001	-0.0307646	0.00346062	-0.0223507	-0.0180087	-0.0235389	-0.0356106	-0.00974727	-0.0228831	0.0118547	-0.0366692	-0.0130545	-0.0101558	-0.0214977	-0.0664788	-0.0459351	-0.0643889	-0.0492182	-0.00495415	-0.0107747	-0.0170285	-0.0421605	-0.0273047	-0.0281572	0.0111811	0.0153097	0.00746009	-0.0137946	0.0033906	0.00924569	-0.0251288	-0.0208805	-0.00690157	-0.0255097	-0.0181947	0.0253968	-0.00487565	-0.00574377	-0.00392565	-0.0128434	0.0252207	0.0013658	0.0107306	-0.0203436	0.0138765	0.013406	-0.00550742
	353.32	-0.0592111	-0.0197979	-0.0276286	-0.000475429	-0.0229696	-0.014725	-0.0226623	-0.0371187	-0.0136642	-0.0206538	0.0125076	-0.0364261	-0.0126661	-0.00592416	-0.0216589	-0.0713208	-0.0445775	-0.0645252	-0.0456037	-0.00596878	-0.0123461	-0.0147215	-0.0379185	-0.0269438	-0.0219199	0.015356	0.0116705	0.00940424	-0.0124473	0.00096706	0.0106119	-0.0201682	-0.0226332	-0.0102251	-0.0201557	-0.0167595	0.0317235	-0.00767642	-0.0044102	-0.00533463	-0.0125291	0.0202391	0.000169462	0.0155573	-0.0202145	0.0116195	0.0188763	-0.00452553
	353.33	-0.0567326	-0.026114	-0.0267694	-0.00665951	-0.0227301	-0.012958	-0.021066	-0.0354374	-0.0151396	-0.0212123	0.0119288	-0.036338	-0.0132093	-0.00265289	-0.0215454	-0.075267	-0.0418897	-0.0615613	-0.0395796	-0.00804632	-0.0132357	-0.0118383	-0.0329119	-0.0250704	-0.0144024	0.0179959	0.00773732	0.0128352	-0.00902817	-0.00145041	0.0125479	-0.0138927	-0.0231057	-0.0141412	-0.0128595	-0.0139279	0.0346454	-0.00494625	-0.00358934	-0.00632288	-0.012429	0.0128659	-0.00267507	0.0180679	-0.021195	0.0078063	0.0223534	-0.00368538
	353.34	-0.054765	-0.0299599	-0.028754	-0.0131238	-0.0208301	-0.0114034	-0.0175439	-0.0316312	-0.0151401	-0.0229181	0.0105436	-0.0347162	-0.0137869	-0.00185292	-0.0217181	-0.0772767	-0.0380768	-0.0571528	-0.030606	-0.0109289	-0.0123925	-0.0105218	-0.0280243	-0.0226602	-0.00788753	0.0172626	0.00359751	0.0172117	-0.0040905	-0.00276104	0.0146528	-0.00672299	-0.0219059	-0.0197809	-0.00456815	-0.0100077	0.0340238	0.00206632	-0.00333094	-0.00822942	-0.0115826	0.00361101	-0.00778	0.0186605	-0.0209059	0.00386638	0.0226745	-0.00280906
	353.35	-0.0546504	-0.0290015	-0.0325433	-0.0187631	-0.0192451	-0.0088126	-0.0131635	-0.0267782	-0.0152985	-0.0239979	0.00889042	-0.0303723	-0.013158	-0.00307188	-0.0224123	-0.0761665	-0.0336637	-0.0531017	-0.02034	-0.0151097	-0.0109324	-0.0118215	-0.0244936	-0.0207763	-0.00410942	0.0145193	-0.00117565	0.0210423	0.0015303	-0.00352728	0.0175025	4.71013e-05	-0.0191998	-0.0259605	0.00283058	-0.00698158	0.0316515	0.00982678	-0.00326406	-0.0106185	-0.010094	-0.00645815	-0.0134474	0.0182549	-0.0176417	0.000923131	0.0196724	-0.0024243
	353.36	-0.0559621	-0.0237815	-0.035758	-0.0239678	-0.019148	-0.00497457	-0.00909348	-0.0211921	-0.0161896	-0.0242241	0.00777284	-0.0244176	-0.0118971	-0.0057835	-0.0238029	-0.073233	-0.0297388	-0.0495134	-0.0119528	-0.0199884	-0.0104236	-0.0142806	-0.0227135	-0.0206836	-0.00327917	0.0119872	-0.00736323	0.0229775	0.0074844	-0.0052721	0.0213323	0.00693028	-0.0154064	-0.0293354	0.00819669	-0.00690194	0.0294677	0.0159678	-0.00301626	-0.0121917	-0.00866115	-0.0160719	-0.0180067	0.0176021	-0.0109394	1.84931e-05	0.014398	-0.00254772
	353.37	-0.0572615	-0.017064	-0.035996	-0.0292341	-0.0196176	0.000351981	-0.00588562	-0.0157686	-0.0174075	-0.0230673	0.00752566	-0.0192272	-0.0114774	-0.00979931	-0.0256457	-0.0707487	-0.0269674	-0.0445695	-0.00650444	-0.0237678	-0.0114452	-0.0163852	-0.0224155	-0.0234498	-0.00478457	0.00979425	-0.0149607	0.0227022	0.0132244	-0.00798042	0.0243221	0.0151027	-0.0109933	-0.028909	0.0119931	-0.0101321	0.0275916	0.0200127	-0.00324347	-0.0120701	-0.00747874	-0.0234419	-0.0207987	0.0177606	-0.00165252	0.00161087	0.00786915	-0.00203933
[truncated: 252 more rows]
[truncated: 28 more columns]
