# Supplementary material for: Operando film-electrochemical EPR spectroscopy tracks radical intermediates in surface-immobilized catalysts
Source: Nat Chem. 2024 Feb 14;16(6):1015–23. doi: 10.1038/s41557-024-01450-y (PMC11636982; doi:10.1038/s41557-024-01450-y)
Supplement: Supplementary file 17 — Modelling data. [file 41557_2024_1450_MOESM17_ESM.xlsx]

## Sheet: Sheet1
E	'Time_s__var:x_Kcat_1_s_=0	'TempoDot_1__var:x_Ks_1_s_=0.001'	'Tempo__1__var:x_Ks_1_s_=0.001'	'Tempo_Ad_1__var:x_Ks_1_s_=0.001'	'Tempo_H_1__var:x_Ks_1_s_=0.001'	'Time_s__var:x_Ks_1_s_=0.001'	'TempoDot_1__var:x_Ks_1_s_=0.001'	'Tempo__1__var:x_Ks_1_s_=0.001'	'Tempo_Ad_1__var:x_Ks_1_s_=0.001'	'Tempo_H_1__var:x_Ks_1_s_=0.001'	'Time_s__var:x_Ks_1_s_=0.005'	'TempoDot_1__var:x_Kcat_1_s_=0.002'	'Tempo__1__var:x_Ks_1_s_=0.002'	'Tempo_Ad_1__var:x_Ks_1_s_=0.005'	'Tempo_H_1__var:x_Ks_1_s_=0.005'	'Time_s__var:x_Ks_1_s_=0.005'	'TempoDot_1__var:x_Ks_1_s_=0.005'	'Tempo__1__var:x_Ks_1_s_=0.005'	'Tempo_Ad_1__var:x_Ks_1_s_=0.005'	'Tempo_H_1__var:x_Ks_1_s_=0.005'	'Time_s__var:x_Ks_1_s_=0.01'	'TempoDot_1__var:x_Ks_1_s_=0.01'	'Tempo__1__var:x_Ks_1_s_=0.01'	'Tempo_Ad_1__var:x_Ks_1_s_=0.01'	'Tempo_H_1__var:x_Ks_1_s_=0.01'	'Time_s__var:x_Ks_1_s_=0.02'	'TempoDot_1__var:x_Ks_1_s_=0.02'	'Tempo__1__var:x_Ks_1_s_=0.02'	'Tempo_Ad_1__var:x_Ks_1_s_=0.02'	'Tempo_H_1__var:x_Ks_1_s_=0.02'	'Time_s__var:x_Ks_1_s_=0.05'	'TempoDot_1__var:x_Ks_1_s_=0.05'	'Tempo__1__var:x_Ks_1_s_=0.05'	'Tempo_Ad_1__var:x_Ks_1_s_=0.05'	'Tempo_H_1__var:x_Ks_1_s_=0.05'	'Time_s__var:x_Ks_1_s_=0.1'	'TempoDot_1__var:x_Ks_1_s_=0.1'	'Tempo__1__var:x_Ks_1_s_=0.1'	'Tempo_Ad_1__var:x_Ks_1_s_=0.1'	'Tempo_H_1__var:x_Ks_1_s_=0.1'	'Time_s__var:x_Ks_1_s_=0.2'	'TempoDot_1__var:x_Ks_1_s_=0.2'	'Tempo__1__var:x_Ks_1_s_=0.2'	'Tempo_Ad_1__var:x_Ks_1_s_=0.2'	'Tempo_H_1__var:x_Ks_1_s_=0.2'	'Time_s__var:x_Ks_1_s_=0.5'	'TempoDot_1__var:x_Ks_1_s_=0.5'	'Tempo__1__var:x_Ks_1_s_=0.5'	'Tempo_Ad_1__var:x_Ks_1_s_=0.5'
0.4	0	1	2.33783e-10	6.87425e-10	2.92307e-14	0	1	2.33783e-10	6.87425e-10	2.92306e-14	0	1	2.33783e-10	6.87425e-10	2.92304e-14	0	1	2.33783e-10	6.87425e-10	2.92301e-14	0	1	2.33783e-10	6.87425e-10	2.92295e-14	0	1	2.33783e-10	6.87425e-10	2.92282e-14	0	1	2.33783e-10	6.87425e-10	2.92245e-14	0	1	2.33783e-10	6.87425e-10	2.92184e-14	0	1	2.33783e-10	6.87425e-10	2.92061e-14	0	1	2.33783e-10	6.87425e-10
0.405	1	1	5.75032e-08	1.69127e-07	2.42505e-14	1	1	5.75032e-08	1.69127e-07	2.42245e-14	1	1	5.75031e-08	1.69127e-07	2.41985e-14	1	1	5.7503e-08	1.69127e-07	2.41206e-14	1	1	5.75028e-08	1.69126e-07	2.39906e-14	1	1	5.75023e-08	1.69125e-07	2.37308e-14	1	1	5.7501e-08	1.69121e-07	2.29511e-14	1	1	5.74988e-08	1.69114e-07	2.16519e-14	1	1	5.74945e-08	1.69101e-07	1.90536e-14	1	1	5.74814e-08	1.69063e-07
0.41	2	1	7.87445e-08	2.31601e-07	1.99404e-14	2	1	7.87444e-08	2.31601e-07	1.99077e-14	2	1	7.87444e-08	2.31601e-07	1.98749e-14	2	1	7.87442e-08	2.316e-07	1.97767e-14	2	1	7.87438e-08	2.316e-07	1.9613e-14	2	1	7.87432e-08	2.31598e-07	1.92856e-14	2	1	7.87412e-08	2.31592e-07	1.83034e-14	2	1	7.8738e-08	2.31582e-07	1.66665e-14	2	1	7.87315e-08	2.31563e-07	1.33931e-14	2	1	7.8712e-08	2.31506e-07
0.415	3	1	9.61255e-08	2.82722e-07	1.65176e-14	3	1	9.61254e-08	2.82722e-07	1.64814e-14	3	1	9.61253e-08	2.82721e-07	1.64453e-14	3	1	9.6125e-08	2.82721e-07	1.63369e-14	3	1	9.61246e-08	2.82719e-07	1.61562e-14	3	1	9.61237e-08	2.82717e-07	1.57947e-14	3	1	9.61211e-08	2.82709e-07	1.47105e-14	3	1	9.61167e-08	2.82696e-07	1.29036e-14	3	1	9.61079e-08	2.8267e-07	9.29023e-15	3	1	9.60815e-08	2.82593e-07
0.42	4	1	1.1644e-07	3.42472e-07	1.33874e-14	4	1	1.1644e-07	3.42471e-07	1.33476e-14	4	1	1.1644e-07	3.42471e-07	1.33078e-14	4	1	1.1644e-07	3.4247e-07	1.31885e-14	4	1	1.16439e-07	3.42468e-07	1.29896e-14	4	1	1.16438e-07	3.42465e-07	1.25918e-14	4	1	1.16434e-07	3.42454e-07	1.13984e-14	4	1	1.16429e-07	3.42437e-07	9.40965e-15	4	1	1.16417e-07	3.42402e-07	5.43273e-15	4	1	1.16382e-07	3.42299e-07
0.425	5	1	1.44414e-07	4.24747e-07	1.12349e-14	5	1	1.44414e-07	4.24746e-07	1.11908e-14	5	1	1.44414e-07	4.24746e-07	1.11467e-14	5	1	1.44413e-07	4.24745e-07	1.10145e-14	5	1	1.44412e-07	4.24742e-07	1.07941e-14	5	1	1.44411e-07	4.24737e-07	1.03533e-14	5	1	1.44406e-07	4.24723e-07	9.03103e-15	5	1	1.44398e-07	4.24699e-07	6.82743e-15	5	1	1.44381e-07	4.2465e-07	2.42097e-15	5	1	1.44332e-07	4.24505e-07
0.43	6	1	1.74388e-07	5.12906e-07	9.34048e-15	6	1	1.74388e-07	5.12905e-07	9.29192e-15	6	1	1.74388e-07	5.12904e-07	9.24337e-15	6	1	1.74387e-07	5.12903e-07	9.09772e-15	6	1	1.74386e-07	5.12899e-07	8.85497e-15	6	1	1.74384e-07	5.12893e-07	8.36948e-15	6	1	1.74377e-07	5.12874e-07	6.91308e-15	6	1	1.74366e-07	5.12842e-07	4.48598e-15	6	1	1.74345e-07	5.12779e-07	-3.6731e-16	6	1	1.7428e-07	5.12588e-07
0.435	7	1	2.06547e-07	6.07491e-07	7.25095e-15	7	1	2.06547e-07	6.0749e-07	7.19788e-15	7	1	2.06546e-07	6.07489e-07	7.14481e-15	7	1	2.06546e-07	6.07487e-07	6.9856e-15	7	1	2.06544e-07	6.07483e-07	6.72024e-15	7	1	2.06541e-07	6.07475e-07	6.18955e-15	7	1	2.06533e-07	6.0745e-07	4.59754e-15	7	1	2.06519e-07	6.07409e-07	1.94448e-15	7	1	2.06491e-07	6.07327e-07	-3.36057e-15	7	1	2.06408e-07	6.07081e-07
0.44	8	1	2.60072e-07	7.64919e-07	5.75801e-15	8	1	2.60072e-07	7.64918e-07	5.69921e-15	8	1	2.60072e-07	7.64917e-07	5.6404e-15	8	1	2.6007e-07	7.64913e-07	5.46397e-15	8	1	2.60068e-07	7.64907e-07	5.16993e-15	8	1	2.60064e-07	7.64895e-07	4.58186e-15	8	1	2.60052e-07	7.64858e-07	2.81777e-15	8	1	2.60031e-07	7.64797e-07	-1.22028e-16	8	1	2.59989e-07	7.64674e-07	-6.00029e-15	8	1	2.59865e-07	7.64307e-07
0.445	9	1	3.31148e-07	9.73965e-07	4.79154e-15	9	1	3.31147e-07	9.73963e-07	4.72598e-15	9	1	3.31147e-07	9.73961e-07	4.66042e-15	9	1	3.31145e-07	9.73955e-07	4.46375e-15	9	1	3.31142e-07	9.73946e-07	4.13598e-15	9	1	3.31136e-07	9.73928e-07	3.48044e-15	9	1	3.31117e-07	9.73874e-07	1.51397e-15	9	1	3.31086e-07	9.73784e-07	-1.76302e-15	9	1	3.31025e-07	9.73603e-07	-8.3153e-15	9	1	3.30841e-07	9.73061e-07
0.45	10	1	4.13192e-07	1.21527e-06	4.1541e-15	10	1	4.13191e-07	1.21527e-06	4.08116e-15	10	1	4.1319e-07	1.21527e-06	4.00822e-15	10	1	4.13188e-07	1.21526e-06	3.78942e-15	10	1	4.13184e-07	1.21525e-06	3.42475e-15	10	1	4.13175e-07	1.21522e-06	2.69544e-15	10	1	4.1315e-07	1.21515e-06	5.07663e-16	10	1	4.13107e-07	1.21502e-06	-3.13806e-15	10	1	4.13022e-07	1.21477e-06	-1.04274e-14	10	1	4.12767e-07	1.21402e-06
0.455	11	1	4.99624e-07	1.46948e-06	3.64827e-15	11	1	4.99623e-07	1.46948e-06	3.5677e-15	11	1	4.99622e-07	1.46948e-06	3.48714e-15	11	1	4.99618e-07	1.46947e-06	3.24544e-15	11	1	4.99613e-07	1.46945e-06	2.84262e-15	11	1	4.99602e-07	1.46942e-06	2.037e-15	11	1	4.99569e-07	1.46932e-06	-3.79654e-16	11	1	4.99513e-07	1.46916e-06	-4.40672e-15	11	1	4.99403e-07	1.46883e-06	-1.24583e-14	11	1	4.99072e-07	1.46786e-06
0.46	12	1	5.83862e-07	1.71724e-06	3.07664e-15	12	1	5.8386e-07	1.71724e-06	2.98856e-15	12	1	5.83859e-07	1.71723e-06	2.90049e-15	12	1	5.83855e-07	1.71722e-06	2.63628e-15	12	1	5.83848e-07	1.7172e-06	2.19594e-15	12	1	5.83835e-07	1.71716e-06	1.31527e-15	12	1	5.83794e-07	1.71704e-06	-1.32647e-15	12	1	5.83727e-07	1.71684e-06	-5.72857e-15	12	1	5.83592e-07	1.71645e-06	-1.45298e-14	12	1	5.83188e-07	1.71526e-06
0.465	13	1	6.62634e-07	1.94892e-06	2.25523e-15	13	1	6.62632e-07	1.94892e-06	2.16007e-15	13	1	6.62631e-07	1.94891e-06	2.06491e-15	13	1	6.62626e-07	1.9489e-06	1.77944e-15	13	1	6.62618e-07	1.94888e-06	1.30366e-15	13	1	6.62602e-07	1.94883e-06	3.52139e-16	13	1	6.62554e-07	1.94869e-06	-2.50216e-15	13	1	6.62475e-07	1.94845e-06	-7.25841e-15	13	1	6.62315e-07	1.94799e-06	-1.67675e-14	13	1	6.61838e-07	1.94658e-06
0.47	14	1	8.35862e-07	2.45842e-06	1.47133e-15	14	1	8.35859e-07	2.45841e-06	1.36702e-15	14	1	8.35856e-07	2.4584e-06	1.26271e-15	14	1	8.35848e-07	2.45838e-06	9.49789e-16	14	1	8.35834e-07	2.45834e-06	4.28258e-16	14	1	8.35807e-07	2.45825e-06	-6.14761e-16	14	1	8.35724e-07	2.45801e-06	-3.74347e-15	14	1	8.35585e-07	2.4576e-06	-8.95685e-15	14	1	8.35309e-07	2.45679e-06	-1.93793e-14	14	1	8.3448e-07	2.45435e-06
0.475	15	1	1.13986e-06	3.35253e-06	8.94036e-16	15	1	1.13986e-06	3.35252e-06	7.7753e-16	15	1	1.13985e-06	3.3525e-06	6.61025e-16	15	1	1.13983e-06	3.35245e-06	3.11515e-16	15	1	1.13981e-06	3.35238e-06	-2.70988e-16	15	1	1.13976e-06	3.35222e-06	-1.43593e-15	15	1	1.1396e-06	3.35177e-06	-4.9303e-15	15	1	1.13934e-06	3.351e-06	-1.07527e-14	15	1	1.13882e-06	3.34947e-06	-2.23916e-14	15	1	1.13727e-06	3.3449e-06
0.48	16	0.99999	1.5568e-06	4.57882e-06	4.95164e-16	16	0.99999	1.55679e-06	4.57879e-06	3.63833e-16	16	0.99999	1.55678e-06	4.57876e-06	2.32503e-16	16	0.99999	1.55675e-06	4.57869e-06	-1.6148e-16	16	0.99999	1.55671e-06	4.57856e-06	-8.18096e-16	16	0.99999	1.55662e-06	4.5783e-06	-2.13125e-15	16	0.99999	1.55636e-06	4.57753e-06	-6.07007e-15	16	0.99999	1.55593e-06	4.57625e-06	-1.26326e-14	16	0.99999	1.55506e-06	4.57369e-06	-2.57498e-14	16	0.99999	1.55245e-06	4.56602e-06
0.485	17	0.99999	2.06884e-06	6.08482e-06	2.46545e-16	17	0.99999	2.06883e-06	6.08478e-06	9.81755e-17	17	0.99999	2.06881e-06	6.08475e-06	-5.01931e-17	17	0.99999	2.06878e-06	6.08463e-06	-4.9529e-16	17	0.99999	2.06871e-06	6.08444e-06	-1.23709e-15	17	0.99999	2.06858e-06	6.08405e-06	-2.72058e-15	17	0.99999	2.06818e-06	6.08289e-06	-7.17021e-15	17	0.99999	2.06753e-06	6.08095e-06	-1.45834e-14	17	0.99999	2.06621e-06	6.07709e-06	-2.93992e-14	17	0.99999	2.06229e-06	6.06553e-06
0.49	18	0.99999	2.65816e-06	7.81811e-06	1.20008e-16	18	0.99999	2.65814e-06	7.81805e-06	-4.72004e-17	18	0.99999	2.65812e-06	7.818e-06	-2.14407e-16	18	0.99999	2.65807e-06	7.81784e-06	-7.16014e-16	18	0.99999	2.65797e-06	7.81757e-06	-1.55199e-15	18	0.99999	2.65779e-06	7.81703e-06	-3.22381e-15	18	0.99999	2.65724e-06	7.81541e-06	-8.23816e-15	18	0.99999	2.65633e-06	7.81271e-06	-1.65918e-14	18	0.99999	2.6545e-06	7.80733e-06	-3.32853e-14	18	0.99999	2.64903e-06	7.79122e-06
0.495	19	0.99999	3.30692e-06	9.72622e-06	8.73782e-17	19	0.99999	3.30689e-06	9.72614e-06	-1.00052e-16	19	0.99999	3.30687e-06	9.72607e-06	-2.87479e-16	19	0.99999	3.30679e-06	9.72586e-06	-8.49749e-16	19	0.99999	3.30667e-06	9.72551e-06	-1.78682e-15	19	0.99999	3.30643e-06	9.7248e-06	-3.66079e-15	19	0.99999	3.30571e-06	9.72267e-06	-9.28134e-15	19	0.99999	3.30451e-06	9.71913e-06	-1.86444e-14	19	0.99999	3.30211e-06	9.71206e-06	-3.73535e-14	19	0.99999	3.29492e-06	9.69091e-06
0.5	20	0.99998	3.99728e-06	1.17567e-05	1.20485e-16	20	0.99998	3.99725e-06	1.17566e-05	-8.81359e-17	20	0.99998	3.99722e-06	1.17565e-05	-2.96754e-16	20	0.99998	3.99713e-06	1.17563e-05	-9.22591e-16	20	0.99998	3.99698e-06	1.17558e-05	-1.9656e-15	20	0.99998	3.99668e-06	1.17549e-05	-4.0514e-15	20	0.99998	3.99577e-06	1.17523e-05	-1.03072e-14	20	0.99998	3.99426e-06	1.17478e-05	-2.0728e-14	20	0.99998	3.99125e-06	1.17389e-05	-4.15491e-14	20	0.99998	3.98223e-06	1.17124e-05
0.505	21	0.99998	4.71143e-06	1.38571e-05	1.91154e-16	21	0.99998	4.71139e-06	1.3857e-05	-3.92102e-17	21	0.99998	4.71135e-06	1.38569e-05	-2.69572e-16	21	0.99998	4.71124e-06	1.38566e-05	-9.60636e-16	21	0.99998	4.71106e-06	1.3856e-05	-2.11235e-15	21	0.99998	4.71069e-06	1.3855e-05	-4.41552e-15	21	0.99998	4.7096e-06	1.38517e-05	-1.13231e-14	21	0.99998	4.70777e-06	1.38464e-05	-2.28293e-14	21	0.99998	4.70412e-06	1.38356e-05	-4.58175e-14	21	0.99998	4.6932e-06	1.38035e-05
0.51	22	0.99998	5.43151e-06	1.5975e-05	2.71215e-16	22	0.99998	5.43147e-06	1.59749e-05	1.89679e-17	22	0.99998	5.43143e-06	1.59748e-05	-2.33275e-16	22	0.99998	5.4313e-06	1.59744e-05	-9.89983e-16	22	0.99998	5.43108e-06	1.59738e-05	-2.25109e-15	22	0.99998	5.43065e-06	1.59725e-05	-4.77302e-15	22	0.99998	5.42936e-06	1.59687e-05	-1.23366e-14	22	0.99998	5.42721e-06	1.59624e-05	-2.4935e-14	22	0.99998	5.42292e-06	1.59497e-05	-5.01041e-14	22	0.99998	5.41008e-06	1.59119e-05
0.515	23	0.99998	6.13971e-06	1.8058e-05	3.32494e-16	23	0.99998	6.13966e-06	1.80578e-05	5.86412e-17	23	0.99998	6.13961e-06	1.80577e-05	-2.15207e-16	23	0.99998	6.13946e-06	1.80572e-05	-1.03673e-15	23	0.99998	6.13922e-06	1.80565e-05	-2.40584e-15	23	0.99998	6.13872e-06	1.80551e-05	-5.14376e-15	23	0.99998	6.13725e-06	1.80507e-05	-1.3355e-14	23	0.99998	6.13478e-06	1.80434e-05	-2.70319e-14	23	0.99998	6.12986e-06	1.80289e-05	-5.43543e-14	23	0.99998	6.11514e-06	1.79856e-05
0.52	24	0.99997	6.81819e-06	2.00535e-05	3.46819e-16	24	0.99997	6.81813e-06	2.00533e-05	5.20521e-17	24	0.99997	6.81808e-06	2.00532e-05	-2.4271e-16	24	0.99997	6.81791e-06	2.00527e-05	-1.12697e-15	24	0.99997	6.81764e-06	2.00519e-05	-2.60064e-15	24	0.99997	6.81708e-06	2.00502e-05	-5.54763e-15	24	0.99997	6.81542e-06	2.00453e-05	-1.43858e-14	24	0.99997	6.81266e-06	2.00372e-05	-2.91067e-14	24	0.99997	6.80713e-06	2.00209e-05	-5.85135e-14	24	0.99997	6.79061e-06	1.99723e-05
0.525	25	0.99997	7.44912e-06	2.19091e-05	2.86017e-16	25	0.99997	7.44905e-06	2.1909e-05	-2.85566e-17	25	0.99997	7.44899e-06	2.19088e-05	-3.43125e-16	25	0.99997	7.44881e-06	2.19082e-05	-1.2868e-15	25	0.99997	7.44851e-06	2.19074e-05	-2.85949e-15	25	0.99997	7.4479e-06	2.19056e-05	-6.00448e-15	25	0.99997	7.44607e-06	2.19002e-05	-1.54364e-14	25	0.99997	7.44302e-06	2.18912e-05	-3.1146e-14	25	0.99997	7.43694e-06	2.18733e-05	-6.2527e-14	25	0.99997	7.41876e-06	2.18198e-05
0.53	26	0.99997	8.13973e-06	2.39404e-05	1.39212e-16	26	0.99997	8.13966e-06	2.39402e-05	-1.95039e-16	26	0.99997	8.13959e-06	2.39399e-05	-5.29284e-16	26	0.99997	8.13938e-06	2.39393e-05	-1.53199e-15	26	0.99997	8.13904e-06	2.39383e-05	-3.20304e-15	26	0.99997	8.13836e-06	2.39363e-05	-6.54474e-15	26	0.99997	8.13631e-06	2.39303e-05	-1.65665e-14	26	0.99997	8.1329e-06	2.39202e-05	-3.32582e-14	26	0.99997	8.12608e-06	2.39001e-05	-6.65999e-14	26	0.99997	8.10569e-06	2.38401e-05
0.535	27	0.99996	9.91757e-06	2.91693e-05	4.01328e-17	27	0.99996	9.91747e-06	2.9169e-05	-3.25037e-16	27	0.99996	9.91737e-06	2.91687e-05	-6.902e-16	27	0.99996	9.91708e-06	2.91678e-05	-1.78565e-15	27	0.99996	9.91659e-06	2.91664e-05	-3.61126e-15	27	0.99996	9.91561e-06	2.91635e-05	-7.26197e-15	27	0.99996	9.91267e-06	2.91548e-05	-1.821e-14	27	0.99996	9.90778e-06	2.91404e-05	-3.64432e-14	27	0.99996	9.89801e-06	2.91117e-05	-7.28586e-14	27	0.99996	9.86884e-06	2.90257e-05
0.54	28	0.99995	1.27253e-05	3.74272e-05	5.02818e-18	28	0.99995	1.27251e-05	3.74268e-05	-4.01867e-16	28	0.99995	1.2725e-05	3.74263e-05	-8.08754e-16	28	0.99995	1.27245e-05	3.7425e-05	-2.02936e-15	28	0.99995	1.27238e-05	3.74228e-05	-4.06353e-15	28	0.99995	1.27223e-05	3.74184e-05	-8.13122e-15	28	0.99995	1.27179e-05	3.74053e-05	-2.03291e-14	28	0.99995	1.27104e-05	3.73835e-05	-4.06413e-14	28	0.99995	1.26957e-05	3.73399e-05	-8.12007e-14	28	0.99995	1.26515e-05	3.72099e-05
0.545	29	0.99994	1.62036e-05	4.76575e-05	1.15812e-17	29	0.99994	1.62034e-05	4.76569e-05	-4.44077e-16	29	0.99994	1.62032e-05	4.76562e-05	-8.99724e-16	29	0.99994	1.62025e-05	4.76544e-05	-2.2666e-15	29	0.99994	1.62015e-05	4.76512e-05	-4.5445e-15	29	0.99994	1.61993e-05	4.7645e-05	-9.09947e-15	29	0.99994	1.6193e-05	4.76262e-05	-2.27577e-14	29	0.99994	1.61824e-05	4.75949e-05	-4.54993e-14	29	0.99994	1.61612e-05	4.75326e-05	-9.08994e-14	29	0.99994	1.6098e-05	4.73465e-05
0.55	30	0.99992	1.99933e-05	5.88035e-05	3.74753e-17	30	0.99992	1.9993e-05	5.88027e-05	-4.70213e-16	30	0.99992	1.99927e-05	5.88019e-05	-9.77888e-16	30	0.99992	1.99918e-05	5.87994e-05	-2.50083e-15	30	0.99992	1.99904e-05	5.87952e-05	-5.03879e-15	30	0.99992	1.99876e-05	5.87869e-05	-1.01137e-14	30	0.99992	1.99791e-05	5.87619e-05	-2.53302e-14	30	0.99992	1.9965e-05	5.87203e-05	-5.06636e-14	30	0.99992	1.99368e-05	5.86372e-05	-1.01228e-13	30	0.99992	1.98528e-05	5.83896e-05
0.555	31	0.99991	2.3735e-05	6.98087e-05	6.03938e-17	31	0.99991	2.37347e-05	6.98077e-05	-4.98822e-16	31	0.99991	2.37343e-05	6.98066e-05	-1.05802e-15	31	0.99991	2.37333e-05	6.98035e-05	-2.73552e-15	31	0.99991	2.37315e-05	6.97983e-05	-5.53103e-15	31	0.99991	2.3728e-05	6.97879e-05	-1.11208e-14	31	0.99991	2.37174e-05	6.97568e-05	-2.78805e-14	31	0.99991	2.36998e-05	6.9705e-05	-5.57807e-14	31	0.99991	2.36648e-05	6.96016e-05	-1.1146e-13	31	0.99991	2.35602e-05	6.92933e-05
0.56	32	0.99989	2.70696e-05	7.96163e-05	5.80202e-17	32	0.99989	2.70692e-05	7.96151e-05	-5.4845e-16	32	0.99989	2.70688e-05	7.96139e-05	-1.1549e-15	32	0.99989	2.70676e-05	7.96102e-05	-2.97415e-15	32	0.99989	2.70655e-05	7.96042e-05	-6.00585e-15	32	0.99989	2.70614e-05	7.9592e-05	-1.20679e-14	32	0.99989	2.7049e-05	7.95554e-05	-3.02428e-14	32	0.99989	2.70284e-05	7.94946e-05	-6.04973e-14	32	0.99989	2.69872e-05	7.93733e-05	-1.20868e-13	32	0.99989	2.68644e-05	7.90115e-05
0.565	33	0.99987	3.22065e-05	9.47247e-05	4.13528e-17	33	0.99987	3.22043e-05	9.47181e-05	-6.20678e-16	33	0.99987	3.22039e-05	9.47168e-05	-1.28265e-15	33	0.99987	3.22023e-05	9.47123e-05	-3.26843e-15	33	0.99987	3.21997e-05	9.47045e-05	-6.57763e-15	33	0.99987	3.21943e-05	9.46886e-05	-1.31944e-14	33	0.99987	3.21779e-05	9.46404e-05	-3.30314e-14	33	0.99987	3.21506e-05	9.45597e-05	-6.60487e-14	33	0.99987	3.20959e-05	9.43986e-05	-1.31917e-13	33	0.99987	3.19331e-05	9.39185e-05
0.57	34	0.99984	4.05635e-05	0.000119304	3.34585e-17	34	0.99984	4.0569e-05	0.00011932	-7.01887e-16	34	0.99984	4.05678e-05	0.000119316	-1.43709e-15	34	0.99984	4.05649e-05	0.000119308	-3.64255e-15	34	0.99984	4.05606e-05	0.000119295	-7.31778e-15	34	0.99984	4.05525e-05	0.000119271	-1.46662e-14	34	0.99984	4.05288e-05	0.000119201	-3.66946e-14	34	0.99984	4.04899e-05	0.000119086	-7.33527e-14	34	0.99984	4.04124e-05	0.000118858	-1.4646e-13	34	0.99984	4.01821e-05	0.000118179
0.575	35	0.9998	5.05937e-05	0.000148804	3.01231e-17	35	0.9998	5.06363e-05	0.000148929	-7.87831e-16	35	0.9998	5.06323e-05	0.000148917	-1.60559e-15	35	0.9998	5.06256e-05	0.000148898	-4.05867e-15	35	0.9998	5.06181e-05	0.000148876	-8.14644e-15	35	0.9998	5.06059e-05	0.000148839	-1.63194e-14	35	0.9998	5.05735e-05	0.000148744	-4.08176e-14	35	0.9998	5.05226e-05	0.000148594	-8.15793e-14	35	0.9998	5.04232e-05	0.000148301	-1.62847e-13	35	0.9998	5.0129e-05	0.000147432
0.58	36	0.99976	6.07504e-05	0.000178676	2.71323e-17	36	0.99976	6.08791e-05	0.000179055	-8.74263e-16	36	0.99976	6.08691e-05	0.000179025	-1.77552e-15	36	0.99976	6.08549e-05	0.000178983	-4.47896e-15	36	0.99976	6.08419e-05	0.000178945	-8.98378e-15	36	0.99976	6.08241e-05	0.000178893	-1.79903e-14	36	0.99976	6.07839e-05	0.000178774	-4.49855e-14	36	0.99976	6.07254e-05	0.000178601	-8.98985e-14	36	0.99976	6.06149e-05	0.000178275	-1.79431e-13	36	0.99976	6.0291e-05	0.000177319
0.585	37	0.99972	7.04013e-05	0.000207061	2.10332e-17	37	0.99972	7.04673e-05	0.000207255	-9.58996e-16	37	0.99972	7.04604e-05	0.000207234	-1.93902e-15	37	0.99972	7.04493e-05	0.000207202	-4.87869e-15	37	0.99972	7.04373e-05	0.000207166	-9.7771e-15	37	0.99972	7.0418e-05	0.000207109	-1.95703e-14	37	0.99972	7.03675e-05	0.000206961	-4.89216e-14	37	0.99972	7.02887e-05	0.000206728	-9.7748e-14	37	0.99972	7.01359e-05	0.000206277	-1.95059e-13	37	0.99973	6.96945e-05	0.000204974
0.59	38	0.99966	8.68315e-05	0.000255383	1.64104e-17	38	0.99966	8.66572e-05	0.000254871	-1.06363e-15	38	0.99966	8.66662e-05	0.000254897	-2.14364e-15	38	0.99966	8.66721e-05	0.000254914	-5.38342e-15	38	0.99966	8.66677e-05	0.000254901	-1.0782e-14	38	0.99966	8.66481e-05	0.000254844	-2.15747e-14	38	0.99966	8.65722e-05	0.00025462	-5.39164e-14	38	0.99966	8.64348e-05	0.000254214	-1.07696e-13	38	0.99966	8.61532e-05	0.000253383	-2.14796e-13	38	0.99966	8.53123e-05	0.000250902
0.595	39	0.99957	0.000109182	0.000321119	1.39035e-17	39	0.99957	0.000109058	0.000320753	-1.18688e-15	39	0.99957	0.000109063	0.000320768	-2.38758e-15	39	0.99957	0.000109062	0.000320766	-5.98933e-15	39	0.99957	0.000109051	0.000320731	-1.19909e-14	39	0.99957	0.000109019	0.000320638	-2.39885e-14	39	0.99957	0.000108912	0.000320322	-5.99356e-14	39	0.99957	0.000108726	0.000319773	-1.19693e-13	39	0.99957	0.000108349	0.000318659	-2.38632e-13	39	0.99958	0.00010722	0.000315326
0.6	40	0.99947	0.00013398	0.000394052	1.22711e-17	40	0.99947	0.000134195	0.000394682	-1.31835e-15	40	0.99947	0.000134176	0.000394628	-2.64877e-15	40	0.99947	0.000134146	0.00039454	-6.63944e-15	40	0.99947	0.000134113	0.000394442	-1.32887e-14	40	0.99947	0.00013406	0.000394286	-2.65803e-14	40	0.99947	0.000133923	0.00039388	-6.64007e-14	40	0.99947	0.000133708	0.000393244	-1.32587e-13	40	0.99947	0.000133288	0.000392003	-2.64287e-13	40	0.99948	0.00013204	0.000388315
0.605	41	0.99938	0.000157752	0.000463965	1.02719e-17	41	0.99937	0.000158593	0.000466439	-1.44759e-15	41	0.99938	0.000158532	0.00046626	-2.90514e-15	41	0.99938	0.000158451	0.000466021	-7.27676e-15	41	0.99938	0.000158383	0.000465822	-1.45602e-14	41	0.99938	0.000158302	0.000465581	-2.91188e-14	41	0.99938	0.00015814	0.000465103	-7.27333e-14	41	0.99938	0.000157926	0.000464469	-1.45227e-13	41	0.99938	0.000157536	0.000463315	-2.89484e-13	41	0.99938	0.000156397	0.000459941
0.61	42	0.99927	0.000185675	0.000546088	7.7333e-18	42	0.99927	0.000185465	0.000545472	-1.57938e-15	42	0.99927	0.000185467	0.000545477	-3.16638e-15	42	0.99927	0.000185456	0.000545446	-7.9266e-15	42	0.99927	0.000185427	0.000545357	-1.58577e-14	42	0.99927	0.000185357	0.000545152	-3.17105e-14	42	0.99927	0.000185133	0.000544488	-7.91932e-14	42	0.99927	0.00018475	0.000543356	-1.5808e-13	42	0.99927	0.000183988	0.000541104	-3.14924e-13	42	0.99928	0.000181793	0.000534617
0.615	43	0.99909	0.000231962	0.000682218	6.31196e-18	43	0.99909	0.000231135	0.000679783	-1.75014e-15	43	0.99909	0.00023118	0.000679915	-3.50663e-15	43	0.99909	0.000231212	0.000680009	-8.77546e-15	43	0.99909	0.000231196	0.000679963	-1.7554e-14	43	0.99909	0.000231113	0.000679717	-3.50995e-14	43	0.99909	0.000230781	0.000678735	-8.76386e-14	43	0.99909	0.000230176	0.000676946	-1.74875e-13	43	0.9991	0.000228935	0.000673277	-3.48119e-13	43	0.99911	0.00022524	0.000662361
0.62	44	0.99886	0.000288011	0.000847053	5.50833e-18	44	0.99887	0.000287908	0.000846751	-1.9441e-15	44	0.99887	0.000287905	0.00084674	-3.89357e-15	44	0.99887	0.000287872	0.000846644	-9.74099e-15	44	0.99887	0.000287805	0.000846445	-1.94829e-14	44	0.99887	0.000287661	0.00084602	-3.89522e-14	44	0.99887	0.000287217	0.000844706	-9.72412e-14	44	0.99887	0.00028647	0.000842495	-1.93992e-13	44	0.99888	0.000284973	0.000838064	-3.8601e-13	44	0.99889	0.000280498	0.000824822
0.625	45	0.99864	0.000344241	0.00101	4.7162e-18	45	0.99864	0.000346117	0.00102	-2.14105e-15	45	0.99864	0.00034598	0.00102	-4.28624e-15	45	0.99864	0.000345786	0.00102	-1.07199e-14	45	0.99864	0.000345608	0.00102	-2.14375e-14	45	0.99864	0.000345369	0.00102	-4.28547e-14	45	0.99864	0.000344832	0.00101	-1.0697e-13	45	0.99864	0.000344058	0.00101	-2.13385e-13	45	0.99865	0.000342592	0.00101	-4.2457e-13	45	0.99867	0.000338238	0.000994577
0.63	46	0.9984	0.000405091	0.00119	3.68379e-18	46	0.99841	0.000404629	0.00119	-2.33421e-15	46	0.99841	0.000404615	0.00119	-4.67178e-15	46	0.99841	0.000404558	0.00119	-1.16828e-14	46	0.99841	0.00040445	0.00119	-2.33622e-14	46	0.99841	0.00040422	0.00119	-4.67003e-14	46	0.99841	0.000403506	0.00119	-1.16551e-13	46	0.99841	0.000402309	0.00118	-2.32425e-13	46	0.99842	0.000399958	0.00118	-4.62171e-13	46	0.99845	0.000393384	0.00116
0.635	47	0.99804	0.000498092	0.00146	3.12911e-18	47	0.99804	0.000498155	0.00147	-2.57734e-15	47	0.99804	0.000498138	0.00146	-5.15749e-15	47	0.99804	0.000498055	0.00146	-1.2896e-14	47	0.99804	0.000497901	0.00146	-2.57867e-14	47	0.99804	0.000497582	0.00146	-5.15429e-14	47	0.99804	0.000496618	0.00146	-1.2861e-13	47	0.99805	0.000495005	0.00146	-2.56388e-13	47	0.99806	0.00049177	0.00145	-5.09457e-13	47	0.9981	0.000482024	0.00142
0.64	48	0.99763	0.00060014	0.00176	2.54889e-18	48	0.99764	0.000598938	0.00176	-2.82854e-15	48	0.99764	0.000598963	0.00176	-5.65937e-15	48	0.99764	0.000598914	0.00176	-1.41496e-14	48	0.99764	0.000598747	0.00176	-2.82921e-14	48	0.99764	0.000598346	0.00176	-5.65469e-14	48	0.99765	0.000597041	0.00176	-1.41067e-13	48	0.99766	0.00059481	0.00175	-2.81123e-13	48	0.99767	0.000590372	0.00174	-5.58236e-13	48	0.99772	0.000577654	0.0017
0.645	49	0.99712	0.000731384	0.00215	2.12219e-18	49	0.99711	0.00073272	0.00215	-3.12e-15	49	0.99711	0.000732599	0.00215	-6.24154e-15	49	0.99711	0.00073235	0.00215	-1.5603e-14	49	0.99712	0.00073202	0.00215	-3.11955e-14	49	0.99712	0.000731427	0.00215	-6.23436e-14	49	0.99712	0.000729764	0.00215	-1.55496e-13	49	0.99713	0.00072707	0.00214	-3.09788e-13	49	0.99716	0.00072173	0.00212	-6.14797e-13	49	0.99722	0.00070572	0.00207
0.65	50	0.99652	0.000883904	0.0026	1.73089e-18	50	0.99652	0.000882076	0.00259	-3.42474e-15	50	0.99652	0.000882114	0.00259	-6.85082e-15	50	0.99652	0.000882015	0.00259	-1.71258e-14	50	0.99653	0.000881708	0.00259	-3.42391e-14	50	0.99653	0.000880983	0.00259	-6.84213e-14	50	0.99654	0.000878642	0.00258	-1.7061e-13	50	0.99655	0.000874657	0.00257	-3.39736e-13	50	0.99658	0.000866726	0.00255	-6.736e-13	50	0.99668	0.000843916	0.00248
0.655	51	0.9958	0.00107	0.00314	1.42335e-18	51	0.99579	0.00107	0.00314	-3.76599e-15	51	0.99579	0.00107	0.00314	-7.53225e-15	51	0.99579	0.00107	0.00314	-1.88262e-14	51	0.99579	0.00107	0.00314	-3.76348e-14	51	0.9958	0.00107	0.00314	-7.51986e-14	51	0.99581	0.00106	0.00313	-1.87474e-13	51	0.99583	0.00106	0.00312	-3.73234e-13	51	0.99586	0.00105	0.00309	-7.39731e-13	51	0.99596	0.00103	0.00301
0.66	52	0.99488	0.0013	0.00382	1.17892e-18	52	0.99488	0.0013	0.00382	-4.14068e-15	52	0.99488	0.0013	0.00382	-8.28177e-15	52	0.99488	0.0013	0.00382	-2.06999e-14	52	0.99488	0.0013	0.00382	-4.13796e-14	52	0.99489	0.0013	0.00381	-8.26742e-14	52	0.9949	0.00129	0.0038	-2.0604e-13	52	0.99493	0.00129	0.00378	-4.09935e-13	52	0.99499	0.00127	0.00374	-8.114e-13	52	0.99514	0.00123	0.00362
0.665	53	0.99382	0.00157	0.00461	9.65396e-19	53	0.99383	0.00157	0.00461	-4.54273e-15	53	0.99383	0.00157	0.00461	-9.08555e-15	53	0.99383	0.00157	0.00461	-2.2708e-14	53	0.99383	0.00157	0.0046	-4.53914e-14	53	0.99384	0.00156	0.0046	-9.06801e-14	53	0.99386	0.00156	0.00458	-2.25921e-13	53	0.9939	0.00155	0.00455	-4.49257e-13	53	0.99397	0.00153	0.0045	-8.88343e-13	53	0.99417	0.00148	0.00435
0.67	54	0.99254	0.00189	0.00556	7.94169e-19	54	0.99254	0.00189	0.00556	-4.97773e-15	54	0.99254	0.00189	0.00556	-9.9546e-15	54	0.99255	0.00189	0.00556	-2.48773e-14	54	0.99255	0.00189	0.00556	-4.97233e-14	54	0.99256	0.00189	0.00555	-9.93229e-14	54	0.99259	0.00188	0.00553	-2.47737e-13	54	0.99263	0.00187	0.0055	-4.92391e-13	54	0.99272	0.00185	0.00543	-9.72708e-13	54	0.99297	0.00178	0.00524
0.675	55	0.99098	0.00229	0.00673	6.5238e-19	55	0.99098	0.00229	0.00673	-5.46201e-15	55	0.99098	0.00229	0.00673	-1.09231e-14	55	0.99098	0.00229	0.00673	-2.72972e-14	55	0.99099	0.00229	0.00672	-5.45573e-14	55	0.991	0.00228	0.00672	-1.08966e-13	55	0.99104	0.00227	0.00669	-2.71368e-13	55	0.9911	0.00226	0.00664	-5.39166e-13	55	0.99121	0.00223	0.00655	-1.06434e-12	55	0.99153	0.00215	0.00632
0.68	56	0.98911	0.00276	0.00812	5.35016e-19	56	0.98912	0.00276	0.00812	-5.98506e-15	56	0.98912	0.00276	0.00812	-1.19688e-14	56	0.98912	0.00276	0.00812	-2.9909e-14	56	0.98913	0.00276	0.00811	-5.97733e-14	56	0.98915	0.00276	0.0081	-1.19368e-13	56	0.98918	0.00275	0.00807	-2.97206e-13	56	0.98926	0.00273	0.00802	-5.90017e-13	56	0.98941	0.00269	0.0079	-1.16277e-12	56	0.98983	0.00258	0.00758
0.685	57	0.98686	0.00334	0.00981	4.40287e-19	57	0.98686	0.00334	0.00981	-6.54986e-15	57	0.98686	0.00334	0.0098	-1.30978e-14	57	0.98687	0.00333	0.0098	-3.27287e-14	57	0.98688	0.00333	0.00979	-6.54036e-14	57	0.9869	0.00333	0.00978	-1.30593e-13	57	0.98696	0.00331	0.00973	-3.25197e-13	57	0.98706	0.00328	0.00965	-6.45135e-13	57	0.98727	0.00323	0.0095	-1.26974e-12	57	0.98784	0.00309	0.00907
0.69	58	0.98414	0.00403	0.01183	3.61396e-19	58	0.98415	0.00402	0.01183	-7.16786e-15	58	0.98415	0.00402	0.01183	-1.43335e-14	58	0.98416	0.00402	0.01182	-3.58149e-14	58	0.98417	0.00402	0.01181	-7.15658e-14	58	0.9842	0.00401	0.01179	-1.42875e-13	58	0.98428	0.00399	0.01173	-3.55344e-13	58	0.98442	0.00396	0.01162	-7.04413e-13	58	0.98469	0.00389	0.01142	-1.38438e-12	58	0.98544	0.0037	0.01086
0.695	59	0.98088	0.00485	0.01426	2.96472e-19	59	0.98089	0.00485	0.01426	-7.83893e-15	59	0.98089	0.00485	0.01426	-1.56751e-14	59	0.9809	0.00485	0.01425	-3.91651e-14	59	0.98092	0.00484	0.01423	-7.82534e-14	59	0.98096	0.00483	0.01421	-1.562e-13	59	0.98107	0.00481	0.01412	-3.882e-13	59	0.98125	0.00476	0.01399	-7.68901e-13	59	0.98161	0.00467	0.01372	-1.50865e-12	59	0.98259	0.00443	0.01298
0.7	60	0.97698	0.00584	0.01717	2.43065e-19	60	0.97699	0.00584	0.01717	-8.56379e-15	60	0.97699	0.00584	0.01717	-1.71242e-14	60	0.97701	0.00584	0.01716	-4.27831e-14	60	0.97703	0.00583	0.01714	-8.54746e-14	60	0.97708	0.00582	0.0171	-1.70583e-13	60	0.97723	0.00578	0.01699	-4.23708e-13	60	0.97747	0.00572	0.01681	-8.3848e-13	60	0.97793	0.00561	0.01646	-1.64232e-12	60	0.97921	0.00529	0.0155
0.705	61	0.97232	0.00703	0.02065	1.99096e-19	61	0.97232	0.00703	0.02065	-9.34401e-15	61	0.97233	0.00703	0.02064	-1.86838e-14	61	0.97235	0.00702	0.02063	-4.66769e-14	61	0.97238	0.00701	0.02061	-9.32445e-14	61	0.97244	0.007	0.02056	-1.86053e-13	61	0.97263	0.00695	0.02041	-4.61885e-13	61	0.97295	0.00687	0.02018	-9.13159e-13	61	0.97355	0.00672	0.01973	-1.78529e-12	61	0.97521	0.00631	0.01848
0.71	62	0.96675	0.00845	0.02481	1.62935e-19	62	0.96676	0.00844	0.0248	-1.01809e-14	62	0.96676	0.00844	0.02479	-2.03567e-14	62	0.96679	0.00844	0.02477	-5.0853e-14	62	0.96683	0.00842	0.02474	-1.01576e-13	62	0.96692	0.0084	0.02468	-2.02635e-13	62	0.96717	0.00834	0.02449	-5.02741e-13	62	0.96757	0.00824	0.02419	-9.92936e-13	62	0.96836	0.00805	0.0236	-1.93754e-12	62	0.9705	0.00751	0.02199
0.715	63	0.96013	0.01013	0.02974	1.33184e-19	63	0.96014	0.01013	0.02974	-1.10754e-14	63	0.96015	0.01013	0.02973	-2.21447e-14	63	0.96018	0.01012	0.0297	-5.53156e-14	63	0.96023	0.0101	0.02966	-1.10478e-13	63	0.96034	0.01008	0.02958	-2.20343e-13	63	0.96067	0.01	0.02934	-5.46325e-13	63	0.96119	0.00986	0.02894	-1.07788e-12	63	0.96221	0.00961	0.02818	-2.0988e-12	63	0.96497	0.00893	0.02611
0.72	64	0.95227	0.01213	0.0356	1.08723e-19	64	0.95228	0.01213	0.03559	-1.20267e-14	64	0.95229	0.01212	0.03558	-2.40463e-14	64	0.95234	0.01211	0.03555	-6.00615e-14	64	0.95241	0.01209	0.0355	-1.19942e-13	64	0.95255	0.01206	0.03539	-2.39162e-13	64	0.95297	0.01196	0.03508	-5.92599e-13	64	0.95365	0.01179	0.03456	-1.16778e-12	64	0.95497	0.01146	0.03357	-2.2687e-12	64	0.9585	0.01058	0.03092
0.725	65	0.94297	0.0145	0.04253	8.86126e-20	65	0.94299	0.01449	0.04252	-1.30335e-14	65	0.94301	0.01449	0.0425	-2.60586e-14	65	0.94307	0.01447	0.04246	-6.50826e-14	65	0.94316	0.01445	0.04239	-1.29953e-13	65	0.94334	0.0144	0.04225	-2.5906e-13	65	0.94389	0.01427	0.04184	-6.41369e-13	65	0.94477	0.01405	0.04118	-1.26235e-12	65	0.94646	0.01363	0.03991	-2.44682e-12	65	0.95095	0.01252	0.03653
0.73	66	0.93203	0.01728	0.05069	7.20883e-20	66	0.93205	0.01728	0.05067	-1.40921e-14	66	0.93208	0.01727	0.05065	-2.81742e-14	66	0.93215	0.01725	0.0506	-7.03613e-14	66	0.93227	0.01722	0.05051	-1.40474e-13	66	0.9325	0.01717	0.05033	-2.79956e-13	66	0.9332	0.01699	0.0498	-6.9255e-13	66	0.93434	0.01671	0.04895	-1.36132e-12	66	0.9365	0.01618	0.04732	-2.63222e-12	66	0.9422	0.01477	0.04303
0.735	67	0.91919	0.02055	0.06025	5.85161e-20	67	0.91922	0.02055	0.06023	-1.51967e-14	67	0.91925	0.02054	0.06021	-3.0382e-14	67	0.91934	0.02052	0.06014	-7.58678e-14	67	0.9195	0.02048	0.06002	-1.51445e-13	67	0.9198	0.02041	0.05979	-3.01737e-13	67	0.9207	0.02018	0.05912	-7.45811e-13	67	0.92215	0.01983	0.05803	-1.46404e-12	67	0.92489	0.01915	0.05596	-2.82361e-12	67	0.93208	0.01737	0.05054
0.74	68	0.90421	0.02438	0.07141	4.73777e-20	68	0.90425	0.02437	0.07138	-1.63395e-14	68	0.90429	0.02436	0.07135	-3.26656e-14	68	0.90441	0.02433	0.07126	-8.15629e-14	68	0.9046	0.02428	0.07112	-1.6279e-13	68	0.90499	0.02419	0.07083	-3.24244e-13	68	0.90613	0.02391	0.06996	-8.00749e-13	68	0.90797	0.02345	0.06857	-1.56968e-12	68	0.91145	0.0226	0.06595	-3.01937e-12	68	0.92046	0.02038	0.05916
0.745	69	0.88684	0.02881	0.08435	3.82458e-20	69	0.88688	0.0288	0.08432	-1.75097e-14	69	0.88693	0.02879	0.08428	-3.50039e-14	69	0.88708	0.02875	0.08417	-8.73934e-14	69	0.88733	0.02869	0.08398	-1.744e-13	69	0.88782	0.02857	0.08361	-3.47264e-13	69	0.88926	0.02822	0.08252	-8.56832e-13	69	0.89159	0.02765	0.08076	-1.6772e-12	69	0.89595	0.02658	0.07747	-3.21745e-12	69	0.90717	0.02382	0.06901
0.75	70	0.8668	0.03393	0.09927	3.07674e-20	70	0.86686	0.03392	0.09922	-1.86937e-14	70	0.86692	0.0339	0.09917	-3.73698e-14	70	0.86711	0.03386	0.09903	-9.32915e-14	70	0.86742	0.03378	0.0988	-1.86141e-13	70	0.86803	0.03363	0.09833	-3.70527e-13	70	0.86985	0.03319	0.09696	-9.13394e-13	70	0.87276	0.03248	0.09476	-1.78529e-12	70	0.87821	0.03115	0.09064	-3.41538e-12	70	0.89207	0.02775	0.08018
0.755	71	0.84386	0.0398	0.11634	2.46538e-20	71	0.84394	0.03978	0.11628	-1.98749e-14	71	0.84402	0.03976	0.11622	-3.97296e-14	71	0.84425	0.03971	0.11604	-9.91731e-14	71	0.84464	0.03961	0.11575	-1.97845e-13	71	0.84541	0.03943	0.11517	-3.93701e-13	71	0.84766	0.03888	0.11346	-9.69621e-13	71	0.85129	0.038	0.11071	-1.89237e-12	71	0.85803	0.03636	0.10561	-3.61024e-12	71	0.87503	0.0322	0.09278
0.76	72	0.81782	0.04647	0.13571	1.96653e-20	72	0.81791	0.04645	0.13564	-2.10331e-14	72	0.81801	0.04643	0.13556	-4.20436e-14	72	0.8183	0.04636	0.13535	-1.04939e-13	72	0.81878	0.04624	0.13498	-2.09315e-13	72	0.81973	0.04601	0.13426	-4.16393e-13	72	0.82252	0.04534	0.13214	-1.02456e-12	72	0.82698	0.04426	0.12876	-1.99663e-12	72	0.83526	0.04225	0.12248	-3.79869e-12	72	0.85592	0.03721	0.10687
0.765	73	0.7885	0.05399	0.15751	1.56059e-20	73	0.78862	0.05396	0.15741	-2.21455e-14	73	0.78874	0.05393	0.15732	-4.42658e-14	73	0.7891	0.05385	0.15705	-1.10475e-13	73	0.78968	0.05371	0.15661	-2.20322e-13	73	0.79085	0.05343	0.15572	-4.38153e-13	73	0.79426	0.05261	0.15313	-1.07711e-12	73	0.79971	0.0513	0.14899	-2.09599e-12	73	0.80978	0.04887	0.14135	-3.97706e-12	73	0.83466	0.04281	0.12253
0.77	74	0.75584	0.06238	0.18178	1.23126e-20	74	0.75599	0.06235	0.18167	-2.31865e-14	74	0.75613	0.06231	0.18156	-4.6345e-14	74	0.75656	0.06221	0.18123	-1.15654e-13	74	0.75727	0.06204	0.18069	-2.30615e-13	74	0.75869	0.0617	0.17961	-4.58482e-13	74	0.76282	0.06072	0.17646	-1.12609e-12	74	0.76941	0.05914	0.17145	-2.18822e-12	74	0.78153	0.05623	0.16224	-4.1414e-12	74	0.81119	0.04904	0.13977
0.775	75	0.71985	0.07164	0.20852	9.65137e-21	75	0.72002	0.0716	0.20838	-2.41288e-14	75	0.72019	0.07156	0.20825	-4.82271e-14	75	0.72071	0.07144	0.20786	-1.2034e-13	75	0.72156	0.07123	0.2072	-2.39923e-13	75	0.72326	0.07083	0.20591	-4.76853e-13	75	0.72821	0.06966	0.20213	-1.17023e-12	75	0.73608	0.06779	0.19612	-2.27096e-12	75	0.75051	0.06435	0.18514	-4.28764e-12	75	0.78551	0.05589	0.15859
0.78	76	0.68065	0.08173	0.23762	7.51129e-21	76	0.68086	0.08169	0.23745	-2.49444e-14	76	0.68107	0.08164	0.2373	-4.9856e-14	76	0.68168	0.08149	0.23683	-1.24394e-13	76	0.68269	0.08126	0.23605	-2.47973e-13	76	0.6847	0.08079	0.23452	-4.9272e-13	76	0.69056	0.07941	0.23003	-1.20823e-12	76	0.69985	0.07722	0.22293	-2.34185e-12	76	0.71682	0.0732	0.20998	-4.41176e-12	76	0.75766	0.06338	0.17895
0.785	77	0.63853	0.0926	0.26887	5.79969e-21	77	0.63878	0.09254	0.26868	-2.56062e-14	77	0.63902	0.09249	0.26849	-5.11774e-14	77	0.63974	0.09232	0.26794	-1.27682e-13	77	0.64092	0.09204	0.26704	-2.54497e-13	77	0.64327	0.0915	0.26523	-5.05562e-13	77	0.65011	0.08991	0.25998	-1.23886e-12	77	0.66094	0.08738	0.25168	-2.39862e-12	77	0.68065	0.08274	0.23661	-4.50998e-12	77	0.72775	0.0715	0.20076
0.79	78	0.59392	0.10412	0.30196	4.44009e-21	78	0.59421	0.10405	0.30174	-2.60894e-14	78	0.59448	0.10399	0.30153	-5.21422e-14	78	0.59531	0.1038	0.30089	-1.30081e-13	78	0.59667	0.10349	0.29984	-2.59251e-13	78	0.59937	0.10287	0.29776	-5.14902e-13	78	0.60726	0.10105	0.29169	-1.26101e-12	78	0.61971	0.09818	0.28212	-2.43926e-12	78	0.64229	0.09292	0.26479	-4.579e-12	78	0.69593	0.0802	0.22387
0.795	79	0.54738	0.11615	0.33647	3.36809e-21	79	0.54771	0.11608	0.33622	-2.63736e-14	79	0.54802	0.11601	0.33597	-5.27091e-14	79	0.54896	0.11579	0.33525	-1.31489e-13	79	0.55051	0.11544	0.33405	-2.62036e-13	79	0.55358	0.11475	0.33168	-5.20347e-13	79	0.56252	0.11272	0.32476	-1.27375e-12	79	0.57662	0.1095	0.31388	-2.46214e-12	79	0.60214	0.10362	0.29424	-4.61619e-12	79	0.66245	0.08944	0.24811
0.8	80	0.49962	0.1285	0.37188	2.5303e-21	80	0.49999	0.12842	0.37159	-2.64441e-14	80	0.50034	0.12835	0.37131	-5.28494e-14	80	0.50139	0.12811	0.3705	-1.31834e-13	80	0.50312	0.12773	0.36915	-2.62708e-13	80	0.50655	0.12696	0.36649	-5.21623e-13	80	0.51654	0.12473	0.35873	-1.27646e-12	80	0.53227	0.12119	0.34654	-2.46615e-12	80	0.56068	0.11473	0.32459	-4.61983e-12	80	0.62759	0.09917	0.27324
0.805	81	0.45146	0.14097	0.40758	1.88185e-21	81	0.45186	0.14088	0.40726	-2.62939e-14	81	0.45224	0.1408	0.40696	-5.25489e-14	81	0.45339	0.14055	0.40606	-1.31082e-13	81	0.4553	0.14013	0.40457	-2.61201e-13	81	0.45907	0.13931	0.40162	-5.18599e-13	81	0.47005	0.1369	0.39305	-1.26884e-12	81	0.48733	0.13308	0.3796	-2.4508e-12	81	0.51848	0.12611	0.35541	-4.58927e-12	81	0.59169	0.1093	0.29901
0.81	82	0.40375	0.15331	0.44294	1.38517e-21	82	0.40418	0.15323	0.44259	-2.59243e-14	82	0.4046	0.15314	0.44227	-5.18103e-14	82	0.40584	0.15287	0.44129	-1.29239e-13	82	0.4079	0.15243	0.43967	-2.57529e-13	82	0.41198	0.15156	0.43646	-5.11304e-13	82	0.42385	0.14901	0.42715	-1.25098e-12	82	0.44251	0.14497	0.41252	-2.41631e-12	82	0.47615	0.13759	0.38626	-4.52497e-12	82	0.55514	0.11974	0.32512
0.815	83	0.35736	0.16531	0.47733	1.00914e-21	83	0.35782	0.16522	0.47696	-2.53456e-14	83	0.35826	0.16513	0.47661	-5.0654e-14	83	0.35958	0.16485	0.47556	-1.26357e-13	83	0.36178	0.1644	0.47383	-2.51791e-13	83	0.36611	0.1635	0.4704	-4.99938e-13	83	0.37872	0.16086	0.46043	-1.22336e-12	83	0.39855	0.15667	0.44478	-2.36358e-12	83	0.4343	0.14901	0.41669	-4.42858e-12	83	0.51834	0.13039	0.35128
0.82	84	0.3131	0.17674	0.51016	7.27695e-22	84	0.31358	0.17665	0.50977	-2.4576e-14	84	0.31404	0.17656	0.5094	-4.91165e-14	84	0.31542	0.17628	0.5083	-1.22525e-13	84	0.31771	0.17582	0.50647	-2.4417e-13	84	0.32223	0.17491	0.50286	-4.84858e-13	84	0.33541	0.17224	0.49236	-1.18683e-12	84	0.35614	0.16799	0.47587	-2.29419e-12	84	0.39355	0.1602	0.44625	-4.3028e-12	84	0.4817	0.14113	0.37717
0.825	85	0.27165	0.18743	0.54092	5.19674e-22	85	0.27214	0.18734	0.54052	-2.36409e-14	85	0.27262	0.18725	0.54013	-4.72485e-14	85	0.27403	0.18698	0.53899	-1.17871e-13	85	0.27638	0.18652	0.5371	-2.34913e-13	85	0.28103	0.18562	0.53335	-4.66552e-13	85	0.29457	0.18297	0.52246	-1.14256e-12	85	0.31589	0.17876	0.50535	-2.21028e-12	85	0.35443	0.17101	0.47456	-4.15123e-12	85	0.44564	0.15186	0.40251
0.83	86	0.23355	0.19723	0.56922	3.67718e-22	86	0.23404	0.19715	0.56882	-2.25707e-14	86	0.23451	0.19706	0.56842	-4.51104e-14	86	0.23595	0.1968	0.56726	-1.12544e-13	86	0.23832	0.19636	0.56532	-2.24322e-13	86	0.24301	0.19549	0.5615	-4.45607e-13	86	0.2567	0.19293	0.55036	-1.09193e-12	86	0.27829	0.18886	0.53285	-2.11438e-12	86	0.31741	0.18131	0.50128	-3.97817e-12	86	0.41052	0.16246	0.42702
0.835	87	0.19911	0.20606	0.59483	2.58028e-22	87	0.1996	0.20598	0.59442	-2.13985e-14	87	0.20008	0.2059	0.59402	-4.27687e-14	87	0.2015	0.20565	0.59285	-1.0671e-13	87	0.20386	0.20524	0.5909	-2.12719e-13	87	0.20853	0.20442	0.58705	-4.22665e-13	87	0.22216	0.20202	0.57582	-1.03646e-12	87	0.24369	0.19817	0.55814	-2.00926e-12	87	0.28284	0.19099	0.52616	-3.78827e-12	87	0.37667	0.17285	0.45049
0.84	88	0.1685	0.21388	0.61762	1.79733e-22	88	0.16898	0.21381	0.61721	-2.01578e-14	88	0.16944	0.21373	0.61682	-4.02902e-14	88	0.17084	0.21351	0.61565	-1.00535e-13	88	0.17315	0.21313	0.61372	-2.00436e-13	88	0.17773	0.21238	0.60988	-3.9837e-13	88	0.19112	0.21018	0.59871	-9.77671e-13	88	0.2123	0.20663	0.58106	-1.89772e-12	88	0.25096	0.19999	0.54905	-3.58633e-12	88	0.34436	0.18293	0.47272
0.845	89	0.14169	0.2207	0.63761	1.24388e-22	89	0.14215	0.22064	0.63721	-1.88805e-14	89	0.1426	0.22057	0.63683	-3.77382e-14	89	0.14395	0.22037	0.63568	-9.41753e-14	89	0.14619	0.22003	0.63378	-1.87787e-13	89	0.15062	0.21937	0.63001	-3.73339e-13	89	0.16359	0.21741	0.619	-9.17037e-13	89	0.18417	0.21424	0.60158	-1.78248e-12	89	0.22188	0.20826	0.56986	-3.37694e-12	89	0.3138	0.19262	0.49357
0.85	90	0.11851	0.22656	0.65493	8.56323e-23	90	0.11894	0.22651	0.65455	-1.75948e-14	90	0.11937	0.22646	0.65417	-3.51696e-14	90	0.12066	0.22628	0.65305	-8.77736e-14	90	0.1228	0.226	0.6512	-1.75049e-13	90	0.12705	0.22543	0.64753	-3.48123e-13	90	0.13947	0.22374	0.63678	-8.55869e-13	90	0.15924	0.22101	0.61975	-1.66595e-12	90	0.19562	0.21579	0.58859	-3.16436e-12	90	0.28515	0.20189	0.51296
0.855	91	0.09868	0.23155	0.66977	5.86862e-23	91	0.09909	0.23151	0.6694	-1.63248e-14	91	0.0995	0.23146	0.66904	-3.2632e-14	91	0.10072	0.23132	0.66796	-8.14482e-14	91	0.10275	0.23109	0.66617	-1.6246e-13	91	0.10676	0.23062	0.66261	-3.23187e-13	91	0.11855	0.22923	0.65222	-7.95288e-13	91	0.13736	0.22696	0.63568	-1.55026e-12	91	0.17211	0.22259	0.6053	-2.95232e-12	91	0.25848	0.21068	0.53085
0.86	92	0.08188	0.23575	0.68237	4.0079e-23	92	0.08226	0.23572	0.68201	-1.50895e-14	92	0.08265	0.23569	0.68167	-3.01636e-14	92	0.08379	0.23558	0.68063	-7.52943e-14	92	0.0857	0.23539	0.67891	-1.50208e-13	92	0.08947	0.23503	0.6755	-2.98906e-13	92	0.10056	0.23395	0.66549	-7.36198e-13	92	0.11829	0.23217	0.64955	-1.43711e-12	92	0.15121	0.22869	0.6201	-2.74392e-12	92	0.23382	0.21896	0.54721
0.865	93	0.06775	0.23925	0.693	2.72964e-23	93	0.06811	0.23924	0.69265	-1.39031e-14	93	0.06847	0.23921	0.69232	-2.7793e-14	93	0.06953	0.23914	0.69133	-6.93831e-14	93	0.07131	0.23901	0.68968	-1.38436e-13	93	0.07483	0.23875	0.68642	-2.75563e-13	93	0.08518	0.23798	0.67684	-6.79291e-13	93	0.10178	0.23669	0.66153	-1.32785e-12	93	0.13273	0.23414	0.63313	-2.54166e-12	93	0.21116	0.22674	0.5621
0.87	94	0.05594	0.24216	0.7019	1.85493e-23	94	0.05627	0.24216	0.70157	-1.27757e-14	94	0.0566	0.24214	0.70125	-2.554e-14	94	0.05759	0.2421	0.70031	-6.37641e-14	94	0.05924	0.24202	0.69874	-1.27243e-13	94	0.0625	0.24187	0.69563	-2.53353e-13	94	0.07211	0.2414	0.68649	-6.25059e-13	94	0.08755	0.24061	0.67184	-1.22344e-12	94	0.11648	0.23899	0.64453	-2.34743e-12	94	0.19043	0.23401	0.57555
0.875	95	0.04611	0.24456	0.70932	1.25864e-23	95	0.04642	0.24457	0.70901	-1.17135e-14	95	0.04672	0.24456	0.70871	-2.34171e-14	95	0.04764	0.24455	0.70781	-5.84687e-14	95	0.04915	0.24452	0.70633	-1.16691e-13	95	0.05216	0.24447	0.70337	-2.32406e-13	95	0.06104	0.2443	0.69466	-5.73822e-13	95	0.07534	0.24399	0.68067	-1.12453e-12	95	0.10222	0.24329	0.65449	-2.16254e-12	95	0.17156	0.24079	0.58765
0.88	96	0.03797	0.24653	0.7155	8.52902e-24	96	0.03825	0.24655	0.7152	-1.07196e-14	96	0.03853	0.24656	0.71492	-2.14307e-14	96	0.03937	0.24657	0.71407	-5.3513e-14	96	0.04076	0.24659	0.71265	-1.06814e-13	96	0.04353	0.24663	0.70984	-2.12786e-13	96	0.05169	0.24675	0.70156	-5.2576e-13	96	0.06487	0.2469	0.68822	-1.03153e-12	96	0.08975	0.24711	0.66314	-1.98787e-12	96	0.15444	0.24708	0.59848
0.885	97	0.03123	0.24815	0.72062	5.77512e-24	97	0.03149	0.24817	0.72034	-9.79502e-15	97	0.03175	0.24819	0.72007	-1.95827e-14	97	0.03251	0.24823	0.71926	-4.89018e-14	97	0.03379	0.24829	0.71792	-9.76212e-14	97	0.03632	0.24843	0.71525	-1.94517e-13	97	0.04381	0.24881	0.70738	-4.80939e-13	97	0.05593	0.24941	0.69466	-9.4459e-13	97	0.07886	0.25048	0.67065	-1.82388e-12	97	0.13897	0.25291	0.60813
0.89	98	0.02568	0.24946	0.72486	3.90758e-24	98	0.02591	0.2495	0.72459	-8.93883e-15	98	0.02615	0.24952	0.72434	-1.78713e-14	98	0.02685	0.24958	0.72357	-4.46311e-14	98	0.02801	0.24969	0.72229	-8.91049e-14	98	0.03033	0.24991	0.71976	-1.77585e-13	98	0.03718	0.25055	0.71227	-4.39342e-13	98	0.04828	0.25157	0.70015	-8.63729e-13	98	0.06936	0.25348	0.67716	-1.67074e-12	98	0.12498	0.25831	0.61671
0.895	99	0.0211	0.25053	0.72837	2.64275e-24	99	0.02131	0.25057	0.72811	-8.14899e-15	99	0.02153	0.2506	0.72787	-1.62925e-14	99	0.02218	0.25069	0.72713	-4.06899e-14	99	0.02323	0.25084	0.72593	-8.12455e-14	99	0.02534	0.25114	0.72352	-1.61951e-13	99	0.03159	0.25202	0.71639	-4.00888e-13	99	0.04174	0.25344	0.70482	-7.88829e-13	99	0.06107	0.25613	0.68279	-1.52836e-12	99	0.11238	0.26331	0.62431
0.9	100	0.01733	0.2514	0.73127	1.78699e-24	100	0.01754	0.25145	0.73102	-7.42251e-15	100	0.01773	0.25148	0.73078	-1.48402e-14	100	0.01832	0.2516	0.73009	-3.70652e-14	100	0.01927	0.25178	0.72894	-7.40146e-14	100	0.02121	0.25215	0.72664	-1.47561e-13	100	0.02689	0.25326	0.71985	-3.65456e-13	100	0.03616	0.25505	0.7088	-7.19688e-13	100	0.05384	0.25849	0.68766	-1.39646e-12	100	0.10104	0.26794	0.63102
0.905	101	0.01424	0.2521	0.73366	1.20798e-24	101	0.01442	0.25216	0.73342	-6.75614e-15	101	0.0146	0.2522	0.7332	-1.3508e-14	101	0.01513	0.25233	0.73254	-3.37395e-14	101	0.01601	0.25255	0.73144	-6.73787e-14	101	0.01776	0.25299	0.72925	-1.34354e-13	101	0.02294	0.2543	0.72276	-3.32895e-13	101	0.03138	0.25644	0.71218	-6.56042e-13	101	0.04753	0.26059	0.69188	-1.27467e-12	101	0.09085	0.27222	0.63693
0.91	102	0.01169	0.25266	0.73564	8.16624e-25	102	0.01186	0.25273	0.73541	-6.14595e-15	102	0.01202	0.25278	0.7352	-1.22884e-14	102	0.0125	0.25293	0.73457	-3.06947e-14	102	0.0133	0.25318	0.73352	-6.13013e-14	102	0.01489	0.25369	0.73142	-1.22253e-13	102	0.0196	0.25518	0.72521	-3.03035e-13	102	0.02729	0.25765	0.71506	-5.97592e-13	102	0.04202	0.26246	0.69552	-1.16251e-12	102	0.08172	0.27617	0.64211
0.915	103	0.0096	0.25312	0.73728	5.51966e-25	103	0.00975	0.25319	0.73706	-5.58826e-15	103	0.0099	0.25324	0.73686	-1.11735e-14	103	0.01033	0.25341	0.73625	-2.79107e-14	103	0.01106	0.2537	0.73524	-5.5745e-14	103	0.0125	0.25426	0.73324	-1.11186e-13	103	0.01679	0.25593	0.72728	-2.75706e-13	103	0.02378	0.2587	0.71752	-5.44014e-13	103	0.03721	0.26413	0.69866	-1.05944e-12	103	0.0735	0.27984	0.64666
0.92	104	0.00789	0.25348	0.73863	3.7311e-25	104	0.00802	0.25356	0.73842	-5.07926e-15	104	0.00815	0.25362	0.73823	-1.01558e-14	104	0.00855	0.2538	0.73765	-2.53696e-14	104	0.00921	0.25411	0.73668	-5.06728e-14	104	0.01052	0.25473	0.73475	-1.01081e-13	104	0.01441	0.25657	0.72902	-2.50727e-13	104	0.02076	0.25962	0.71962	-4.94991e-13	104	0.03299	0.26563	0.70138	-9.64894e-13	104	0.06612	0.28324	0.65064
0.925	105	0.00648	0.25377	0.73975	2.52223e-25	105	0.0066	0.25385	0.73955	-4.61507e-15	105	0.00672	0.25392	0.73936	-9.22789e-15	105	0.00708	0.25412	0.7388	-2.3052e-14	105	0.00768	0.25445	0.73787	-4.60458e-14	105	0.00886	0.25512	0.73602	-9.18605e-14	105	0.0124	0.25711	0.73049	-2.27927e-13	105	0.01817	0.26042	0.72141	-4.50189e-13	105	0.02929	0.26698	0.70373	-8.78312e-13	105	0.05951	0.28639	0.6541
0.93	106	0.00532	0.254	0.74068	1.70501e-25	106	0.00543	0.25408	0.74048	-4.19226e-15	106	0.00554	0.25416	0.7403	-8.38241e-15	106	0.00586	0.25437	0.73976	-2.09408e-14	106	0.00641	0.25473	0.73887	-4.1831e-14	106	0.00748	0.25544	0.73707	-8.34591e-14	106	0.01069	0.25758	0.73173	-2.07136e-13	106	0.01593	0.26113	0.72294	-4.09296e-13	106	0.02604	0.2682	0.70577	-7.99135e-13	106	0.05358	0.28932	0.65711
0.935	107	0.00437	0.25418	0.74145	1.15284e-25	107	0.00447	0.25427	0.74126	-3.80735e-15	107	0.00457	0.25434	0.74109	-7.61282e-15	107	0.00486	0.25457	0.74056	-1.90186e-14	107	0.00535	0.25495	0.73969	-3.79924e-14	107	0.00633	0.25571	0.73796	-7.58072e-14	107	0.00924	0.25797	0.73279	-1.88188e-13	107	0.014	0.26175	0.72426	-3.71995e-13	107	0.02318	0.2693	0.70752	-7.26813e-13	107	0.04825	0.29204	0.65971
0.94	108	0.00359	0.25432	0.74209	7.79464e-26	108	0.00368	0.25441	0.74191	-3.45711e-15	108	0.00377	0.25449	0.74174	-6.91271e-15	108	0.00404	0.25473	0.74123	-1.72699e-14	108	0.00448	0.25513	0.74039	-3.45004e-14	108	0.00537	0.25593	0.7387	-6.88437e-14	108	0.00801	0.25832	0.73368	-1.7094e-13	108	0.01232	0.2623	0.72538	-3.38012e-13	108	0.02066	0.27029	0.70905	-6.60794e-13	108	0.04347	0.29457	0.66196
0.945	109	0.00295	0.25442	0.74263	5.27141e-26	109	0.00303	0.25452	0.74244	-3.13868e-15	109	0.00311	0.25461	0.74228	-6.27596e-15	109	0.00335	0.25486	0.74179	-1.56795e-14	109	0.00376	0.25527	0.74097	-3.13246e-14	109	0.00456	0.25611	0.73933	-6.25107e-14	109	0.00695	0.25861	0.73444	-1.55242e-13	109	0.01087	0.26279	0.72634	-3.07063e-13	109	0.01844	0.2712	0.71036	-6.0061e-13	109	0.03917	0.29693	0.66389
0.95	110	0.00242	0.2545	0.74307	3.56495e-26	110	0.0025	0.25461	0.74289	-2.84921e-15	110	0.00257	0.2547	0.74273	-5.69721e-15	110	0.00279	0.25496	0.74225	-1.42338e-14	110	0.00316	0.25539	0.74145	-2.84372e-14	110	0.00388	0.25626	0.73986	-5.67513e-14	110	0.00605	0.25887	0.73508	-1.40964e-13	110	0.0096	0.26323	0.72717	-2.7889e-13	110	0.01647	0.27203	0.71149	-5.45757e-13	110	0.03531	0.29914	0.66555
0.955	111	0.00199	0.25456	0.74345	2.41117e-26	111	0.00206	0.25467	0.74327	-2.58622e-15	111	0.00213	0.25476	0.74311	-5.17134e-15	111	0.00232	0.25503	0.74264	-1.29202e-14	111	0.00266	0.25548	0.74186	-2.58131e-14	111	0.00332	0.25638	0.7403	-5.15178e-14	111	0.00528	0.25909	0.73563	-1.27982e-13	111	0.0085	0.26362	0.72788	-2.53266e-13	111	0.01474	0.27279	0.71247	-4.95809e-13	111	0.03185	0.3012	0.66695
0.96	112	0.00164	0.2546	0.74376	1.63111e-26	112	0.0017	0.25472	0.74358	-2.34728e-15	112	0.00176	0.25481	0.74343	-4.69365e-15	112	0.00194	0.25509	0.74297	-1.17267e-14	112	0.00224	0.25555	0.74221	-2.34293e-14	112	0.00284	0.25648	0.74068	-4.67625e-14	112	0.00462	0.25928	0.7361	-1.16183e-13	112	0.00754	0.26397	0.72849	-2.29965e-13	112	0.0132	0.27349	0.71332	-4.50346e-13	112	0.02873	0.30313	0.66814
0.965	113	0.00135	0.25463	0.74402	1.1034e-26	113	0.0014	0.25475	0.74385	-2.13031e-15	113	0.00145	0.25485	0.7437	-4.25976e-15	113	0.00162	0.25513	0.74325	-1.06428e-14	113	0.00189	0.25561	0.7425	-2.12642e-14	113	0.00243	0.25657	0.741	-4.24428e-14	113	0.00405	0.25945	0.7365	-1.05463e-13	113	0.0067	0.26429	0.72901	-2.08779e-13	113	0.01183	0.27413	0.71404	-4.08984e-13	113	0.02593	0.30494	0.66913
0.97	114	0.00111	0.25465	0.74425	7.46604e-27	114	0.00116	0.25477	0.74407	-1.93324e-15	114	0.00121	0.25487	0.74393	-3.86572e-15	114	0.00135	0.25516	0.74348	-9.6586e-15	114	0.0016	0.25565	0.74275	-1.92981e-14	114	0.00209	0.25664	0.74127	-3.85192e-14	114	0.00356	0.2596	0.73684	-9.5726e-14	114	0.00596	0.26458	0.72946	-1.8953e-13	114	0.01061	0.27472	0.71467	-3.71368e-13	114	0.02341	0.30664	0.66995
0.975	115	0.000909209	0.25466	0.74443	5.05157e-27	115	0.000954247	0.25478	0.74426	-1.75436e-15	115	0.000999057	0.25488	0.74412	-3.50803e-15	115	0.00113	0.25518	0.74368	-8.76498e-15	115	0.00136	0.25569	0.74296	-1.75125e-14	115	0.0018	0.2567	0.7415	-3.49566e-14	115	0.00313	0.25973	0.73714	-8.68777e-14	115	0.00531	0.26484	0.72985	-1.72037e-13	115	0.00953	0.27527	0.7152	-3.3717e-13	115	0.02114	0.30824	0.67062
0.98	116	0.000747523	0.25466	0.7446	3.41853e-27	116	0.000788354	0.25478	0.74443	-1.59197e-15	116	0.000828973	0.25489	0.74428	-3.18332e-15	116	0.000950705	0.2552	0.74385	-7.95356e-15	116	0.00115	0.25571	0.74314	-1.58919e-14	116	0.00156	0.25674	0.7417	-3.17227e-14	116	0.00276	0.25985	0.73739	-7.88453e-14	116	0.00473	0.26508	0.73018	-1.5615e-13	116	0.00856	0.27578	0.71566	-3.06086e-13	116	0.01909	0.30975	0.67116
0.985	117	0.000614644	0.25465	0.74473	2.3135e-27	117	0.000651604	0.25478	0.74457	-1.44454e-15	117	0.000688422	0.25489	0.74442	-2.88853e-15	117	0.000798943	0.2552	0.744	-7.21732e-15	117	0.000982511	0.25573	0.74329	-1.44207e-14	117	0.00135	0.25678	0.74187	-2.8786e-14	117	0.00244	0.25995	0.73761	-7.15528e-14	117	0.00423	0.2653	0.73047	-1.41718e-13	117	0.0077	0.27625	0.71605	-2.77843e-13	117	0.01725	0.31117	0.67158
0.99	118	0.000505462	0.25464	0.74485	1.56586e-27	118	0.000538905	0.25478	0.74469	-1.31073e-15	118	0.000572313	0.25488	0.74454	-2.62098e-15	118	0.000672326	0.2552	0.74412	-6.54872e-15	118	0.000838867	0.25574	0.74342	-1.30852e-14	118	0.00117	0.25681	0.74202	-2.61208e-14	118	0.00216	0.26004	0.7378	-6.49308e-14	118	0.00378	0.2655	0.73072	-1.28616e-13	118	0.00693	0.27669	0.71638	-2.52183e-13	118	0.01559	0.31251	0.6719
0.995	119	0.000415693	0.25463	0.74495	1.06009e-27	119	0.000445994	0.25477	0.74479	-1.18931e-15	119	0.000476244	0.25487	0.74465	-2.37818e-15	119	0.000566938	0.2552	0.74423	-5.94201e-15	119	0.00071792	0.25575	0.74354	-1.18732e-14	119	0.00102	0.25684	0.74214	-2.37017e-14	119	0.00192	0.26013	0.73796	-5.89199e-14	119	0.00339	0.26569	0.73093	-1.16718e-13	119	0.00624	0.2771	0.71666	-2.28877e-13	119	0.01409	0.31378	0.67213
1	120	0.00034186	0.25462	0.74504	-5.0551e-23	120	0.000369322	0.25475	0.74488	-1.0791e-15	120	0.000396775	0.25486	0.74474	-2.15783e-15	120	0.000478981	0.2552	0.74433	-5.39151e-15	120	0.000615856	0.25575	0.74364	-1.07731e-14	120	0.000888811	0.25686	0.74225	-2.15063e-14	120	0.0017	0.2602	0.7381	-5.34653e-14	120	0.00304	0.26586	0.73111	-1.05919e-13	120	0.00563	0.27749	0.71689	-2.07712e-13	120	0.01274	0.31498	0.67228
1.005	121	0.000281153	0.2546	0.74512	3.96866e-23	121	0.000306069	0.25474	0.74496	-9.79101e-16	121	0.000330941	0.25485	0.74482	-1.95784e-15	121	0.000405506	0.25519	0.74441	-4.89193e-15	121	0.000529567	0.25575	0.74372	-9.77476e-15	121	0.000777039	0.25687	0.74235	-1.95136e-14	121	0.00151	0.26027	0.73822	-4.85121e-14	121	0.00272	0.26601	0.73126	-9.61101e-14	121	0.00507	0.27785	0.71708	-1.88493e-13	121	0.01152	0.31611	0.67237
1.01	122	0.000231248	0.25458	0.74519	2.6614e-23	122	0.00025383	0.25472	0.74503	-8.88347e-16	122	0.000276382	0.25483	0.74489	-1.77638e-15	122	0.000343978	0.25517	0.74448	-4.43848e-15	122	0.00045655	0.25574	0.7438	-8.86927e-15	122	0.000680855	0.25688	0.74244	-1.77052e-14	122	0.00135	0.26033	0.73832	-4.40192e-14	122	0.00245	0.26616	0.73139	-8.72127e-14	122	0.00458	0.27818	0.71724	-1.71047e-13	122	0.01042	0.31719	0.67239
1.015	123	0.000190216	0.25456	0.74525	-6.21995e-23	123	0.000210693	0.2547	0.74509	-8.0601e-16	123	0.000231136	0.25482	0.74495	-1.61172e-15	123	0.000292428	0.25516	0.74455	-4.02709e-15	123	0.00039443	0.25574	0.74387	-8.04681e-15	123	0.000597891	0.25689	0.74251	-1.60643e-14	123	0.0012	0.26038	0.73841	-3.99393e-14	123	0.0022	0.2663	0.73151	-7.91311e-14	123	0.00413	0.2785	0.71737	-1.55205e-13	123	0.00943	0.31821	0.67236
1.02	124	0.000156468	0.25454	0.74531	-4.88662e-23	124	0.000175039	0.25468	0.74514	-7.31297e-16	124	0.00019357	0.2548	0.74501	-1.46231e-15	124	0.000249157	0.25515	0.7446	-3.65382e-15	124	0.000341648	0.25573	0.74393	-7.30097e-15	124	0.000526145	0.2569	0.74257	-1.45755e-14	124	0.00108	0.26043	0.73849	-3.62392e-14	124	0.00198	0.26642	0.7316	-7.17996e-14	124	0.00373	0.2788	0.71747	-1.40825e-13	124	0.00853	0.31919	0.67228
1.025	125	0.00012872	0.25452	0.74536	-7.30463e-24	125	0.000145545	0.25466	0.74519	-6.63491e-16	125	0.00016236	0.25478	0.74506	-1.32675e-15	125	0.00021276	0.25513	0.74466	-3.31508e-15	125	0.000296639	0.25572	0.74398	-6.62419e-15	125	0.000463928	0.2569	0.74263	-1.32242e-14	125	0.000962162	0.26048	0.73856	-3.28794e-14	125	0.00178	0.26654	0.73168	-6.51458e-14	125	0.00337	0.27909	0.71755	-1.27774e-13	125	0.00772	0.32011	0.67217
1.03	126	0.000105891	0.25449	0.7454	1.00332e-23	126	0.000121148	0.25464	0.74524	-6.01974e-16	126	0.0001364	0.25476	0.74511	-1.20375e-15	126	0.000182096	0.25512	0.7447	-3.00771e-15	126	0.000258159	0.25571	0.74403	-6.00999e-15	126	0.000409878	0.25691	0.74268	-1.19984e-14	126	0.000861705	0.26052	0.73862	-2.98317e-14	126	0.0016	0.26665	0.73174	-5.91096e-14	126	0.00304	0.27935	0.7176	-1.15931e-13	126	0.00699	0.32099	0.67202
1.035	127	8.71118e-05	0.25447	0.74544	-1.22888e-24	127	0.000100954	0.25462	0.74528	-5.46166e-16	127	0.000114777	0.25474	0.74515	-1.09213e-15	127	0.000156225	0.2551	0.74474	-2.72886e-15	127	0.000225199	0.2557	0.74407	-5.45275e-15	127	0.00036279	0.25691	0.74273	-1.08859e-14	127	0.000772539	0.26056	0.73867	-2.70661e-14	127	0.00145	0.26675	0.7318	-5.36281e-14	127	0.00275	0.2796	0.71764	-1.05181e-13	127	0.00633	0.32183	0.67185
1.04	128	7.16671e-05	0.25445	0.74548	-3.73499e-24	128	8.42218e-05	0.2546	0.74532	-4.95526e-16	128	9.6757e-05	0.25472	0.74519	-9.90866e-16	128	0.000134348	0.25508	0.74478	-2.47585e-15	128	0.000196903	0.25569	0.74411	-4.94721e-15	128	0.000321673	0.25691	0.74277	-9.87651e-15	128	0.000693284	0.26059	0.73872	-2.45567e-14	128	0.0013	0.26685	0.73185	-4.86568e-14	128	0.00249	0.27984	0.71767	-9.54272e-14	128	0.00573	0.32263	0.67165
1.045	129	5.89649e-05	0.25443	0.74552	7.40072e-24	129	7.03483e-05	0.25457	0.74536	-4.49578e-16	129	8.17163e-05	0.2547	0.74522	-8.98981e-16	129	0.000115807	0.25506	0.74482	-2.24626e-15	129	0.000172538	0.25568	0.74415	-4.48844e-15	129	0.000285705	0.25691	0.74281	-8.96082e-15	129	0.000622725	0.26062	0.73876	-2.22798e-14	129	0.00118	0.26694	0.73188	-4.41447e-14	129	0.00225	0.28007	0.71768	-8.65763e-14	129	0.00519	0.32339	0.67143
1.05	130	4.85134e-05	0.2544	0.74555	1.84827e-23	130	5.8836e-05	0.25455	0.74539	-4.07886e-16	130	6.91513e-05	0.25468	0.74525	-8.15632e-16	130	0.000100069	0.25505	0.74485	-2.03799e-15	130	0.00015152	0.25566	0.74418	-4.07225e-15	130	0.000254151	0.2569	0.74284	-8.12984e-15	130	0.000559817	0.26065	0.73879	-2.02139e-14	130	0.00106	0.26703	0.73191	-4.0051e-14	130	0.00204	0.28028	0.71768	-7.85447e-14	130	0.0047	0.32411	0.67119
1.055	131	3.99182e-05	0.25438	0.74558	1.46327e-23	131	4.92772e-05	0.25453	0.74542	-3.70061e-16	131	5.86334e-05	0.25466	0.74529	-7.39998e-16	131	8.66725e-05	0.25503	0.74488	-1.84898e-15	131	0.000133344	0.25565	0.74421	-3.69468e-15	131	0.000226428	0.2569	0.74287	-7.37601e-15	131	0.000503672	0.26068	0.73882	-1.83398e-14	131	0.000958778	0.26711	0.73193	-3.63367e-14	131	0.00184	0.28048	0.71767	-7.12572e-14	131	0.00425	0.32481	0.67094
1.06	132	3.2845e-05	0.25436	0.74561	5.78134e-24	132	4.13352e-05	0.25451	0.74545	-3.35747e-16	132	4.9818e-05	0.25464	0.74531	-6.7137e-16	132	7.52507e-05	0.25501	0.74491	-1.67752e-15	132	0.000117578	0.25564	0.74424	-3.35201e-15	132	0.000202006	0.25689	0.7429	-6.69195e-15	132	0.000453451	0.2607	0.73885	-1.66387e-14	132	0.000866229	0.26718	0.73195	-3.29664e-14	132	0.00167	0.28068	0.71766	-6.46459e-14	132	0.00385	0.32547	0.67068
1.065	133	2.70247e-05	0.25434	0.74564	-1.59022e-24	133	3.47243e-05	0.25449	0.74548	-3.04606e-16	133	4.24199e-05	0.25462	0.74534	-6.09106e-16	133	6.54884e-05	0.25499	0.74494	-1.52195e-15	133	0.000103883	0.25562	0.74427	-3.0412e-15	133	0.00018046	0.25689	0.74293	-6.0714e-15	133	0.00040852	0.26072	0.73887	-1.50956e-14	133	0.000782912	0.26725	0.73196	-2.9909e-14	133	0.00151	0.28086	0.71763	-5.86467e-14	133	0.00349	0.3261	0.67041
1.07	134	2.22367e-05	0.25431	0.74566	-2.53045e-24	134	2.92217e-05	0.25447	0.7455	-2.76361e-16	134	3.62011e-05	0.2546	0.74537	-5.5262e-16	134	5.71253e-05	0.25498	0.74497	-1.38081e-15	134	9.1948e-05	0.25561	0.7443	-2.75913e-15	134	0.000161406	0.25688	0.74295	-5.5083e-15	134	0.000368264	0.26074	0.73889	-1.36955e-14	134	0.000707826	0.26732	0.73197	-2.71342e-14	134	0.00137	0.28103	0.7176	-5.32036e-14	134	0.00316	0.32671	0.67013
1.075	135	1.82981e-05	0.25429	0.74569	2.53719e-24	135	2.46329e-05	0.25445	0.74553	-2.5073e-16	135	3.09649e-05	0.25458	0.74539	-5.01376e-16	135	4.99432e-05	0.25496	0.74499	-1.25275e-15	135	8.15314e-05	0.2556	0.74432	-2.50327e-15	135	0.000144532	0.25688	0.74298	-4.99746e-15	135	0.000332158	0.26076	0.73891	-1.24252e-14	135	0.000640155	0.26738	0.73198	-2.46175e-14	135	0.00124	0.2812	0.71756	-4.82652e-14	135	0.00286	0.32729	0.66985
1.08	136	1.50567e-05	0.25427	0.74571	9.33154e-24	136	2.08035e-05	0.25443	0.74555	-2.27479e-16	136	2.6546e-05	0.25456	0.74542	-4.54875e-16	136	4.37614e-05	0.25494	0.74501	-1.13657e-15	136	7.24124e-05	0.25558	0.74434	-2.27109e-15	136	0.000129559	0.25687	0.743	-4.53395e-15	136	0.000299747	0.26078	0.73892	-1.12728e-14	136	0.000579105	0.26744	0.73198	-2.23337e-14	136	0.00112	0.28135	0.71752	-4.37857e-14	136	0.0026	0.32784	0.66957
1.085	137	1.23905e-05	0.25425	0.74573	5.12495e-26	137	1.76029e-05	0.25441	0.74557	-2.06383e-16	137	2.28113e-05	0.25454	0.74544	-4.12687e-16	137	3.84272e-05	0.25493	0.74504	-1.03116e-15	137	6.44178e-05	0.25557	0.74436	-2.06049e-15	137	0.000116255	0.25687	0.74302	-4.1135e-15	137	0.000270625	0.26079	0.73893	-1.02271e-14	137	0.000524026	0.2675	0.73198	-2.02622e-14	137	0.00102	0.2815	0.71748	-3.97211e-14	137	0.00235	0.32837	0.66928
1.09	138	1.01962e-05	0.25423	0.74576	3.2354e-24	138	1.49238e-05	0.25439	0.7456	-1.87241e-16	138	1.96492e-05	0.25452	0.74546	-3.74417e-16	138	3.38144e-05	0.25491	0.74506	-9.35532e-16	138	5.73901e-05	0.25556	0.74439	-1.86939e-15	138	0.00010441	0.25686	0.74304	-3.73196e-15	138	0.000244437	0.26081	0.73895	-9.27851e-15	138	0.000474276	0.26755	0.73198	-1.83822e-14	138	0.000919969	0.28165	0.71743	-3.60339e-14	138	0.00213	0.32887	0.669
1.095	139	8.3903e-06	0.25421	0.74578	-6.65005e-25	139	1.26787e-05	0.25437	0.74562	-1.69875e-16	139	1.69656e-05	0.2545	0.74548	-3.39693e-16	139	2.98146e-05	0.25489	0.74508	-8.48762e-16	139	5.12001e-05	0.25554	0.74441	-1.696e-15	139	9.38542e-05	0.25685	0.74305	-3.38585e-15	139	0.000220871	0.26082	0.73896	-8.41785e-15	139	0.000429358	0.2676	0.73197	-1.6677e-14	139	0.00083359	0.28178	0.71739	-3.26894e-14	139	0.00193	0.32935	0.66871
1.1	140	6.90438e-06	0.25419	0.7458	-9.17927e-25	140	1.07948e-05	0.25435	0.74564	-1.5412e-16	140	1.46831e-05	0.25448	0.7455	-3.08186e-16	140	2.63397e-05	0.25488	0.7451	-7.70053e-16	140	4.57379e-05	0.25553	0.74442	-1.5387e-15	140	8.44295e-05	0.25684	0.74307	-3.07178e-15	140	0.000199649	0.26083	0.73897	-7.63709e-15	140	0.000388753	0.26765	0.73196	-1.51296e-14	140	0.000755374	0.28191	0.71734	-2.96543e-14	140	0.00175	0.32982	0.66843
1.105	141	5.68194e-06	0.25418	0.74582	5.03389e-25	141	9.21074e-06	0.25433	0.74566	-1.39826e-16	141	1.2738e-05	0.25447	0.74552	-2.79602e-16	141	2.33121e-05	0.25486	0.74512	-6.98632e-16	141	4.09097e-05	0.25552	0.74444	-1.396e-15	141	7.60085e-05	0.25684	0.74309	-2.78691e-15	141	0.000180525	0.26084	0.73897	-6.92865e-15	141	0.000352053	0.26769	0.73196	-1.37257e-14	141	0.000684595	0.28203	0.71729	-2.6902e-14	141	0.00159	0.33026	0.66816
1.11	142	4.67579e-06	0.25416	0.74584	2.89768e-24	142	7.87705e-06	0.25432	0.74568	-1.26858e-16	142	1.10768e-05	0.25445	0.74554	-2.5367e-16	142	2.06686e-05	0.25484	0.74514	-6.3383e-16	142	3.6632e-05	0.2555	0.74446	-1.26651e-15	142	6.8471e-05	0.25683	0.7431	-2.52839e-15	142	0.000163281	0.26085	0.73898	-6.28596e-15	142	0.000318877	0.26773	0.73195	-1.24524e-14	142	0.00062047	0.28215	0.71723	-2.44041e-14	142	0.00144	0.33068	0.66788
1.115	143	3.84807e-06	0.25414	0.74585	2.16694e-24	143	6.75218e-06	0.2543	0.74569	-1.15094e-16	143	9.65477e-06	0.25443	0.74556	-2.30146e-16	143	1.83558e-05	0.25483	0.74515	-5.75041e-16	143	3.28373e-05	0.25549	0.74448	-1.14905e-15	143	6.17205e-05	0.25682	0.74312	-2.2939e-15	143	0.000147727	0.26086	0.73899	-5.7029e-15	143	0.000288863	0.26777	0.73194	-1.12969e-14	143	0.000562409	0.28226	0.71718	-2.21384e-14	143	0.0013	0.33108	0.66761
1.12	144	3.16685e-06	0.25412	0.74587	-2.98127e-25	144	5.80122e-06	0.25428	0.74571	-1.04419e-16	144	8.43415e-06	0.25442	0.74558	-2.08798e-16	144	1.6328e-05	0.25481	0.74517	-5.21714e-16	144	2.94645e-05	0.25548	0.74449	-1.04247e-15	144	5.56656e-05	0.25681	0.74313	-2.08111e-15	144	0.000133686	0.26087	0.73899	-5.17388e-15	144	0.000261715	0.26781	0.73193	-1.02489e-14	144	0.000509825	0.28236	0.71713	-2.00833e-14	144	0.00118	0.33147	0.66735
1.125	145	2.60613e-06	0.25411	0.74589	1.27103e-25	145	4.99582e-06	0.25427	0.74573	-9.4733e-17	145	7.38471e-06	0.2544	0.74559	-1.89434e-16	145	1.45456e-05	0.2548	0.74519	-4.73328e-16	145	2.64628e-05	0.25547	0.74451	-9.45787e-16	145	5.02318e-05	0.25681	0.74314	-1.8881e-15	145	0.000121007	0.26088	0.739	-4.69391e-15	145	0.000237141	0.26784	0.73192	-9.29785e-15	145	0.000462185	0.28246	0.71708	-1.82189e-14	145	0.00107	0.33184	0.66709
1.13	146	2.1447e-06	0.25409	0.74591	-3.42879e-25	146	4.31301e-06	0.25425	0.74575	-8.59497e-17	146	6.47968e-06	0.25438	0.74561	-1.71864e-16	146	1.29758e-05	0.25478	0.7452	-4.29423e-16	146	2.37867e-05	0.25545	0.74452	-8.58057e-16	146	4.5349e-05	0.2568	0.74316	-1.71296e-15	146	0.000109553	0.26089	0.739	-4.25848e-15	146	0.000214908	0.26788	0.73191	-8.43544e-15	146	0.000419024	0.28256	0.71703	-1.65275e-14	146	0.000971502	0.33219	0.66684
1.135	147	1.76506e-06	0.25408	0.74592	1.34057e-25	147	3.73183e-06	0.25423	0.74576	-7.79761e-17	147	5.69769e-06	0.25437	0.74563	-1.55924e-16	147	1.15909e-05	0.25477	0.74522	-3.89597e-16	147	2.13984e-05	0.25544	0.74454	-7.78476e-16	147	4.09594e-05	0.25679	0.74317	-1.55408e-15	147	9.92022e-05	0.26089	0.73901	-3.86344e-15	147	0.000194767	0.26791	0.7319	-7.65254e-15	147	0.000379911	0.28265	0.71697	-1.49931e-14	147	0.000880787	0.33252	0.6666
1.14	148	1.45258e-06	0.25406	0.74594	7.26175e-25	148	3.2367e-06	0.25422	0.74578	-7.07427e-17	148	5.02022e-06	0.25435	0.74564	-1.41462e-16	148	1.03664e-05	0.25476	0.74523	-3.5346e-16	148	1.92639e-05	0.25543	0.74455	-7.06274e-16	148	3.70094e-05	0.25678	0.74318	-1.40995e-15	148	8.9845e-05	0.2609	0.73901	-3.50505e-15	148	0.000176536	0.26794	0.73189	-6.94256e-15	148	0.000344468	0.28273	0.71692	-1.36012e-14	148	0.000798584	0.33284	0.66636
1.145	149	1.19548e-06	0.25405	0.74595	1.16036e-24	149	2.81402e-06	0.2542	0.74579	-6.41816e-17	149	4.43197e-06	0.25434	0.74566	-1.28341e-16	149	9.28191e-06	0.25474	0.74525	-3.20673e-16	149	1.73535e-05	0.25542	0.74456	-6.4076e-16	149	3.34519e-05	0.25678	0.74319	-1.27916e-15	149	8.13837e-05	0.2609	0.73902	-3.17992e-15	149	0.000160025	0.26796	0.73188	-6.29845e-15	149	0.000312348	0.28281	0.71688	-1.23386e-14	149	0.000724069	0.33315	0.66612
1.15	150	9.83902e-07	0.25403	0.74597	4.60483e-25	150	2.45225e-06	0.25419	0.74581	-5.82293e-17	150	3.91998e-06	0.25433	0.74567	-1.16437e-16	150	8.31989e-06	0.25473	0.74526	-2.90931e-16	150	1.56422e-05	0.25541	0.74458	-5.81322e-16	150	3.02464e-05	0.25677	0.7432	-1.1605e-15	150	7.37312e-05	0.26091	0.73902	-2.885e-15	150	0.000145068	0.26799	0.73186	-5.71402e-15	150	0.000283235	0.28289	0.71683	-1.11932e-14	150	0.000656534	0.33344	0.6659
1.155	151	8.09728e-07	0.25402	0.74598	7.31099e-26	151	2.14181e-06	0.25418	0.74582	-5.28282e-17	151	3.47336e-06	0.25431	0.74568	-1.05637e-16	151	7.46493e-06	0.25472	0.74527	-2.63945e-16	151	1.41079e-05	0.2554	0.74459	-5.27406e-16	151	2.73569e-05	0.25676	0.74321	-1.05286e-15	151	6.68036e-05	0.26091	0.73902	-2.61731e-15	151	0.000131519	0.26802	0.73185	-5.18387e-15	151	0.000256846	0.28296	0.71678	-1.01541e-14	151	0.000595313	0.33372	0.66568
1.16	152	6.66384e-07	0.25401	0.74599	-1.05447e-25	152	1.87482e-06	0.25416	0.74584	-4.79277e-17	152	3.08287e-06	0.2543	0.7457	-9.58395e-17	152	6.70405e-06	0.25471	0.74529	-2.39464e-16	152	1.27307e-05	0.25539	0.7446	-4.78492e-16	152	2.47501e-05	0.25675	0.74322	-9.55206e-16	152	6.05359e-05	0.26091	0.73903	-2.37453e-15	152	0.000119242	0.26804	0.73184	-4.70289e-15	152	0.000232924	0.28303	0.71673	-9.21152e-15	152	0.000539821	0.33399	0.66547
1.165	153	5.48441e-07	0.25399	0.74601	-1.66987e-27	153	1.64476e-06	0.25415	0.74585	-4.34826e-17	153	2.74067e-06	0.25429	0.74571	-8.69497e-17	153	6.02594e-06	0.25469	0.7453	-2.17255e-16	153	1.14932e-05	0.25538	0.74461	-4.34108e-16	153	2.23972e-05	0.25675	0.74323	-8.666e-16	153	5.48628e-05	0.26092	0.73903	-2.15429e-15	153	0.000108118	0.26806	0.73183	-4.26656e-15	153	0.00021124	0.2831	0.71669	-8.35658e-15	153	0.000489526	0.33424	0.66527
1.17	154	4.51366e-07	0.25398	0.74602	3.17296e-25	154	1.44599e-06	0.25414	0.74586	-3.94498e-17	154	2.4402e-06	0.25427	0.74572	-7.88851e-17	154	5.42053e-06	0.25468	0.74531	-1.97101e-16	154	1.03805e-05	0.25537	0.74462	-3.93839e-16	154	2.02725e-05	0.25674	0.74324	-7.86208e-16	154	4.97246e-05	0.26092	0.73903	-1.95442e-15	154	9.804e-05	0.26808	0.73182	-3.87082e-15	154	0.000191578	0.28316	0.71665	-7.58088e-15	154	0.000443906	0.33448	0.66507
1.175	155	3.71481e-07	0.25397	0.74603	4.11634e-25	155	1.2738e-06	0.25413	0.74587	-3.57905e-17	155	2.17575e-06	0.25426	0.74574	-7.15677e-17	155	4.87963e-06	0.25467	0.74532	-1.78821e-16	155	9.37929e-06	0.25536	0.74463	-3.57308e-16	155	1.83536e-05	0.25673	0.74325	-7.13285e-16	155	4.50717e-05	0.26092	0.73903	-1.77309e-15	155	8.88991e-05	0.2681	0.73181	-3.51155e-15	155	0.000173751	0.28322	0.7166	-6.87721e-15	155	0.000402555	0.33471	0.66488
1.18	156	3.05747e-07	0.25396	0.74604	2.30577e-25	156	1.12432e-06	0.25411	0.74589	-3.24705e-17	156	1.94257e-06	0.25425	0.74575	-6.4929e-17	156	4.39556e-06	0.25466	0.74533	-1.62233e-16	156	8.47769e-06	0.25535	0.74464	-3.24163e-16	156	1.66195e-05	0.25673	0.74326	-6.4713e-16	156	4.08579e-05	0.26092	0.73904	-1.60861e-15	156	8.06178e-05	0.26812	0.7318	-3.18577e-15	156	0.000157586	0.28328	0.71656	-6.23881e-15	156	0.000365066	0.33493	0.6647
1.185	157	2.51631e-07	0.25395	0.74605	5.24047e-26	157	9.94253e-07	0.2541	0.7459	-2.94587e-17	157	1.7366e-06	0.25424	0.74576	-5.89068e-17	157	3.96202e-06	0.25465	0.74534	-1.47186e-16	157	7.66539e-06	0.25534	0.74465	-2.94096e-16	157	1.50516e-05	0.25672	0.74326	-5.87097e-16	157	3.70411e-05	0.26092	0.73904	-1.45939e-15	157	7.31121e-05	0.26813	0.73179	-2.89027e-15	157	0.00014293	0.28333	0.71653	-5.65979e-15	157	0.000331075	0.33514	0.66453
1.19	158	2.0709e-07	0.25394	0.74606	-4.91329e-26	158	8.80811e-07	0.25409	0.74591	-2.67261e-17	158	1.55431e-06	0.25423	0.74577	-5.34432e-17	158	3.57318e-06	0.25464	0.74536	-1.33532e-16	158	6.93303e-06	0.25533	0.74466	-2.66817e-16	158	1.36337e-05	0.25671	0.74327	-5.32633e-16	158	3.35827e-05	0.26093	0.73904	-1.324e-15	158	6.6303e-05	0.26815	0.73178	-2.622e-15	158	0.000129643	0.28338	0.71649	-5.13462e-15	158	0.000300253	0.33534	0.66436
1.195	159	1.7044e-07	0.25393	0.74607	-1.26228e-26	159	7.81656e-07	0.25408	0.74592	-2.42471e-17	159	1.39264e-06	0.25422	0.74578	-4.84855e-17	159	3.22427e-06	0.25463	0.74537	-1.21147e-16	159	6.27254e-06	0.25532	0.74467	-2.42074e-16	159	1.23514e-05	0.25671	0.74328	-4.83229e-16	159	3.04494e-05	0.26093	0.73904	-1.20119e-15	159	6.01334e-05	0.26817	0.73177	-2.37876e-15	159	0.000117585	0.28343	0.71645	-4.65787e-15	159	0.00027231	0.33553	0.6642
1.2	160	1.40529e-07	0.25392	0.74608	4.92651e-29	160	6.99785e-07	0.25407	0.74593	-2.21305e-17	160	1.2574e-06	0.25421	0.74579	-4.42528e-17	160	2.92898e-06	0.25462	0.74538	-1.1057e-16	160	5.71085e-06	0.25531	0.74468	-2.20935e-16	160	1.12589e-05	0.2567	0.74329	-4.41043e-16	160	2.77757e-05	0.26093	0.73904	-1.09631e-15	160	5.48647e-05	0.26818	0.73177	-2.17103e-15	160	0.000107294	0.28348	0.71642	-4.25099e-15	160	0.000248445	0.33571	0.66405
[truncated: 51 more columns]
