# Supplementary material for: Operando film-electrochemical EPR spectroscopy tracks radical intermediates in surface-immobilized catalysts
Source: Nat Chem. 2024 Feb 14;16(6):1015–23. doi: 10.1038/s41557-024-01450-y (PMC11636982; doi:10.1038/s41557-024-01450-y)
Supplement: Supplementary file 18 — FEamp-EPR data. [file 41557_2024_1450_MOESM18_ESM.xlsx]

## Sheet: Sheet1
ChornoampChronopotEPR_01				ChornoampChronopotEPR_02				ChornoampChronopotEPR_03
Time	exp_0mMGly	Time	firstorderrelaxation (User) Fit of "0mMGly"	Time	exp_1mMGly	Time	firstorderrelaxation (User) Fit of "1mMGly"	Time	exp_5mMGly	Time	firstorderrelaxation (User) Fit of "5mMGly"
	ChornoampChronopotEPR_01						(Col("firstorderrelaxation (User) Fit of Sheet1 B"1mMGly"")/0.47)*0.73			0	(Col("firstorderrelaxation (User) Fit of Sheet1 B"5mMGly"")/0.38)*0.77
0	0.89432	0	0.0744551	0	0.606785	0	0.0877222	0	0.477322	0.408488	0.19333
4.87	0.907031	0.409029	0.0763154	4.74	0.649045	0.409329	0.0930211	4.76	0.483824	0.816977	0.203956
9.11	0.997692	0.818058	0.0781709	8.96	0.636557	0.818659	0.0982765	9.12	0.47696	1.22547	0.21439
13.33	1.01754	1.22709	0.0800214	13.22	0.595088	1.22799	0.103489	13.46	0.414925	1.63395	0.224636
17.6	0.929536	1.63612	0.0818672	17.47	0.585086	1.63732	0.108658	17.76	0.433363	2.04244	0.234696
21.83	0.998013	2.04515	0.0837081	21.72	0.624521	2.04665	0.113785	22.09	0.44516	2.45093	0.244574
26.07	1.0272	2.45417	0.0855442	25.97	0.570659	2.45598	0.11887	26.33	0.49224	2.85942	0.254274
30.27	0.949596	2.8632	0.0873754	30.2	0.587687	2.86531	0.123913	30.61	0.4216	3.26791	0.263798
34.51	0.953548	3.27223	0.0892019	34.48	0.513051	3.27463	0.128915	34.92	0.482588	3.6764	0.27315
38.81	0.924066	3.68126	0.0910236	38.72	0.581991	3.68396	0.133875	39.16	0.443634	4.08488	0.282333
43.11	0.969905	4.09029	0.0928405	43.01	0.62438	4.09329	0.138795	43.4	0.473388	4.23	0.285555
47.36	0.959897	4.27	0.0936373	47.24	0.565484	4.32	0.141503	47.68	0.480113	4.49337	0.29135
51.59	1.03392	4.49932	0.0946526	51.49	0.621258	4.50262	0.143675	51.91	0.515391	4.90186	0.300204
55.86	1.00183	4.90835	0.09646	55.72	0.643162	4.91195	0.148514	56.18	0.381661	5.31035	0.308897
60.09	0.966122	5.31738	0.0982627	59.97	0.528998	5.32128	0.153314	60.49	0.535753	5.71884	0.317434
64.36	0.907143	5.72641	0.100061	64.21	0.568088	5.73061	0.158074	64.71	0.486947	6.12733	0.325816
68.71	1.01859	6.13544	0.101854	68.47	0.657983	6.13994	0.162795	69.04	0.434618	6.53582	0.334046
73.07	0.981756	6.54446	0.103642	72.73	0.641412	6.54927	0.167477	73.34	0.456454	6.9443	0.342128
77.36	0.985421	6.95349	0.105426	76.97	0.60608	6.9586	0.172121	77.67	0.442432	7.35279	0.350063
81.61	0.99213	7.36252	0.107205	81.24	0.468232	7.36793	0.176727	82	0.424945	7.76128	0.357855
85.86	0.985446	7.77155	0.10898	85.49	0.64285	7.77726	0.181295	86.23	0.513072	8.16977	0.365506
90.09	1.00965	8.18058	0.11075	89.73	0.560494	8.18659	0.185825	90.49	0.483169	8.53	0.372139
94.36	0.959642	8.51	0.112172	93.97	0.59712	8.59592	0.190319	94.75	0.490306	8.57826	0.373019
98.58	0.694444	8.58961	0.112515	98.23	0.491066	8.67	0.191128	98.97	0.38071	8.98675	0.380396
102.86	0.304559	8.99864	0.114275	102.49	0.163924	9.00525	0.194775	103.24	0.150638	9.39524	0.387639
107.1	-0.0116798	9.40767	0.116031	106.73	0.0934869	9.41457	0.199195	107.49	0.130495	9.80372	0.394752
111.37	0.091764	9.8167	0.117783	110.98	-0.0120664	9.8239	0.203578	111.73	0.0746591	10.2122	0.401735
115.73	0.11945	10.2257	0.119529	115.25	0.0750192	10.2332	0.207926	115.99	0.111484	10.6207	0.408593
120.04	0.0790755	10.6348	0.121272	119.5	0.0967715	10.6426	0.212237	120.25	0.0940769	11.0292	0.415326
124.27	0.100725	11.0438	0.123009	123.73	0.043447	11.0519	0.216514	124.47	0.0453583	11.4377	0.421938
128.5	-0.019208	11.4528	0.124742	127.98	0.0972981	11.4612	0.220755	128.73	0.176949	11.8462	0.42843
132.78	0.0334054	11.8618	0.126471	132.22	0.0573808	11.8706	0.224961	132.99	0.122762	12.2547	0.434805
137.09	0.0918595	12.2709	0.128195	136.49	0.0697616	12.2799	0.229133	137.22	0.0970613	12.6631	0.441065
141.4	0.0566654	12.6799	0.129914	140.73	0.109269	12.6892	0.233271	141.49	0.150201	12.73	0.442078
145.71	0.103476	12.77	0.130292	145	-0.0108806	12.88	0.235188	145.73	0.0765054	13.0716	0.447211
150.03	0.171633	13.0889	0.131629	149.25	0.0372186	13.0985	0.237375	149.97	0.0463066	13.4801	0.453246
158.61	0.0998488	13.498	0.13334	157.74	0.0903155	13.5079	0.241444	158.48	0.0873935	13.8886	0.459172
162.85	0.116123	13.907	0.135046	161.96	0.123614	13.9172	0.245481	162.72	0.0909488	14.2971	0.464991
167.1	0.0880276	14.316	0.136747	166.24	0.0868686	14.3265	0.249484	166.99	0.137475	14.7056	0.470704
171.36	0.0833313	14.725	0.138444	170.49	0.0371622	14.7359	0.253455	171.23	0.0671875	15.1141	0.476315
175.7	0.056465	15.1341	0.140137	174.73	0.0555312	15.1452	0.257393	175.48	0.0751866	15.5226	0.481823
180.05	0.112016	15.5431	0.141825	178.99	0.0887379	15.5545	0.261298	179.75	0.113279	15.9311	0.487233
184.27	0.137686	15.9521	0.143509	183.25	0.00801369	15.9638	0.265172	184.01	0.193169	16.3395	0.492544
188.51	0.139932	16.3612	0.145188	187.5	0.067974	16.3732	0.269013	188.27	0.141572	16.748	0.497759
192.84	0.0881992	16.7702	0.146863	191.73	0.0866068	16.7825	0.272823	192.58	0.131327	17.02	0.501179
197.12	0.0766418	17.04	0.147965	196.07	0.0124457	17.19	0.276585	196.84	0.0850838	17.1565	0.50288
201.34	0.106593	17.1792	0.148534	200.33	0.14883	17.1918	0.276602	201.13	0.132539	17.565	0.507909
205.61	0.100764	17.5882	0.1502	204.65	0.0651143	17.6012	0.28035	205.36	0.135384	17.9735	0.512846
209.85	0.18421	17.9973	0.151861	209	0.132696	18.0105	0.284067	209.66	0.170333	18.382	0.517694
214.11	0.155312	18.4063	0.153519	213.21	0.153354	18.4198	0.287754	213.86	0.209752	18.7905	0.522455
218.38	0.141586	18.8153	0.155172	217.52	0.121375	18.8291	0.29141	218.15	0.197042	19.199	0.527129
222.71	0.158876	19.2244	0.156821	221.74	0.19055	19.2385	0.295036	222.43	0.240424	19.6074	0.531719
227.07	0.175671	19.6334	0.158465	225.98	0.168292	19.6478	0.298632	226.64	0.239522	20.0159	0.536226
231.37	0.142258	20.0424	0.160105	230.23	0.260298	20.0571	0.302199	230.86	0.285541	20.4244	0.540651
235.59	0.175127	20.4515	0.161741	234.46	0.270298	20.4665	0.305737	235.14	0.336136	20.8329	0.544997
239.83	0.176172	20.8605	0.163373	238.73	0.312103	20.8758	0.309245	239.36	0.394536	21.2414	0.549263
244.14	0.226394	21.2695	0.165	243.02	0.304905	21.2851	0.312725	243.58	0.378283	21.3	0.549869
248.45	0.320574	21.37	0.165399	247.24	0.304655	21.41	0.313781	247.79	0.39657	21.6499	0.553453
252.7	0.253108	21.6785	0.166623	251.51	0.291211	21.6945	0.316176	252.09	0.39814	22.0584	0.557567
256.97	0.244626	22.0876	0.168242	255.74	0.227993	22.1038	0.319599	256.37	0.382292	22.4669	0.561606
261.21	0.331012	22.4966	0.169856	260	0.342777	22.5131	0.322994	260.6	0.377382	22.8754	0.565573
265.51	0.291097	22.9056	0.171466	264.23	0.291049	22.9224	0.326361	264.9	0.429856	23.2838	0.569467
269.75	0.274944	23.3147	0.173072	268.5	0.419379	23.3318	0.3297	269.12	0.343858	23.6923	0.573292
274.08	0.389724	23.7237	0.174674	272.71	0.366354	23.7411	0.333012	273.37	0.328128	24.1008	0.577047
278.29	0.349419	24.1327	0.176272	276.97	0.414332	24.1504	0.336296	277.64	0.445249	24.5093	0.580734
282.59	0.366558	24.5417	0.177865	281.25	0.374203	24.5598	0.339554	281.86	0.389647	24.9178	0.584354
286.86	0.356107	24.9508	0.179455	285.51	0.437791	24.9691	0.342785	286.14	0.277838	25.3263	0.587909
291.07	0.373829	25.3598	0.18104	289.73	0.400252	25.3784	0.345989	290.38	0.360442	25.51	0.589487
295.36	0.432239	25.73	0.182471	293.99	0.345623	25.65	0.3481	294.62	0.353201	25.7348	0.5914
299.58	0.400768	25.7688	0.182621	298.24	0.462718	25.7877	0.349167	298.93	0.345038	26.1433	0.594828
303.83	0.406201	26.1779	0.184197	302.51	0.339681	26.1971	0.352319	303.13	0.42965	26.5518	0.598193
308.1	0.444909	26.5869	0.18577	306.74	0.407944	26.6064	0.355445	307.39	0.419096	26.9602	0.601498
312.34	0.372179	26.9959	0.187339	310.99	0.455906	27.0157	0.358545	311.63	0.345893	27.3687	0.604743
316.58	0.449454	27.4049	0.188903	315.22	0.489144	27.4251	0.36162	315.87	0.405384	27.7772	0.607929
320.89	0.448878	27.814	0.190463	319.5	0.490536	27.8344	0.36467	320.09	0.406913	28.1857	0.611058
325.16	0.469146	28.223	0.19202	323.73	0.410959	28.2437	0.367694	324.3	0.44473	28.5942	0.61413
329.46	0.497408	28.632	0.193572	328.01	0.545646	28.6531	0.370694	328.62	0.315426	29.0027	0.617147
333.75	0.463697	29.0411	0.19512	332.35	0.486478	29.0624	0.373669	332.85	0.333614	29.4112	0.620109
337.98	0.48145	29.4501	0.196664	336.69	0.494806	29.4717	0.37662	337.12	0.436646	29.73	0.622383
342.24	0.516766	29.8591	0.198204	340.91	0.46382	29.881	0.379546	341.4	0.315524	29.8197	0.623017
346.52	0.540009	30.03	0.198846	345.14	0.473078	29.9	0.379681	345.64	0.397492	30.2281	0.625873
350.77	0.50444	30.2681	0.19974	349.42	0.461616	30.2904	0.382449	349.87	0.368845	30.6366	0.628677
354.98	0.463158	30.6772	0.201272	353.66	0.44786	30.6997	0.385327	354.12	0.367756	31.0451	0.63143
359.25	0.498353	31.0862	0.2028	357.9	0.510766	31.109	0.388182	358.39	0.351658	31.4536	0.634134
363.52	0.603829	31.4952	0.204324	362.16	0.50855	31.5184	0.391014	362.62	0.41433	31.8621	0.636789
367.74	0.446142	31.9043	0.205844	366.41	0.3712	31.9277	0.393822	366.87	0.391258	32.2706	0.639396
372	0.563359	32.3133	0.207359	370.66	0.56081	32.337	0.396607	371.15	0.359512	32.6791	0.641955
376.29	0.59282	32.7223	0.208871	374.91	0.496881	32.7463	0.399369	375.4	0.384081	33.0876	0.644469
380.49	0.605513	33.1314	0.210379	379.17	0.471174	33.1557	0.402109	379.65	0.412566	33.4961	0.646937
384.75	0.546306	33.5404	0.211883	383.38	0.465906	33.565	0.404826	383.89	0.453274	33.9045	0.64936
388.98	0.609318	33.9494	0.213384	387.62	0.429743	33.9743	0.407521	388.18	0.370457	34.01	0.649978
393.23	0.573421	34.25	0.214483	391.89	0.464969	34.13	0.40854	392.38	0.395827	34.313	0.651739
397.49	0.638049	34.3584	0.21488	396.16	0.482262	34.3837	0.410194	396.65	0.372295	34.7215	0.654076
401.78	0.637372	34.7675	0.216372	400.41	0.469656	34.793	0.412844	400.88	0.438402	35.13	0.65637
405.99	0.611911	35.1765	0.21786	404.68	0.482191	35.2023	0.415473	405.16	0.391045	35.5385	0.658623
410.19	0.577337	35.5855	0.219345	408.97	0.429055	35.6117	0.418081	409.38	0.366446	35.947	0.660834
414.52	0.586698	35.9946	0.220825	413.21	0.48283	36.021	0.420667	413.65	0.358051	36.3555	0.663006
418.75	0.571959	36.4036	0.222302	417.4	0.485422	36.4303	0.423231	417.9	0.365117	36.764	0.665139
422.99	0.613775	36.8126	0.223775	421.65	0.508711	36.8396	0.425775	422.14	0.343424	37.1725	0.667233
427.29	0.67658	37.2216	0.225244	425.95	0.436593	37.249	0.428298	426.41	0.418299	37.5809	0.669289
431.56	0.619004	37.6307	0.226709	430.16	0.484637	37.6583	0.4308	430.64	0.390678	37.9894	0.671308
435.8	0.631458	38.0397	0.22817	434.47	0.448795	38.0676	0.433281	434.9	0.374335	38.23	0.67248
440.02	0.659945	38.4487	0.229627	438.72	0.436094	38.4	0.435281	439.19	0.302405	38.3979	0.673291
444.26	0.614385	38.49	0.229774	442.97	0.446979	38.477	0.435743	443.39	0.307919	38.8064	0.675238
448.5	0.558095	38.8578	0.231081	447.22	0.444163	38.8863	0.438183	447.64	0.346724	39.2149	0.677149
452.73	0.665576	39.2668	0.232531	451.42	0.494164	39.2956	0.440604	451.87	0.316592	39.6234	0.679026
457	0.663376	39.6758	0.233977	455.65	0.419251	39.7049	0.443005	456.14	0.417881	40.0319	0.680869
465.51	0.59334	40.0848	0.235419	464.16	0.483196	40.1143	0.445387	464.68	0.390258	40.4404	0.682679
469.76	0.70425	40.4939	0.236857	468.39	0.507849	40.5236	0.447748	468.89	0.360252	40.8488	0.684455
474.02	0.645223	40.9029	0.238292	472.65	0.411346	40.9329	0.450091	473.15	0.344791	41.2573	0.6862
478.33	0.718467	41.3119	0.239723	476.95	0.507712	41.3423	0.452414	477.38	0.42478	41.6658	0.687913
482.6	0.613035	41.721	0.24115	481.2	0.469018	41.7516	0.454718	481.64	0.35581	42.0743	0.689596
486.8	0.710928	42.13	0.242573	485.47	0.492966	42.1609	0.457003	485.86	0.374688	42.45	0.691116
491.05	0.722433	42.539	0.243993	489.74	0.467209	42.5703	0.459269	490.15	0.410796	42.4828	0.691247
495.24	0.730876	42.8	0.244897	494.08	0.560097	42.69	0.459929	494.36	0.352357	42.8913	0.692869
499.53	0.670073	42.948	0.245409	498.37	0.451054	42.9796	0.461517	498.58	0.51069	43.2998	0.694462
503.83	0.686626	43.3571	0.246821	502.64	0.447761	43.3889	0.463746	502.77	0.382711	43.7083	0.696026
508.06	0.686878	43.7661	0.24823	506.86	0.442483	43.7982	0.465957	507.12	0.407236	44.1168	0.697561
512.32	0.619457	44.1751	0.249634	511.11	0.424854	44.2076	0.46815	511.4	0.418994	44.5252	0.699069
516.58	0.730447	44.5842	0.251036	515.39	0.468087	44.6169	0.470325	515.68	0.436759	44.9337	0.70055
520.84	0.701741	44.9932	0.252433	519.66	0.512478	45.0262	0.472482	519.88	0.307033	45.3422	0.702003
525.12	0.645974	45.4022	0.253827	523.9	0.425475	45.4356	0.474621	524.13	0.367811	45.7507	0.703431
529.31	0.711089	45.8113	0.255217	528.2	0.432908	45.8449	0.476743	528.39	0.334051	46.1592	0.704832
533.6	0.800535	46.2203	0.256603	532.47	0.471567	46.2542	0.478847	532.64	0.435902	46.5677	0.706209
537.86	0.637406	46.6293	0.257986	536.73	0.47676	46.6635	0.480934	536.9	0.369186	46.66	0.706516
542.08	0.676917	47.0383	0.259366	540.98	0.421899	46.91	0.482182	541.19	0.381327	46.9762	0.70756
546.4	0.605869	47.11	0.259607	545.23	0.417374	47.0729	0.483004	545.39	0.467254	47.3847	0.708887
550.59	0.684088	47.4474	0.260741	549.51	0.393966	47.4822	0.485057	549.65	0.358594	47.7932	0.71019
554.82	0.769727	47.8564	0.262113	553.85	0.416915	47.8915	0.487093	553.96	0.403861	48.2016	0.711469
559.04	0.667092	48.2654	0.263482	558.13	0.438058	48.3009	0.489112	558.15	0.30598	48.6101	0.712725
563.33	0.759249	48.6745	0.264846	562.4	0.481043	48.7102	0.491114	562.4	0.382762	49.0186	0.713959
567.58	0.717311	49.0835	0.266208	566.63	0.458174	49.1195	0.493101	566.68	0.409945	49.4271	0.71517
571.86	0.671951	49.4925	0.267565	570.87	0.536419	49.5288	0.495071	570.88	0.409267	49.8356	0.71636
576.09	0.702573	49.9015	0.26892	575.13	0.502358	49.9382	0.497024	575.14	0.384475	50.2441	0.717527
580.27	0.678439	50.3106	0.27027	579.39	0.426029	50.3475	0.498962	579.44	0.410625	50.6526	0.718674
584.5	0.83439	50.7196	0.271617	583.63	0.503658	50.7568	0.500884	583.66	0.39916	50.96	0.719523
588.8	0.701596	51.1286	0.272961	587.9	0.500889	51.1662	0.50279	587.89	0.418428	51.0611	0.7198
593.07	0.68583	51.36	0.273719	592.18	0.47108	51.18	0.502854	592.22	0.327073	51.4695	0.720906
597.36	0.725985	51.5377	0.274301	596.47	0.49185	51.5755	0.50468	596.48	0.424213	51.878	0.721991
601.6	0.759155	51.9467	0.275637	600.71	0.422919	51.9848	0.506555	600.73	0.398574	52.2865	0.723057
605.78	0.757456	52.3557	0.27697	604.98	0.483809	52.3942	0.508414	604.97	0.416187	52.695	0.724104
609.96	0.701455	52.7647	0.2783	609.25	0.436512	52.8035	0.510258	609.21	0.431768	53.1035	0.725132
		53.1738	0.279626			53.2128	0.512087			53.512	0.726141
		53.5828	0.280948			53.6221	0.513901			53.9205	0.727132
		53.9918	0.282267			54.0315	0.515701			54.329	0.728105
		54.4009	0.283583			54.4408	0.517485			54.7375	0.72906
		54.8099	0.284895			54.8501	0.519255			55.1459	0.729998
		55.2189	0.286204			55.2595	0.52101			55.24	0.730212
		55.6279	0.287509			55.41	0.521652			55.5544	0.730919
		55.63	0.287515			55.6688	0.52275			55.9629	0.731824
		56.037	0.288811			56.0781	0.524477			56.3714	0.732712
		56.446	0.290109			56.4874	0.526189			56.7799	0.733584
		56.855	0.291404			56.8968	0.527887			57.1884	0.73444
		57.2641	0.292696			57.3061	0.529571			57.5969	0.735281
		57.6731	0.293984			57.7154	0.531242			58.0054	0.736107
		58.0821	0.295269			58.1248	0.532899			58.4139	0.736918
		58.4912	0.296551			58.5341	0.534542			58.8223	0.737714
		58.9002	0.297829			58.9434	0.536171			59.2308	0.738495
		59.3092	0.299104			59.3528	0.537787			59.47	0.738946
		59.7182	0.300375			59.67	0.539031			59.6393	0.739263
		59.87	0.300846			59.7621	0.53939			60.0478	0.740016
		60.1273	0.301643			60.1714	0.54098			60.4563	0.740756
		60.5363	0.302908			60.5807	0.542557			60.8648	0.741483
		60.9453	0.304169			60.9901	0.544121			61.2733	0.742196
		61.3544	0.305428			61.3994	0.545672			61.6818	0.742897
		61.7634	0.306683			61.8087	0.54721			62.0903	0.743585
		62.1724	0.307934			62.2181	0.548735			62.4987	0.74426
		62.5814	0.309182			62.6274	0.550248			62.9072	0.744924
		62.9905	0.310427			63.0367	0.551749			63.3157	0.745575
		63.3995	0.311669			63.446	0.553237			63.7242	0.746214
		63.8085	0.312908			63.8554	0.554713			63.77	0.746285
		64.17	0.314			63.9	0.554874			64.1327	0.746842
		64.2176	0.314143			64.2647	0.556177			64.5412	0.747459
		64.6266	0.315375			64.674	0.557629			64.9497	0.748064
		65.0356	0.316604			65.0834	0.559069			65.3582	0.748659
		65.4446	0.31783			65.4927	0.560497			65.7666	0.749242
		65.8537	0.319052			65.902	0.561914			66.1751	0.749816
		66.2627	0.320271			66.3114	0.563319			66.5836	0.750378
		66.6717	0.321487			66.7207	0.564712			66.9921	0.750931
		67.0808	0.3227			67.13	0.566094			67.4006	0.751474
		67.4898	0.323909			67.5393	0.567464			67.8091	0.752006
		67.8988	0.325116			67.9487	0.568823			67.99	0.752239
		68.3078	0.326319			68.17	0.569554			68.2176	0.75253
		68.41	0.326619			68.358	0.570172			68.6261	0.753043
		68.7169	0.327519			68.7673	0.571509			69.0346	0.753548
		69.1259	0.328716			69.1767	0.572835			69.443	0.754043
		69.5349	0.32991			69.586	0.57415			69.8515	0.754529
		69.944	0.331101			69.9953	0.575454			70.26	0.755007
		70.353	0.332288			70.4046	0.576748			70.6685	0.755476
		70.762	0.333473			70.814	0.578031			71.077	0.755936
		71.1711	0.334654			71.2233	0.579303			71.4855	0.756388
		71.5801	0.335833			71.6326	0.580565			71.894	0.756832
		71.9891	0.337008			72.042	0.581817			72.24	0.757202
		72.3981	0.33818			72.38	0.582843			72.3025	0.757268
		72.74	0.339157			72.4513	0.583058			72.711	0.757696
		72.8072	0.339349			72.8606	0.584289			73.1194	0.758116
		73.2162	0.340515			73.2699	0.58551			73.5279	0.758529
		73.6252	0.341678			73.6793	0.586721			73.9364	0.758934
		74.0343	0.342838			74.0886	0.587923			74.3449	0.759332
		74.4433	0.343994			74.4979	0.589114			74.7534	0.759723
		74.8523	0.345148			74.9073	0.590295			75.1619	0.760106
		75.2613	0.346299			75.3166	0.591467			75.5704	0.760483
		75.6704	0.347447			75.7259	0.592629			75.9789	0.760853
		76.0794	0.348592			76.1353	0.593782			76.3873	0.761216
		76.4884	0.349733			76.5446	0.594925			76.51	0.761324
		76.8975	0.350872			76.64	0.59519			76.7958	0.761573
		76.95	0.351018			76.9539	0.596059			77.2043	0.761923
		77.3065	0.352008			77.3632	0.597183			77.6128	0.762267
		77.7155	0.353141			77.7726	0.598298			78.0213	0.762604
		78.1245	0.35427			78.1819	0.599404			78.4298	0.762936
		78.5336	0.355397			78.5912	0.600501			78.8383	0.763261
		78.9426	0.356521			79.0006	0.601589			79.2468	0.763581
		79.3516	0.357642			79.4099	0.602668			79.6553	0.763895
		79.7607	0.35876			79.8192	0.603738			80.0637	0.764203
		80.1697	0.359875			80.2285	0.6048			80.4722	0.764506
		80.5787	0.360987			80.6379	0.605852			80.73	0.764694
		80.9877	0.362097			80.92	0.606573			80.8807	0.764803
		81.25	0.362806			81.0472	0.606896			81.2892	0.765095
		81.3968	0.363203			81.4565	0.607932			81.6977	0.765381
		81.8058	0.364306			81.8659	0.608958			82.1062	0.765662
		82.2148	0.365407			82.2752	0.609977			82.5147	0.765939
		82.6239	0.366505			82.6845	0.610987			82.9232	0.76621
		83.0329	0.367599			83.0939	0.611989			83.3317	0.766476
		83.4419	0.368691			83.5032	0.612983			83.7401	0.766738
		83.851	0.36978			83.9125	0.613968			84.1486	0.766994
		84.26	0.370867			84.3218	0.614945			84.5571	0.767246
		84.669	0.37195			84.7312	0.615915			84.9656	0.767494
		85.078	0.37303			85.1405	0.616876			85.01	0.767521
		85.4871	0.374108			85.18	0.616968			85.3741	0.767737
		85.52	0.374195			85.5498	0.617829			85.7826	0.767976
		85.8961	0.375183			85.9592	0.618775			86.1911	0.76821
		86.3051	0.376255			86.3685	0.619713			86.5996	0.76844
		86.7142	0.377324			86.7778	0.620643			87.008	0.768666
		87.1232	0.378391			87.1871	0.621566			87.4165	0.768888
		87.5322	0.379454			87.5965	0.622481			87.825	0.769106
		87.9412	0.380515			88.0058	0.623388			88.2335	0.76932
		88.3503	0.381573			88.4151	0.624288			88.642	0.76953
		88.7593	0.382628			88.8245	0.625181			89.0505	0.769736
		89.1683	0.383681			89.2338	0.626066			89.25	0.769836
		89.5774	0.384731			89.4	0.626423			89.459	0.769939
		89.73	0.385122			89.6431	0.626944			89.8675	0.770138
		89.9864	0.385778			90.0525	0.627815			90.276	0.770333
		90.3954	0.386822			90.4618	0.628678			90.6844	0.770525
		90.8044	0.387864			90.8711	0.629535			91.0929	0.770713
		91.2135	0.388902			91.2804	0.630384			91.5014	0.770898
		91.6225	0.389938			91.6898	0.631227			91.9099	0.771079
		92.0315	0.390972			92.0991	0.632063			92.3184	0.771258
		92.4406	0.392002			92.5084	0.632891			92.7269	0.771433
		92.8496	0.39303			92.9178	0.633713			93.1354	0.771605
		93.2586	0.394056			93.3271	0.634528			93.49	0.771751
		93.6676	0.395078			93.66	0.635186			93.5439	0.771773
		94.02	0.395957			93.7364	0.635337			93.9524	0.771939
		94.0767	0.396098			94.1457	0.636139			94.3608	0.772102
		94.4857	0.397115			94.5551	0.636934			94.7693	0.772261
		94.8947	0.39813			94.9644	0.637723			95.1778	0.772418
		95.3038	0.399142			95.3737	0.638505			95.5863	0.772572
		95.7128	0.400151			95.7831	0.639281			95.9948	0.772724
		96.1218	0.401158			96.1924	0.64005			96.4033	0.772872
		96.5309	0.402162			96.6017	0.640814			96.8118	0.773018
		96.9399	0.403163			97.0111	0.64157			97.2203	0.773161
		97.3489	0.404162			97.4204	0.642321			97.6287	0.773302
		97.7579	0.405158			97.8297	0.643066			97.8	0.77336
		98.167	0.406151			97.91	0.643211			98.0372	0.77344
		98.24	0.406328			98.239	0.643804			98.4457	0.773575
		98.576	0.407142			98.6484	0.644536			98.8542	0.773708
		98.985	0.40813			99.0577	0.645263			99.2627	0.773839
		99.3941	0.409116			99.467	0.645983			99.6712	0.773968
		99.8031	0.410099			99.8764	0.646697			100.08	0.774094
		100.212	0.411079			100.286	0.647406			100.488	0.774217
		100.621	0.412057			100.695	0.648109			100.897	0.774339
		101.03	0.413033			101.104	0.648806			101.305	0.774458
		101.439	0.414006			101.514	0.649497			101.714	0.774575
		101.848	0.414976			101.923	0.650183			102	0.774656
		102.257	0.415944			102.18	0.65061			102.122	0.77469
		102.49	0.416493			102.332	0.650863			102.531	0.774803
		102.666	0.416909			102.742	0.651537			102.939	0.774914
		103.075	0.417871			103.151	0.652206			103.348	0.775023
		103.484	0.418832			103.56	0.652869			103.756	0.77513
		103.893	0.419789			103.97	0.653527			104.165	0.775235
		104.302	0.420744			104.379	0.654179			104.573	0.775338
		104.711	0.421697			104.788	0.654827			104.982	0.775439
		105.12	0.422647			105.198	0.655468			105.39	0.775539
		105.529	0.423595			105.607	0.656105			105.799	0.775636
		105.939	0.42454			106.016	0.656736			106.207	0.775732
		106.348	0.425482			106.41	0.657339			106.26	0.775744
		106.757	0.426423			106.426	0.657362			106.615	0.775826
		106.76	0.426431			106.835	0.657983			107.024	0.775919
		107.166	0.42736			107.244	0.658599			107.432	0.776009
		107.575	0.428296			107.654	0.65921			107.841	0.776098
		107.984	0.429228			108.063	0.659816			108.249	0.776186
		108.393	0.430159			108.472	0.660417			108.658	0.776272
		108.802	0.431087			108.882	0.661013			109.066	0.776356
		109.211	0.432012			109.291	0.661604			109.475	0.776439
		109.62	0.432935			109.7	0.66219			109.883	0.77652
		110.029	0.433856			110.11	0.662771			110.292	0.7766
		110.438	0.434774			110.519	0.663348			110.5	0.77664
		110.847	0.43569			110.66	0.663545			110.7	0.776679
		111	0.436032			110.928	0.66392			111.109	0.776756
		111.256	0.436603			111.338	0.664487			111.517	0.776831
		111.665	0.437515			111.747	0.665049			111.926	0.776905
		112.074	0.438423			112.156	0.665607			112.334	0.776978
		112.483	0.439329			112.566	0.66616			112.743	0.77705
		112.892	0.440233			112.975	0.666709			113.151	0.77712
		113.301	0.441135			113.384	0.667253			113.56	0.777189
		113.71	0.442034			113.794	0.667793			113.968	0.777257
		114.119	0.442931			114.203	0.668329			114.377	0.777323
		114.528	0.443825			114.612	0.668859			114.74	0.777382
		114.937	0.444717			114.89	0.669217			114.785	0.777389
		115.24	0.445376			115.022	0.669386			115.194	0.777453
		115.346	0.445607			115.431	0.669908			115.602	0.777516
		115.755	0.446495			115.84	0.670426			116.011	0.777578
		116.164	0.44738			116.25	0.67094			116.419	0.777639
		116.573	0.448262			116.659	0.671449			116.828	0.777698
		116.982	0.449143			117.068	0.671955			117.236	0.777757
		117.391	0.450021			117.478	0.672456			117.645	0.777814
		117.8	0.450897			117.887	0.672953			118.053	0.777871
		118.209	0.451771			118.296	0.673446			118.462	0.777926
		118.618	0.452642			118.706	0.673935			118.87	0.777981
		119.027	0.453511			119.115	0.67442			118.96	0.777992
		119.436	0.454378			119.17	0.674485			119.279	0.778034
		119.55	0.454618			119.524	0.674901			119.687	0.778086
		119.846	0.455242			119.933	0.675378			120.096	0.778138
		120.255	0.456104			120.343	0.675851			120.504	0.778189
		120.664	0.456964			120.752	0.67632			120.913	0.778238
		121.073	0.457822			121.161	0.676785			121.321	0.778287
		121.482	0.458677			121.571	0.677247			121.73	0.778335
		121.891	0.45953			121.98	0.677704			122.138	0.778382
		122.3	0.460381			122.389	0.678158			122.547	0.778428
		122.709	0.46123			122.799	0.678608			122.955	0.778474
		123.118	0.462076			123.208	0.679055			123.17	0.778497
		123.527	0.462921			123.4	0.679263			123.364	0.778518
		123.82	0.463525			123.617	0.679498			123.772	0.778562
		123.936	0.463763			124.027	0.679937			124.181	0.778605
		124.345	0.464603			124.436	0.680373			124.589	0.778647
		124.754	0.46544			124.845	0.680805			124.997	0.778688
		125.163	0.466276			125.255	0.681233			125.406	0.778729
		125.572	0.467109			125.664	0.681658			125.814	0.778769
		125.981	0.46794			126.073	0.68208			126.223	0.778808
		126.39	0.468769			126.483	0.682498			126.631	0.778847
		126.799	0.469596			126.892	0.682912			127.04	0.778884
		127.208	0.47042			127.301	0.683323			127.448	0.778921
		127.617	0.471243			127.68	0.683701			127.49	0.778925
		128.026	0.472063			127.711	0.683731			127.857	0.778958
		128.12	0.472251			128.12	0.684136			128.265	0.778994
		128.435	0.472881			128.529	0.684537			128.674	0.779029
		128.844	0.473697			128.939	0.684935			129.082	0.779063
		129.253	0.474511			129.348	0.685329			129.491	0.779097
		129.662	0.475322			129.757	0.685721			129.899	0.77913
		130.071	0.476132			130.167	0.686109			130.308	0.779163
		130.48	0.476939			130.576	0.686494			130.716	0.779195
		130.889	0.477745			130.985	0.686875			131.125	0.779227
		131.298	0.478548			131.395	0.687254			131.533	0.779257
		131.707	0.479349			131.804	0.687629			131.72	0.779271
		132.116	0.480148			132.02	0.687826			131.942	0.779288
		132.41	0.48072			132.213	0.688002			132.35	0.779318
		132.525	0.480945			132.623	0.688371			132.759	0.779347
		132.934	0.48174			133.032	0.688738			133.167	0.779376
		133.343	0.482532			133.441	0.689101			133.576	0.779404
		133.752	0.483323			133.851	0.689461			133.984	0.779432
		134.162	0.484112			134.26	0.689819			134.393	0.779459
		134.571	0.484898			134.669	0.690173			134.801	0.779485
		134.98	0.485682			135.079	0.690525			135.21	0.779512
		135.389	0.486465			135.488	0.690873			135.618	0.779537
		135.798	0.487245			135.897	0.691219			135.99	0.77956
		136.207	0.488023			136.307	0.691562			136.027	0.779563
		136.616	0.4888			136.36	0.691607			136.435	0.779588
		136.64	0.488846			136.716	0.691902			136.844	0.779612
		137.025	0.489574			137.125	0.69224			137.252	0.779636
		137.434	0.490346			137.535	0.692574			137.661	0.779659
		137.843	0.491116			137.944	0.692906			138.069	0.779683
		138.252	0.491884			138.353	0.693235			138.478	0.779705
		138.661	0.492651			138.763	0.693562			138.886	0.779727
		139.07	0.493415			139.172	0.693885			139.295	0.779749
		139.479	0.494177			139.581	0.694206			139.703	0.779771
		139.888	0.494937			139.991	0.694525			140.112	0.779792
		140.297	0.495695			140.4	0.694841			140.27	0.7798
		140.706	0.496451			140.58	0.694979			140.52	0.779813
		140.9	0.496809			140.809	0.695154			140.929	0.779833
		141.115	0.497205			141.219	0.695464			141.337	0.779853
		141.524	0.497958			141.628	0.695773			141.746	0.779872
		141.933	0.498708			142.037	0.696078			142.154	0.779892
		142.342	0.499456			142.447	0.696381			142.562	0.77991
		142.751	0.500202			142.856	0.696682			142.971	0.779929
		143.16	0.500947			143.265	0.69698			143.379	0.779947
		143.569	0.501689			143.675	0.697276			143.788	0.779965
		143.978	0.502429			144.084	0.697569			144.196	0.779983
		144.387	0.503168			144.493	0.69786			144.51	0.779996
		144.796	0.503904			144.81	0.698083			144.605	0.78
		145.18	0.504594			144.903	0.698148			145.013	0.780017
		145.205	0.504639			145.312	0.698434			145.422	0.780033
		145.614	0.505372			145.721	0.698718			145.83	0.78005
		146.023	0.506103			146.131	0.698999			146.239	0.780066
		146.432	0.506831			146.54	0.699278			146.647	0.780082
		146.841	0.507558			146.949	0.699555			147.056	0.780097
		147.25	0.508283			147.359	0.69983			147.464	0.780112
		147.659	0.509007			147.768	0.700102			147.873	0.780127
		148.069	0.509728			148.177	0.700372			148.281	0.780142
		148.478	0.510447			148.587	0.70064			148.69	0.780156
		148.887	0.511165			148.996	0.700905			148.74	0.780158
		149.296	0.51188			149.09	0.700966			149.098	0.78017
		149.43	0.512115			149.405	0.701169			149.507	0.780184
		149.705	0.512594			149.815	0.70143			149.915	0.780198
		150.114	0.513306			150.224	0.701689			150.324	0.780211
		150.523	0.514016			150.633	0.701946			150.732	0.780224
		150.932	0.514724			151.043	0.702201			151.141	0.780237
		151.341	0.51543			151.452	0.702454			151.549	0.78025
		151.75	0.516134			151.861	0.702704			151.958	0.780262
		152.159	0.516837			152.271	0.702953			152.366	0.780274
		152.568	0.517538			152.68	0.7032			152.775	0.780286
		152.977	0.518237			153.089	0.703444			152.99	0.780292
		153.386	0.518934			153.33	0.703587			153.183	0.780298
		153.64	0.519366			153.498	0.703687			153.592	0.780309
		153.795	0.519629			153.908	0.703927			154	0.780321
		154.204	0.520322			154.317	0.704166			154.409	0.780332
		154.613	0.521014			154.726	0.704403			154.817	0.780343
		155.022	0.521704			155.136	0.704637			155.226	0.780354
		155.431	0.522392			155.545	0.70487			155.634	0.780364
		155.84	0.523078			155.954	0.705101			156.043	0.780374
		156.249	0.523762			156.364	0.70533			156.451	0.780385
		156.658	0.524445			156.773	0.705557			156.86	0.780395
		157.067	0.525126			157.182	0.705782			157.26	0.780404
		157.476	0.525805			157.57	0.705994			157.268	0.780404
		157.885	0.526482			157.592	0.706005			157.677	0.780414
		157.91	0.526523			158.001	0.706227			158.085	0.780423
		158.294	0.527157			158.41	0.706447			158.494	0.780433
		158.703	0.527831			158.82	0.706665			158.902	0.780442
		159.112	0.528503			159.229	0.706881			159.311	0.780451
		159.521	0.529173			159.638	0.707095			159.719	0.780459
		159.93	0.529841			160.048	0.707308			160.127	0.780468
		160.339	0.530508			160.457	0.707519			160.536	0.780477
		160.748	0.531173			160.866	0.707728			160.944	0.780485
		161.157	0.531836			161.276	0.707935			161.353	0.780493
		161.566	0.532497			161.685	0.708141			161.49	0.780496
		161.975	0.533157			161.83	0.708213			161.761	0.780501
		162.18	0.533486			162.094	0.708345			162.17	0.780509
		162.385	0.533815			162.504	0.708547			162.578	0.780517
		162.794	0.534471			162.913	0.708748			162.987	0.780524
		163.203	0.535126			163.322	0.708947			163.395	0.780532
		163.612	0.535778			163.732	0.709144			163.804	0.780539
		164.021	0.53643			164.141	0.70934			164.212	0.780546
		164.43	0.537079			164.55	0.709534			164.621	0.780553
		164.839	0.537727			164.96	0.709727			165.029	0.78056
		165.248	0.538372			165.369	0.709918			165.438	0.780567
		165.657	0.539017			165.778	0.710107			165.74	0.780572
		166.066	0.539659			166.08	0.710246			165.846	0.780574
		166.4	0.540183			166.188	0.710295			166.255	0.78058
		166.475	0.5403			166.597	0.710481			166.663	0.780587
		166.884	0.540939			167.006	0.710666			167.072	0.780593
		167.293	0.541577			167.416	0.710849			167.48	0.780599
		167.702	0.542213			167.825	0.711031			167.889	0.780605
		168.111	0.542847			168.234	0.711211			168.297	0.780611
		168.52	0.54348			168.644	0.71139			168.706	0.780617
		168.929	0.54411			169.053	0.711567			169.114	0.780623
		169.338	0.54474			169.462	0.711743			169.523	0.780628
		169.747	0.545367			169.872	0.711918			169.931	0.780634
		170.156	0.545993			170.281	0.712091			170.02	0.780635
		170.565	0.546618			170.33	0.712111			170.34	0.78064
		170.66	0.546762			170.69	0.712262			170.748	0.780645
		170.974	0.54724			171.1	0.712432			171.157	0.78065
		171.383	0.547861			171.509	0.712601			171.565	0.780655
		171.792	0.548481			171.918	0.712768			171.974	0.78066
		172.201	0.549098			172.328	0.712934			172.382	0.780665
		172.61	0.549715			172.737	0.713099			172.791	0.78067
		173.019	0.550329			173.146	0.713262			173.199	0.780675
		173.428	0.550942			173.556	0.713424			173.608	0.78068
		173.837	0.551553			173.965	0.713585			174.016	0.780684
		174.246	0.552163			174.374	0.713744			174.27	0.780687
		174.655	0.552771			174.58	0.713824			174.425	0.780689
		174.95	0.553208			174.784	0.713902			174.833	0.780693
		175.064	0.553378			175.193	0.714059			175.242	0.780698
		175.473	0.553983			175.602	0.714214			175.65	0.780702
		175.882	0.554586			176.012	0.714368			176.059	0.780706
		176.292	0.555188			176.421	0.714521			176.467	0.780711
		176.701	0.555788			176.83	0.714673			176.876	0.780715
		177.11	0.556387			177.24	0.714823			177.284	0.780719
		177.519	0.556984			177.649	0.714972			177.692	0.780723
		177.928	0.557579			178.058	0.71512			178.101	0.780726
		178.337	0.558173			178.468	0.715267			178.509	0.78073
		178.746	0.558765			178.84	0.715399			178.52	0.78073
		179.15	0.559349			178.877	0.715412			178.918	0.780734
		179.155	0.559356			179.286	0.715557			179.326	0.780738
		179.564	0.559945			179.696	0.7157			179.735	0.780741
		179.973	0.560533			180.105	0.715842			180.143	0.780745
		180.382	0.561119			180.514	0.715982			180.552	0.780748
		180.791	0.561704			180.924	0.716122			180.96	0.780752
		181.2	0.562287			181.333	0.716261			181.369	0.780755
		181.609	0.562869			181.742	0.716398			181.777	0.780758
		182.018	0.563449			182.152	0.716534			182.186	0.780761
		182.427	0.564027			182.561	0.716669			182.594	0.780765
		182.836	0.564604			182.97	0.716803			182.76	0.780766
		183.245	0.56518			183.05	0.716829			183.003	0.780768
		183.41	0.565412			183.38	0.716936			183.411	0.780771
		183.654	0.565754			183.789	0.717068			183.82	0.780774
		184.063	0.566326			184.198	0.717198			184.228	0.780777
		184.472	0.566897			184.608	0.717328			184.637	0.780779
		184.881	0.567467			185.017	0.717457			185.045	0.780782
		185.29	0.568035			185.426	0.717584			185.454	0.780785
		185.699	0.568601			185.836	0.717711			185.862	0.780788
		186.108	0.569166			186.245	0.717836			186.271	0.78079
		186.517	0.56973			186.654	0.71796			186.679	0.780793
		186.926	0.570292			187.064	0.718084			187.05	0.780795
		187.335	0.570853			187.29	0.718151			187.088	0.780796
		187.64	0.571269			187.473	0.718206			187.496	0.780798
		187.744	0.571412			187.882	0.718327			187.905	0.780801
		188.153	0.571969			188.291	0.718448			188.313	0.780803
		188.562	0.572526			188.701	0.718567			188.722	0.780806
		188.971	0.57308			189.11	0.718685			189.13	0.780808
		189.38	0.573634			189.519	0.718803			189.539	0.78081
		189.789	0.574185			189.929	0.718919			189.947	0.780813
		190.198	0.574736			190.338	0.719035			190.356	0.780815
		190.608	0.575285			190.747	0.719149			190.764	0.780817
		191.017	0.575832			191.157	0.719263			191.173	0.780819
		191.426	0.576378			191.56	0.719374			191.25	0.78082
		191.835	0.576923			191.566	0.719376			191.581	0.780821
		191.89	0.576997			191.975	0.719487			191.99	0.780823
		192.244	0.577466			192.385	0.719598			192.398	0.780825
		192.653	0.578008			192.794	0.719708			192.807	0.780827
		193.062	0.578548			193.203	0.719817			193.215	0.780829
		193.471	0.579087			193.613	0.719925			193.624	0.780831
		193.88	0.579625			194.022	0.720032			194.032	0.780833
		194.289	0.580161			194.431	0.720139			194.441	0.780835
		194.698	0.580696			194.841	0.720244			194.849	0.780837
		195.107	0.581229			195.25	0.720349			195.257	0.780839
		195.516	0.581761			195.659	0.720453			195.52	0.78084
		195.925	0.582292			195.83	0.720496			195.666	0.78084
		196.15	0.582583			196.069	0.720555			196.074	0.780842
		196.334	0.582821			196.478	0.720658			196.483	0.780844
		196.743	0.583348			196.887	0.720759			196.891	0.780845
		197.152	0.583875			197.297	0.720859			197.3	0.780847
		197.561	0.5844			197.706	0.720959			197.708	0.780849
		197.97	0.584923			198.115	0.721057			198.117	0.78085
		198.379	0.585446			198.525	0.721155			198.525	0.780852
		198.788	0.585967			198.934	0.721252			198.934	0.780853
		199.197	0.586486			199.343	0.721349			199.342	0.780855
		199.606	0.587004			199.753	0.721444			199.75	0.780856
		200.015	0.587521			200.08	0.72152			199.751	0.780856
		200.424	0.588036			200.162	0.721539			200.159	0.780858
		200.44	0.588056			200.571	0.721633			200.568	0.780859
		200.833	0.588551			200.981	0.721726			200.976	0.780861
		201.242	0.589063			201.39	0.721819			201.385	0.780862
		201.651	0.589575			201.799	0.72191			201.793	0.780863
		202.06	0.590085			202.209	0.722001			202.202	0.780865
		202.469	0.590593			202.618	0.722091			202.61	0.780866
		202.878	0.591101			203.027	0.722181			203.019	0.780867
		203.287	0.591607			203.437	0.72227			203.427	0.780868
		203.696	0.592112			203.846	0.722358			203.836	0.78087
		204.105	0.592615			204.255	0.722445			204.03	0.78087
		204.515	0.593117			204.35	0.722465			204.244	0.780871
		204.65	0.593283			204.665	0.722531			204.653	0.780872
		204.924	0.593618			205.074	0.722617			205.061	0.780873
		205.333	0.594117			205.483	0.722702			205.47	0.780874
		205.742	0.594615			205.893	0.722787			205.878	0.780875
		206.151	0.595112			206.302	0.72287			206.287	0.780876
		206.56	0.595608			206.711	0.722954			206.695	0.780878
		206.969	0.596102			207.121	0.723036			207.104	0.780879
		207.378	0.596595			207.53	0.723118			207.512	0.78088
		207.787	0.597087			207.939	0.723199			207.921	0.780881
		208.196	0.597577			208.349	0.723279			208.25	0.780881
		208.605	0.598066			208.64	0.723336			208.329	0.780882
		208.85	0.598359			208.758	0.723359			208.738	0.780883
		209.014	0.598554			209.167	0.723438			209.146	0.780884
		209.423	0.59904			209.577	0.723516			209.555	0.780885
		209.832	0.599526			209.986	0.723594			209.963	0.780885
		210.241	0.60001			210.395	0.723671			210.372	0.780886
		210.65	0.600492			210.805	0.723747			210.78	0.780887
		211.059	0.600974			211.214	0.723823			211.189	0.780888
		211.468	0.601454			211.623	0.723898			211.597	0.780889
		211.877	0.601933			212.033	0.723973			212.006	0.78089
		212.286	0.602411			212.442	0.724047			212.414	0.780891
		212.695	0.602887			212.851	0.72412			212.52	0.780891
		213.104	0.603362			212.88	0.724125			212.823	0.780892
		213.18	0.60345			213.261	0.724193			213.231	0.780892
		213.513	0.603836			213.67	0.724265			213.639	0.780893
		213.922	0.604309			214.079	0.724337			214.048	0.780894
		214.331	0.60478			214.489	0.724408			214.456	0.780895
		214.74	0.60525			214.898	0.724478			214.865	0.780895
		215.149	0.605719			215.307	0.724548			215.273	0.780896
		215.558	0.606187			215.717	0.724617			215.682	0.780897
		215.967	0.606654			216.126	0.724686			216.09	0.780898
		216.376	0.607119			216.535	0.724754			216.499	0.780898
		216.785	0.607583			216.945	0.724822			216.77	0.780899
		217.194	0.608046			217.07	0.724842			216.907	0.780899
		217.41	0.608289			217.354	0.724889			217.316	0.7809
		217.603	0.608507			217.763	0.724955			217.724	0.7809
		218.012	0.608968			218.173	0.725021			218.133	0.780901
		218.422	0.609427			218.582	0.725087			218.541	0.780902
		218.831	0.609885			218.991	0.725151			218.95	0.780902
		219.24	0.610342			219.401	0.725216			219.358	0.780903
		219.649	0.610797			219.81	0.725279			219.767	0.780903
		220.058	0.611252			220.219	0.725343			220.175	0.780904
		220.467	0.611705			220.629	0.725405			220.584	0.780905
		220.876	0.612157			221.038	0.725468			220.992	0.780905
		221.285	0.612608			221.32	0.72551			221.01	0.780905
		221.65	0.61301			221.447	0.725529			221.401	0.780906
		221.694	0.613058			221.856	0.725591			221.809	0.780906
		222.103	0.613506			222.266	0.725651			222.218	0.780907
		222.512	0.613953			222.675	0.725712			222.626	0.780907
		222.921	0.6144			223.084	0.725771			223.035	0.780908
		223.33	0.614845			223.494	0.72583			223.443	0.780908
		223.739	0.615288			223.903	0.725889			223.852	0.780909
		224.148	0.615731			224.312	0.725947			224.26	0.780909
		224.557	0.616173			224.722	0.726005			224.669	0.78091
		224.966	0.616613			225.131	0.726062			225.077	0.78091
		225.375	0.617052			225.54	0.726119			225.28	0.780911
		225.784	0.61749			225.62	0.72613			225.486	0.780911
		225.95	0.617668			225.95	0.726176			225.894	0.780911
		226.193	0.617927			226.359	0.726232			226.303	0.780912
		226.602	0.618363			226.768	0.726287			226.711	0.780912
		227.011	0.618797			227.178	0.726342			227.12	0.780913
		227.42	0.619231			227.587	0.726397			227.528	0.780913
		227.829	0.619663			227.996	0.726451			227.937	0.780913
		228.238	0.620094			228.406	0.726504			228.345	0.780914
		228.647	0.620524			228.815	0.726557			228.754	0.780914
		229.056	0.620953			229.224	0.72661			229.162	0.780915
		229.465	0.621381			229.634	0.726663			229.51	0.780915
		229.874	0.621808			229.83	0.726687			229.571	0.780915
		230.22	0.622167			230.043	0.726714			229.979	0.780915
		230.283	0.622233			230.452	0.726766			230.388	0.780916
		230.692	0.622658			230.862	0.726817			230.796	0.780916
		231.101	0.623081			231.271	0.726868			231.204	0.780916
		231.51	0.623503			231.68	0.726918			231.613	0.780917
		231.919	0.623924			232.09	0.726968			232.021	0.780917
		232.328	0.624344			232.499	0.727017			232.43	0.780917
		232.738	0.624763			232.908	0.727066			232.838	0.780918
		233.147	0.625181			233.318	0.727115			233.247	0.780918
		233.556	0.625598			233.727	0.727163			233.655	0.780918
		233.965	0.626013			234.136	0.727211			233.77	0.780919
		234.374	0.626428			234.14	0.727211			234.064	0.780919
		234.46	0.626515			234.546	0.727258			234.472	0.780919
		234.783	0.626841			234.955	0.727305			234.881	0.780919
		235.192	0.627254			235.364	0.727352			235.289	0.78092
		235.601	0.627665			235.774	0.727398			235.698	0.78092
		236.01	0.628075			236.183	0.727444			236.106	0.78092
		236.419	0.628484			236.592	0.727489			236.515	0.780921
		236.828	0.628893			237.002	0.727534			236.923	0.780921
		237.237	0.6293			237.411	0.727579			237.332	0.780921
		237.646	0.629705			237.82	0.727623			237.74	0.780921
		238.055	0.63011			238.23	0.727667			238.06	0.780922
		238.464	0.630514			238.39	0.727685			238.149	0.780922
		238.68	0.630727			238.639	0.727711			238.557	0.780922
		238.873	0.630917			239.048	0.727754			238.966	0.780922
		239.282	0.631319			239.458	0.727797			239.374	0.780922
		239.691	0.631719			239.867	0.72784			239.783	0.780923
		240.1	0.632119			240.276	0.727882			240.191	0.780923
		240.509	0.632517			240.686	0.727924			240.6	0.780923
		240.918	0.632915			241.095	0.727966			241.008	0.780923
		241.327	0.633311			241.504	0.728007			241.417	0.780924
		241.736	0.633707			241.914	0.728048			241.825	0.780924
		242.145	0.634101			242.323	0.728088			242.234	0.780924
		242.554	0.634494			242.64	0.728119			242.26	0.780924
		242.92	0.634845			242.732	0.728128			242.642	0.780924
		242.963	0.634887			243.142	0.728168			243.051	0.780924
		243.372	0.635278			243.551	0.728208			243.459	0.780925
		243.781	0.635668			243.96	0.728247			243.868	0.780925
		244.19	0.636057			244.37	0.728286			244.276	0.780925
		244.599	0.636446			244.779	0.728324			244.685	0.780925
		245.008	0.636833			245.188	0.728363			245.093	0.780925
		245.417	0.637219			245.598	0.728401			245.502	0.780926
		245.826	0.637604			246.007	0.728438			245.91	0.780926
		246.235	0.637988			246.416	0.728475			246.319	0.780926
		246.645	0.638371			246.826	0.728513			246.51	0.780926
		247.054	0.638754			246.89	0.728518			246.727	0.780926
		247.16	0.638853			247.235	0.728549			247.136	0.780926
		247.463	0.639135			247.644	0.728586			247.544	0.780927
		247.872	0.639515			248.054	0.728622			247.953	0.780927
		248.281	0.639894			248.463	0.728658			248.361	0.780927
		248.69	0.640272			248.872	0.728693			248.769	0.780927
		249.099	0.640649			249.282	0.728728			249.178	0.780927
		249.508	0.641025			249.691	0.728763			249.586	0.780927
		249.917	0.641401			250.1	0.728798			249.995	0.780928
		250.326	0.641775			250.51	0.728832			250.403	0.780928
		250.735	0.642148			250.919	0.728866			250.74	0.780928
		251.144	0.64252			251.09	0.72888			250.812	0.780928
		251.39	0.642744			251.328	0.7289			251.22	0.780928
		251.553	0.642892			251.738	0.728934			251.629	0.780928
		251.962	0.643262			252.147	0.728967			252.037	0.780928
		252.371	0.643631			252.556	0.729			252.446	0.780928
		252.78	0.644			252.966	0.729033			252.854	0.780929
		253.189	0.644367			253.375	0.729065			253.263	0.780929
		253.598	0.644733			253.784	0.729097			253.671	0.780929
		254.007	0.645099			254.194	0.729129			254.08	0.780929
		254.416	0.645463			254.603	0.729161			254.488	0.780929
		254.825	0.645827			255.012	0.729192			254.897	0.780929
		255.234	0.646189			255.32	0.729216			255.01	0.780929
		255.643	0.646551			255.422	0.729223			255.305	0.780929
		255.66	0.646566			255.831	0.729254			255.714	0.780929
		256.052	0.646912			256.24	0.729285			256.122	0.78093
		256.461	0.647272			256.649	0.729315			256.531	0.78093
		256.87	0.64763			257.059	0.729345			256.939	0.78093
		257.279	0.647988			257.468	0.729375			257.348	0.78093
		257.688	0.648345			257.877	0.729405			257.756	0.78093
		258.097	0.648701			258.287	0.729434			258.165	0.78093
		258.506	0.649056			258.696	0.729463			258.573	0.78093
		258.915	0.64941			259.105	0.729492			258.982	0.78093
		259.324	0.649764			259.515	0.729521			259.39	0.78093
		259.733	0.650116			259.924	0.729549			259.799	0.780931
		260.142	0.650467			260.333	0.729577			260.207	0.780931
		260.551	0.650818			260.743	0.729605			260.616	0.780931
		260.961	0.651167			261.152	0.729633			261.024	0.780931
		261.37	0.651516			261.561	0.729661			261.433	0.780931
		261.779	0.651864			261.971	0.729688			261.841	0.780931
		262.188	0.65221			262.38	0.729715			262.25	0.780931
		262.597	0.652556			262.789	0.729742			262.658	0.780931
		263.006	0.652901			263.199	0.729768			263.067	0.780931
		263.415	0.653245			263.608	0.729795			263.475	0.780931
		263.824	0.653588			263.83	0.729809			263.55	0.780931
		264.17	0.653878			264.017	0.729821			263.884	0.780931
		264.233	0.653931			264.427	0.729847			264.292	0.780932
		264.642	0.654272			264.836	0.729873			264.701	0.780932
		265.051	0.654612			265.245	0.729898			265.109	0.780932
		265.46	0.654952			265.655	0.729924			265.518	0.780932
		265.869	0.655291			266.064	0.729949			265.926	0.780932
		266.278	0.655628			266.473	0.729974			266.334	0.780932
		266.687	0.655965			266.883	0.729998			266.743	0.780932
		267.096	0.656301			267.292	0.730023			267.151	0.780932
		267.505	0.656637			267.701	0.730047			267.56	0.780932
		267.914	0.656971			268.06	0.730068			267.76	0.780932
		268.323	0.657304			268.111	0.730071			267.968	0.780932
		268.42	0.657383			268.52	0.730095			268.377	0.780932
		268.732	0.657637			268.929	0.730119			268.785	0.780932
		269.141	0.657968			269.339	0.730142			269.194	0.780932
		269.55	0.658299			269.748	0.730166			269.602	0.780932
		269.959	0.658629			270.157	0.730189			270.011	0.780933
		270.368	0.658958			270.567	0.730212			270.419	0.780933
		270.777	0.659286			270.976	0.730234			270.828	0.780933
		271.186	0.659614			271.385	0.730257			271.236	0.780933
		271.595	0.65994			271.795	0.730279			271.645	0.780933
		272.004	0.660266			272.204	0.730302			272.02	0.780933
		272.413	0.66059			272.32	0.730308			272.053	0.780933
		272.68	0.660802			272.613	0.730324			272.462	0.780933
		272.822	0.660914			273.023	0.730345			272.87	0.780933
		273.231	0.661237			273.432	0.730367			273.279	0.780933
		273.64	0.66156			273.841	0.730389			273.687	0.780933
		274.049	0.661881			274.251	0.73041			274.096	0.780933
		274.458	0.662201			274.66	0.730431			274.504	0.780933
		274.868	0.662521			275.069	0.730452			274.913	0.780933
		275.277	0.66284			275.479	0.730473			275.321	0.780933
		275.686	0.663158			275.888	0.730493			275.73	0.780933
		276.095	0.663475			276.297	0.730514			276.138	0.780933
		276.504	0.663791			276.62	0.73053			276.25	0.780933
		276.913	0.664107			276.707	0.730534			276.547	0.780933
		276.99	0.664166			277.116	0.730554			276.955	0.780933
		277.322	0.664422			277.525	0.730574			277.364	0.780934
		277.731	0.664735			277.935	0.730594			277.772	0.780934
		278.14	0.665049			278.344	0.730614			278.181	0.780934
		278.549	0.665361			278.753	0.730633			278.589	0.780934
		278.958	0.665672			279.163	0.730652			278.998	0.780934
		279.367	0.665983			279.572	0.730671			279.406	0.780934
		279.776	0.666292			279.981	0.73069			279.815	0.780934
		280.185	0.666601			280.391	0.730709			280.223	0.780934
		280.594	0.66691			280.8	0.730728			280.51	0.780934
		281.003	0.667217			280.87	0.730731			280.632	0.780934
		281.26	0.66741			281.209	0.730746			281.04	0.780934
		281.412	0.667523			281.619	0.730765			281.449	0.780934
		281.821	0.667829			282.028	0.730783			281.857	0.780934
		282.23	0.668134			282.437	0.730801			282.266	0.780934
		282.639	0.668438			282.847	0.730819			282.674	0.780934
		283.048	0.668742			283.256	0.730837			283.083	0.780934
		283.457	0.669044			283.665	0.730854			283.491	0.780934
		283.866	0.669346			284.075	0.730872			283.899	0.780934
		284.275	0.669647			284.484	0.730889			284.308	0.780934
		284.684	0.669947			284.893	0.730906			284.716	0.780934
		285.093	0.670246			285.14	0.730917			284.73	0.780934
		285.46	0.670514			285.303	0.730923			285.125	0.780934
		285.502	0.670545			285.712	0.73094			285.533	0.780934
		285.911	0.670843			286.121	0.730957			285.942	0.780934
		286.32	0.67114			286.531	0.730974			286.35	0.780934
		286.729	0.671436			286.94	0.73099			286.759	0.780934
		287.138	0.671731			287.349	0.731007			287.167	0.780934
		287.547	0.672026			287.759	0.731023			287.576	0.780934
		287.956	0.67232			288.168	0.731039			287.984	0.780934
		288.365	0.672613			288.577	0.731055			288.393	0.780934
		288.774	0.672906			288.987	0.731071			288.801	0.780934
		289.184	0.673197			289.396	0.731086			289.02	0.780935
		289.593	0.673488			289.41	0.731087			289.21	0.780935
		289.71	0.673571			289.805	0.731102			289.618	0.780935
		290.002	0.673778			290.214	0.731117			290.027	0.780935
		290.411	0.674067			290.624	0.731133			290.435	0.780935
		290.82	0.674356			291.033	0.731148			290.844	0.780935
		291.229	0.674644			291.442	0.731163			291.252	0.780935
		291.638	0.674931			291.852	0.731178			291.661	0.780935
		292.047	0.675217			292.261	0.731193			292.069	0.780935
		292.456	0.675503			292.67	0.731207			292.478	0.780935
		292.865	0.675788			293.08	0.731222			292.886	0.780935
		293.274	0.676072			293.489	0.731236			293.23	0.780935
		293.683	0.676355			293.75	0.731246			293.295	0.780935
		293.9	0.676505			293.898	0.731251			293.703	0.780935
		294.092	0.676638			294.308	0.731265			294.112	0.780935
		294.501	0.676919			294.717	0.731279			294.52	0.780935
		294.91	0.677201			295.126	0.731293			294.929	0.780935
		295.319	0.677481			295.536	0.731307			295.337	0.780935
		295.728	0.67776			295.945	0.731321			295.746	0.780935
		296.137	0.678039			296.354	0.731334			296.154	0.780935
		296.546	0.678318			296.764	0.731348			296.563	0.780935
		296.955	0.678595			297.173	0.731361			296.971	0.780935
		297.364	0.678872			297.582	0.731375			297.38	0.780935
		297.773	0.679148			297.992	0.731388			297.45	0.780935
		298.182	0.679423			298.04	0.731389			297.788	0.780935
		298.19	0.679428			298.401	0.731401			298.197	0.780935
		298.591	0.679697			298.81	0.731414			298.605	0.780935
		299	0.679971			299.22	0.731427			299.014	0.780935
		299.409	0.680244			299.629	0.73144			299.422	0.780935
		299.818	0.680517			300.038	0.731452			299.831	0.780935
		300.227	0.680788			300.448	0.731465			300.239	0.780935
		300.636	0.681059			300.857	0.731477			300.648	0.780935
		301.045	0.68133			301.266	0.73149			301.056	0.780935
		301.454	0.681599			301.676	0.731502			301.465	0.780935
		301.863	0.681868			302.085	0.731514			301.64	0.780935
		302.272	0.682136			302.31	0.731521			301.873	0.780935
		302.49	0.682278			302.494	0.731526			302.281	0.780935
		302.681	0.682404			302.904	0.731538			302.69	0.780935
		303.091	0.68267			303.313	0.73155			303.098	0.780935
		303.5	0.682936			303.722	0.731562			303.507	0.780935
		303.909	0.683202			304.132	0.731573			303.915	0.780935
		304.318	0.683466			304.541	0.731585			304.324	0.780935
		304.727	0.68373			304.95	0.731596			304.732	0.780935
		305.136	0.683993			305.36	0.731608			305.141	0.780935
		305.545	0.684256			305.769	0.731619			305.549	0.780935
		305.954	0.684518			306.178	0.73163			305.958	0.780935
		306.363	0.684779			306.53	0.73164			305.99	0.780935
		306.72	0.685007			306.588	0.731641			306.366	0.780935
		306.772	0.685039			306.997	0.731652			306.775	0.780935
		307.181	0.685299			307.406	0.731663			307.183	0.780935
		307.59	0.685558			307.816	0.731674			307.592	0.780935
		307.999	0.685817			308.225	0.731685			308	0.780935
		308.408	0.686075			308.634	0.731696			308.409	0.780935
		308.817	0.686332			309.044	0.731706			308.817	0.780935
		309.226	0.686588			309.453	0.731717			309.226	0.780935
		309.635	0.686844			309.862	0.731727			309.634	0.780935
		310.044	0.687099			310.272	0.731737			310.043	0.780935
		310.453	0.687353			310.681	0.731748			310.27	0.780935
		310.862	0.687607			310.78	0.73175			310.451	0.780935
		310.98	0.68768			311.09	0.731758			310.86	0.780935
		311.271	0.68786			311.5	0.731768			311.268	0.780935
		311.68	0.688113			311.909	0.731778			311.677	0.780935
		312.089	0.688364			312.318	0.731788			312.085	0.780935
		312.498	0.688616			312.728	0.731797			312.494	0.780935
		312.907	0.688866			313.137	0.731807			312.902	0.780935
		313.316	0.689116			313.546	0.731817			313.311	0.780935
		313.725	0.689365			313.956	0.731826			313.719	0.780935
		314.134	0.689613			314.365	0.731836			314.128	0.780936
		314.543	0.689861			314.774	0.731845			314.536	0.780936
		314.952	0.690108			315.06	0.731852			314.55	0.780936
		315.24	0.690282			315.184	0.731855			314.945	0.780936
		315.361	0.690355			315.593	0.731864			315.353	0.780936
		315.77	0.690601			316.002	0.731873			315.762	0.780936
		316.179	0.690846			316.412	0.731882			316.17	0.780936
		316.588	0.691091			316.821	0.731891			316.579	0.780936
		316.997	0.691335			317.23	0.7319			316.987	0.780936
		317.407	0.691578			317.64	0.731909			317.396	0.780936
		317.816	0.691821			318.049	0.731918			317.804	0.780936
		318.225	0.692063			318.458	0.731927			318.213	0.780936
		318.634	0.692304			318.868	0.731935			318.621	0.780936
		319.043	0.692545			319.277	0.731944			318.75	0.780936
		319.452	0.692785			319.33	0.731945			319.03	0.780936
		319.5	0.692813			319.686	0.731952			319.438	0.780936
		319.861	0.693024			320.096	0.731961			319.846	0.780936
		320.27	0.693263			320.505	0.731969			320.255	0.780936
		320.679	0.693502			320.914	0.731978			320.663	0.780936
		321.088	0.693739			321.324	0.731986			321.072	0.780936
		321.497	0.693976			321.733	0.731994			321.48	0.780936
		321.906	0.694213			322.142	0.732002			321.889	0.780936
		322.315	0.694448			322.552	0.73201			322.297	0.780936
		322.724	0.694683			322.961	0.732018			322.706	0.780936
		323.133	0.694918			323.37	0.732026			323	0.780936
		323.542	0.695152			323.57	0.73203			323.114	0.780936
		323.78	0.695288			323.779	0.732034			323.523	0.780936
		323.951	0.695385			324.189	0.732042			323.931	0.780936
		324.36	0.695618			324.598	0.732049			324.34	0.780936
		324.769	0.69585			325.007	0.732057			324.748	0.780936
		325.178	0.696081			325.417	0.732065			325.157	0.780936
		325.587	0.696312			325.826	0.732072			325.565	0.780936
		325.996	0.696543			326.235	0.73208			325.974	0.780936
		326.405	0.696772			326.645	0.732087			326.382	0.780936
		326.814	0.697001			327.054	0.732094			326.791	0.780936
		327.223	0.69723			327.463	0.732102			327.199	0.780936
		327.632	0.697458			327.87	0.732109			327.26	0.780936
		327.97	0.697645			327.873	0.732109			327.608	0.780936
		328.041	0.697685			328.282	0.732116			328.016	0.780936
		328.45	0.697912			328.691	0.732123			328.425	0.780936
		328.859	0.698138			329.101	0.73213			328.833	0.780936
		329.268	0.698363			329.51	0.732137			329.242	0.780936
		329.677	0.698588			329.919	0.732144			329.65	0.780936
		330.086	0.698812			330.329	0.732151			330.059	0.780936
		330.495	0.699036			330.738	0.732158			330.467	0.780936
		330.904	0.699259			331.147	0.732165			330.876	0.780936
		331.314	0.699482			331.557	0.732171			331.284	0.780936
		331.723	0.699704			331.966	0.732178			331.51	0.780936
		332.132	0.699925			332.14	0.732181			331.693	0.780936
		332.26	0.699994			332.375	0.732185			332.101	0.780936
		332.541	0.700146			332.785	0.732191			332.51	0.780936
		332.95	0.700366			333.194	0.732198			332.918	0.780936
		333.359	0.700586			333.603	0.732204			333.327	0.780936
		333.768	0.700805			334.013	0.732211			333.735	0.780936
		334.177	0.701023			334.422	0.732217			334.144	0.780936
		334.586	0.701241			334.831	0.732223			334.552	0.780936
		334.995	0.701458			335.241	0.732229			334.961	0.780936
		335.404	0.701675			335.65	0.732236			335.369	0.780936
		335.813	0.701891			336.059	0.732242			335.77	0.780936
		336.222	0.702107			336.4	0.732247			335.778	0.780936
		336.52	0.702264			336.469	0.732248			336.186	0.780936
		336.631	0.702322			336.878	0.732254			336.595	0.780936
		337.04	0.702537			337.287	0.73226			337.003	0.780936
		337.449	0.702751			337.697	0.732266			337.411	0.780936
		337.858	0.702964			338.106	0.732272			337.82	0.780936
		338.267	0.703177			338.515	0.732278			338.228	0.780936
		338.676	0.703389			338.925	0.732283			338.637	0.780936
		339.085	0.703601			339.334	0.732289			339.045	0.780936
		339.494	0.703812			339.743	0.732295			339.454	0.780936
		339.903	0.704023			340.153	0.7323			339.862	0.780936
		340.312	0.704233			340.562	0.732306			340.06	0.780936
		340.721	0.704442			340.65	0.732307			340.271	0.780936
		340.74	0.704452			340.971	0.732312			340.679	0.780936
		341.13	0.704651			341.381	0.732317			341.088	0.780936
		341.539	0.704859			341.79	0.732323			341.496	0.780936
		341.948	0.705067			342.199	0.732328			341.905	0.780936
		342.357	0.705275			342.609	0.732333			342.313	0.780936
		342.766	0.705481			343.018	0.732339			342.722	0.780936
		343.175	0.705688			343.427	0.732344			343.13	0.780936
		343.584	0.705893			343.837	0.732349			343.539	0.780936
		343.993	0.706098			344.246	0.732354			343.947	0.780936
		344.402	0.706303			344.655	0.73236			344.26	0.780936
		344.811	0.706507			344.9	0.732363			344.356	0.780936
		345.06	0.706631			345.065	0.732365			344.764	0.780936
		345.221	0.706711			345.474	0.73237			345.173	0.780936
		345.63	0.706914			345.883	0.732375			345.581	0.780936
		346.039	0.707116			346.293	0.73238			345.99	0.780936
		346.448	0.707318			346.702	0.732385			346.398	0.780936
		346.857	0.707519			347.111	0.73239			346.807	0.780936
		347.266	0.70772			347.521	0.732395			347.215	0.780936
		347.675	0.707921			347.93	0.732399			347.624	0.780936
		348.084	0.708121			348.339	0.732404			348.032	0.780936
		348.493	0.70832			348.749	0.732409			348.441	0.780936
		348.902	0.708519			349.158	0.732414			348.52	0.780936
		349.25	0.708687			349.18	0.732414			348.849	0.780936
		349.311	0.708717			349.567	0.732418			349.258	0.780936
		349.72	0.708915			349.977	0.732423			349.666	0.780936
		350.129	0.709112			350.386	0.732427			350.075	0.780936
		350.538	0.709309			350.795	0.732432			350.483	0.780936
		350.947	0.709505			351.205	0.732437			350.892	0.780936
		351.356	0.7097			351.614	0.732441			351.3	0.780936
		351.765	0.709896			352.023	0.732445			351.709	0.780936
		352.174	0.71009			352.433	0.73245			352.117	0.780936
		352.583	0.710284			352.842	0.732454			352.526	0.780936
		352.992	0.710478			353.251	0.732459			352.83	0.780936
		353.401	0.710671			353.52	0.732461			352.934	0.780936
		353.48	0.710708			353.661	0.732463			353.343	0.780936
		353.81	0.710864			354.07	0.732467			353.751	0.780936
		354.219	0.711056			354.479	0.732471			354.16	0.780936
		354.628	0.711248			354.889	0.732476			354.568	0.780936
		355.037	0.711439			355.298	0.73248			354.976	0.780936
		355.446	0.711629			355.707	0.732484			355.385	0.780936
		355.855	0.711819			356.117	0.732488			355.793	0.780936
		356.264	0.712009			356.526	0.732492			356.202	0.780936
		356.673	0.712198			356.935	0.732496			356.61	0.780936
		357.082	0.712387			357.345	0.7325			357.019	0.780936
		357.491	0.712575			357.754	0.732504			357.02	0.780936
		357.7	0.712671			357.8	0.732504			357.427	0.780936
		357.9	0.712763			358.163	0.732508			357.836	0.780936
		358.309	0.71295			358.572	0.732512			358.244	0.780936
		358.718	0.713136			358.982	0.732516			358.653	0.780936
		359.127	0.713322			359.391	0.73252			359.061	0.780936
		359.537	0.713508			359.8	0.732523			359.47	0.780936
		359.946	0.713693			360.21	0.732527			359.878	0.780936
		360.355	0.713878			360.619	0.732531			360.287	0.780936
		360.764	0.714062			361.028	0.732535			360.695	0.780936
		361.173	0.714246			361.438	0.732538			361.104	0.780936
		361.582	0.714429			361.847	0.732542			361.27	0.780936
		361.99	0.714612			362.07	0.732544			361.512	0.780936
		361.991	0.714612			362.256	0.732546			361.921	0.780936
		362.4	0.714794			362.666	0.732549			362.329	0.780936
		362.809	0.714976			363.075	0.732553			362.738	0.780936
		363.218	0.715157			363.484	0.732556			363.146	0.780936
		363.627	0.715338			363.894	0.73256			363.555	0.780936
		364.036	0.715519			364.303	0.732563			363.963	0.780936
		364.445	0.715699			364.712	0.732567			364.372	0.780936
		364.854	0.715878			365.122	0.73257			364.78	0.780936
		365.263	0.716057			365.531	0.732573			365.189	0.780936
		365.672	0.716236			365.94	0.732577			365.55	0.780936
		366.081	0.716414			366.3	0.73258			365.597	0.780936
		366.24	0.716483			366.35	0.73258			366.006	0.780936
		366.49	0.716591			366.759	0.732583			366.414	0.780936
		366.899	0.716768			367.168	0.732587			366.823	0.780936
		367.308	0.716945			367.578	0.73259			367.231	0.780936
		367.717	0.717121			367.987	0.732593			367.64	0.780936
		368.126	0.717297			368.396	0.732596			368.048	0.780936
		368.535	0.717472			368.806	0.7326			368.457	0.780936
		368.944	0.717647			369.215	0.732603			368.865	0.780936
		369.353	0.717821			369.624	0.732606			369.274	0.780936
		369.762	0.717995			370.034	0.732609			369.75	0.780936
		370.52	0.718316			370.54	0.732613			374.01	0.780936
		374.75	0.720079			374.8	0.732643			378.31	0.780936
		378.93	0.721775			379.06	0.732671			382.53	0.780936
		383.16	0.723445			383.3	0.732697			386.76	0.780936
		387.46	0.725098			387.57	0.73272			391.09	0.780936
		391.73	0.726694			391.85	0.732742			395.35	0.780936
		396.02	0.728254			396.14	0.732762			399.6	0.780936
		400.26	0.729755			400.38	0.73278			403.84	0.780936
		404.44	0.731194			404.65	0.732796			408.08	0.780936
		408.62	0.732596			408.92	0.732812
