# Supplementary material for: Operando film-electrochemical EPR spectroscopy tracks radical intermediates in surface-immobilized catalysts
Source: Nat Chem. 2024 Feb 14;16(6):1015–23. doi: 10.1038/s41557-024-01450-y (PMC11636982; doi:10.1038/s41557-024-01450-y)
Supplement: Supplementary file 19 — FEamp-EPR data. [file 41557_2024_1450_MOESM19_ESM.xlsx]

## Sheet: Sheet1
Exp		Fitting		Exp		Fitting		Exp		Fitting				Exp data		MM Fitting
Time	0mM_Normalised EPR	Time	firstorderrelaxation	Time	1mM_Normalised EPR	Time	firstorderrelaxation	Time	6.8mM_Normalised EPR	Time	firstorderrelaxation			[MBA]	k	[MBA]	MichaelisMenten Fit
		Fitted Curves Plot	Fitted Curves Plot			Fitted Curves Plot	Fitted Curves Plot			Fitted Curves Plot	Fitted Curves Plot			0	0.019	Fitted Curves Plot	Fitted Curves Plot
0	1	203.03	0.105097	0	0.787596	202.69	0.128411	0	0.819088	203.09	0.285583			1	0.046	0	0
9.02	0.950686	203.425	0.108805	9.02	0.912958	203.102	0.14152	8.89	0.784156	203.518	0.302822			2.43	0.07	0.02002	0.00191314
17.44	0.904091	203.819	0.112492	17.45	0.879973	203.515	0.154388	17.34	0.755853	203.947	0.319466			6.8	0.082	0.04004	0.00375005
25.93	0.938306	204.214	0.116159	25.87	1	203.927	0.16702	25.82	0.948582	204.375	0.335535			10	0.086	0.0600601	0.00551517
34.46	0.904826	204.608	0.119807	34.29	0.85533	204.34	0.179419	34.33	0.799748	204.804	0.35105			20	0.089	0.0800801	0.00721265
42.87	0.912593	205.003	0.123434	42.71	0.937209	204.752	0.19159	42.84	0.907871	205.232	0.366029					0.1001	0.0088463
51.26	0.985323	205.398	0.127041	51.26	0.908671	205.165	0.203537	51.33	0.900197	205.66	0.380491					0.12012	0.0104196
59.7	0.938823	205.792	0.130629	59.7	0.853027	205.577	0.215264	59.84	0.862068	206.089	0.394454					0.14014	0.011936
68.14	0.959038	206.187	0.134197	68.08	0.924813	205.99	0.226776	68.22	0.705695	206.517	0.407935					0.16016	0.0133983
76.62	0.851563	206.581	0.137745	76.48	0.899607	206.402	0.238076	76.67	0.774028	206.945	0.42095					0.18018	0.0148095
85.12	0.983571	206.976	0.141274	84.94	0.822338	206.815	0.249168	85.14	0.996741	207.374	0.433517					0.2002	0.0161722
93.63	0.834542	207.371	0.144784	93.33	0.843725	207.227	0.260056	93.58	0.712362	207.802	0.445649					0.22022	0.0174889
102.02	0.15357	207.765	0.148274	101.77	0.100794	207.64	0.270744	102.09	0.39456	208.231	0.457363					0.24024	0.0187618
110.45	0.130544	208.16	0.151745	110.15	0.0525814	208.052	0.281236	110.57	0.22621	208.659	0.468672					0.26026	0.0199931
118.87	0.0967987	208.554	0.155197	118.55	0.10913	208.465	0.291534	118.98	0.28427	209.087	0.479591					0.28028	0.0211848
127.26	0.174908	208.949	0.15863	126.93	0.166735	208.877	0.301644	127.42	0.169225	209.516	0.490133					0.3003	0.0223387
135.67	0.147659	209.344	0.162045	135.32	0.0859558	209.29	0.311567	135.91	0.232386	209.944	0.500312					0.32032	0.0234567
144.12	0.0950569	209.738	0.16544	143.68	0.0899234	209.702	0.321307	144.32	0.0438967	210.373	0.510138					0.34034	0.0245404
160.97	0.199741	210.133	0.168817	160.56	-0.0026726	210.115	0.330869	152.73	0.189179	210.801	0.519626					0.36036	0.0255914
169.36	0.0288445	210.527	0.172176	169	0.204299	210.527	0.340255	169.59	0.230713	211.229	0.528786					0.38038	0.0266111
177.86	0.120921	210.922	0.175516	177.4	0.0717314	210.94	0.349468	177.97	0.174144	211.46	0.533586					0.4004	0.0276008
186.23	0.177847	211.317	0.178838	185.84	0.00272021	211.2	0.355196	186.32	0.194126	211.658	0.53763					0.42042	0.028562
194.65	0.207335	211.41	0.17962	194.26	0.108981	211.352	0.358511	194.71	0.366187	212.086	0.546169					0.44044	0.0294958
203.03	0.0706152	211.711	0.182141	202.69	-0.0180753	211.765	0.367389	203.09	0.228167	212.515	0.554413					0.46046	0.0304033
211.41	0.224443	212.106	0.185427	211.2	0.376492	212.177	0.376103	211.46	0.633653	212.943	0.562372					0.48048	0.0312857
219.87	0.133273	212.501	0.188694	219.59	0.615407	212.59	0.384657	219.8	0.651146	213.371	0.570057					0.500501	0.0321439
228.32	0.33889	212.895	0.191943	227.94	0.717175	213.002	0.393053	228.27	0.789552	213.8	0.577476					0.520521	0.0329791
236.66	0.448019	213.29	0.195175	236.3	0.874068	213.415	0.401295	236.73	0.758067	214.228	0.58464					0.540541	0.033792
245.06	0.476683	213.684	0.198389	244.76	0.757334	213.827	0.409386	245.13	0.720176	214.656	0.591556					0.560561	0.0345836
253.39	0.447404	214.079	0.201585	253.07	0.717569	214.24	0.417328	253.48	0.761327	215.085	0.598233					0.580581	0.0353546
261.82	0.457055	214.474	0.204764	261.48	0.850863	214.652	0.425123	261.84	0.940409	215.513	0.60468					0.600601	0.036106
270.24	0.408573	214.868	0.207926	269.96	0.89344	215.064	0.432776	270.31	0.899102	215.942	0.610904					0.620621	0.0368384
278.61	0.588464	215.263	0.21107	278.34	0.851516	215.477	0.440287	278.68	0.71295	216.37	0.616914					0.640641	0.0375525
287.1	0.59505	215.657	0.214196	286.75	0.749836	215.889	0.447661	287.14	0.835793	216.798	0.622716					0.660661	0.038249
295.44	0.612985	216.052	0.217306	295.26	0.779816	216.302	0.454899	295.7	0.912854	217.227	0.628317					0.680681	0.0389285
303.81	0.661917	216.447	0.220399	303.69	0.870528	216.714	0.462003	304.1	0.675576	217.655	0.633726					0.700701	0.0395917
312.17	0.638727	216.841	0.223474	312.18	0.931113	217.127	0.468978	312.45	0.851139	218.084	0.638948					0.720721	0.0402392
320.55	0.569029	217.236	0.226533	320.51	0.884817	217.539	0.475823	320.81	0.812539	218.512	0.643989					0.740741	0.0408715
328.92	0.672932	217.63	0.229575	328.93	0.712893	217.952	0.482543	329.18	0.70688	218.94	0.648856					0.760761	0.041489
337.23	0.687126	218.025	0.2326	337.35	0.812044	218.364	0.48914	337.55	0.751642	219.369	0.653556					0.780781	0.0420925
345.66	0.659698	218.42	0.235609	345.74	0.806619	218.777	0.495615	345.94	0.684228	219.797	0.658093					0.800801	0.0426822
354.01	0.674963	218.814	0.238601	354.09	0.907786	219.189	0.501971	354.35	0.860489	219.8	0.658123					0.820821	0.0432587
362.37	0.770616	219.209	0.241577	362.43	0.78033	219.59	0.508033	362.84	0.838258	220.226	0.662474					0.840841	0.0438224
370.74	0.638808	219.603	0.244537	370.76	0.792446	219.602	0.50821	371.21	0.680867	220.654	0.666703					0.860861	0.0443738
379.11	0.733248	219.87	0.246527	379.1	0.858642	220.014	0.514334	379.61	0.745844	221.082	0.670786					0.880881	0.0449132
387.49	0.754623	219.998	0.24748	387.5	0.933218	220.427	0.520346	387.95	0.720242	221.511	0.674729					0.900901	0.045441
395.83	0.621535	220.393	0.250407	395.9	0.812331	220.839	0.526247	396.32	0.725028	221.939	0.678535					0.920921	0.0459576
404.26	0.791502	220.787	0.253318	404.34	0.903677	221.252	0.53204	404.68	0.593988	222.367	0.68221					0.940941	0.0464634
412.78	0.837063	221.182	0.256213	412.8	0.747604	221.664	0.537726	413.07	0.814719	222.796	0.685758					0.960961	0.0469587
421.17	0.687341	221.576	0.259092	421.19	0.935275	222.077	0.543307	421.43	0.784186	223.224	0.689184					0.980981	0.0474437
429.51	0.815987	221.971	0.261956	429.59	0.855291	222.489	0.548786	429.77	0.877076	223.653	0.692491					1	0.0478953
437.89	0.675686	222.366	0.264804	437.98	0.877266	222.902	0.554164	438.14	0.899076	224.081	0.695684					1.001	0.0479189
446.31	0.698455	222.76	0.267636	446.33	0.817723	223.314	0.559443	446.57	0.797786	224.509	0.698767					1.02102	0.0483845
463.03	0.69523	223.155	0.270452	454.7	0.73982	223.727	0.564626	454.97	0.719931	224.938	0.701744					1.04104	0.0488408
471.47	0.813914	223.549	0.273254	463.22	0.821114	224.139	0.569712	463.44	1	225.366	0.704618					1.06106	0.049288
479.9	0.745882	223.944	0.276039	479.94	0.875111	224.552	0.574706	471.82	0.83218	225.795	0.707392					1.08108	0.0497266
488.32	0.627506	224.339	0.27881	488.34	0.844247	224.964	0.579607	488.59	0.792678	226.223	0.710071					1.1011	0.0501566
496.66	0.886818	224.733	0.281565	496.69	0.77806	225.377	0.584418	496.97	0.797036	226.651	0.712658					1.12112	0.0505783
505.01	0.882133	225.128	0.284305	505.09	0.808169	225.789	0.589141	505.29	0.722764	227.08	0.715155					1.14114	0.0509921
513.38	0.776327	225.522	0.287031	513.42	0.808744	226.202	0.593777	513.71	0.796361	227.508	0.717566					1.16116	0.0513981
521.76	0.767405	225.917	0.289741	521.83	0.770392	226.614	0.598328	522.07	0.649598	227.937	0.719893					1.18118	0.0517964
530.11	0.821805	226.312	0.292436	530.19	0.718853	227.026	0.602795	530.38	0.788069	228.27	0.72165					1.2012	0.0521874
538.45	0.657171	226.706	0.295117	538.6	0.795911	227.439	0.60718	538.71	0.764072	228.365	0.722141					1.22122	0.0525713
546.85	0.813388	227.101	0.297783	547.08	0.79541	227.851	0.611484	547.13	0.751731	228.793	0.724311					1.24124	0.0529482
555.24	0.869277	227.495	0.300434	555.51	0.837997	227.94	0.612398	555.44	0.760753	229.222	0.726405					1.26126	0.0533183
563.6	0.799209	227.89	0.303071	564.01	0.829229	228.264	0.615709	563.88	0.830329	229.65	0.728428					1.28128	0.0536818
571.92	0.763815	228.285	0.305693	572.44	0.810352	228.676	0.619856	572.27	0.796507	230.078	0.730381					1.3013	0.0540389
580.36	0.810661	228.32	0.305927	580.96	0.874788	229.089	0.623928	580.71	0.704163	230.507	0.732266					1.32132	0.0543897
588.8	0.66074	228.679	0.308301	589.34	0.865971	229.501	0.627924	589.14	0.737829	230.935	0.734086					1.34134	0.0547345
597.24	0.855586	229.074	0.310895	597.78	0.961113	229.914	0.631847	597.47	0.711554	231.364	0.735844					1.36136	0.0550733
	0.490115	229.469	0.313474	606.27	0.71686	230.326	0.635697	605.89	0.824134	231.792	0.737541					1.38138	0.0554063
	0.498305	229.863	0.316039	614.76	0.903618	230.739	0.639477	614.21	0.830509	232.22	0.739179					1.4014	0.0557337
	0.538553	230.258	0.31859			231.151	0.643187	622.63	0.6614	232.649	0.74076					1.42142	0.0560556
	0.563314	230.652	0.321128			231.564	0.646829	631.05	0.762239	233.077	0.742288					1.44144	0.0563721
	0.519619	231.047	0.323651			231.976	0.650404			233.506	0.743762					1.46146	0.0566834
	0.619487	231.442	0.32616			232.389	0.653914			233.934	0.745185					1.48148	0.0569896
	0.638705	231.836	0.328656			232.801	0.657358			234.362	0.74656					1.5015	0.0572909
	0.571962	232.231	0.331138			233.214	0.66074			234.791	0.747887					1.52152	0.0575873
	0.49395	232.625	0.333606			233.626	0.664059			235.219	0.749168					1.54154	0.0578789
	0.554725	233.02	0.336061			234.039	0.667317			235.648	0.750404					1.56156	0.058166
	0.590014	233.415	0.338503			234.451	0.670515			236.076	0.751599					1.58158	0.0584485
	0.659158	233.809	0.34093			234.864	0.673655			236.504	0.752752					1.6016	0.0587266
	0.517716	234.204	0.343345			235.276	0.676737			236.73	0.753343					1.62162	0.0590004
	0.631259	234.598	0.345747			235.689	0.679762			236.933	0.753865					1.64164	0.05927
	0.562606	234.993	0.348135			236.101	0.682731			237.361	0.754939					1.66166	0.0595355
	0.636325	235.388	0.35051			236.3	0.684143			237.789	0.755977					1.68168	0.059797
	0.576351	235.782	0.352872			236.514	0.685646			238.218	0.756979					1.7017	0.0600545
	0.746429	236.177	0.355221			236.926	0.688507			238.646	0.757946					1.72172	0.0603082
	0.663443	236.571	0.357558			237.339	0.691316			239.075	0.75888					1.74174	0.0605582
	0.656753	236.66	0.358081			237.751	0.694073			239.503	0.759782					1.76176	0.0608045
	0.635247	236.966	0.359881			238.163	0.696779			239.931	0.760652					1.78178	0.0610472
	0.575211	237.361	0.362192			238.576	0.699435			240.36	0.761493					1.8018	0.0612863
	0.545049	237.755	0.36449			238.988	0.702043			240.788	0.762304					1.82182	0.0615221
	0.583259	238.15	0.366776			239.401	0.704603			241.217	0.763087					1.84184	0.0617545
	0.596441	238.544	0.369048			239.813	0.707115			241.645	0.763844					1.86186	0.0619836
	0.752949	238.939	0.371309			240.226	0.709581			242.073	0.764574					1.88188	0.0622094
	0.630499	239.334	0.373557			240.638	0.712002			242.502	0.765279					1.9019	0.0624321
	0.590518	239.728	0.375793			241.051	0.714379			242.93	0.76596					1.92192	0.0626518
	0.53276	240.123	0.378016			241.463	0.716712			243.359	0.766617					1.94194	0.0628684
	0.613466	240.517	0.380228			241.876	0.719002			243.787	0.767252					1.96196	0.063082
	0.672915	240.912	0.382427			242.288	0.721249			244.215	0.767864					1.98198	0.0632927
	0.688889	241.307	0.384614			242.701	0.723456			244.644	0.768456					2.002	0.0635006
	0.702945	241.701	0.386789			243.113	0.725622			245.072	0.769027					2.02202	0.0637057
	0.57299	242.096	0.388952			243.526	0.727748			245.13	0.769103					2.04204	0.0639081
	0.709038	242.49	0.391104			243.938	0.729835			245.5	0.769578					2.06206	0.0641078
	0.624441	242.885	0.393243			244.351	0.731883			245.929	0.770111					2.08208	0.0643048
	0.715004	243.28	0.395371			244.76	0.733879			246.357	0.770624					2.1021	0.0644993
	0.711323	243.674	0.397487			244.763	0.733894			246.786	0.771121					2.12212	0.0646913
	0.606718	244.069	0.399592			245.176	0.735868			247.214	0.7716					2.14214	0.0648808
	0.685677	244.463	0.401685			245.588	0.737806			247.642	0.772062					2.16216	0.0650679
	0.63086	244.858	0.403766			246.001	0.739707			248.071	0.772509					2.18218	0.0652526
	0.669759	245.06	0.404827			246.413	0.741574			248.499	0.77294					2.2022	0.0654349
	0.665442	245.253	0.405836			246.826	0.743407			248.928	0.773356					2.22222	0.065615
	0.717574	245.647	0.407895			247.238	0.745206			249.356	0.773758					2.24224	0.0657928
	0.684649	246.042	0.409943			247.651	0.746972			249.784	0.774146					2.26226	0.0659684
	0.636556	246.437	0.411979			248.063	0.748705			250.213	0.774521					2.28228	0.0661419
	0.640196	246.831	0.414004			248.476	0.750407			250.641	0.774883					2.3023	0.0663132
	0.644447	247.226	0.416018			248.888	0.752077			251.069	0.775232					2.32232	0.0664824
	0.733574	247.62	0.418021			249.301	0.753716			251.498	0.775569					2.34234	0.0666496
	0.685552	248.015	0.420013			249.713	0.755326			251.926	0.775895					2.36236	0.0668148
	0.640931	248.41	0.421994			250.125	0.756906			252.355	0.776209					2.38238	0.066978
	0.692568	248.804	0.423964			250.538	0.758456			252.783	0.776512					2.4024	0.0671392
	0.728524	249.199	0.425923			250.95	0.759978			253.211	0.776805					2.42242	0.0672986
	0.69795	249.593	0.427872			251.363	0.761473			253.48	0.776984					2.43	0.0673584
	0.631209	249.988	0.42981			251.775	0.762939			253.64	0.777088					2.44244	0.067456
	0.569506	250.383	0.431737			252.188	0.764379			254.068	0.777361					2.46246	0.0676117
	0.79964	250.777	0.433654			252.6	0.765792			254.497	0.777625					2.48248	0.0677655
	0.687582	251.172	0.43556			253.013	0.76718			254.925	0.77788					2.5025	0.0679176
	0.622123	251.566	0.437456			253.07	0.76737			255.353	0.778125					2.52252	0.0680679
	0.543705	251.961	0.439341			253.425	0.768541			255.782	0.778363					2.54254	0.0682165
	0.698178	252.356	0.441216			253.838	0.769878			256.21	0.778592					2.56256	0.0683634
	0.65848	252.75	0.443081			254.25	0.77119			256.639	0.778813					2.58258	0.0685086
	0.64287	253.145	0.444935			254.663	0.772478			257.067	0.779027					2.6026	0.0686522
	0.803907	253.39	0.446083			255.075	0.773742			257.495	0.779233					2.62262	0.0687942
	0.664222	253.539	0.44678			255.488	0.774984			257.924	0.779432					2.64264	0.0689347
	0.615699	253.934	0.448614			255.9	0.776202			258.352	0.779624					2.66266	0.0690735
	0.646454	254.329	0.450438			256.313	0.777398			258.78	0.77981					2.68268	0.0692109
	0.681809	254.723	0.452252			256.725	0.778571			259.209	0.779989					2.7027	0.0693468
	0.578503	255.118	0.454057			257.138	0.779724			259.637	0.780162					2.72272	0.0694812
	0.739957	255.512	0.455851			257.55	0.780855			260.066	0.780329					2.74274	0.0696141
	0.685563	255.907	0.457635			257.963	0.781965			260.494	0.78049					2.76276	0.0697456
	0.739906	256.302	0.45941			258.375	0.783055			260.922	0.780646					2.78278	0.0698757
		256.696	0.461175			258.788	0.784125			261.351	0.780796					2.8028	0.0700044
		257.091	0.46293			259.2	0.785175			261.779	0.780941					2.82282	0.0701318
		257.485	0.464676			259.613	0.786206			261.84	0.780961					2.84284	0.0702578
		257.88	0.466412			260.025	0.787217			262.208	0.781081					2.86286	0.0703825
		258.275	0.468139			260.438	0.788211			262.636	0.781216					2.88288	0.0705059
		258.669	0.469856			260.85	0.789186			263.064	0.781347					2.9029	0.070628
		259.064	0.471563			261.263	0.790143			263.493	0.781473					2.92292	0.0707489
		259.458	0.473262			261.48	0.79064			263.921	0.781595					2.94294	0.0708685
		259.853	0.474951			261.675	0.791082			264.35	0.781712					2.96296	0.0709869
		260.248	0.476631			262.087	0.792004			264.778	0.781826					2.98298	0.0711041
		260.642	0.478301			262.5	0.79291			265.206	0.781935					3.003	0.0712201
		261.037	0.479962			262.912	0.793798			265.635	0.782041					3.02302	0.071335
		261.431	0.481615			263.325	0.79467			266.063	0.782143					3.04304	0.0714487
		261.82	0.483233			263.737	0.795527			266.491	0.782242					3.06306	0.0715613
		261.826	0.483258			264.15	0.796367			266.92	0.782337					3.08308	0.0716728
		262.221	0.484892			264.562	0.797192			267.348	0.782429					3.1031	0.0717831
		262.615	0.486517			264.975	0.798002			267.777	0.782518					3.12312	0.0718924
		263.01	0.488134			265.387	0.798797			268.205	0.782604					3.14314	0.0720007
		263.405	0.489741			265.8	0.799577			268.633	0.782686					3.16316	0.0721078
		263.799	0.49134			266.212	0.800343			269.062	0.782766					3.18318	0.072214
		264.194	0.49293			266.625	0.801095			269.49	0.782843					3.2032	0.0723191
		264.588	0.494511			267.037	0.801833			269.919	0.782918					3.22322	0.0724232
		264.983	0.496083			267.45	0.802557			270.31	0.782983					3.24324	0.0725263
		265.378	0.497647			267.862	0.803268			270.347	0.78299					3.26326	0.0726285
		265.772	0.499203			268.275	0.803966			270.775	0.783059					3.28328	0.0727297
		266.167	0.500749			268.687	0.804652			271.204	0.783126					3.3033	0.0728299
		266.561	0.502288			269.1	0.805324			271.632	0.783191					3.32332	0.0729292
		266.956	0.503817			269.512	0.805985			272.061	0.783253					3.34334	0.0730276
		267.351	0.505339			269.925	0.806633			272.489	0.783313					3.36336	0.0731251
		267.745	0.506852			269.96	0.806688			272.917	0.783372					3.38338	0.0732216
		268.14	0.508357			270.337	0.807269			273.346	0.783428					3.4034	0.0733173
		268.534	0.509853			270.75	0.807893			273.774	0.783482					3.42342	0.0734121
		268.929	0.511342			271.162	0.808506			274.202	0.783534					3.44344	0.0735061
		269.324	0.512822			271.575	0.809108			274.631	0.783585					3.46346	0.0735992
		269.718	0.514294			271.987	0.809699			275.059	0.783634					3.48348	0.0736914
		270.113	0.515758			272.4	0.810279			275.488	0.783681					3.5035	0.0737829
		270.24	0.516228			272.812	0.810848			275.916	0.783727					3.52352	0.0738735
		270.507	0.517214			273.225	0.811406			276.344	0.783771					3.54354	0.0739633
		270.902	0.518662			273.637	0.811955			276.773	0.783813					3.56356	0.0740523
		271.297	0.520102			274.049	0.812493			277.201	0.783854					3.58358	0.0741406
		271.691	0.521534			274.462	0.813021			277.63	0.783894					3.6036	0.074228
		272.086	0.522959			274.874	0.81354			278.058	0.783932					3.62362	0.0743147
		272.48	0.524375			275.287	0.814049			278.486	0.783969					3.64364	0.0744007
		272.875	0.525784			275.699	0.814549			278.68	0.783985					3.66366	0.0744859
		273.27	0.527185			276.112	0.81504			278.915	0.784004					3.68368	0.0745703
		273.664	0.528578			276.524	0.815521			279.343	0.784039					3.7037	0.0746541
		274.059	0.529964			276.937	0.815994			279.772	0.784072					3.72372	0.0747371
		274.453	0.531342			277.349	0.816458			280.2	0.784104					3.74374	0.0748194
		274.848	0.532712			277.762	0.816914			280.628	0.784135					3.76376	0.0749011
		275.243	0.534075			278.174	0.817361			281.057	0.784165					3.78378	0.074982
		275.637	0.535431			278.34	0.817538			281.485	0.784193					3.8038	0.0750623
		276.032	0.536779			278.587	0.8178			281.913	0.784221					3.82382	0.0751419
		276.426	0.53812			278.999	0.81823			282.342	0.784248					3.84384	0.0752208
		276.821	0.539453			279.412	0.818653			282.77	0.784274					3.86386	0.0752991
		277.216	0.540779			279.824	0.819068			283.199	0.784299					3.88388	0.0753767
		277.61	0.542098			280.237	0.819476			283.627	0.784323					3.9039	0.0754537
		278.005	0.543409			280.649	0.819876			284.055	0.784347					3.92392	0.07553
		278.399	0.544714			281.062	0.820269			284.484	0.784369					3.94394	0.0756058
		278.61	0.545407			281.474	0.820654			284.912	0.784391					3.96396	0.0756809
		278.794	0.546011			281.887	0.821032			285.341	0.784412					3.98398	0.0757554
		279.189	0.547301			282.299	0.821404			285.769	0.784432					4.004	0.0758293
		279.583	0.548584			282.712	0.821768			286.197	0.784452					4.02402	0.0759026
		279.978	0.54986			283.124	0.822126			286.626	0.784471					4.04404	0.0759753
		280.373	0.551129			283.537	0.822477			287.054	0.784489					4.06406	0.0760475
		280.767	0.552391			283.949	0.822822			287.14	0.784493					4.08408	0.0761191
		281.162	0.553646			284.362	0.823161			287.483	0.784507					4.1041	0.0761901
		281.556	0.554894			284.774	0.823493			287.911	0.784524					4.12412	0.0762605
		281.951	0.556136			285.186	0.823819			288.339	0.78454					4.14414	0.0763304
		282.346	0.55737			285.599	0.824139			288.768	0.784556					4.16416	0.0763998
		282.74	0.558598			286.011	0.824453			289.196	0.784571					4.18418	0.0764686
		283.135	0.559819			286.424	0.824762			289.624	0.784586					4.2042	0.0765369
		283.529	0.561034			286.75	0.825002			290.053	0.7846					4.22422	0.0766047
		283.924	0.562241			286.836	0.825065			290.481	0.784614					4.24424	0.0766719
		284.319	0.563442			287.249	0.825362			290.91	0.784628					4.26426	0.0767386
		284.713	0.564637			287.661	0.825654			291.338	0.78464					4.28428	0.0768048
		285.108	0.565825			288.074	0.82594			291.766	0.784653					4.3043	0.0768705
		285.502	0.567006			288.486	0.826221			292.195	0.784665					4.32432	0.0769357
		285.897	0.568181			288.899	0.826497			292.623	0.784676					4.34434	0.0770005
		286.292	0.56935			289.311	0.826768			293.052	0.784688					4.36436	0.0770647
		286.686	0.570512			289.724	0.827034			293.48	0.784698					4.38438	0.0771285
		287.081	0.571667			290.136	0.827295			293.908	0.784709					4.4044	0.0771917
		287.1	0.571724			290.549	0.827551			294.337	0.784719					4.42442	0.0772545
		287.475	0.572817			290.961	0.827802			294.765	0.784729					4.44444	0.0773169
		287.87	0.57396			291.374	0.828049			295.194	0.784738					4.46446	0.0773788
		288.265	0.575097			291.786	0.828292			295.622	0.784747					4.48448	0.0774402
		288.659	0.576227			292.199	0.828529			295.7	0.784749					4.5045	0.0775012
		289.054	0.577352			292.611	0.828763			296.05	0.784756					4.52452	0.0775617
		289.448	0.57847			293.024	0.828992			296.479	0.784764					4.54454	0.0776218
		289.843	0.579582			293.436	0.829217			296.907	0.784772					4.56456	0.0776815
		290.238	0.580688			293.849	0.829438			297.335	0.78478					4.58458	0.0777407
		290.632	0.581788			294.261	0.829655			297.764	0.784788					4.6046	0.0777995
		291.027	0.582882			294.674	0.829868			298.192	0.784795					4.62462	0.0778579
		291.421	0.58397			295.086	0.830077			298.621	0.784802					4.64464	0.0779158
		291.816	0.585052			295.26	0.830163			299.049	0.784809					4.66466	0.0779734
		292.211	0.586128			295.499	0.830282			299.477	0.784816					4.68468	0.0780305
		292.605	0.587198			295.911	0.830483			299.906	0.784822					4.7047	0.0780873
		293	0.588262			296.324	0.83068			300.334	0.784828					4.72472	0.0781436
		293.394	0.58932			296.736	0.830874			300.763	0.784834					4.74474	0.0781996
		293.789	0.590373			297.148	0.831065			301.191	0.78484					4.76476	0.0782551
		294.184	0.59142			297.561	0.831252			301.619	0.784845					4.78478	0.0783103
		294.578	0.592461			297.973	0.831435			302.048	0.784851					4.8048	0.0783651
		294.973	0.593496			298.386	0.831615			302.476	0.784856					4.82482	0.0784195
		295.367	0.594526			298.798	0.831792			302.904	0.784861					4.84484	0.0784735
		295.44	0.594715			299.211	0.831965			303.333	0.784866					4.86486	0.0785272
		295.762	0.59555			299.623	0.832136			303.761	0.78487					4.88488	0.0785805
		296.157	0.596568			300.036	0.832303			304.1	0.784874					4.9049	0.0786334
		296.551	0.597581			300.448	0.832467			304.19	0.784875					4.92492	0.078686
		296.946	0.598589			300.861	0.832628			304.618	0.784879					4.94494	0.0787382
		297.341	0.59959			301.273	0.832786			305.046	0.784883					4.96496	0.07879
		297.735	0.600587			301.686	0.832941			305.475	0.784887					4.98498	0.0788415
		298.13	0.601577			302.098	0.833094			305.903	0.784891					5.00501	0.0788927
		298.524	0.602563			302.511	0.833243			306.332	0.784895					5.02503	0.0789435
		298.919	0.603543			302.923	0.83339			306.76	0.784898					5.04505	0.078994
		299.314	0.604517			303.336	0.833534			307.188	0.784902					5.06507	0.0790442
		299.708	0.605487			303.69	0.833656			307.617	0.784905					5.08509	0.079094
		300.103	0.606451			303.748	0.833676			308.045	0.784909					5.10511	0.0791435
		300.497	0.607409			304.161	0.833814			308.474	0.784912					5.12513	0.0791926
		300.892	0.608363			304.573	0.833951			308.902	0.784915					5.14515	0.0792415
		301.287	0.609311			304.986	0.834085			309.33	0.784918					5.16517	0.07929
		301.681	0.610254			305.398	0.834216			309.759	0.784921					5.18519	0.0793382
		302.076	0.611192			305.811	0.834345			310.187	0.784923					5.20521	0.0793861
		302.47	0.612124			306.223	0.834471			310.615	0.784926					5.22523	0.0794337
		302.865	0.613052			306.636	0.834596			311.044	0.784929					5.24525	0.079481
		303.26	0.613974			307.048	0.834718			311.472	0.784931					5.26527	0.0795279
		303.654	0.614892			307.461	0.834837			311.901	0.784933					5.28529	0.0795746
		303.81	0.615252			307.873	0.834955			312.329	0.784936					5.30531	0.079621
		304.049	0.615804			308.286	0.83507			312.45	0.784936					5.32533	0.0796671
		304.443	0.616711			308.698	0.835183			312.757	0.784938					5.34535	0.0797129
		304.838	0.617614			309.11	0.835294			313.186	0.78494					5.36537	0.0797584
		305.233	0.618511			309.523	0.835403			313.614	0.784942					5.38539	0.0798036
		305.627	0.619404			309.935	0.835511			314.043	0.784944					5.40541	0.0798485
		306.022	0.620291			310.348	0.835616			314.471	0.784946					5.42543	0.0798931
		306.416	0.621174			310.76	0.835719			314.899	0.784948					5.44545	0.0799375
		306.811	0.622052			311.173	0.83582			315.328	0.78495					5.46547	0.0799816
		307.206	0.622925			311.585	0.83592			315.756	0.784951					5.48549	0.0800254
		307.6	0.623793			311.998	0.836017			316.185	0.784953					5.50551	0.080069
		307.995	0.624657			312.18	0.83606			316.613	0.784955					5.52553	0.0801122
		308.389	0.625516			312.41	0.836113			317.041	0.784956					5.54555	0.0801552
		308.784	0.62637			312.823	0.836207			317.47	0.784958					5.56557	0.080198
		309.179	0.627219			313.235	0.836299			317.898	0.784959					5.58559	0.0802405
		309.573	0.628064			313.648	0.83639			318.326	0.784961					5.60561	0.0802827
		309.968	0.628904			314.06	0.836479			318.755	0.784962					5.62563	0.0803247
		310.362	0.62974			314.473	0.836566			319.183	0.784963					5.64565	0.0803664
		310.757	0.630571			314.885	0.836652			319.612	0.784965					5.66567	0.0804078
		311.152	0.631397			315.298	0.836736			320.04	0.784966					5.68569	0.0804491
		311.546	0.632219			315.71	0.836819			320.468	0.784967					5.70571	0.08049
		311.941	0.633036			316.123	0.8369			320.81	0.784968					5.72573	0.0805308
		312.17	0.633509			316.535	0.836979			320.897	0.784968					5.74575	0.0805712
		312.335	0.633849			316.948	0.837057			321.325	0.784969					5.76577	0.0806115
		312.73	0.634657			317.36	0.837134			321.754	0.78497					5.78579	0.0806515
		313.125	0.635461			317.773	0.837209			322.182	0.784971					5.80581	0.0806912
		313.519	0.636261			318.185	0.837283			322.61	0.784972					5.82583	0.0807308
		313.914	0.637056			318.598	0.837356			323.039	0.784973					5.84585	0.0807701
		314.308	0.637847			319.01	0.837427			323.467	0.784974					5.86587	0.0808091
		314.703	0.638633			319.423	0.837497			323.896	0.784975					5.88589	0.080848
		315.098	0.639416			319.835	0.837565			324.324	0.784976					5.90591	0.0808866
		315.492	0.640194			320.248	0.837633			324.752	0.784977					5.92593	0.080925
		315.887	0.640967			320.51	0.837675			325.181	0.784978					5.94595	0.0809631
		316.282	0.641737			320.66	0.837699			325.609	0.784978					5.96597	0.0810011
		316.676	0.642502			321.072	0.837763			326.037	0.784979					5.98599	0.0810388
		317.071	0.643263			321.485	0.837827			326.466	0.78498					6.00601	0.0810763
		317.465	0.644019			321.897	0.83789			326.894	0.784981					6.02603	0.0811136
		317.86	0.644772			322.31	0.837951			327.323	0.784981					6.04605	0.0811507
		318.255	0.645521			322.722	0.838011			327.751	0.784982					6.06607	0.0811875
		318.649	0.646265			323.135	0.83807			328.179	0.784982					6.08609	0.0812242
		319.044	0.647005			323.547	0.838128			328.608	0.784983					6.10611	0.0812606
		319.438	0.647742			323.96	0.838185			329.036	0.784984					6.12613	0.0812969
		319.833	0.648474			324.372	0.838241			329.18	0.784984					6.14615	0.0813329
		320.228	0.649202			324.785	0.838296			329.465	0.784984					6.16617	0.0813688
		320.55	0.649794			325.197	0.83835			329.893	0.784985					6.18619	0.0814044
		320.622	0.649926			325.61	0.838403			330.321	0.784985					6.20621	0.0814399
		321.017	0.650646			326.022	0.838455			330.75	0.784986					6.22623	0.0814751
		321.411	0.651363			326.435	0.838506			331.178	0.784986					6.24625	0.0815101
		321.806	0.652075			326.847	0.838556			331.607	0.784987					6.26627	0.081545
		322.201	0.652784			327.26	0.838605			332.035	0.784987					6.28629	0.0815797
		322.595	0.653488			327.672	0.838653			332.463	0.784988					6.30631	0.0816141
		322.99	0.654189			328.085	0.8387			332.892	0.784988					6.32633	0.0816484
		323.384	0.654886			328.497	0.838747			333.32	0.784989					6.34635	0.0816825
		323.779	0.655579			328.91	0.838793			333.748	0.784989					6.36637	0.0817164
		324.174	0.656268			328.93	0.838795			334.177	0.784989					6.38639	0.0817501
		324.568	0.656954			329.322	0.838837			334.605	0.78499					6.40641	0.0817837
		324.963	0.657635			329.735	0.838881			335.034	0.78499					6.42643	0.081817
		325.357	0.658313			330.147	0.838924			335.462	0.78499					6.44645	0.0818502
		325.752	0.658987			330.56	0.838967			335.89	0.784991					6.46647	0.0818832
		326.147	0.659658			330.972	0.839008			336.319	0.784991					6.48649	0.081916
		326.541	0.660325			331.385	0.839049			336.747	0.784991					6.50651	0.0819487
		326.936	0.660988			331.797	0.839089			337.176	0.784992					6.52653	0.0819811
		327.33	0.661648			332.209	0.839128			337.55	0.784992					6.54655	0.0820134
		327.725	0.662304			332.622	0.839167			337.604	0.784992					6.56657	0.0820456
		328.12	0.662956			333.034	0.839205			338.032	0.784992					6.58659	0.0820775
		328.514	0.663605			333.447	0.839242			338.461	0.784992					6.60661	0.0821093
		328.909	0.66425			333.859	0.839278			338.889	0.784993					6.62663	0.0821409
		328.92	0.664268			334.272	0.839314			339.318	0.784993					6.64665	0.0821724
		329.303	0.664892			334.684	0.839349			339.746	0.784993					6.66667	0.0822037
		329.698	0.66553			335.097	0.839384			340.174	0.784993					6.68669	0.0822348
		330.093	0.666165			335.509	0.839418			340.603	0.784994					6.70671	0.0822657
		330.487	0.666796			335.922	0.839451			341.031	0.784994					6.72673	0.0822965
		330.882	0.667424			336.334	0.839484			341.459	0.784994					6.74675	0.0823272
		331.276	0.668048			336.747	0.839516			341.888	0.784994					6.76677	0.0823577
		331.671	0.668669			337.159	0.839547			342.316	0.784995					6.78679	0.082388
		332.066	0.669286			337.35	0.839562			342.745	0.784995					6.8	0.0824079
		332.46	0.6699			337.572	0.839578			343.173	0.784995					6.80681	0.0824182
		332.855	0.670511			337.984	0.839608			343.601	0.784995					6.82683	0.0824482
		333.25	0.671118			338.397	0.839638			344.03	0.784995					6.84685	0.082478
		333.644	0.671722			338.809	0.839667			344.458	0.784995					6.86687	0.0825077
		334.039	0.672323			339.222	0.839696			344.887	0.784996					6.88689	0.0825373
		334.433	0.672921			339.634	0.839724			345.315	0.784996					6.90691	0.0825667
		334.828	0.673515			340.047	0.839752			345.743	0.784996					6.92693	0.0825959
		335.223	0.674106			340.459	0.839779			345.94	0.784996					6.94695	0.0826251
		335.617	0.674693			340.872	0.839805			346.172	0.784996					6.96697	0.082654
		336.012	0.675278			341.284	0.839832			346.6	0.784996					6.98699	0.0826828
		336.406	0.675859			341.697	0.839857			347.028	0.784996					7.00701	0.0827115
		336.801	0.676437			342.109	0.839882			347.457	0.784996					7.02703	0.08274
		337.196	0.677012			342.522	0.839907			347.885	0.784997					7.04705	0.0827684
		337.23	0.677062			342.934	0.839931			348.314	0.784997					7.06707	0.0827966
		337.59	0.677584			343.347	0.839955			348.742	0.784997					7.08709	0.0828247
		337.985	0.678152			343.759	0.839979			349.17	0.784997					7.10711	0.0828527
		338.379	0.678718			344.171	0.840002			349.599	0.784997					7.12713	0.0828805
		338.774	0.67928			344.584	0.840024			350.027	0.784997					7.14715	0.0829082
		339.169	0.679839			344.996	0.840046			350.456	0.784997					7.16717	0.0829358
		339.563	0.680395			345.409	0.840068			350.884	0.784997					7.18719	0.0829632
		339.958	0.680949			345.74	0.840085			351.312	0.784997					7.20721	0.0829905
		340.352	0.681499			345.821	0.840089			351.741	0.784997					7.22723	0.0830176
		340.747	0.682046			346.234	0.84011			352.169	0.784998					7.24725	0.0830446
		341.142	0.68259			346.646	0.840131			352.598	0.784998					7.26727	0.0830715
		341.536	0.683131			347.059	0.840151			353.026	0.784998					7.28729	0.0830983
		341.931	0.683669			347.471	0.84017			353.454	0.784998					7.30731	0.0831249
		342.325	0.684204			347.884	0.84019			353.883	0.784998					7.32733	0.0831514
		342.72	0.684737			348.296	0.840209			354.311	0.784998					7.34735	0.0831777
		343.115	0.685266			348.709	0.840228			354.35	0.784998					7.36737	0.083204
		343.509	0.685793			349.121	0.840246			354.739	0.784998					7.38739	0.0832301
		343.904	0.686316			349.534	0.840264			355.168	0.784998					7.40741	0.0832561
		344.298	0.686837			349.946	0.840282			355.596	0.784998					7.42743	0.083282
		344.693	0.687355			350.359	0.840299			356.025	0.784998					7.44745	0.0833077
		345.088	0.68787			350.771	0.840316			356.453	0.784998					7.46747	0.0833333
		345.482	0.688382			351.184	0.840333			356.881	0.784998					7.48749	0.0833588
		345.66	0.688612			351.596	0.840349			357.31	0.784998					7.50751	0.0833842
		345.877	0.688891			352.009	0.840365			357.738	0.784998					7.52753	0.0834095
		346.271	0.689398			352.421	0.840381			358.167	0.784999					7.54755	0.0834346
		346.666	0.689902			352.834	0.840397			358.595	0.784999					7.56757	0.0834596
		347.061	0.690403			353.246	0.840412			359.023	0.784999					7.58759	0.0834845
		347.455	0.690901			353.659	0.840427			359.452	0.784999					7.60761	0.0835093
		347.85	0.691396			354.071	0.840442			359.88	0.784999					7.62763	0.083534
		348.244	0.691889			354.09	0.840442			360.309	0.784999					7.64765	0.0835585
		348.639	0.692379			354.484	0.840456			360.737	0.784999					7.66767	0.083583
		349.034	0.692867			354.896	0.84047			361.165	0.784999					7.68769	0.0836073
		349.428	0.693352			355.309	0.840484			361.594	0.784999					7.70771	0.0836315
		349.823	0.693834			355.721	0.840498			362.022	0.784999					7.72773	0.0836556
		350.218	0.694313			356.133	0.840511			362.45	0.784999					7.74775	0.0836796
		350.612	0.69479			356.546	0.840524			362.84	0.784999					7.76777	0.0837035
		351.007	0.695264			356.958	0.840537			362.879	0.784999					7.78779	0.0837273
		351.401	0.695736			357.371	0.84055			363.307	0.784999					7.80781	0.083751
		351.796	0.696205			357.783	0.840562			363.736	0.784999					7.82783	0.0837745
		352.191	0.696671			358.196	0.840575			364.164	0.784999					7.84785	0.083798
		352.585	0.697135			358.608	0.840587			364.592	0.784999					7.86787	0.0838213
		352.98	0.697597			359.021	0.840598			365.021	0.784999					7.88789	0.0838446
		353.374	0.698056			359.433	0.84061			365.449	0.784999					7.90791	0.0838677
		353.769	0.698512			359.846	0.840621			365.878	0.784999					7.92793	0.0838907
		354.01	0.698789			360.258	0.840632			366.306	0.784999					7.94795	0.0839137
		354.164	0.698966			360.671	0.840643			366.734	0.784999					7.96797	0.0839365
		354.558	0.699417			361.083	0.840654			367.163	0.784999					7.98799	0.0839592
		354.953	0.699866			361.496	0.840664			367.591	0.784999					8.00801	0.0839818
		355.347	0.700312			361.908	0.840675			368.02	0.784999					8.02803	0.0840044
		355.742	0.700756			362.321	0.840685			368.448	0.784999					8.04805	0.0840268
		356.137	0.701198			362.43	0.840688			368.876	0.784999					8.06807	0.0840491
		356.531	0.701637			362.733	0.840695			369.305	0.784999					8.08809	0.0840713
		356.926	0.702074			363.146	0.840705			369.733	0.784999					8.10811	0.0840935
		357.32	0.702508			363.558	0.840714			370.161	0.784999					8.12813	0.0841155
		357.715	0.70294			363.971	0.840724			370.59	0.784999					8.14815	0.0841374
		358.11	0.703369			364.383	0.840733			371.018	0.784999					8.16817	0.0841593
		358.504	0.703796			364.796	0.840742			371.21	0.784999					8.18819	0.084181
		358.899	0.704221			365.208	0.840751			371.447	0.784999					8.20821	0.0842026
		359.293	0.704644			365.621	0.84076			371.875	0.785					8.22823	0.0842242
		359.688	0.705064			366.033	0.840768			372.303	0.785					8.24825	0.0842457
		360.083	0.705482			366.446	0.840777			372.732	0.785					8.26827	0.084267
		360.477	0.705897			366.858	0.840785			373.16	0.785					8.28829	0.0842883
		360.872	0.706311			367.271	0.840793			373.589	0.785					8.30831	0.0843095
		361.266	0.706722			367.683	0.840801			374.017	0.785					8.32833	0.0843306
		361.661	0.707131			368.095	0.840809			374.445	0.785					8.34835	0.0843516
		362.056	0.707537			368.508	0.840816			374.874	0.785					8.36837	0.0843725
		362.37	0.707859			368.92	0.840824			375.302	0.785					8.38839	0.0843933
		362.45	0.707942			369.333	0.840831			375.731	0.785					8.40841	0.084414
		362.845	0.708344			369.745	0.840839			376.159	0.785					8.42843	0.0844347
		363.239	0.708744			370.158	0.840846			376.587	0.785					8.44845	0.0844552
		363.634	0.709141			370.57	0.840853			377.016	0.785					8.46847	0.0844757
		364.029	0.709537			370.76	0.840856			377.444	0.785					8.48849	0.0844961
		364.423	0.70993			370.983	0.84086			377.872	0.785					8.50851	0.0845164
		364.818	0.710321			371.395	0.840866			378.301	0.785					8.52853	0.0845366
		365.212	0.71071			371.808	0.840873			378.729	0.785					8.54855	0.0845567
		365.607	0.711097			372.22	0.840879			379.158	0.785					8.56857	0.0845767
		366.002	0.711482			372.633	0.840886			379.586	0.785					8.58859	0.0845967
		366.396	0.711865			373.045	0.840892			379.61	0.785					8.60861	0.0846165
		366.791	0.712245			373.458	0.840898			380.014	0.785					8.62863	0.0846363
		367.186	0.712624			373.87	0.840904			380.443	0.785					8.64865	0.084656
		367.58	0.713			374.283	0.84091			380.871	0.785					8.66867	0.0846757
		367.975	0.713375			374.695	0.840916			381.3	0.785					8.68869	0.0846952
		368.369	0.713747			375.108	0.840922			381.728	0.785					8.70871	0.0847147
		368.764	0.714117			375.52	0.840927			382.156	0.785					8.72873	0.084734
		369.159	0.714486			375.933	0.840933			382.585	0.785					8.74875	0.0847533
		369.553	0.714852			376.345	0.840938			383.013	0.785					8.76877	0.0847726
		369.948	0.715216			376.758	0.840943			383.442	0.785					8.78879	0.0847917
		370.342	0.715578			377.17	0.840949			383.87	0.785					8.80881	0.0848108
		370.737	0.715938			377.583	0.840954			384.298	0.785					8.82883	0.0848298
		370.74	0.715941			377.995	0.840959			384.727	0.785					8.84885	0.0848487
		371.132	0.716297			378.408	0.840964			385.155	0.785					8.86887	0.0848675
		371.526	0.716653			378.82	0.840969			385.583	0.785					8.88889	0.0848863
		371.921	0.717007			379.1	0.840972			386.012	0.785					8.90891	0.0849049
		372.315	0.71736			379.233	0.840973			386.44	0.785					8.92893	0.0849235
		372.71	0.71771			379.645	0.840978			386.869	0.785					8.94895	0.0849421
		373.105	0.718059			380.057	0.840982			387.297	0.785					8.96897	0.0849605
		373.499	0.718405			380.47	0.840987			387.725	0.785					8.98899	0.0849789
		373.894	0.71875			380.882	0.840991			387.95	0.785					9.00901	0.0849972
		374.288	0.719093			381.295	0.840996			388.154	0.785					9.02903	0.0850154
		374.683	0.719434			381.707	0.841			388.582	0.785					9.04905	0.0850336
		375.078	0.719773			382.12	0.841004			389.011	0.785					9.06907	0.0850517
		375.472	0.72011			382.532	0.841008			389.439	0.785					9.08909	0.0850697
		375.867	0.720446			382.945	0.841012			389.867	0.785					9.10911	0.0850876
		376.261	0.720779			383.357	0.841016			390.296	0.785					9.12913	0.0851055
		376.656	0.721111			383.77	0.84102			390.724	0.785					9.14915	0.0851233
		377.051	0.721441			384.182	0.841024			391.153	0.785					9.16917	0.085141
		377.445	0.721769			384.595	0.841027			391.581	0.785					9.18919	0.0851587
		377.84	0.722095			385.007	0.841031			392.009	0.785					9.20921	0.0851763
		378.234	0.72242			385.42	0.841035			392.438	0.785					9.22923	0.0851938
		378.629	0.722742			385.832	0.841038			392.866	0.785					9.24925	0.0852113
		379.024	0.723063			386.245	0.841042			393.294	0.785					9.26927	0.0852287
		379.11	0.723133			386.657	0.841045			393.723	0.785					9.28929	0.085246
		379.418	0.723382			387.07	0.841048			394.151	0.785					9.30931	0.0852632
		379.813	0.7237			387.482	0.841052			394.58	0.785					9.32933	0.0852804
		380.207	0.724016			387.5	0.841052			395.008	0.785					9.34935	0.0852975
		380.602	0.72433			387.895	0.841055			395.436	0.785					9.36937	0.0853146
		380.997	0.724642			388.307	0.841058			395.865	0.785					9.38939	0.0853316
		381.391	0.724952			388.72	0.841061			396.293	0.785					9.40941	0.0853485
		381.786	0.725261			389.132	0.841064			396.32	0.785					9.42943	0.0853653
		382.18	0.725568			389.545	0.841067			396.722	0.785					9.44945	0.0853821
		382.575	0.725874			389.957	0.84107			397.15	0.785					9.46947	0.0853989
		382.97	0.726178			390.37	0.841073			397.578	0.785					9.48949	0.0854155
		383.364	0.72648			390.782	0.841076			398.007	0.785					9.50951	0.0854321
		383.759	0.72678			391.194	0.841078			398.435	0.785					9.52953	0.0854486
		384.154	0.727079			391.607	0.841081			398.863	0.785					9.54955	0.0854651
		384.548	0.727376			392.019	0.841084			399.292	0.785					9.56957	0.0854815
		384.943	0.727672			392.432	0.841086			399.72	0.785					9.58959	0.0854979
		385.337	0.727966			392.844	0.841089			400.149	0.785					9.60961	0.0855141
		385.732	0.728258			393.257	0.841092			400.577	0.785					9.62963	0.0855304
		386.127	0.728549			393.669	0.841094			401.005	0.785					9.64965	0.0855465
		386.521	0.728838			394.082	0.841096			401.434	0.785					9.66967	0.0855626
		386.916	0.729125			394.494	0.841099			401.862	0.785					9.68969	0.0855787
		387.31	0.729411			394.907	0.841101			402.291	0.785					9.70971	0.0855947
		387.49	0.729541			395.319	0.841103			402.719	0.785					9.72973	0.0856106
		387.705	0.729695			395.732	0.841106			403.147	0.785					9.74975	0.0856264
		388.1	0.729978			395.9	0.841107			403.576	0.785					9.76977	0.0856422
		388.494	0.73026			396.144	0.841108			404.004	0.785					9.78979	0.085658
		388.889	0.730539			396.557	0.84111			404.433	0.785					9.80981	0.0856737
		389.283	0.730817			396.969	0.841112			404.68	0.785					9.82983	0.0856893
		389.678	0.731094			397.382	0.841114			404.861	0.785					9.84985	0.0857048
		390.073	0.731369			397.794	0.841116			405.289	0.785					9.86987	0.0857204
		390.467	0.731643			398.207	0.841118			405.718	0.785					9.88989	0.0857358
		390.862	0.731915			398.619	0.84112			406.146	0.785					9.90991	0.0857512
		391.256	0.732186			399.032	0.841122			406.574	0.785					9.92993	0.0857665
		391.651	0.732455			399.444	0.841124			407.003	0.785					9.94995	0.0857818
		392.046	0.732723			399.857	0.841126			407.431	0.785					9.96997	0.0857971
		392.44	0.732989			400.269	0.841128			407.86	0.785					9.98999	0.0858122
		392.835	0.733254			400.682	0.84113			408.288	0.785					10	0.0858198
		393.229	0.733517			401.094	0.841132			408.716	0.785					10.01	0.0858273
		393.624	0.733779			401.507	0.841133			409.145	0.785					10.03	0.0858424
		394.019	0.734039			401.919	0.841135			409.573	0.785					10.0501	0.0858574
		394.413	0.734298			402.332	0.841137			410.002	0.785					10.0701	0.0858724
		394.808	0.734556			402.744	0.841138			410.43	0.785					10.0901	0.0858873
		395.202	0.734812			403.156	0.84114			410.858	0.785					10.1101	0.0859021
		395.597	0.735067			403.569	0.841141			411.287	0.785					10.1301	0.0859169
		395.83	0.735216			403.981	0.841143			411.715	0.785					10.1502	0.0859316
		395.992	0.73532			404.34	0.841144			412.144	0.785					10.1702	0.0859463
		396.386	0.735572			404.394	0.841145			412.572	0.785					10.1902	0.0859609
		396.781	0.735823			404.806	0.841146			413	0.785					10.2102	0.0859755
		397.175	0.736072			405.219	0.841148			413.07	0.785					10.2302	0.0859901
		397.57	0.73632			405.631	0.841149			413.429	0.785					10.2503	0.0860045
		397.965	0.736566			406.044	0.84115			413.857	0.785					10.2703	0.0860189
		398.359	0.736811			406.456	0.841152			414.285	0.785					10.2903	0.0860333
		398.754	0.737055			406.869	0.841153			414.714	0.785					10.3103	0.0860476
		399.148	0.737298			407.281	0.841154			415.142	0.785					10.3303	0.0860619
		399.543	0.737539			407.694	0.841156			415.571	0.785					10.3504	0.0860761
		399.938	0.737778			408.106	0.841157			415.999	0.785					10.3704	0.0860903
		400.332	0.738017			408.519	0.841158			416.427	0.785					10.3904	0.0861044
		400.727	0.738254			408.931	0.84116			416.856	0.785					10.4104	0.0861185
		401.122	0.73849			409.344	0.841161			417.284	0.785					10.4304	0.0861325
		401.516	0.738725			409.756	0.841162			417.713	0.785					10.4505	0.0861465
		401.911	0.738958			410.169	0.841163			418.141	0.785					10.4705	0.0861604
		402.305	0.73919			410.581	0.841164			418.569	0.785					10.4905	0.0861743
		402.7	0.739421			410.994	0.841166			418.998	0.785					10.5105	0.0861881
		403.095	0.73965			411.406	0.841167			419.426	0.785					10.5305	0.0862019
		403.489	0.739878			411.819	0.841168			419.855	0.785					10.5506	0.0862156
		403.884	0.740105			412.231	0.841169			420.283	0.785					10.5706	0.0862293
		404.26	0.740321			412.644	0.84117			420.711	0.785					10.5906	0.0862429
		404.278	0.740331			412.8	0.84117			421.14	0.785					10.6106	0.0862565
		404.673	0.740556			413.056	0.841171			421.43	0.785					10.6306	0.08627
		405.068	0.740779			413.469	0.841172			421.568	0.785					10.6507	0.0862835
		405.462	0.741001			413.881	0.841173			421.996	0.785					10.6707	0.086297
		405.857	0.741222			414.294	0.841174			422.425	0.785					10.6907	0.0863104
		406.251	0.741441			414.706	0.841175			422.853	0.785					10.7107	0.0863237
		406.646	0.74166			415.118	0.841176			423.282	0.785					10.7307	0.0863371
		407.041	0.741877			415.531	0.841177			423.71	0.785					10.7508	0.0863503
		407.435	0.742093			415.943	0.841178			424.138	0.785					10.7708	0.0863635
		407.83	0.742308			416.356	0.841178			424.567	0.785					10.7908	0.0863767
		408.224	0.742522			416.768	0.841179			424.995	0.785					10.8108	0.0863898
		408.619	0.742734			417.181	0.84118			425.424	0.785					10.8308	0.0864029
		409.014	0.742945			417.593	0.841181			425.852	0.785					10.8509	0.086416
		409.408	0.743155			418.006	0.841182			426.28	0.785					10.8709	0.086429
		409.803	0.743364			418.418	0.841183			426.709	0.785					10.8909	0.0864419
		410.197	0.743572			418.831	0.841183			427.137	0.785					10.9109	0.0864548
		410.592	0.743779			419.243	0.841184			427.566	0.785					10.9309	0.0864677
		410.987	0.743985			419.656	0.841185			427.994	0.785					10.951	0.0864805
		411.381	0.744189			420.068	0.841186			428.422	0.785					10.971	0.0864933
		411.776	0.744392			420.481	0.841187			428.851	0.785					10.991	0.086506
		412.17	0.744595			420.893	0.841187			429.279	0.785					11.011	0.0865187
		412.565	0.744796			421.19	0.841188			429.707	0.785					11.031	0.0865314
		412.78	0.744905			421.306	0.841188			429.77	0.785					11.0511	0.086544
		412.96	0.744996			421.718	0.841189			430.136	0.785					11.0711	0.0865565
		413.354	0.745195			422.131	0.841189			430.564	0.785					11.0911	0.0865691
		413.749	0.745393			422.543	0.84119			430.993	0.785					11.1111	0.0865815
		414.143	0.745589			422.956	0.841191			431.421	0.785					11.1311	0.086594
		414.538	0.745785			423.368	0.841191			431.849	0.785					11.1512	0.0866064
		414.933	0.74598			423.781	0.841192			432.278	0.785					11.1712	0.0866187
		415.327	0.746173			424.193	0.841193			432.706	0.785					11.1912	0.0866311
		415.722	0.746366			424.606	0.841193			433.135	0.785					11.2112	0.0866433
		416.116	0.746557			425.018	0.841194			433.563	0.785					11.2312	0.0866556
		416.511	0.746747			425.431	0.841194			433.991	0.785					11.2513	0.0866678
		416.906	0.746937			425.843	0.841195			434.42	0.785					11.2713	0.0866799
		417.3	0.747125			426.256	0.841196			434.848	0.785					11.2913	0.086692
		417.695	0.747312			426.668	0.841196			435.277	0.785					11.3113	0.0867041
		418.09	0.747498			427.08	0.841197			435.705	0.785					11.3313	0.0867162
		418.484	0.747684			427.493	0.841197			436.133	0.785					11.3514	0.0867282
		418.879	0.747868			427.905	0.841198			436.562	0.785					11.3714	0.0867401
		419.273	0.748051			428.318	0.841198			436.99	0.785					11.3914	0.086752
		419.668	0.748233			428.73	0.841199			437.418	0.785					11.4114	0.0867639
		420.063	0.748414			429.143	0.841199			437.847	0.785					11.4314	0.0867758
		420.457	0.748594			429.555	0.8412			438.14	0.785					11.4515	0.0867876
		420.852	0.748774			429.59	0.8412			438.275	0.785					11.4715	0.0867994
		421.17	0.748917			429.968	0.8412			438.704	0.785					11.4915	0.0868111
		421.246	0.748952			430.38	0.841201			439.132	0.785					11.5115	0.0868228
		421.641	0.749129			430.793	0.841201			439.56	0.785					11.5315	0.0868344
		422.036	0.749305			431.205	0.841202			439.989	0.785					11.5516	0.0868461
		422.43	0.74948			431.618	0.841202			440.417	0.785					11.5716	0.0868576
		422.825	0.749655			432.03	0.841203			440.846	0.785					11.5916	0.0868692
		423.219	0.749828			432.443	0.841203			441.274	0.785					11.6116	0.0868807
		423.614	0.750001			432.855	0.841203			441.702	0.785					11.6316	0.0868922
		424.009	0.750172			433.268	0.841204			442.131	0.785					11.6517	0.0869036
		424.403	0.750343			433.68	0.841204			442.559	0.785					11.6717	0.086915
		424.798	0.750512			434.093	0.841205			442.987	0.785					11.6917	0.0869264
		425.192	0.750681			434.505	0.841205			443.416	0.785					11.7117	0.0869377
		425.587	0.750849			434.918	0.841205			443.844	0.785					11.7317	0.086949
		425.982	0.751015			435.33	0.841206			444.273	0.785					11.7518	0.0869602
		426.376	0.751181			435.743	0.841206			444.701	0.785					11.7718	0.0869715
		426.771	0.751346			436.155	0.841207			445.129	0.785					11.7918	0.0869826
		427.165	0.75151			436.568	0.841207			445.558	0.785					11.8118	0.0869938
		427.56	0.751674			436.98	0.841207			445.986	0.785					11.8318	0.0870049
		427.955	0.751836			437.393	0.841208			446.415	0.785					11.8519	0.087016
		428.349	0.751997			437.805	0.841208			446.57	0.785					11.8719	0.087027
		428.744	0.752158			437.98	0.841208			446.843	0.785					11.8919	0.087038
		429.138	0.752317			438.217	0.841208			447.271	0.785					11.9119	0.087049
		429.51	0.752467			438.63	0.841209			447.7	0.785					11.9319	0.08706
		429.533	0.752476			439.042	0.841209			448.128	0.785					11.952	0.0870709
		429.928	0.752634			439.455	0.841209			448.557	0.785					11.972	0.0870818
		430.322	0.752791			439.867	0.84121			448.985	0.785					11.992	0.0870926
		430.717	0.752947			440.28	0.84121			449.413	0.785					12.012	0.0871034
		431.111	0.753103			440.692	0.84121			449.842	0.785					12.032	0.0871142
		431.506	0.753257			441.105	0.84121			450.27	0.785					12.0521	0.0871249
		431.901	0.753411			441.517	0.841211			450.698	0.785					12.0721	0.0871356
		432.295	0.753564			441.93	0.841211			451.127	0.785					12.0921	0.0871463
		432.69	0.753715			442.342	0.841211			451.555	0.785					12.1121	0.0871569
		433.084	0.753867			442.755	0.841212			451.984	0.785					12.1321	0.0871676
		433.479	0.754017			443.167	0.841212			452.412	0.785					12.1522	0.0871781
		433.874	0.754166			443.58	0.841212			452.84	0.785					12.1722	0.0871887
		434.268	0.754315			443.992	0.841212			453.269	0.785					12.1922	0.0871992
		434.663	0.754463			444.405	0.841213			453.697	0.785					12.2122	0.0872097
		435.058	0.75461			444.817	0.841213			454.126	0.785					12.2322	0.0872201
		435.452	0.754756			445.23	0.841213			454.554	0.785					12.2523	0.0872306
		435.847	0.754901			445.642	0.841213			454.97	0.785					12.2723	0.0872409
		436.241	0.755046			446.055	0.841214			454.982	0.785					12.2923	0.0872513
		436.636	0.75519			446.33	0.841214			455.411	0.785					12.3123	0.0872616
		437.031	0.755333			446.467	0.841214			455.839	0.785					12.3323	0.0872719
		437.425	0.755475			446.88	0.841214			456.268	0.785					12.3524	0.0872822
		437.82	0.755616			447.292	0.841214			456.696	0.785					12.3724	0.0872924
		437.89	0.755641			447.705	0.841214			457.124	0.785					12.3924	0.0873026
		438.214	0.755757			448.117	0.841215			457.553	0.785					12.4124	0.0873128
		438.609	0.755897			448.53	0.841215			457.981	0.785					12.4324	0.0873229
		439.004	0.756036			448.942	0.841215			458.409	0.785					12.4525	0.087333
		439.398	0.756174			449.355	0.841215			458.838	0.785					12.4725	0.0873431
		439.793	0.756312			449.767	0.841215			459.266	0.785					12.4925	0.0873532
		440.187	0.756449			450.179	0.841216			459.695	0.785					12.5125	0.0873632
		440.582	0.756585			450.592	0.841216			460.123	0.785					12.5325	0.0873732
		440.977	0.75672			451.004	0.841216			460.551	0.785					12.5526	0.0873831
		441.371	0.756855			451.417	0.841216			460.98	0.785					12.5726	0.0873931
		441.766	0.756989			451.829	0.841216			461.408	0.785					12.5926	0.087403
		442.16	0.757122			452.242	0.841217			461.837	0.785					12.6126	0.0874128
		442.555	0.757255			452.654	0.841217			462.265	0.785					12.6326	0.0874227
		442.95	0.757386			453.067	0.841217			462.693	0.785					12.6527	0.0874325
		443.344	0.757517			453.479	0.841217			463.122	0.785					12.6727	0.0874423
		443.739	0.757647			453.892	0.841217			463.44	0.785					12.6927	0.087452
		444.133	0.757777			454.304	0.841217			463.55	0.785					12.7127	0.0874618
		444.528	0.757906			454.7	0.841218			463.979	0.785					12.7327	0.0874715
		444.923	0.758034			454.717	0.841218			464.407	0.785					12.7528	0.0874811
		445.317	0.758161			455.129	0.841218			464.835	0.785					12.7728	0.0874908
		445.712	0.758288			455.542	0.841218			465.264	0.785					12.7928	0.0875004
		446.106	0.758414			455.954	0.841218			465.692	0.785					12.8128	0.08751
		446.31	0.758479			456.367	0.841218			466.12	0.785					12.8328	0.0875195
		446.501	0.758539			456.779	0.841218			466.549	0.785					12.8529	0.0875291
		446.896	0.758664			457.192	0.841218			466.977	0.785					12.8729	0.0875386
		447.29	0.758788			457.604	0.841219			467.406	0.785					12.8929	0.0875481
		447.685	0.758911			458.017	0.841219			467.834	0.785					12.9129	0.0875575
		448.079	0.759034			458.429	0.841219			468.262	0.785					12.9329	0.0875669
		448.474	0.759156			458.842	0.841219			468.691	0.785					12.953	0.0875763
		448.869	0.759277			459.254	0.841219			469.119	0.785					12.973	0.0875857
		449.263	0.759398			459.667	0.841219			469.548	0.785					12.993	0.087595
		449.658	0.759518			460.079	0.841219			469.976	0.785					13.013	0.0876044
		450.052	0.759637			460.492	0.84122			470.404	0.785					13.033	0.0876136
		450.447	0.759756			460.904	0.84122			470.833	0.785					13.0531	0.0876229
		450.842	0.759874			461.317	0.84122			471.261	0.785					13.0731	0.0876321
		451.236	0.759991			461.729	0.84122			471.69	0.785					13.0931	0.0876414
		451.631	0.760108			462.141	0.84122			471.82	0.785					13.1131	0.0876505
		452.026	0.760224			462.554	0.84122			472.118	0.785					13.1331	0.0876597
		452.42	0.760339			462.966	0.84122			472.546	0.785					13.1532	0.0876688
		452.815	0.760454			463.22	0.84122			472.975	0.785					13.1732	0.0876779
		453.209	0.760568			463.379	0.84122			473.403	0.785					13.1932	0.087687
		453.604	0.760681			463.791	0.84122			473.831	0.785					13.2132	0.0876961
		453.999	0.760794			464.204	0.841221			474.26	0.785					13.2332	0.0877051
		454.393	0.760907			464.616	0.841221			474.688	0.785					13.2533	0.0877141
		454.788	0.761018			465.029	0.841221			475.117	0.785					13.2733	0.0877231
		455.182	0.761129			465.441	0.841221			475.545	0.785					13.2933	0.087732
		455.577	0.76124			465.854	0.841221			475.973	0.785					13.3133	0.0877409
		455.972	0.76135			466.266	0.841221			476.402	0.785					13.3333	0.0877498
		456.366	0.761459			466.679	0.841221			476.83	0.785					13.3534	0.0877587
		456.761	0.761568			467.091	0.841221			477.259	0.785					13.3734	0.0877676
		457.155	0.761676			467.504	0.841221			477.687	0.785					13.3934	0.0877764
		457.55	0.761783			467.916	0.841221			478.115	0.785					13.4134	0.0877852
		457.945	0.76189			468.329	0.841221			478.544	0.785					13.4334	0.087794
		458.339	0.761996			468.741	0.841222			478.972	0.785					13.4535	0.0878027
		458.734	0.762102			469.154	0.841222			479.401	0.785					13.4735	0.0878115
		459.128	0.762207			469.566	0.841222			479.829	0.785					13.4935	0.0878202
		459.523	0.762312			469.979	0.841222			480.257	0.785					13.5135	0.0878289
		459.918	0.762415			470.391	0.841222			480.686	0.785					13.5335	0.0878375
		460.312	0.762519			470.804	0.841222			481.114	0.785					13.5536	0.0878461
		460.707	0.762622			471.216	0.841222			481.542	0.785					13.5736	0.0878548
		461.101	0.762724			471.629	0.841222			481.971	0.785					13.5936	0.0878633
		461.496	0.762826			472.041	0.841222			482.399	0.785					13.6136	0.0878719
		461.891	0.762927			472.454	0.841222			482.828	0.785					13.6336	0.0878804
		462.285	0.763027			472.866	0.841222			483.256	0.785					13.6537	0.087889
		462.68	0.763127			473.279	0.841222			483.684	0.785					13.6737	0.0878975
		463.03	0.763216			473.691	0.841222			484.113	0.785					13.6937	0.0879059
		463.074	0.763227			474.103	0.841223			484.541	0.785					13.7137	0.0879144
		463.469	0.763326			474.516	0.841223			484.97	0.785					13.7337	0.0879228
		463.864	0.763424			474.928	0.841223			485.398	0.785					13.7538	0.0879312
		464.258	0.763522			475.341	0.841223			485.826	0.785					13.7738	0.0879396
		464.653	0.763619			475.753	0.841223			486.255	0.785					13.7938	0.0879479
		465.047	0.763716			476.166	0.841223			486.683	0.785					13.8138	0.0879563
		465.442	0.763812			476.578	0.841223			487.112	0.785					13.8338	0.0879646
		465.837	0.763908			476.991	0.841223			487.54	0.785					13.8539	0.0879729
		466.231	0.764003			477.403	0.841223			487.968	0.785					13.8739	0.0879811
		466.626	0.764098			477.816	0.841223			488.397	0.785					13.8939	0.0879894
		467.02	0.764192			478.228	0.841223			488.59	0.785					13.9139	0.0879976
		467.415	0.764286			478.641	0.841223			488.825	0.785					13.9339	0.0880058
		467.81	0.764379			479.053	0.841223			489.253	0.785					13.954	0.088014
		468.204	0.764472			479.466	0.841223			489.682	0.785					13.974	0.0880221
		468.599	0.764564			479.878	0.841223			490.11	0.785					13.994	0.0880302
		468.994	0.764655			479.94	0.841223			490.539	0.785					14.014	0.0880384
		469.388	0.764747			480.291	0.841223			490.967	0.785					14.034	0.0880464
		469.783	0.764837			480.703	0.841223			491.395	0.785					14.0541	0.0880545
		470.177	0.764927			481.116	0.841223			491.824	0.785					14.0741	0.0880626
		470.572	0.765017			481.528	0.841224			492.252	0.785					14.0941	0.0880706
		470.967	0.765106			481.941	0.841224			492.681	0.785					14.1141	0.0880786
		471.361	0.765195			482.353	0.841224			493.109	0.785					14.1341	0.0880866
		471.47	0.765219			482.766	0.841224			493.537	0.785					14.1542	0.0880945
		471.756	0.765283			483.178	0.841224			493.966	0.785					14.1742	0.0881025
		472.15	0.76537			483.591	0.841224			494.394	0.785					14.1942	0.0881104
		472.545	0.765458			484.003	0.841224			494.822	0.785					14.2142	0.0881183
		472.94	0.765544			484.416	0.841224			495.251	0.785					14.2342	0.0881262
		473.334	0.765631			484.828	0.841224			495.679	0.785					14.2543	0.088134
		473.729	0.765716			485.241	0.841224			496.108	0.785					14.2743	0.0881419
		474.123	0.765802			485.653	0.841224			496.536	0.785					14.2943	0.0881497
		474.518	0.765886			486.065	0.841224			496.964	0.785					14.3143	0.0881575
		474.913	0.765971			486.478	0.841224			496.97	0.785					14.3343	0.0881652
		475.307	0.766055			486.89	0.841224			497.393	0.785					14.3544	0.088173
		475.702	0.766138			487.303	0.841224			497.821	0.785					14.3744	0.0881807
		476.096	0.766221			487.715	0.841224			498.25	0.785					14.3944	0.0881884
		476.491	0.766304			488.128	0.841224			498.678	0.785					14.4144	0.0881961
		476.886	0.766386			488.34	0.841224			499.106	0.785					14.4344	0.0882038
		477.28	0.766467			488.54	0.841224			499.535	0.785					14.4545	0.0882115
		477.675	0.766549			488.953	0.841224			499.963	0.785					14.4745	0.0882191
		478.069	0.766629			489.365	0.841224			500.392	0.785					14.4945	0.0882267
		478.464	0.76671			489.778	0.841224			500.82	0.785					14.5145	0.0882343
		478.859	0.766789			490.19	0.841224			501.248	0.785					14.5345	0.0882419
		479.253	0.766869			490.603	0.841224			501.677	0.785					14.5546	0.0882494
		479.648	0.766948			491.015	0.841224			502.105	0.785					14.5746	0.088257
		479.9	0.766998			491.428	0.841224			502.533	0.785					14.5946	0.0882645
		480.042	0.767026			491.84	0.841224			502.962	0.785					14.6146	0.088272
		480.437	0.767104			492.253	0.841224			503.39	0.785					14.6346	0.0882795
		480.832	0.767182			492.665	0.841225			503.819	0.785					14.6547	0.0882869
		481.226	0.767259			493.078	0.841225			504.247	0.785					14.6747	0.0882944
		481.621	0.767336			493.49	0.841225			504.675	0.785					14.6947	0.0883018
		482.015	0.767413			493.903	0.841225			505.104	0.785					14.7147	0.0883092
		482.41	0.767489			494.315	0.841225			505.29	0.785					14.7347	0.0883166
		482.805	0.767564			494.728	0.841225			505.532	0.785					14.7548	0.0883239
		483.199	0.767639			495.14	0.841225			505.961	0.785					14.7748	0.0883313
		483.594	0.767714			495.553	0.841225			506.389	0.785					14.7948	0.0883386
		483.988	0.767788			495.965	0.841225			506.817	0.785					14.8148	0.0883459
		484.383	0.767862			496.378	0.841225			507.246	0.785					14.8348	0.0883532
		484.778	0.767936			496.69	0.841225			507.674	0.785					14.8549	0.0883605
		485.172	0.768009			496.79	0.841225			508.103	0.785					14.8749	0.0883677
		485.567	0.768082			497.202	0.841225			508.531	0.785					14.8949	0.088375
		485.962	0.768154			497.615	0.841225			508.959	0.785					14.9149	0.0883822
		486.356	0.768226			498.027	0.841225			509.388	0.785					14.9349	0.0883894
		486.751	0.768297			498.44	0.841225			509.816	0.785					14.955	0.0883965
		487.145	0.768369			498.852	0.841225			510.244	0.785					14.975	0.0884037
		487.54	0.768439			499.265	0.841225			510.673	0.785					14.995	0.0884109
		487.935	0.76851			499.677	0.841225			511.101	0.785					15.015	0.088418
		488.32	0.768578			500.09	0.841225			511.53	0.785					15.035	0.0884251
		488.329	0.76858			500.502	0.841225			511.958	0.785					15.0551	0.0884322
		488.724	0.768649			500.915	0.841225			512.386	0.785					15.0751	0.0884393
		489.118	0.768718			501.327	0.841225			512.815	0.785					15.0951	0.0884463
		489.513	0.768787			501.74	0.841225			513.243	0.785					15.1151	0.0884533
		489.908	0.768856			502.152	0.841225			513.672	0.785					15.1351	0.0884604
		490.302	0.768924			502.565	0.841225			513.71	0.785					15.1552	0.0884674
		490.697	0.768992			502.977	0.841225			514.1	0.785					15.1752	0.0884743
		491.091	0.769059			503.39	0.841225			514.528	0.785					15.1952	0.0884813
		491.486	0.769126			503.802	0.841225			514.957	0.785					15.2152	0.0884883
		491.881	0.769192			504.215	0.841225			515.385	0.785					15.2352	0.0884952
		492.275	0.769259			504.627	0.841225			515.814	0.785					15.2553	0.0885021
		492.67	0.769325			505.04	0.841225			516.242	0.785					15.2753	0.088509
		493.064	0.76939			505.09	0.841225			516.67	0.785					15.2953	0.0885159
		493.459	0.769455			505.452	0.841225			517.099	0.785					15.3153	0.0885228
		493.854	0.76952			505.865	0.841225			517.527	0.785					15.3353	0.0885296
		494.248	0.769584			506.277	0.841225			517.955	0.785					15.3554	0.0885364
		494.643	0.769648			506.69	0.841225			518.384	0.785					15.3754	0.0885433
		495.037	0.769712			507.102	0.841225			518.812	0.785					15.3954	0.0885501
		495.432	0.769776			507.515	0.841225			519.241	0.785					15.4154	0.0885568
		495.827	0.769839			507.927	0.841225			519.669	0.785					15.4354	0.0885636
		496.221	0.769901			508.34	0.841225			520.097	0.785					15.4555	0.0885704
		496.616	0.769964			508.752	0.841225			520.526	0.785					15.4755	0.0885771
		496.66	0.769971			509.164	0.841225			520.954	0.785					15.4955	0.0885838
		497.01	0.770026			509.577	0.841225			521.383	0.785					15.5155	0.0885905
		497.405	0.770087			509.989	0.841225			521.811	0.785					15.5355	0.0885972
		497.8	0.770149			510.402	0.841225			522.07	0.785					15.5556	0.0886038
		498.194	0.77021			510.814	0.841225			522.239	0.785					15.5756	0.0886105
		498.589	0.77027			511.227	0.841225			522.668	0.785					15.5956	0.0886171
		498.983	0.770331			511.639	0.841225			523.096	0.785					15.6156	0.0886238
		499.378	0.770391			512.052	0.841225			523.525	0.785					15.6356	0.0886304
		499.773	0.77045			512.464	0.841225			523.953	0.785					15.6557	0.0886369
		500.167	0.77051			512.877	0.841225			524.381	0.785					15.6757	0.0886435
		500.562	0.770569			513.289	0.841225			524.81	0.785					15.6957	0.0886501
		500.956	0.770627			513.42	0.841225			525.238	0.785					15.7157	0.0886566
		501.351	0.770686			513.702	0.841225			525.666	0.785					15.7357	0.0886631
		501.746	0.770744			514.114	0.841225			526.095	0.785					15.7558	0.0886696
		502.14	0.770801			514.527	0.841225			526.523	0.785					15.7758	0.0886761
		502.535	0.770859			514.939	0.841225			526.952	0.785					15.7958	0.0886826
		502.929	0.770916			515.352	0.841225			527.38	0.785					15.8158	0.0886891
		503.324	0.770973			515.764	0.841226			527.808	0.785					15.8358	0.0886955
		503.719	0.771029			516.177	0.841226			528.237	0.785					15.8559	0.0887019
		504.113	0.771085			516.589	0.841226			528.665	0.785					15.8759	0.0887084
		504.508	0.771141			517.002	0.841226			529.094	0.785					15.8959	0.0887148
		504.903	0.771197			517.414	0.841226			529.522	0.785					15.9159	0.0887211
		505.01	0.771212			517.827	0.841226			529.95	0.785					15.9359	0.0887275
		505.297	0.771252			518.239	0.841226			530.379	0.785					15.956	0.0887339
		505.692	0.771307			518.652	0.841226			530.38	0.785					15.976	0.0887402
		506.086	0.771361			519.064	0.841226			530.807	0.785					15.996	0.0887465
		506.481	0.771416			519.477	0.841226			531.236	0.785					16.016	0.0887528
		506.876	0.77147			519.889	0.841226			531.664	0.785					16.036	0.0887591
		507.27	0.771524			520.302	0.841226			532.092	0.785					16.0561	0.0887654
		507.665	0.771577			520.714	0.841226			532.521	0.785					16.0761	0.0887717
		508.059	0.77163			521.126	0.841226			532.949	0.785					16.0961	0.0887779
		508.454	0.771683			521.539	0.841226			533.377	0.785					16.1161	0.0887842
		508.849	0.771736			521.83	0.841226			533.806	0.785					16.1361	0.0887904
		509.243	0.771788			521.951	0.841226			534.234	0.785					16.1562	0.0887966
		509.638	0.77184			522.364	0.841226			534.663	0.785					16.1762	0.0888028
		510.032	0.771892			522.776	0.841226			535.091	0.785					16.1962	0.088809
		510.427	0.771943			523.189	0.841226			535.519	0.785					16.2162	0.0888151
		510.822	0.771994			523.601	0.841226			535.948	0.785					16.2362	0.0888213
		511.216	0.772045			524.014	0.841226			536.376	0.785					16.2563	0.0888274
		511.611	0.772096			524.426	0.841226			536.805	0.785					16.2763	0.0888335
		512.005	0.772146			524.839	0.841226			537.233	0.785					16.2963	0.0888397
		512.4	0.772196			525.251	0.841226			537.661	0.785					16.3163	0.0888457
		512.795	0.772246			525.664	0.841226			538.09	0.785					16.3363	0.0888518
		513.189	0.772295			526.076	0.841226			538.518	0.785					16.3564	0.0888579
		513.38	0.772319			526.489	0.841226			538.71	0.785					16.3764	0.0888639
		513.584	0.772344			526.901	0.841226			538.946	0.785					16.3964	0.08887
		513.978	0.772393			527.314	0.841226			539.375	0.785					16.4164	0.088876
		514.373	0.772442			527.726	0.841226			539.803	0.785					16.4364	0.088882
		514.768	0.77249			528.139	0.841226			540.232	0.785					16.4565	0.088888
		515.162	0.772539			528.551	0.841226			540.66	0.785					16.4765	0.088894
		515.557	0.772587			528.964	0.841226			541.088	0.785					16.4965	0.0888999
		515.951	0.772634			529.376	0.841226			541.517	0.785					16.5165	0.0889059
		516.346	0.772681			529.789	0.841226			541.945	0.785					16.5365	0.0889118
		516.741	0.772729			530.19	0.841226			542.374	0.785					16.5566	0.0889178
		517.135	0.772775			530.201	0.841226			542.802	0.785					16.5766	0.0889237
		517.53	0.772822			530.614	0.841226			543.23	0.785					16.5966	0.0889296
		517.924	0.772868			531.026	0.841226			543.659	0.785					16.6166	0.0889355
		518.319	0.772914			531.439	0.841226			544.087	0.785					16.6366	0.0889413
		518.714	0.77296			531.851	0.841226			544.516	0.785					16.6567	0.0889472
		519.108	0.773006			532.264	0.841226			544.944	0.785					16.6767	0.088953
		519.503	0.773051			532.676	0.841226			545.372	0.785					16.6967	0.0889589
		519.897	0.773096			533.088	0.841226			545.801	0.785					16.7167	0.0889647
		520.292	0.773141			533.501	0.841226			546.229	0.785					16.7367	0.0889705
		520.687	0.773186			533.913	0.841226			546.657	0.785					16.7568	0.0889763
		521.081	0.77323			534.326	0.841226			547.086	0.785					16.7768	0.0889821
		521.476	0.773274			534.738	0.841226			547.13	0.785					16.7968	0.0889878
		521.76	0.773306			535.151	0.841226			547.514	0.785					16.8168	0.0889936
		521.871	0.773318			535.563	0.841226			547.943	0.785					16.8368	0.0889993
		522.265	0.773361			535.976	0.841226			548.371	0.785					16.8569	0.0890051
		522.66	0.773405			536.388	0.841226			548.799	0.785					16.8769	0.0890108
		523.054	0.773448			536.801	0.841226			549.228	0.785					16.8969	0.0890165
		523.449	0.773491			537.213	0.841226			549.656	0.785					16.9169	0.0890222
		523.844	0.773534			537.626	0.841226			550.085	0.785					16.9369	0.0890279
		524.238	0.773576			538.038	0.841226			550.513	0.785					16.957	0.0890335
		524.633	0.773618			538.451	0.841226			550.941	0.785					16.977	0.0890392
		525.027	0.77366			538.6	0.841226			551.37	0.785					16.997	0.0890448
		525.422	0.773702			538.863	0.841226			551.798	0.785					17.017	0.0890504
		525.817	0.773743			539.276	0.841226			552.227	0.785					17.037	0.089056
		526.211	0.773785			539.688	0.841226			552.655	0.785					17.0571	0.0890616
		526.606	0.773826			540.101	0.841226			553.083	0.785					17.0771	0.0890672
		527	0.773866			540.513	0.841226			553.512	0.785					17.0971	0.0890728
		527.395	0.773907			540.926	0.841226			553.94	0.785					17.1171	0.0890784
		527.79	0.773947			541.338	0.841226			554.368	0.785					17.1371	0.0890839
		528.184	0.773988			541.751	0.841226			554.797	0.785					17.1572	0.0890895
		528.579	0.774028			542.163	0.841226			555.225	0.785					17.1772	0.089095
		528.973	0.774067			542.576	0.841226			555.44	0.785					17.1972	0.0891005
		529.368	0.774107			542.988	0.841226			555.654	0.785					17.2172	0.089106
		529.763	0.774146			543.401	0.841226			556.082	0.785					17.2372	0.0891115
		530.11	0.77418			543.813	0.841226			556.51	0.785					17.2573	0.089117
		530.157	0.774185			544.225	0.841226			556.939	0.785					17.2773	0.0891225
		530.552	0.774224			544.638	0.841226			557.367	0.785					17.2973	0.0891279
		530.946	0.774263			545.05	0.841226			557.796	0.785					17.3173	0.0891334
		531.341	0.774301			545.463	0.841226			558.224	0.785					17.3373	0.0891388
		531.736	0.774339			545.875	0.841226			558.652	0.785					17.3574	0.0891442
		532.13	0.774377			546.288	0.841226			559.081	0.785					17.3774	0.0891496
		532.525	0.774415			546.7	0.841226			559.509	0.785					17.3974	0.089155
		532.919	0.774453			547.08	0.841226			559.938	0.785					17.4174	0.0891604
		533.314	0.77449			547.113	0.841226			560.366	0.785					17.4374	0.0891658
		533.709	0.774527			547.525	0.841226			560.794	0.785					17.4575	0.0891711
		534.103	0.774564			547.938	0.841226			561.223	0.785					17.4775	0.0891765
		534.498	0.774601			548.35	0.841226			561.651	0.785					17.4975	0.0891818
		534.892	0.774637			548.763	0.841226			562.079	0.785					17.5175	0.0891871
		535.287	0.774674			549.175	0.841226			562.508	0.785					17.5375	0.0891925
		535.682	0.77471			549.588	0.841226			562.936	0.785					17.5576	0.0891978
		536.076	0.774746			550	0.841226			563.365	0.785					17.5776	0.089203
		536.471	0.774782			550.413	0.841226			563.793	0.785					17.5976	0.0892083
		536.865	0.774817			550.825	0.841226			563.88	0.785					17.6176	0.0892136
		537.26	0.774853			551.238	0.841226			564.221	0.785					17.6376	0.0892189
		537.655	0.774888			551.65	0.841226			564.65	0.785					17.6577	0.0892241
		538.049	0.774923			552.063	0.841226			565.078	0.785					17.6777	0.0892293
		538.444	0.774958			552.475	0.841226			565.507	0.785					17.6977	0.0892346
		538.45	0.774958			552.888	0.841226			565.935	0.785					17.7177	0.0892398
		538.839	0.774992			553.3	0.841226			566.363	0.785					17.7377	0.089245
		539.233	0.775027			553.713	0.841226			566.792	0.785					17.7578	0.0892502
		539.628	0.775061			554.125	0.841226			567.22	0.785					17.7778	0.0892553
		540.022	0.775095			554.538	0.841226			567.649	0.785					17.7978	0.0892605
		540.417	0.775129			554.95	0.841226			568.077	0.785					17.8178	0.0892657
		540.812	0.775163			555.363	0.841226			568.505	0.785					17.8378	0.0892708
		541.206	0.775196			555.51	0.841226			568.934	0.785					17.8579	0.0892759
		541.601	0.775229			555.775	0.841226			569.362	0.785					17.8779	0.0892811
		541.995	0.775263			556.187	0.841226			569.79	0.785					17.8979	0.0892862
		542.39	0.775295			556.6	0.841226			570.219	0.785					17.9179	0.0892913
		542.785	0.775328			557.012	0.841226			570.647	0.785					17.9379	0.0892964
		543.179	0.775361			557.425	0.841226			571.076	0.785					17.958	0.0893015
		543.574	0.775393			557.837	0.841226			571.504	0.785					17.978	0.0893065
		543.968	0.775425			558.25	0.841226			571.932	0.785					17.998	0.0893116
		544.363	0.775457			558.662	0.841226			572.27	0.785					18.018	0.0893166
		544.758	0.775489			559.075	0.841226			572.361	0.785					18.038	0.0893217
		545.152	0.775521			559.487	0.841226			572.789	0.785					18.0581	0.0893267
		545.547	0.775553			559.9	0.841226			573.218	0.785					18.0781	0.0893317
		545.941	0.775584			560.312	0.841226			573.646	0.785					18.0981	0.0893367
		546.336	0.775615			560.725	0.841226			574.074	0.785					18.1181	0.0893417
		546.731	0.775646			561.137	0.841226			574.503	0.785					18.1381	0.0893467
		546.85	0.775655			561.55	0.841226			575.36	0.785					18.1582	0.0893517
		547.125	0.775677			561.962	0.841226			575.788	0.785					18.1782	0.0893566
		547.52	0.775708			562.375	0.841226			576.216	0.785					18.1982	0.0893616
		547.914	0.775738			562.787	0.841226			576.645	0.785					18.2182	0.0893665
		548.309	0.775768			563.2	0.841226			577.073	0.785					18.2382	0.0893715
		548.704	0.775799			563.612	0.841226			577.501	0.785					18.2583	0.0893764
		549.098	0.775829			564.01	0.841226			577.93	0.785					18.2783	0.0893813
		549.493	0.775858			564.025	0.841226			578.358	0.785					18.2983	0.0893862
		549.887	0.775888			564.437	0.841226			579.215	0.785					18.3183	0.0893911
		550.282	0.775918			564.85	0.841226			579.643	0.785					18.3383	0.089396
		550.677	0.775947			565.262	0.841226			580.072	0.785					18.3584	0.0894009
		551.071	0.775976			565.675	0.841226			580.5	0.785					18.3784	0.0894057
		551.466	0.776005			566.087	0.841226			580.71	0.785					18.3984	0.0894106
		551.86	0.776034			566.5	0.841226			581.357	0.785					18.4184	0.0894154
		552.255	0.776063			566.912	0.841226			581.785	0.785					18.4384	0.0894202
		552.65	0.776091			567.325	0.841226			582.642	0.785					18.4585	0.0894251
		553.044	0.77612			567.737	0.841226			583.071	0.785					18.4785	0.0894299
		553.439	0.776148			568.149	0.841226			583.927	0.785					18.4985	0.0894347
		553.833	0.776176			568.562	0.841226			584.356	0.785					18.5185	0.0894395
		554.228	0.776204			568.974	0.841226			585.641	0.785					18.5385	0.0894443
		554.623	0.776232			569.387	0.841226			586.069	0.785					18.5586	0.089449
		555.017	0.776259			569.799	0.841226			586.498	0.785					18.5786	0.0894538
		555.24	0.776275			570.212	0.841226			586.926	0.785					18.5986	0.0894585
		555.412	0.776287			570.624	0.841226			587.354	0.785					18.6186	0.0894633
		555.807	0.776314			571.037	0.841226			589.14	0.785					18.6386	0.089468
		556.201	0.776341			571.449	0.841226			589.496	0.785					18.6587	0.0894727
		556.596	0.776368			571.862	0.841226			589.925	0.785					18.6787	0.0894775
		556.99	0.776395			572.274	0.841226			591.638	0.785					18.6987	0.0894822
		557.385	0.776422			572.44	0.841226			592.067	0.785					18.7187	0.0894869
		557.78	0.776449			572.687	0.841226			594.637	0.785					18.7387	0.0894915
		558.174	0.776475			573.099	0.841226			595.065	0.785					18.7588	0.0894962
		558.569	0.776501			573.512	0.841226			595.494	0.785					18.7788	0.0895009
		558.963	0.776528			573.924	0.841226			596.351	0.785					18.7988	0.0895055
		559.358	0.776554			574.337	0.841226			597.207	0.785					18.8188	0.0895102
		559.753	0.776579			574.749	0.841226			597.47	0.785					18.8388	0.0895148
		560.147	0.776605			575.162	0.841226			598.064	0.785					18.8589	0.0895195
		560.542	0.776631			575.574	0.841226			598.492	0.785					18.8789	0.0895241
		560.936	0.776656			575.987	0.841226			598.921	0.785					18.8989	0.0895287
		561.331	0.776681			576.399	0.841226			599.349	0.785					18.9189	0.0895333
		561.726	0.776707			576.812	0.841226			599.778	0.785					18.9389	0.0895379
		562.12	0.776732			577.224	0.841226			600.206	0.785					18.959	0.0895425
		562.515	0.776757			577.637	0.841226			600.634	0.785					18.979	0.089547
		562.909	0.776781			578.049	0.841226			603.205	0.785					18.999	0.0895516
		563.304	0.776806			578.462	0.841226			603.633	0.785					19.019	0.0895562
		563.6	0.776824			578.874	0.841226			604.062	0.785					19.039	0.0895607
		563.699	0.77683			579.287	0.841226			604.49	0.785					19.0591	0.0895652
		564.093	0.776855			579.699	0.841226			604.918	0.785					19.0791	0.0895698
		564.488	0.776879			580.111	0.841226			605.347	0.785					19.0991	0.0895743
		564.882	0.776903			580.524	0.841226			605.775	0.785					19.1191	0.0895788
		565.277	0.776927			580.936	0.841226			605.89	0.785					19.1391	0.0895833
		565.672	0.776951			580.96	0.841226			606.203	0.785					19.1592	0.0895878
		566.066	0.776974			581.349	0.841226			606.632	0.785					19.1792	0.0895923
		566.461	0.776998			581.761	0.841226			607.06	0.785					19.1992	0.0895968
		566.855	0.777021			582.174	0.841226			609.202	0.785					19.2192	0.0896012
		567.25	0.777045			582.586	0.841226			610.059	0.785					19.2392	0.0896057
		567.645	0.777068			582.999	0.841226			610.916	0.785					19.2593	0.0896101
		568.039	0.777091			583.411	0.841226			611.773	0.785					19.2793	0.0896146
		568.434	0.777114			583.824	0.841226			612.201	0.785					19.2993	0.089619
		568.828	0.777137			584.236	0.841226			612.629	0.785					19.3193	0.0896234
		569.223	0.777159			584.649	0.841226			613.058	0.785					19.3393	0.0896278
		569.618	0.777182			585.061	0.841226			613.486	0.785					19.3594	0.0896322
		570.012	0.777204			585.474	0.841226			613.914	0.785					19.3794	0.0896366
		570.407	0.777227			585.886	0.841226			614.21	0.785					19.3994	0.089641
		570.801	0.777249			586.299	0.841226			615.2	0.785					19.4194	0.0896454
		571.196	0.777271			586.711	0.841226			615.628	0.785					19.4394	0.0896498
		571.591	0.777293			587.124	0.841226			616.056	0.785					19.4595	0.0896541
		571.92	0.777311			587.536	0.841226			616.485	0.785					19.4795	0.0896585
		571.985	0.777315			587.949	0.841226			616.913	0.785					19.4995	0.0896628
		572.38	0.777336			588.361	0.841226			617.77	0.785					19.5195	0.0896672
		572.775	0.777358			588.774	0.841226			618.198	0.785					19.5395	0.0896715
		573.169	0.777379			589.186	0.841226			618.627	0.785					19.5596	0.0896758
		573.564	0.777401			589.34	0.841226			619.055	0.785					19.5796	0.0896801
		573.958	0.777422			589.599	0.841226			619.484	0.785					19.5996	0.0896844
		574.353	0.777443			590.011	0.841226			619.912	0.785					19.6196	0.0896887
		574.748	0.777464			590.424	0.841226			620.34	0.785					19.6396	0.089693
		575.142	0.777485			590.836	0.841226			621.197	0.785					19.6597	0.0896973
		575.537	0.777506			591.248	0.841226			621.625	0.785					19.6797	0.0897015
		575.931	0.777526			591.661	0.841226			622.054	0.785					19.6997	0.0897058
		576.326	0.777547			592.073	0.841226			622.482	0.785					19.7197	0.08971
		576.721	0.777567			592.486	0.841226			622.63	0.785					19.7397	0.0897143
		577.115	0.777587			592.898	0.841226			623.767	0.785					19.7598	0.0897185
		577.51	0.777608			593.311	0.841226			624.196	0.785					19.7798	0.0897227
		577.904	0.777628			593.723	0.841226			624.624	0.785					19.7998	0.089727
		578.299	0.777648			594.136	0.841226			625.053	0.785					19.8198	0.0897312
		578.694	0.777668			594.548	0.841226			626.766	0.785					19.8398	0.0897354
		579.088	0.777687			594.961	0.841226			627.195	0.785					19.8599	0.0897396
		580.36	0.77775			597.78	0.841226			627.623	0.785					19.8799	0.0897438
		588.8	0.778141			606.27	0.841226			628.051	0.785					19.8999	0.0897479
		597.24	0.778488			614.76	0.841226			631.05	0.785					20	0.0897687
