# Supplementary material for: Operando film-electrochemical EPR spectroscopy tracks radical intermediates in surface-immobilized catalysts
Source: Nat Chem. 2024 Feb 14;16(6):1015–23. doi: 10.1038/s41557-024-01450-y (PMC11636982; doi:10.1038/s41557-024-01450-y)
Supplement: Supplementary file 20 — Modelling data. [file 41557_2024_1450_MOESM20_ESM.xlsx]

## Sheet: Experiment-CV
Potential		current	Potential		current	Potential		current	Potential		current	Potential		current
		0 mM			1 mM			5 mM			10 mM			20 mM
0.40493	17.9433	0.00199	0.40493	18.0611	0.00219	0.40493	17.7618	0.00217	0.40493	17.8306	0.00219	0.40493	17.7822	0.00223
0.40737	18.4316	0.00285	0.40737	18.5494	0.00315	0.40737	18.2501	0.00293	0.40737	18.3189	0.00295	0.40737	18.2705	0.003
0.40981	18.9199	0.0031	0.40981	19.0377	0.00332	0.40981	18.7384	0.00324	0.40981	18.8071	0.00338	0.40981	18.7588	0.00329
0.41225	19.4081	0.00329	0.41225	19.5259	0.00346	0.41225	19.2267	0.00344	0.41225	19.2954	0.00354	0.41225	19.247	0.00347
0.41469	19.8964	0.00334	0.41469	20.0142	0.00356	0.41469	19.7149	0.00354	0.41469	19.7837	0.00358	0.41469	19.7353	0.00355
0.41713	20.3847	0.00348	0.41713	20.5025	0.00363	0.41713	20.2032	0.00363	0.41713	20.272	0.00363	0.41713	20.2236	0.00366
0.41957	20.873	0.00356	0.41957	20.9908	0.00371	0.41957	20.6915	0.00367	0.41957	20.7603	0.00369	0.41957	20.7119	0.00366
0.42202	21.3613	0.00353	0.42202	21.4791	0.00363	0.42202	21.1798	0.00369	0.42202	21.2486	0.00376	0.42202	21.2002	0.00368
0.42446	21.8495	0.00362	0.42446	21.9673	0.00373	0.42446	21.6681	0.00379	0.42446	21.7368	0.00377	0.42446	21.6885	0.00381
0.4269	22.3378	0.00366	0.4269	22.4556	0.0038	0.4269	22.1564	0.0038	0.4269	22.2251	0.0038	0.4269	22.1767	0.00372
0.42934	22.8261	0.0037	0.42934	22.9439	0.00387	0.42934	22.6446	0.00355	0.42934	22.7134	0.00391	0.42934	22.665	0.00388
0.43178	23.3144	0.00366	0.43178	23.4322	0.00391	0.43178	23.1329	0.00393	0.43178	23.2017	0.00391	0.43178	23.1533	0.00386
0.43422	23.8027	0.00376	0.43422	23.9205	0.00379	0.43422	23.6212	0.00387	0.43422	23.69	0.00391	0.43422	23.6416	0.00385
0.43666	24.291	0.00384	0.43666	24.4087	0.00391	0.43666	24.1095	0.00395	0.43666	24.1782	0.00397	0.43666	24.1299	0.00395
0.43911	24.7792	0.00382	0.43911	24.897	0.00393	0.43911	24.5978	0.00395	0.43911	24.6665	0.00391	0.43911	24.6181	0.00392
0.44155	25.2675	0.00388	0.44155	25.3853	0.00393	0.44155	25.086	0.00403	0.44155	25.1548	0.00402	0.44155	25.1064	0.004
0.44399	25.7558	0.00384	0.44399	25.8736	0.00397	0.44399	25.5743	0.00393	0.44399	25.6431	0.00399	0.44399	25.5947	0.00388
0.44643	26.2441	0.00393	0.44643	26.3619	0.00403	0.44643	26.0626	0.00401	0.44643	26.1314	0.00397	0.44643	26.083	0.00403
0.44887	26.7324	0.00398	0.44887	26.8501	0.00398	0.44887	26.5509	0.00397	0.44887	26.6196	0.004	0.44887	26.5713	0.00393
0.45131	27.2206	0.00397	0.45131	27.3384	0.00389	0.45131	27.0392	0.00381	0.45131	27.1079	0.00407	0.45131	27.0595	0.00393
0.45375	27.7089	0.00392	0.45375	27.8267	0.00407	0.45375	27.5274	0.00407	0.45375	27.5962	0.00406	0.45375	27.5478	0.00413
0.4562	28.1972	0.00406	0.4562	28.315	0.00397	0.4562	28.0157	0.0041	0.4562	28.0845	0.00408	0.4562	28.0361	0.00403
0.45864	28.6855	0.00401	0.45864	28.8033	0.00405	0.45864	28.504	0.00409	0.45864	28.5728	0.00409	0.45864	28.5244	0.00408
0.46108	29.1738	0.00403	0.46108	29.2916	0.00412	0.46108	28.9923	0.00411	0.46108	29.061	0.00408	0.46108	29.0127	0.00409
0.46352	29.662	0.00396	0.46352	29.7798	0.004	0.46352	29.4806	0.00408	0.46352	29.5493	0.00413	0.46352	29.501	0.00405
0.46596	30.1503	0.00405	0.46596	30.2681	0.00408	0.46596	29.9688	0.00414	0.46596	30.0376	0.00415	0.46596	29.9892	0.00412
0.4684	30.6386	0.00405	0.4684	30.7564	0.00412	0.4684	30.4571	0.00419	0.4684	30.5259	0.00412	0.4684	30.4775	0.00414
0.47084	31.1269	0.00404	0.47084	31.2447	0.00417	0.47084	30.9454	0.00414	0.47084	31.0142	0.00416	0.47084	30.9658	0.0041
0.47329	31.6152	0.00405	0.47329	31.733	0.00397	0.47329	31.4337	0.00419	0.47329	31.5025	0.00422	0.47329	31.4541	0.00398
0.47573	32.1034	0.00389	0.47573	32.2212	0.00411	0.47573	31.922	0.00419	0.47573	31.9907	0.00422	0.47573	31.9424	0.00416
0.47817	32.5917	0.00411	0.47817	32.7095	0.00418	0.47817	32.4103	0.00425	0.47817	32.479	0.00418	0.47817	32.4306	0.00417
0.48061	33.08	0.00415	0.48061	33.1978	0.00422	0.48061	32.8985	0.00422	0.48061	32.9673	0.00422	0.48061	32.9189	0.00418
0.48305	33.5683	0.00415	0.48305	33.6861	0.00416	0.48305	33.3868	0.0042	0.48305	33.4556	0.00421	0.48305	33.4072	0.0042
0.48549	34.0566	0.00411	0.48549	34.1744	0.00424	0.48549	33.8751	0.00426	0.48549	33.9439	0.00425	0.48549	33.8955	0.00417
0.48793	34.5449	0.00419	0.48793	34.6626	0.00422	0.48793	34.3634	0.00425	0.48793	34.4321	0.00424	0.48793	34.3838	0.00423
0.49038	35.0331	0.00417	0.49038	35.1509	0.00424	0.49038	34.8517	0.00427	0.49038	34.9204	0.00424	0.49038	34.872	0.00424
0.49282	35.5214	0.00416	0.49282	35.6392	0.00426	0.49282	35.3399	0.00426	0.49282	35.4087	0.00423	0.49282	35.3603	0.00419
0.49526	36.0097	0.00423	0.49526	36.1275	0.00406	0.49526	35.8282	0.00429	0.49526	35.897	0.00427	0.49526	35.8486	0.0041
0.4977	36.498	0.00418	0.4977	36.6158	0.00428	0.4977	36.3165	0.00436	0.4977	36.3853	0.0043	0.4977	36.3369	0.00431
0.50014	36.9863	0.00429	0.50014	37.104	0.00428	0.50014	36.8048	0.0043	0.50014	36.8735	0.00425	0.50014	36.8252	0.00429
0.50258	37.4745	0.00426	0.50258	37.5923	0.00432	0.50258	37.2931	0.00433	0.50258	37.3618	0.00437	0.50258	37.3134	0.00423
0.50502	37.9628	0.00423	0.50502	38.0806	0.00426	0.50502	37.7813	0.0043	0.50502	37.8501	0.00433	0.50502	37.8017	0.00426
0.50747	38.4511	0.00424	0.50747	38.5689	0.00432	0.50747	38.2696	0.00433	0.50747	38.3384	0.00428	0.50747	38.29	0.00426
0.50991	38.9394	0.00427	0.50991	39.0572	0.00429	0.50991	38.7579	0.00434	0.50991	38.8267	0.0043	0.50991	38.7783	0.00429
0.51235	39.4277	0.00424	0.51235	39.5455	0.00433	0.51235	39.2462	0.00429	0.51235	39.3149	0.00431	0.51235	39.2666	0.00425
0.51479	39.9159	0.00426	0.51479	40.0337	0.00437	0.51479	39.7345	0.00438	0.51479	39.8032	0.00434	0.51479	39.7549	0.0043
0.51723	40.4042	0.00427	0.51723	40.522	0.0043	0.51723	40.2227	0.00432	0.51723	40.2915	0.00421	0.51723	40.2431	0.00432
0.51967	40.8925	0.00422	0.51967	41.0103	0.0044	0.51967	40.711	0.0044	0.51967	40.7798	0.00439	0.51967	40.7314	0.00436
0.52211	41.3808	0.00437	0.52211	41.4986	0.00437	0.52211	41.1993	0.00439	0.52211	41.2681	0.00433	0.52211	41.2197	0.00432
0.52455	41.8691	0.00419	0.52455	41.9869	0.00435	0.52455	41.6876	0.00432	0.52455	41.7564	0.00439	0.52455	41.708	0.00435
0.527	42.3574	0.00431	0.527	42.4751	0.00436	0.527	42.1759	0.00435	0.527	42.2446	0.00435	0.527	42.1963	0.0043
0.52944	42.8456	0.00426	0.52944	42.9634	0.00435	0.52944	42.6642	0.00437	0.52944	42.7329	0.00437	0.52944	42.6845	0.00434
0.53188	43.3339	0.00433	0.53188	43.4517	0.00436	0.53188	43.1524	0.00436	0.53188	43.2212	0.00436	0.53188	43.1728	0.00431
0.53432	43.8222	0.00431	0.53432	43.94	0.00443	0.53432	43.6407	0.00439	0.53432	43.7095	0.00442	0.53432	43.6611	0.00436
0.53676	44.3105	0.00431	0.53676	44.4283	0.00434	0.53676	44.129	0.00437	0.53676	44.1978	0.0043	0.53676	44.1494	0.00439
0.5392	44.7988	0.00426	0.5392	44.9165	0.00437	0.5392	44.6173	0.00436	0.5392	44.686	0.00425	0.5392	44.6377	0.00435
0.54164	45.287	0.00436	0.54164	45.4048	0.00443	0.54164	45.1056	0.00439	0.54164	45.1743	0.0044	0.54164	45.1259	0.00441
0.54409	45.7753	0.00431	0.54409	45.8931	0.00441	0.54409	45.5938	0.00442	0.54409	45.6626	0.00438	0.54409	45.6142	0.0044
0.54653	46.2636	0.00439	0.54653	46.3814	0.0044	0.54653	46.0821	0.00438	0.54653	46.1509	0.0044	0.54653	46.1025	0.00438
0.54897	46.7519	0.0043	0.54897	46.8697	0.0044	0.54897	46.5704	0.00442	0.54897	46.6392	0.00439	0.54897	46.5908	0.0044
0.55141	47.2402	0.00432	0.55141	47.3579	0.00443	0.55141	47.0587	0.0044	0.55141	47.1274	0.00443	0.55141	47.0791	0.00441
0.55385	47.7284	0.00433	0.55385	47.8462	0.0044	0.55385	47.547	0.0044	0.55385	47.6157	0.00443	0.55385	47.5673	0.00441
0.55629	48.2167	0.00434	0.55629	48.3345	0.00442	0.55629	48.0352	0.00438	0.55629	48.104	0.0044	0.55629	48.0556	0.0044
0.55873	48.705	0.00433	0.55873	48.8228	0.0044	0.55873	48.5235	0.0044	0.55873	48.5923	0.00444	0.55873	48.5439	0.00451
0.56118	49.1933	0.00435	0.56118	49.3111	0.00445	0.56118	49.0118	0.00444	0.56118	49.0806	0.00443	0.56118	49.0322	0.00443
0.56362	49.6816	0.00436	0.56362	49.7994	0.00439	0.56362	49.5001	0.0043	0.56362	49.5688	0.00448	0.56362	49.5205	0.00443
0.56606	50.1698	0.00432	0.56606	50.2876	0.00449	0.56606	49.9884	0.00446	0.56606	50.0571	0.00447	0.56606	50.0088	0.00448
0.5685	50.6581	0.00439	0.5685	50.7759	0.00442	0.5685	50.4766	0.00445	0.5685	50.5454	0.00451	0.5685	50.497	0.00446
0.57094	51.1464	0.00437	0.57094	51.2642	0.00449	0.57094	50.9649	0.00446	0.57094	51.0337	0.00448	0.57094	50.9853	0.00449
0.57338	51.6347	0.00441	0.57338	51.7525	0.00448	0.57338	51.4532	0.00451	0.57338	51.522	0.00449	0.57338	51.4736	0.00452
0.57582	52.123	0.00444	0.57582	52.2408	0.00453	0.57582	51.9415	0.00445	0.57582	52.0103	0.0045	0.57582	51.9619	0.0045
0.57827	52.6113	0.00441	0.57827	52.729	0.00448	0.57827	52.4298	0.00446	0.57827	52.4985	0.00452	0.57827	52.4502	0.00452
0.58071	53.0995	0.00436	0.58071	53.2173	0.00448	0.58071	52.9181	0.00449	0.58071	52.9868	0.00453	0.58071	52.9384	0.0045
0.58315	53.5878	0.00443	0.58315	53.7056	0.00451	0.58315	53.4063	0.00449	0.58315	53.4751	0.00453	0.58315	53.4267	0.00457
0.58559	54.0761	0.00442	0.58559	54.1939	0.00445	0.58559	53.8946	0.00436	0.58559	53.9634	0.00455	0.58559	53.915	0.00446
0.58803	54.5644	0.00429	0.58803	54.6822	0.00457	0.58803	54.3829	0.00456	0.58803	54.4517	0.00458	0.58803	54.4033	0.00456
0.59047	55.0527	0.00446	0.59047	55.1704	0.00454	0.59047	54.8712	0.00452	0.59047	54.9399	0.00458	0.59047	54.8916	0.0046
0.59291	55.5409	0.00443	0.59291	55.6587	0.00452	0.59291	55.3595	0.00455	0.59291	55.4282	0.00458	0.59291	55.3798	0.0046
0.59536	56.0292	0.00447	0.59536	56.147	0.00458	0.59536	55.8477	0.00455	0.59536	55.9165	0.00458	0.59536	55.8681	0.00463
0.5978	56.5175	0.00448	0.5978	56.6353	0.00455	0.5978	56.336	0.00451	0.5978	56.4048	0.00462	0.5978	56.3564	0.00466
0.60024	57.0058	0.00446	0.60024	57.1236	0.00459	0.60024	56.8243	0.00458	0.60024	56.8931	0.00464	0.60024	56.8447	0.00465
0.60268	57.4941	0.00451	0.60268	57.6119	0.00459	0.60268	57.3126	0.00458	0.60268	57.3813	0.00468	0.60268	57.333	0.00467
0.60512	57.9823	0.0045	0.60512	58.1001	0.00464	0.60512	57.8009	0.00461	0.60512	57.8696	0.00467	0.60512	57.8212	0.00472
0.60756	58.4706	0.00449	0.60756	58.5884	0.00455	0.60756	58.2891	0.00462	0.60756	58.3579	0.00471	0.60756	58.3095	0.00456
0.61	58.9589	0.00439	0.61	59.0767	0.00467	0.61	58.7774	0.00463	0.61	58.8462	0.00472	0.61	58.7978	0.00475
0.61245	59.4472	0.00455	0.61245	59.565	0.0047	0.61245	59.2657	0.00468	0.61245	59.3345	0.00479	0.61245	59.2861	0.00481
0.61489	59.9355	0.00455	0.61489	60.0533	0.0047	0.61489	59.754	0.00469	0.61489	59.8227	0.00478	0.61489	59.7744	0.00482
0.61733	60.4237	0.00459	0.61733	60.5415	0.00474	0.61733	60.2423	0.0047	0.61733	60.311	0.00481	0.61733	60.2627	0.00486
0.61977	60.912	0.00459	0.61977	61.0298	0.00477	0.61977	60.7305	0.00471	0.61977	60.7993	0.00482	0.61977	60.7509	0.00489
0.62221	61.4003	0.00459	0.62221	61.5181	0.00475	0.62221	61.2188	0.00472	0.62221	61.2876	0.00486	0.62221	61.2392	0.0049
0.62465	61.8886	0.0046	0.62465	62.0064	0.00478	0.62465	61.7071	0.00476	0.62465	61.7759	0.00489	0.62465	61.7275	0.00497
0.62709	62.3769	0.00465	0.62709	62.4947	0.00481	0.62709	62.1954	0.00482	0.62709	62.2642	0.00491	0.62709	62.2158	0.00501
0.62954	62.8652	0.00466	0.62954	62.9829	0.00474	0.62954	62.6837	0.00477	0.62954	62.7524	0.00491	0.62954	62.7041	0.00505
0.63198	63.3534	0.00465	0.63198	63.4712	0.00489	0.63198	63.172	0.00485	0.63198	63.2407	0.00499	0.63198	63.1923	0.00507
0.63442	63.8417	0.00474	0.63442	63.9595	0.0049	0.63442	63.6602	0.00488	0.63442	63.729	0.00506	0.63442	63.6806	0.00516
0.63686	64.33	0.00476	0.63686	64.4478	0.00497	0.63686	64.1485	0.0049	0.63686	64.2173	0.00506	0.63686	64.1689	0.00519
0.6393	64.8183	0.0048	0.6393	64.9361	0.00497	0.6393	64.6368	0.00495	0.6393	64.7056	0.0051	0.6393	64.6572	0.00521
0.64174	65.3066	0.00484	0.64174	65.4243	0.005	0.64174	65.1251	0.00497	0.64174	65.1938	0.00518	0.64174	65.1455	0.00528
0.64418	65.7948	0.0048	0.64418	65.9126	0.00502	0.64418	65.6134	0.00499	0.64418	65.6821	0.0052	0.64418	65.6337	0.00532
0.64663	66.2831	0.00489	0.64663	66.4009	0.0051	0.64663	66.1016	0.00508	0.64663	66.1704	0.00527	0.64663	66.122	0.0054
0.64907	66.7714	0.00493	0.64907	66.8892	0.00509	0.64907	66.5899	0.00511	0.64907	66.6587	0.00529	0.64907	66.6103	0.00542
0.65151	67.2597	0.00497	0.65151	67.3775	0.00518	0.65151	67.0782	0.00515	0.65151	67.147	0.00527	0.65151	67.0986	0.00551
0.65395	67.748	0.00498	0.65395	67.8658	0.00526	0.65395	67.5665	0.00516	0.65395	67.6352	0.00547	0.65395	67.5869	0.00559
0.65639	68.2362	0.00507	0.65639	68.354	0.00526	0.65639	68.0548	0.00528	0.65639	68.1235	0.0055	0.65639	68.0751	0.00569
0.65883	68.7245	0.0051	0.65883	68.8423	0.00534	0.65883	68.543	0.00532	0.65883	68.6118	0.00555	0.65883	68.5634	0.00574
0.66127	69.2128	0.00516	0.66127	69.3306	0.00536	0.66127	69.0313	0.00536	0.66127	69.1001	0.00562	0.66127	69.0517	0.00579
0.66372	69.7011	0.00518	0.66372	69.8189	0.0054	0.66372	69.5196	0.00542	0.66372	69.5884	0.0057	0.66372	69.54	0.00587
0.66616	70.1894	0.00524	0.66616	70.3072	0.00545	0.66616	70.0079	0.00549	0.66616	70.0767	0.00578	0.66616	70.0283	0.00597
0.6686	70.6776	0.00533	0.6686	70.7954	0.00553	0.6686	70.4962	0.00558	0.6686	70.5649	0.00585	0.6686	70.5166	0.00606
0.67104	71.1659	0.00538	0.67104	71.2837	0.00562	0.67104	70.9845	0.00563	0.67104	71.0532	0.00592	0.67104	71.0048	0.00612
0.67348	71.6542	0.00542	0.67348	71.772	0.0057	0.67348	71.4727	0.00568	0.67348	71.5415	0.00592	0.67348	71.4931	0.00624
0.67592	72.1425	0.00551	0.67592	72.2603	0.00576	0.67592	71.961	0.00569	0.67592	72.0298	0.00614	0.67592	71.9814	0.00635
0.67836	72.6308	0.00559	0.67836	72.7486	0.00587	0.67836	72.4493	0.0059	0.67836	72.5181	0.00623	0.67836	72.4697	0.00648
0.6808	73.1191	0.00569	0.6808	73.2368	0.00591	0.6808	72.9376	0.00596	0.6808	73.0063	0.00632	0.6808	72.958	0.00659
0.68325	73.6073	0.00576	0.68325	73.7251	0.00605	0.68325	73.4259	0.00606	0.68325	73.4946	0.00644	0.68325	73.4462	0.00668
0.68569	74.0956	0.00584	0.68569	74.2134	0.0061	0.68569	73.9141	0.00616	0.68569	73.9829	0.00654	0.68569	73.9345	0.00684
0.68813	74.5839	0.00595	0.68813	74.7017	0.0062	0.68813	74.4024	0.00628	0.68813	74.4712	0.00667	0.68813	74.4228	0.00695
0.69057	75.0722	0.00606	0.69057	75.19	0.00635	0.69057	74.8907	0.00644	0.69057	74.9595	0.0068	0.69057	74.9111	0.00712
0.69301	75.5605	0.00618	0.69301	75.6782	0.00645	0.69301	75.379	0.00651	0.69301	75.4477	0.00693	0.69301	75.3994	0.00725
0.69545	76.0487	0.00629	0.69545	76.1665	0.00656	0.69545	75.8673	0.00666	0.69545	75.936	0.00701	0.69545	75.8876	0.0074
0.69789	76.537	0.00642	0.69789	76.6548	0.0067	0.69789	76.3555	0.0067	0.69789	76.4243	0.00725	0.69789	76.3759	0.00755
0.70034	77.0253	0.00658	0.70034	77.1431	0.00686	0.70034	76.8438	0.00698	0.70034	76.9126	0.00742	0.70034	76.8642	0.00776
0.70278	77.5136	0.00674	0.70278	77.6314	0.00702	0.70278	77.3321	0.00712	0.70278	77.4009	0.00759	0.70278	77.3525	0.00792
0.70522	78.0019	0.0069	0.70522	78.1197	0.00716	0.70522	77.8204	0.00729	0.70522	77.8891	0.0078	0.70522	77.8408	0.00815
0.70766	78.4901	0.00704	0.70766	78.6079	0.00732	0.70766	78.3087	0.00748	0.70766	78.3774	0.00799	0.70766	78.3291	0.00836
0.7101	78.9784	0.00725	0.7101	79.0962	0.0075	0.7101	78.7969	0.00767	0.7101	78.8657	0.00815	0.7101	78.8173	0.00858
0.71254	79.4667	0.00742	0.71254	79.5845	0.00765	0.71254	79.2852	0.00789	0.71254	79.354	0.00838	0.71254	79.3056	0.00879
0.71498	79.955	0.00764	0.71498	80.0728	0.00796	0.71498	79.7735	0.00808	0.71498	79.8423	0.00863	0.71498	79.7939	0.00905
0.71743	80.4433	0.00783	0.71743	80.5611	0.00812	0.71743	80.2618	0.00834	0.71743	80.3306	0.0088	0.71743	80.2822	0.00934
0.71987	80.9315	0.00809	0.71987	81.0493	0.00833	0.71987	80.7501	0.00858	0.71987	80.8188	0.00919	0.71987	80.7705	0.00952
0.72231	81.4198	0.00836	0.72231	81.5376	0.00861	0.72231	81.2384	0.00887	0.72231	81.3071	0.00943	0.72231	81.2587	0.00992
0.72475	81.9081	0.00862	0.72475	82.0259	0.0089	0.72475	81.7266	0.00914	0.72475	81.7954	0.00974	0.72475	81.747	0.01023
0.72719	82.3964	0.00887	0.72719	82.5142	0.00913	0.72719	82.2149	0.00942	0.72719	82.2837	0.0101	0.72719	82.2353	0.01057
0.72963	82.8847	0.00916	0.72963	83.0025	0.00943	0.72963	82.7032	0.00977	0.72963	82.772	0.01045	0.72963	82.7236	0.01092
0.73207	83.373	0.0095	0.73207	83.4907	0.00975	0.73207	83.1915	0.0101	0.73207	83.2602	0.01072	0.73207	83.2119	0.01129
0.73452	83.8612	0.00978	0.73452	83.979	0.01006	0.73452	83.6798	0.0104	0.73452	83.7485	0.01113	0.73452	83.7001	0.01165
0.73696	84.3495	0.01016	0.73696	84.4673	0.01038	0.73696	84.168	0.01076	0.73696	84.2368	0.01153	0.73696	84.1884	0.01203
0.7394	84.8378	0.01047	0.7394	84.9556	0.01073	0.7394	84.6563	0.01114	0.7394	84.7251	0.01192	0.7394	84.6767	0.01252
0.74184	85.3261	0.01081	0.74184	85.4439	0.01104	0.74184	85.1446	0.01153	0.74184	85.2134	0.01235	0.74184	85.165	0.01284
0.74428	85.8144	0.01118	0.74428	85.9321	0.01146	0.74428	85.6329	0.01193	0.74428	85.7016	0.01276	0.74428	85.6533	0.01339
0.74672	86.3026	0.0116	0.74672	86.4204	0.01187	0.74672	86.1212	0.01237	0.74672	86.1899	0.01322	0.74672	86.1415	0.01387
0.74916	86.7909	0.01197	0.74916	86.9087	0.01221	0.74916	86.6094	0.01278	0.74916	86.6782	0.01368	0.74916	86.6298	0.01434
0.75161	87.2792	0.01243	0.75161	87.397	0.0127	0.75161	87.0977	0.01328	0.75161	87.1665	0.0142	0.75161	87.1181	0.01487
0.75405	87.7675	0.01282	0.75405	87.8853	0.01307	0.75405	87.586	0.01375	0.75405	87.6548	0.01469	0.75405	87.6064	0.01539
0.75649	88.2558	0.01332	0.75649	88.3736	0.01362	0.75649	88.0743	0.01422	0.75649	88.143	0.01523	0.75649	88.0947	0.01592
0.75893	88.744	0.01372	0.75893	88.8618	0.014	0.75893	88.5626	0.01475	0.75893	88.6313	0.0158	0.75893	88.583	0.01652
0.76137	89.2323	0.01419	0.76137	89.3501	0.01446	0.76137	89.0508	0.01525	0.76137	89.1196	0.01634	0.76137	89.0712	0.01708
0.76381	89.7206	0.01469	0.76381	89.8384	0.01491	0.76381	89.5391	0.0158	0.76381	89.6079	0.01688	0.76381	89.5595	0.01771
0.76625	90.2089	0.01513	0.76625	90.3267	0.01548	0.76625	90.0274	0.01628	0.76625	90.0962	0.01748	0.76625	90.0478	0.01829
0.7687	90.6972	0.01571	0.7687	90.815	0.016	0.7687	90.5157	0.01693	0.7687	90.5845	0.01811	0.7687	90.5361	0.01898
0.77114	91.1855	0.01619	0.77114	91.3032	0.01646	0.77114	91.004	0.01751	0.77114	91.0727	0.01876	0.77114	91.0244	0.01959
0.77358	91.6737	0.01671	0.77358	91.7915	0.01703	0.77358	91.4923	0.0181	0.77358	91.561	0.01941	0.77358	91.5126	0.02033
0.77602	92.162	0.01725	0.77602	92.2798	0.01756	0.77602	91.9805	0.0187	0.77602	92.0493	0.02	0.77602	92.0009	0.02094
0.77846	92.6503	0.01776	0.77846	92.7681	0.01809	0.77846	92.4688	0.0193	0.77846	92.5376	0.02071	0.77846	92.4892	0.02164
0.7809	93.1386	0.01828	0.7809	93.2564	0.01863	0.7809	92.9571	0.01994	0.7809	93.0259	0.02139	0.7809	92.9775	0.02236
0.78334	93.6269	0.01882	0.78334	93.7446	0.01919	0.78334	93.4454	0.02055	0.78334	93.5141	0.02207	0.78334	93.4658	0.02311
0.78579	94.1151	0.01938	0.78579	94.2329	0.01963	0.78579	93.9337	0.02123	0.78579	94.0024	0.02274	0.78579	93.954	0.02385
0.78823	94.6034	0.01979	0.78823	94.7212	0.02029	0.78823	94.4219	0.02173	0.78823	94.4907	0.02344	0.78823	94.4423	0.02454
0.79067	95.0917	0.0204	0.79067	95.2095	0.02076	0.79067	94.9102	0.02248	0.79067	94.979	0.02419	0.79067	94.9306	0.02532
0.79311	95.58	0.02096	0.79311	95.6978	0.02134	0.79311	95.3985	0.02311	0.79311	95.4673	0.0249	0.79311	95.4189	0.02608
0.79555	96.0683	0.0215	0.79555	96.186	0.02195	0.79555	95.8868	0.02381	0.79555	95.9555	0.02564	0.79555	95.9072	0.02686
0.79799	96.5565	0.02205	0.79799	96.6743	0.02249	0.79799	96.3751	0.02445	0.79799	96.4438	0.02636	0.79799	96.3954	0.02761
0.80043	97.0448	0.02252	0.80043	97.1626	0.023	0.80043	96.8633	0.02513	0.80043	96.9321	0.02715	0.80043	96.8837	0.02841
0.80288	97.5331	0.02307	0.80288	97.6509	0.02351	0.80288	97.3516	0.02581	0.80288	97.4204	0.02792	0.80288	97.372	0.0292
0.80532	98.0214	0.02359	0.80532	98.1392	0.02412	0.80532	97.8399	0.0265	0.80532	97.9087	0.02867	0.80532	97.8603	0.03003
0.80776	98.5097	0.0241	0.80776	98.6275	0.0245	0.80776	98.3282	0.02718	0.80776	98.3969	0.02941	0.80776	98.3486	0.03084
0.8102	98.9979	0.02454	0.8102	99.1157	0.02516	0.8102	98.8165	0.02781	0.8102	98.8852	0.03021	0.8102	98.8369	0.03156
0.81264	99.4862	0.02506	0.81264	99.604	0.02566	0.81264	99.3047	0.02849	0.81264	99.3735	0.031	0.81264	99.3251	0.03248
0.81508	99.9745	0.02555	0.81508	100.092	0.02616	0.81508	99.793	0.02915	0.81508	99.8618	0.03176	0.81508	99.8134	0.0333
0.81752	100.463	0.02603	0.81752	100.581	0.02669	0.81752	100.281	0.02983	0.81752	100.35	0.03251	0.81752	100.302	0.03411
0.81997	100.951	0.02644	0.81997	101.069	0.02715	0.81997	100.77	0.03047	0.81997	100.838	0.03328	0.81997	100.79	0.0349
0.82241	101.439	0.02684	0.82241	101.557	0.02764	0.82241	101.258	0.03115	0.82241	101.327	0.03406	0.82241	101.278	0.03576
0.82485	101.928	0.02733	0.82485	102.045	0.02809	0.82485	101.746	0.0318	0.82485	101.815	0.03482	0.82485	101.767	0.03659
0.82729	102.416	0.02775	0.82729	102.534	0.02858	0.82729	102.234	0.03253	0.82729	102.303	0.03564	0.82729	102.255	0.03755
0.82973	102.904	0.0281	0.82973	103.022	0.02891	0.82973	102.723	0.03315	0.82973	102.791	0.03641	0.82973	102.743	0.03831
0.83217	103.392	0.02844	0.83217	103.51	0.02953	0.83217	103.211	0.03375	0.83217	103.28	0.03721	0.83217	103.231	0.03908
0.83461	103.881	0.02872	0.83461	103.999	0.02981	0.83461	103.699	0.03438	0.83461	103.768	0.03797	0.83461	103.72	0.03997
0.83705	104.369	0.02902	0.83705	104.487	0.03018	0.83705	104.188	0.03498	0.83705	104.256	0.03869	0.83705	104.208	0.0408
0.8395	104.857	0.02932	0.8395	104.975	0.0305	0.8395	104.676	0.03561	0.8395	104.745	0.03943	0.8395	104.696	0.04159
0.84194	105.346	0.02954	0.84194	105.463	0.03081	0.84194	105.164	0.03618	0.84194	105.233	0.04024	0.84194	105.185	0.04241
0.84438	105.834	0.02975	0.84438	105.952	0.03115	0.84438	105.652	0.03677	0.84438	105.721	0.04094	0.84438	105.673	0.04318
0.84682	106.322	0.02997	0.84682	106.44	0.03141	0.84682	106.141	0.03733	0.84682	106.209	0.04172	0.84682	106.161	0.04401
0.84926	106.81	0.03014	0.84926	106.928	0.03165	0.84926	106.629	0.03799	0.84926	106.698	0.04247	0.84926	106.649	0.04481
0.8517	107.299	0.03026	0.8517	107.417	0.03186	0.8517	107.117	0.03848	0.8517	107.186	0.0432	0.8517	107.138	0.04563
0.85414	107.787	0.0303	0.85414	107.905	0.03198	0.85414	107.606	0.03913	0.85414	107.674	0.04396	0.85414	107.626	0.04647
0.85659	108.275	0.0303	0.85659	108.393	0.03214	0.85659	108.094	0.0396	0.85659	108.163	0.04466	0.85659	108.114	0.04725
0.85903	108.764	0.03037	0.85903	108.881	0.03228	0.85903	108.582	0.04016	0.85903	108.651	0.04536	0.85903	108.602	0.04803
0.86147	109.252	0.03037	0.86147	109.37	0.03239	0.86147	109.07	0.04071	0.86147	109.139	0.04601	0.86147	109.091	0.04883
0.86391	109.74	0.0303	0.86391	109.858	0.03248	0.86391	109.559	0.04123	0.86391	109.627	0.04672	0.86391	109.579	0.04962
0.86635	110.228	0.03019	0.86635	110.346	0.03247	0.86635	110.047	0.04169	0.86635	110.116	0.0474	0.86635	110.067	0.05042
0.86879	110.717	0.03006	0.86879	110.834	0.03246	0.86879	110.535	0.04227	0.86879	110.604	0.04807	0.86879	110.556	0.05118
0.87123	111.205	0.02987	0.87123	111.323	0.03251	0.87123	111.023	0.04272	0.87123	111.092	0.04871	0.87123	111.044	0.05185
0.87368	111.693	0.02965	0.87368	111.811	0.03241	0.87368	111.512	0.04317	0.87368	111.581	0.04935	0.87368	111.532	0.05264
0.87612	112.182	0.02935	0.87612	112.299	0.03234	0.87612	112	0.04367	0.87612	112.069	0.05002	0.87612	112.02	0.05338
0.87856	112.67	0.02897	0.87856	112.788	0.03222	0.87856	112.488	0.04399	0.87856	112.557	0.05069	0.87856	112.509	0.05414
0.881	113.158	0.02869	0.881	113.276	0.03208	0.881	112.977	0.04451	0.881	113.045	0.0513	0.881	112.997	0.05487
0.88344	113.646	0.02831	0.88344	113.764	0.03188	0.88344	113.465	0.04503	0.88344	113.534	0.05194	0.88344	113.485	0.05557
0.88588	114.135	0.02786	0.88588	114.252	0.0317	0.88588	113.953	0.04544	0.88588	114.022	0.05258	0.88588	113.974	0.0563
0.88832	114.623	0.02734	0.88832	114.741	0.03143	0.88832	114.441	0.04587	0.88832	114.51	0.05322	0.88832	114.462	0.05704
0.89077	115.111	0.0268	0.89077	115.229	0.03117	0.89077	114.93	0.04633	0.89077	114.999	0.0538	0.89077	114.95	0.05771
0.89321	115.6	0.02631	0.89321	115.717	0.03092	0.89321	115.418	0.04666	0.89321	115.487	0.05444	0.89321	115.438	0.05838
0.89565	116.088	0.02565	0.89565	116.206	0.03062	0.89565	115.906	0.04702	0.89565	115.975	0.05496	0.89565	115.927	0.05905
0.89809	116.576	0.02507	0.89809	116.694	0.03023	0.89809	116.395	0.04742	0.89809	116.463	0.05551	0.89809	116.415	0.05975
0.90053	117.064	0.02431	0.90053	117.182	0.02995	0.90053	116.883	0.04768	0.90053	116.952	0.05603	0.90053	116.903	0.06039
0.90297	117.553	0.02365	0.90297	117.67	0.02955	0.90297	117.371	0.04812	0.90297	117.44	0.05667	0.90297	117.392	0.06104
0.90541	118.041	0.02294	0.90541	118.159	0.02916	0.90541	117.859	0.04848	0.90541	117.928	0.05719	0.90541	117.88	0.06171
0.90786	118.529	0.02217	0.90786	118.647	0.02872	0.90786	118.348	0.04873	0.90786	118.416	0.05765	0.90786	118.368	0.06238
0.9103	119.017	0.02146	0.9103	119.135	0.0283	0.9103	118.836	0.04909	0.9103	118.905	0.0582	0.9103	118.856	0.06302
0.91274	119.506	0.02071	0.91274	119.624	0.02791	0.91274	119.324	0.04941	0.91274	119.393	0.05862	0.91274	119.345	0.0636
0.91518	119.994	0.01996	0.91518	120.112	0.02748	0.91518	119.813	0.04965	0.91518	119.881	0.05911	0.91518	119.833	0.06415
0.91762	120.482	0.01922	0.91762	120.6	0.02706	0.91762	120.301	0.0499	0.91762	120.37	0.0596	0.91762	120.321	0.06482
0.92006	120.971	0.01846	0.92006	121.088	0.02663	0.92006	120.789	0.05023	0.92006	120.858	0.06015	0.92006	120.809	0.0654
0.9225	121.459	0.01777	0.9225	121.577	0.02626	0.9225	121.277	0.05048	0.9225	121.346	0.06055	0.9225	121.298	0.06598
0.92495	121.947	0.01709	0.92495	122.065	0.02589	0.92495	121.766	0.05075	0.92495	121.834	0.06094	0.92495	121.786	0.06659
0.92739	122.435	0.01644	0.92739	122.553	0.02543	0.92739	122.254	0.05103	0.92739	122.323	0.06146	0.92739	122.274	0.06714
0.92983	122.924	0.01581	0.92983	123.042	0.02505	0.92983	122.742	0.05133	0.92983	122.811	0.06186	0.92983	122.763	0.06772
0.93227	123.412	0.01524	0.93227	123.53	0.02472	0.93227	123.231	0.05151	0.93227	123.299	0.06223	0.93227	123.251	0.06827
0.93471	123.9	0.01469	0.93471	124.018	0.02436	0.93471	123.719	0.05173	0.93471	123.788	0.06268	0.93471	123.739	0.06876
0.93715	124.389	0.0142	0.93715	124.506	0.02407	0.93715	124.207	0.05185	0.93715	124.276	0.06308	0.93715	124.227	0.06937
0.93959	124.877	0.01377	0.93959	124.995	0.02373	0.93959	124.695	0.05206	0.93959	124.764	0.06335	0.93959	124.716	0.06979
0.94204	125.365	0.01335	0.94204	125.483	0.02349	0.94204	125.184	0.05228	0.94204	125.252	0.06381	0.94204	125.204	0.07034
0.94448	125.853	0.01299	0.94448	125.971	0.02324	0.94448	125.672	0.0524	0.94448	125.741	0.06415	0.94448	125.692	0.07065
0.94692	126.342	0.01265	0.94692	126.459	0.02302	0.94692	126.16	0.05261	0.94692	126.229	0.06448	0.94692	126.181	0.07129
0.94936	126.83	0.01237	0.94936	126.948	0.02281	0.94936	126.648	0.05283	0.94936	126.717	0.06482	0.94936	126.669	0.07172
0.9518	127.318	0.01212	0.9518	127.436	0.02262	0.9518	127.137	0.05307	0.9518	127.206	0.06525	0.9518	127.157	0.07224
0.95424	127.807	0.01191	0.95424	127.924	0.02249	0.95424	127.625	0.05325	0.95424	127.694	0.06549	0.95424	127.645	0.07269
0.95668	128.295	0.01172	0.95668	128.413	0.02234	0.95668	128.113	0.05341	0.95668	128.182	0.06577	0.95668	128.134	0.07309
0.95913	128.783	0.01154	0.95913	128.901	0.02222	0.95913	128.602	0.05344	0.95913	128.67	0.06613	0.95913	128.622	0.07352
0.96157	129.271	0.01139	0.96157	129.389	0.0221	0.96157	129.09	0.05368	0.96157	129.159	0.06644	0.96157	129.11	0.07397
0.96401	129.76	0.01126	0.96401	129.877	0.02197	0.96401	129.578	0.0538	0.96401	129.647	0.06668	0.96401	129.599	0.0744
0.96645	130.248	0.01115	0.96645	130.366	0.02195	0.96645	130.066	0.05392	0.96645	130.135	0.06702	0.96645	130.087	0.0748
0.96889	130.736	0.01104	0.96889	130.854	0.02184	0.96889	130.555	0.05402	0.96889	130.623	0.06726	0.96889	130.575	0.07513
0.97133	131.224	0.01096	0.97133	131.342	0.02176	0.97133	131.043	0.05423	0.97133	131.112	0.06754	0.97133	131.063	0.0755
0.97377	131.713	0.01084	0.97377	131.831	0.02168	0.97377	131.531	0.05432	0.97377	131.6	0.06778	0.97377	131.552	0.0759
0.97622	132.201	0.01084	0.97622	132.319	0.02163	0.97622	132.02	0.05447	0.97622	132.088	0.0679	0.97622	132.04	0.07626
0.97866	132.689	0.01074	0.97866	132.807	0.02156	0.97866	132.508	0.05447	0.97866	132.577	0.06821	0.97866	132.528	0.0766
0.9811	133.178	0.01066	0.9811	133.295	0.02154	0.9811	132.996	0.0546	0.9811	133.065	0.06845	0.9811	133.017	0.07706
0.98354	133.666	0.01061	0.98354	133.784	0.02149	0.98354	133.484	0.05472	0.98354	133.553	0.06873	0.98354	133.505	0.07742
0.98598	134.154	0.01059	0.98598	134.272	0.02139	0.98598	133.973	0.05484	0.98598	134.041	0.06885	0.98598	133.993	0.07767
0.98842	134.642	0.01053	0.98842	134.76	0.02147	0.98842	134.461	0.05493	0.98842	134.53	0.06915	0.98842	134.481	0.07782
0.99086	135.131	0.01048	0.99086	135.249	0.02139	0.99086	134.949	0.05493	0.99086	135.018	0.06937	0.99086	134.97	0.07825
0.9933	135.619	0.01045	0.9933	135.737	0.02134	0.9933	135.438	0.05505	0.9933	135.506	0.06958	0.9933	135.458	0.07861
0.99575	136.107	0.01042	0.99575	136.225	0.02136	0.99575	135.926	0.05515	0.99575	135.995	0.06976	0.99575	135.946	0.07892
0.99819	136.596	0.01042	0.99819	136.713	0.02136	0.99819	136.414	0.05533	0.99819	136.483	0.06992	0.99819	136.434	0.07925
1.00063	137.084	0.01036	1.00063	137.202	0.02134	1.00063	136.902	0.0553	1.00063	136.971	0.07016	1.00063	136.923	0.07944
1.00307	137.572	0.01036	1.00307	137.69	0.02133	1.00307	137.391	0.05542	1.00307	137.459	0.07034	1.00307	137.411	0.07971
1.00551	138.06	0.01033	1.00551	138.178	0.02135	1.00551	137.879	0.05542	1.00551	137.948	0.0705	1.00551	137.899	0.08005
1.00795	138.549	0.01033	1.00795	138.666	0.02134	1.00795	138.367	0.05551	1.00795	138.436	0.07062	1.00795	138.388	0.08026
1.01039	139.037	0.01032	1.01039	139.155	0.02142	1.01039	138.856	0.05557	1.01039	138.924	0.0708	1.01039	138.876	0.08054
1.01284	139.525	0.01024	1.01284	139.643	0.02137	1.01284	139.344	0.05557	1.01284	139.413	0.07108	1.01284	139.364	0.08069
1.01528	140.014	0.01027	1.01528	140.131	0.02141	1.01528	139.832	0.05566	1.01528	139.901	0.07117	1.01528	139.852	0.08099
1.01772	140.502	0.01027	1.01772	140.62	0.0214	1.01772	140.32	0.05576	1.01772	140.389	0.07126	1.01772	140.341	0.08121
1.02016	140.99	0.01026	1.02016	141.108	0.02144	1.02016	140.809	0.05576	1.02016	140.877	0.07144	1.02016	140.829	0.08133
1.0226	141.478	0.01023	1.0226	141.596	0.02139	1.0226	141.297	0.05573	1.0226	141.366	0.07153	1.0226	141.317	0.08163
1.02504	141.967	0.01019	1.02504	142.084	0.02141	1.02504	141.785	0.05579	1.02504	141.854	0.07175	1.02504	141.806	0.08191
1.02748	142.455	0.0102	1.02748	142.573	0.02142	1.02748	142.273	0.05582	1.02748	142.342	0.07178	1.02748	142.294	0.08209
1.02993	142.943	0.01023	1.02993	143.061	0.02147	1.02993	142.762	0.05585	1.02993	142.831	0.07193	1.02993	142.782	0.08224
1.03237	143.432	0.01019	1.03237	143.549	0.02149	1.03237	143.25	0.05576	1.03237	143.319	0.07208	1.03237	143.27	0.08249
1.03481	143.92	0.01014	1.03481	144.038	0.02144	1.03481	143.738	0.05582	1.03481	143.807	0.07227	1.03481	143.759	0.08273
1.03725	144.408	0.01017	1.03725	144.526	0.0215	1.03725	144.227	0.05588	1.03725	144.295	0.07227	1.03725	144.247	0.08298
1.03969	144.896	0.01017	1.03969	145.014	0.02154	1.03969	144.715	0.05591	1.03969	144.784	0.0723	1.03969	144.735	0.08307
1.04213	145.385	0.01019	1.04213	145.502	0.02155	1.04213	145.203	0.05585	1.04213	145.272	0.0726	1.04213	145.224	0.08319
1.04457	145.873	0.01015	1.04457	145.991	0.02151	1.04457	145.691	0.05582	1.04457	145.76	0.07269	1.04457	145.712	0.08337
1.04702	146.361	0.01016	1.04702	146.479	0.02152	1.04702	146.18	0.05588	1.04702	146.248	0.07281	1.04702	146.2	0.08353
1.04946	146.849	0.01018	1.04946	146.967	0.02158	1.04946	146.668	0.05588	1.04946	146.737	0.07275	1.04946	146.688	0.08371
1.0519	147.338	0.01017	1.0519	147.456	0.02157	1.0519	147.156	0.05585	1.0519	147.225	0.07291	1.0519	147.177	0.08374
1.05434	147.826	0.01015	1.05434	147.944	0.02155	1.05434	147.645	0.05576	1.05434	147.713	0.07312	1.05434	147.665	0.08398
1.05678	148.314	0.01012	1.05678	148.432	0.02155	1.05678	148.133	0.05579	1.05678	148.202	0.07315	1.05678	148.153	0.0842
1.05922	148.803	0.01016	1.05922	148.92	0.02158	1.05922	148.621	0.05579	1.05922	148.69	0.07315	1.05922	148.642	0.08441
1.06166	149.291	0.01016	1.06166	149.409	0.02157	1.06166	149.109	0.05585	1.06166	149.178	0.07333	1.06166	149.13	0.08435
1.06411	149.779	0.01014	1.06411	149.897	0.02161	1.06411	149.598	0.05576	1.06411	149.666	0.07343	1.06411	149.618	0.08456
1.06655	150.267	0.01012	1.06655	150.385	0.02159	1.06655	150.086	0.05585	1.06655	150.155	0.07355	1.06655	150.106	0.08475
1.06899	150.756	0.01014	1.06899	150.874	0.02161	1.06899	150.574	0.05573	1.06899	150.643	0.07358	1.06899	150.595	0.08499
1.07143	151.244	0.01015	1.07143	151.362	0.02162	1.07143	151.063	0.05579	1.07143	151.131	0.07358	1.07143	151.083	0.08511
1.07387	151.732	0.01015	1.07387	151.85	0.02165	1.07387	151.551	0.05566	1.07387	151.62	0.07373	1.07387	151.571	0.08499
1.07631	152.221	0.01013	1.07631	152.338	0.02163	1.07631	152.039	0.05573	1.07631	152.108	0.07391	1.07631	152.059	0.08524
1.07875	152.709	0.01017	1.07875	152.827	0.02166	1.07875	152.527	0.05576	1.07875	152.596	0.07391	1.07875	152.548	0.08542
1.0812	153.197	0.01017	1.0812	153.315	0.02168	1.0812	153.016	0.05569	1.0812	153.084	0.07394	1.0812	153.036	0.08548
1.08364	153.685	0.01017	1.08364	153.803	0.02167	1.08364	153.504	0.05566	1.08364	153.573	0.07397	1.08364	153.524	0.08542
1.08608	154.174	0.01016	1.08608	154.291	0.02164	1.08608	153.992	0.05563	1.08608	154.061	0.07413	1.08608	154.013	0.08563
1.08852	154.662	0.01018	1.08852	154.78	0.02166	1.08852	154.481	0.05573	1.08852	154.549	0.07416	1.08852	154.501	0.08582
1.09096	155.15	0.01019	1.09096	155.268	0.02168	1.09096	154.969	0.05573	1.09096	155.038	0.07419	1.09096	154.989	0.08603
1.0934	155.639	0.01021	1.0934	155.756	0.02169	1.0934	155.457	0.05569	1.0934	155.526	0.07431	1.0934	155.477	0.08591
1.09584	156.127	0.0102	1.09584	156.245	0.02173	1.09584	155.945	0.05566	1.09584	156.014	0.07434	1.09584	155.966	0.08606
1.09829	156.615	0.01019	1.09829	156.733	0.02167	1.09829	156.434	0.05569	1.09829	156.502	0.07446	1.09829	156.454	0.08627
1.10073	157.103	0.01017	1.10073	157.221	0.02166	1.10073	156.922	0.05569	1.10073	156.991	0.07443	1.10073	156.942	0.08643
1.10317	157.592	0.01023	1.10317	157.709	0.0217	1.10317	157.41	0.05573	1.10317	157.479	0.07443	1.10317	157.431	0.08646
1.10561	158.08	0.01023	1.10561	158.198	0.0217	1.10561	157.898	0.05563	1.10561	157.967	0.07449	1.10561	157.919	0.08643
1.10805	158.568	0.01022	1.10805	158.686	0.02169	1.10805	158.387	0.05566	1.10805	158.456	0.07465	1.10805	158.407	0.08661
1.11049	159.057	0.01023	1.11049	159.174	0.02165	1.11049	158.875	0.05566	1.11049	158.944	0.07468	1.11049	158.895	0.08673
1.11293	159.545	0.01026	1.11293	159.663	0.02169	1.11293	159.363	0.05576	1.11293	159.432	0.07462	1.11293	159.384	0.08688
1.11538	160.033	0.01027	1.11538	160.151	0.02172	1.11538	159.852	0.05569	1.11538	159.92	0.07474	1.11538	159.872	0.08682
1.11782	160.521	0.01027	1.11782	160.639	0.02165	1.11782	160.34	0.05576	1.11782	160.409	0.07471	1.11782	160.36	0.08701
1.12026	161.01	0.01027	1.12026	161.127	0.02161	1.12026	160.828	0.05582	1.12026	160.897	0.07495	1.12026	160.849	0.08719
1.1227	161.498	0.01029	1.1227	161.616	0.02166	1.1227	161.316	0.05585	1.1227	161.385	0.07486	1.1227	161.337	0.08734
1.12514	161.986	0.0103	1.12514	162.104	0.02164	1.12514	161.805	0.05591	1.12514	161.873	0.07477	1.12514	161.825	0.08728
1.12758	162.474	0.01031	1.12758	162.592	0.02164	1.12758	162.293	0.05588	1.12758	162.362	0.07486	1.12758	162.313	0.08734
1.13002	162.963	0.01031	1.13002	163.081	0.0216	1.13002	162.781	0.05591	1.13002	162.85	0.07492	1.13002	162.802	0.08746
1.13247	163.451	0.01034	1.13247	163.569	0.02159	1.13247	163.27	0.05609	1.13247	163.338	0.07495	1.13247	163.29	0.08759
1.13491	163.939	0.01035	1.13491	164.057	0.02161	1.13491	163.758	0.05606	1.13491	163.827	0.07492	1.13491	163.778	0.08762
1.13735	164.428	0.01037	1.13735	164.545	0.02164	1.13735	164.246	0.05606	1.13735	164.315	0.07504	1.13735	164.267	0.08759
1.13979	164.916	0.01037	1.13979	165.034	0.02158	1.13979	164.734	0.05606	1.13979	164.803	0.0751	1.13979	164.755	0.0878
1.14223	165.404	0.01038	1.14223	165.522	0.02155	1.14223	165.223	0.05612	1.14223	165.291	0.07516	1.14223	165.243	0.08795
1.14467	165.892	0.01042	1.14467	166.01	0.02159	1.14467	165.711	0.05618	1.14467	165.78	0.07507	1.14467	165.731	0.08798
1.14711	166.381	0.01042	1.14711	166.499	0.02162	1.14711	166.199	0.05618	1.14711	166.268	0.07516	1.14711	166.22	0.08783
1.14955	166.869	0.01043	1.14955	166.987	0.02161	1.14955	166.688	0.05618	1.14955	166.756	0.0752	1.14955	166.708	0.08801
1.152	167.357	0.01045	1.152	167.475	0.02161	1.152	167.176	0.05618	1.152	167.245	0.07523	1.152	167.196	0.08823
1.15444	167.846	0.01048	1.15444	167.963	0.02164	1.15444	167.664	0.05624	1.15444	167.733	0.07535	1.15444	167.684	0.08829
1.15688	168.334	0.01051	1.15688	168.452	0.02167	1.15688	168.152	0.05624	1.15688	168.221	0.07523	1.15688	168.173	0.08826
1.15932	168.822	0.0105	1.15932	168.94	0.02168	1.15932	168.641	0.05615	1.15932	168.709	0.07538	1.15932	168.661	0.08829
1.16176	169.31	0.0105	1.16176	169.428	0.02164	1.16176	169.129	0.05609	1.16176	169.198	0.07544	1.16176	169.149	0.08844
1.1642	169.799	0.01056	1.1642	169.916	0.02166	1.1642	169.617	0.05609	1.1642	169.686	0.07541	1.1642	169.638	0.08856
1.16664	170.287	0.01057	1.16664	170.405	0.02172	1.16664	170.105	0.05606	1.16664	170.174	0.07538	1.16664	170.126	0.08859
1.16909	170.775	0.01058	1.16909	170.893	0.02173	1.16909	170.594	0.05597	1.16909	170.663	0.0755	1.16909	170.614	0.0885
1.17153	171.264	0.01061	1.17153	171.381	0.02172	1.17153	171.082	0.05591	1.17153	171.151	0.07553	1.17153	171.102	0.08871
1.17397	171.752	0.01064	1.17397	171.87	0.02172	1.17397	171.57	0.05597	1.17397	171.639	0.07556	1.17397	171.591	0.08878
1.17641	172.24	0.01068	1.17641	172.358	0.02179	1.17641	172.059	0.056	1.17641	172.127	0.07556	1.17641	172.079	0.0889
1.17885	172.728	0.0107	1.17885	172.846	0.02177	1.17885	172.547	0.05591	1.17885	172.616	0.07547	1.17885	172.567	0.08875
1.18129	173.217	0.01071	1.18129	173.334	0.02178	1.18129	173.035	0.05588	1.18129	173.104	0.07556	1.18129	173.056	0.08878
1.18373	173.705	0.01072	1.18373	173.823	0.02177	1.18373	173.523	0.05588	1.18373	173.592	0.07562	1.18373	173.544	0.08899
1.18618	174.193	0.0108	1.18618	174.311	0.02176	1.18618	174.012	0.05588	1.18618	174.081	0.07565	1.18618	174.032	0.08911
1.18862	174.682	0.01081	1.18862	174.799	0.02183	1.18862	174.5	0.05585	1.18862	174.569	0.07556	1.18862	174.52	0.08902
1.19106	175.17	0.01084	1.19106	175.288	0.02185	1.19106	174.988	0.05579	1.19106	175.057	0.07578	1.19106	175.009	0.08908
1.1935	175.658	0.01087	1.1935	175.776	0.02183	1.1935	175.477	0.05585	1.1935	175.545	0.07562	1.1935	175.497	0.08926
1.19594	176.146	0.01092	1.19594	176.264	0.02191	1.19594	175.965	0.056	1.19594	176.034	0.07571	1.19594	175.985	0.08945
1.19838	176.635	0.01096	1.19838	176.752	0.02196	1.19838	176.453	0.05594	1.19838	176.522	0.07565	1.19838	176.474	0.08939
1.20082	177.123	0.011	1.20082	177.241	0.02197	1.20082	176.941	0.05591	1.20082	177.01	0.07565	1.20082	176.962	0.08936
1.19838	177.611	0.00992	1.19838	177.729	0.02083	1.19838	177.43	0.05466	1.19838	177.498	0.0744	1.19838	177.45	0.08798
1.19594	178.099	0.00907	1.19594	178.217	0.01998	1.19594	177.918	0.0538	1.19594	177.987	0.07349	1.19594	177.938	0.0871
1.1935	178.588	0.00845	1.1935	178.706	0.01934	1.1935	178.406	0.05322	1.1935	178.475	0.07275	1.1935	178.427	0.08646
1.19106	179.076	0.00794	1.19106	179.194	0.01887	1.19106	178.895	0.05267	1.19106	178.963	0.07233	1.19106	178.915	0.08594
1.18862	179.564	0.00746	1.18862	179.682	0.01846	1.18862	179.383	0.05231	1.18862	179.452	0.07202	1.18862	179.403	0.08557
1.18618	180.053	0.00711	1.18618	180.17	0.01813	1.18618	179.871	0.05203	1.18618	179.94	0.07175	1.18618	179.891	0.08539
1.18373	180.541	0.00676	1.18373	180.659	0.01786	1.18373	180.359	0.05188	1.18373	180.428	0.07138	1.18373	180.38	0.08517
1.18129	181.029	0.0065	1.18129	181.147	0.01764	1.18129	180.848	0.05164	1.18129	180.916	0.0712	1.18129	180.868	0.08484
1.17885	181.517	0.00623	1.17885	181.635	0.01742	1.17885	181.336	0.05142	1.17885	181.405	0.07101	1.17885	181.356	0.08463
1.17641	182.006	0.006	1.17641	182.124	0.01726	1.17641	181.824	0.05121	1.17641	181.893	0.07095	1.17641	181.845	0.08453
1.17397	182.494	0.00578	1.17397	182.612	0.01704	1.17397	182.313	0.05109	1.17397	182.381	0.07056	1.17397	182.333	0.0845
1.17153	182.982	0.00563	1.17153	183.1	0.01696	1.17153	182.801	0.05093	1.17153	182.87	0.07043	1.17153	182.821	0.0842
1.16909	183.471	0.00542	1.16909	183.588	0.01682	1.16909	183.289	0.05075	1.16909	183.358	0.07034	1.16909	183.309	0.08383
1.16664	183.959	0.00527	1.16664	184.077	0.01669	1.16664	183.777	0.05075	1.16664	183.846	0.07031	1.16664	183.798	0.08374
1.1642	184.447	0.00512	1.1642	184.565	0.01652	1.1642	184.266	0.05069	1.1642	184.334	0.07013	1.1642	184.286	0.08374
1.16176	184.935	0.005	1.16176	185.053	0.01648	1.16176	184.754	0.05054	1.16176	184.823	0.06995	1.16176	184.774	0.08347
1.15932	185.424	0.00487	1.15932	185.541	0.01638	1.15932	185.242	0.05032	1.15932	185.311	0.06989	1.15932	185.263	0.08325
1.15688	185.912	0.00473	1.15688	186.03	0.01626	1.15688	185.73	0.0502	1.15688	185.799	0.06973	1.15688	185.751	0.08322
1.15444	186.4	0.0046	1.15444	186.518	0.01616	1.15444	186.219	0.05011	1.15444	186.288	0.06958	1.15444	186.239	0.08313
1.152	186.889	0.0045	1.152	187.006	0.0161	1.152	186.707	0.04999	1.152	186.776	0.0694	1.152	186.727	0.08298
1.14955	187.377	0.00442	1.14955	187.495	0.01605	1.14955	187.195	0.04984	1.14955	187.264	0.06918	1.14955	187.216	0.08273
1.14711	187.865	0.00432	1.14711	187.983	0.01599	1.14711	187.684	0.04965	1.14711	187.752	0.06915	1.14711	187.704	0.08255
1.14467	188.353	0.00422	1.14467	188.471	0.0159	1.14467	188.172	0.04953	1.14467	188.241	0.06906	1.14467	188.192	0.08252
1.14223	188.842	0.00414	1.14223	188.959	0.01587	1.14223	188.66	0.04944	1.14223	188.729	0.06894	1.14223	188.681	0.08243
1.13979	189.33	0.00406	1.13979	189.448	0.01582	1.13979	189.148	0.04935	1.13979	189.217	0.06876	1.13979	189.169	0.08224
1.13735	189.818	0.00399	1.13735	189.936	0.01577	1.13735	189.637	0.04926	1.13735	189.705	0.06873	1.13735	189.657	0.08197
1.13491	190.306	0.0039	1.13491	190.424	0.01567	1.13491	190.125	0.04908	1.13491	190.194	0.06854	1.13491	190.145	0.08188
1.13247	190.795	0.00383	1.13247	190.913	0.01566	1.13247	190.613	0.04904	1.13247	190.682	0.06848	1.13247	190.634	0.08182
1.13002	191.283	0.00377	1.13002	191.401	0.0156	1.13002	191.102	0.04904	1.13002	191.17	0.06821	1.13002	191.122	0.08167
1.12758	191.771	0.00372	1.12758	191.889	0.01555	1.12758	191.59	0.04885	1.12758	191.659	0.06802	1.12758	191.61	0.08139
1.12514	192.26	0.00363	1.12514	192.377	0.0155	1.12514	192.078	0.04871	1.12514	192.147	0.06805	1.12514	192.099	0.08121
1.1227	192.748	0.00357	1.1227	192.866	0.01545	1.1227	192.566	0.04867	1.1227	192.635	0.0679	1.1227	192.587	0.08118
1.12026	193.236	0.0035	1.12026	193.354	0.01537	1.12026	193.055	0.04864	1.12026	193.123	0.06772	1.12026	193.075	0.08105
1.11782	193.724	0.00347	1.11782	193.842	0.0154	1.11782	193.543	0.04855	1.11782	193.612	0.06754	1.11782	193.563	0.08084
1.11538	194.213	0.0034	1.11538	194.331	0.01532	1.11538	194.031	0.04844	1.11538	194.1	0.06744	1.11538	194.052	0.08063
1.11293	194.701	0.00333	1.11293	194.819	0.01526	1.11293	194.52	0.04839	1.11293	194.588	0.06735	1.11293	194.54	0.08057
1.11049	195.189	0.00329	1.11049	195.307	0.01526	1.11049	195.008	0.04821	1.11049	195.077	0.06723	1.11049	195.028	0.08047
1.10805	195.678	0.00325	1.10805	195.795	0.01523	1.10805	195.496	0.04808	1.10805	195.565	0.06702	1.10805	195.516	0.08026
1.10561	196.166	0.00322	1.10561	196.284	0.01517	1.10561	195.984	0.04798	1.10561	196.053	0.06693	1.10561	196.005	0.07996
1.10317	196.654	0.00315	1.10317	196.772	0.01509	1.10317	196.473	0.04797	1.10317	196.541	0.06686	1.10317	196.493	0.07993
1.10073	197.142	0.00313	1.10073	197.26	0.01506	1.10073	196.961	0.04783	1.10073	197.03	0.06674	1.10073	196.981	0.07977
1.09829	197.631	0.00307	1.09829	197.748	0.01506	1.09829	197.449	0.04774	1.09829	197.518	0.0665	1.09829	197.47	0.07956
1.09584	198.119	0.00304	1.09584	198.237	0.01501	1.09584	197.938	0.04755	1.09584	198.006	0.06647	1.09584	197.958	0.07932
1.0934	198.607	0.00301	1.0934	198.725	0.01496	1.0934	198.426	0.04744	1.0934	198.495	0.06635	1.0934	198.446	0.07916
1.09096	199.096	0.00294	1.09096	199.213	0.01491	1.09096	198.914	0.04732	1.09096	198.983	0.06628	1.09096	198.934	0.07913
1.08852	199.584	0.00291	1.08852	199.702	0.0149	1.08852	199.402	0.0473	1.08852	199.471	0.06604	1.08852	199.423	0.07886
1.08608	200.072	0.00289	1.08608	200.19	0.01485	1.08608	199.891	0.04719	1.08608	199.959	0.0658	1.08608	199.911	0.07855
1.08364	200.56	0.00283	1.08364	200.678	0.01484	1.08364	200.379	0.04703	1.08364	200.448	0.06573	1.08364	200.399	0.07837
1.0812	201.049	0.00281	1.0812	201.166	0.01472	1.0812	200.867	0.04701	1.0812	200.936	0.06561	1.0812	200.888	0.07831
1.07875	201.537	0.00278	1.07875	201.655	0.0147	1.07875	201.355	0.04691	1.07875	201.424	0.06546	1.07875	201.376	0.07809
1.07631	202.025	0.00267	1.07631	202.143	0.01469	1.07631	201.844	0.04676	1.07631	201.913	0.06525	1.07631	201.864	0.07782
1.07387	202.514	0.00273	1.07387	202.631	0.01463	1.07387	202.332	0.04659	1.07387	202.401	0.06516	1.07387	202.352	0.07761
1.07143	203.002	0.00267	1.07143	203.12	0.01458	1.07143	202.82	0.04651	1.07143	202.889	0.06509	1.07143	202.841	0.07755
1.06899	203.49	0.00265	1.06899	203.608	0.01455	1.06899	203.309	0.04638	1.06899	203.377	0.06488	1.06899	203.329	0.07739
1.06655	203.978	0.00262	1.06655	204.096	0.01449	1.06655	203.797	0.0463	1.06655	203.866	0.06473	1.06655	203.817	0.07718
1.06411	204.467	0.00258	1.06411	204.584	0.01447	1.06411	204.285	0.04617	1.06411	204.354	0.06454	1.06411	204.306	0.07684
1.06166	204.955	0.00255	1.06166	205.073	0.01438	1.06166	204.773	0.04601	1.06166	204.842	0.06448	1.06166	204.794	0.07669
1.05922	205.443	0.00251	1.05922	205.561	0.01433	1.05922	205.262	0.04593	1.05922	205.33	0.06433	1.05922	205.282	0.07651
1.05678	205.931	0.00248	1.05678	206.049	0.01429	1.05678	205.75	0.04576	1.05678	205.819	0.06412	1.05678	205.77	0.07629
1.05434	206.42	0.00246	1.05434	206.538	0.01425	1.05434	206.238	0.04566	1.05434	206.307	0.06381	1.05434	206.259	0.07593
1.0519	206.908	0.00242	1.0519	207.026	0.01421	1.0519	206.727	0.04549	1.0519	206.795	0.06378	1.0519	206.747	0.07565
1.04946	207.396	0.00237	1.04946	207.514	0.01411	1.04946	207.215	0.04538	1.04946	207.284	0.0636	1.04946	207.235	0.07538
1.04702	207.885	0.00236	1.04702	208.002	0.01406	1.04702	207.703	0.04525	1.04702	207.772	0.06339	1.04702	207.724	0.0752
1.04457	208.373	0.00234	1.04457	208.491	0.01402	1.04457	208.191	0.04506	1.04457	208.26	0.06314	1.04457	208.212	0.07489
1.04213	208.861	0.0023	1.04213	208.979	0.01401	1.04213	208.68	0.04494	1.04213	208.748	0.06299	1.04213	208.7	0.07459
1.03969	209.349	0.00225	1.03969	209.467	0.01392	1.03969	209.168	0.04482	1.03969	209.237	0.06277	1.03969	209.188	0.07446
1.03725	209.838	0.00222	1.03725	209.956	0.01386	1.03725	209.656	0.04464	1.03725	209.725	0.06262	1.03725	209.677	0.07416
1.03481	210.326	0.00221	1.03481	210.444	0.01386	1.03481	210.145	0.04451	1.03481	210.213	0.06232	1.03481	210.165	0.07388
1.03237	210.814	0.00218	1.03237	210.932	0.01381	1.03237	210.633	0.04431	1.03237	210.702	0.06219	1.03237	210.653	0.07358
1.02993	211.303	0.00213	1.02993	211.42	0.01377	1.02993	211.121	0.04418	1.02993	211.19	0.06195	1.02993	211.141	0.07327
1.02748	211.791	0.0021	1.02748	211.909	0.01371	1.02748	211.609	0.04402	1.02748	211.678	0.06174	1.02748	211.63	0.07309
1.02504	212.279	0.00209	1.02504	212.397	0.01372	1.02504	212.098	0.04392	1.02504	212.166	0.06149	1.02504	212.118	0.07285
1.0226	212.767	0.00207	1.0226	212.885	0.0137	1.0226	212.586	0.04371	1.0226	212.655	0.06119	1.0226	212.606	0.07245
1.02016	213.256	0.00203	1.02016	213.373	0.01368	1.02016	213.074	0.04348	1.02016	213.143	0.0611	1.02016	213.095	0.07205
1.01772	213.744	0.00197	1.01772	213.862	0.01358	1.01772	213.563	0.04331	1.01772	213.631	0.06076	1.01772	213.583	0.07178
1.01528	214.232	0.00195	1.01528	214.35	0.01356	1.01528	214.051	0.0432	1.01528	214.12	0.06055	1.01528	214.071	0.07156
1.01284	214.721	0.00195	1.01284	214.838	0.01357	1.01284	214.539	0.04291	1.01284	214.608	0.06027	1.01284	214.559	0.07117
1.01039	215.209	0.00189	1.01039	215.327	0.01352	1.01039	215.027	0.04278	1.01039	215.096	0.06009	1.01039	215.048	0.07077
1.00795	215.697	0.00182	1.00795	215.815	0.01346	1.00795	215.516	0.04252	1.00795	215.584	0.05985	1.00795	215.536	0.07047
1.00551	216.185	0.00182	1.00551	216.303	0.01342	1.00551	216.004	0.04234	1.00551	216.073	0.05954	1.00551	216.024	0.07016
1.00307	216.674	0.0018	1.00307	216.791	0.0134	1.00307	216.492	0.04218	1.00307	216.561	0.05917	1.00307	216.513	0.06982
1.00063	217.162	0.00175	1.00063	217.28	0.01336	1.00063	216.98	0.04195	1.00063	217.049	0.05884	1.00063	217.001	0.06943
0.99819	217.65	0.00171	0.99819	217.768	0.01328	0.99819	217.469	0.04169	0.99819	217.538	0.05865	0.99819	217.489	0.069
0.99575	218.139	0.00166	0.99575	218.256	0.01322	0.99575	217.957	0.04152	0.99575	218.026	0.05838	0.99575	217.977	0.06879
0.9933	218.627	0.00162	0.9933	218.745	0.01317	0.9933	218.445	0.04134	0.9933	218.514	0.05795	0.9933	218.466	0.06857
0.99086	219.115	0.00162	0.99086	219.233	0.01315	0.99086	218.934	0.04108	0.99086	219.002	0.05765	0.99086	218.954	0.06805
0.98842	219.603	0.00153	0.98842	219.721	0.01309	0.98842	219.422	0.04079	0.98842	219.491	0.05743	0.98842	219.442	0.0676
0.98598	220.092	0.00145	0.98598	220.209	0.01296	0.98598	219.91	0.04062	0.98598	219.979	0.0571	0.98598	219.931	0.06726
0.98354	220.58	0.00145	0.98354	220.698	0.01292	0.98354	220.398	0.04033	0.98354	220.467	0.0567	0.98354	220.419	0.06699
0.9811	221.068	0.00143	0.9811	221.186	0.01286	0.9811	220.887	0.04012	0.9811	220.955	0.05634	0.9811	220.907	0.0665
0.97866	221.556	0.00137	0.97866	221.674	0.01279	0.97866	221.375	0.0398	0.97866	221.444	0.05603	0.97866	221.395	0.06604
0.97622	222.045	0.00131	0.97622	222.163	0.01266	0.97622	221.863	0.03955	0.97622	221.932	0.05576	0.97622	221.884	0.06564
0.97377	222.533	0.00126	0.97377	222.651	0.01257	0.97377	222.352	0.03927	0.97377	222.42	0.05542	0.97377	222.372	0.06516
0.97133	223.021	0.00121	0.97133	223.139	0.01251	0.97133	222.84	0.03907	0.97133	222.909	0.0549	0.97133	222.86	0.06467
0.96889	223.51	0.00116	0.96889	223.627	0.01242	0.96889	223.328	0.03879	0.96889	223.397	0.05453	0.96889	223.349	0.06421
0.96645	223.998	0.0011	0.96645	224.116	0.01231	0.96645	223.816	0.03855	0.96645	223.885	0.0542	0.96645	223.837	0.06384
0.96401	224.486	0.00102	0.96401	224.604	0.01219	0.96401	224.305	0.03823	0.96401	224.373	0.05386	0.96401	224.325	0.06329
0.96157	224.974	0.000968933	0.96157	225.092	0.01209	0.96157	224.793	0.038	0.96157	224.862	0.05344	0.96157	224.813	0.06274
0.95913	225.463	0.0009198	0.95913	225.581	0.01198	0.95913	225.281	0.03772	0.95913	225.35	0.05298	0.95913	225.302	0.06232
0.95668	225.951	0.000843506	0.95668	226.069	0.01189	0.95668	225.77	0.03738	0.95668	225.838	0.05264	0.95668	225.79	0.06174
0.95424	226.439	0.000765686	0.95424	226.557	0.01171	0.95424	226.258	0.0371	0.95424	226.327	0.05219	0.95424	226.278	0.06128
0.9518	226.928	0.000697632	0.9518	227.045	0.01159	0.9518	226.746	0.03681	0.9518	226.815	0.05164	0.9518	226.766	0.06085
0.94936	227.416	0.000619507	0.94936	227.534	0.0115	0.94936	227.234	0.0365	0.94936	227.303	0.05115	0.94936	227.255	0.06024
0.94692	227.904	0.000548096	0.94692	228.022	0.01133	0.94692	227.723	0.03615	0.94692	227.791	0.05075	0.94692	227.743	0.05963
0.94448	228.392	0.000438843	0.94448	228.51	0.01118	0.94448	228.211	0.0358	0.94448	228.28	0.05032	0.94448	228.231	0.05914
0.94204	228.881	0.000355225	0.94204	228.998	0.01103	0.94204	228.699	0.03551	0.94204	228.768	0.04993	0.94204	228.72	0.05859
0.93959	229.369	0.00028717	0.93959	229.487	0.01088	0.93959	229.187	0.03515	0.93959	229.256	0.04935	0.93959	229.208	0.05808
0.93715	229.857	0.000164856	0.93715	229.975	0.0107	0.93715	229.676	0.03476	0.93715	229.745	0.04883	0.93715	229.696	0.05743
0.93471	230.346	7.71484e-05	0.93471	230.463	0.01051	0.93471	230.164	0.03441	0.93471	230.233	0.04835	0.93471	230.184	0.05685
0.93227	230.834	-6.02112e-05	0.93227	230.952	0.01029	0.93227	230.652	0.034	0.93227	230.721	0.04788	0.93227	230.673	0.05627
0.92983	231.322	-0.000172119	0.92983	231.44	0.01012	0.92983	231.141	0.03361	0.92983	231.209	0.04735	0.92983	231.161	0.05569
0.92739	231.81	-0.000287476	0.92739	231.928	0.00991	0.92739	231.629	0.03322	0.92739	231.698	0.04677	0.92739	231.649	0.05502
0.92495	232.299	-0.000433044	0.92495	232.416	0.00966	0.92495	232.117	0.03272	0.92495	232.186	0.04626	0.92495	232.138	0.05441
0.9225	232.787	-0.000591736	0.9225	232.905	0.00946	0.9225	232.605	0.03226	0.9225	232.674	0.04568	0.9225	232.626	0.05383
0.92006	233.275	-0.000734253	0.92006	233.393	0.00921	0.92006	233.094	0.03186	0.92006	233.163	0.04512	0.92006	233.114	0.05319
0.91762	233.764	-0.000897217	0.91762	233.881	0.00898	0.91762	233.582	0.03142	0.91762	233.651	0.0445	0.91762	233.602	0.05258
0.91518	234.252	-0.00103	0.91518	234.37	0.00873	0.91518	234.07	0.0309	0.91518	234.139	0.04396	0.91518	234.091	0.05185
0.91274	234.74	-0.00122	0.91274	234.858	0.00844	0.91274	234.559	0.03044	0.91274	234.627	0.04337	0.91274	234.579	0.05121
0.9103	235.228	-0.00139	0.9103	235.346	0.00816	0.9103	235.047	0.02996	0.9103	235.116	0.04279	0.9103	235.067	0.05054
0.90786	235.717	-0.00156	0.90786	235.834	0.0079	0.90786	235.535	0.02949	0.90786	235.604	0.04214	0.90786	235.556	0.04993
0.90541	236.205	-0.00177	0.90541	236.323	0.00759	0.90541	236.023	0.02893	0.90541	236.092	0.04148	0.90541	236.044	0.04913
0.90297	236.693	-0.00198	0.90297	236.811	0.00723	0.90297	236.512	0.0284	0.90297	236.58	0.04092	0.90297	236.532	0.04849
0.90053	237.181	-0.00221	0.90053	237.299	0.00697	0.90053	237	0.02787	0.90053	237.069	0.04029	0.90053	237.02	0.0478
0.89809	237.67	-0.00244	0.89809	237.788	0.00663	0.89809	237.488	0.02734	0.89809	237.557	0.03965	0.89809	237.509	0.04702
0.89565	238.158	-0.00273	0.89565	238.276	0.00628	0.89565	237.977	0.02681	0.89565	238.045	0.03901	0.89565	237.997	0.04633
0.89321	238.646	-0.00293	0.89321	238.764	0.00593	0.89321	238.465	0.02617	0.89321	238.534	0.03834	0.89321	238.485	0.04557
0.89077	239.135	-0.00323	0.89077	239.252	0.00557	0.89077	238.953	0.02568	0.89077	239.022	0.0377	0.89077	238.973	0.04486
0.88832	239.623	-0.00348	0.88832	239.741	0.00519	0.88832	239.441	0.02508	0.88832	239.51	0.037	0.88832	239.462	0.04409
0.88588	240.111	-0.00377	0.88588	240.229	0.00481	0.88588	239.93	0.02452	0.88588	239.998	0.03624	0.88588	239.95	0.04348
0.88344	240.599	-0.0041	0.88344	240.717	0.00442	0.88344	240.418	0.02389	0.88344	240.487	0.03555	0.88344	240.438	0.04266
0.881	241.088	-0.00442	0.881	241.206	0.00392	0.881	240.906	0.0233	0.881	240.975	0.03483	0.881	240.927	0.0419
0.87856	241.576	-0.00474	0.87856	241.694	0.00359	0.87856	241.395	0.02266	0.87856	241.463	0.03416	0.87856	241.415	0.04116
0.87612	242.064	-0.00508	0.87612	242.182	0.00315	0.87612	241.883	0.02209	0.87612	241.952	0.0334	0.87612	241.903	0.04028
0.87368	242.553	-0.0055	0.87368	242.67	0.00274	0.87368	242.371	0.02143	0.87368	242.44	0.03269	0.87368	242.391	0.03953
0.87123	243.041	-0.0058	0.87123	243.159	0.00227	0.87123	242.859	0.0207	0.87123	242.928	0.03201	0.87123	242.88	0.03877
0.86879	243.529	-0.0062	0.86879	243.647	0.00181	0.86879	243.348	0.02013	0.86879	243.416	0.03124	0.86879	243.368	0.03791
0.86635	244.017	-0.00657	0.86635	244.135	0.00133	0.86635	243.836	0.01948	0.86635	243.905	0.03049	0.86635	243.856	0.03714
0.86391	244.506	-0.00696	0.86391	244.623	0.000837402	0.86391	244.324	0.0188	0.86391	244.393	0.02972	0.86391	244.345	0.03636
0.86147	244.994	-0.00741	0.86147	245.112	0.000369568	0.86147	244.812	0.01812	0.86147	244.881	0.02894	0.86147	244.833	0.03549
0.85903	245.482	-0.00786	0.85903	245.6	-0.000169373	0.85903	245.301	0.01743	0.85903	245.37	0.02816	0.85903	245.321	0.03469
0.85659	245.971	-0.00828	0.85659	246.088	-0.000688477	0.85659	245.789	0.01676	0.85659	245.858	0.0274	0.85659	245.809	0.03385
0.85414	246.459	-0.00875	0.85414	246.577	-0.00122	0.85414	246.277	0.01606	0.85414	246.346	0.02662	0.85414	246.298	0.03304
0.8517	246.947	-0.00926	0.8517	247.065	-0.00175	0.8517	246.766	0.01534	0.8517	246.834	0.02582	0.8517	246.786	0.03217
0.84926	247.435	-0.00973	0.84926	247.553	-0.00231	0.84926	247.254	0.01461	0.84926	247.323	0.02504	0.84926	247.274	0.03132
0.84682	247.924	-0.01019	0.84682	248.041	-0.00287	0.84682	247.742	0.01395	0.84682	247.811	0.02427	0.84682	247.763	0.03048
0.84438	248.412	-0.01075	0.84438	248.53	-0.00345	0.84438	248.23	0.01321	0.84438	248.299	0.02345	0.84438	248.251	0.02964
0.84194	248.9	-0.01126	0.84194	249.018	-0.00402	0.84194	248.719	0.01249	0.84194	248.787	0.02264	0.84194	248.739	0.02879
0.8395	249.388	-0.01179	0.8395	249.506	-0.00461	0.8395	249.207	0.01177	0.8395	249.276	0.02183	0.8395	249.227	0.0279
0.83705	249.877	-0.01236	0.83705	249.995	-0.0052	0.83705	249.695	0.01106	0.83705	249.764	0.02096	0.83705	249.716	0.02711
0.83461	250.365	-0.01286	0.83461	250.483	-0.00578	0.83461	250.184	0.01033	0.83461	250.252	0.02022	0.83461	250.204	0.02621
0.83217	250.853	-0.01343	0.83217	250.971	-0.0064	0.83217	250.672	0.00959	0.83217	250.741	0.01941	0.83217	250.692	0.02538
0.82973	251.342	-0.01402	0.82973	251.459	-0.00699	0.82973	251.16	0.00882	0.82973	251.229	0.01863	0.82973	251.181	0.02451
0.82729	251.83	-0.01458	0.82729	251.948	-0.00763	0.82729	251.648	0.00813	0.82729	251.717	0.01784	0.82729	251.669	0.02372
0.82485	252.318	-0.01521	0.82485	252.436	-0.00829	0.82485	252.137	0.00732	0.82485	252.205	0.01697	0.82485	252.157	0.02278
0.82241	252.806	-0.01581	0.82241	252.924	-0.00893	0.82241	252.625	0.00659	0.82241	252.694	0.01615	0.82241	252.645	0.02195
0.81997	253.295	-0.01638	0.81997	253.413	-0.00955	0.81997	253.113	0.0059	0.81997	253.182	0.01537	0.81997	253.134	0.02111
0.81752	253.783	-0.01697	0.81752	253.901	-0.01018	0.81752	253.602	0.00514	0.81752	253.67	0.01458	0.81752	253.622	0.02025
0.81508	254.271	-0.01759	0.81508	254.389	-0.0108	0.81508	254.09	0.00447	0.81508	254.159	0.01381	0.81508	254.11	0.01946
0.81264	254.76	-0.01817	0.81264	254.877	-0.01143	0.81264	254.578	0.00374	0.81264	254.647	0.013	0.81264	254.598	0.01865
0.8102	255.248	-0.01881	0.8102	255.366	-0.01203	0.8102	255.066	0.00303	0.8102	255.135	0.01226	0.8102	255.087	0.01781
0.80776	255.736	-0.01946	0.80776	255.854	-0.01267	0.80776	255.555	0.00235	0.80776	255.623	0.01148	0.80776	255.575	0.01698
0.80532	256.224	-0.02001	0.80532	256.342	-0.01329	0.80532	256.043	0.00165	0.80532	256.112	0.01075	0.80532	256.063	0.0162
0.80288	256.713	-0.02061	0.80288	256.83	-0.01388	0.80288	256.531	0.000935059	0.80288	256.6	0.00999	0.80288	256.552	0.01541
0.80043	257.201	-0.02118	0.80043	257.319	-0.01447	0.80043	257.02	0.000325012	0.80043	257.088	0.00923	0.80043	257.04	0.01463
0.79799	257.689	-0.02169	0.79799	257.807	-0.01505	0.79799	257.508	-0.000323792	0.79799	257.577	0.00851	0.79799	257.528	0.01379
0.79555	258.178	-0.02228	0.79555	258.295	-0.01561	0.79555	257.996	-0.000937805	0.79555	258.065	0.00782	0.79555	258.016	0.0131
0.79311	258.666	-0.02279	0.79311	258.784	-0.01616	0.79311	258.484	-0.0016	0.79311	258.553	0.00714	0.79311	258.505	0.01232
0.79067	259.154	-0.02327	0.79067	259.272	-0.0167	0.79067	258.973	-0.00217	0.79067	259.041	0.00643	0.79067	258.993	0.0116
0.78823	259.642	-0.0238	0.78823	259.76	-0.0172	0.78823	259.461	-0.00274	0.78823	259.53	0.00579	0.78823	259.481	0.01083
0.78579	260.131	-0.02425	0.78579	260.248	-0.01764	0.78579	259.949	-0.00327	0.78579	260.018	0.00517	0.78579	259.97	0.01014
0.78334	260.619	-0.02484	0.78334	260.737	-0.01811	0.78334	260.437	-0.0038	0.78334	260.506	0.00456	0.78334	260.458	0.00949
0.7809	261.107	-0.02517	0.7809	261.225	-0.01854	0.7809	260.926	-0.00437	0.7809	260.995	0.00391	0.7809	260.946	0.0088
0.77846	261.596	-0.02555	0.77846	261.713	-0.01892	0.77846	261.414	-0.00476	0.77846	261.483	0.00334	0.77846	261.434	0.00814
0.77602	262.084	-0.02591	0.77602	262.202	-0.01933	0.77602	261.902	-0.00522	0.77602	261.971	0.00279	0.77602	261.923	0.0075
0.77358	262.572	-0.0263	0.77358	262.69	-0.01962	0.77358	262.391	-0.00561	0.77358	262.459	0.00226	0.77358	262.411	0.00689
0.77114	263.06	-0.02657	0.77114	263.178	-0.0199	0.77114	262.879	-0.00598	0.77114	262.948	0.00176	0.77114	262.899	0.00634
0.7687	263.549	-0.02678	0.7687	263.666	-0.02017	0.7687	263.367	-0.0063	0.7687	263.436	0.00123	0.7687	263.388	0.0057
0.76625	264.037	-0.02698	0.76625	264.155	-0.0203	0.76625	263.855	-0.00663	0.76625	263.924	0.000787048	0.76625	263.876	0.00515
0.76381	264.525	-0.02711	0.76381	264.643	-0.02038	0.76381	264.344	-0.00688	0.76381	264.412	0.000364685	0.76381	264.364	0.00458
0.76137	265.013	-0.02715	0.76137	265.131	-0.02045	0.76137	264.832	-0.00711	0.76137	264.901	-1.58691e-05	0.76137	264.852	0.00413
0.75893	265.502	-0.02715	0.75893	265.62	-0.02041	0.75893	265.32	-0.00726	0.75893	265.389	-0.00040741	0.75893	265.341	0.00365
0.75649	265.99	-0.02705	0.75649	266.108	-0.0203	0.75649	265.809	-0.00739	0.75649	265.877	-0.000735779	0.75649	265.829	0.00316
0.75405	266.478	-0.02688	0.75405	266.596	-0.02016	0.75405	266.297	-0.00747	0.75405	266.366	-0.00102	0.75405	266.317	0.00276
0.75161	266.967	-0.02663	0.75161	267.084	-0.01995	0.75161	266.785	-0.00754	0.75161	266.854	-0.0013	0.75161	266.806	0.00236
0.74916	267.455	-0.02627	0.74916	267.573	-0.01963	0.74916	267.273	-0.0075	0.74916	267.342	-0.00157	0.74916	267.294	0.00194
0.74672	267.943	-0.02579	0.74672	268.061	-0.01932	0.74672	267.762	-0.00747	0.74672	267.83	-0.00185	0.74672	267.782	0.00163
0.74428	268.431	-0.02527	0.74428	268.549	-0.01878	0.74428	268.25	-0.00742	0.74428	268.319	-0.00197	0.74428	268.27	0.00122
0.74184	268.92	-0.02462	0.74184	269.038	-0.01829	0.74184	268.738	-0.00727	0.74184	268.807	-0.00214	0.74184	268.759	0.000855408
0.7394	269.408	-0.02394	0.7394	269.526	-0.01765	0.7394	269.227	-0.00717	0.7394	269.295	-0.00227	0.7394	269.247	0.000645447
0.73696	269.896	-0.02311	0.73696	270.014	-0.017	0.73696	269.715	-0.00697	0.73696	269.784	-0.00242	0.73696	269.735	0.000336609
0.73452	270.385	-0.02221	0.73452	270.502	-0.01624	0.73452	270.203	-0.00684	0.73452	270.272	-0.00251	0.73452	270.223	9.00269e-05
0.73207	270.873	-0.02126	0.73207	270.991	-0.01548	0.73207	270.691	-0.0066	0.73207	270.76	-0.00259	0.73207	270.712	-0.000161743
0.72963	271.361	-0.02015	0.72963	271.479	-0.01465	0.72963	271.18	-0.00639	0.72963	271.248	-0.00266	0.72963	271.2	-0.000353088
0.72719	271.849	-0.01903	0.72719	271.967	-0.01375	0.72719	271.668	-0.0062	0.72719	271.737	-0.00273	0.72719	271.688	-0.00059845
0.72475	272.338	-0.01778	0.72475	272.455	-0.01299	0.72475	272.156	-0.00598	0.72475	272.225	-0.00285	0.72475	272.177	-0.000794373
0.72231	272.826	-0.01657	0.72231	272.944	-0.01199	0.72231	272.645	-0.00579	0.72231	272.713	-0.00281	0.72231	272.665	-0.000968323
0.71987	273.314	-0.01528	0.71987	273.432	-0.01113	0.71987	273.133	-0.00557	0.71987	273.202	-0.00282	0.71987	273.153	-0.00112
0.71743	273.803	-0.01406	0.71743	273.92	-0.01031	0.71743	273.621	-0.00537	0.71743	273.69	-0.00285	0.71743	273.641	-0.00126
0.71498	274.291	-0.01284	0.71498	274.409	-0.00954	0.71498	274.109	-0.00518	0.71498	274.178	-0.00289	0.71498	274.13	-0.00144
0.71254	274.779	-0.01169	0.71254	274.897	-0.00882	0.71254	274.598	-0.00507	0.71254	274.666	-0.00289	0.71254	274.618	-0.00155
0.7101	275.267	-0.0106	0.7101	275.385	-0.00822	0.7101	275.086	-0.00484	0.7101	275.155	-0.00289	0.7101	275.106	-0.00168
0.70766	275.756	-0.00966	0.70766	275.873	-0.00756	0.70766	275.574	-0.00471	0.70766	275.643	-0.00292	0.70766	275.595	-0.00175
0.70522	276.244	-0.00885	0.70522	276.362	-0.00714	0.70522	276.062	-0.00456	0.70522	276.131	-0.00294	0.70522	276.083	-0.00192
0.70278	276.732	-0.00812	0.70278	276.85	-0.00681	0.70278	276.551	-0.00452	0.70278	276.62	-0.00296	0.70278	276.571	-0.002
0.70034	277.221	-0.00757	0.70034	277.338	-0.00634	0.70034	277.039	-0.00444	0.70034	277.108	-0.00297	0.70034	277.059	-0.0021
0.69789	277.709	-0.00704	0.69789	277.827	-0.00603	0.69789	277.527	-0.00432	0.69789	277.596	-0.00299	0.69789	277.548	-0.0022
0.69545	278.197	-0.00661	0.69545	278.315	-0.00575	0.69545	278.016	-0.00424	0.69545	278.084	-0.00305	0.69545	278.036	-0.00225
0.69301	278.685	-0.00636	0.69301	278.803	-0.00552	0.69301	278.504	-0.00421	0.69301	278.573	-0.00306	0.69301	278.524	-0.00238
0.69057	279.174	-0.00597	0.69057	279.291	-0.00536	0.69057	278.992	-0.00421	0.69057	279.061	-0.00309	0.69057	279.013	-0.00246
0.68813	279.662	-0.00577	0.68813	279.78	-0.00518	0.68813	279.48	-0.00412	0.68813	279.549	-0.0031	0.68813	279.501	-0.00252
0.68569	280.15	-0.00552	0.68569	280.268	-0.00504	0.68569	279.969	-0.00404	0.68569	280.037	-0.00314	0.68569	279.989	-0.0026
0.68325	280.638	-0.00537	0.68325	280.756	-0.00496	0.68325	280.457	-0.00403	0.68325	280.526	-0.00318	0.68325	280.477	-0.00268
0.6808	281.127	-0.00521	0.6808	281.245	-0.00492	0.6808	280.945	-0.004	0.6808	281.014	-0.00317	0.6808	280.966	-0.00273
0.67836	281.615	-0.00509	0.67836	281.733	-0.00473	0.67836	281.434	-0.00399	0.67836	281.502	-0.00321	0.67836	281.454	-0.0028
0.67592	282.103	-0.00498	0.67592	282.221	-0.00463	0.67592	281.922	-0.00396	0.67592	281.991	-0.00322	0.67592	281.942	-0.00285
0.67348	282.592	-0.00488	0.67348	282.709	-0.00457	0.67348	282.41	-0.00395	0.67348	282.479	-0.00327	0.67348	282.431	-0.0029
0.67104	283.08	-0.00493	0.67104	283.198	-0.0045	0.67104	282.898	-0.00398	0.67104	282.967	-0.0033	0.67104	282.919	-0.00298
0.6686	283.568	-0.00472	0.6686	283.686	-0.00447	0.6686	283.387	-0.00403	0.6686	283.455	-0.00333	0.6686	283.407	-0.00302
0.66616	284.056	-0.00467	0.66616	284.174	-0.00445	0.66616	283.875	-0.00395	0.66616	283.944	-0.00334	0.66616	283.895	-0.00306
0.66372	284.545	-0.00458	0.66372	284.663	-0.00438	0.66372	284.363	-0.00394	0.66372	284.432	-0.00341	0.66372	284.384	-0.00314
0.66127	285.033	-0.00455	0.66127	285.151	-0.00434	0.66127	284.852	-0.00391	0.66127	284.92	-0.00341	0.66127	284.872	-0.00321
0.65883	285.521	-0.0045	0.65883	285.639	-0.00432	0.65883	285.34	-0.00397	0.65883	285.409	-0.00345	0.65883	285.36	-0.00326
0.65639	286.01	-0.00448	0.65639	286.127	-0.00426	0.65639	285.828	-0.0039	0.65639	285.897	-0.00353	0.65639	285.848	-0.00327
0.65395	286.498	-0.00444	0.65395	286.616	-0.00424	0.65395	286.316	-0.00395	0.65395	286.385	-0.00346	0.65395	286.337	-0.00332
0.65151	286.986	-0.00438	0.65151	287.104	-0.00421	0.65151	286.805	-0.00391	0.65151	286.873	-0.00356	0.65151	286.825	-0.00341
0.64907	287.474	-0.00439	0.64907	287.592	-0.00425	0.64907	287.293	-0.00398	0.64907	287.362	-0.00354	0.64907	287.313	-0.00342
0.64663	287.963	-0.00434	0.64663	288.08	-0.0042	0.64663	287.781	-0.00397	0.64663	287.85	-0.00358	0.64663	287.802	-0.00344
0.64418	288.451	-0.00432	0.64418	288.569	-0.00421	0.64418	288.269	-0.00394	0.64418	288.338	-0.0036	0.64418	288.29	-0.00348
0.64174	288.939	-0.00428	0.64174	289.057	-0.00419	0.64174	288.758	-0.00393	0.64174	288.827	-0.00364	0.64174	288.778	-0.00353
0.6393	289.428	-0.0043	0.6393	289.545	-0.00413	0.6393	289.246	-0.00397	0.6393	289.315	-0.00368	0.6393	289.266	-0.00356
0.63686	289.916	-0.00427	0.63686	290.034	-0.00418	0.63686	289.734	-0.00396	0.63686	289.803	-0.00367	0.63686	289.755	-0.00361
0.63442	290.404	-0.0043	0.63442	290.522	-0.00412	0.63442	290.223	-0.00397	0.63442	290.291	-0.00375	0.63442	290.243	-0.0036
0.63198	290.892	-0.00422	0.63198	291.01	-0.00413	0.63198	290.711	-0.00398	0.63198	290.78	-0.00372	0.63198	290.731	-0.00365
0.62954	291.381	-0.00424	0.62954	291.498	-0.0041	0.62954	291.199	-0.00399	0.62954	291.268	-0.00372	0.62954	291.22	-0.00375
0.62709	291.869	-0.00422	0.62709	291.987	-0.0041	0.62709	291.687	-0.00399	0.62709	291.756	-0.00375	0.62709	291.708	-0.00368
0.62465	292.357	-0.00422	0.62465	292.475	-0.00416	0.62465	292.176	-0.004	0.62465	292.245	-0.00376	0.62465	292.196	-0.00375
0.62221	292.846	-0.0042	0.62221	292.963	-0.0041	0.62221	292.664	-0.00401	0.62221	292.733	-0.00384	0.62221	292.684	-0.00372
0.61977	293.334	-0.00418	0.61977	293.452	-0.00412	0.61977	293.152	-0.004	0.61977	293.221	-0.00382	0.61977	293.173	-0.00379
0.61733	293.822	-0.0042	0.61733	293.94	-0.00409	0.61733	293.641	-0.00403	0.61733	293.709	-0.00384	0.61733	293.661	-0.00383
0.61489	294.31	-0.00422	0.61489	294.428	-0.00414	0.61489	294.129	-0.00404	0.61489	294.198	-0.00385	0.61489	294.149	-0.00379
0.61245	294.799	-0.00419	0.61245	294.916	-0.00411	0.61245	294.617	-0.00403	0.61245	294.686	-0.00392	0.61245	294.638	-0.00387
0.61	295.287	-0.00421	0.61	295.405	-0.00413	0.61	295.105	-0.00405	0.61	295.174	-0.00388	0.61	295.126	-0.00386
0.60756	295.775	-0.00418	0.60756	295.893	-0.0041	0.60756	295.594	-0.00407	0.60756	295.662	-0.00391	0.60756	295.614	-0.00401
0.60512	296.263	-0.0042	0.60512	296.381	-0.00409	0.60512	296.082	-0.00408	0.60512	296.151	-0.00389	0.60512	296.102	-0.00389
0.60268	296.752	-0.00428	0.60268	296.87	-0.00413	0.60268	296.57	-0.00401	0.60268	296.639	-0.00391	0.60268	296.591	-0.00385
0.60024	297.24	-0.00415	0.60024	297.358	-0.00414	0.60024	297.059	-0.00412	0.60024	297.127	-0.00397	0.60024	297.079	-0.00392
0.5978	297.728	-0.0042	0.5978	297.846	-0.00412	0.5978	297.547	-0.00404	0.5978	297.616	-0.00394	0.5978	297.567	-0.00392
0.59536	298.217	-0.00417	0.59536	298.334	-0.00412	0.59536	298.035	-0.00407	0.59536	298.104	-0.004	0.59536	298.056	-0.00394
0.59291	298.705	-0.00418	0.59291	298.823	-0.00411	0.59291	298.523	-0.00408	0.59291	298.592	-0.00395	0.59291	298.544	-0.00395
0.59047	299.193	-0.00419	0.59047	299.311	-0.00412	0.59047	299.012	-0.00402	0.59047	299.08	-0.00401	0.59047	299.032	-0.00393
0.58803	299.681	-0.00415	0.58803	299.799	-0.00409	0.58803	299.5	-0.00408	0.58803	299.569	-0.00399	0.58803	299.52	-0.00396
0.58559	300.17	-0.00416	0.58559	300.288	-0.00414	0.58559	299.988	-0.00408	0.58559	300.057	-0.00398	0.58559	300.009	-0.00402
0.58315	300.658	-0.00419	0.58315	300.776	-0.00407	0.58315	300.477	-0.0041	0.58315	300.545	-0.004	0.58315	300.497	-0.00396
0.58071	301.146	-0.0043	0.58071	301.264	-0.00414	0.58071	300.965	-0.0041	0.58071	301.034	-0.00399	0.58071	300.985	-0.004
0.57827	301.635	-0.00414	0.57827	301.752	-0.00411	0.57827	301.453	-0.00419	0.57827	301.522	-0.004	0.57827	301.473	-0.00399
0.57582	302.123	-0.00413	0.57582	302.241	-0.00408	0.57582	301.941	-0.00409	0.57582	302.01	-0.00402	0.57582	301.962	-0.00402
0.57338	302.611	-0.00418	0.57338	302.729	-0.00414	0.57338	302.43	-0.00409	0.57338	302.498	-0.00403	0.57338	302.45	-0.00405
0.57094	303.099	-0.00421	0.57094	303.217	-0.00416	0.57094	302.918	-0.0041	0.57094	302.987	-0.00404	0.57094	302.938	-0.00406
0.5685	303.588	-0.00417	0.5685	303.705	-0.00426	0.5685	303.406	-0.00408	0.5685	303.475	-0.00409	0.5685	303.427	-0.00403
0.56606	304.076	-0.00416	0.56606	304.194	-0.00412	0.56606	303.894	-0.00414	0.56606	303.963	-0.00408	0.56606	303.915	-0.00406
0.56362	304.564	-0.00419	0.56362	304.682	-0.0041	0.56362	304.383	-0.00413	0.56362	304.452	-0.00405	0.56362	304.403	-0.00411
0.56118	305.053	-0.00415	0.56118	305.17	-0.00416	0.56118	304.871	-0.00413	0.56118	304.94	-0.00409	0.56118	304.891	-0.00403
0.55873	305.541	-0.00436	0.55873	305.659	-0.00412	0.55873	305.359	-0.00412	0.55873	305.428	-0.00404	0.55873	305.38	-0.00405
0.55629	306.029	-0.00411	0.55629	306.147	-0.00414	0.55629	305.848	-0.00427	0.55629	305.916	-0.00412	0.55629	305.868	-0.00407
0.55385	306.517	-0.00415	0.55385	306.635	-0.00415	0.55385	306.336	-0.00412	0.55385	306.405	-0.00408	0.55385	306.356	-0.00407
0.55141	307.006	-0.00414	0.55141	307.123	-0.00415	0.55141	306.824	-0.00412	0.55141	306.893	-0.00406	0.55141	306.845	-0.00408
0.54897	307.494	-0.00417	0.54897	307.612	-0.00416	0.54897	307.312	-0.00413	0.54897	307.381	-0.00409	0.54897	307.333	-0.00409
0.54653	307.982	-0.00418	0.54653	308.1	-0.00432	0.54653	307.801	-0.00413	0.54653	307.869	-0.00413	0.54653	307.821	-0.00408
0.54409	308.47	-0.00419	0.54409	308.588	-0.00413	0.54409	308.289	-0.00416	0.54409	308.358	-0.00421	0.54409	308.309	-0.00412
0.54164	308.959	-0.00422	0.54164	309.077	-0.00412	0.54164	308.777	-0.00418	0.54164	308.846	-0.0041	0.54164	308.798	-0.00413
0.5392	309.447	-0.00419	0.5392	309.565	-0.00409	0.5392	309.266	-0.00412	0.5392	309.334	-0.0041	0.5392	309.286	-0.00409
0.53676	309.935	-0.00418	0.53676	310.053	-0.00421	0.53676	309.754	-0.00416	0.53676	309.823	-0.00412	0.53676	309.774	-0.00411
0.53432	310.424	-0.00417	0.53432	310.541	-0.00412	0.53432	310.242	-0.00415	0.53432	310.311	-0.00416	0.53432	310.263	-0.00415
0.53188	310.912	-0.0042	0.53188	311.03	-0.0042	0.53188	310.73	-0.00418	0.53188	310.799	-0.00414	0.53188	310.751	-0.00418
0.52944	311.4	-0.00419	0.52944	311.518	-0.00422	0.52944	311.219	-0.00414	0.52944	311.287	-0.00417	0.52944	311.239	-0.00416
0.527	311.888	-0.00423	0.527	312.006	-0.00417	0.527	311.707	-0.00421	0.527	311.776	-0.00415	0.527	311.727	-0.00415
0.52455	312.377	-0.00421	0.52455	312.495	-0.00425	0.52455	312.195	-0.00412	0.52455	312.264	-0.0042	0.52455	312.216	-0.00422
0.52211	312.865	-0.00422	0.52211	312.983	-0.00415	0.52211	312.684	-0.00426	0.52211	312.752	-0.00436	0.52211	312.704	-0.00418
0.51967	313.353	-0.00427	0.51967	313.471	-0.0042	0.51967	313.172	-0.00421	0.51967	313.241	-0.00414	0.51967	313.192	-0.00419
0.51723	313.842	-0.00423	0.51723	313.959	-0.00417	0.51723	313.66	-0.00425	0.51723	313.729	-0.00416	0.51723	313.68	-0.00419
0.51479	314.33	-0.00427	0.51479	314.448	-0.00417	0.51479	314.148	-0.0042	0.51479	314.217	-0.00421	0.51479	314.169	-0.00416
0.51235	314.818	-0.0042	0.51235	314.936	-0.0042	0.51235	314.637	-0.00427	0.51235	314.705	-0.00424	0.51235	314.657	-0.00421
0.50991	315.306	-0.00427	0.50991	315.424	-0.00424	0.50991	315.125	-0.00425	0.50991	315.194	-0.00423	0.50991	315.145	-0.00422
0.50747	315.795	-0.00425	0.50747	315.912	-0.00423	0.50747	315.613	-0.00422	0.50747	315.682	-0.0042	0.50747	315.634	-0.0042
0.50502	316.283	-0.00421	0.50502	316.401	-0.00421	0.50502	316.102	-0.00424	0.50502	316.17	-0.00424	0.50502	316.122	-0.00421
0.50258	316.771	-0.00422	0.50258	316.889	-0.00418	0.50258	316.59	-0.00423	0.50258	316.659	-0.00426	0.50258	316.61	-0.00426
0.50014	317.26	-0.0043	0.50014	317.377	-0.00418	0.50014	317.078	-0.00426	0.50014	317.147	-0.00428	0.50014	317.098	-0.00428
0.4977	317.748	-0.00431	0.4977	317.866	-0.00421	0.4977	317.566	-0.00432	0.4977	317.635	-0.00419	0.4977	317.587	-0.0043
0.49526	318.236	-0.00424	0.49526	318.354	-0.00422	0.49526	318.055	-0.00427	0.49526	318.123	-0.00425	0.49526	318.075	-0.00432
0.49282	318.724	-0.00429	0.49282	318.842	-0.00432	0.49282	318.543	-0.00434	0.49282	318.612	-0.00428	0.49282	318.563	-0.00423
0.49038	319.213	-0.00432	0.49038	319.33	-0.00417	0.49038	319.031	-0.00431	0.49038	319.1	-0.00428	0.49038	319.052	-0.00429
0.48793	319.701	-0.00432	0.48793	319.819	-0.00425	0.48793	319.519	-0.00444	0.48793	319.588	-0.0043	0.48793	319.54	-0.0043
0.48549	320.189	-0.00427	0.48549	320.307	-0.00428	0.48549	320.008	-0.0043	0.48549	320.077	-0.0043	0.48549	320.028	-0.00428
0.48305	320.678	-0.00434	0.48305	320.795	-0.00433	0.48305	320.496	-0.00429	0.48305	320.565	-0.00432	0.48305	320.516	-0.00434
0.48061	321.166	-0.00434	0.48061	321.284	-0.00423	0.48061	320.984	-0.00436	0.48061	321.053	-0.00433	0.48061	321.005	-0.00439
0.47817	321.654	-0.00431	0.47817	321.772	-0.00432	0.47817	321.473	-0.00438	0.47817	321.541	-0.00433	0.47817	321.493	-0.00433
0.47573	322.142	-0.00438	0.47573	322.26	-0.00431	0.47573	321.961	-0.00437	0.47573	322.03	-0.00433	0.47573	321.981	-0.00436
0.47329	322.631	-0.00433	0.47329	322.748	-0.00438	0.47329	322.449	-0.00431	0.47329	322.518	-0.00434	0.47329	322.47	-0.0045
0.47084	323.119	-0.00431	0.47084	323.237	-0.00423	0.47084	322.937	-0.00438	0.47084	323.006	-0.00436	0.47084	322.958	-0.00437
0.4684	323.607	-0.00459	0.4684	323.725	-0.00435	0.4684	323.426	-0.00442	0.4684	323.494	-0.00439	0.4684	323.446	-0.00437
0.46596	324.095	-0.00434	0.46596	324.213	-0.00431	0.46596	323.914	-0.00461	0.46596	323.983	-0.00439	0.46596	323.934	-0.00436
0.46352	324.584	-0.00442	0.46352	324.702	-0.0044	0.46352	324.402	-0.00437	0.46352	324.471	-0.00443	0.46352	324.423	-0.00438
0.46108	325.072	-0.00439	0.46108	325.19	-0.00434	0.46108	324.891	-0.00438	0.46108	324.959	-0.00444	0.46108	324.911	-0.00442
0.45864	325.56	-0.0044	0.45864	325.678	-0.00435	0.45864	325.379	-0.00444	0.45864	325.448	-0.00444	0.45864	325.399	-0.00446
0.4562	326.049	-0.00443	0.4562	326.166	-0.00451	0.4562	325.867	-0.00445	0.4562	325.936	-0.00445	0.4562	325.888	-0.00441
0.45375	326.537	-0.0044	0.45375	326.655	-0.00436	0.45375	326.355	-0.00449	0.45375	326.424	-0.00451	0.45375	326.376	-0.0045
0.45131	327.025	-0.00448	0.45131	327.143	-0.00439	0.45131	326.844	-0.00445	0.45131	326.912	-0.00444	0.45131	326.864	-0.00464
0.44887	327.513	-0.00441	0.44887	327.631	-0.00439	0.44887	327.332	-0.0045	0.44887	327.401	-0.00447	0.44887	327.352	-0.00442
0.44643	328.002	-0.00446	0.44643	328.12	-0.00441	0.44643	327.82	-0.00452	0.44643	327.889	-0.00448	0.44643	327.841	-0.00448
0.44399	328.49	-0.00446	0.44399	328.608	-0.00448	0.44399	328.309	-0.00452	0.44399	328.377	-0.00447	0.44399	328.329	-0.00447
0.44155	328.978	-0.00441	0.44155	329.096	-0.00445	0.44155	328.797	-0.00442	0.44155	328.866	-0.00453	0.44155	328.817	-0.00445
0.43911	329.467	-0.00452	0.43911	329.584	-0.00443	0.43911	329.285	-0.00451	0.43911	329.354	-0.00453	0.43911	329.305	-0.00453
0.43666	329.955	-0.00442	0.43666	330.073	-0.00445	0.43666	329.773	-0.00456	0.43666	329.842	-0.00455	0.43666	329.794	-0.00449
0.43422	330.443	-0.00449	0.43422	330.561	-0.0045	0.43422	330.262	-0.00448	0.43422	330.33	-0.00448	0.43422	330.282	-0.00453
0.43178	330.931	-0.00451	0.43178	331.049	-0.0044	0.43178	330.75	-0.00453	0.43178	330.819	-0.00479	0.43178	330.77	-0.00451
0.42934	331.42	-0.00441	0.42934	331.537	-0.00448	0.42934	331.238	-0.00454	0.42934	331.307	-0.00447	0.42934	331.259	-0.00456
0.4269	331.908	-0.00455	0.4269	332.026	-0.00444	0.4269	331.727	-0.00456	0.4269	331.795	-0.0046	0.4269	331.747	-0.00452
0.42446	332.396	-0.00456	0.42446	332.514	-0.00451	0.42446	332.215	-0.0046	0.42446	332.284	-0.00456	0.42446	332.235	-0.00453
0.42202	332.885	-0.00442	0.42202	333.002	-0.00454	0.42202	332.703	-0.00459	0.42202	332.772	-0.00455	0.42202	332.723	-0.00458
0.41957	333.373	-0.00446	0.41957	333.491	-0.00448	0.41957	333.191	-0.0045	0.41957	333.26	-0.00463	0.41957	333.212	-0.00455
0.41713	333.861	-0.00452	0.41713	333.979	-0.0045	0.41713	333.68	-0.00456	0.41713	333.748	-0.0046	0.41713	333.7	-0.00463
0.41469	334.349	-0.00458	0.41469	334.467	-0.00451	0.41469	334.168	-0.00465	0.41469	334.237	-0.00464	0.41469	334.188	-0.00458
0.41225	334.838	-0.00455	0.41225	334.955	-0.00457	0.41225	334.656	-0.00454	0.41225	334.725	-0.00465	0.41225	334.677	-0.00465
0.40981	335.326	-0.00451	0.40981	335.444	-0.00449	0.40981	335.144	-0.00461	0.40981	335.213	-0.00488	0.40981	335.165	-0.00454
0.40737	335.814	-0.00457	0.40737	335.932	-0.00442	0.40737	335.633	-0.00462	0.40737	335.702	-0.00454	0.40737	335.653	-0.00463
0.40493	336.303	-0.00453	0.40493	336.42	-0.00447	0.40493	336.121	-0.00462	0.40493	336.19	-0.00471	0.40493	336.141	-0.00461
0.40248	336.791	-0.00458	0.40248	336.909	-0.00447	0.40248	336.609	-0.00464	0.40248	336.678	-0.00461	0.40248	336.63	-0.00458
0.40004	337.279	-0.00453	0.40004	337.397	-0.00452	0.40004	337.098	-0.00461	0.40004	337.166	-0.00466	0.40004	337.118	-0.00463
0.40248	337.767	0.000514832	0.40248	337.885	0.000566101	0.40248	337.586	0.000495911	0.40248	337.655	0.00045105	0.40248	337.606	0.000511475

## Sheet: Experiment-Concentrations
E (V vs SHE)	Tempo_dot	Tempo_dot	Tempo_dot	Tempo_dot	Tempo_dot
	0 mM	1 mM	5 mM	10 mM	20 mM
0.41593	0.92552	0.90684	0.98798	0.85073	0.8402
0.4379	0.97646	0.94777	0.84733	0.84261	0.97919
0.45987	1	0.99545	0.87852	0.92893	0.98355
0.48184	0.93025	0.9073	0.93233	0.85235	0.92188
0.50138	0.79899	0.88932	0.95698	0.85951	0.90497
0.52335	0.86348	0.96386	0.8183	0.8673	0.96311
0.54532	0.96892	0.78145	0.95477	0.98731	1
0.56729	0.92925	0.82472	1	0.87083	0.81575
0.58927	0.93163	0.96993	0.87847	0.87539	0.96544
0.61124	0.87851	0.92025	0.96248	0.9956	0.8247
0.63077	0.91197	0.88411	0.91196	0.79508	0.87851
0.65274	0.94792	0.87741	0.78477	0.95472	0.78559
0.67472	0.89053	0.96008	0.8256	1	0.93094
0.69669	0.87968	1	0.87082	0.91013	0.91239
0.71866	0.84091	0.89426	0.87751	0.91643	0.7312
0.74063	0.80556	0.88012	0.85816	0.75445	0.79653
0.76016	0.75978	0.88991	0.72762	0.71387	0.75559
0.78214	0.77161	0.80231	0.72278	0.74701	0.86613
0.80411	0.69148	0.64846	0.75925	0.68673	0.7169
0.82608	0.49442	0.60194	0.56977	0.5841	0.45482
0.84805	0.41107	0.45618	0.33261	0.52412	0.45879
0.87003	0.39578	0.275	0.33639	0.28022	0.43675
0.88956	0.25562	0.10426	0.36544	0.47089	0.3713
0.91153	0.07489	0.15037	0.27199	0.25079	0.22569
0.9335	0.03423	-0.00392	0.25658	0.2406	0.29667
0.95548	0.05963	-0.01889	0.12881	0.20025	--
0.97745	0.07587	0.15447	0.17243	0.2591	0.1812
0.99942	0.02136	0.09664	0.13208	0.19321	0.22562
1.01895	0.02456	0.106	0.03306	0.10747	0.1862
1.04093	0.06188	0.0421	0.10388	0.2044	0.17129
1.0629	-0.00361	0.03578	0.0503	0.19478	0.15359
1.08487	-0.04093	0.12408	0.21939	0.18764	0.18371
1.10684	0.00406	0.05777	0.06338	0.06579	0.14741
1.12882	0.04339	0.10262	-0.04685	0.04403	0.13228
1.14835	0.07605	0.1645	0.05183	0.07089	0.17611
1.17032	0.07818	0.04643	0.01809	0.21627	--
1.19229	-0.01746	0.11499	--	--	--

## Sheet: PCET-CV
	0 mM		1 mM		5 mM		10 mM		20 mM
Potential	current	Potential	current	Potential	current	Potential	current	Potential	current
0.4	2.00477e-05	0.4	1.53306e-05	0.4	1.2972e-05	0.4	1.17928e-05	0.4	1.03187e-05
0.401	0.00418	0.401	0.00418	0.401	0.00418	0.401	0.00418	0.40023	0.00559
0.402	0.00418	0.402	0.00418	0.402	0.00418	0.402	0.00418	0.40075	0.00418
0.404	0.00418	0.404	0.00418	0.404	0.00418	0.404	0.00418	0.401	0.00418
0.408	0.00418	0.408	0.00418	0.405	0.00418	0.405	0.00418	0.4015	0.00418
0.416	0.00418	0.416	0.00418	0.407	0.00418	0.4055	0.00418	0.4025	0.00418
0.432	0.00418	0.432	0.00418	0.408	0.00418	0.4065	0.00418	0.403	0.00418
0.464	0.00418	0.464	0.00418	0.41	0.00418	0.407	0.00418	0.404	0.00418
0.528	0.00418	0.528	0.00418	0.411	0.00418	0.408	0.00418	0.4045	0.00418
0.59229	0.00418	0.56	0.00418	0.413	0.00418	0.4085	0.00418	0.4055	0.00418
0.62443	0.0042	0.576	0.00419	0.414	0.00418	0.4095	0.00418	0.406	0.00418
0.65658	0.00426	0.584	0.00419	0.416	0.00418	0.41	0.00418	0.407	0.00418
0.67222	0.00435	0.6	0.00419	0.417	0.00418	0.411	0.00418	0.4075	0.00418
0.68786	0.00449	0.608	0.0042	0.419	0.00418	0.4115	0.00418	0.4085	0.00418
0.70135	0.00469	0.624	0.00421	0.42	0.00418	0.4125	0.00418	0.409	0.00418
0.71216	0.00494	0.628	0.00422	0.422	0.00418	0.413	0.00418	0.41	0.00418
0.72106	0.00523	0.636	0.00424	0.423	0.00418	0.414	0.00418	0.4105	0.00418
0.7286	0.00555	0.644	0.00426	0.4235	0.00418	0.4145	0.00418	0.4115	0.00418
0.73522	0.00589	0.652	0.00428	0.4245	0.00418	0.4155	0.00418	0.412	0.00418
0.74117	0.00626	0.668	0.00437	0.425	0.00418	0.416	0.00418	0.413	0.00418
0.74652	0.00666	0.672	0.0044	0.426	0.00418	0.417	0.00418	0.4135	0.00418
0.75134	0.00706	0.68	0.00447	0.4265	0.00418	0.4175	0.00418	0.41375	0.00418
0.75567	0.00747	0.688	0.00457	0.4275	0.00418	0.4185	0.00418	0.41425	0.00418
0.76001	0.00793	0.696	0.00469	0.428	0.00418	0.419	0.00418	0.4145	0.00418
0.76391	0.00838	0.704	0.00486	0.429	0.00418	0.42	0.00418	0.415	0.00418
0.76782	0.00888	0.712	0.00507	0.4295	0.00418	0.4205	0.00418	0.41525	0.00418
0.77172	0.00941	0.72	0.00533	0.4305	0.00418	0.4215	0.00418	0.41575	0.00418
0.77953	0.01065	0.728	0.00567	0.431	0.00418	0.422	0.00418	0.416	0.00418
0.78733	0.01208	0.736	0.0061	0.432	0.00418	0.423	0.00418	0.4165	0.00418
0.79514	0.01367	0.7432	0.00658	0.4325	0.00418	0.4235	0.00418	0.41675	0.00418
0.80294	0.0154	0.7504	0.00716	0.4335	0.00418	0.4245	0.00418	0.41725	0.00418
0.81075	0.01723	0.75688	0.00778	0.434	0.00418	0.425	0.00418	0.4175	0.00418
0.81856	0.01909	0.76336	0.0085	0.435	0.00418	0.426	0.00418	0.418	0.00418
0.83417	0.02261	0.76984	0.00933	0.4355	0.00418	0.4265	0.00418	0.41825	0.00418
0.84978	0.02522	0.77632	0.01028	0.4365	0.00418	0.4275	0.00418	0.41875	0.00418
0.86243	0.02613	0.7828	0.01136	0.437	0.00418	0.428	0.00418	0.419	0.00418
0.87367	0.02582	0.78928	0.01256	0.438	0.00418	0.429	0.00418	0.4195	0.00418
0.87959	0.02522	0.79576	0.01389	0.44	0.00418	0.4295	0.00418	0.41975	0.00418
0.8855	0.02438	0.79738	0.01424	0.441	0.00418	0.4305	0.00418	0.42025	0.00418
0.89083	0.02342	0.80062	0.01495	0.4415	0.00418	0.431	0.00418	0.4205	0.00418
0.89562	0.02241	0.80386	0.0157	0.4425	0.00418	0.432	0.00418	0.421	0.00418
0.89993	0.02141	0.8071	0.01646	0.443	0.00418	0.4325	0.00418	0.42125	0.00418
0.90381	0.02044	0.81034	0.01725	0.444	0.00418	0.4335	0.00418	0.42175	0.00418
0.90731	0.01953	0.81115	0.01745	0.4445	0.00418	0.434	0.00418	0.422	0.00418
0.9108	0.01859	0.81277	0.01785	0.4455	0.00418	0.435	0.00418	0.4225	0.00418
0.91395	0.01773	0.81439	0.01825	0.446	0.00418	0.4355	0.00418	0.42275	0.00418
0.91709	0.01687	0.81601	0.01866	0.447	0.00418	0.4365	0.00418	0.42325	0.00418
0.92023	0.01601	0.81763	0.01907	0.4475	0.00418	0.437	0.00418	0.4235	0.00418
0.92652	0.01426	0.81925	0.01948	0.4485	0.00418	0.438	0.00418	0.424	0.00418
0.93281	0.01257	0.82087	0.01989	0.449	0.00418	0.4385	0.00418	0.42425	0.00418
0.9391	0.01102	0.82249	0.0203	0.45	0.00418	0.4395	0.00418	0.42475	0.00418
0.94722	0.00926	0.82411	0.02072	0.452	0.00418	0.44	0.00418	0.425	0.00418
0.95534	0.00781	0.82573	0.02113	0.453	0.00418	0.441	0.00418	0.4255	0.00418
0.96346	0.00667	0.82735	0.02154	0.4535	0.00418	0.4415	0.00418	0.42575	0.00418
0.97158	0.00582	0.82897	0.02195	0.4545	0.00418	0.4425	0.00418	0.42625	0.00418
0.9797	0.00522	0.83059	0.02236	0.4565	0.00418	0.443	0.00418	0.4265	0.00418
0.98782	0.00481	0.83221	0.02276	0.4575	0.00418	0.444	0.00418	0.427	0.00418
0.99593	0.00456	0.83383	0.02316	0.458	0.00418	0.4445	0.00418	0.42725	0.00418
1.00405	0.0044	0.83545	0.02356	0.459	0.00418	0.4455	0.00418	0.42775	0.00418
1.01217	0.00431	0.83707	0.02395	0.461	0.00418	0.446	0.00418	0.428	0.00418
1.02029	0.00426	0.83869	0.02433	0.462	0.00418	0.447	0.00418	0.4285	0.00418
1.02841	0.00423	0.84031	0.02471	0.4625	0.00418	0.4475	0.00418	0.42875	0.00418
1.04465	0.00419	0.84193	0.02508	0.4635	0.00418	0.4485	0.00418	0.42925	0.00418
1.06089	0.00418	0.84355	0.02544	0.4655	0.00418	0.449	0.00418	0.4295	0.00418
1.07713	0.00418	0.84517	0.0258	0.4665	0.00418	0.45	0.00418	0.43	0.00418
1.1096	0.00418	0.84679	0.02614	0.467	0.00418	0.4505	0.00418	0.43025	0.00418
1.17456	0.00418	0.84841	0.02648	0.468	0.00418	0.4515	0.00418	0.43075	0.00418
1.1996	0.00418	0.85003	0.0268	0.47	0.00418	0.452	0.00418	0.431	0.00418
1.1996	0.00418	0.85165	0.02711	0.471	0.00418	0.453	0.00418	0.4315	0.00418
1.1994	-0.00418	0.85327	0.02742	0.4715	0.00418	0.4535	0.00418	0.43175	0.00418
1.1984	-0.00418	0.85489	0.02771	0.4725	0.00418	0.4545	0.00418	0.43225	0.00418
1.1964	-0.00418	0.85651	0.02798	0.473	0.00418	0.455	0.00418	0.4325	0.00418
1.1924	-0.00418	0.85732	0.02812	0.474	0.00418	0.456	0.00418	0.433	0.00418
1.1844	-0.00418	0.85894	0.02837	0.4745	0.00418	0.4565	0.00418	0.43325	0.00418
1.1684	-0.00418	0.86056	0.02862	0.4755	0.00418	0.4575	0.00418	0.43375	0.00418
1.1364	-0.00418	0.86218	0.02885	0.476	0.00418	0.458	0.00418	0.434	0.00418
1.0724	-0.00418	0.8638	0.02907	0.477	0.00418	0.459	0.00418	0.4345	0.00418
1.02516	-0.0042	0.86542	0.02927	0.4775	0.00418	0.4595	0.00418	0.43475	0.00418
0.97793	-0.00428	0.86704	0.02946	0.4785	0.00418	0.4605	0.00418	0.43525	0.00418
0.95273	-0.00445	0.86866	0.02963	0.479	0.00418	0.461	0.00418	0.4355	0.00418
0.92754	-0.00484	0.87028	0.02979	0.48	0.00418	0.462	0.00418	0.436	0.00418
0.91231	-0.00529	0.8719	0.02994	0.482	0.00418	0.4625	0.00418	0.43625	0.00418
0.89709	-0.00599	0.87352	0.03007	0.4825	0.00418	0.4635	0.00418	0.43675	0.00418
0.88339	-0.00693	0.87393	0.0301	0.4835	0.00418	0.464	0.00418	0.437	0.00418
0.87105	-0.00812	0.87473	0.03015	0.4845	0.00418	0.465	0.00418	0.4375	0.00418
0.85996	-0.00953	0.87554	0.03021	0.4865	0.00418	0.4655	0.00418	0.43775	0.00418
0.84997	-0.01113	0.87716	0.0303	0.48822	0.00418	0.4665	0.00418	0.43825	0.00418
0.83998	-0.01307	0.87878	0.03038	0.48994	0.00418	0.4675	0.00418	0.4385	0.00418
0.82999	-0.01537	0.87919	0.0304	0.49166	0.00418	0.468	0.00418	0.439	0.00418
0.82	-0.01801	0.88	0.03043	0.49252	0.00418	0.469	0.00418	0.43925	0.00418
0.81001	-0.02089	0.88081	0.03046	0.49423	0.00418	0.47	0.00418	0.43975	0.00418
0.80002	-0.02387	0.88243	0.03051	0.49595	0.00418	0.471	0.00418	0.44	0.00418
0.79003	-0.02667	0.88405	0.03054	0.49939	0.00418	0.473	0.00418	0.4405	0.00418
0.78114	-0.02871	0.88445	0.03055	0.50283	0.00418	0.4735	0.00418	0.44075	0.00418
0.77224	-0.02997	0.88526	0.03056	0.50369	0.00418	0.4745	0.00418	0.44125	0.00418
0.76335	-0.03014	0.88607	0.03057	0.50541	0.00418	0.4765	0.00418	0.4415	0.00418
0.75534	-0.02917	0.88648	0.03057	0.50884	0.00418	0.4785	0.00418	0.442	0.00418
0.75183	-0.0284	0.88729	0.03057	0.51228	0.00418	0.4795	0.00418	0.44225	0.00418
0.74831	-0.02743	0.88891	0.03056	0.51314	0.00418	0.4815	0.00418	0.44275	0.00418
0.7448	-0.0263	0.89053	0.03054	0.51486	0.00418	0.4825	0.00418	0.443	0.00418
0.73777	-0.02351	0.89215	0.03051	0.5183	0.00418	0.4845	0.00418	0.4435	0.00418
0.73165	-0.02073	0.89256	0.0305	0.52174	0.00418	0.4855	0.00418	0.44375	0.00418
0.72554	-0.01786	0.89336	0.03047	0.52517	0.00418	0.4875	0.00418	0.44425	0.00418
0.71942	-0.01508	0.89417	0.03045	0.52603	0.00418	0.4885	0.00418	0.4445	0.00418
0.71229	-0.01217	0.89458	0.03043	0.52775	0.00418	0.4905	0.00418	0.445	0.00418
0.70516	-0.00976	0.89539	0.0304	0.53119	0.00418	0.4915	0.00418	0.44525	0.00418
0.69803	-0.0079	0.8962	0.03037	0.53463	0.00418	0.4935	0.00418	0.44575	0.00418
0.69162	-0.0067	0.8966	0.03035	0.53806	0.00418	0.4945	0.00418	0.446	0.00418
0.6852	-0.00584	0.89741	0.03031	0.53892	0.00418	0.4965	0.00418	0.4465	0.00418
0.67878	-0.00527	0.89904	0.03023	0.54064	0.00418	0.4975	0.00418	0.44675	0.00418
0.67236	-0.00489	0.90066	0.03014	0.54236	0.00418	0.4995	0.00418	0.44725	0.00418
0.66595	-0.00465	0.90106	0.03011	0.54408	0.00418	0.5005	0.00418	0.4475	0.00418
0.65953	-0.0045	0.90187	0.03006	0.5458	0.00418	0.5025	0.00418	0.448	0.00418
0.65311	-0.00441	0.90268	0.03001	0.54752	0.00418	0.5035	0.00418	0.44825	0.00418
0.64669	-0.00435	0.90308	0.02998	0.54924	0.00418	0.5055	0.00418	0.44875	0.00418
0.64028	-0.0043	0.90389	0.02992	0.55096	0.00418	0.5065	0.00418	0.449	0.00418
0.62744	-0.00424	0.9047	0.02986	0.55267	0.00418	0.5085	0.00418	0.4495	0.00418
0.61461	-0.00421	0.90511	0.02983	0.55439	0.00418	0.5095	0.00418	0.44975	0.00418
0.60177	-0.0042	0.90592	0.02977	0.55611	0.00418	0.5115	0.00418	0.45025	0.00418
0.57611	-0.00418	0.90754	0.02964	0.55783	0.00419	0.5125	0.00418	0.4505	0.00418
0.55044	-0.00418	0.90916	0.0295	0.55955	0.00419	0.5145	0.00418	0.451	0.00418
0.52477	-0.00418	0.90957	0.02946	0.56127	0.00419	0.5155	0.00418	0.45125	0.00418
0.47343	-0.00418	0.91038	0.02939	0.56299	0.00419	0.5175	0.00418	0.45175	0.00418
0.4004	-0.00418	0.91118	0.02932	0.56471	0.00419	0.5185	0.00418	0.452	0.00418
0.4004	-0.00418	0.9128	0.02916	0.56642	0.00419	0.5205	0.00418	0.4525	0.00418
NaN	NaN	0.91321	0.02912	0.56814	0.00419	0.5225	0.00418	0.45275	0.00418
NaN	NaN	0.91402	0.02904	0.56986	0.00419	0.5235	0.00418	0.45325	0.00418
NaN	NaN	0.91483	0.02896	0.57158	0.00419	0.5255	0.00418	0.4535	0.00418
NaN	NaN	0.91523	0.02892	0.5733	0.00419	0.5265	0.00418	0.454	0.00418
NaN	NaN	0.91604	0.02884	0.57502	0.00419	0.5285	0.00418	0.45425	0.00418
NaN	NaN	0.91685	0.02875	0.57674	0.00419	0.5305	0.00418	0.45475	0.00418
NaN	NaN	0.91726	0.02871	0.57846	0.00419	0.5315	0.00418	0.455	0.00418
NaN	NaN	0.91807	0.02863	0.58018	0.00419	0.5335	0.00418	0.4555	0.00418
NaN	NaN	0.91969	0.02846	0.58189	0.00419	0.5355	0.00418	0.45575	0.00418
NaN	NaN	0.92131	0.02828	0.58361	0.00419	0.5365	0.00418	0.45625	0.00418
NaN	NaN	0.92171	0.02824	0.58533	0.00419	0.5385	0.00418	0.4565	0.00418
NaN	NaN	0.92252	0.02815	0.58705	0.0042	0.5405	0.00418	0.457	0.00418
NaN	NaN	0.92333	0.02806	0.58877	0.0042	0.5415	0.00418	0.45725	0.00418
NaN	NaN	0.92374	0.02801	0.59049	0.0042	0.5435	0.00418	0.45775	0.00418
NaN	NaN	0.92455	0.02792	0.59221	0.0042	0.5455	0.00418	0.458	0.00418
NaN	NaN	0.92617	0.02774	0.59393	0.0042	0.5465	0.00418	0.4585	0.00418
NaN	NaN	0.92658	0.0277	0.59564	0.0042	0.5485	0.00418	0.45875	0.00418
NaN	NaN	0.92739	0.0276	0.59736	0.0042	0.5505	0.00419	0.45925	0.00418
NaN	NaN	0.9282	0.02751	0.59908	0.0042	0.5515	0.00419	0.4595	0.00418
NaN	NaN	0.92981	0.02733	0.6008	0.00421	0.5535	0.00419	0.46	0.00418
NaN	NaN	0.93022	0.02728	0.60252	0.00421	0.5555	0.00419	0.46025	0.00418
NaN	NaN	0.93103	0.02719	0.60424	0.00421	0.5565	0.00419	0.46075	0.00418
NaN	NaN	0.93184	0.0271	0.60596	0.00421	0.5585	0.00419	0.461	0.00418
NaN	NaN	0.93224	0.02705	0.60768	0.00421	0.5605	0.00419	0.4615	0.00418
NaN	NaN	0.93305	0.02696	0.60939	0.00422	0.5615	0.00419	0.46175	0.00418
NaN	NaN	0.93386	0.02687	0.61111	0.00422	0.5635	0.00419	0.46225	0.00418
NaN	NaN	0.93427	0.02682	0.61283	0.00422	0.5655	0.00419	0.4625	0.00418
NaN	NaN	0.93508	0.02673	0.61455	0.00422	0.5665	0.00419	0.463	0.00418
NaN	NaN	0.9367	0.02655	0.61627	0.00423	0.5685	0.00419	0.46325	0.00418
NaN	NaN	0.93711	0.02651	0.61799	0.00423	0.5705	0.00419	0.46375	0.00418
NaN	NaN	0.93792	0.02642	0.61971	0.00423	0.5715	0.00419	0.464	0.00418
NaN	NaN	0.93872	0.02633	0.62143	0.00424	0.5735	0.00419	0.4645	0.00418
NaN	NaN	0.93913	0.02628	0.62315	0.00424	0.5755	0.00419	0.46475	0.00418
NaN	NaN	0.93994	0.02619	0.62486	0.00424	0.5765	0.00419	0.46525	0.00418
NaN	NaN	0.94075	0.0261	0.62658	0.00425	0.5785	0.00419	0.4655	0.00418
NaN	NaN	0.94237	0.02593	0.6283	0.00425	0.5805	0.0042	0.466	0.00418
NaN	NaN	0.94277	0.02589	0.63002	0.00426	0.5815	0.0042	0.46625	0.00418
NaN	NaN	0.94359	0.0258	0.63174	0.00426	0.5835	0.0042	0.46675	0.00418
NaN	NaN	0.9444	0.02572	0.63346	0.00427	0.5855	0.0042	0.467	0.00418
NaN	NaN	0.9448	0.02568	0.63518	0.00427	0.5865	0.0042	0.4675	0.00418
NaN	NaN	0.94561	0.02559	0.6369	0.00428	0.5885	0.0042	0.46775	0.00418
NaN	NaN	0.94642	0.02551	0.63861	0.00428	0.5905	0.0042	0.46825	0.00418
NaN	NaN	0.94683	0.02547	0.64033	0.00429	0.5915	0.0042	0.4685	0.00418
NaN	NaN	0.94763	0.02538	0.64205	0.0043	0.5935	0.00421	0.469	0.00418
NaN	NaN	0.94925	0.02523	0.64377	0.00431	0.5955	0.00421	0.46925	0.00418
NaN	NaN	0.94966	0.02519	0.64549	0.00431	0.5965	0.00421	0.46975	0.00418
NaN	NaN	0.95047	0.02511	0.64721	0.00432	0.5985	0.00421	0.47	0.00418
NaN	NaN	0.95128	0.02503	0.64893	0.00433	0.6005	0.00421	0.4705	0.00418
NaN	NaN	0.95168	0.02499	0.65065	0.00434	0.6015	0.00421	0.47075	0.00418
NaN	NaN	0.9525	0.02491	0.65237	0.00435	0.6035	0.00422	0.47125	0.00418
NaN	NaN	0.95331	0.02484	0.65408	0.00436	0.6055	0.00422	0.4715	0.00418
NaN	NaN	0.95371	0.0248	0.6558	0.00437	0.6065	0.00422	0.472	0.00418
NaN	NaN	0.95452	0.02473	0.65752	0.00439	0.6085	0.00422	0.47225	0.00418
NaN	NaN	0.95533	0.02465	0.65924	0.0044	0.6105	0.00423	0.47275	0.00418
NaN	NaN	0.95695	0.02451	0.66096	0.00441	0.6115	0.00423	0.473	0.00418
NaN	NaN	0.95735	0.02448	0.66268	0.00443	0.6135	0.00423	0.4735	0.00418
NaN	NaN	0.95816	0.02441	0.6644	0.00444	0.6155	0.00424	0.47375	0.00418
NaN	NaN	0.95897	0.02434	0.66612	0.00446	0.6165	0.00424	0.47425	0.00418
NaN	NaN	0.95978	0.02427	0.66783	0.00447	0.6185	0.00424	0.4745	0.00418
NaN	NaN	0.96059	0.02421	0.66955	0.00449	0.6205	0.00425	0.475	0.00418
NaN	NaN	0.96141	0.02414	0.67127	0.00451	0.6215	0.00425	0.47525	0.00418
NaN	NaN	0.96221	0.02408	0.67299	0.00453	0.6235	0.00426	0.47575	0.00418
NaN	NaN	0.96303	0.02401	0.67471	0.00455	0.6255	0.00426	0.476	0.00418
NaN	NaN	0.96384	0.02395	0.67643	0.00458	0.6265	0.00427	0.4765	0.00418
NaN	NaN	0.96465	0.02389	0.67815	0.0046	0.6285	0.00427	0.47675	0.00418
NaN	NaN	0.96546	0.02383	0.67987	0.00463	0.6305	0.00428	0.47725	0.00418
NaN	NaN	0.96626	0.02377	0.68158	0.00465	0.6315	0.00428	0.4775	0.00418
NaN	NaN	0.96707	0.02371	0.6833	0.00468	0.6335	0.00429	0.478	0.00418
NaN	NaN	0.96788	0.02366	0.68502	0.00471	0.6355	0.0043	0.47825	0.00418
NaN	NaN	0.96869	0.0236	0.68674	0.00474	0.6365	0.0043	0.47875	0.00418
NaN	NaN	0.9695	0.02355	0.68846	0.00477	0.6385	0.00431	0.479	0.00418
NaN	NaN	0.97031	0.02349	0.69018	0.00481	0.6405	0.00432	0.4795	0.00418
NaN	NaN	0.97112	0.02344	0.6919	0.00485	0.6415	0.00433	0.47975	0.00418
NaN	NaN	0.97194	0.02339	0.69362	0.00489	0.6435	0.00434	0.48025	0.00418
NaN	NaN	0.97275	0.02334	0.69534	0.00493	0.6455	0.00435	0.4805	0.00418
NaN	NaN	0.97356	0.02329	0.69705	0.00497	0.6465	0.00435	0.481	0.00418
NaN	NaN	0.97437	0.02324	0.69877	0.00502	0.6485	0.00437	0.48125	0.00418
NaN	NaN	0.97517	0.02319	0.70049	0.00507	0.6505	0.00438	0.48175	0.00418
NaN	NaN	0.97598	0.02314	0.70221	0.00512	0.6515	0.00439	0.482	0.00418
NaN	NaN	0.97679	0.0231	0.70393	0.00517	0.6535	0.0044	0.4825	0.00418
NaN	NaN	0.9776	0.02305	0.70565	0.00523	0.6555	0.00442	0.48275	0.00418
NaN	NaN	0.97841	0.02301	0.70737	0.00529	0.6565	0.00442	0.48325	0.00418
NaN	NaN	0.97922	0.02296	0.70909	0.00535	0.6585	0.00444	0.4835	0.00418
NaN	NaN	0.98003	0.02292	0.7108	0.00541	0.6605	0.00446	0.484	0.00418
NaN	NaN	0.98085	0.02288	0.71252	0.00548	0.6615	0.00447	0.48425	0.00418
NaN	NaN	0.98166	0.02284	0.71424	0.00556	0.6635	0.00449	0.48475	0.00418
NaN	NaN	0.98247	0.0228	0.71596	0.00563	0.6655	0.00451	0.485	0.00418
NaN	NaN	0.98328	0.02276	0.71768	0.00571	0.6665	0.00452	0.4855	0.00418
NaN	NaN	0.98409	0.02272	0.7194	0.0058	0.6685	0.00455	0.48575	0.00418
NaN	NaN	0.98489	0.02268	0.72112	0.00588	0.6705	0.00457	0.48625	0.00418
NaN	NaN	0.98651	0.02261	0.72284	0.00598	0.6715	0.00459	0.4865	0.00418
NaN	NaN	0.98813	0.02254	0.72456	0.00607	0.6735	0.00462	0.487	0.00418
NaN	NaN	0.98854	0.02252	0.72627	0.00618	0.6755	0.00465	0.48725	0.00418
NaN	NaN	0.98935	0.02249	0.72799	0.00628	0.6765	0.00466	0.48775	0.00418
NaN	NaN	0.99016	0.02246	0.72971	0.00639	0.677	0.00467	0.488	0.00418
NaN	NaN	0.99097	0.02242	0.73143	0.00651	0.678	0.00469	0.4885	0.00418
NaN	NaN	0.99178	0.02239	0.73315	0.00663	0.679	0.0047	0.48875	0.00418
NaN	NaN	0.99259	0.02236	0.73487	0.00676	0.68	0.00472	0.48925	0.00418
NaN	NaN	0.9934	0.02233	0.73659	0.0069	0.681	0.00474	0.4895	0.00418
NaN	NaN	0.99421	0.0223	0.73831	0.00704	0.682	0.00476	0.49	0.00418
NaN	NaN	0.99583	0.02224	0.74002	0.00718	0.683	0.00478	0.49025	0.00418
NaN	NaN	0.99623	0.02223	0.74174	0.00733	0.684	0.0048	0.49075	0.00418
NaN	NaN	0.99704	0.0222	0.74346	0.00749	0.685	0.00482	0.491	0.00418
NaN	NaN	0.99785	0.02217	0.74518	0.00766	0.686	0.00484	0.4915	0.00418
NaN	NaN	0.99826	0.02216	0.7469	0.00783	0.687	0.00486	0.49175	0.00418
NaN	NaN	0.99907	0.02213	0.74862	0.00801	0.688	0.00488	0.49225	0.00418
NaN	NaN	0.99988	0.02211	0.75034	0.0082	0.689	0.0049	0.4925	0.00418
NaN	NaN	1.00029	0.02209	0.75206	0.0084	0.69	0.00493	0.493	0.00418
NaN	NaN	1.0011	0.02207	0.75377	0.0086	0.691	0.00495	0.49325	0.00418
NaN	NaN	1.00191	0.02204	0.75549	0.00881	0.692	0.00498	0.49375	0.00418
NaN	NaN	1.00272	0.02202	0.75721	0.00903	0.693	0.005	0.494	0.00418
NaN	NaN	1.00352	0.022	0.75893	0.00926	0.694	0.00503	0.4945	0.00418
NaN	NaN	1.00373	0.02199	0.76065	0.0095	0.695	0.00506	0.49475	0.00418
NaN	NaN	1.00413	0.02198	0.76237	0.00974	0.696	0.00509	0.49525	0.00418
NaN	NaN	1.00454	0.02197	0.76409	0.01	0.697	0.00512	0.4955	0.00418
NaN	NaN	1.00535	0.02194	0.76581	0.01026	0.698	0.00515	0.496	0.00418
NaN	NaN	1.00575	0.02193	0.76753	0.01054	0.699	0.00518	0.49625	0.00418
NaN	NaN	1.00656	0.02191	0.76924	0.01082	0.7	0.00521	0.49675	0.00418
NaN	NaN	1.00737	0.02189	0.77096	0.01111	0.701	0.00524	0.497	0.00418
NaN	NaN	1.00778	0.02188	0.77268	0.01142	0.702	0.00528	0.4975	0.00418
NaN	NaN	1.00859	0.02185	0.7744	0.01173	0.703	0.00531	0.49775	0.00418
NaN	NaN	1.0094	0.02183	0.77612	0.01205	0.704	0.00535	0.49825	0.00418
NaN	NaN	1.01021	0.02181	0.77784	0.01239	0.705	0.00538	0.4985	0.00418
NaN	NaN	1.01102	0.02179	0.77956	0.01273	0.706	0.00542	0.499	0.00418
NaN	NaN	1.01183	0.02177	0.78128	0.01308	0.707	0.00546	0.5	0.00418
NaN	NaN	1.01264	0.02175	0.78299	0.01345	0.708	0.0055	0.50025	0.00418
NaN	NaN	1.01345	0.02174	0.78471	0.01382	0.709	0.00554	0.50075	0.00418
NaN	NaN	1.01426	0.02172	0.78643	0.01421	0.71	0.00559	0.501	0.00418
NaN	NaN	1.01588	0.02168	0.78815	0.0146	0.711	0.00563	0.5015	0.00418
NaN	NaN	1.01628	0.02167	0.78987	0.01501	0.712	0.00567	0.5025	0.00418
NaN	NaN	1.01709	0.02165	0.79159	0.01543	0.713	0.00572	0.50275	0.00418
NaN	NaN	1.0179	0.02164	0.79331	0.01585	0.714	0.00577	0.50325	0.00418
NaN	NaN	1.01831	0.02163	0.79503	0.01629	0.715	0.00582	0.50425	0.00418
NaN	NaN	1.01912	0.02161	0.79675	0.01674	0.716	0.00587	0.5045	0.00418
NaN	NaN	1.01993	0.02159	0.79846	0.0172	0.717	0.00592	0.505	0.00418
NaN	NaN	1.02074	0.02158	0.80018	0.01767	0.718	0.00597	0.50525	0.00418
NaN	NaN	1.02155	0.02156	0.8019	0.01814	0.719	0.00603	0.50575	0.00418
NaN	NaN	1.02175	0.02156	0.80362	0.01863	0.72	0.00608	0.50675	0.00418
NaN	NaN	1.02215	0.02155	0.80534	0.01913	0.721	0.00614	0.507	0.00418
NaN	NaN	1.02256	0.02154	0.80706	0.01963	0.722	0.0062	0.5075	0.00418
NaN	NaN	1.02337	0.02152	0.80878	0.02015	0.723	0.00626	0.5085	0.00418
NaN	NaN	1.02418	0.02151	0.8105	0.02067	0.724	0.00632	0.50875	0.00418
NaN	NaN	1.02458	0.0215	0.81221	0.0212	0.725	0.00638	0.50925	0.00418
NaN	NaN	1.0254	0.02149	0.81393	0.02174	0.726	0.00645	0.51025	0.00418
NaN	NaN	1.02621	0.02147	0.81565	0.02228	0.727	0.00652	0.5105	0.00418
NaN	NaN	1.02702	0.02146	0.81737	0.02284	0.728	0.00659	0.511	0.00418
NaN	NaN	1.02783	0.02144	0.81909	0.0234	0.729	0.00666	0.512	0.00418
NaN	NaN	1.02803	0.02144	0.82081	0.02396	0.73	0.00673	0.51225	0.00418
NaN	NaN	1.02843	0.02143	0.82253	0.02454	0.731	0.0068	0.51275	0.00418
NaN	NaN	1.02884	0.02142	0.82425	0.02511	0.732	0.00688	0.51375	0.00418
NaN	NaN	1.02965	0.02141	0.82596	0.0257	0.733	0.00696	0.514	0.00418
NaN	NaN	1.03046	0.0214	0.82768	0.02628	0.734	0.00704	0.5145	0.00418
NaN	NaN	1.03086	0.02139	0.8294	0.02687	0.7345	0.00708	0.5155	0.00418
NaN	NaN	1.03167	0.02138	0.83112	0.02747	0.7355	0.00716	0.51575	0.00418
NaN	NaN	1.03248	0.02136	0.83284	0.02807	0.7365	0.00725	0.51625	0.00418
NaN	NaN	1.03329	0.02135	0.83456	0.02866	0.7375	0.00733	0.51725	0.00418
NaN	NaN	1.0341	0.02134	0.83628	0.02927	0.7385	0.00742	0.5175	0.00418
NaN	NaN	1.0343	0.02133	0.838	0.02987	0.7395	0.00752	0.518	0.00418
NaN	NaN	1.03471	0.02133	0.83972	0.03047	0.7405	0.00761	0.519	0.00418
NaN	NaN	1.03512	0.02132	0.84143	0.03107	0.7415	0.00771	0.51925	0.00418
NaN	NaN	1.03593	0.02131	0.84315	0.03167	0.7425	0.0078	0.51975	0.00418
NaN	NaN	1.03674	0.02129	0.84487	0.03228	0.743	0.00785	0.52075	0.00418
NaN	NaN	1.03714	0.02129	0.84659	0.03288	0.744	0.00796	0.521	0.00418
NaN	NaN	1.03795	0.02128	0.84831	0.03347	0.745	0.00806	0.5215	0.00418
NaN	NaN	1.03876	0.02126	0.85003	0.03407	0.746	0.00817	0.5225	0.00418
NaN	NaN	1.03957	0.02125	0.85175	0.03466	0.747	0.00828	0.52275	0.00418
NaN	NaN	1.04038	0.02124	0.85347	0.03524	0.748	0.00839	0.52325	0.00418
NaN	NaN	1.04058	0.02124	0.85518	0.03583	0.749	0.0085	0.52425	0.00418
NaN	NaN	1.04099	0.02123	0.8569	0.03641	0.75	0.00862	0.5245	0.00418
NaN	NaN	1.04139	0.02122	0.85862	0.03698	0.751	0.00874	0.525	0.00418
NaN	NaN	1.0422	0.02121	0.86034	0.03755	0.752	0.00886	0.526	0.00418
NaN	NaN	1.04301	0.0212	0.86077	0.03769	0.753	0.00899	0.52625	0.00418
NaN	NaN	1.04342	0.0212	0.86163	0.03797	0.754	0.00912	0.52675	0.00418
NaN	NaN	1.04423	0.02119	0.86335	0.03852	0.755	0.00924	0.52775	0.00418
NaN	NaN	1.04504	0.02117	0.86421	0.0388	0.756	0.00938	0.528	0.00418
NaN	NaN	1.04585	0.02116	0.86593	0.03934	0.757	0.00951	0.5285	0.00418
NaN	NaN	1.04605	0.02116	0.86636	0.03948	0.758	0.00965	0.5295	0.00418
NaN	NaN	1.04646	0.02115	0.86722	0.03975	0.759	0.00979	0.5305	0.00418
NaN	NaN	1.04686	0.02115	0.86808	0.04001	0.76	0.00994	0.53075	0.00418
NaN	NaN	1.04767	0.02114	0.86851	0.04015	0.761	0.01009	0.53125	0.00418
NaN	NaN	1.04848	0.02113	0.86936	0.04041	0.762	0.01024	0.53225	0.00418
NaN	NaN	1.04888	0.02112	0.87022	0.04067	0.763	0.01039	0.5325	0.00418
NaN	NaN	1.04969	0.02111	0.87065	0.0408	0.764	0.01055	0.533	0.00418
NaN	NaN	1.0505	0.0211	0.87151	0.04106	0.765	0.01071	0.534	0.00418
NaN	NaN	1.05131	0.02109	0.87237	0.04132	0.766	0.01087	0.53425	0.00418
NaN	NaN	1.05152	0.02109	0.8728	0.04144	0.767	0.01104	0.53475	0.00418
NaN	NaN	1.05192	0.02108	0.87366	0.0417	0.768	0.01121	0.53575	0.00418
NaN	NaN	1.05233	0.02108	0.87452	0.04195	0.769	0.01138	0.536	0.00418
NaN	NaN	1.05314	0.02107	0.87495	0.04207	0.77	0.01156	0.5365	0.00418
NaN	NaN	1.05395	0.02106	0.87581	0.04232	0.771	0.01173	0.5375	0.00418
NaN	NaN	1.05476	0.02105	0.87624	0.04244	0.772	0.01192	0.5385	0.00418
NaN	NaN	1.05557	0.02104	0.8771	0.04269	0.773	0.0121	0.53875	0.00418
NaN	NaN	1.05577	0.02104	0.87796	0.04293	0.774	0.01229	0.53925	0.00418
NaN	NaN	1.05618	0.02103	0.87839	0.04305	0.775	0.01249	0.54025	0.00418
NaN	NaN	1.05658	0.02103	0.87925	0.04328	0.776	0.01268	0.5405	0.00418
NaN	NaN	1.05739	0.02102	0.87968	0.0434	0.777	0.01288	0.541	0.00418
NaN	NaN	1.0582	0.02101	0.88054	0.04364	0.778	0.01308	0.542	0.00418
NaN	NaN	1.0586	0.021	0.8814	0.04387	0.779	0.01329	0.54225	0.00418
NaN	NaN	1.05941	0.02099	0.88183	0.04398	0.78	0.0135	0.54275	0.00418
NaN	NaN	1.06022	0.02099	0.88269	0.04421	0.781	0.01371	0.54375	0.00418
NaN	NaN	1.06103	0.02098	0.88312	0.04432	0.782	0.01393	0.544	0.00418
NaN	NaN	1.06124	0.02097	0.88397	0.04455	0.783	0.01415	0.5445	0.00418
NaN	NaN	1.06164	0.02097	0.88483	0.04477	0.784	0.01438	0.5455	0.00419
NaN	NaN	1.06205	0.02097	0.88526	0.04488	0.785	0.0146	0.54575	0.00419
NaN	NaN	1.06286	0.02096	0.88612	0.0451	0.786	0.01483	0.54625	0.00419
NaN	NaN	1.06367	0.02095	0.88655	0.04521	0.787	0.01507	0.54725	0.00419
NaN	NaN	1.06448	0.02094	0.88741	0.04542	0.788	0.01531	0.54825	0.00419
NaN	NaN	1.06468	0.02094	0.88827	0.04563	0.789	0.01555	0.5485	0.00419
NaN	NaN	1.06509	0.02093	0.8887	0.04574	0.79	0.01579	0.549	0.00419
NaN	NaN	1.06549	0.02093	0.88956	0.04594	0.791	0.01604	0.55	0.00419
NaN	NaN	1.0663	0.02092	0.88999	0.04605	0.792	0.01629	0.55025	0.00419
NaN	NaN	1.06711	0.02091	0.89085	0.04625	0.793	0.01655	0.55075	0.00419
NaN	NaN	1.06751	0.02091	0.89171	0.04645	0.794	0.01681	0.55175	0.00419
NaN	NaN	1.06832	0.0209	0.89214	0.04655	0.795	0.01707	0.552	0.00419
NaN	NaN	1.06913	0.02089	0.893	0.04675	0.796	0.01734	0.5525	0.00419
NaN	NaN	1.06934	0.02089	0.89343	0.04685	0.797	0.01761	0.5535	0.00419
NaN	NaN	1.06974	0.02088	0.89429	0.04704	0.798	0.01788	0.55375	0.00419
NaN	NaN	1.07015	0.02088	0.89515	0.04723	0.799	0.01816	0.55425	0.00419
NaN	NaN	1.07096	0.02087	0.89558	0.04732	0.8	0.01844	0.55525	0.00419
NaN	NaN	1.07177	0.02086	0.89644	0.04751	0.801	0.01872	0.55625	0.00419
NaN	NaN	1.07258	0.02086	0.89687	0.0476	0.802	0.01901	0.5565	0.00419
NaN	NaN	1.07339	0.02085	0.89773	0.04779	0.803	0.0193	0.557	0.00419
NaN	NaN	1.07359	0.02085	0.89858	0.04797	0.804	0.01959	0.558	0.00419
NaN	NaN	1.074	0.02084	0.89901	0.04806	0.805	0.01989	0.559	0.00419
NaN	NaN	1.0744	0.02084	0.89987	0.04823	0.806	0.02019	0.55925	0.00419
NaN	NaN	1.07521	0.02083	0.9003	0.04832	0.807	0.02049	0.55975	0.00419
NaN	NaN	1.07602	0.02082	0.90116	0.04849	0.808	0.0208	0.56075	0.00419
NaN	NaN	1.07683	0.02082	0.90159	0.04858	0.809	0.02111	0.561	0.00419
NaN	NaN	1.07703	0.02081	0.90245	0.04875	0.81	0.02142	0.5615	0.00419
NaN	NaN	1.07744	0.02081	0.90331	0.04891	0.811	0.02174	0.5625	0.00419
NaN	NaN	1.07784	0.02081	0.90374	0.049	0.812	0.02206	0.56275	0.00419
NaN	NaN	1.07865	0.0208	0.9046	0.04916	0.813	0.02238	0.56325	0.00419
NaN	NaN	1.07946	0.02079	0.90503	0.04924	0.814	0.0227	0.56425	0.00419
NaN	NaN	1.08027	0.02078	0.90589	0.0494	0.815	0.02303	0.5645	0.00419
NaN	NaN	1.08048	0.02078	0.90675	0.04956	0.816	0.02336	0.565	0.00419
NaN	NaN	1.08088	0.02078	0.90718	0.04963	0.817	0.02369	0.566	0.00419
NaN	NaN	1.08129	0.02077	0.90804	0.04979	0.818	0.02403	0.567	0.00419
NaN	NaN	1.0821	0.02077	0.90847	0.04986	0.819	0.02436	0.56725	0.00419
NaN	NaN	1.08291	0.02076	0.90933	0.05001	0.82	0.0247	0.56775	0.00419
NaN	NaN	1.08372	0.02075	0.90976	0.05008	0.821	0.02505	0.56875	0.00419
NaN	NaN	1.08392	0.02075	0.91062	0.05023	0.822	0.02539	0.569	0.00419
NaN	NaN	1.08432	0.02075	0.91105	0.0503	0.823	0.02574	0.5695	0.00419
NaN	NaN	1.08473	0.02075	0.91191	0.05045	0.824	0.02609	0.5705	0.00419
NaN	NaN	1.08554	0.02074	0.91234	0.05052	0.825	0.02644	0.5715	0.00419
NaN	NaN	1.08635	0.02073	0.91319	0.05065	0.826	0.0268	0.57175	0.00419
NaN	NaN	1.08716	0.02072	0.91405	0.05079	0.827	0.02715	0.57225	0.00419
NaN	NaN	1.08736	0.02072	0.91448	0.05086	0.828	0.02751	0.57325	0.00419
NaN	NaN	1.08776	0.02072	0.91534	0.05099	0.829	0.02787	0.5735	0.00419
NaN	NaN	1.08817	0.02072	0.91577	0.05106	0.83	0.02823	0.574	0.00419
NaN	NaN	1.08898	0.02071	0.91663	0.05119	0.831	0.0286	0.575	0.0042
NaN	NaN	1.08979	0.0207	0.91706	0.05125	0.832	0.02896	0.576	0.0042
NaN	NaN	1.0906	0.0207	0.91792	0.05138	0.833	0.02933	0.57625	0.0042
NaN	NaN	1.0908	0.02069	0.91835	0.05144	0.834	0.0297	0.57675	0.0042
NaN	NaN	1.09121	0.02069	0.91921	0.05156	0.835	0.03007	0.57775	0.0042
NaN	NaN	1.09161	0.02069	0.91964	0.05162	0.836	0.03044	0.578	0.0042
NaN	NaN	1.09242	0.02068	0.9205	0.05174	0.837	0.03081	0.5785	0.0042
NaN	NaN	1.09323	0.02068	0.92093	0.0518	0.838	0.03118	0.5795	0.0042
NaN	NaN	1.09344	0.02067	0.92179	0.05192	0.839	0.03156	0.5805	0.0042
NaN	NaN	1.09384	0.02067	0.92222	0.05198	0.84	0.03193	0.58075	0.0042
NaN	NaN	1.09424	0.02067	0.92308	0.05209	0.841	0.03231	0.58125	0.0042
NaN	NaN	1.09505	0.02066	0.92351	0.05215	0.842	0.03268	0.58225	0.0042
NaN	NaN	1.09586	0.02066	0.92437	0.05226	0.843	0.03306	0.5825	0.0042
NaN	NaN	1.09667	0.02065	0.9248	0.05232	0.844	0.03344	0.583	0.0042
NaN	NaN	1.09688	0.02065	0.92566	0.05242	0.845	0.03382	0.584	0.0042
NaN	NaN	1.09728	0.02064	0.92609	0.05248	0.846	0.0342	0.585	0.0042
NaN	NaN	1.09769	0.02064	0.92694	0.05258	0.847	0.03458	0.58525	0.0042
NaN	NaN	1.0985	0.02064	0.92737	0.05264	0.848	0.03496	0.58575	0.0042
NaN	NaN	1.09931	0.02063	0.92823	0.05274	0.849	0.03534	0.58675	0.0042
NaN	NaN	1.10012	0.02062	0.92866	0.05279	0.85	0.03572	0.587	0.0042
NaN	NaN	1.10032	0.02062	0.92952	0.05289	0.851	0.0361	0.5875	0.0042
NaN	NaN	1.10073	0.02062	0.92995	0.05294	0.852	0.03648	0.5885	0.00421
NaN	NaN	1.10113	0.02062	0.93081	0.05304	0.853	0.03685	0.5895	0.00421
NaN	NaN	1.10194	0.02061	0.93124	0.05308	0.854	0.03723	0.58975	0.00421
NaN	NaN	1.10275	0.0206	0.9321	0.05318	0.855	0.03761	0.59025	0.00421
NaN	NaN	1.10295	0.0206	0.93253	0.05322	0.856	0.03799	0.59125	0.00421
NaN	NaN	1.10336	0.0206	0.93339	0.05332	0.857	0.03837	0.5915	0.00421
NaN	NaN	1.10376	0.0206	0.93382	0.05336	0.858	0.03875	0.592	0.00421
NaN	NaN	1.10457	0.02059	0.93468	0.05345	0.859	0.03912	0.593	0.00421
NaN	NaN	1.10538	0.02059	0.93511	0.0535	0.86	0.0395	0.594	0.00421
NaN	NaN	1.10558	0.02058	0.93597	0.05358	0.861	0.03987	0.59425	0.00421
NaN	NaN	1.10599	0.02058	0.9364	0.05363	0.862	0.04025	0.59475	0.00421
NaN	NaN	1.10639	0.02058	0.93726	0.05371	0.863	0.04062	0.59575	0.00421
NaN	NaN	1.1072	0.02057	0.93769	0.05375	0.864	0.04099	0.596	0.00421
NaN	NaN	1.10802	0.02057	0.93855	0.05384	0.865	0.04136	0.5965	0.00421
NaN	NaN	1.10883	0.02056	0.93898	0.05388	0.866	0.04173	0.5975	0.00422
NaN	NaN	1.10903	0.02056	0.93984	0.05396	0.867	0.0421	0.5985	0.00422
NaN	NaN	1.10943	0.02056	0.94027	0.054	0.868	0.04246	0.59875	0.00422
NaN	NaN	1.10984	0.02056	0.94113	0.05408	0.869	0.04283	0.59925	0.00422
NaN	NaN	1.11065	0.02055	0.94155	0.05411	0.87	0.04319	0.60025	0.00422
NaN	NaN	1.11146	0.02055	0.94241	0.05419	0.871	0.04355	0.6005	0.00422
NaN	NaN	1.11227	0.02054	0.94284	0.05423	0.872	0.04392	0.601	0.00422
NaN	NaN	1.11247	0.02054	0.9437	0.0543	0.873	0.04427	0.602	0.00422
NaN	NaN	1.11288	0.02054	0.94413	0.05434	0.874	0.04463	0.60225	0.00422
NaN	NaN	1.11328	0.02053	0.94499	0.05441	0.875	0.04499	0.60275	0.00422
NaN	NaN	1.11409	0.02053	0.94585	0.05448	0.876	0.04534	0.60375	0.00422
NaN	NaN	1.1149	0.02052	0.94628	0.05452	0.877	0.04569	0.60475	0.00423
NaN	NaN	1.1151	0.02052	0.94714	0.05459	0.878	0.04604	0.605	0.00423
NaN	NaN	1.11551	0.02052	0.948	0.05465	0.879	0.04638	0.6055	0.00423
NaN	NaN	1.11591	0.02052	0.94843	0.05469	0.88	0.04673	0.6065	0.00423
NaN	NaN	1.11672	0.02051	0.94929	0.05475	0.881	0.04707	0.60675	0.00423
NaN	NaN	1.11753	0.02051	0.95015	0.05482	0.882	0.04741	0.60725	0.00423
NaN	NaN	1.11774	0.02051	0.95058	0.05485	0.883	0.04775	0.60825	0.00423
NaN	NaN	1.11814	0.0205	0.95144	0.05491	0.884	0.04809	0.60925	0.00423
NaN	NaN	1.11855	0.0205	0.9523	0.05498	0.885	0.04842	0.6095	0.00423
NaN	NaN	1.11936	0.0205	0.95273	0.05501	0.886	0.04875	0.61	0.00424
NaN	NaN	1.12017	0.02049	0.95359	0.05507	0.887	0.04908	0.611	0.00424
NaN	NaN	1.12098	0.02049	0.95445	0.05513	0.888	0.04941	0.612	0.00424
NaN	NaN	1.12138	0.02048	0.95488	0.05516	0.889	0.04973	0.61225	0.00424
NaN	NaN	1.12219	0.02048	0.95573	0.05521	0.89	0.05005	0.61275	0.00424
NaN	NaN	1.12381	0.02047	0.95659	0.05527	0.891	0.05037	0.61375	0.00424
NaN	NaN	1.12462	0.02047	0.95702	0.0553	0.892	0.05069	0.614	0.00424
NaN	NaN	1.12502	0.02046	0.95788	0.05535	0.893	0.051	0.6145	0.00424
NaN	NaN	1.12583	0.02046	0.95874	0.05541	0.894	0.05131	0.6155	0.00425
NaN	NaN	1.12624	0.02046	0.95917	0.05543	0.895	0.05162	0.6165	0.00425
NaN	NaN	1.12705	0.02045	0.96003	0.05549	0.896	0.05193	0.61675	0.00425
NaN	NaN	1.12786	0.02045	0.96089	0.05554	0.897	0.05223	0.61725	0.00425
NaN	NaN	1.12827	0.02044	0.96132	0.05556	0.898	0.05253	0.61825	0.00425
NaN	NaN	1.12908	0.02044	0.96218	0.05561	0.899	0.05283	0.6185	0.00425
NaN	NaN	1.12989	0.02044	0.96304	0.05566	0.9	0.05312	0.619	0.00426
NaN	NaN	1.1307	0.02043	0.96347	0.05569	0.901	0.05342	0.62	0.00426
NaN	NaN	1.1309	0.02043	0.96433	0.05574	0.902	0.05371	0.621	0.00426
NaN	NaN	1.1313	0.02043	0.96519	0.05578	0.903	0.05399	0.62125	0.00426
NaN	NaN	1.13171	0.02043	0.96562	0.05581	0.904	0.05428	0.62175	0.00426
NaN	NaN	1.13252	0.02042	0.96648	0.05585	0.905	0.05456	0.62275	0.00427
NaN	NaN	1.13333	0.02042	0.96734	0.0559	0.906	0.05484	0.623	0.00427
NaN	NaN	1.13414	0.02041	0.96777	0.05592	0.907	0.05511	0.6235	0.00427
NaN	NaN	1.13434	0.02041	0.96863	0.05597	0.908	0.05539	0.6245	0.00427
NaN	NaN	1.13474	0.02041	0.96949	0.05601	0.909	0.05566	0.62475	0.00427
NaN	NaN	1.13515	0.02041	0.96992	0.05603	0.91	0.05593	0.62525	0.00428
NaN	NaN	1.13596	0.0204	0.97077	0.05607	0.911	0.05619	0.62625	0.00428
NaN	NaN	1.13677	0.0204	0.97163	0.05612	0.912	0.05645	0.62725	0.00428
NaN	NaN	1.13697	0.0204	0.97206	0.05614	0.913	0.05671	0.6275	0.00428
NaN	NaN	1.13738	0.0204	0.97292	0.05618	0.914	0.05697	0.628	0.00428
NaN	NaN	1.13778	0.0204	0.97378	0.05622	0.915	0.05722	0.629	0.00429
NaN	NaN	1.13859	0.02039	0.97421	0.05624	0.916	0.05747	0.62925	0.00429
NaN	NaN	1.1394	0.02039	0.97507	0.05628	0.917	0.05772	0.62975	0.00429
NaN	NaN	1.14021	0.02038	0.97593	0.05631	0.918	0.05797	0.63075	0.0043
NaN	NaN	1.14041	0.02038	0.97636	0.05633	0.919	0.05821	0.63175	0.0043
NaN	NaN	1.14082	0.02038	0.97722	0.05637	0.92	0.05845	0.632	0.0043
NaN	NaN	1.14122	0.02038	0.97808	0.05641	0.921	0.05869	0.6325	0.0043
NaN	NaN	1.14203	0.02037	0.97851	0.05643	0.922	0.05893	0.6335	0.00431
NaN	NaN	1.14284	0.02037	0.97937	0.05646	0.923	0.05916	0.6345	0.00431
NaN	NaN	1.14365	0.02037	0.98023	0.0565	0.924	0.05939	0.63475	0.00431
NaN	NaN	1.14386	0.02037	0.98066	0.05651	0.925	0.05962	0.63525	0.00431
NaN	NaN	1.14426	0.02036	0.98152	0.05655	0.926	0.05984	0.63625	0.00432
NaN	NaN	1.14467	0.02036	0.98238	0.05658	0.927	0.06006	0.6365	0.00432
NaN	NaN	1.14548	0.02036	0.98324	0.05662	0.928	0.06028	0.637	0.00432
NaN	NaN	1.14629	0.02035	0.9841	0.05665	0.929	0.0605	0.638	0.00433
NaN	NaN	1.14649	0.02035	0.98495	0.05668	0.93	0.06071	0.639	0.00433
NaN	NaN	1.1469	0.02035	0.98581	0.05671	0.931	0.06093	0.63925	0.00433
NaN	NaN	1.1473	0.02035	0.98667	0.05674	0.932	0.06114	0.63975	0.00434
NaN	NaN	1.14811	0.02035	0.98753	0.05677	0.933	0.06134	0.64075	0.00434
NaN	NaN	1.14892	0.02034	0.98796	0.05678	0.934	0.06155	0.641	0.00434
NaN	NaN	1.14973	0.02034	0.98882	0.05682	0.935	0.06175	0.6415	0.00435
NaN	NaN	1.14993	0.02034	0.98925	0.05683	0.936	0.06195	0.6425	0.00435
NaN	NaN	1.15034	0.02034	0.99011	0.05686	0.937	0.06215	0.64275	0.00435
NaN	NaN	1.15074	0.02033	0.99054	0.05688	0.938	0.06234	0.64325	0.00436
NaN	NaN	1.15155	0.02033	0.9914	0.05691	0.939	0.06254	0.64425	0.00436
NaN	NaN	1.15236	0.02033	0.99226	0.05693	0.94	0.06273	0.64525	0.00437
NaN	NaN	1.15256	0.02033	0.99269	0.05695	0.941	0.06292	0.6455	0.00437
NaN	NaN	1.15297	0.02032	0.99355	0.05698	0.942	0.0631	0.646	0.00437
NaN	NaN	1.15337	0.02032	0.99441	0.057	0.943	0.06329	0.647	0.00438
NaN	NaN	1.15419	0.02032	0.99527	0.05703	0.944	0.06347	0.648	0.00439
NaN	NaN	1.155	0.02032	0.99613	0.05706	0.945	0.06365	0.64825	0.00439
NaN	NaN	1.15581	0.02031	0.99699	0.05708	0.946	0.06382	0.64875	0.00439
NaN	NaN	1.15601	0.02031	0.99785	0.05711	0.947	0.064	0.64975	0.0044
NaN	NaN	1.15641	0.02031	0.99806	0.05711	0.948	0.06417	0.65	0.0044
NaN	NaN	1.15682	0.02031	0.99849	0.05712	0.949	0.06434	0.6505	0.00441
NaN	NaN	1.15763	0.02031	0.99892	0.05714	0.95	0.06451	0.6515	0.00441
NaN	NaN	1.15844	0.0203	0.99978	0.05716	0.951	0.06468	0.65175	0.00442
NaN	NaN	1.15864	0.0203	1.00064	0.05718	0.9515	0.06476	0.65225	0.00442
NaN	NaN	1.15904	0.0203	1.00107	0.0572	0.9525	0.06492	0.65325	0.00443
NaN	NaN	1.15945	0.0203	1.00193	0.05722	0.953	0.06501	0.65425	0.00444
NaN	NaN	1.16026	0.02029	1.00279	0.05724	0.954	0.06517	0.6545	0.00444
NaN	NaN	1.16107	0.02029	1.00365	0.05727	0.955	0.06533	0.655	0.00444
NaN	NaN	1.16127	0.02029	1.00451	0.05729	0.956	0.06548	0.656	0.00445
NaN	NaN	1.16168	0.02029	1.00472	0.05729	0.957	0.06564	0.65625	0.00446
NaN	NaN	1.16208	0.02029	1.00515	0.0573	0.958	0.06579	0.65675	0.00446
NaN	NaN	1.16289	0.02028	1.00558	0.05731	0.959	0.06594	0.65775	0.00447
NaN	NaN	1.1637	0.02028	1.00644	0.05734	0.9595	0.06602	0.65875	0.00448
NaN	NaN	1.16451	0.02028	1.0073	0.05736	0.9605	0.06617	0.659	0.00448
NaN	NaN	1.16472	0.02028	1.00773	0.05737	0.961	0.06624	0.6595	0.00449
NaN	NaN	1.16512	0.02028	1.00859	0.05739	0.962	0.06639	0.6605	0.0045
NaN	NaN	1.16553	0.02027	1.00945	0.05741	0.9625	0.06646	0.6615	0.00451
NaN	NaN	1.16634	0.02027	1.01031	0.05743	0.9635	0.0666	0.66175	0.00451
NaN	NaN	1.16715	0.02027	1.01117	0.05745	0.9645	0.06674	0.66225	0.00452
NaN	NaN	1.16735	0.02027	1.01138	0.05745	0.9655	0.06688	0.66325	0.00453
NaN	NaN	1.16775	0.02027	1.01181	0.05746	0.9665	0.06702	0.6635	0.00453
NaN	NaN	1.16816	0.02026	1.01224	0.05747	0.967	0.06709	0.664	0.00454
NaN	NaN	1.16897	0.02026	1.0131	0.05749	0.968	0.06722	0.665	0.00455
NaN	NaN	1.16978	0.02026	1.01396	0.05751	0.9685	0.06729	0.666	0.00456
NaN	NaN	1.17059	0.02026	1.01439	0.05752	0.9695	0.06742	0.66625	0.00456
NaN	NaN	1.17079	0.02026	1.01525	0.05754	0.97	0.06749	0.66675	0.00457
NaN	NaN	1.17119	0.02025	1.01611	0.05755	0.971	0.06762	0.66775	0.00458
NaN	NaN	1.1716	0.02025	1.01697	0.05757	0.9715	0.06768	0.668	0.00459
NaN	NaN	1.17241	0.02025	1.01783	0.05759	0.9725	0.06781	0.6685	0.00459
NaN	NaN	1.17322	0.02025	1.01804	0.05759	0.9735	0.06794	0.6695	0.00461
NaN	NaN	1.17342	0.02025	1.01847	0.0576	0.974	0.068	0.6705	0.00462
NaN	NaN	1.17383	0.02024	1.0189	0.05761	0.975	0.06812	0.67075	0.00462
NaN	NaN	1.17423	0.02024	1.01976	0.05763	0.976	0.06825	0.67125	0.00463
NaN	NaN	1.17504	0.02024	1.02062	0.05764	0.977	0.06837	0.67225	0.00465
NaN	NaN	1.17585	0.02024	1.02105	0.05765	0.978	0.06849	0.67325	0.00466
NaN	NaN	1.17606	0.02024	1.02191	0.05767	0.97825	0.06852	0.6735	0.00467
NaN	NaN	1.17646	0.02024	1.02277	0.05768	0.97875	0.06857	0.674	0.00467
NaN	NaN	1.17686	0.02023	1.02363	0.0577	0.97925	0.06863	0.675	0.00469
NaN	NaN	1.17767	0.02023	1.02449	0.05771	0.98025	0.06875	0.67525	0.00469
NaN	NaN	1.17848	0.02023	1.02535	0.05773	0.98125	0.06886	0.67575	0.0047
NaN	NaN	1.17929	0.02023	1.02707	0.05776	0.98225	0.06898	0.67675	0.00472
NaN	NaN	1.1795	0.02023	1.0275	0.05777	0.9825	0.069	0.67775	0.00474
NaN	NaN	1.1799	0.02022	1.02835	0.05778	0.983	0.06906	0.678	0.00474
NaN	NaN	1.18031	0.02022	1.02921	0.05779	0.9835	0.06912	0.6785	0.00475
NaN	NaN	1.18112	0.02022	1.03007	0.05781	0.9845	0.06923	0.6795	0.00477
NaN	NaN	1.18193	0.02022	1.03093	0.05782	0.9855	0.06933	0.67975	0.00477
NaN	NaN	1.18213	0.02022	1.03115	0.05782	0.98575	0.06936	0.68025	0.00478
NaN	NaN	1.18254	0.02022	1.03158	0.05783	0.98625	0.06942	0.68125	0.0048
NaN	NaN	1.18294	0.02021	1.03201	0.05784	0.98675	0.06947	0.68225	0.00482
NaN	NaN	1.18375	0.02021	1.03287	0.05785	0.98775	0.06956	0.68275	0.00483
NaN	NaN	1.18456	0.02021	1.03373	0.05786	0.98875	0.06968	0.68375	0.00485
NaN	NaN	1.18537	0.02021	1.03459	0.05788	0.989	0.0697	0.68475	0.00488
NaN	NaN	1.18557	0.02021	1.0348	0.05788	0.9895	0.06976	0.68525	0.00489
NaN	NaN	1.18598	0.02021	1.03523	0.05788	0.99	0.06981	0.68625	0.00491
NaN	NaN	1.18638	0.0202	1.03566	0.05789	0.991	0.06991	0.68725	0.00493
NaN	NaN	1.18719	0.0202	1.03652	0.0579	0.992	0.07001	0.68775	0.00495
NaN	NaN	1.188	0.0202	1.03738	0.05791	0.99225	0.07003	0.68875	0.00497
NaN	NaN	1.1882	0.0202	1.03824	0.05793	0.99275	0.07008	0.68975	0.00499
NaN	NaN	1.18861	0.0202	1.03845	0.05793	0.99325	0.07013	0.69025	0.00501
NaN	NaN	1.18901	0.0202	1.03888	0.05793	0.99425	0.07023	0.69125	0.00503
NaN	NaN	1.18982	0.02019	1.03931	0.05794	0.99525	0.07033	0.69225	0.00506
NaN	NaN	1.19064	0.02019	1.04017	0.05795	0.99625	0.07042	0.69275	0.00507
NaN	NaN	1.19084	0.02019	1.04103	0.05796	0.9965	0.07045	0.69375	0.0051
NaN	NaN	1.19124	0.02019	1.04189	0.05797	0.997	0.07049	0.69475	0.00513
NaN	NaN	1.19165	0.02019	1.04275	0.05798	0.9975	0.07054	0.69525	0.00515
NaN	NaN	1.19246	0.02019	1.04296	0.05799	0.9985	0.07063	0.69625	0.00518
NaN	NaN	1.19327	0.02018	1.04339	0.05799	0.9995	0.07072	0.69725	0.00521
NaN	NaN	1.19408	0.02018	1.04382	0.058	0.99975	0.07075	0.69775	0.00522
NaN	NaN	1.19428	0.02018	1.04468	0.05801	1.00025	0.07079	0.69875	0.00526
NaN	NaN	1.19469	0.02018	1.04554	0.05802	1.00075	0.07084	0.69975	0.00529
NaN	NaN	1.19509	0.02018	1.0464	0.05803	1.00175	0.07092	0.70025	0.00531
NaN	NaN	1.1959	0.02018	1.04662	0.05803	1.00275	0.07101	0.70125	0.00534
NaN	NaN	1.19671	0.02017	1.04705	0.05803	1.003	0.07103	0.70225	0.00538
NaN	NaN	1.19752	0.02017	1.04748	0.05804	1.0035	0.07108	0.70275	0.00539
NaN	NaN	1.19772	0.02017	1.04834	0.05805	1.004	0.07112	0.70375	0.00543
NaN	NaN	1.19813	0.02017	1.0492	0.05806	1.005	0.07121	0.70475	0.00547
NaN	NaN	1.19853	0.02017	1.05005	0.05807	1.006	0.07129	0.70525	0.00549
NaN	NaN	1.19934	0.02017	1.05027	0.05807	1.00625	0.07131	0.70625	0.00553
NaN	NaN	1.1996	0.02017	1.0507	0.05807	1.00675	0.07135	0.70725	0.00557
NaN	NaN	1.1996	0.02017	1.05113	0.05808	1.00725	0.07139	0.70775	0.00559
NaN	NaN	1.1994	0.01179	1.05199	0.05809	1.00825	0.07148	0.70875	0.00563
NaN	NaN	1.1984	0.01175	1.05285	0.0581	1.00925	0.07156	0.70975	0.00568
NaN	NaN	1.1964	0.0117	1.05371	0.0581	1.0095	0.07158	0.71025	0.0057
NaN	NaN	1.1944	0.01167	1.05392	0.05811	1.01	0.07162	0.71125	0.00574
NaN	NaN	1.1924	0.01165	1.05435	0.05811	1.0105	0.07166	0.71225	0.00579
NaN	NaN	1.1904	0.01163	1.05478	0.05811	1.0115	0.07174	0.71275	0.00581
NaN	NaN	1.1899	0.01163	1.05564	0.05812	1.0125	0.07182	0.71375	0.00586
NaN	NaN	1.1889	0.01162	1.0565	0.05813	1.01275	0.07183	0.71475	0.00591
NaN	NaN	1.1879	0.01161	1.05736	0.05814	1.01325	0.07187	0.71525	0.00594
NaN	NaN	1.1869	0.01161	1.05757	0.05814	1.01375	0.07191	0.71625	0.00599
NaN	NaN	1.1859	0.0116	1.058	0.05814	1.01475	0.07199	0.71725	0.00604
NaN	NaN	1.1849	0.0116	1.05843	0.05815	1.01575	0.07206	0.71775	0.00607
NaN	NaN	1.1844	0.0116	1.05929	0.05816	1.016	0.07208	0.71875	0.00612
NaN	NaN	1.1834	0.01159	1.06015	0.05816	1.0165	0.07212	0.71975	0.00618
NaN	NaN	1.1824	0.01159	1.06101	0.05817	1.017	0.07215	0.72025	0.00621
NaN	NaN	1.18215	0.01159	1.06123	0.05817	1.018	0.07223	0.72125	0.00627
NaN	NaN	1.18165	0.01158	1.06166	0.05818	1.019	0.0723	0.72225	0.00633
NaN	NaN	1.18115	0.01158	1.06209	0.05818	1.01925	0.07232	0.72275	0.00636
NaN	NaN	1.1809	0.01158	1.06295	0.05819	1.01975	0.07235	0.72375	0.00642
NaN	NaN	1.1804	0.01158	1.06381	0.0582	1.02025	0.07239	0.72475	0.00649
NaN	NaN	1.1799	0.01158	1.06466	0.0582	1.0205	0.07241	0.72525	0.00652
NaN	NaN	1.17965	0.01158	1.06488	0.05821	1.021	0.07244	0.72625	0.00658
NaN	NaN	1.17915	0.01157	1.06531	0.05821	1.022	0.07251	0.72725	0.00665
NaN	NaN	1.17865	0.01157	1.06574	0.05821	1.023	0.07258	0.72775	0.00669
NaN	NaN	1.1784	0.01157	1.0666	0.05822	1.024	0.07265	0.72875	0.00676
NaN	NaN	1.1779	0.01157	1.06746	0.05822	1.02425	0.07266	0.72975	0.00683
NaN	NaN	1.1774	0.01157	1.06832	0.05823	1.02475	0.0727	0.73025	0.00687
NaN	NaN	1.1764	0.01157	1.06853	0.05823	1.02525	0.07273	0.73125	0.00694
NaN	NaN	1.17615	0.01156	1.06896	0.05823	1.02625	0.0728	0.73225	0.00702
NaN	NaN	1.17565	0.01156	1.06939	0.05824	1.02725	0.07286	0.73275	0.00706
NaN	NaN	1.17515	0.01156	1.07025	0.05824	1.0275	0.07288	0.73375	0.00714
NaN	NaN	1.1749	0.01156	1.07111	0.05825	1.028	0.07291	0.73475	0.00722
NaN	NaN	1.1744	0.01156	1.07197	0.05826	1.0285	0.07294	0.73525	0.00726
NaN	NaN	1.1739	0.01156	1.0724	0.05826	1.0295	0.07301	0.73625	0.00735
NaN	NaN	1.17365	0.01156	1.07326	0.05826	1.0305	0.07307	0.73725	0.00743
NaN	NaN	1.17315	0.01155	1.07498	0.05827	1.03075	0.07309	0.73775	0.00748
NaN	NaN	1.17215	0.01155	1.07584	0.05828	1.03125	0.07312	0.73875	0.00756
NaN	NaN	1.1719	0.01155	1.07627	0.05828	1.03175	0.07315	0.73975	0.00766
NaN	NaN	1.1714	0.01155	1.07713	0.05829	1.03275	0.07321	0.74025	0.0077
NaN	NaN	1.1709	0.01155	1.07756	0.05829	1.03375	0.07327	0.74125	0.0078
NaN	NaN	1.17065	0.01155	1.07841	0.05829	1.034	0.07328	0.74225	0.00789
NaN	NaN	1.17015	0.01154	1.07884	0.0583	1.0345	0.07331	0.74275	0.00794
NaN	NaN	1.16965	0.01154	1.0797	0.0583	1.035	0.07334	0.74375	0.00804
NaN	NaN	1.1694	0.01154	1.08056	0.05831	1.03525	0.07336	0.74475	0.00815
NaN	NaN	1.1689	0.01154	1.08099	0.05831	1.03575	0.07339	0.74525	0.0082
NaN	NaN	1.1684	0.01154	1.08185	0.05831	1.03675	0.07345	0.74625	0.0083
NaN	NaN	1.1674	0.01154	1.08271	0.05832	1.03775	0.0735	0.74725	0.00841
NaN	NaN	1.16715	0.01153	1.08293	0.05832	1.038	0.07352	0.74775	0.00847
NaN	NaN	1.16665	0.01153	1.08336	0.05832	1.0385	0.07355	0.74875	0.00858
NaN	NaN	1.16615	0.01153	1.08379	0.05832	1.039	0.07357	0.74975	0.00869
NaN	NaN	1.1659	0.01153	1.08465	0.05833	1.04	0.07363	0.75025	0.00875
NaN	NaN	1.1654	0.01153	1.08551	0.05833	1.04025	0.07364	0.75125	0.00887
NaN	NaN	1.1649	0.01153	1.08572	0.05833	1.04075	0.07367	0.75175	0.00893
NaN	NaN	1.16465	0.01153	1.08615	0.05834	1.04125	0.0737	0.75275	0.00905
NaN	NaN	1.16415	0.01153	1.08658	0.05834	1.0415	0.07371	0.75375	0.00917
NaN	NaN	1.16365	0.01152	1.08744	0.05834	1.042	0.07374	0.75425	0.00924
NaN	NaN	1.16265	0.01152	1.0883	0.05835	1.043	0.07379	0.75525	0.00936
NaN	NaN	1.1624	0.01152	1.08851	0.05835	1.044	0.07385	0.75575	0.00943
NaN	NaN	1.1619	0.01152	1.08894	0.05835	1.04425	0.07386	0.75675	0.00956
NaN	NaN	1.1614	0.01152	1.08937	0.05835	1.04475	0.07389	0.75725	0.00962
NaN	NaN	1.16115	0.01152	1.09023	0.05835	1.04525	0.07391	0.75825	0.00976
NaN	NaN	1.16065	0.01151	1.09109	0.05836	1.04625	0.07397	0.75925	0.0099
NaN	NaN	1.16015	0.01151	1.09195	0.05836	1.0465	0.07398	0.75975	0.00997
NaN	NaN	1.1599	0.01151	1.09217	0.05836	1.047	0.07401	0.76075	0.01011
NaN	NaN	1.1594	0.01151	1.0926	0.05837	1.0475	0.07403	0.76125	0.01018
NaN	NaN	1.1589	0.01151	1.09302	0.05837	1.04775	0.07404	0.76225	0.01033
NaN	NaN	1.1579	0.01151	1.09388	0.05837	1.04825	0.07407	0.76275	0.0104
NaN	NaN	1.15765	0.01151	1.09474	0.05837	1.04925	0.07412	0.76375	0.01055
NaN	NaN	1.15715	0.0115	1.09496	0.05837	1.05025	0.07417	0.76425	0.01063
NaN	NaN	1.15665	0.0115	1.09539	0.05838	1.0505	0.07418	0.76525	0.01078
NaN	NaN	1.1564	0.0115	1.09582	0.05838	1.051	0.07421	0.76625	0.01094
NaN	NaN	1.1559	0.0115	1.09668	0.05838	1.0515	0.07423	0.76675	0.01102
NaN	NaN	1.1554	0.0115	1.09754	0.05838	1.0525	0.07428	0.76775	0.01118
NaN	NaN	1.1544	0.0115	1.0984	0.05839	1.05275	0.07429	0.76825	0.01127
NaN	NaN	1.15415	0.01149	1.09861	0.05839	1.05325	0.07431	0.76925	0.01143
NaN	NaN	1.15365	0.01149	1.09904	0.05839	1.05375	0.07434	0.76975	0.01152
NaN	NaN	1.15315	0.01149	1.09947	0.05839	1.05475	0.07439	0.77075	0.01169
NaN	NaN	1.1529	0.01149	1.10033	0.0584	1.055	0.0744	0.77125	0.01177
NaN	NaN	1.1524	0.01149	1.10119	0.0584	1.0555	0.07442	0.77225	0.01195
NaN	NaN	1.1519	0.01149	1.1014	0.0584	1.056	0.07444	0.77275	0.01204
NaN	NaN	1.1509	0.01148	1.10183	0.0584	1.05625	0.07446	0.77375	0.01222
NaN	NaN	1.15065	0.01148	1.10226	0.0584	1.05675	0.07448	0.77425	0.01231
NaN	NaN	1.15015	0.01148	1.10312	0.0584	1.05775	0.07452	0.77525	0.0125
NaN	NaN	1.14965	0.01148	1.10398	0.05841	1.05875	0.07457	0.77575	0.01259
NaN	NaN	1.1494	0.01148	1.1042	0.05841	1.059	0.07458	0.77675	0.01278
NaN	NaN	1.1489	0.01148	1.10463	0.05841	1.0595	0.0746	0.77725	0.01287
NaN	NaN	1.1484	0.01148	1.10506	0.05841	1.06	0.07462	0.77825	0.01307
NaN	NaN	1.1474	0.01147	1.10592	0.05841	1.061	0.07467	0.77875	0.01317
NaN	NaN	1.14715	0.01147	1.10678	0.05842	1.06125	0.07468	0.77975	0.01337
NaN	NaN	1.14665	0.01147	1.10699	0.05842	1.06175	0.0747	0.78025	0.01347
NaN	NaN	1.14615	0.01147	1.10742	0.05842	1.06225	0.07472	0.78125	0.01367
NaN	NaN	1.1459	0.01147	1.10785	0.05842	1.0625	0.07473	0.78175	0.01377
NaN	NaN	1.1454	0.01147	1.10871	0.05842	1.063	0.07476	0.78275	0.01398
NaN	NaN	1.1449	0.01147	1.10957	0.05842	1.064	0.0748	0.78325	0.01409
NaN	NaN	1.14465	0.01146	1.10978	0.05842	1.065	0.07484	0.78425	0.0143
NaN	NaN	1.14415	0.01146	1.11021	0.05843	1.06525	0.07485	0.78475	0.01441
NaN	NaN	1.14365	0.01146	1.11064	0.05843	1.06575	0.07487	0.78575	0.01463
NaN	NaN	1.14265	0.01146	1.1115	0.05843	1.06625	0.07489	0.78625	0.01474
NaN	NaN	1.1424	0.01146	1.11236	0.05843	1.0665	0.0749	0.78725	0.01496
NaN	NaN	1.1419	0.01146	1.11322	0.05843	1.067	0.07492	0.78775	0.01507
NaN	NaN	1.1414	0.01145	1.11344	0.05843	1.068	0.07497	0.78875	0.0153
NaN	NaN	1.14115	0.01145	1.11387	0.05844	1.069	0.07501	0.78925	0.01542
NaN	NaN	1.14065	0.01145	1.1143	0.05844	1.06925	0.07502	0.79025	0.01565
NaN	NaN	1.13965	0.01145	1.11515	0.05844	1.06975	0.07503	0.79075	0.01577
NaN	NaN	1.13865	0.01145	1.11601	0.05844	1.07025	0.07505	0.79175	0.016
NaN	NaN	1.1384	0.01145	1.11623	0.05844	1.0705	0.07506	0.79225	0.01612
NaN	NaN	1.1379	0.01144	1.11666	0.05844	1.071	0.07508	0.79325	0.01637
NaN	NaN	1.1374	0.01144	1.11709	0.05844	1.072	0.07512	0.79375	0.01649
NaN	NaN	1.13715	0.01144	1.11795	0.05844	1.073	0.07516	0.79475	0.01674
NaN	NaN	1.13665	0.01144	1.11881	0.05845	1.07325	0.07517	0.79525	0.01686
NaN	NaN	1.13615	0.01144	1.11902	0.05845	1.07375	0.07519	0.79625	0.01711
NaN	NaN	1.13515	0.01143	1.11945	0.05845	1.07425	0.0752	0.79675	0.01724
NaN	NaN	1.1349	0.01143	1.11988	0.05845	1.07525	0.07524	0.79775	0.0175
NaN	NaN	1.1344	0.01143	1.12074	0.05845	1.0755	0.07525	0.79825	0.01763
NaN	NaN	1.1339	0.01143	1.1216	0.05845	1.076	0.07527	0.79925	0.01789
NaN	NaN	1.13365	0.01143	1.12181	0.05845	1.0765	0.07529	0.79975	0.01802
NaN	NaN	1.13315	0.01143	1.12224	0.05845	1.07675	0.0753	0.80075	0.01829
NaN	NaN	1.13265	0.01143	1.12267	0.05845	1.07725	0.07531	0.80125	0.01842
NaN	NaN	1.13165	0.01142	1.12353	0.05846	1.07825	0.07535	0.8015	0.01849
NaN	NaN	1.1314	0.01142	1.12439	0.05846	1.07925	0.07539	0.802	0.01863
NaN	NaN	1.1309	0.01142	1.12461	0.05846	1.0795	0.0754	0.803	0.0189
NaN	NaN	1.1304	0.01142	1.12504	0.05846	1.08	0.07541	0.8035	0.01904
NaN	NaN	1.1294	0.01142	1.12547	0.05846	1.0805	0.07543	0.8045	0.01932
NaN	NaN	1.12915	0.01142	1.12633	0.05846	1.08075	0.07544	0.805	0.01946
NaN	NaN	1.12865	0.01141	1.12719	0.05846	1.08125	0.07546	0.806	0.01974
NaN	NaN	1.12815	0.01141	1.1274	0.05846	1.08225	0.07549	0.8065	0.01988
NaN	NaN	1.1279	0.01141	1.12783	0.05846	1.0825	0.0755	0.8075	0.02017
NaN	NaN	1.1274	0.01141	1.12826	0.05846	1.083	0.07552	0.808	0.02031
NaN	NaN	1.1269	0.01141	1.12912	0.05847	1.0835	0.07553	0.80825	0.02039
NaN	NaN	1.12665	0.01141	1.12998	0.05847	1.08375	0.07554	0.80875	0.02053
NaN	NaN	1.12615	0.01141	1.13019	0.05847	1.08425	0.07556	0.80975	0.02083
NaN	NaN	1.12565	0.0114	1.13062	0.05847	1.08525	0.07559	0.81025	0.02097
NaN	NaN	1.1254	0.0114	1.13105	0.05847	1.08625	0.07563	0.81125	0.02127
NaN	NaN	1.1249	0.0114	1.13191	0.05847	1.0865	0.07563	0.81175	0.02142
NaN	NaN	1.1244	0.0114	1.13277	0.05847	1.087	0.07565	0.812	0.0215
NaN	NaN	1.1234	0.0114	1.13299	0.05847	1.0875	0.07567	0.8125	0.02165
NaN	NaN	1.12315	0.0114	1.13342	0.05847	1.08775	0.07568	0.8135	0.02195
NaN	NaN	1.12265	0.01139	1.13385	0.05847	1.08825	0.07569	0.814	0.02211
NaN	NaN	1.12215	0.01139	1.13471	0.05847	1.08875	0.07571	0.815	0.02242
NaN	NaN	1.1219	0.01139	1.13557	0.05848	1.08975	0.07574	0.8155	0.02257
NaN	NaN	1.1214	0.01139	1.13578	0.05848	1.09	0.07575	0.81575	0.02265
NaN	NaN	1.1209	0.01139	1.13621	0.05848	1.0905	0.07576	0.81625	0.02281
NaN	NaN	1.1199	0.01138	1.13664	0.05848	1.091	0.07578	0.81725	0.02312
NaN	NaN	1.11965	0.01138	1.1375	0.05848	1.09125	0.07579	0.81775	0.02328
NaN	NaN	1.11915	0.01138	1.13836	0.05848	1.09175	0.0758	0.818	0.02336
NaN	NaN	1.11865	0.01138	1.13857	0.05848	1.09275	0.07583	0.8185	0.02352
NaN	NaN	1.1184	0.01138	1.139	0.05848	1.09375	0.07586	0.8195	0.02384
NaN	NaN	1.1179	0.01138	1.13943	0.05848	1.094	0.07587	0.82	0.024
NaN	NaN	1.1174	0.01138	1.14029	0.05848	1.0945	0.07589	0.82025	0.02408
NaN	NaN	1.1164	0.01137	1.14115	0.05848	1.095	0.0759	0.82075	0.02424
NaN	NaN	1.11615	0.01137	1.14137	0.05848	1.09525	0.07591	0.82175	0.02457
NaN	NaN	1.11565	0.01137	1.1418	0.05848	1.09575	0.07592	0.82225	0.02473
NaN	NaN	1.11515	0.01137	1.14223	0.05848	1.09625	0.07594	0.8225	0.02482
NaN	NaN	1.1149	0.01137	1.14309	0.05849	1.09725	0.07597	0.823	0.02498
NaN	NaN	1.1144	0.01137	1.14394	0.05849	1.0975	0.07597	0.82325	0.02506
NaN	NaN	1.1139	0.01136	1.14416	0.05849	1.098	0.07599	0.82375	0.02523
NaN	NaN	1.1129	0.01136	1.14459	0.05849	1.0985	0.076	0.82475	0.02556
NaN	NaN	1.11265	0.01136	1.14502	0.05849	1.0995	0.07603	0.82525	0.02573
NaN	NaN	1.11215	0.01136	1.14588	0.05849	1.09975	0.07604	0.82625	0.02607
NaN	NaN	1.11165	0.01136	1.14674	0.05849	1.10025	0.07605	0.82675	0.02624
NaN	NaN	1.1114	0.01136	1.14695	0.05849	1.10075	0.07607	0.827	0.02632
NaN	NaN	1.1109	0.01135	1.14738	0.05849	1.101	0.07607	0.8275	0.02649
NaN	NaN	1.1104	0.01135	1.14781	0.05849	1.1015	0.07609	0.82775	0.02658
NaN	NaN	1.11015	0.01135	1.14867	0.05849	1.102	0.0761	0.82825	0.02675
NaN	NaN	1.10965	0.01135	1.14889	0.05849	1.103	0.07613	0.82925	0.02709
NaN	NaN	1.10915	0.01135	1.14932	0.05849	1.10325	0.07613	0.82975	0.02726
NaN	NaN	1.10815	0.01134	1.14975	0.05849	1.10375	0.07615	0.83	0.02735
NaN	NaN	1.1079	0.01134	1.1506	0.05849	1.10425	0.07616	0.8305	0.02752
NaN	NaN	1.1074	0.01134	1.15146	0.05849	1.1045	0.07617	0.83075	0.02761
NaN	NaN	1.1069	0.01134	1.15168	0.05849	1.105	0.07618	0.83125	0.02778
NaN	NaN	1.10665	0.01134	1.15211	0.05849	1.1055	0.0762	0.83225	0.02813
NaN	NaN	1.10615	0.01134	1.15254	0.05849	1.1065	0.07622	0.83275	0.02831
NaN	NaN	1.10565	0.01134	1.1534	0.05849	1.10675	0.07623	0.833	0.02839
NaN	NaN	1.10465	0.01133	1.15426	0.0585	1.10725	0.07624	0.8335	0.02857
NaN	NaN	1.1044	0.01133	1.15447	0.0585	1.10775	0.07625	0.83375	0.02866
NaN	NaN	1.1039	0.01133	1.1549	0.0585	1.108	0.07626	0.83425	0.02883
NaN	NaN	1.1034	0.01133	1.15533	0.0585	1.1085	0.07627	0.8345	0.02892
NaN	NaN	1.10315	0.01133	1.15619	0.0585	1.109	0.07629	0.835	0.0291
NaN	NaN	1.10265	0.01132	1.15705	0.0585	1.11	0.07631	0.83525	0.02919
NaN	NaN	1.10215	0.01132	1.15727	0.0585	1.11025	0.07632	0.83575	0.02937
NaN	NaN	1.10115	0.01132	1.1577	0.0585	1.11075	0.07633	0.836	0.02945
NaN	NaN	1.1009	0.01132	1.15812	0.0585	1.11125	0.07634	0.8365	0.02963
NaN	NaN	1.1004	0.01132	1.15898	0.0585	1.11225	0.07637	0.83675	0.02972
NaN	NaN	1.0999	0.01131	1.15984	0.0585	1.1125	0.07637	0.83725	0.0299
NaN	NaN	1.09965	0.01131	1.16006	0.0585	1.113	0.07639	0.83825	0.03026
NaN	NaN	1.09915	0.01131	1.16049	0.0585	1.1135	0.0764	0.83875	0.03044
NaN	NaN	1.09865	0.01131	1.16092	0.0585	1.11375	0.0764	0.839	0.03053
NaN	NaN	1.09765	0.01131	1.16178	0.0585	1.11425	0.07642	0.8395	0.03071
NaN	NaN	1.0974	0.0113	1.16264	0.0585	1.11475	0.07643	0.83975	0.0308
NaN	NaN	1.0969	0.0113	1.16285	0.0585	1.11575	0.07645	0.84025	0.03098
NaN	NaN	1.0964	0.0113	1.16328	0.0585	1.116	0.07646	0.8405	0.03107
NaN	NaN	1.09615	0.0113	1.16371	0.0585	1.1165	0.07647	0.841	0.03125
NaN	NaN	1.09565	0.0113	1.16457	0.0585	1.117	0.07648	0.84125	0.03134
NaN	NaN	1.09515	0.0113	1.16543	0.0585	1.11725	0.07649	0.84175	0.03153
NaN	NaN	1.09415	0.01129	1.16564	0.0585	1.11775	0.0765	0.842	0.03162
NaN	NaN	1.0939	0.01129	1.16607	0.0585	1.11825	0.07651	0.8425	0.0318
NaN	NaN	1.0934	0.01129	1.1665	0.0585	1.11925	0.07653	0.84275	0.03189
NaN	NaN	1.0929	0.01129	1.16736	0.0585	1.1195	0.07654	0.84325	0.03207
NaN	NaN	1.09265	0.01129	1.16822	0.0585	1.12	0.07655	0.8435	0.03216
NaN	NaN	1.09215	0.01128	1.16844	0.0585	1.1205	0.07656	0.844	0.03235
NaN	NaN	1.09165	0.01128	1.16887	0.0585	1.12075	0.07657	0.84425	0.03244
NaN	NaN	1.0914	0.01128	1.1693	0.0585	1.12125	0.07658	0.84475	0.03262
NaN	NaN	1.0909	0.01128	1.17016	0.0585	1.12175	0.07659	0.845	0.03271
NaN	NaN	1.0904	0.01128	1.17037	0.0585	1.12275	0.07661	0.8455	0.0329
NaN	NaN	1.0894	0.01127	1.1708	0.05851	1.123	0.07662	0.84575	0.03299
NaN	NaN	1.08915	0.01127	1.17123	0.05851	1.1235	0.07663	0.84625	0.03317
NaN	NaN	1.08865	0.01127	1.17209	0.05851	1.124	0.07664	0.8465	0.03327
NaN	NaN	1.08815	0.01127	1.17295	0.05851	1.12425	0.07665	0.847	0.03345
NaN	NaN	1.0879	0.01127	1.17316	0.05851	1.12475	0.07666	0.84725	0.03354
NaN	NaN	1.0874	0.01126	1.17359	0.05851	1.12525	0.07667	0.84775	0.03373
NaN	NaN	1.0869	0.01126	1.17402	0.05851	1.12625	0.07669	0.84875	0.0341
NaN	NaN	1.0859	0.01126	1.17488	0.05851	1.1265	0.07669	0.84975	0.03447
NaN	NaN	1.08565	0.01126	1.17574	0.05851	1.127	0.0767	0.85025	0.03465
NaN	NaN	1.08515	0.01126	1.17596	0.05851	1.1275	0.07672	0.8505	0.03475
NaN	NaN	1.08465	0.01125	1.17639	0.05851	1.12775	0.07672	0.851	0.03493
NaN	NaN	1.0844	0.01125	1.17682	0.05851	1.12825	0.07673	0.852	0.0353
NaN	NaN	1.0839	0.01125	1.17768	0.05851	1.12875	0.07674	0.8525	0.03549
NaN	NaN	1.0834	0.01125	1.17854	0.05851	1.12975	0.07676	0.8535	0.03586
NaN	NaN	1.0824	0.01124	1.17875	0.05851	1.13	0.07677	0.854	0.03605
NaN	NaN	1.08215	0.01124	1.17918	0.05851	1.1305	0.07678	0.855	0.03642
NaN	NaN	1.08165	0.01124	1.17961	0.05851	1.131	0.07679	0.856	0.0368
NaN	NaN	1.08115	0.01124	1.18047	0.05851	1.13125	0.07679	0.8565	0.03698
NaN	NaN	1.08015	0.01123	1.18133	0.05851	1.13175	0.0768	0.8575	0.03736
NaN	NaN	1.07915	0.01123	1.18154	0.05851	1.13225	0.07681	0.858	0.03754
NaN	NaN	1.0789	0.01123	1.18197	0.05851	1.13325	0.07683	0.859	0.03792
NaN	NaN	1.0784	0.01123	1.1824	0.05851	1.1335	0.07684	0.86	0.03829
NaN	NaN	1.0779	0.01122	1.18326	0.05851	1.134	0.07685	0.8605	0.03848
NaN	NaN	1.07765	0.01122	1.18412	0.05851	1.1345	0.07686	0.8615	0.03885
NaN	NaN	1.07715	0.01122	1.18434	0.05851	1.13475	0.07686	0.862	0.03904
NaN	NaN	1.07665	0.01122	1.18477	0.05851	1.13525	0.07687	0.863	0.03941
NaN	NaN	1.07565	0.01121	1.1852	0.05851	1.13575	0.07688	0.8635	0.0396
NaN	NaN	1.0754	0.01121	1.18606	0.05851	1.13675	0.0769	0.8645	0.03997
NaN	NaN	1.0749	0.01121	1.18691	0.05851	1.137	0.07691	0.865	0.04016
NaN	NaN	1.0744	0.01121	1.18713	0.05851	1.1375	0.07692	0.866	0.04053
NaN	NaN	1.0734	0.0112	1.18756	0.05851	1.138	0.07692	0.8665	0.04071
NaN	NaN	1.0724	0.0112	1.18799	0.05851	1.13825	0.07693	0.8675	0.04108
NaN	NaN	1.07215	0.0112	1.18885	0.05851	1.13875	0.07694	0.868	0.04127
NaN	NaN	1.07165	0.0112	1.18906	0.05851	1.13925	0.07695	0.869	0.04164
NaN	NaN	1.07115	0.01119	1.18949	0.05851	1.14025	0.07697	0.8695	0.04182
NaN	NaN	1.07015	0.01119	1.18992	0.05851	1.1405	0.07697	0.8705	0.04219
NaN	NaN	1.0699	0.01119	1.19078	0.05851	1.141	0.07698	0.871	0.04238
NaN	NaN	1.0694	0.01119	1.19164	0.05851	1.1415	0.07699	0.872	0.04275
NaN	NaN	1.0689	0.01118	1.19186	0.05851	1.14175	0.07699	0.8725	0.04293
NaN	NaN	1.06865	0.01118	1.19229	0.05851	1.14225	0.077	0.8735	0.0433
NaN	NaN	1.06815	0.01118	1.19272	0.05851	1.14275	0.07701	0.874	0.04348
NaN	NaN	1.06715	0.01117	1.19358	0.05851	1.14375	0.07703	0.875	0.04385
NaN	NaN	1.06615	0.01117	1.19443	0.05851	1.144	0.07703	0.8755	0.04403
NaN	NaN	1.0659	0.01117	1.19465	0.05851	1.1445	0.07704	0.8765	0.04439
NaN	NaN	1.0654	0.01117	1.19508	0.05851	1.145	0.07705	0.877	0.04457
NaN	NaN	1.0649	0.01116	1.19551	0.05851	1.146	0.07707	0.878	0.04493
NaN	NaN	1.06465	0.01116	1.19637	0.05851	1.14625	0.07707	0.8785	0.04512
NaN	NaN	1.06415	0.01116	1.19723	0.05851	1.14675	0.07708	0.8795	0.04548
NaN	NaN	1.06365	0.01116	1.19744	0.05851	1.14725	0.07709	0.88	0.04566
NaN	NaN	1.06265	0.01115	1.19787	0.05851	1.14825	0.07711	0.881	0.04601
NaN	NaN	1.0624	0.01115	1.1983	0.05851	1.14925	0.07713	0.8815	0.04619
NaN	NaN	1.0619	0.01115	1.19916	0.05851	1.1495	0.07713	0.8825	0.04655
NaN	NaN	1.0614	0.01114	1.1996	0.05851	1.15	0.07714	0.883	0.04673
NaN	NaN	1.06115	0.01114	1.1996	0.05851	1.1505	0.07715	0.884	0.04708
NaN	NaN	1.06065	0.01114	1.1994	0.05009	1.15075	0.07715	0.8845	0.04726
NaN	NaN	1.06015	0.01114	1.1984	0.04998	1.15125	0.07716	0.8855	0.04761
NaN	NaN	1.0599	0.01114	1.1964	0.04982	1.15175	0.07717	0.886	0.04778
NaN	NaN	1.0594	0.01113	1.1944	0.0497	1.15275	0.07718	0.887	0.04813
NaN	NaN	1.0589	0.01113	1.1924	0.04962	1.153	0.07719	0.8875	0.04831
NaN	NaN	1.0579	0.01113	1.1904	0.04956	1.1535	0.0772	0.8885	0.04866
NaN	NaN	1.05765	0.01113	1.1884	0.04951	1.154	0.0772	0.889	0.04883
NaN	NaN	1.05715	0.01112	1.1864	0.04947	1.15425	0.07721	0.89	0.04917
NaN	NaN	1.05665	0.01112	1.1844	0.04943	1.15475	0.07722	0.8905	0.04935
NaN	NaN	1.0564	0.01112	1.1824	0.0494	1.15525	0.07722	0.8915	0.04969
NaN	NaN	1.0559	0.01112	1.1804	0.04936	1.15625	0.07724	0.8925	0.05003
NaN	NaN	1.0554	0.01111	1.1799	0.04935	1.1565	0.07724	0.893	0.0502
NaN	NaN	1.0544	0.01111	1.1789	0.04934	1.157	0.07725	0.894	0.05054
NaN	NaN	1.05415	0.01111	1.1779	0.04932	1.1575	0.07726	0.895	0.05087
NaN	NaN	1.05365	0.0111	1.1774	0.04931	1.15775	0.07726	0.8955	0.05104
NaN	NaN	1.05315	0.0111	1.1764	0.0493	1.15825	0.07727	0.8965	0.05137
NaN	NaN	1.0529	0.0111	1.1754	0.04928	1.15875	0.07728	0.8975	0.05171
NaN	NaN	1.0524	0.0111	1.17515	0.04928	1.15975	0.07729	0.898	0.05187
NaN	NaN	1.0519	0.01109	1.17465	0.04927	1.16	0.0773	0.899	0.0522
NaN	NaN	1.0509	0.01109	1.17415	0.04926	1.1605	0.0773	0.9	0.05253
NaN	NaN	1.05065	0.01109	1.1739	0.04926	1.161	0.07731	0.9005	0.05269
NaN	NaN	1.05015	0.01108	1.1734	0.04925	1.16125	0.07732	0.9015	0.05301
NaN	NaN	1.04965	0.01108	1.1729	0.04924	1.16175	0.07732	0.9025	0.05333
NaN	NaN	1.0494	0.01108	1.1719	0.04922	1.16225	0.07733	0.903	0.05349
NaN	NaN	1.0489	0.01108	1.17165	0.04922	1.16325	0.07735	0.904	0.05381
NaN	NaN	1.0484	0.01107	1.17115	0.04921	1.1635	0.07735	0.905	0.05413
NaN	NaN	1.0474	0.01107	1.17065	0.0492	1.164	0.07736	0.9055	0.05429
NaN	NaN	1.04715	0.01107	1.1704	0.0492	1.1645	0.07736	0.9065	0.0546
NaN	NaN	1.04665	0.01106	1.1699	0.04919	1.16475	0.07737	0.9075	0.05491
NaN	NaN	1.04615	0.01106	1.1694	0.04918	1.16525	0.07737	0.908	0.05507
NaN	NaN	1.0459	0.01106	1.16915	0.04918	1.16575	0.07738	0.909	0.05537
NaN	NaN	1.0454	0.01105	1.16865	0.04917	1.16675	0.0774	0.91	0.05568
NaN	NaN	1.0449	0.01105	1.16815	0.04916	1.167	0.0774	0.9105	0.05583
NaN	NaN	1.04465	0.01105	1.16715	0.04914	1.1675	0.07741	0.9115	0.05613
NaN	NaN	1.04415	0.01105	1.1669	0.04914	1.168	0.07741	0.9125	0.05643
NaN	NaN	1.04365	0.01104	1.1664	0.04913	1.16825	0.07742	0.913	0.05658
NaN	NaN	1.04265	0.01104	1.1654	0.04911	1.16875	0.07742	0.914	0.05688
NaN	NaN	1.0424	0.01104	1.16515	0.04911	1.16925	0.07743	0.915	0.05718
NaN	NaN	1.0419	0.01103	1.16465	0.0491	1.1695	0.07744	0.9155	0.05732
NaN	NaN	1.0414	0.01103	1.16415	0.04909	1.17	0.07744	0.9165	0.05761
NaN	NaN	1.04115	0.01103	1.16315	0.04908	1.171	0.07746	0.9175	0.0579
NaN	NaN	1.04065	0.01102	1.1629	0.04907	1.172	0.07747	0.918	0.05805
NaN	NaN	1.04015	0.01102	1.1624	0.04906	1.17225	0.07747	0.919	0.05833
NaN	NaN	1.0399	0.01102	1.1619	0.04906	1.17275	0.07748	0.92	0.05862
NaN	NaN	1.0394	0.01102	1.16165	0.04905	1.17325	0.07749	0.9205	0.05876
NaN	NaN	1.0389	0.01101	1.16115	0.04904	1.1735	0.07749	0.9215	0.05904
NaN	NaN	1.0379	0.01101	1.16065	0.04903	1.174	0.0775	0.9225	0.05932
NaN	NaN	1.03765	0.011	1.15965	0.04902	1.1745	0.0775	0.923	0.05946
NaN	NaN	1.03715	0.011	1.1594	0.04901	1.1755	0.07752	0.924	0.05973
NaN	NaN	1.03665	0.011	1.1589	0.049	1.17575	0.07752	0.925	0.06
NaN	NaN	1.0364	0.011	1.1584	0.04899	1.17625	0.07753	0.9255	0.06014
NaN	NaN	1.0359	0.01099	1.15815	0.04899	1.17675	0.07753	0.9265	0.06041
NaN	NaN	1.0354	0.01099	1.15765	0.04898	1.177	0.07754	0.9275	0.06068
NaN	NaN	1.0344	0.01098	1.15715	0.04897	1.1775	0.07754	0.9285	0.06094
NaN	NaN	1.03415	0.01098	1.15615	0.04896	1.178	0.07755	0.9295	0.0612
NaN	NaN	1.03365	0.01098	1.1559	0.04895	1.179	0.07756	0.9305	0.06146
NaN	NaN	1.03315	0.01097	1.1554	0.04894	1.17925	0.07756	0.9315	0.06172
NaN	NaN	1.0329	0.01097	1.1549	0.04893	1.17975	0.07757	0.9325	0.06198
NaN	NaN	1.0324	0.01097	1.15465	0.04893	1.18025	0.07758	0.933	0.06211
NaN	NaN	1.0319	0.01096	1.15415	0.04892	1.1805	0.07758	0.93325	0.06217
NaN	NaN	1.0309	0.01096	1.15365	0.04891	1.181	0.07759	0.93375	0.0623
NaN	NaN	1.03065	0.01096	1.1534	0.04891	1.1815	0.07759	0.934	0.06236
NaN	NaN	1.03015	0.01095	1.1529	0.0489	1.1825	0.07761	0.9345	0.06248
NaN	NaN	1.02965	0.01095	1.1524	0.04889	1.18275	0.07761	0.93475	0.06255
NaN	NaN	1.0294	0.01095	1.1514	0.04887	1.18325	0.07761	0.93525	0.06267
NaN	NaN	1.0289	0.01094	1.15115	0.04887	1.18375	0.07762	0.9355	0.06273
NaN	NaN	1.0284	0.01094	1.15065	0.04886	1.184	0.07762	0.936	0.06286
NaN	NaN	1.0274	0.01093	1.15015	0.04885	1.1845	0.07763	0.93625	0.06292
NaN	NaN	1.02715	0.01093	1.1499	0.04884	1.185	0.07764	0.93675	0.06304
NaN	NaN	1.02665	0.01093	1.1494	0.04883	1.186	0.07765	0.937	0.0631
NaN	NaN	1.02615	0.01092	1.1489	0.04883	1.18625	0.07765	0.9375	0.06323
NaN	NaN	1.0259	0.01092	1.1479	0.04881	1.18675	0.07766	0.9385	0.06347
NaN	NaN	1.0254	0.01092	1.14765	0.0488	1.18725	0.07766	0.939	0.06359
NaN	NaN	1.0249	0.01091	1.14715	0.04879	1.1875	0.07767	0.94	0.06383
NaN	NaN	1.02465	0.01091	1.14665	0.04878	1.188	0.07767	0.941	0.06407
NaN	NaN	1.02415	0.01091	1.1464	0.04878	1.1885	0.07768	0.9415	0.06419
NaN	NaN	1.02365	0.0109	1.1459	0.04877	1.1895	0.07769	0.9425	0.06442
NaN	NaN	1.02265	0.01089	1.1454	0.04876	1.18975	0.07769	0.9435	0.06465
NaN	NaN	1.0224	0.01089	1.1444	0.04874	1.19025	0.0777	0.944	0.06477
NaN	NaN	1.0219	0.01089	1.14415	0.04874	1.19075	0.0777	0.945	0.065
NaN	NaN	1.0214	0.01088	1.14365	0.04873	1.191	0.07771	0.946	0.06522
NaN	NaN	1.02115	0.01088	1.14315	0.04872	1.1915	0.07771	0.947	0.06545
NaN	NaN	1.02065	0.01088	1.1429	0.04871	1.192	0.07772	0.948	0.06567
NaN	NaN	1.02015	0.01087	1.1424	0.04871	1.193	0.07773	0.9485	0.06578
NaN	NaN	1.01915	0.01086	1.1419	0.0487	1.19325	0.07773	0.94875	0.06584
NaN	NaN	1.0189	0.01086	1.1409	0.04868	1.19375	0.07774	0.94925	0.06595
NaN	NaN	1.0184	0.01086	1.14065	0.04867	1.19425	0.07774	0.95025	0.06617
NaN	NaN	1.0179	0.01085	1.14015	0.04866	1.19525	0.07775	0.95075	0.06627
NaN	NaN	1.01765	0.01085	1.13965	0.04865	1.1955	0.07776	0.95175	0.06649
NaN	NaN	1.01715	0.01085	1.1394	0.04865	1.196	0.07776	0.95275	0.0667
NaN	NaN	1.01665	0.01084	1.1389	0.04864	1.1965	0.07777	0.95325	0.06681
NaN	NaN	1.01565	0.01083	1.1384	0.04863	1.19675	0.07777	0.95425	0.06702
NaN	NaN	1.0154	0.01083	1.1374	0.04861	1.19725	0.07778	0.95525	0.06723
NaN	NaN	1.0149	0.01083	1.13715	0.0486	1.19775	0.07778	0.95575	0.06733
NaN	NaN	1.0144	0.01082	1.13665	0.04859	1.19875	0.07779	0.95675	0.06753
NaN	NaN	1.01415	0.01082	1.13615	0.04859	1.1996	0.0778	0.95725	0.06764
NaN	NaN	1.01365	0.01082	1.1359	0.04858	1.1996	0.0778	0.9575	0.06769
NaN	NaN	1.01315	0.01081	1.1354	0.04857	1.1994	0.06936	0.958	0.06779
NaN	NaN	1.01215	0.0108	1.1349	0.04856	1.1984	0.06923	0.959	0.06799
NaN	NaN	1.0119	0.0108	1.1339	0.04854	1.1964	0.06902	0.9595	0.06809
NaN	NaN	1.0114	0.0108	1.13365	0.04854	1.1944	0.06887	0.9605	0.06829
NaN	NaN	1.0109	0.01079	1.13315	0.04853	1.1924	0.06876	0.9615	0.06848
NaN	NaN	1.01065	0.01079	1.13265	0.04852	1.1904	0.06867	0.962	0.06858
NaN	NaN	1.01015	0.01078	1.1324	0.04851	1.1884	0.0686	0.963	0.06877
NaN	NaN	1.00965	0.01078	1.1319	0.0485	1.1864	0.06854	0.964	0.06897
NaN	NaN	1.00865	0.01077	1.1314	0.04849	1.1844	0.06849	0.9645	0.06906
NaN	NaN	1.0084	0.01077	1.1304	0.04847	1.1824	0.06844	0.9655	0.06925
NaN	NaN	1.0079	0.01076	1.13015	0.04847	1.1804	0.06838	0.9665	0.06944
NaN	NaN	1.0074	0.01076	1.12965	0.04846	1.1784	0.06833	0.9675	0.06962
NaN	NaN	1.00715	0.01075	1.12915	0.04845	1.1764	0.06828	0.9685	0.0698
NaN	NaN	1.00665	0.01075	1.1289	0.04844	1.1759	0.06827	0.9695	0.06999
NaN	NaN	1.00615	0.01074	1.1284	0.04843	1.1749	0.06824	0.9705	0.07016
NaN	NaN	1.0059	0.01074	1.1279	0.04842	1.1739	0.06821	0.971	0.07025
NaN	NaN	1.0054	0.01074	1.1269	0.0484	1.1734	0.0682	0.972	0.07043
NaN	NaN	1.0049	0.01073	1.12665	0.04839	1.1724	0.06817	0.9725	0.07052
NaN	NaN	1.0039	0.01072	1.12615	0.04838	1.17215	0.06817	0.9735	0.07069
NaN	NaN	1.00365	0.01072	1.12565	0.04837	1.17165	0.06815	0.9745	0.07087
NaN	NaN	1.00315	0.01071	1.1254	0.04837	1.17115	0.06814	0.975	0.07095
NaN	NaN	1.00265	0.01071	1.1249	0.04836	1.1709	0.06813	0.976	0.07112
NaN	NaN	1.0024	0.0107	1.1244	0.04835	1.1704	0.06812	0.977	0.07129
NaN	NaN	1.0019	0.0107	1.1234	0.04833	1.1694	0.06809	0.978	0.07146
NaN	NaN	1.0014	0.01069	1.12315	0.04832	1.16915	0.06809	0.9785	0.07154
NaN	NaN	1.0004	0.01068	1.12265	0.04831	1.16865	0.06807	0.9795	0.0717
NaN	NaN	1.00015	0.01068	1.12215	0.0483	1.16815	0.06806	0.98	0.07178
NaN	NaN	0.99965	0.01067	1.1219	0.04829	1.1679	0.06805	0.981	0.07195
NaN	NaN	0.99915	0.01067	1.1214	0.04828	1.1674	0.06804	0.9815	0.07203
NaN	NaN	0.9989	0.01067	1.1209	0.04827	1.1669	0.06802	0.9825	0.07219
NaN	NaN	0.9984	0.01066	1.1199	0.04825	1.16665	0.06802	0.983	0.07227
NaN	NaN	0.9979	0.01065	1.11965	0.04824	1.16615	0.068	0.984	0.07242
NaN	NaN	0.9969	0.01064	1.11915	0.04823	1.16515	0.06798	0.985	0.07258
NaN	NaN	0.99665	0.01064	1.11865	0.04822	1.1649	0.06797	0.9855	0.07266
NaN	NaN	0.99615	0.01063	1.1184	0.04822	1.1644	0.06796	0.9865	0.07281
NaN	NaN	0.99565	0.01063	1.1179	0.04821	1.1639	0.06794	0.9875	0.07296
NaN	NaN	0.9954	0.01063	1.1174	0.0482	1.16365	0.06793	0.98775	0.07299
NaN	NaN	0.9949	0.01062	1.1164	0.04817	1.16315	0.06792	0.98825	0.07306
NaN	NaN	0.9944	0.01061	1.11615	0.04817	1.16265	0.06791	0.98875	0.07315
NaN	NaN	0.9934	0.0106	1.11565	0.04816	1.16165	0.06788	0.98975	0.0733
NaN	NaN	0.99315	0.0106	1.11515	0.04815	1.1614	0.06787	0.99075	0.07344
NaN	NaN	0.99265	0.01059	1.1149	0.04814	1.1609	0.06786	0.991	0.07348
NaN	NaN	0.99215	0.01059	1.1144	0.04813	1.1604	0.06784	0.9915	0.07355
NaN	NaN	0.9919	0.01058	1.1139	0.04812	1.16015	0.06784	0.992	0.07362
NaN	NaN	0.9914	0.01058	1.11365	0.04811	1.15965	0.06782	0.993	0.07377
NaN	NaN	0.9909	0.01057	1.11315	0.0481	1.15915	0.06781	0.994	0.07391
NaN	NaN	0.9899	0.01056	1.11265	0.04809	1.15815	0.06778	0.995	0.07405
NaN	NaN	0.98965	0.01055	1.11165	0.04807	1.1579	0.06777	0.99525	0.07409
NaN	NaN	0.98915	0.01055	1.11065	0.04804	1.1574	0.06776	0.99575	0.07415
NaN	NaN	0.98865	0.01054	1.1104	0.04804	1.1569	0.06774	0.99625	0.07422
NaN	NaN	0.9884	0.01054	1.1099	0.04803	1.15665	0.06773	0.99725	0.07436
NaN	NaN	0.9879	0.01053	1.1094	0.04801	1.15615	0.06772	0.99825	0.0745
NaN	NaN	0.9874	0.01052	1.10915	0.04801	1.15565	0.0677	0.9985	0.07453
NaN	NaN	0.98715	0.01052	1.10865	0.048	1.15465	0.06767	0.999	0.0746
NaN	NaN	0.98665	0.01051	1.10815	0.04798	1.1544	0.06767	0.9995	0.07467
NaN	NaN	0.98615	0.01051	1.10715	0.04796	1.1539	0.06765	1.0005	0.0748
NaN	NaN	0.98515	0.01049	1.1069	0.04795	1.1534	0.06764	1.0015	0.07493
NaN	NaN	0.9849	0.01049	1.1064	0.04794	1.15315	0.06763	1.00175	0.07496
NaN	NaN	0.9844	0.01048	1.1059	0.04793	1.15265	0.06761	1.00225	0.07503
NaN	NaN	0.9839	0.01048	1.10565	0.04792	1.15215	0.0676	1.00275	0.07509
NaN	NaN	0.98365	0.01047	1.10515	0.04791	1.15115	0.06757	1.00375	0.07522
NaN	NaN	0.98315	0.01047	1.10465	0.0479	1.1509	0.06756	1.004	0.07525
NaN	NaN	0.98265	0.01046	1.10365	0.04788	1.1504	0.06755	1.0045	0.07532
NaN	NaN	0.98165	0.01044	1.1034	0.04787	1.1499	0.06753	1.005	0.07538
NaN	NaN	0.9814	0.01044	1.1029	0.04786	1.14965	0.06752	1.006	0.07551
NaN	NaN	0.9809	0.01043	1.1024	0.04785	1.14915	0.06751	1.007	0.07563
NaN	NaN	0.9804	0.01043	1.10215	0.04784	1.14865	0.06749	1.00725	0.07566
NaN	NaN	0.98015	0.01042	1.10165	0.04783	1.1484	0.06748	1.00775	0.07572
NaN	NaN	0.97965	0.01041	1.10115	0.04781	1.1479	0.06747	1.00825	0.07579
NaN	NaN	0.97915	0.01041	1.10015	0.04779	1.1469	0.06744	1.00925	0.07591
NaN	NaN	0.97815	0.01039	1.0999	0.04778	1.1459	0.0674	1.01025	0.07603
NaN	NaN	0.9779	0.01039	1.0994	0.04777	1.14565	0.0674	1.0105	0.07606
NaN	NaN	0.9774	0.01038	1.0989	0.04776	1.14515	0.06738	1.011	0.07612
NaN	NaN	0.9769	0.01037	1.09865	0.04775	1.14465	0.06737	1.0115	0.07618
NaN	NaN	0.97665	0.01037	1.09815	0.04774	1.1444	0.06736	1.01175	0.07621
NaN	NaN	0.97615	0.01036	1.09765	0.04773	1.1439	0.06734	1.01225	0.07627
NaN	NaN	0.97565	0.01035	1.09665	0.0477	1.1434	0.06732	1.01325	0.07638
NaN	NaN	0.97465	0.01034	1.0964	0.04769	1.1424	0.06729	1.01425	0.0765
NaN	NaN	0.9744	0.01033	1.0959	0.04768	1.14215	0.06728	1.0145	0.07653
NaN	NaN	0.9739	0.01032	1.0954	0.04767	1.14165	0.06727	1.015	0.07659
NaN	NaN	0.9734	0.01031	1.09515	0.04766	1.14115	0.06725	1.0155	0.07664
NaN	NaN	0.97315	0.01031	1.09465	0.04765	1.1409	0.06724	1.0165	0.07676
NaN	NaN	0.97265	0.0103	1.09415	0.04764	1.1404	0.06723	1.0175	0.07687
NaN	NaN	0.97215	0.01029	1.09315	0.04761	1.1399	0.06721	1.01775	0.0769
NaN	NaN	0.97115	0.01028	1.0929	0.0476	1.1389	0.06718	1.01825	0.07695
NaN	NaN	0.9709	0.01027	1.0924	0.04759	1.13865	0.06717	1.01875	0.07701
NaN	NaN	0.9704	0.01026	1.0919	0.04758	1.13815	0.06715	1.01975	0.07712
NaN	NaN	0.9699	0.01025	1.09165	0.04757	1.13765	0.06714	1.02075	0.07723
NaN	NaN	0.96965	0.01025	1.09115	0.04756	1.1374	0.06713	1.021	0.07725
NaN	NaN	0.96915	0.01024	1.09065	0.04754	1.1369	0.06711	1.0215	0.07731
NaN	NaN	0.96865	0.01023	1.08965	0.04752	1.1364	0.06709	1.022	0.07736
NaN	NaN	0.9684	0.01023	1.0894	0.04751	1.1354	0.06706	1.02225	0.07739
NaN	NaN	0.9679	0.01022	1.0889	0.0475	1.13515	0.06705	1.02275	0.07744
NaN	NaN	0.9674	0.01021	1.0884	0.04748	1.13465	0.06703	1.02375	0.07754
NaN	NaN	0.9664	0.01019	1.08815	0.04747	1.13415	0.06702	1.02475	0.07765
NaN	NaN	0.96615	0.01019	1.08765	0.04746	1.1339	0.06701	1.025	0.07767
NaN	NaN	0.96565	0.01018	1.08715	0.04745	1.1334	0.06699	1.0255	0.07773
NaN	NaN	0.96515	0.01017	1.08615	0.04742	1.1329	0.06697	1.026	0.07778
NaN	NaN	0.9649	0.01016	1.0859	0.04741	1.1319	0.06694	1.027	0.07788
NaN	NaN	0.9644	0.01015	1.0854	0.0474	1.13165	0.06693	1.028	0.07798
NaN	NaN	0.9639	0.01014	1.0849	0.04738	1.13115	0.06691	1.02825	0.07801
NaN	NaN	0.9629	0.01012	1.08465	0.04738	1.13065	0.06689	1.02875	0.07806
NaN	NaN	0.96265	0.01012	1.08415	0.04736	1.1304	0.06688	1.02925	0.0781
NaN	NaN	0.96215	0.01011	1.08365	0.04735	1.1299	0.06687	1.03025	0.0782
NaN	NaN	0.96165	0.0101	1.08265	0.04732	1.1294	0.06685	1.0305	0.07823
NaN	NaN	0.9614	0.01009	1.0824	0.04731	1.12915	0.06684	1.031	0.07828
NaN	NaN	0.9609	0.01008	1.0819	0.0473	1.12865	0.06682	1.0315	0.07833
NaN	NaN	0.9604	0.01007	1.0814	0.04728	1.12815	0.0668	1.0325	0.07842
NaN	NaN	0.9594	0.01005	1.08115	0.04728	1.12715	0.06677	1.03275	0.07845
NaN	NaN	0.95915	0.01004	1.08065	0.04726	1.12615	0.06673	1.03325	0.07849
NaN	NaN	0.95865	0.01003	1.08015	0.04725	1.1259	0.06672	1.03375	0.07854
NaN	NaN	0.95815	0.01002	1.07915	0.04722	1.1254	0.0667	1.03475	0.07864
NaN	NaN	0.9579	0.01002	1.0789	0.04721	1.1249	0.06668	1.035	0.07866
NaN	NaN	0.9574	0.01001	1.0784	0.04719	1.12465	0.06668	1.0355	0.07871
NaN	NaN	0.9569	0.01	1.0779	0.04718	1.12415	0.06666	1.036	0.07875
NaN	NaN	0.9559	0.00997	1.07765	0.04717	1.12365	0.06664	1.03625	0.07878
NaN	NaN	0.95565	0.00997	1.07715	0.04716	1.12265	0.0666	1.03675	0.07882
NaN	NaN	0.95515	0.00996	1.07665	0.04714	1.1224	0.06659	1.03775	0.07891
NaN	NaN	0.95465	0.00994	1.07565	0.04711	1.1219	0.06657	1.03875	0.079
NaN	NaN	0.9544	0.00994	1.0754	0.0471	1.1214	0.06655	1.039	0.07903
NaN	NaN	0.9539	0.00993	1.0749	0.04709	1.12115	0.06654	1.0395	0.07907
NaN	NaN	0.9534	0.00992	1.0744	0.04707	1.12065	0.06652	1.04	0.07912
NaN	NaN	0.9524	0.00989	1.07415	0.04706	1.12015	0.06651	1.041	0.0792
NaN	NaN	0.95215	0.00989	1.07365	0.04705	1.11915	0.06647	1.042	0.07929
NaN	NaN	0.95165	0.00987	1.07315	0.04704	1.1189	0.06646	1.04225	0.07931
NaN	NaN	0.95115	0.00986	1.07215	0.04701	1.1184	0.06644	1.04275	0.07936
NaN	NaN	0.9509	0.00985	1.0719	0.047	1.1179	0.06642	1.04325	0.0794
NaN	NaN	0.9504	0.00984	1.0714	0.04698	1.11765	0.06641	1.0435	0.07942
NaN	NaN	0.9499	0.00983	1.0709	0.04697	1.11715	0.06639	1.044	0.07947
NaN	NaN	0.94965	0.00982	1.07065	0.04696	1.11665	0.06637	1.045	0.07955
NaN	NaN	0.94915	0.00981	1.07015	0.04694	1.11565	0.06633	1.046	0.07964
NaN	NaN	0.94865	0.0098	1.06965	0.04692	1.1154	0.06632	1.04625	0.07966
NaN	NaN	0.94765	0.00977	1.06865	0.04689	1.1149	0.0663	1.04675	0.0797
NaN	NaN	0.9474	0.00977	1.0684	0.04688	1.1144	0.06628	1.04725	0.07974
NaN	NaN	0.9469	0.00975	1.0679	0.04687	1.11415	0.06627	1.04825	0.07982
NaN	NaN	0.9464	0.00974	1.0674	0.04685	1.11365	0.06625	1.0485	0.07984
NaN	NaN	0.94615	0.00973	1.06715	0.04684	1.11315	0.06623	1.049	0.07988
NaN	NaN	0.94565	0.00972	1.06665	0.04683	1.11215	0.06619	1.0495	0.07992
NaN	NaN	0.94515	0.0097	1.06615	0.04681	1.1119	0.06618	1.04975	0.07994
NaN	NaN	0.94415	0.00968	1.06515	0.04678	1.1114	0.06616	1.05025	0.07998
NaN	NaN	0.9439	0.00967	1.0649	0.04677	1.1109	0.06614	1.05125	0.08006
NaN	NaN	0.9434	0.00966	1.0644	0.04675	1.11065	0.06613	1.05225	0.08014
NaN	NaN	0.9429	0.00964	1.0639	0.04673	1.11015	0.06611	1.0525	0.08016
NaN	NaN	0.94265	0.00963	1.06365	0.04672	1.10965	0.06608	1.053	0.0802
NaN	NaN	0.94215	0.00962	1.06315	0.04671	1.10865	0.06604	1.0535	0.08024
NaN	NaN	0.94165	0.00961	1.06265	0.04669	1.1084	0.06603	1.05375	0.08026
NaN	NaN	0.94065	0.00958	1.06165	0.04665	1.1079	0.06601	1.05425	0.0803
NaN	NaN	0.9404	0.00957	1.0614	0.04664	1.1074	0.06599	1.05525	0.08038
NaN	NaN	0.9399	0.00955	1.0609	0.04663	1.10715	0.06598	1.0555	0.0804
NaN	NaN	0.9394	0.00954	1.0604	0.04661	1.10665	0.06596	1.056	0.08043
NaN	NaN	0.93915	0.00953	1.06015	0.0466	1.10615	0.06594	1.0565	0.08047
NaN	NaN	0.93865	0.00951	1.05965	0.04658	1.1059	0.06593	1.0575	0.08055
NaN	NaN	0.93815	0.0095	1.05915	0.04657	1.1054	0.0659	1.0585	0.08062
NaN	NaN	0.93715	0.00947	1.0589	0.04656	1.1044	0.06586	1.05875	0.08064
NaN	NaN	0.9369	0.00946	1.0584	0.04654	1.1034	0.06582	1.05925	0.08068
NaN	NaN	0.9364	0.00944	1.0579	0.04652	1.10315	0.06581	1.05975	0.08071
NaN	NaN	0.9359	0.00943	1.0569	0.04649	1.10265	0.06578	1.06	0.08073
NaN	NaN	0.9349	0.00939	1.0559	0.04645	1.10215	0.06576	1.0605	0.08077
NaN	NaN	0.9339	0.00936	1.05565	0.04644	1.1019	0.06575	1.0615	0.08084
NaN	NaN	0.93365	0.00935	1.05515	0.04642	1.1014	0.06573	1.06175	0.08086
NaN	NaN	0.93315	0.00934	1.05465	0.0464	1.1009	0.06571	1.06225	0.0809
NaN	NaN	0.93265	0.00932	1.0544	0.0464	1.0999	0.06566	1.06275	0.08093
NaN	NaN	0.93165	0.00928	1.0539	0.04638	1.09965	0.06565	1.06375	0.08101
NaN	NaN	0.93065	0.00925	1.0534	0.04636	1.09915	0.06563	1.06475	0.08108
NaN	NaN	0.9304	0.00924	1.0524	0.04632	1.09865	0.0656	1.065	0.08109
NaN	NaN	0.9299	0.00922	1.05215	0.04631	1.0984	0.06559	1.0655	0.08113
NaN	NaN	0.9294	0.0092	1.05165	0.04629	1.0979	0.06557	1.066	0.08116
NaN	NaN	0.9284	0.00917	1.05115	0.04627	1.0974	0.06555	1.06625	0.08118
NaN	NaN	0.9274	0.00913	1.0509	0.04626	1.0964	0.0655	1.06675	0.08121
NaN	NaN	0.92715	0.00912	1.0504	0.04624	1.09615	0.06549	1.06775	0.08128
NaN	NaN	0.92665	0.0091	1.0499	0.04623	1.09565	0.06547	1.06875	0.08135
NaN	NaN	0.92615	0.00908	1.0489	0.04619	1.09515	0.06544	1.069	0.08137
NaN	NaN	0.92515	0.00904	1.04865	0.04618	1.0949	0.06543	1.0695	0.0814
NaN	NaN	0.92415	0.009	1.04815	0.04616	1.0944	0.06541	1.07	0.08143
NaN	NaN	0.9239	0.00899	1.04765	0.04614	1.0939	0.06538	1.07025	0.08145
NaN	NaN	0.9234	0.00897	1.0474	0.04613	1.0929	0.06533	1.07075	0.08148
NaN	NaN	0.9229	0.00895	1.0469	0.04611	1.09265	0.06532	1.07175	0.08155
NaN	NaN	0.92265	0.00894	1.0464	0.04609	1.09215	0.0653	1.072	0.08156
NaN	NaN	0.92215	0.00892	1.0454	0.04605	1.09165	0.06527	1.0725	0.0816
NaN	NaN	0.92165	0.00889	1.04515	0.04604	1.0914	0.06526	1.073	0.08163
NaN	NaN	0.92065	0.00885	1.04465	0.04602	1.0909	0.06524	1.07325	0.08164
NaN	NaN	0.9204	0.00884	1.04415	0.046	1.0904	0.06521	1.07375	0.08168
NaN	NaN	0.9199	0.00882	1.0439	0.04599	1.0894	0.06516	1.07475	0.08173
NaN	NaN	0.9189	0.00877	1.0434	0.04597	1.08915	0.06515	1.07575	0.0818
NaN	NaN	0.9179	0.00873	1.0429	0.04595	1.08865	0.06513	1.076	0.08181
NaN	NaN	0.91765	0.00872	1.0419	0.0459	1.08815	0.0651	1.0765	0.08185
NaN	NaN	0.91715	0.00869	1.04165	0.04589	1.0879	0.06509	1.077	0.08188
NaN	NaN	0.91665	0.00867	1.04115	0.04587	1.0874	0.06506	1.078	0.08194
NaN	NaN	0.9164	0.00866	1.04065	0.04585	1.0869	0.06504	1.07825	0.08195
NaN	NaN	0.9159	0.00863	1.0404	0.04584	1.0859	0.06499	1.07875	0.08198
NaN	NaN	0.9154	0.00861	1.0399	0.04582	1.08565	0.06498	1.07925	0.08202
NaN	NaN	0.9144	0.00856	1.0394	0.0458	1.08515	0.06495	1.0795	0.08203
NaN	NaN	0.91415	0.00855	1.0384	0.04576	1.08465	0.06493	1.08	0.08206
NaN	NaN	0.91365	0.00852	1.03815	0.04575	1.0844	0.06491	1.081	0.08212
NaN	NaN	0.91315	0.0085	1.03765	0.04572	1.0839	0.06489	1.082	0.08218
NaN	NaN	0.9129	0.00849	1.03715	0.0457	1.0834	0.06486	1.08225	0.0822
NaN	NaN	0.9124	0.00846	1.0369	0.04569	1.0824	0.06481	1.08275	0.08222
NaN	NaN	0.9119	0.00843	1.0364	0.04567	1.0814	0.06476	1.08325	0.08225
NaN	NaN	0.9109	0.00838	1.0359	0.04565	1.08115	0.06474	1.0835	0.08227
NaN	NaN	0.91065	0.00837	1.0349	0.0456	1.08065	0.06472	1.084	0.0823
NaN	NaN	0.91015	0.00834	1.03465	0.04559	1.08015	0.06469	1.085	0.08236
NaN	NaN	0.90965	0.00831	1.03415	0.04557	1.0799	0.06468	1.086	0.08241
NaN	NaN	0.9094	0.0083	1.03365	0.04555	1.0794	0.06465	1.08625	0.08243
NaN	NaN	0.9089	0.00827	1.0334	0.04554	1.0789	0.06462	1.08675	0.08246
NaN	NaN	0.9084	0.00825	1.0329	0.04551	1.0779	0.06457	1.08725	0.08248
NaN	NaN	0.90815	0.00823	1.0324	0.04549	1.0769	0.06451	1.0875	0.0825
NaN	NaN	0.90765	0.0082	1.0314	0.04544	1.07665	0.0645	1.088	0.08253
NaN	NaN	0.90715	0.00818	1.03115	0.04543	1.07615	0.06447	1.089	0.08258
NaN	NaN	0.90615	0.00812	1.03065	0.04541	1.07565	0.06444	1.09	0.08264
NaN	NaN	0.9059	0.0081	1.03015	0.04539	1.0754	0.06443	1.09025	0.08265
NaN	NaN	0.9054	0.00807	1.0299	0.04538	1.0749	0.0644	1.09075	0.08268
NaN	NaN	0.9049	0.00804	1.0294	0.04535	1.0744	0.06437	1.09125	0.0827
NaN	NaN	0.90465	0.00803	1.0289	0.04533	1.0734	0.06432	1.0915	0.08272
NaN	NaN	0.90415	0.008	1.0279	0.04528	1.07315	0.06431	1.092	0.08274
NaN	NaN	0.90365	0.00797	1.02765	0.04527	1.07265	0.06428	1.093	0.0828
NaN	NaN	0.90265	0.00791	1.02715	0.04524	1.07215	0.06425	1.09325	0.08281
NaN	NaN	0.9024	0.00789	1.02665	0.04522	1.0719	0.06424	1.09375	0.08284
NaN	NaN	0.9019	0.00786	1.0264	0.04521	1.0714	0.06421	1.09425	0.08286
NaN	NaN	0.9014	0.00783	1.0259	0.04518	1.0709	0.06418	1.0945	0.08288
NaN	NaN	0.90115	0.00781	1.0254	0.04516	1.07065	0.06416	1.095	0.0829
NaN	NaN	0.90065	0.00778	1.0244	0.04511	1.07015	0.06413	1.096	0.08296
NaN	NaN	0.90015	0.00775	1.02415	0.0451	1.06965	0.0641	1.097	0.08301
NaN	NaN	0.89915	0.00768	1.02365	0.04507	1.06865	0.06405	1.09725	0.08302
NaN	NaN	0.8989	0.00767	1.02315	0.04505	1.06765	0.06399	1.09775	0.08305
NaN	NaN	0.8984	0.00763	1.0229	0.04504	1.0674	0.06397	1.09825	0.08307
NaN	NaN	0.8979	0.0076	1.0224	0.04501	1.0669	0.06394	1.0985	0.08308
NaN	NaN	0.89765	0.00758	1.0219	0.04499	1.0664	0.06391	1.099	0.08311
NaN	NaN	0.89715	0.00755	1.0209	0.04494	1.06615	0.0639	1.1	0.08316
NaN	NaN	0.89665	0.00751	1.02065	0.04492	1.06565	0.06387	1.101	0.08321
NaN	NaN	0.89565	0.00744	1.02015	0.0449	1.06515	0.06384	1.10125	0.08322
NaN	NaN	0.8954	0.00742	1.01965	0.04487	1.06415	0.06377	1.10175	0.08325
NaN	NaN	0.8949	0.00739	1.0194	0.04486	1.0639	0.06376	1.10225	0.08327
NaN	NaN	0.8944	0.00735	1.0189	0.04483	1.0634	0.06373	1.1025	0.08328
NaN	NaN	0.89415	0.00733	1.0184	0.04481	1.0629	0.0637	1.103	0.08331
NaN	NaN	0.89365	0.0073	1.0174	0.04475	1.06265	0.06368	1.1035	0.08333
NaN	NaN	0.89315	0.00726	1.01715	0.04474	1.06215	0.06365	1.1045	0.08338
NaN	NaN	0.89215	0.00718	1.01665	0.04471	1.06165	0.06362	1.1055	0.08343
NaN	NaN	0.8919	0.00717	1.01615	0.04469	1.06065	0.06355	1.10575	0.08344
NaN	NaN	0.8914	0.00713	1.0159	0.04467	1.0604	0.06354	1.10625	0.08346
NaN	NaN	0.8909	0.00709	1.0154	0.04465	1.0599	0.06351	1.10675	0.08349
NaN	NaN	0.89065	0.00707	1.0149	0.04462	1.0594	0.06347	1.107	0.0835
NaN	NaN	0.89015	0.00703	1.0139	0.04457	1.05915	0.06346	1.1075	0.08352
NaN	NaN	0.88965	0.00699	1.01365	0.04455	1.05865	0.06343	1.108	0.08354
NaN	NaN	0.8894	0.00697	1.01315	0.04452	1.05815	0.06339	1.109	0.08359
NaN	NaN	0.8889	0.00693	1.01265	0.0445	1.05715	0.06333	1.11	0.08364
NaN	NaN	0.8884	0.00689	1.0124	0.04448	1.0569	0.06331	1.11025	0.08365
NaN	NaN	0.8874	0.00681	1.0119	0.04445	1.0564	0.06328	1.11075	0.08367
NaN	NaN	0.88715	0.00678	1.0114	0.04443	1.0559	0.06325	1.11125	0.08369
NaN	NaN	0.88665	0.00674	1.0104	0.04437	1.05565	0.06323	1.1115	0.0837
NaN	NaN	0.88615	0.0067	1.01015	0.04436	1.05515	0.0632	1.112	0.08373
NaN	NaN	0.8859	0.00668	1.00965	0.04433	1.05465	0.06316	1.113	0.08377
NaN	NaN	0.8854	0.00663	1.00915	0.0443	1.05365	0.0631	1.114	0.08381
NaN	NaN	0.8849	0.00659	1.0089	0.04428	1.0534	0.06308	1.11425	0.08383
NaN	NaN	0.88465	0.00657	1.0084	0.04426	1.0529	0.06305	1.11475	0.08385
NaN	NaN	0.88415	0.00653	1.0079	0.04423	1.0524	0.06301	1.11525	0.08387
NaN	NaN	0.88365	0.00648	1.00765	0.04421	1.0514	0.06294	1.1155	0.08388
NaN	NaN	0.88265	0.00639	1.00715	0.04418	1.05115	0.06293	1.116	0.0839
NaN	NaN	0.8824	0.00637	1.00665	0.04415	1.05065	0.06289	1.1165	0.08392
NaN	NaN	0.8819	0.00632	1.00565	0.04409	1.05015	0.06286	1.1175	0.08396
NaN	NaN	0.8814	0.00627	1.00465	0.04404	1.0499	0.06284	1.11775	0.08398
NaN	NaN	0.88115	0.00625	1.0044	0.04402	1.0494	0.0628	1.11825	0.084
NaN	NaN	0.88065	0.0062	1.0039	0.04399	1.0489	0.06277	1.11875	0.08402
NaN	NaN	0.88015	0.00616	1.0034	0.04396	1.0479	0.0627	1.119	0.08403
NaN	NaN	0.87915	0.00606	1.00315	0.04394	1.04765	0.06268	1.1195	0.08405
NaN	NaN	0.8789	0.00604	1.00265	0.04391	1.04715	0.06265	1.12	0.08407
NaN	NaN	0.8784	0.00599	1.00215	0.04388	1.04665	0.06261	1.121	0.08411
NaN	NaN	0.8779	0.00594	1.00115	0.04382	1.0464	0.06259	1.12125	0.08412
NaN	NaN	0.87765	0.00591	1.0009	0.04381	1.0459	0.06256	1.12175	0.08414
NaN	NaN	0.87715	0.00586	1.0004	0.04377	1.0454	0.06252	1.12225	0.08416
NaN	NaN	0.87665	0.00581	0.9999	0.04374	1.0444	0.06245	1.1225	0.08417
NaN	NaN	0.87565	0.00571	0.99965	0.04373	1.04415	0.06243	1.123	0.08419
NaN	NaN	0.8754	0.00568	0.99915	0.0437	1.04365	0.06239	1.1235	0.08421
NaN	NaN	0.8749	0.00563	0.99865	0.04366	1.04315	0.06236	1.1245	0.08425
NaN	NaN	0.8744	0.00557	0.99765	0.0436	1.0429	0.06234	1.12475	0.08426
NaN	NaN	0.87415	0.00555	0.9974	0.04358	1.0424	0.0623	1.12525	0.08428
NaN	NaN	0.87365	0.00549	0.9969	0.04355	1.0419	0.06226	1.12575	0.0843
NaN	NaN	0.87315	0.00544	0.9964	0.04352	1.04165	0.06224	1.126	0.08431
NaN	NaN	0.87215	0.00533	0.99615	0.0435	1.04115	0.06221	1.1265	0.08433
NaN	NaN	0.8719	0.0053	0.99565	0.04347	1.04065	0.06217	1.127	0.08435
NaN	NaN	0.8714	0.00525	0.99515	0.04344	1.0404	0.06215	1.128	0.08439
NaN	NaN	0.8709	0.00519	0.99415	0.04337	1.0399	0.06211	1.12825	0.0844
NaN	NaN	0.87065	0.00516	0.9939	0.04335	1.0389	0.06203	1.12875	0.08442
NaN	NaN	0.87015	0.0051	0.9934	0.04332	1.0379	0.06196	1.12925	0.08444
NaN	NaN	0.86965	0.00505	0.9929	0.04329	1.03765	0.06194	1.1295	0.08445
NaN	NaN	0.8694	0.00502	0.99265	0.04327	1.03715	0.0619	1.13	0.08447
NaN	NaN	0.8689	0.00496	0.99215	0.04324	1.03665	0.06186	1.1305	0.08448
NaN	NaN	0.8684	0.0049	0.99165	0.0432	1.0364	0.06184	1.1315	0.08452
NaN	NaN	0.8674	0.00478	0.99065	0.04313	1.0359	0.0618	1.13175	0.08453
NaN	NaN	0.86715	0.00475	0.9904	0.04312	1.0354	0.06176	1.13225	0.08455
NaN	NaN	0.86665	0.00469	0.9899	0.04308	1.0344	0.06168	1.13275	0.08457
NaN	NaN	0.86615	0.00463	0.9894	0.04305	1.03415	0.06166	1.13375	0.08461
NaN	NaN	0.8659	0.0046	0.98915	0.04303	1.03365	0.06162	1.134	0.08462
NaN	NaN	0.8654	0.00453	0.98865	0.04299	1.03315	0.06158	1.1345	0.08463
NaN	NaN	0.8649	0.00447	0.98815	0.04295	1.0329	0.06156	1.135	0.08465
NaN	NaN	0.8639	0.00434	0.98715	0.04289	1.0324	0.06152	1.13525	0.08466
NaN	NaN	0.86365	0.00431	0.9869	0.04287	1.0319	0.06148	1.13575	0.08468
NaN	NaN	0.86315	0.00425	0.9864	0.04283	1.0309	0.0614	1.13625	0.0847
NaN	NaN	0.86265	0.00418	0.9859	0.0428	1.03065	0.06138	1.13725	0.08473
NaN	NaN	0.8624	0.00415	0.98565	0.04278	1.03015	0.06133	1.1375	0.08474
NaN	NaN	0.8619	0.00408	0.98515	0.04274	1.02965	0.06129	1.138	0.08476
NaN	NaN	0.8614	0.00401	0.98465	0.0427	1.0294	0.06127	1.1385	0.08478
NaN	NaN	0.8604	0.00388	0.98365	0.04263	1.0289	0.06123	1.13875	0.08479
NaN	NaN	0.86015	0.00385	0.9834	0.04261	1.0284	0.06119	1.13925	0.0848
NaN	NaN	0.85965	0.00378	0.9829	0.04258	1.0274	0.0611	1.13975	0.08482
NaN	NaN	0.85915	0.00371	0.9824	0.04254	1.02715	0.06108	1.14075	0.08485
NaN	NaN	0.8589	0.00367	0.98215	0.04252	1.02665	0.06104	1.141	0.08486
NaN	NaN	0.8584	0.0036	0.98165	0.04248	1.02615	0.061	1.1415	0.08488
NaN	NaN	0.8579	0.00353	0.98115	0.04244	1.0259	0.06097	1.142	0.0849
NaN	NaN	0.8569	0.00339	0.98015	0.04237	1.0254	0.06093	1.14225	0.08491
NaN	NaN	0.85665	0.00335	0.9799	0.04235	1.0249	0.06089	1.14275	0.08492
NaN	NaN	0.85615	0.00328	0.9794	0.04231	1.02465	0.06087	1.14325	0.08494
NaN	NaN	0.85565	0.00321	0.9789	0.04227	1.02415	0.06082	1.14425	0.08497
NaN	NaN	0.8554	0.00317	0.97865	0.04225	1.02365	0.06078	1.1445	0.08498
NaN	NaN	0.8549	0.00309	0.97815	0.04221	1.02265	0.06069	1.145	0.085
NaN	NaN	0.8544	0.00302	0.97765	0.04217	1.02165	0.0606	1.1455	0.08501
NaN	NaN	0.8534	0.00287	0.97665	0.04209	1.0214	0.06058	1.14575	0.08502
NaN	NaN	0.85315	0.00283	0.9764	0.04207	1.0209	0.06053	1.14625	0.08504
NaN	NaN	0.85265	0.00275	0.9759	0.04203	1.0204	0.06049	1.14675	0.08506
NaN	NaN	0.85215	0.00267	0.9754	0.04199	1.02015	0.06046	1.14775	0.08509
NaN	NaN	0.8519	0.00264	0.97515	0.04197	1.01965	0.06042	1.148	0.0851
NaN	NaN	0.8514	0.00256	0.97465	0.04193	1.01915	0.06037	1.1485	0.08511
NaN	NaN	0.8509	0.00248	0.97415	0.04189	1.01815	0.06028	1.149	0.08513
NaN	NaN	0.8499	0.00232	0.97315	0.04181	1.0179	0.06026	1.15	0.08516
NaN	NaN	0.84965	0.00228	0.9729	0.04179	1.0174	0.06021	1.15025	0.08517
NaN	NaN	0.84915	0.0022	0.9724	0.04175	1.0169	0.06016	1.15075	0.08518
NaN	NaN	0.84865	0.00211	0.9719	0.0417	1.01665	0.06014	1.15125	0.0852
NaN	NaN	0.8484	0.00207	0.97165	0.04168	1.01615	0.06009	1.1515	0.08521
NaN	NaN	0.8479	0.00199	0.97115	0.04164	1.01565	0.06005	1.152	0.08522
NaN	NaN	0.8474	0.00191	0.97065	0.0416	1.01465	0.05995	1.1525	0.08524
NaN	NaN	0.84715	0.00186	0.96965	0.04151	1.0144	0.05993	1.1535	0.08527
NaN	NaN	0.84665	0.00178	0.9694	0.04149	1.0139	0.05988	1.15375	0.08528
NaN	NaN	0.84615	0.00169	0.9689	0.04145	1.0134	0.05983	1.15425	0.08529
NaN	NaN	0.84515	0.00152	0.9684	0.04141	1.01315	0.05981	1.15475	0.08531
NaN	NaN	0.8449	0.00148	0.96815	0.04138	1.01265	0.05976	1.155	0.08532
NaN	NaN	0.8444	0.00139	0.96765	0.04134	1.01215	0.05971	1.1555	0.08533
NaN	NaN	0.8439	0.0013	0.96715	0.0413	1.01115	0.05961	1.156	0.08535
NaN	NaN	0.84365	0.00126	0.96615	0.04121	1.0109	0.05959	1.157	0.08538
NaN	NaN	0.84315	0.00117	0.9659	0.04119	1.0104	0.05954	1.15725	0.08538
NaN	NaN	0.84265	0.00108	0.9654	0.04114	1.0099	0.05949	1.15775	0.0854
NaN	NaN	0.84165	0.0009016	0.9649	0.0411	1.00965	0.05946	1.15825	0.08541
NaN	NaN	0.8414	0.000855998	0.96465	0.04107	1.00915	0.05941	1.1585	0.08542
NaN	NaN	0.8409	0.000764448	0.96415	0.04103	1.00865	0.05936	1.159	0.08544
NaN	NaN	0.8404	0.000672288	0.96365	0.04098	1.00765	0.05926	1.1595	0.08545
NaN	NaN	0.84015	0.000625922	0.96265	0.04089	1.0074	0.05923	1.1605	0.08548
NaN	NaN	0.83965	0.000532847	0.9624	0.04087	1.0069	0.05918	1.16075	0.08549
NaN	NaN	0.83915	0.000439165	0.9619	0.04082	1.0064	0.05913	1.16125	0.0855
NaN	NaN	0.83815	0.000250436	0.9614	0.04078	1.0054	0.05903	1.16175	0.08552
NaN	NaN	0.8379	0.000202704	0.96115	0.04075	1.00515	0.059	1.16275	0.08555
NaN	NaN	0.8374	0.000106905	0.96065	0.04071	1.00465	0.05895	1.163	0.08555
NaN	NaN	0.8369	1.05077e-05	0.96015	0.04066	1.00415	0.0589	1.1635	0.08557
NaN	NaN	0.83665	-3.79717e-05	0.95915	0.04056	1.0039	0.05887	1.164	0.08558
NaN	NaN	0.83615	-0.000135261	0.9589	0.04054	1.0034	0.05882	1.16425	0.08559
NaN	NaN	0.83565	-0.000233143	0.9584	0.04049	1.0029	0.05877	1.16475	0.0856
NaN	NaN	0.8354	-0.000282361	0.9579	0.04044	1.0019	0.05866	1.16525	0.08562
NaN	NaN	0.8349	-0.000381124	0.95765	0.04042	1.00165	0.05863	1.16625	0.08564
NaN	NaN	0.8344	-0.00048047	0.95715	0.04037	1.00115	0.05858	1.1665	0.08565
NaN	NaN	0.8334	-0.000680453	0.95665	0.04032	1.00065	0.05852	1.167	0.08566
NaN	NaN	0.83315	-0.000730979	0.9564	0.0403	1.0004	0.0585	1.1675	0.08568
NaN	NaN	0.83265	-0.000832344	0.9559	0.04025	0.9999	0.05844	1.16775	0.08568
NaN	NaN	0.83215	-0.000934276	0.9554	0.0402	0.9994	0.05839	1.16825	0.0857
NaN	NaN	0.8319	-0.00098551	0.9544	0.0401	0.9984	0.05828	1.16875	0.08571
NaN	NaN	0.8314	-0.00109	0.9534	0.04	0.99815	0.05825	1.16975	0.08574
NaN	NaN	0.8309	-0.00119	0.95315	0.03998	0.99765	0.05819	1.17	0.08575
NaN	NaN	0.8299	-0.0014	0.95265	0.03992	0.99715	0.05814	1.1705	0.08576
NaN	NaN	0.82965	-0.00145	0.95215	0.03987	0.9969	0.05811	1.171	0.08577
NaN	NaN	0.82915	-0.00156	0.9519	0.03985	0.9964	0.05805	1.17125	0.08578
NaN	NaN	0.82865	-0.00166	0.9514	0.0398	0.9959	0.058	1.17175	0.08579
NaN	NaN	0.8284	-0.00172	0.9509	0.03974	0.9949	0.05788	1.17225	0.08581
NaN	NaN	0.8279	-0.00182	0.9499	0.03964	0.99465	0.05785	1.17325	0.08583
NaN	NaN	0.8274	-0.00193	0.94965	0.03961	0.99415	0.0578	1.1735	0.08584
NaN	NaN	0.8264	-0.00214	0.94915	0.03956	0.99365	0.05774	1.174	0.08585
NaN	NaN	0.82615	-0.0022	0.94865	0.03951	0.9934	0.05771	1.1745	0.08586
NaN	NaN	0.82565	-0.00231	0.9484	0.03948	0.9929	0.05765	1.17475	0.08587
NaN	NaN	0.82515	-0.00242	0.9479	0.03943	0.9924	0.05759	1.17525	0.08588
NaN	NaN	0.8249	-0.00247	0.9474	0.03938	0.9914	0.05748	1.17575	0.0859
NaN	NaN	0.8244	-0.00258	0.9464	0.03927	0.99115	0.05745	1.17675	0.08592
NaN	NaN	0.8239	-0.00269	0.94615	0.03924	0.99065	0.05739	1.177	0.08593
NaN	NaN	0.8229	-0.00291	0.94565	0.03919	0.99015	0.05733	1.1775	0.08594
NaN	NaN	0.82265	-0.00297	0.94515	0.03913	0.9899	0.0573	1.178	0.08595
NaN	NaN	0.82215	-0.00308	0.9449	0.0391	0.9894	0.05724	1.17825	0.08596
NaN	NaN	0.82165	-0.00319	0.9444	0.03905	0.9889	0.05718	1.17875	0.08597
NaN	NaN	0.82065	-0.00342	0.9439	0.03899	0.98865	0.05715	1.17925	0.08598
NaN	NaN	0.8204	-0.00348	0.9429	0.03888	0.98815	0.05708	1.18025	0.08601
NaN	NaN	0.8199	-0.00359	0.94265	0.03885	0.98765	0.05702	1.1805	0.08602
NaN	NaN	0.8194	-0.00371	0.94215	0.0388	0.98665	0.05691	1.181	0.08603
NaN	NaN	0.81915	-0.00376	0.94165	0.03874	0.98565	0.05678	1.1815	0.08604
NaN	NaN	0.81865	-0.00388	0.9414	0.03871	0.9854	0.05675	1.18175	0.08605
NaN	NaN	0.81765	-0.00411	0.9409	0.03865	0.9849	0.05669	1.18225	0.08606
NaN	NaN	0.81665	-0.00434	0.9404	0.0386	0.9844	0.05663	1.18275	0.08607
NaN	NaN	0.8164	-0.0044	0.9394	0.03848	0.98415	0.0566	1.18375	0.08609
NaN	NaN	0.8159	-0.00451	0.93915	0.03845	0.98365	0.05653	1.184	0.0861
NaN	NaN	0.8154	-0.00463	0.93865	0.03839	0.98315	0.05647	1.1845	0.08611
NaN	NaN	0.81515	-0.00469	0.93815	0.03834	0.98215	0.05634	1.185	0.08612
NaN	NaN	0.81465	-0.00481	0.9379	0.03831	0.9819	0.05631	1.186	0.08615
NaN	NaN	0.81415	-0.00492	0.9374	0.03825	0.9814	0.05625	1.18625	0.08615
NaN	NaN	0.8139	-0.00498	0.9369	0.03819	0.9809	0.05618	1.18675	0.08617
NaN	NaN	0.8134	-0.0051	0.9359	0.03807	0.98065	0.05615	1.18725	0.08618
NaN	NaN	0.8129	-0.00522	0.93565	0.03804	0.98015	0.05608	1.1875	0.08618
NaN	NaN	0.8119	-0.00545	0.93515	0.03798	0.97965	0.05602	1.188	0.0862
NaN	NaN	0.81165	-0.00551	0.93465	0.03792	0.97865	0.05589	1.1885	0.08621
NaN	NaN	0.81115	-0.00563	0.9344	0.03789	0.9784	0.05585	1.1895	0.08623
NaN	NaN	0.81065	-0.00575	0.9339	0.03782	0.9779	0.05579	1.18975	0.08624
NaN	NaN	0.8104	-0.00581	0.9334	0.03776	0.9774	0.05572	1.19025	0.08625
NaN	NaN	0.8099	-0.00593	0.9324	0.03764	0.97715	0.05569	1.19075	0.08626
NaN	NaN	0.8094	-0.00605	0.93215	0.03761	0.97665	0.05562	1.191	0.08626
NaN	NaN	0.8084	-0.00628	0.93165	0.03754	0.97615	0.05555	1.1915	0.08628
NaN	NaN	0.80815	-0.00634	0.93115	0.03748	0.97515	0.05542	1.192	0.08629
NaN	NaN	0.80765	-0.00646	0.9309	0.03745	0.9749	0.05539	1.193	0.08631
NaN	NaN	0.80715	-0.00658	0.9304	0.03739	0.9744	0.05532	1.19325	0.08631
NaN	NaN	0.8069	-0.00664	0.9299	0.03732	0.9739	0.05525	1.19375	0.08633
NaN	NaN	0.8064	-0.00676	0.9289	0.03719	0.97365	0.05521	1.19425	0.08634
NaN	NaN	0.8054	-0.007	0.92865	0.03716	0.97315	0.05515	1.1945	0.08634
NaN	NaN	0.8044	-0.00724	0.92815	0.0371	0.97265	0.05508	1.195	0.08635
NaN	NaN	0.80415	-0.00729	0.92765	0.03703	0.97165	0.05494	1.1955	0.08636
NaN	NaN	0.80365	-0.00741	0.9274	0.037	0.9714	0.0549	1.1965	0.08639
NaN	NaN	0.80315	-0.00753	0.9269	0.03693	0.9709	0.05483	1.19675	0.08639
NaN	NaN	0.8029	-0.00759	0.9264	0.03687	0.9704	0.05476	1.19725	0.0864
NaN	NaN	0.8024	-0.00771	0.9254	0.03673	0.97015	0.05473	1.19775	0.08642
NaN	NaN	0.8019	-0.00783	0.92515	0.0367	0.96965	0.05465	1.198	0.08642
NaN	NaN	0.80165	-0.00789	0.92465	0.03663	0.96915	0.05458	1.1985	0.08643
NaN	NaN	0.80115	-0.008	0.92415	0.03657	0.96815	0.05444	1.199	0.08644
NaN	NaN	0.80065	-0.00812	0.9239	0.03653	0.9679	0.0544	1.1996	0.08645
NaN	NaN	0.79965	-0.00835	0.9234	0.03646	0.9674	0.05433	1.1996	0.08645
NaN	NaN	0.7994	-0.00841	0.9229	0.0364	0.9669	0.05426	1.1994	0.07801
NaN	NaN	0.7989	-0.00853	0.9219	0.03626	0.96665	0.05422	1.1984	0.07787
NaN	NaN	0.7984	-0.00864	0.92165	0.03622	0.96615	0.05415	1.1979	0.07781
NaN	NaN	0.79815	-0.0087	0.92115	0.03615	0.96565	0.05407	1.1969	0.07769
NaN	NaN	0.79765	-0.00882	0.92065	0.03608	0.96465	0.05393	1.1964	0.07764
NaN	NaN	0.79715	-0.00893	0.9204	0.03605	0.9644	0.05389	1.1954	0.07756
NaN	NaN	0.7969	-0.00899	0.9199	0.03598	0.9639	0.05382	1.1944	0.07748
NaN	NaN	0.7964	-0.0091	0.9194	0.03591	0.9634	0.05374	1.1934	0.07742
NaN	NaN	0.7959	-0.00921	0.9184	0.03577	0.96315	0.0537	1.1924	0.07736
NaN	NaN	0.7949	-0.00944	0.91815	0.03573	0.96265	0.05363	1.1914	0.07731
NaN	NaN	0.79465	-0.00949	0.91765	0.03566	0.96215	0.05355	1.1904	0.07727
NaN	NaN	0.79415	-0.0096	0.91715	0.03559	0.96115	0.0534	1.1894	0.07723
NaN	NaN	0.79365	-0.00971	0.9169	0.03555	0.9609	0.05336	1.1884	0.07719
NaN	NaN	0.7934	-0.00977	0.9164	0.03548	0.9604	0.05328	1.1874	0.07715
NaN	NaN	0.7929	-0.00988	0.9159	0.0354	0.9599	0.05321	1.1864	0.07712
NaN	NaN	0.7924	-0.00999	0.9149	0.03526	0.95965	0.05317	1.1859	0.0771
NaN	NaN	0.79215	-0.01004	0.91465	0.03522	0.95915	0.05309	1.1849	0.07706
NaN	NaN	0.79165	-0.01015	0.91415	0.03515	0.95865	0.05301	1.1839	0.07703
NaN	NaN	0.79115	-0.01026	0.91365	0.03507	0.95765	0.05286	1.1834	0.07701
NaN	NaN	0.7909	-0.01031	0.9134	0.03503	0.9574	0.05282	1.1824	0.07698
NaN	NaN	0.7904	-0.01041	0.9129	0.03496	0.9569	0.05274	1.1814	0.07695
NaN	NaN	0.7899	-0.01052	0.9124	0.03488	0.9564	0.05266	1.18115	0.07694
NaN	NaN	0.7889	-0.01073	0.9114	0.03473	0.95615	0.05262	1.18065	0.07692
NaN	NaN	0.78865	-0.01078	0.91115	0.03469	0.95565	0.05254	1.18015	0.0769
NaN	NaN	0.78815	-0.01088	0.91065	0.03461	0.95515	0.05246	1.1799	0.0769
NaN	NaN	0.78765	-0.01098	0.91015	0.03454	0.95415	0.0523	1.1794	0.07688
NaN	NaN	0.7874	-0.01103	0.9099	0.0345	0.95315	0.05213	1.1789	0.07686
NaN	NaN	0.7869	-0.01113	0.9094	0.03442	0.9529	0.05209	1.1779	0.07683
NaN	NaN	0.7864	-0.01122	0.9089	0.03434	0.9524	0.05201	1.17765	0.07682
NaN	NaN	0.78615	-0.01127	0.9079	0.03419	0.9519	0.05193	1.17715	0.0768
NaN	NaN	0.78565	-0.01137	0.90765	0.03415	0.95165	0.05189	1.17665	0.07679
NaN	NaN	0.78515	-0.01146	0.90715	0.03407	0.95115	0.0518	1.1764	0.07678
NaN	NaN	0.7849	-0.01151	0.90665	0.03399	0.95065	0.05172	1.1759	0.07676
NaN	NaN	0.7844	-0.0116	0.9064	0.03395	0.94965	0.05155	1.1754	0.07674
NaN	NaN	0.7839	-0.0117	0.9059	0.03387	0.9494	0.05151	1.17515	0.07674
NaN	NaN	0.7829	-0.01188	0.9054	0.03379	0.9489	0.05143	1.17465	0.07672
NaN	NaN	0.78265	-0.01192	0.90515	0.03374	0.9484	0.05134	1.17365	0.07668
NaN	NaN	0.78215	-0.01201	0.90465	0.03366	0.94815	0.0513	1.1734	0.07668
NaN	NaN	0.78165	-0.01209	0.90415	0.03358	0.94765	0.05121	1.1729	0.07666
NaN	NaN	0.7814	-0.01213	0.90315	0.03342	0.94715	0.05113	1.1724	0.07664
NaN	NaN	0.7809	-0.01222	0.9029	0.03338	0.94615	0.05095	1.17215	0.07663
NaN	NaN	0.7804	-0.0123	0.9024	0.03329	0.9459	0.05091	1.17165	0.07662
NaN	NaN	0.78015	-0.01234	0.9019	0.03321	0.9454	0.05082	1.1714	0.07661
NaN	NaN	0.77965	-0.01242	0.90165	0.03317	0.9449	0.05074	1.1709	0.07659
NaN	NaN	0.77915	-0.0125	0.90115	0.03308	0.94465	0.05069	1.1704	0.07657
NaN	NaN	0.7789	-0.01254	0.90065	0.033	0.94415	0.05061	1.1694	0.07654
NaN	NaN	0.7784	-0.01262	0.89965	0.03283	0.94365	0.05052	1.16915	0.07653
NaN	NaN	0.7779	-0.01269	0.8994	0.03279	0.94265	0.05034	1.16865	0.07651
NaN	NaN	0.77765	-0.01273	0.8989	0.0327	0.9424	0.0503	1.16815	0.07649
NaN	NaN	0.77715	-0.0128	0.8984	0.03261	0.9419	0.05021	1.1679	0.07648
NaN	NaN	0.77665	-0.01287	0.89815	0.03257	0.9414	0.05012	1.1674	0.07647
NaN	NaN	0.77565	-0.01301	0.89765	0.03248	0.94115	0.05007	1.1669	0.07645
NaN	NaN	0.7754	-0.01304	0.89715	0.0324	0.94065	0.04998	1.1659	0.07641
NaN	NaN	0.7749	-0.0131	0.89615	0.03222	0.94015	0.04989	1.16565	0.0764
NaN	NaN	0.7744	-0.01317	0.8959	0.03218	0.93915	0.04971	1.16515	0.07639
NaN	NaN	0.77415	-0.0132	0.8954	0.03209	0.9389	0.04966	1.16465	0.07637
NaN	NaN	0.77365	-0.01326	0.8949	0.032	0.9384	0.04957	1.16365	0.07633
NaN	NaN	0.77315	-0.01331	0.89465	0.03195	0.9379	0.04948	1.1634	0.07632
NaN	NaN	0.7729	-0.01334	0.89415	0.03186	0.93765	0.04943	1.1629	0.0763
NaN	NaN	0.7724	-0.0134	0.89365	0.03177	0.93715	0.04934	1.1624	0.07628
NaN	NaN	0.7719	-0.01345	0.89265	0.03159	0.93665	0.04925	1.16215	0.07628
NaN	NaN	0.7709	-0.01355	0.8924	0.03155	0.93565	0.04906	1.16165	0.07626
NaN	NaN	0.77065	-0.01358	0.8919	0.03146	0.9354	0.04901	1.16115	0.07624
NaN	NaN	0.77015	-0.01362	0.8914	0.03136	0.9349	0.04892	1.16015	0.0762
NaN	NaN	0.76965	-0.01367	0.89115	0.03132	0.9344	0.04882	1.1599	0.07619
NaN	NaN	0.7694	-0.01369	0.89065	0.03123	0.93415	0.04878	1.1594	0.07617
NaN	NaN	0.7689	-0.01373	0.89015	0.03113	0.93365	0.04868	1.1589	0.07615
NaN	NaN	0.7684	-0.01377	0.88915	0.03095	0.93315	0.04858	1.15865	0.07614
NaN	NaN	0.7674	-0.01385	0.8889	0.0309	0.93215	0.04839	1.15815	0.07612
NaN	NaN	0.76715	-0.01386	0.8884	0.0308	0.9319	0.04834	1.15765	0.07611
NaN	NaN	0.76665	-0.0139	0.8879	0.03071	0.9314	0.04825	1.15665	0.07607
NaN	NaN	0.76615	-0.01393	0.88765	0.03066	0.9309	0.04815	1.1564	0.07606
NaN	NaN	0.7659	-0.01394	0.88715	0.03057	0.93065	0.0481	1.1559	0.07604
NaN	NaN	0.7654	-0.01397	0.88665	0.03047	0.93015	0.048	1.1554	0.07602
NaN	NaN	0.7649	-0.01399	0.88565	0.03028	0.92965	0.0479	1.15515	0.07601
NaN	NaN	0.76465	-0.01401	0.8854	0.03023	0.92865	0.04771	1.15465	0.07599
NaN	NaN	0.76415	-0.01403	0.8849	0.03013	0.9284	0.04766	1.15415	0.07597
NaN	NaN	0.76365	-0.01405	0.8844	0.03004	0.9279	0.04756	1.15315	0.07593
NaN	NaN	0.7634	-0.01406	0.88415	0.02999	0.9274	0.04746	1.1529	0.07592
NaN	NaN	0.7629	-0.01407	0.88365	0.02989	0.92715	0.04741	1.1524	0.0759
NaN	NaN	0.7624	-0.01409	0.88315	0.02979	0.92665	0.04731	1.1519	0.07588
NaN	NaN	0.76215	-0.01409	0.8829	0.02974	0.92615	0.04721	1.15165	0.07587
NaN	NaN	0.76165	-0.0141	0.8824	0.02964	0.92515	0.047	1.15115	0.07585
NaN	NaN	0.76115	-0.01411	0.8819	0.02954	0.9249	0.04695	1.15065	0.07583
NaN	NaN	0.76015	-0.01413	0.8809	0.02934	0.9244	0.04685	1.14965	0.07579
NaN	NaN	0.7599	-0.01413	0.88065	0.02929	0.9239	0.04675	1.1494	0.07578
NaN	NaN	0.7594	-0.01413	0.88015	0.02919	0.92365	0.0467	1.1489	0.07576
NaN	NaN	0.7589	-0.01413	0.87965	0.02909	0.92315	0.04659	1.1484	0.07574
NaN	NaN	0.75865	-0.01413	0.8794	0.02904	0.92265	0.04649	1.14815	0.07573
NaN	NaN	0.75815	-0.01412	0.8789	0.02893	0.92165	0.04628	1.14765	0.07571
NaN	NaN	0.75715	-0.01411	0.8784	0.02883	0.9214	0.04623	1.14715	0.07568
NaN	NaN	0.75615	-0.01409	0.8774	0.02862	0.9209	0.04613	1.14615	0.07564
NaN	NaN	0.7559	-0.01408	0.87715	0.02857	0.9204	0.04602	1.1459	0.07563
NaN	NaN	0.7554	-0.01406	0.87665	0.02847	0.92015	0.04597	1.1454	0.07561
NaN	NaN	0.7549	-0.01404	0.87615	0.02836	0.91965	0.04586	1.1449	0.07559
NaN	NaN	0.75465	-0.01403	0.8759	0.02831	0.91915	0.04576	1.14465	0.07558
NaN	NaN	0.75415	-0.01402	0.8754	0.02821	0.91815	0.04554	1.14415	0.07556
NaN	NaN	0.75365	-0.01399	0.8749	0.0281	0.9179	0.04549	1.14365	0.07554
NaN	NaN	0.7534	-0.01398	0.8739	0.02789	0.9174	0.04538	1.1434	0.07553
NaN	NaN	0.7529	-0.01395	0.87365	0.02783	0.9169	0.04527	1.1429	0.0755
NaN	NaN	0.7524	-0.01392	0.87315	0.02773	0.91665	0.04522	1.1424	0.07548
NaN	NaN	0.7514	-0.01386	0.87265	0.02762	0.91615	0.04511	1.1414	0.07544
NaN	NaN	0.75115	-0.01384	0.8724	0.02756	0.91565	0.045	1.1404	0.0754
NaN	NaN	0.75065	-0.01381	0.8719	0.02746	0.91465	0.04479	1.14015	0.07539
NaN	NaN	0.75015	-0.01377	0.8714	0.02735	0.9144	0.04473	1.13965	0.07536
NaN	NaN	0.7499	-0.01375	0.8704	0.02713	0.9139	0.04462	1.13915	0.07534
NaN	NaN	0.7494	-0.01371	0.87015	0.02707	0.9134	0.04451	1.1389	0.07533
NaN	NaN	0.7489	-0.01367	0.86965	0.02696	0.91315	0.04445	1.1384	0.07531
NaN	NaN	0.7479	-0.01358	0.86915	0.02685	0.91265	0.04434	1.1379	0.07529
NaN	NaN	0.74765	-0.01356	0.8689	0.0268	0.91215	0.04423	1.1369	0.07524
NaN	NaN	0.74715	-0.01351	0.8684	0.02669	0.91115	0.04401	1.13665	0.07523
NaN	NaN	0.74665	-0.01346	0.8679	0.02657	0.9109	0.04395	1.13615	0.07521
NaN	NaN	0.7464	-0.01343	0.8669	0.02635	0.9104	0.04384	1.13565	0.07518
NaN	NaN	0.7459	-0.01338	0.86665	0.02629	0.9099	0.04373	1.1354	0.07517
NaN	NaN	0.7449	-0.01327	0.86615	0.02618	0.90965	0.04367	1.1349	0.07515
NaN	NaN	0.7439	-0.01316	0.86565	0.02607	0.90915	0.04356	1.1344	0.07513
NaN	NaN	0.74365	-0.01313	0.8654	0.02601	0.90865	0.04344	1.1334	0.07508
NaN	NaN	0.74315	-0.01307	0.8649	0.02589	0.90765	0.04321	1.13315	0.07507
NaN	NaN	0.74265	-0.013	0.8644	0.02578	0.9074	0.04316	1.13265	0.07505
NaN	NaN	0.7424	-0.01297	0.8634	0.02555	0.9069	0.04304	1.13215	0.07502
NaN	NaN	0.7419	-0.0129	0.86315	0.02549	0.9064	0.04292	1.13115	0.07497
NaN	NaN	0.7414	-0.01284	0.86265	0.02538	0.90615	0.04287	1.1309	0.07496
NaN	NaN	0.7404	-0.0127	0.86215	0.02526	0.90565	0.04275	1.1304	0.07494
NaN	NaN	0.74015	-0.01267	0.8619	0.0252	0.90515	0.04263	1.1299	0.07492
NaN	NaN	0.73965	-0.0126	0.8614	0.02508	0.90415	0.0424	1.12965	0.0749
NaN	NaN	0.73915	-0.01252	0.8609	0.02497	0.9039	0.04234	1.12915	0.07488
NaN	NaN	0.7389	-0.01249	0.86065	0.02491	0.9034	0.04222	1.12815	0.07483
NaN	NaN	0.7384	-0.01241	0.86015	0.02479	0.9029	0.0421	1.12715	0.07478
NaN	NaN	0.7379	-0.01234	0.85965	0.02467	0.90265	0.04204	1.1269	0.07477
NaN	NaN	0.7369	-0.01219	0.85865	0.02443	0.90215	0.04193	1.1264	0.07475
NaN	NaN	0.73665	-0.01215	0.8584	0.02437	0.90165	0.04181	1.1259	0.07472
NaN	NaN	0.73615	-0.01207	0.8579	0.02425	0.9014	0.04175	1.12565	0.07471
NaN	NaN	0.73565	-0.01199	0.8574	0.02413	0.9009	0.04163	1.12515	0.07468
NaN	NaN	0.73465	-0.01183	0.85715	0.02407	0.9004	0.04151	1.12465	0.07466
NaN	NaN	0.7344	-0.01179	0.85665	0.02395	0.8994	0.04127	1.12365	0.07461
NaN	NaN	0.7339	-0.01171	0.85615	0.02383	0.8984	0.04102	1.1234	0.0746
NaN	NaN	0.7334	-0.01162	0.8559	0.02377	0.89815	0.04096	1.1229	0.07457
NaN	NaN	0.73315	-0.01158	0.8554	0.02364	0.89765	0.04084	1.1224	0.07455
NaN	NaN	0.73265	-0.0115	0.8549	0.02352	0.89715	0.04072	1.12215	0.07453
NaN	NaN	0.73165	-0.01133	0.8539	0.02328	0.8969	0.04066	1.12165	0.07451
NaN	NaN	0.73065	-0.01116	0.85365	0.02321	0.8964	0.04053	1.12115	0.07448
NaN	NaN	0.7304	-0.01112	0.85315	0.02309	0.8959	0.04041	1.12015	0.07443
NaN	NaN	0.7299	-0.01103	0.85265	0.02297	0.8949	0.04016	1.1199	0.07442
NaN	NaN	0.7294	-0.01094	0.8524	0.0229	0.89465	0.0401	1.1194	0.07439
NaN	NaN	0.7284	-0.01077	0.8519	0.02278	0.89415	0.03997	1.1189	0.07437
NaN	NaN	0.7274	-0.0106	0.8514	0.02265	0.89365	0.03985	1.11865	0.07435
NaN	NaN	0.72715	-0.01055	0.8504	0.0224	0.8934	0.03978	1.11815	0.07433
NaN	NaN	0.72665	-0.01047	0.85015	0.02234	0.8929	0.03966	1.11765	0.0743
NaN	NaN	0.72615	-0.01038	0.84965	0.02221	0.8924	0.03953	1.11665	0.07425
NaN	NaN	0.7259	-0.01033	0.84915	0.02208	0.8914	0.03928	1.1164	0.07423
NaN	NaN	0.7254	-0.01025	0.8489	0.02202	0.89115	0.03922	1.1159	0.07421
NaN	NaN	0.7249	-0.01016	0.8484	0.02189	0.89065	0.03909	1.1154	0.07418
NaN	NaN	0.7239	-0.00998	0.8479	0.02176	0.89015	0.03896	1.11515	0.07417
NaN	NaN	0.72365	-0.00994	0.84765	0.0217	0.8899	0.0389	1.11465	0.07414
NaN	NaN	0.72315	-0.00985	0.84715	0.02157	0.8894	0.03877	1.11415	0.07411
NaN	NaN	0.72265	-0.00976	0.84665	0.02144	0.8889	0.03864	1.1139	0.0741
NaN	NaN	0.72165	-0.00959	0.84565	0.02118	0.8879	0.03838	1.1134	0.07407
NaN	NaN	0.72065	-0.00942	0.8454	0.02112	0.88765	0.03832	1.1129	0.07405
NaN	NaN	0.7204	-0.00938	0.8449	0.02099	0.88715	0.03819	1.1119	0.07399
NaN	NaN	0.7199	-0.00929	0.8444	0.02086	0.88665	0.03806	1.1109	0.07393
NaN	NaN	0.7194	-0.00921	0.84415	0.02079	0.8864	0.03799	1.11065	0.07392
NaN	NaN	0.7184	-0.00904	0.84365	0.02066	0.8859	0.03786	1.11015	0.07389
NaN	NaN	0.71815	-0.009	0.84315	0.02053	0.8854	0.03773	1.10965	0.07386
NaN	NaN	0.71765	-0.00891	0.84215	0.02027	0.8844	0.03747	1.1094	0.07385
NaN	NaN	0.71715	-0.00883	0.8419	0.0202	0.88415	0.0374	1.1089	0.07382
NaN	NaN	0.71665	-0.00875	0.8414	0.02007	0.88365	0.03727	1.1084	0.07379
NaN	NaN	0.71615	-0.00867	0.8409	0.01993	0.88315	0.03713	1.1074	0.07374
NaN	NaN	0.71565	-0.00858	0.84065	0.01987	0.8829	0.03707	1.10715	0.07372
NaN	NaN	0.71465	-0.00843	0.84015	0.01973	0.8824	0.03693	1.10665	0.07369
NaN	NaN	0.7144	-0.00839	0.83965	0.0196	0.8819	0.0368	1.10615	0.07366
NaN	NaN	0.7139	-0.00831	0.83865	0.01933	0.8809	0.03653	1.1059	0.07365
NaN	NaN	0.7134	-0.00823	0.8384	0.01927	0.88065	0.03646	1.1054	0.07362
NaN	NaN	0.71315	-0.00819	0.8379	0.01913	0.88015	0.03633	1.1049	0.07359
NaN	NaN	0.71265	-0.00811	0.8374	0.019	0.87965	0.0362	1.1039	0.07353
NaN	NaN	0.71215	-0.00804	0.83715	0.01893	0.8794	0.03613	1.10365	0.07352
NaN	NaN	0.71115	-0.00789	0.83665	0.01879	0.8789	0.03599	1.10315	0.07349
NaN	NaN	0.7109	-0.00785	0.83615	0.01866	0.8784	0.03586	1.10265	0.07346
NaN	NaN	0.7104	-0.00778	0.83515	0.01838	0.8774	0.03558	1.10165	0.0734
NaN	NaN	0.7099	-0.0077	0.8349	0.01832	0.87715	0.03551	1.1014	0.07338
NaN	NaN	0.70965	-0.00767	0.8344	0.01818	0.87665	0.03538	1.1009	0.07335
NaN	NaN	0.70915	-0.0076	0.8339	0.01804	0.87615	0.03524	1.1004	0.07332
NaN	NaN	0.70865	-0.00753	0.8329	0.01777	0.8759	0.03517	1.10015	0.07331
NaN	NaN	0.70765	-0.00739	0.83265	0.0177	0.8754	0.03503	1.09965	0.07328
NaN	NaN	0.7074	-0.00736	0.83215	0.01756	0.8749	0.03489	1.09915	0.07325
NaN	NaN	0.7069	-0.00729	0.83165	0.01742	0.8739	0.03462	1.09815	0.07319
NaN	NaN	0.7064	-0.00722	0.8314	0.01735	0.87365	0.03455	1.0979	0.07317
NaN	NaN	0.7054	-0.00709	0.8309	0.01721	0.87315	0.03441	1.0974	0.07314
NaN	NaN	0.70515	-0.00706	0.8304	0.01708	0.87265	0.03427	1.0969	0.07311
NaN	NaN	0.70465	-0.007	0.83015	0.01701	0.8724	0.0342	1.09665	0.07309
NaN	NaN	0.70415	-0.00694	0.82965	0.01687	0.8719	0.03406	1.09615	0.07306
NaN	NaN	0.7039	-0.00691	0.82915	0.01673	0.8714	0.03392	1.09565	0.07303
NaN	NaN	0.7034	-0.00684	0.82815	0.01645	0.8704	0.03364	1.09465	0.07297
NaN	NaN	0.7024	-0.00673	0.8279	0.01638	0.87015	0.03356	1.0944	0.07295
NaN	NaN	0.7014	-0.00661	0.8274	0.01624	0.86965	0.03342	1.0939	0.07292
NaN	NaN	0.70115	-0.00659	0.8269	0.0161	0.86915	0.03328	1.0934	0.07289
NaN	NaN	0.70065	-0.00653	0.82665	0.01603	0.8689	0.03321	1.09315	0.07287
NaN	NaN	0.70015	-0.00648	0.82615	0.01589	0.8684	0.03307	1.09265	0.07284
NaN	NaN	0.69915	-0.00637	0.82565	0.01575	0.8679	0.03292	1.09215	0.0728
NaN	NaN	0.69815	-0.00627	0.8254	0.01568	0.8669	0.03264	1.09115	0.07274
NaN	NaN	0.6979	-0.00624	0.8249	0.01553	0.86665	0.03257	1.0909	0.07272
NaN	NaN	0.6974	-0.00619	0.8244	0.01539	0.86615	0.03242	1.0904	0.07269
NaN	NaN	0.6969	-0.00615	0.8234	0.01511	0.86565	0.03228	1.0899	0.07266
NaN	NaN	0.6959	-0.00605	0.82315	0.01504	0.8654	0.03221	1.08965	0.07264
NaN	NaN	0.69565	-0.00603	0.82265	0.0149	0.8649	0.03206	1.08915	0.07261
NaN	NaN	0.69515	-0.00598	0.82215	0.01476	0.8644	0.03192	1.08865	0.07257
NaN	NaN	0.69465	-0.00594	0.8219	0.01469	0.8634	0.03163	1.08765	0.07251
NaN	NaN	0.69415	-0.00589	0.8214	0.01454	0.86315	0.03156	1.0874	0.07249
NaN	NaN	0.69365	-0.00585	0.8209	0.0144	0.86265	0.03141	1.0869	0.07245
NaN	NaN	0.69315	-0.00581	0.8199	0.01412	0.86215	0.03126	1.0864	0.07242
NaN	NaN	0.6929	-0.00579	0.81965	0.01405	0.8619	0.03119	1.08615	0.0724
NaN	NaN	0.6924	-0.00575	0.81915	0.0139	0.8614	0.03104	1.08565	0.07237
NaN	NaN	0.6919	-0.00571	0.81865	0.01376	0.8609	0.0309	1.08515	0.07233
NaN	NaN	0.69165	-0.00569	0.8184	0.01369	0.8599	0.0306	1.08415	0.07226
NaN	NaN	0.69115	-0.00565	0.8179	0.01355	0.85965	0.03053	1.0839	0.07225
NaN	NaN	0.69015	-0.00558	0.8174	0.01341	0.85915	0.03038	1.0834	0.07221
NaN	NaN	0.68915	-0.00551	0.8164	0.01312	0.85865	0.03024	1.0829	0.07218
NaN	NaN	0.6889	-0.00549	0.81615	0.01305	0.8584	0.03016	1.08265	0.07216
NaN	NaN	0.6884	-0.00545	0.81565	0.01291	0.8579	0.03001	1.08215	0.07212
NaN	NaN	0.6879	-0.00542	0.81515	0.01276	0.8574	0.02987	1.08165	0.07209
NaN	NaN	0.6869	-0.00536	0.8149	0.01269	0.8564	0.02957	1.0814	0.07207
NaN	NaN	0.6859	-0.0053	0.8144	0.01255	0.85615	0.02949	1.0809	0.07204
NaN	NaN	0.68565	-0.00528	0.8134	0.01226	0.85565	0.02934	1.0804	0.072
NaN	NaN	0.68515	-0.00525	0.8124	0.01198	0.85515	0.0292	1.0794	0.07193
NaN	NaN	0.68465	-0.00522	0.81215	0.01191	0.8549	0.02912	1.0784	0.07185
NaN	NaN	0.6844	-0.00521	0.81165	0.01177	0.8544	0.02897	1.07815	0.07184
NaN	NaN	0.6839	-0.00518	0.81115	0.01162	0.8539	0.02882	1.07765	0.0718
NaN	NaN	0.6834	-0.00516	0.8109	0.01155	0.8529	0.02852	1.07715	0.07176
NaN	NaN	0.6824	-0.0051	0.8104	0.01141	0.85265	0.02845	1.0769	0.07174
NaN	NaN	0.68215	-0.00509	0.8099	0.01127	0.85215	0.02829	1.0764	0.07171
NaN	NaN	0.68165	-0.00507	0.8089	0.01098	0.85165	0.02814	1.0759	0.07167
NaN	NaN	0.68115	-0.00504	0.80865	0.01091	0.8514	0.02807	1.0749	0.07159
NaN	NaN	0.6809	-0.00503	0.80815	0.01077	0.8509	0.02792	1.07465	0.07158
NaN	NaN	0.6804	-0.00501	0.80765	0.01063	0.8504	0.02777	1.07415	0.07154
NaN	NaN	0.6799	-0.00498	0.8074	0.01056	0.8494	0.02746	1.07365	0.0715
NaN	NaN	0.6789	-0.00494	0.8069	0.01042	0.84915	0.02739	1.0734	0.07148
NaN	NaN	0.67865	-0.00493	0.8064	0.01027	0.84865	0.02723	1.0729	0.07145
NaN	NaN	0.67815	-0.00491	0.80615	0.0102	0.84815	0.02708	1.0724	0.07141
NaN	NaN	0.67765	-0.00489	0.80565	0.01006	0.8479	0.02701	1.0714	0.07133
NaN	NaN	0.67665	-0.00485	0.80515	0.00992	0.8474	0.02685	1.07115	0.07131
NaN	NaN	0.6764	-0.00484	0.80415	0.00964	0.8469	0.0267	1.07065	0.07127
NaN	NaN	0.6759	-0.00483	0.8039	0.00957	0.84665	0.02663	1.07015	0.07123
NaN	NaN	0.6754	-0.00481	0.8034	0.00943	0.84615	0.02647	1.06915	0.07115
NaN	NaN	0.67515	-0.0048	0.8029	0.00929	0.84565	0.02632	1.0689	0.07113
NaN	NaN	0.67465	-0.00478	0.80265	0.00922	0.84465	0.02601	1.0684	0.07109
NaN	NaN	0.67415	-0.00476	0.80215	0.00908	0.8444	0.02594	1.0679	0.07105
NaN	NaN	0.6739	-0.00476	0.80165	0.00894	0.8439	0.02578	1.06765	0.07103
NaN	NaN	0.6734	-0.00474	0.80065	0.00866	0.8434	0.02563	1.06715	0.07099
NaN	NaN	0.6729	-0.00472	0.8004	0.00859	0.84315	0.02555	1.06665	0.07095
NaN	NaN	0.67265	-0.00472	0.7999	0.00846	0.84265	0.0254	1.06565	0.07087
NaN	NaN	0.67215	-0.0047	0.7994	0.00832	0.84215	0.02524	1.0654	0.07085
NaN	NaN	0.67115	-0.00467	0.79915	0.00825	0.84115	0.02494	1.0649	0.07081
NaN	NaN	0.67015	-0.00465	0.79865	0.00811	0.8409	0.02486	1.0644	0.07077
NaN	NaN	0.6699	-0.00464	0.79765	0.00784	0.8404	0.0247	1.06415	0.07075
NaN	NaN	0.6694	-0.00463	0.79665	0.00756	0.8399	0.02455	1.06365	0.07071
NaN	NaN	0.6689	-0.00462	0.7964	0.0075	0.83965	0.02447	1.06315	0.07066
NaN	NaN	0.66865	-0.00461	0.7959	0.00736	0.83915	0.02432	1.06215	0.07058
NaN	NaN	0.66815	-0.0046	0.7954	0.00722	0.83865	0.02416	1.0619	0.07056
NaN	NaN	0.66765	-0.00459	0.79515	0.00716	0.83765	0.02385	1.0614	0.07051
NaN	NaN	0.66665	-0.00456	0.79465	0.00702	0.8374	0.02378	1.0609	0.07047
NaN	NaN	0.6664	-0.00456	0.79415	0.00689	0.8369	0.02362	1.06065	0.07045
NaN	NaN	0.6659	-0.00455	0.7939	0.00682	0.8364	0.02347	1.06015	0.07041
NaN	NaN	0.6654	-0.00454	0.7934	0.00669	0.83615	0.02339	1.05965	0.07036
NaN	NaN	0.66515	-0.00453	0.7929	0.00655	0.83565	0.02323	1.05865	0.07028
NaN	NaN	0.66465	-0.00452	0.7919	0.00629	0.83515	0.02308	1.0584	0.07026
NaN	NaN	0.66415	-0.00451	0.79165	0.00622	0.83415	0.02277	1.0579	0.07021
NaN	NaN	0.6639	-0.00451	0.79115	0.00609	0.8339	0.02269	1.0574	0.07017
NaN	NaN	0.6634	-0.0045	0.79065	0.00596	0.8334	0.02253	1.05715	0.07015
NaN	NaN	0.6624	-0.00448	0.7904	0.0059	0.8329	0.02238	1.05665	0.0701
NaN	NaN	0.6614	-0.00447	0.7899	0.00577	0.83265	0.0223	1.05615	0.07006
NaN	NaN	0.66115	-0.00446	0.7894	0.00564	0.83215	0.02215	1.05515	0.06997
NaN	NaN	0.66065	-0.00446	0.7884	0.00538	0.83165	0.02199	1.0549	0.06995
NaN	NaN	0.66015	-0.00445	0.78815	0.00531	0.83065	0.02168	1.0544	0.06991
NaN	NaN	0.6599	-0.00444	0.78765	0.00519	0.8304	0.0216	1.0539	0.06986
NaN	NaN	0.6594	-0.00444	0.78715	0.00506	0.8299	0.02145	1.05365	0.06984
NaN	NaN	0.6589	-0.00443	0.7869	0.005	0.8294	0.02129	1.05315	0.06979
NaN	NaN	0.6579	-0.00442	0.7864	0.00487	0.82915	0.02121	1.05265	0.06975
NaN	NaN	0.65765	-0.00441	0.7854	0.00462	0.82865	0.02106	1.0524	0.06972
NaN	NaN	0.65715	-0.00441	0.7844	0.00437	0.82815	0.0209	1.0519	0.06968
NaN	NaN	0.65665	-0.0044	0.78415	0.00431	0.8279	0.02082	1.0514	0.06963
NaN	NaN	0.6564	-0.0044	0.78365	0.00419	0.8274	0.02067	1.0504	0.06954
NaN	NaN	0.6559	-0.00439	0.78315	0.00406	0.8269	0.02051	1.0494	0.06945
NaN	NaN	0.6554	-0.00439	0.7829	0.004	0.8259	0.0202	1.04915	0.06942
NaN	NaN	0.6544	-0.00438	0.7824	0.00388	0.82565	0.02012	1.04865	0.06938
NaN	NaN	0.65415	-0.00437	0.7819	0.00376	0.82515	0.01997	1.04815	0.06933
NaN	NaN	0.65365	-0.00437	0.78165	0.0037	0.82465	0.01981	1.0479	0.06931
NaN	NaN	0.65315	-0.00436	0.78115	0.00358	0.8244	0.01973	1.0474	0.06926
NaN	NaN	0.6529	-0.00436	0.78065	0.00346	0.8239	0.01958	1.0469	0.06921
NaN	NaN	0.6524	-0.00436	0.77965	0.00323	0.8234	0.01942	1.0459	0.06911
NaN	NaN	0.6519	-0.00435	0.7794	0.00317	0.8224	0.01911	1.04565	0.06909
NaN	NaN	0.65165	-0.00435	0.7789	0.00306	0.82215	0.01904	1.04515	0.06904
NaN	NaN	0.65115	-0.00435	0.7784	0.00294	0.82165	0.01888	1.04465	0.06899
NaN	NaN	0.65015	-0.00434	0.77815	0.00288	0.82115	0.01873	1.0444	0.06897
NaN	NaN	0.64915	-0.00433	0.77765	0.00277	0.8209	0.01865	1.0439	0.06892
NaN	NaN	0.6489	-0.00433	0.77715	0.00266	0.8204	0.01849	1.0434	0.06887
NaN	NaN	0.6484	-0.00432	0.77615	0.00243	0.8199	0.01834	1.0424	0.06877
NaN	NaN	0.6479	-0.00432	0.7759	0.00238	0.8189	0.01803	1.04215	0.06875
NaN	NaN	0.6474	-0.00432	0.7754	0.00227	0.81865	0.01795	1.04165	0.0687
NaN	NaN	0.6469	-0.00431	0.7749	0.00216	0.81815	0.0178	1.04115	0.06865
NaN	NaN	0.64665	-0.00431	0.77465	0.0021	0.81765	0.01765	1.0409	0.06862
NaN	NaN	0.64615	-0.00431	0.77415	0.00199	0.8174	0.01757	1.0404	0.06857
NaN	NaN	0.64565	-0.0043	0.77365	0.00189	0.8169	0.01742	1.0399	0.06852
NaN	NaN	0.6454	-0.0043	0.7734	0.00183	0.8164	0.01726	1.0389	0.06842
NaN	NaN	0.6449	-0.0043	0.7729	0.00173	0.8154	0.01695	1.03865	0.06839
NaN	NaN	0.6439	-0.00429	0.7724	0.00162	0.81515	0.01688	1.03815	0.06834
NaN	NaN	0.6429	-0.00429	0.77215	0.00157	0.81465	0.01672	1.03765	0.06829
NaN	NaN	0.64265	-0.00429	0.77165	0.00146	0.81415	0.01657	1.03665	0.06819
NaN	NaN	0.64215	-0.00428	0.77115	0.00136	0.8139	0.0165	1.0364	0.06816
NaN	NaN	0.64165	-0.00428	0.7709	0.00131	0.8134	0.01634	1.0359	0.06811
NaN	NaN	0.6414	-0.00428	0.7704	0.00121	0.8124	0.01604	1.0354	0.06805
NaN	NaN	0.6409	-0.00428	0.7699	0.00111	0.81215	0.01596	1.03515	0.06803
NaN	NaN	0.6404	-0.00428	0.76965	0.00106	0.81165	0.01581	1.03465	0.06797
NaN	NaN	0.6394	-0.00427	0.76915	0.000958462	0.81115	0.01566	1.03415	0.06792
NaN	NaN	0.63915	-0.00427	0.76865	0.000859963	0.8109	0.01558	1.03315	0.06781
NaN	NaN	0.63865	-0.00427	0.76765	0.00066572	0.8104	0.01543	1.0329	0.06779
NaN	NaN	0.63815	-0.00427	0.7674	0.000617771	0.8099	0.01528	1.0324	0.06773
NaN	NaN	0.6379	-0.00426	0.7669	0.00052257	0.8089	0.01498	1.0319	0.06768
NaN	NaN	0.6374	-0.00426	0.7664	0.000428324	0.80865	0.0149	1.03165	0.06765
NaN	NaN	0.6369	-0.00426	0.76615	0.00038157	0.80815	0.01475	1.03115	0.0676
NaN	NaN	0.63665	-0.00426	0.76565	0.000288767	0.80765	0.0146	1.03065	0.06754
NaN	NaN	0.63615	-0.00426	0.76515	0.000196932	0.80665	0.01431	1.02965	0.06743
NaN	NaN	0.63515	-0.00425	0.76415	1.61132e-05	0.8064	0.01423	1.0294	0.0674
NaN	NaN	0.63415	-0.00425	0.7639	-2.84487e-05	0.8059	0.01408	1.0289	0.06735
NaN	NaN	0.6339	-0.00425	0.7634	-0.000116856	0.8054	0.01393	1.0284	0.06729
NaN	NaN	0.6334	-0.00425	0.7629	-0.000204274	0.80515	0.01386	1.02815	0.06726
NaN	NaN	0.6329	-0.00425	0.76265	-0.0002476	0.80465	0.01371	1.02765	0.06721
NaN	NaN	0.63265	-0.00425	0.76215	-0.000333528	0.80415	0.01356	1.02715	0.06715
NaN	NaN	0.63215	-0.00424	0.76165	-0.000418459	0.80315	0.01327	1.02615	0.06704
NaN	NaN	0.63115	-0.00424	0.76065	-0.00058541	0.80215	0.01298	1.0259	0.06701
NaN	NaN	0.63015	-0.00424	0.7604	-0.000626481	0.8019	0.0129	1.0254	0.06695
NaN	NaN	0.6299	-0.00424	0.7599	-0.000707895	0.8014	0.01276	1.0249	0.0669
NaN	NaN	0.6294	-0.00424	0.7594	-0.000788298	0.8009	0.01261	1.02465	0.06687
NaN	NaN	0.6289	-0.00424	0.75915	-0.000828106	0.7999	0.01232	1.02415	0.06681
NaN	NaN	0.62865	-0.00423	0.75865	-0.00090699	0.79965	0.01225	1.02365	0.06675
NaN	NaN	0.62815	-0.00423	0.75765	-0.00106	0.79915	0.01211	1.02265	0.06663
NaN	NaN	0.62765	-0.00423	0.75665	-0.00121	0.79865	0.01196	1.0224	0.0666
NaN	NaN	0.6274	-0.00423	0.7564	-0.00125	0.7984	0.01189	1.0219	0.06654
NaN	NaN	0.6269	-0.00423	0.7559	-0.00132	0.7979	0.01175	1.0214	0.06649
NaN	NaN	0.6259	-0.00423	0.7554	-0.0014	0.7974	0.0116	1.02115	0.06646
NaN	NaN	0.6249	-0.00423	0.75515	-0.00143	0.7964	0.01132	1.02065	0.0664
NaN	NaN	0.62465	-0.00423	0.75465	-0.0015	0.79615	0.01125	1.02015	0.06634
NaN	NaN	0.62415	-0.00422	0.75365	-0.00164	0.79565	0.01111	1.0199	0.06631
NaN	NaN	0.62365	-0.00422	0.75265	-0.00177	0.79515	0.01097	1.0194	0.06625
NaN	NaN	0.6234	-0.00422	0.7524	-0.00181	0.7949	0.0109	1.0189	0.06619
NaN	NaN	0.6229	-0.00422	0.7519	-0.00187	0.7944	0.01076	1.0179	0.06606
NaN	NaN	0.6219	-0.00422	0.7514	-0.00194	0.7939	0.01062	1.0169	0.06594
NaN	NaN	0.6209	-0.00422	0.75115	-0.00197	0.7929	0.01034	1.01665	0.06591
NaN	NaN	0.62065	-0.00422	0.75065	-0.00203	0.79265	0.01027	1.01615	0.06585
NaN	NaN	0.62015	-0.00422	0.75015	-0.00209	0.79215	0.01013	1.01565	0.06579
NaN	NaN	0.61965	-0.00422	0.74915	-0.00221	0.79165	0.01	1.0154	0.06575
NaN	NaN	0.6194	-0.00422	0.7489	-0.00224	0.7914	0.00993	1.0149	0.06569
NaN	NaN	0.6189	-0.00422	0.7484	-0.0023	0.7909	0.00979	1.0144	0.06563
NaN	NaN	0.6184	-0.00421	0.7479	-0.00236	0.7904	0.00965	1.0134	0.0655
NaN	NaN	0.61815	-0.00421	0.74765	-0.00239	0.7894	0.00938	1.01315	0.06547
NaN	NaN	0.61765	-0.00421	0.74715	-0.00244	0.78915	0.00932	1.01265	0.06541
NaN	NaN	0.61715	-0.00421	0.74665	-0.0025	0.78865	0.00918	1.01215	0.06534
NaN	NaN	0.6169	-0.00421	0.74565	-0.0026	0.78815	0.00905	1.0119	0.06531
NaN	NaN	0.6164	-0.00421	0.7454	-0.00263	0.7879	0.00898	1.0114	0.06525
NaN	NaN	0.6154	-0.00421	0.7449	-0.00268	0.7874	0.00885	1.0109	0.06518
NaN	NaN	0.6144	-0.00421	0.7444	-0.00273	0.7869	0.00872	1.0099	0.06505
NaN	NaN	0.61415	-0.00421	0.74415	-0.00276	0.78665	0.00865	1.00965	0.06502
NaN	NaN	0.61365	-0.00421	0.74365	-0.0028	0.78615	0.00852	1.00915	0.06495
NaN	NaN	0.61315	-0.00421	0.74315	-0.00285	0.78565	0.00839	1.00865	0.06489
NaN	NaN	0.61215	-0.00421	0.74215	-0.00295	0.7854	0.00832	1.00765	0.06476
NaN	NaN	0.6119	-0.00421	0.7419	-0.00297	0.7849	0.00819	1.0074	0.06472
NaN	NaN	0.6114	-0.00421	0.7414	-0.00301	0.7844	0.00806	1.0069	0.06466
NaN	NaN	0.6109	-0.00421	0.7409	-0.00306	0.7834	0.0078	1.0064	0.06459
NaN	NaN	0.61065	-0.0042	0.74065	-0.00308	0.78315	0.00774	1.00615	0.06455
NaN	NaN	0.61015	-0.0042	0.74015	-0.00312	0.78265	0.00761	1.00565	0.06449
NaN	NaN	0.60965	-0.0042	0.73965	-0.00316	0.78215	0.00749	1.00465	0.06435
NaN	NaN	0.60865	-0.0042	0.73865	-0.00324	0.78115	0.00724	1.00365	0.06421
NaN	NaN	0.6084	-0.0042	0.7384	-0.00326	0.78015	0.00699	1.0034	0.06418
NaN	NaN	0.6079	-0.0042	0.7379	-0.0033	0.7799	0.00692	1.0029	0.06411
NaN	NaN	0.6074	-0.0042	0.7374	-0.00334	0.7794	0.0068	1.0024	0.06404
NaN	NaN	0.60715	-0.0042	0.7364	-0.00341	0.7789	0.00668	1.00215	0.06401
NaN	NaN	0.60665	-0.0042	0.73615	-0.00343	0.77865	0.00662	1.00165	0.06394
NaN	NaN	0.60615	-0.0042	0.73565	-0.00346	0.77815	0.0065	1.00115	0.06387
NaN	NaN	0.6059	-0.0042	0.73515	-0.0035	0.77765	0.00637	1.00015	0.06373
NaN	NaN	0.6054	-0.0042	0.7349	-0.00351	0.77665	0.00613	0.9999	0.06369
NaN	NaN	0.6049	-0.0042	0.7344	-0.00354	0.7764	0.00607	0.9994	0.06362
NaN	NaN	0.60465	-0.0042	0.7339	-0.00358	0.7759	0.00596	0.9989	0.06355
NaN	NaN	0.60415	-0.0042	0.7329	-0.00364	0.7754	0.00584	0.99865	0.06351
NaN	NaN	0.60315	-0.0042	0.73265	-0.00365	0.77515	0.00578	0.99815	0.06344
NaN	NaN	0.6029	-0.0042	0.73215	-0.00368	0.77465	0.00566	0.99765	0.06337
NaN	NaN	0.6024	-0.0042	0.73165	-0.00371	0.77415	0.00555	0.99665	0.06322
NaN	NaN	0.6019	-0.0042	0.7314	-0.00372	0.77315	0.00532	0.9964	0.06319
NaN	NaN	0.6009	-0.0042	0.7309	-0.00375	0.7729	0.00526	0.9959	0.06311
NaN	NaN	0.5999	-0.0042	0.7304	-0.00378	0.7724	0.00515	0.9954	0.06304
NaN	NaN	0.59965	-0.0042	0.7294	-0.00383	0.7719	0.00503	0.99515	0.063
NaN	NaN	0.59915	-0.0042	0.72915	-0.00384	0.77165	0.00498	0.99465	0.06293
NaN	NaN	0.59865	-0.00419	0.72865	-0.00386	0.77115	0.00486	0.99415	0.06286
NaN	NaN	0.5984	-0.00419	0.72815	-0.00389	0.77065	0.00475	0.9939	0.06282
NaN	NaN	0.5979	-0.00419	0.72715	-0.00393	0.7704	0.0047	0.9934	0.06274
NaN	NaN	0.5974	-0.00419	0.7269	-0.00394	0.7699	0.00459	0.9929	0.06267
NaN	NaN	0.5964	-0.00419	0.7264	-0.00396	0.7694	0.00448	0.9919	0.06252
NaN	NaN	0.59615	-0.00419	0.7259	-0.00398	0.76915	0.00442	0.9909	0.06237
NaN	NaN	0.59565	-0.00419	0.72565	-0.00399	0.76865	0.00432	0.99065	0.06233
NaN	NaN	0.59515	-0.00419	0.72515	-0.00401	0.76815	0.00421	0.99015	0.06225
NaN	NaN	0.5949	-0.00419	0.72465	-0.00403	0.76715	0.004	0.98965	0.06217
NaN	NaN	0.5944	-0.00419	0.72365	-0.00407	0.7669	0.00394	0.9894	0.06214
NaN	NaN	0.5939	-0.00419	0.72265	-0.0041	0.7664	0.00384	0.9889	0.06206
NaN	NaN	0.59365	-0.00419	0.7224	-0.00411	0.7659	0.00374	0.9884	0.06198
NaN	NaN	0.59315	-0.00419	0.7219	-0.00412	0.7649	0.00353	0.9874	0.06183
NaN	NaN	0.59265	-0.00419	0.7214	-0.00414	0.76465	0.00348	0.98715	0.06179
NaN	NaN	0.5924	-0.00419	0.7204	-0.00416	0.76415	0.00338	0.98665	0.06171
NaN	NaN	0.5919	-0.00419	0.72015	-0.00417	0.76365	0.00328	0.98615	0.06163
NaN	NaN	0.5909	-0.00419	0.71965	-0.00418	0.7634	0.00323	0.9859	0.06159
NaN	NaN	0.5899	-0.00419	0.71915	-0.0042	0.7629	0.00313	0.9854	0.06151
NaN	NaN	0.58965	-0.00419	0.7189	-0.0042	0.7619	0.00293	0.9849	0.06143
NaN	NaN	0.58915	-0.00419	0.7184	-0.00421	0.7609	0.00274	0.9839	0.06127
NaN	NaN	0.58865	-0.00419	0.7179	-0.00422	0.76065	0.00269	0.98365	0.06123
NaN	NaN	0.58765	-0.00419	0.7169	-0.00425	0.76015	0.0026	0.98315	0.06115
NaN	NaN	0.5874	-0.00419	0.71665	-0.00425	0.75965	0.0025	0.98265	0.06107
NaN	NaN	0.5869	-0.00419	0.71615	-0.00426	0.75865	0.00232	0.9824	0.06103
NaN	NaN	0.5864	-0.00419	0.71565	-0.00427	0.7584	0.00227	0.9819	0.06094
NaN	NaN	0.5859	-0.00419	0.7154	-0.00427	0.7579	0.00218	0.9814	0.06086
NaN	NaN	0.5854	-0.00419	0.7149	-0.00428	0.7574	0.00209	0.9804	0.0607
NaN	NaN	0.5849	-0.00419	0.7144	-0.00429	0.75715	0.00204	0.98015	0.06066
NaN	NaN	0.58465	-0.00419	0.7134	-0.00431	0.75665	0.00195	0.97965	0.06057
NaN	NaN	0.58415	-0.00419	0.71315	-0.00431	0.75565	0.00178	0.97915	0.06049
NaN	NaN	0.58365	-0.00419	0.71265	-0.00432	0.75465	0.00161	0.97815	0.06032
NaN	NaN	0.5834	-0.00419	0.71215	-0.00432	0.7544	0.00156	0.9779	0.06028
NaN	NaN	0.5829	-0.00419	0.7119	-0.00433	0.7539	0.00148	0.9774	0.06019
NaN	NaN	0.5819	-0.00419	0.7114	-0.00433	0.7534	0.00139	0.9769	0.06011
NaN	NaN	0.58165	-0.00419	0.7109	-0.00434	0.75315	0.00135	0.97665	0.06007
NaN	NaN	0.58115	-0.00419	0.7099	-0.00435	0.75265	0.00127	0.97615	0.05998
NaN	NaN	0.58065	-0.00419	0.70965	-0.00435	0.75215	0.00119	0.97565	0.0599
NaN	NaN	0.5804	-0.00419	0.70915	-0.00435	0.75115	0.00103	0.97465	0.05972
NaN	NaN	0.5799	-0.00419	0.70865	-0.00436	0.7509	0.000986969	0.9744	0.05968
NaN	NaN	0.5789	-0.00419	0.70765	-0.00437	0.7504	0.000907846	0.9739	0.05959
NaN	NaN	0.5779	-0.00419	0.7074	-0.00437	0.7499	0.000829535	0.9734	0.05951
NaN	NaN	0.57765	-0.00419	0.7069	-0.00437	0.7489	0.000675419	0.97315	0.05946
NaN	NaN	0.57715	-0.00419	0.7064	-0.00437	0.74865	0.000637365	0.97265	0.05938
NaN	NaN	0.57665	-0.00419	0.70615	-0.00438	0.74815	0.000561883	0.97215	0.05929
NaN	NaN	0.5764	-0.00419	0.70565	-0.00438	0.74765	0.000487208	0.97115	0.05911
NaN	NaN	0.5759	-0.00419	0.70515	-0.00438	0.7474	0.000450163	0.9709	0.05907
NaN	NaN	0.5754	-0.00419	0.70415	-0.00438	0.7469	0.000376695	0.9704	0.05898
NaN	NaN	0.5744	-0.00419	0.7039	-0.00438	0.7459	0.000232237	0.9699	0.05889
NaN	NaN	0.57415	-0.00419	0.7034	-0.00439	0.7449	9.09698e-05	0.96965	0.05884
NaN	NaN	0.57365	-0.00419	0.7029	-0.00439	0.74465	5.61248e-05	0.96915	0.05875
NaN	NaN	0.57315	-0.00419	0.70265	-0.00439	0.74415	-1.2952e-05	0.96865	0.05866
NaN	NaN	0.5729	-0.00419	0.70215	-0.00439	0.74365	-8.12359e-05	0.96765	0.05848
NaN	NaN	0.5724	-0.00419	0.70165	-0.00439	0.74265	-0.000215375	0.9674	0.05843
NaN	NaN	0.5719	-0.00418	0.70065	-0.00439	0.7424	-0.000248441	0.9669	0.05834
NaN	NaN	0.57165	-0.00418	0.7004	-0.0044	0.7419	-0.00031397	0.9664	0.05825
NaN	NaN	0.57115	-0.00418	0.6999	-0.00439	0.7414	-0.000378718	0.96615	0.0582
NaN	NaN	0.57015	-0.00418	0.6994	-0.00439	0.74115	-0.000410806	0.96565	0.05811
NaN	NaN	0.56915	-0.00418	0.69915	-0.00439	0.74065	-0.000474385	0.96515	0.05802
NaN	NaN	0.56815	-0.00418	0.69865	-0.00439	0.73965	-0.000599173	0.96415	0.05783
NaN	NaN	0.5679	-0.00418	0.69815	-0.00439	0.73865	-0.000720895	0.9639	0.05779
NaN	NaN	0.5674	-0.00418	0.69715	-0.00439	0.7384	-0.000750867	0.9634	0.05769
NaN	NaN	0.5669	-0.00418	0.6969	-0.00439	0.7379	-0.000810228	0.9629	0.0576
NaN	NaN	0.5659	-0.00418	0.6964	-0.00439	0.7374	-0.000868832	0.96265	0.05755
NaN	NaN	0.56565	-0.00418	0.6959	-0.00439	0.73715	-0.000897857	0.96215	0.05746
NaN	NaN	0.56515	-0.00418	0.6949	-0.00439	0.73665	-0.000955332	0.96165	0.05736
NaN	NaN	0.56465	-0.00418	0.69465	-0.00439	0.73615	-0.00101	0.9614	0.05731
NaN	NaN	0.5644	-0.00418	0.69415	-0.00438	0.73515	-0.00112	0.9609	0.05722
NaN	NaN	0.5639	-0.00418	0.69365	-0.00438	0.7349	-0.00115	0.9604	0.05712
NaN	NaN	0.5634	-0.00418	0.6934	-0.00438	0.7344	-0.0012	0.9594	0.05693
NaN	NaN	0.5624	-0.00418	0.6929	-0.00438	0.7339	-0.00126	0.9584	0.05673
NaN	NaN	0.56215	-0.00418	0.6924	-0.00438	0.73365	-0.00128	0.95815	0.05669
NaN	NaN	0.56165	-0.00418	0.6914	-0.00438	0.73315	-0.00134	0.95765	0.05659
NaN	NaN	0.56115	-0.00418	0.69115	-0.00438	0.73265	-0.00139	0.95715	0.05649
NaN	NaN	0.5609	-0.00418	0.69065	-0.00437	0.73165	-0.00149	0.9569	0.05644
NaN	NaN	0.5604	-0.00418	0.69015	-0.00437	0.7314	-0.00151	0.9564	0.05634
NaN	NaN	0.5599	-0.00418	0.6899	-0.00437	0.7309	-0.00156	0.9559	0.05624
NaN	NaN	0.5589	-0.00418	0.6894	-0.00437	0.7304	-0.00161	0.9549	0.05604
NaN	NaN	0.55865	-0.00418	0.6889	-0.00437	0.7294	-0.00171	0.95465	0.05599
NaN	NaN	0.55815	-0.00418	0.6879	-0.00436	0.72915	-0.00173	0.95415	0.05589
NaN	NaN	0.55765	-0.00418	0.68765	-0.00436	0.72865	-0.00178	0.95365	0.05579
NaN	NaN	0.5574	-0.00418	0.68715	-0.00436	0.72815	-0.00182	0.9534	0.05574
NaN	NaN	0.5569	-0.00418	0.68665	-0.00436	0.7279	-0.00184	0.9529	0.05564
NaN	NaN	0.5564	-0.00418	0.6864	-0.00436	0.7274	-0.00189	0.9524	0.05554
NaN	NaN	0.5554	-0.00418	0.6859	-0.00435	0.7264	-0.00197	0.9514	0.05533
NaN	NaN	0.55515	-0.00418	0.6854	-0.00435	0.7254	-0.00206	0.95115	0.05528
NaN	NaN	0.55465	-0.00418	0.6844	-0.00435	0.72515	-0.00208	0.95065	0.05518
NaN	NaN	0.55415	-0.00418	0.68415	-0.00435	0.72465	-0.00212	0.95015	0.05508
NaN	NaN	0.5539	-0.00418	0.68365	-0.00434	0.72415	-0.00216	0.9499	0.05502
NaN	NaN	0.5534	-0.00418	0.68315	-0.00434	0.72315	-0.00224	0.9494	0.05492
NaN	NaN	0.5529	-0.00418	0.6829	-0.00434	0.7229	-0.00226	0.9489	0.05482
NaN	NaN	0.55265	-0.00418	0.6824	-0.00434	0.7224	-0.0023	0.9479	0.05461
NaN	NaN	0.55215	-0.00418	0.6819	-0.00434	0.7219	-0.00233	0.94765	0.05456
NaN	NaN	0.55115	-0.00418	0.68165	-0.00433	0.72165	-0.00235	0.94715	0.05445
NaN	NaN	0.55015	-0.00418	0.68115	-0.00433	0.72115	-0.00239	0.94665	0.05434
NaN	NaN	0.54915	-0.00418	0.68015	-0.00433	0.72065	-0.00242	0.94565	0.05413
NaN	NaN	0.5489	-0.00418	0.67915	-0.00432	0.71965	-0.00249	0.9454	0.05408
NaN	NaN	0.5484	-0.00418	0.6789	-0.00432	0.7194	-0.00251	0.9449	0.05397
NaN	NaN	0.5474	-0.00418	0.6784	-0.00432	0.7189	-0.00255	0.9444	0.05386
NaN	NaN	0.5464	-0.00418	0.6779	-0.00432	0.7184	-0.00258	0.94415	0.05381
NaN	NaN	0.54615	-0.00418	0.67765	-0.00432	0.71815	-0.00259	0.94365	0.0537
NaN	NaN	0.54565	-0.00418	0.67715	-0.00431	0.71765	-0.00263	0.94265	0.05349
NaN	NaN	0.54465	-0.00418	0.67665	-0.00431	0.71715	-0.00266	0.94165	0.05327
NaN	NaN	0.54365	-0.00418	0.67565	-0.00431	0.71615	-0.00272	0.9414	0.05321
NaN	NaN	0.5434	-0.00418	0.6754	-0.00431	0.7159	-0.00274	0.9409	0.0531
NaN	NaN	0.5429	-0.00418	0.6749	-0.0043	0.7154	-0.00277	0.9404	0.05299
NaN	NaN	0.5424	-0.00418	0.6744	-0.0043	0.7149	-0.0028	0.94015	0.05294
NaN	NaN	0.54215	-0.00418	0.67415	-0.0043	0.71465	-0.00281	0.93965	0.05283
NaN	NaN	0.54165	-0.00418	0.67365	-0.0043	0.71415	-0.00284	0.93915	0.05272
NaN	NaN	0.54115	-0.00418	0.67315	-0.00429	0.71365	-0.00287	0.93815	0.05249
NaN	NaN	0.5409	-0.00418	0.67215	-0.00429	0.71265	-0.00292	0.9379	0.05244
NaN	NaN	0.5404	-0.00418	0.6719	-0.00429	0.7124	-0.00294	0.9374	0.05232
NaN	NaN	0.5399	-0.00418	0.6714	-0.00429	0.7119	-0.00296	0.9369	0.05221
NaN	NaN	0.53965	-0.00418	0.6709	-0.00429	0.7114	-0.00299	0.93665	0.05216
NaN	NaN	0.53915	-0.00418	0.67065	-0.00428	0.71115	-0.003	0.93615	0.05204
NaN	NaN	0.53815	-0.00418	0.67015	-0.00428	0.71065	-0.00303	0.93565	0.05193
NaN	NaN	0.53715	-0.00418	0.66965	-0.00428	0.71015	-0.00305	0.93465	0.0517
NaN	NaN	0.53615	-0.00418	0.6694	-0.00428	0.7099	-0.00306	0.9344	0.05164
NaN	NaN	0.5359	-0.00418	0.6689	-0.00428	0.7094	-0.00309	0.9339	0.05153
NaN	NaN	0.5354	-0.00418	0.6679	-0.00427	0.7084	-0.00313	0.9334	0.05141
NaN	NaN	0.5344	-0.00418	0.6669	-0.00427	0.7074	-0.00318	0.93315	0.05136
NaN	NaN	0.5334	-0.00418	0.66665	-0.00427	0.7064	-0.00322	0.93265	0.05124
NaN	NaN	0.53315	-0.00418	0.66615	-0.00427	0.70615	-0.00323	0.93215	0.05112
NaN	NaN	0.53265	-0.00418	0.66565	-0.00426	0.70565	-0.00325	0.9319	0.05107
NaN	NaN	0.53215	-0.00418	0.6654	-0.00426	0.70515	-0.00327	0.9314	0.05095
NaN	NaN	0.5319	-0.00418	0.6649	-0.00426	0.70415	-0.00331	0.9309	0.05083
NaN	NaN	0.5314	-0.00418	0.6644	-0.00426	0.7039	-0.00332	0.9299	0.0506
NaN	NaN	0.5309	-0.00418	0.6634	-0.00426	0.7034	-0.00334	0.9289	0.05036
NaN	NaN	0.5299	-0.00418	0.66315	-0.00426	0.7029	-0.00336	0.92865	0.0503
NaN	NaN	0.52965	-0.00418	0.66265	-0.00425	0.70265	-0.00337	0.92815	0.05018
NaN	NaN	0.52915	-0.00418	0.66215	-0.00425	0.70215	-0.00339	0.92765	0.05006
NaN	NaN	0.52865	-0.00418	0.6619	-0.00425	0.70165	-0.00341	0.9274	0.05
NaN	NaN	0.52765	-0.00418	0.6614	-0.00425	0.70065	-0.00344	0.9269	0.04988
NaN	NaN	0.5274	-0.00418	0.6609	-0.00425	0.7004	-0.00345	0.9264	0.04976
NaN	NaN	0.5269	-0.00418	0.6599	-0.00425	0.6999	-0.00347	0.9254	0.04952
NaN	NaN	0.5264	-0.00418	0.65965	-0.00424	0.6994	-0.00348	0.92515	0.04946
NaN	NaN	0.52615	-0.00418	0.65915	-0.00424	0.69915	-0.00349	0.92465	0.04934
NaN	NaN	0.52565	-0.00418	0.65865	-0.00424	0.69865	-0.00351	0.92415	0.04922
NaN	NaN	0.52515	-0.00418	0.6584	-0.00424	0.69815	-0.00352	0.9239	0.04916
NaN	NaN	0.5249	-0.00418	0.6579	-0.00424	0.69715	-0.00355	0.9234	0.04904
NaN	NaN	0.5244	-0.00418	0.6574	-0.00424	0.6969	-0.00356	0.9229	0.04891
NaN	NaN	0.5239	-0.00418	0.65715	-0.00424	0.6964	-0.00357	0.9219	0.04867
NaN	NaN	0.5229	-0.00418	0.65665	-0.00424	0.6959	-0.00359	0.92165	0.04861
NaN	NaN	0.5219	-0.00418	0.65565	-0.00423	0.69565	-0.00359	0.92115	0.04848
NaN	NaN	0.52165	-0.00418	0.65465	-0.00423	0.69515	-0.00361	0.92065	0.04836
NaN	NaN	0.52115	-0.00418	0.6544	-0.00423	0.69465	-0.00362	0.9204	0.0483
NaN	NaN	0.52065	-0.00418	0.6539	-0.00423	0.69365	-0.00365	0.9199	0.04817
NaN	NaN	0.51965	-0.00418	0.6534	-0.00423	0.6934	-0.00365	0.9194	0.04805
NaN	NaN	0.5194	-0.00418	0.65315	-0.00423	0.6929	-0.00366	0.9184	0.04779
NaN	NaN	0.5189	-0.00418	0.65265	-0.00423	0.6924	-0.00368	0.91815	0.04773
NaN	NaN	0.5184	-0.00418	0.65215	-0.00422	0.6914	-0.0037	0.91765	0.04761
NaN	NaN	0.5174	-0.00418	0.65115	-0.00422	0.69115	-0.00371	0.91715	0.04748
NaN	NaN	0.51715	-0.00418	0.6509	-0.00422	0.69065	-0.00372	0.9169	0.04742
NaN	NaN	0.51665	-0.00418	0.6504	-0.00422	0.69015	-0.00373	0.9164	0.04729
NaN	NaN	0.51615	-0.00418	0.6499	-0.00422	0.6899	-0.00373	0.9159	0.04716
NaN	NaN	0.5159	-0.00418	0.64965	-0.00422	0.6894	-0.00374	0.9149	0.04691
NaN	NaN	0.5154	-0.00418	0.64915	-0.00422	0.6889	-0.00375	0.91465	0.04684
NaN	NaN	0.5149	-0.00418	0.64865	-0.00422	0.6879	-0.00377	0.91415	0.04671
NaN	NaN	0.51465	-0.00418	0.64765	-0.00422	0.68765	-0.00378	0.91365	0.04658
NaN	NaN	0.51415	-0.00418	0.6474	-0.00422	0.68715	-0.00379	0.91265	0.04632
NaN	NaN	0.51365	-0.00418	0.6469	-0.00421	0.68665	-0.0038	0.9124	0.04626
NaN	NaN	0.51265	-0.00418	0.6464	-0.00421	0.6864	-0.0038	0.9119	0.04613
NaN	NaN	0.51165	-0.00418	0.64615	-0.00421	0.6859	-0.00381	0.9114	0.046
NaN	NaN	0.5114	-0.00418	0.64565	-0.00421	0.6854	-0.00382	0.91115	0.04593
NaN	NaN	0.5109	-0.00418	0.64515	-0.00421	0.6844	-0.00384	0.91065	0.0458
NaN	NaN	0.5104	-0.00418	0.6449	-0.00421	0.68415	-0.00384	0.91015	0.04567
NaN	NaN	0.5094	-0.00418	0.6444	-0.00421	0.68365	-0.00385	0.90915	0.04541
NaN	NaN	0.50915	-0.00418	0.6434	-0.00421	0.68315	-0.00386	0.9089	0.04534
NaN	NaN	0.50865	-0.00418	0.6424	-0.00421	0.68215	-0.00387	0.9084	0.04521
NaN	NaN	0.50815	-0.00418	0.64215	-0.00421	0.6819	-0.00387	0.9079	0.04508
NaN	NaN	0.5079	-0.00418	0.64165	-0.00421	0.6814	-0.00388	0.90765	0.04501
NaN	NaN	0.5074	-0.00418	0.64115	-0.00421	0.6809	-0.00389	0.90715	0.04488
NaN	NaN	0.5069	-0.00418	0.6409	-0.00421	0.68065	-0.00389	0.90665	0.04474
NaN	NaN	0.5059	-0.00418	0.6404	-0.0042	0.68015	-0.0039	0.90565	0.04448
NaN	NaN	0.50565	-0.00418	0.6399	-0.0042	0.67965	-0.00391	0.9054	0.04441
NaN	NaN	0.50515	-0.00418	0.6389	-0.0042	0.67865	-0.00392	0.9049	0.04427
NaN	NaN	0.50465	-0.00418	0.63865	-0.0042	0.6784	-0.00392	0.9044	0.04414
NaN	NaN	0.5044	-0.00418	0.63815	-0.0042	0.6779	-0.00393	0.90415	0.04407
NaN	NaN	0.5039	-0.00418	0.63765	-0.0042	0.6774	-0.00393	0.90365	0.04394
NaN	NaN	0.5034	-0.00418	0.6374	-0.0042	0.67715	-0.00394	0.90315	0.0438
NaN	NaN	0.5024	-0.00418	0.6369	-0.0042	0.67665	-0.00394	0.90215	0.04353
NaN	NaN	0.50215	-0.00418	0.6364	-0.0042	0.67615	-0.00395	0.9019	0.04346
NaN	NaN	0.50165	-0.00418	0.6354	-0.0042	0.67515	-0.00396	0.9014	0.04332
NaN	NaN	0.50115	-0.00418	0.63515	-0.0042	0.6749	-0.00396	0.9009	0.04318
NaN	NaN	0.5009	-0.00418	0.63465	-0.0042	0.6744	-0.00397	0.90065	0.04312
NaN	NaN	0.5004	-0.00418	0.63415	-0.0042	0.6739	-0.00397	0.90015	0.04298
NaN	NaN	0.4999	-0.00418	0.6339	-0.0042	0.67365	-0.00397	0.89965	0.04284
NaN	NaN	0.4989	-0.00418	0.6334	-0.0042	0.67315	-0.00398	0.8994	0.04277
NaN	NaN	0.4979	-0.00418	0.6329	-0.0042	0.67265	-0.00398	0.8989	0.04263
NaN	NaN	0.49765	-0.00418	0.63265	-0.0042	0.67165	-0.00399	0.8984	0.04249
NaN	NaN	0.49715	-0.00418	0.63215	-0.0042	0.6714	-0.004	0.8974	0.04222
NaN	NaN	0.49665	-0.00418	0.63115	-0.00419	0.6709	-0.004	0.89715	0.04215
NaN	NaN	0.4964	-0.00418	0.63015	-0.00419	0.6704	-0.004	0.89665	0.04201
NaN	NaN	0.4959	-0.00418	0.6299	-0.00419	0.6694	-0.00401	0.89615	0.04187
NaN	NaN	0.4954	-0.00418	0.6294	-0.00419	0.66915	-0.00401	0.8959	0.0418
NaN	NaN	0.4944	-0.00418	0.6289	-0.00419	0.66865	-0.00402	0.8954	0.04166
NaN	NaN	0.49415	-0.00418	0.62865	-0.00419	0.66815	-0.00402	0.8949	0.04151
NaN	NaN	0.49365	-0.00418	0.62815	-0.00419	0.6679	-0.00402	0.8939	0.04123
NaN	NaN	0.49315	-0.00418	0.62765	-0.00419	0.6674	-0.00403	0.89365	0.04116
NaN	NaN	0.4929	-0.00418	0.6274	-0.00419	0.6669	-0.00403	0.89315	0.04102
NaN	NaN	0.4924	-0.00418	0.6269	-0.00419	0.6659	-0.00404	0.89265	0.04088
NaN	NaN	0.4919	-0.00418	0.6264	-0.00419	0.66565	-0.00404	0.8924	0.04081
NaN	NaN	0.4909	-0.00418	0.62615	-0.00419	0.66515	-0.00404	0.8919	0.04066
NaN	NaN	0.49065	-0.00418	0.62565	-0.00419	0.66465	-0.00405	0.8914	0.04052
NaN	NaN	0.49015	-0.00418	0.62465	-0.00419	0.6644	-0.00405	0.8904	0.04024
NaN	NaN	0.48965	-0.00418	0.62365	-0.00419	0.6639	-0.00405	0.89015	0.04016
NaN	NaN	0.4894	-0.00418	0.6234	-0.00419	0.6634	-0.00405	0.88965	0.04002
NaN	NaN	0.4889	-0.00418	0.6229	-0.00419	0.66315	-0.00405	0.88915	0.03988
NaN	NaN	0.4884	-0.00418	0.6219	-0.00419	0.66265	-0.00406	0.8889	0.0398
NaN	NaN	0.4874	-0.00418	0.6209	-0.00419	0.66165	-0.00406	0.8884	0.03966
NaN	NaN	0.48715	-0.00418	0.62065	-0.00419	0.66065	-0.00407	0.8879	0.03951
NaN	NaN	0.48665	-0.00418	0.62015	-0.00419	0.65965	-0.00407	0.8869	0.03922
NaN	NaN	0.48615	-0.00418	0.61965	-0.00419	0.6594	-0.00407	0.88665	0.03915
NaN	NaN	0.4859	-0.00418	0.6194	-0.00419	0.6589	-0.00408	0.88615	0.03901
NaN	NaN	0.4854	-0.00418	0.6189	-0.00419	0.6584	-0.00408	0.88565	0.03886
NaN	NaN	0.4849	-0.00418	0.6184	-0.00419	0.65815	-0.00408	0.8854	0.03879
NaN	NaN	0.4839	-0.00418	0.6174	-0.00419	0.65765	-0.00408	0.8849	0.03864
NaN	NaN	0.48365	-0.00418	0.61715	-0.00419	0.65715	-0.00409	0.8844	0.0385
NaN	NaN	0.48315	-0.00418	0.61665	-0.00419	0.65615	-0.00409	0.8834	0.0382
NaN	NaN	0.48265	-0.00418	0.61615	-0.00419	0.6559	-0.00409	0.88315	0.03813
NaN	NaN	0.4824	-0.00418	0.6159	-0.00419	0.6554	-0.00409	0.88265	0.03798
NaN	NaN	0.4819	-0.00418	0.6154	-0.00419	0.6549	-0.00409	0.88215	0.03783
NaN	NaN	0.4814	-0.00418	0.6149	-0.00419	0.6539	-0.0041	0.8819	0.03776
NaN	NaN	0.4804	-0.00418	0.6139	-0.00419	0.65365	-0.0041	0.8814	0.03761
NaN	NaN	0.48015	-0.00418	0.61365	-0.00419	0.65315	-0.0041	0.8809	0.03746
NaN	NaN	0.47965	-0.00418	0.61315	-0.00419	0.65265	-0.0041	0.8799	0.03717
NaN	NaN	0.47915	-0.00418	0.61265	-0.00419	0.6524	-0.0041	0.87965	0.03709
NaN	NaN	0.4789	-0.00418	0.61165	-0.00419	0.6519	-0.00411	0.87915	0.03694
NaN	NaN	0.4784	-0.00418	0.6114	-0.00419	0.6509	-0.00411	0.87865	0.0368
NaN	NaN	0.4774	-0.00418	0.6109	-0.00419	0.65065	-0.00411	0.8784	0.03672
NaN	NaN	0.4764	-0.00418	0.6104	-0.00418	0.65015	-0.00411	0.8779	0.03657
NaN	NaN	0.47615	-0.00418	0.6099	-0.00418	0.64965	-0.00411	0.8774	0.03642
NaN	NaN	0.47565	-0.00418	0.6094	-0.00418	0.6494	-0.00411	0.87715	0.03635
NaN	NaN	0.47515	-0.00418	0.60915	-0.00418	0.6489	-0.00411	0.87665	0.0362
NaN	NaN	0.4749	-0.00418	0.60865	-0.00418	0.6479	-0.00412	0.87615	0.03605
NaN	NaN	0.4744	-0.00418	0.60815	-0.00418	0.6469	-0.00412	0.87515	0.03575
NaN	NaN	0.4734	-0.00418	0.6079	-0.00418	0.64665	-0.00412	0.8749	0.03567
NaN	NaN	0.4724	-0.00418	0.6074	-0.00418	0.64615	-0.00412	0.8744	0.03552
NaN	NaN	0.47215	-0.00418	0.6064	-0.00418	0.64565	-0.00412	0.8739	0.03537
NaN	NaN	0.47165	-0.00418	0.6054	-0.00418	0.64465	-0.00413	0.87365	0.03529
NaN	NaN	0.47115	-0.00418	0.60515	-0.00418	0.6444	-0.00413	0.87315	0.03514
NaN	NaN	0.4709	-0.00418	0.60465	-0.00418	0.6439	-0.00413	0.87265	0.03499
NaN	NaN	0.4704	-0.00418	0.60415	-0.00418	0.6434	-0.00413	0.87165	0.03469
NaN	NaN	0.4694	-0.00418	0.6039	-0.00418	0.64315	-0.00413	0.8714	0.03461
NaN	NaN	0.4684	-0.00418	0.6034	-0.00418	0.64265	-0.00413	0.8709	0.03446
NaN	NaN	0.46815	-0.00418	0.6024	-0.00418	0.64165	-0.00413	0.8704	0.03431
NaN	NaN	0.46765	-0.00418	0.60215	-0.00418	0.64065	-0.00413	0.87015	0.03423
NaN	NaN	0.46715	-0.00418	0.60165	-0.00418	0.6404	-0.00413	0.86965	0.03408
NaN	NaN	0.4669	-0.00418	0.60115	-0.00418	0.6399	-0.00414	0.86915	0.03393
NaN	NaN	0.4664	-0.00418	0.6009	-0.00418	0.6394	-0.00414	0.86815	0.03362
NaN	NaN	0.4654	-0.00418	0.6004	-0.00418	0.63915	-0.00414	0.8679	0.03354
NaN	NaN	0.4644	-0.00418	0.5999	-0.00418	0.63865	-0.00414	0.8674	0.03339
NaN	NaN	0.46415	-0.00418	0.5989	-0.00418	0.63765	-0.00414	0.8669	0.03324
NaN	NaN	0.46365	-0.00418	0.59865	-0.00418	0.6374	-0.00414	0.86665	0.03316
NaN	NaN	0.46315	-0.00418	0.59815	-0.00418	0.6369	-0.00414	0.86615	0.03301
NaN	NaN	0.46215	-0.00418	0.59765	-0.00418	0.6364	-0.00414	0.86565	0.03285
NaN	NaN	0.4619	-0.00418	0.5974	-0.00418	0.63615	-0.00414	0.86465	0.03254
NaN	NaN	0.4614	-0.00418	0.5969	-0.00418	0.63565	-0.00414	0.8644	0.03247
NaN	NaN	0.4609	-0.00418	0.5964	-0.00418	0.63515	-0.00414	0.8639	0.03231
NaN	NaN	0.46065	-0.00418	0.5954	-0.00418	0.63415	-0.00414	0.8634	0.03216
[truncated: 864 more rows]

## Sheet: PCET-Concentrations-Sim
E (V vs SHE)	Tempo_dot	Tempo_dot	Tempo_dot	Tempo_dot	Tempo_dot
	0 mM	1 mM	5 mM	10 mM	20 mM
0.4	1	1	1	1	1
0.405	1	1	1	1	1
0.41	1	1	1	1	1
0.415	1	1	1	1	1
0.42	1	1	1	1	1
0.425	1	1	1	1	1
0.43	1	1	1	1	1
0.435	1	1	1	1	1
0.44	1	1	1	1	1
0.445	1	1	1	1	1
0.45	1	1	1	1	1
0.455	1	1	1	1	1
0.46	1	1	1	1	1
0.465	1	1	1	1	1
0.47	1	1	1	1	1
0.475	1	1	1	1	1
0.48	1	1	1	1	1
0.485	1	1	1	1	0.99999
0.49	1	1	1	1	0.99999
0.495	1	1	1	0.99999	0.99999
0.5	0.99999	1	0.99999	0.99999	0.99999
0.505	0.99999	0.99999	0.99999	0.99999	0.99999
0.51	0.99999	0.99999	0.99999	0.99999	0.99998
0.515	0.99999	0.99999	0.99999	0.99999	0.99998
0.52	0.99999	0.99999	0.99999	0.99998	0.99998
0.525	0.99999	0.99999	0.99999	0.99998	0.99997
0.53	0.99999	0.99999	0.99998	0.99998	0.99997
0.535	0.99999	0.99998	0.99998	0.99997	0.99996
0.54	0.99998	0.99998	0.99997	0.99997	0.99995
0.545	0.99998	0.99998	0.99997	0.99996	0.99994
0.55	0.99997	0.99997	0.99996	0.99995	0.99993
0.555	0.99997	0.99997	0.99995	0.99994	0.99991
0.56	0.99996	0.99996	0.99994	0.99993	0.99989
0.565	0.99995	0.99995	0.99993	0.99991	0.99987
0.57	0.99994	0.99994	0.99992	0.99989	0.99984
0.575	0.99993	0.99993	0.9999	0.99987	0.99981
0.58	0.99992	0.99991	0.99988	0.99984	0.99977
0.585	0.9999	0.99989	0.99985	0.9998	0.99972
0.59	0.99988	0.99987	0.99982	0.99976	0.99966
0.595	0.99986	0.99984	0.99978	0.99971	0.99958
0.6	0.99983	0.9998	0.99973	0.99964	0.99949
0.605	0.99979	0.99976	0.99967	0.99956	0.99939
0.61	0.99973	0.99971	0.9996	0.99947	0.99926
0.615	0.99968	0.99964	0.99951	0.99935	0.9991
0.62	0.99961	0.99956	0.9994	0.99921	0.99891
0.625	0.99953	0.99947	0.99927	0.99904	0.99869
0.63	0.99943	0.99935	0.9991	0.99883	0.99842
0.635	0.99928	0.9992	0.9989	0.99857	0.99809
0.64	0.9991	0.99902	0.99866	0.99826	0.9977
0.645	0.99889	0.9988	0.99835	0.99788	0.99724
0.65	0.99864	0.99851	0.99798	0.99743	0.99669
0.655	0.99835	0.99815	0.99751	0.99687	0.99604
0.66	0.99799	0.9977	0.99694	0.9962	0.99528
0.665	0.99746	0.99711	0.99624	0.9954	0.99437
0.67	0.99678	0.99638	0.99537	0.99443	0.99332
0.675	0.99592	0.99543	0.99431	0.99328	0.99209
0.68	0.99471	0.9942	0.99301	0.99191	0.99066
0.685	0.99307	0.99261	0.99143	0.99029	0.98901
0.69	0.99094	0.99058	0.98952	0.98838	0.98711
0.695	0.98804	0.98797	0.98722	0.98616	0.98493
0.7	0.98424	0.98467	0.98446	0.98356	0.98245
0.705	0.97927	0.98052	0.9812	0.98056	0.97963
0.71	0.97285	0.97534	0.97735	0.97712	0.97645
0.715	0.9649	0.96898	0.97286	0.97318	0.97288
0.72	0.95498	0.96129	0.96765	0.96872	0.96888
0.725	0.94307	0.95214	0.96169	0.96369	0.96444
0.73	0.92899	0.94138	0.95491	0.95807	0.95952
0.735	0.91263	0.92895	0.94726	0.95182	0.9541
0.74	0.89409	0.91483	0.93872	0.94491	0.94815
0.745	0.87361	0.89903	0.92926	0.93731	0.94165
0.75	0.85145	0.88164	0.91888	0.92903	0.93459
0.755	0.8276	0.86275	0.90758	0.92003	0.92694
0.76	0.80237	0.84254	0.89537	0.91032	0.9187
0.765	0.77608	0.82119	0.88227	0.89989	0.90984
0.77	0.74924	0.79886	0.8683	0.88875	0.90037
0.775	0.72189	0.77576	0.85351	0.87688	0.89028
0.78	0.69452	0.75207	0.83794	0.86432	0.87956
0.785	0.66704	0.72794	0.82163	0.85108	0.86823
0.79	0.63979	0.70349	0.80463	0.83716	0.85628
0.795	0.6127	0.67885	0.78698	0.8226	0.84373
0.8	0.58592	0.65409	0.76872	0.80742	0.83059
0.805	0.5594	0.62926	0.74992	0.79166	0.81689
0.81	0.53316	0.6044	0.73061	0.77534	0.80265
0.815	0.50717	0.57955	0.71086	0.75851	0.78789
0.82	0.4814	0.5547	0.6907	0.7412	0.77265
0.825	0.45586	0.52988	0.67021	0.72347	0.75697
0.83	0.4305	0.50513	0.64943	0.70537	0.74089
0.835	0.40521	0.48043	0.62843	0.68695	0.72446
0.84	0.38024	0.45586	0.60728	0.66828	0.70772
0.845	0.35554	0.43144	0.58604	0.64941	0.69073
0.85	0.33085	0.40723	0.56479	0.63041	0.67353
0.855	0.30655	0.38328	0.54361	0.61135	0.6562
0.86	0.28272	0.35969	0.52257	0.59229	0.63877
0.865	0.2591	0.33656	0.50173	0.5733	0.62133
0.87	0.23628	0.31401	0.48119	0.55444	0.60391
0.875	0.21401	0.29211	0.46102	0.53578	0.58658
0.88	0.19257	0.27096	0.44129	0.51738	0.56939
0.885	0.17231	0.25066	0.42206	0.49929	0.55238
0.89	0.15304	0.23129	0.40337	0.48157	0.5356
0.895	0.13491	0.21289	0.38529	0.46425	0.5191
0.9	0.11805	0.19557	0.36785	0.44738	0.50291
0.905	0.10242	0.17931	0.35108	0.43098	0.48707
0.91	0.08818	0.16423	0.33501	0.4151	0.47161
0.915	0.07525	0.15025	0.31966	0.39974	0.45654
0.92	0.0637	0.13741	0.30501	0.38492	0.44189
0.925	0.05323	0.12568	0.2911	0.37066	0.42768
0.93	0.04404	0.11504	0.27789	0.35695	0.41392
0.935	0.03605	0.10539	0.26539	0.3438	0.4006
0.94	0.02917	0.09674	0.25357	0.3312	0.38774
0.945	0.02332	0.08899	0.24241	0.31915	0.37534
0.95	0.01849	0.08207	0.23189	0.30763	0.3634
0.955	0.01453	0.0759	0.22197	0.29665	0.35192
0.96	0.01131	0.07044	0.21263	0.28617	0.34088
0.965	0.00873	0.06557	0.20384	0.27618	0.33028
0.97	0.00665	0.06125	0.19557	0.26665	0.32012
0.975	0.00508	0.05741	0.18779	0.25758	0.31037
0.98	0.00387	0.05399	0.18047	0.24895	0.30103
0.985	0.00293	0.05093	0.17358	0.24073	0.29208
0.99	0.00224	0.0482	0.1671	0.23291	0.28352
0.995	0.00169	0.04573	0.16099	0.22547	0.27533
1	0.00129	0.0435	0.15523	0.2184	0.26749
1.005	0.000984608	0.04146	0.14981	0.21167	0.26
1.01	0.000747152	0.03961	0.14469	0.20527	0.25284
1.015	0.000578582	0.03792	0.13986	0.19919	0.24599
1.02	0.000447812	0.03637	0.13531	0.1934	0.23945
1.025	0.000358536	0.03493	0.13101	0.1879	0.2332
1.03	0.00029385	0.03361	0.12695	0.18267	0.22724
1.035	0.000236211	0.03238	0.1231	0.17769	0.22153
1.04	0.000185245	0.03123	0.11947	0.17295	0.21608
1.045	0.000150709	0.03017	0.11603	0.16844	0.21088
1.05	0.000123049	0.02917	0.11277	0.16415	0.20591
1.055	9.55008e-05	0.02824	0.10969	0.16006	0.20116
1.06	7.5431e-05	0.02737	0.10677	0.15617	0.19662
1.065	6.32645e-05	0.02655	0.10399	0.15246	0.19228
1.07	5.11965e-05	0.02578	0.10136	0.14893	0.18814
1.075	4.24972e-05	0.02506	0.09888	0.14557	0.18419
1.08	3.76203e-05	0.02438	0.09651	0.14237	0.1804
1.085	3.22617e-05	0.02374	0.09426	0.13932	0.17679
1.09	2.63809e-05	0.02313	0.09213	0.1364	0.17333
1.095	2.06295e-05	0.02256	0.0901	0.13362	0.17002
1.1	1.56592e-05	0.02202	0.08816	0.13097	0.16686
1.105	1.21215e-05	0.02151	0.08633	0.12844	0.16384
1.11	1.06591e-05	0.02103	0.08458	0.12602	0.16094
1.115	1.01302e-05	0.02057	0.08291	0.12372	0.15817
1.12	9.43982e-06	0.02013	0.08133	0.12151	0.15551
1.125	8.6529e-06	0.01972	0.07982	0.1194	0.15297
1.13	7.83455e-06	0.01933	0.07837	0.11739	0.15054
1.135	7.04986e-06	0.01896	0.077	0.11547	0.14821
1.14	6.29771e-06	0.01861	0.07569	0.11362	0.14598
1.145	5.45563e-06	0.01827	0.07444	0.11186	0.14383
1.15	4.56232e-06	0.01795	0.07324	0.11017	0.14178
1.155	3.66627e-06	0.01765	0.0721	0.10856	0.13981
1.16	2.81598e-06	0.01736	0.07101	0.10701	0.13792
1.165	2.05994e-06	0.01708	0.06996	0.10553	0.13611
1.17	1.44636e-06	0.01682	0.06897	0.10411	0.13437
1.175	1.01591e-06	0.01657	0.06801	0.10275	0.1327
1.18	7.56436e-07	0.01633	0.0671	0.10144	0.1311
1.185	6.04406e-07	0.01611	0.06623	0.1002	0.12957
1.19	5.31981e-07	0.01591	0.06543	0.09904	0.12814
1.195	4.90925e-07	0.01573	0.06476	0.09807	0.12692
1.2	4.63875e-07	0.01564	0.06442	0.09757	0.12629

## Sheet: COMP-CV
	0 mM		1 mM		5 mM		10 mM		20 mM
Potential	current	Potential	current	Potential	current	Potential	current	Potential	current
0.4	4.66093e-08	0.4	3.56424e-08	0.4	3.0159e-08	0.4	2.74173e-08	0.4	2.39902e-08
0.401	0.00418	0.401	0.00418	0.401	0.00418	0.401	0.00418	0.40023	0.00559
0.402	0.00418	0.402	0.00418	0.402	0.00418	0.402	0.00418	0.40075	0.00418
0.404	0.00418	0.404	0.00418	0.404	0.00418	0.4025	0.00418	0.401	0.00418
0.408	0.00418	0.408	0.00418	0.405	0.00418	0.4035	0.00418	0.4015	0.00418
0.416	0.00418	0.416	0.00418	0.407	0.00418	0.404	0.00418	0.4025	0.00418
0.432	0.00418	0.432	0.00418	0.408	0.00418	0.405	0.00418	0.403	0.00418
0.464	0.00418	0.464	0.00418	0.41	0.00418	0.4055	0.00418	0.404	0.00418
0.528	0.00418	0.528	0.00418	0.411	0.00418	0.4065	0.00418	0.4045	0.00418
0.59229	0.00418	0.56	0.00418	0.413	0.00418	0.407	0.00418	0.4055	0.00418
0.62443	0.0042	0.576	0.00419	0.414	0.00418	0.408	0.00418	0.406	0.00418
0.65658	0.00426	0.584	0.00419	0.416	0.00418	0.4085	0.00418	0.407	0.00418
0.67222	0.00435	0.6	0.00419	0.417	0.00418	0.4095	0.00418	0.4075	0.00418
0.68786	0.00449	0.608	0.0042	0.419	0.00418	0.4115	0.00418	0.4085	0.00418
0.70135	0.00469	0.612	0.0042	0.42	0.00418	0.4125	0.00418	0.409	0.00418
0.71216	0.00494	0.62	0.00421	0.422	0.00418	0.4145	0.00418	0.41	0.00418
0.72106	0.00523	0.624	0.00422	0.423	0.00418	0.4155	0.00418	0.4105	0.00418
0.7286	0.00555	0.632	0.00423	0.425	0.00418	0.416	0.00418	0.4115	0.00418
0.73522	0.00589	0.636	0.00424	0.426	0.00418	0.417	0.00418	0.412	0.00418
0.74117	0.00626	0.644	0.00425	0.428	0.00418	0.4175	0.00418	0.413	0.00418
0.74652	0.00666	0.652	0.00428	0.429	0.00418	0.4185	0.00418	0.4135	0.00418
0.75134	0.00706	0.66	0.00431	0.431	0.00418	0.419	0.00418	0.4145	0.00418
0.75567	0.00747	0.664	0.00433	0.432	0.00418	0.42	0.00418	0.415	0.00418
0.76001	0.00793	0.672	0.00439	0.434	0.00418	0.4205	0.00418	0.416	0.00418
0.76391	0.00838	0.68	0.00446	0.435	0.00418	0.4215	0.00418	0.4165	0.00418
0.76782	0.00888	0.688	0.00455	0.437	0.00418	0.422	0.00418	0.41675	0.00418
0.77172	0.00941	0.696	0.00467	0.438	0.00418	0.423	0.00418	0.41725	0.00418
0.77953	0.01065	0.704	0.00482	0.44	0.00418	0.4235	0.00418	0.4175	0.00418
0.78733	0.01208	0.712	0.00502	0.441	0.00418	0.4245	0.00418	0.418	0.00418
0.79514	0.01367	0.72	0.00527	0.443	0.00418	0.425	0.00418	0.41825	0.00418
0.80294	0.0154	0.728	0.00558	0.444	0.00418	0.426	0.00418	0.41875	0.00418
0.81075	0.01723	0.736	0.00598	0.446	0.00418	0.4265	0.00418	0.419	0.00418
0.81856	0.01909	0.7432	0.00642	0.447	0.00418	0.4275	0.00418	0.4195	0.00418
0.83417	0.02261	0.7504	0.00694	0.449	0.00418	0.428	0.00418	0.41975	0.00418
0.84978	0.02522	0.75688	0.00751	0.45	0.00418	0.429	0.00418	0.42025	0.00418
0.86243	0.02613	0.76336	0.00816	0.452	0.00418	0.4295	0.00418	0.4205	0.00418
0.87367	0.02582	0.76984	0.00891	0.453	0.00418	0.4305	0.00418	0.421	0.00418
0.87959	0.02522	0.77146	0.00912	0.455	0.00418	0.431	0.00418	0.42125	0.00418
0.8855	0.02438	0.7747	0.00954	0.456	0.00418	0.432	0.00418	0.42175	0.00418
0.89083	0.02342	0.77794	0.01	0.458	0.00418	0.4325	0.00418	0.422	0.00418
0.89562	0.02241	0.78118	0.01048	0.459	0.00418	0.4335	0.00418	0.4225	0.00418
0.89993	0.02141	0.78442	0.01099	0.461	0.00418	0.434	0.00418	0.42275	0.00418
0.90381	0.02044	0.78766	0.01153	0.462	0.00418	0.435	0.00418	0.42325	0.00418
0.90731	0.01953	0.7909	0.01209	0.464	0.00418	0.4355	0.00418	0.4235	0.00418
0.9108	0.01859	0.79171	0.01224	0.465	0.00418	0.4365	0.00418	0.424	0.00418
0.91395	0.01773	0.79333	0.01253	0.467	0.00418	0.437	0.00418	0.42425	0.00418
0.91709	0.01687	0.79495	0.01283	0.468	0.00418	0.438	0.00418	0.42475	0.00418
0.92023	0.01601	0.79657	0.01314	0.47	0.00418	0.4385	0.00418	0.425	0.00418
0.92652	0.01426	0.79819	0.01345	0.471	0.00418	0.4395	0.00418	0.4255	0.00418
0.93281	0.01257	0.79981	0.01377	0.473	0.00418	0.44	0.00418	0.42575	0.00418
0.9391	0.01102	0.80143	0.0141	0.474	0.00418	0.441	0.00418	0.42625	0.00418
0.94722	0.00926	0.80305	0.01442	0.476	0.00418	0.4415	0.00418	0.4265	0.00418
0.95534	0.00781	0.80467	0.01476	0.477	0.00418	0.4425	0.00418	0.427	0.00418
0.96346	0.00667	0.80629	0.0151	0.479	0.00418	0.443	0.00418	0.42725	0.00418
0.97158	0.00582	0.80791	0.01544	0.48	0.00418	0.444	0.00418	0.42775	0.00418
0.9797	0.00522	0.80953	0.01579	0.482	0.00418	0.4445	0.00418	0.428	0.00418
0.98782	0.00481	0.81115	0.01614	0.483	0.00418	0.4455	0.00418	0.4285	0.00418
0.99593	0.00456	0.81277	0.0165	0.485	0.00418	0.446	0.00418	0.42875	0.00418
1.00405	0.0044	0.81439	0.01685	0.486	0.00418	0.447	0.00418	0.42925	0.00418
1.01217	0.00431	0.81601	0.01722	0.488	0.00418	0.4475	0.00418	0.4295	0.00418
1.02029	0.00426	0.81763	0.01758	0.489	0.00418	0.4485	0.00418	0.43	0.00418
1.02841	0.00423	0.81925	0.01794	0.491	0.00418	0.449	0.00418	0.43025	0.00418
1.04465	0.00419	0.82087	0.01831	0.492	0.00418	0.45	0.00418	0.43075	0.00418
1.06089	0.00418	0.82249	0.01868	0.494	0.00418	0.4505	0.00418	0.431	0.00418
1.07713	0.00418	0.82411	0.01904	0.495	0.00418	0.4515	0.00418	0.4315	0.00418
1.1096	0.00418	0.82573	0.01941	0.497	0.00418	0.452	0.00418	0.43175	0.00418
1.17456	0.00418	0.82735	0.01978	0.498	0.00418	0.453	0.00418	0.43225	0.00418
1.1996	0.00418	0.82897	0.02014	0.5	0.00418	0.4535	0.00418	0.4325	0.00418
1.1996	0.00418	0.83059	0.0205	0.501	0.00418	0.4545	0.00418	0.433	0.00418
1.1994	-0.00418	0.83221	0.02087	0.503	0.00418	0.455	0.00418	0.43325	0.00418
1.1984	-0.00418	0.83383	0.02122	0.505	0.00418	0.456	0.00418	0.43375	0.00418
1.1964	-0.00418	0.83545	0.02158	0.507	0.00418	0.4565	0.00418	0.434	0.00418
1.1924	-0.00418	0.83707	0.02193	0.508	0.00418	0.4575	0.00418	0.4345	0.00418
1.1844	-0.00418	0.83869	0.02228	0.51	0.00418	0.458	0.00418	0.43475	0.00418
1.1684	-0.00418	0.84031	0.02262	0.512	0.00418	0.459	0.00418	0.43525	0.00418
1.1364	-0.00418	0.84193	0.02295	0.513	0.00418	0.4595	0.00418	0.4355	0.00418
1.0724	-0.00418	0.84355	0.02328	0.515	0.00418	0.4605	0.00418	0.436	0.00418
1.02516	-0.0042	0.84517	0.02361	0.516	0.00418	0.461	0.00418	0.43625	0.00418
0.97793	-0.00428	0.84679	0.02392	0.518	0.00418	0.462	0.00418	0.43675	0.00418
0.95273	-0.00445	0.84841	0.02423	0.52	0.00418	0.4625	0.00418	0.437	0.00418
0.92754	-0.00484	0.85003	0.02453	0.522	0.00418	0.4635	0.00418	0.4375	0.00418
0.91231	-0.00529	0.85165	0.02482	0.524	0.00418	0.464	0.00418	0.43775	0.00418
0.89709	-0.00599	0.85327	0.02511	0.526	0.00418	0.465	0.00418	0.43825	0.00418
0.88339	-0.00693	0.85489	0.02538	0.528	0.00418	0.4655	0.00418	0.4385	0.00418
0.87105	-0.00812	0.85651	0.02564	0.53	0.00418	0.4665	0.00418	0.439	0.00418
0.85996	-0.00953	0.85813	0.0259	0.532	0.00418	0.467	0.00418	0.43925	0.00418
0.84997	-0.01113	0.85975	0.02614	0.534	0.00418	0.468	0.00418	0.43975	0.00418
0.83998	-0.01307	0.86137	0.02637	0.536	0.00418	0.4685	0.00418	0.44	0.00418
0.82999	-0.01537	0.86218	0.02648	0.538	0.00418	0.4695	0.00418	0.4405	0.00418
0.82	-0.01801	0.8638	0.0267	0.54	0.00418	0.4705	0.00418	0.44075	0.00418
0.81001	-0.02089	0.86542	0.0269	0.542	0.00418	0.471	0.00418	0.44125	0.00418
0.80002	-0.02387	0.86704	0.02709	0.544	0.00418	0.472	0.00418	0.4415	0.00418
0.79003	-0.02667	0.86866	0.02727	0.546	0.00418	0.473	0.00418	0.442	0.00418
0.78114	-0.02871	0.87028	0.02744	0.548	0.00418	0.474	0.00418	0.44225	0.00418
0.77224	-0.02997	0.8719	0.0276	0.55	0.00418	0.476	0.00418	0.44275	0.00418
0.76335	-0.03014	0.87352	0.02774	0.552	0.00418	0.478	0.00418	0.443	0.00418
0.75534	-0.02917	0.87514	0.02788	0.554	0.00418	0.48	0.00418	0.4435	0.00418
0.75183	-0.0284	0.87554	0.02791	0.556	0.00418	0.481	0.00418	0.44375	0.00418
0.74831	-0.02743	0.87635	0.02797	0.558	0.00418	0.483	0.00418	0.44425	0.00418
0.7448	-0.0263	0.87716	0.02802	0.56	0.00419	0.484	0.00418	0.4445	0.00418
0.73777	-0.02351	0.87878	0.02813	0.562	0.00419	0.486	0.00418	0.445	0.00418
0.73165	-0.02073	0.88041	0.02822	0.564	0.00419	0.487	0.00418	0.44525	0.00418
0.72554	-0.01786	0.88081	0.02825	0.566	0.00419	0.489	0.00418	0.44575	0.00418
0.71942	-0.01508	0.88162	0.02829	0.568	0.00419	0.49	0.00418	0.446	0.00418
0.71229	-0.01217	0.88243	0.02832	0.57	0.00419	0.492	0.00418	0.4465	0.00418
0.70516	-0.00976	0.88284	0.02834	0.572	0.00419	0.493	0.00418	0.44675	0.00418
0.69803	-0.0079	0.88364	0.02837	0.574	0.00419	0.495	0.00418	0.44725	0.00418
0.69162	-0.0067	0.88445	0.0284	0.576	0.00419	0.496	0.00418	0.4475	0.00418
0.6852	-0.00584	0.88607	0.02846	0.578	0.00419	0.498	0.00418	0.448	0.00418
0.67878	-0.00527	0.88648	0.02847	0.58	0.00419	0.499	0.00418	0.44825	0.00418
0.67236	-0.00489	0.88729	0.02849	0.582	0.00419	0.501	0.00418	0.44875	0.00418
0.66595	-0.00465	0.8881	0.02851	0.584	0.00419	0.502	0.00418	0.449	0.00418
0.65953	-0.0045	0.8885	0.02851	0.586	0.00419	0.504	0.00418	0.4495	0.00418
0.65311	-0.00441	0.88932	0.02853	0.588	0.00419	0.505	0.00418	0.44975	0.00418
0.64669	-0.00435	0.89094	0.02855	0.59	0.0042	0.507	0.00418	0.45025	0.00418
0.64028	-0.0043	0.89256	0.02856	0.592	0.0042	0.508	0.00418	0.4505	0.00418
0.62744	-0.00424	0.89296	0.02856	0.594	0.0042	0.51	0.00418	0.451	0.00418
0.61461	-0.00421	0.89377	0.02856	0.596	0.0042	0.511	0.00418	0.45125	0.00418
0.60177	-0.0042	0.89458	0.02855	0.598	0.0042	0.513	0.00418	0.45175	0.00418
0.57611	-0.00418	0.89498	0.02855	0.6	0.0042	0.514	0.00418	0.452	0.00418
0.55044	-0.00418	0.89579	0.02854	0.602	0.0042	0.516	0.00418	0.4525	0.00418
0.52477	-0.00418	0.8966	0.02853	0.604	0.00421	0.517	0.00418	0.45275	0.00418
0.47343	-0.00418	0.89701	0.02853	0.606	0.00421	0.519	0.00418	0.45325	0.00418
0.4004	-0.00418	0.89782	0.02851	0.608	0.00421	0.52	0.00418	0.4535	0.00418
0.4004	-0.00418	0.89944	0.02848	0.61	0.00421	0.522	0.00418	0.454	0.00418
NaN	NaN	0.90106	0.02844	0.612	0.00422	0.523	0.00418	0.45425	0.00418
NaN	NaN	0.90147	0.02843	0.614	0.00422	0.525	0.00418	0.45475	0.00418
NaN	NaN	0.90227	0.0284	0.616	0.00422	0.527	0.00418	0.455	0.00418
NaN	NaN	0.90389	0.02835	0.618	0.00422	0.528	0.00418	0.4555	0.00418
NaN	NaN	0.90551	0.02829	0.62	0.00423	0.53	0.00418	0.45575	0.00418
NaN	NaN	0.90592	0.02827	0.622	0.00423	0.532	0.00418	0.45625	0.00418
NaN	NaN	0.90673	0.02823	0.624	0.00423	0.533	0.00418	0.4565	0.00418
NaN	NaN	0.90754	0.0282	0.626	0.00424	0.535	0.00418	0.457	0.00418
NaN	NaN	0.90795	0.02818	0.628	0.00424	0.537	0.00418	0.45725	0.00418
NaN	NaN	0.90876	0.02813	0.63	0.00425	0.538	0.00418	0.45775	0.00418
NaN	NaN	0.90957	0.02809	0.632	0.00425	0.54	0.00418	0.458	0.00418
NaN	NaN	0.91118	0.02801	0.634	0.00426	0.542	0.00418	0.4585	0.00418
NaN	NaN	0.91159	0.02798	0.636	0.00426	0.543	0.00418	0.45875	0.00418
NaN	NaN	0.9124	0.02794	0.638	0.00427	0.545	0.00418	0.45925	0.00418
NaN	NaN	0.91321	0.02789	0.64	0.00428	0.547	0.00418	0.4595	0.00418
NaN	NaN	0.91361	0.02786	0.642	0.00428	0.548	0.00418	0.46	0.00418
NaN	NaN	0.91442	0.02781	0.644	0.00429	0.55	0.00418	0.46025	0.00418
NaN	NaN	0.91604	0.02771	0.646	0.0043	0.552	0.00418	0.46075	0.00418
NaN	NaN	0.91645	0.02768	0.648	0.00431	0.553	0.00418	0.461	0.00418
NaN	NaN	0.91726	0.02763	0.65	0.00432	0.555	0.00419	0.4615	0.00418
NaN	NaN	0.91807	0.02757	0.652	0.00433	0.557	0.00419	0.46175	0.00418
NaN	NaN	0.91848	0.02754	0.654	0.00434	0.558	0.00419	0.46225	0.00418
NaN	NaN	0.91929	0.02749	0.656	0.00435	0.56	0.00419	0.4625	0.00418
NaN	NaN	0.91969	0.02746	0.658	0.00436	0.562	0.00419	0.463	0.00418
NaN	NaN	0.9205	0.0274	0.66	0.00437	0.563	0.00419	0.46325	0.00418
NaN	NaN	0.92131	0.02734	0.662	0.00439	0.565	0.00419	0.46375	0.00418
NaN	NaN	0.92171	0.02731	0.664	0.0044	0.567	0.00419	0.464	0.00418
NaN	NaN	0.92252	0.02725	0.666	0.00442	0.568	0.00419	0.4645	0.00418
NaN	NaN	0.92414	0.02713	0.668	0.00444	0.57	0.00419	0.46475	0.00418
NaN	NaN	0.92576	0.02701	0.67	0.00445	0.572	0.00419	0.46525	0.00418
NaN	NaN	0.92617	0.02697	0.672	0.00447	0.573	0.00419	0.4655	0.00418
NaN	NaN	0.92698	0.02691	0.674	0.00449	0.575	0.00419	0.466	0.00418
NaN	NaN	0.92779	0.02685	0.676	0.00451	0.577	0.00419	0.46625	0.00418
NaN	NaN	0.9282	0.02681	0.678	0.00454	0.578	0.00419	0.46675	0.00418
NaN	NaN	0.929	0.02675	0.68	0.00456	0.58	0.00419	0.467	0.00418
NaN	NaN	0.93062	0.02662	0.682	0.00459	0.582	0.00419	0.4675	0.00418
NaN	NaN	0.93103	0.02659	0.684	0.00462	0.583	0.00419	0.46775	0.00418
NaN	NaN	0.93184	0.02652	0.686	0.00465	0.585	0.0042	0.46825	0.00418
NaN	NaN	0.93265	0.02646	0.688	0.00468	0.587	0.0042	0.4685	0.00418
NaN	NaN	0.93427	0.02633	0.69	0.00471	0.588	0.0042	0.469	0.00418
NaN	NaN	0.93467	0.02629	0.692	0.00475	0.59	0.0042	0.46925	0.00418
NaN	NaN	0.93549	0.02623	0.694	0.00478	0.592	0.0042	0.46975	0.00418
NaN	NaN	0.9363	0.02616	0.696	0.00482	0.593	0.0042	0.47	0.00418
NaN	NaN	0.9367	0.02613	0.698	0.00487	0.595	0.0042	0.4705	0.00418
NaN	NaN	0.93751	0.02606	0.7	0.00491	0.597	0.0042	0.47075	0.00418
NaN	NaN	0.93832	0.02599	0.702	0.00496	0.598	0.00421	0.47125	0.00418
NaN	NaN	0.93872	0.02596	0.704	0.00501	0.6	0.00421	0.4715	0.00418
NaN	NaN	0.93953	0.02589	0.706	0.00506	0.602	0.00421	0.472	0.00418
NaN	NaN	0.94115	0.02577	0.708	0.00512	0.603	0.00421	0.47225	0.00418
NaN	NaN	0.94156	0.02573	0.71	0.00518	0.605	0.00421	0.47275	0.00418
NaN	NaN	0.94237	0.02567	0.712	0.00525	0.607	0.00422	0.473	0.00418
NaN	NaN	0.94318	0.0256	0.714	0.00531	0.608	0.00422	0.4735	0.00418
NaN	NaN	0.94359	0.02557	0.716	0.00538	0.61	0.00422	0.47375	0.00418
NaN	NaN	0.9444	0.0255	0.718	0.00546	0.612	0.00422	0.47425	0.00418
NaN	NaN	0.94602	0.02538	0.72	0.00554	0.613	0.00422	0.4745	0.00418
NaN	NaN	0.94642	0.02535	0.722	0.00562	0.615	0.00423	0.475	0.00418
NaN	NaN	0.94723	0.02528	0.724	0.00571	0.617	0.00423	0.47525	0.00418
NaN	NaN	0.94804	0.02522	0.726	0.0058	0.618	0.00423	0.47575	0.00418
NaN	NaN	0.94844	0.02519	0.728	0.0059	0.62	0.00424	0.476	0.00418
NaN	NaN	0.94925	0.02513	0.73	0.006	0.622	0.00424	0.4765	0.00418
NaN	NaN	0.95006	0.02506	0.732	0.00611	0.623	0.00424	0.47675	0.00418
NaN	NaN	0.95047	0.02503	0.734	0.00623	0.625	0.00425	0.47725	0.00418
NaN	NaN	0.95128	0.02497	0.736	0.00635	0.627	0.00425	0.4775	0.00418
NaN	NaN	0.95168	0.02494	0.738	0.00647	0.628	0.00425	0.478	0.00418
NaN	NaN	0.9525	0.02488	0.74	0.0066	0.63	0.00426	0.47825	0.00418
NaN	NaN	0.95412	0.02476	0.742	0.00674	0.632	0.00427	0.47875	0.00418
NaN	NaN	0.95452	0.02473	0.744	0.00689	0.633	0.00427	0.479	0.00418
NaN	NaN	0.95533	0.02468	0.746	0.00704	0.635	0.00427	0.4795	0.00418
NaN	NaN	0.95614	0.02462	0.748	0.0072	0.637	0.00428	0.47975	0.00418
NaN	NaN	0.95654	0.02459	0.75	0.00737	0.638	0.00429	0.48025	0.00418
NaN	NaN	0.95735	0.02453	0.752	0.00754	0.64	0.00429	0.4805	0.00418
NaN	NaN	0.95816	0.02447	0.754	0.00772	0.642	0.0043	0.481	0.00418
NaN	NaN	0.95857	0.02445	0.756	0.00791	0.643	0.00431	0.48125	0.00418
NaN	NaN	0.95938	0.02439	0.758	0.00811	0.645	0.00431	0.48175	0.00418
NaN	NaN	0.95978	0.02436	0.76	0.00832	0.647	0.00432	0.482	0.00418
NaN	NaN	0.96059	0.02431	0.762	0.00853	0.648	0.00433	0.4825	0.00418
NaN	NaN	0.96221	0.0242	0.764	0.00876	0.65	0.00434	0.48275	0.00418
NaN	NaN	0.96262	0.02418	0.766	0.00899	0.652	0.00435	0.48325	0.00418
NaN	NaN	0.96343	0.02412	0.768	0.00923	0.653	0.00436	0.4835	0.00418
NaN	NaN	0.96424	0.02407	0.77	0.00948	0.655	0.00437	0.484	0.00418
NaN	NaN	0.96465	0.02405	0.771	0.00961	0.657	0.00438	0.48425	0.00418
NaN	NaN	0.96546	0.024	0.773	0.00988	0.658	0.00439	0.48475	0.00418
NaN	NaN	0.96626	0.02394	0.775	0.01015	0.66	0.0044	0.485	0.00418
NaN	NaN	0.96667	0.02392	0.777	0.01044	0.662	0.00442	0.4855	0.00418
NaN	NaN	0.96748	0.02387	0.778	0.01059	0.663	0.00443	0.48575	0.00418
NaN	NaN	0.96829	0.02382	0.78	0.01089	0.665	0.00444	0.48625	0.00418
NaN	NaN	0.96869	0.0238	0.782	0.0112	0.667	0.00446	0.4865	0.00418
NaN	NaN	0.9695	0.02375	0.784	0.01152	0.668	0.00447	0.487	0.00418
NaN	NaN	0.97031	0.0237	0.786	0.01185	0.67	0.00449	0.48725	0.00418
NaN	NaN	0.97072	0.02368	0.787	0.01202	0.672	0.00451	0.48775	0.00418
NaN	NaN	0.97153	0.02363	0.789	0.01237	0.673	0.00452	0.488	0.00418
NaN	NaN	0.97234	0.02359	0.791	0.01272	0.675	0.00454	0.4885	0.00418
NaN	NaN	0.97275	0.02357	0.793	0.01309	0.677	0.00457	0.48875	0.00418
NaN	NaN	0.97356	0.02352	0.794	0.01328	0.678	0.00458	0.48925	0.00418
NaN	NaN	0.97437	0.02348	0.796	0.01366	0.68	0.00461	0.4895	0.00418
NaN	NaN	0.97477	0.02345	0.798	0.01405	0.682	0.00464	0.49	0.00418
NaN	NaN	0.97558	0.02341	0.8	0.01446	0.683	0.00465	0.49025	0.00418
NaN	NaN	0.97639	0.02337	0.801	0.01466	0.6835	0.00466	0.49075	0.00418
NaN	NaN	0.97679	0.02335	0.803	0.01508	0.6845	0.00467	0.491	0.00418
NaN	NaN	0.9776	0.02331	0.805	0.0155	0.6855	0.00469	0.4915	0.00418
NaN	NaN	0.97841	0.02327	0.807	0.01594	0.6865	0.00471	0.49175	0.00418
NaN	NaN	0.97882	0.02325	0.809	0.01638	0.6875	0.00472	0.49225	0.00418
NaN	NaN	0.97963	0.02321	0.81	0.01661	0.6885	0.00474	0.4925	0.00418
NaN	NaN	0.98044	0.02317	0.812	0.01707	0.6895	0.00476	0.493	0.00418
NaN	NaN	0.98085	0.02315	0.814	0.01754	0.6905	0.00478	0.49325	0.00418
NaN	NaN	0.98166	0.02311	0.816	0.01801	0.6915	0.0048	0.49375	0.00418
NaN	NaN	0.98247	0.02307	0.818	0.01849	0.6925	0.00482	0.494	0.00418
NaN	NaN	0.98287	0.02305	0.82	0.01898	0.6935	0.00484	0.4945	0.00418
NaN	NaN	0.98368	0.02302	0.822	0.01948	0.6945	0.00486	0.49475	0.00418
NaN	NaN	0.98449	0.02298	0.824	0.01999	0.6955	0.00488	0.49525	0.00418
NaN	NaN	0.98489	0.02296	0.825	0.02024	0.6965	0.0049	0.4955	0.00418
NaN	NaN	0.9857	0.02293	0.827	0.02075	0.6975	0.00492	0.496	0.00418
NaN	NaN	0.98651	0.02289	0.829	0.02127	0.6985	0.00495	0.497	0.00418
NaN	NaN	0.98692	0.02288	0.831	0.0218	0.6995	0.00497	0.49725	0.00418
NaN	NaN	0.98773	0.02284	0.833	0.02233	0.7005	0.00499	0.49775	0.00418
NaN	NaN	0.98854	0.02281	0.834	0.02259	0.7015	0.00502	0.498	0.00418
NaN	NaN	0.98895	0.02279	0.836	0.02313	0.7025	0.00505	0.4985	0.00418
NaN	NaN	0.98976	0.02276	0.838	0.02367	0.7035	0.00507	0.4995	0.00418
NaN	NaN	0.99057	0.02273	0.84	0.02421	0.7045	0.0051	0.49975	0.00418
NaN	NaN	0.99097	0.02271	0.842	0.02475	0.7055	0.00513	0.50025	0.00418
NaN	NaN	0.99178	0.02268	0.843	0.02503	0.7065	0.00516	0.5005	0.00418
NaN	NaN	0.99259	0.02265	0.845	0.02557	0.7075	0.00519	0.501	0.00418
NaN	NaN	0.993	0.02263	0.847	0.02612	0.7085	0.00522	0.502	0.00418
NaN	NaN	0.9938	0.0226	0.848	0.0264	0.7095	0.00525	0.50225	0.00418
NaN	NaN	0.99461	0.02257	0.85	0.02695	0.7105	0.00528	0.50275	0.00418
NaN	NaN	0.99502	0.02256	0.852	0.0275	0.7115	0.00531	0.50375	0.00418
NaN	NaN	0.99583	0.02253	0.854	0.02805	0.7125	0.00535	0.504	0.00418
NaN	NaN	0.99664	0.0225	0.856	0.02859	0.7135	0.00538	0.5045	0.00418
NaN	NaN	0.99704	0.02248	0.858	0.02914	0.7145	0.00542	0.50475	0.00418
NaN	NaN	0.99785	0.02246	0.859	0.02941	0.7155	0.00545	0.50525	0.00418
NaN	NaN	0.99867	0.02243	0.861	0.02995	0.7165	0.00549	0.50625	0.00418
NaN	NaN	0.99907	0.02242	0.863	0.03049	0.717	0.00551	0.5065	0.00418
NaN	NaN	0.99988	0.02239	0.865	0.03103	0.718	0.00555	0.507	0.00418
NaN	NaN	1.00069	0.02236	0.867	0.03156	0.719	0.00559	0.508	0.00418
NaN	NaN	1.0011	0.02235	0.869	0.03209	0.72	0.00563	0.50825	0.00418
NaN	NaN	1.00191	0.02232	0.871	0.03262	0.721	0.00567	0.50875	0.00418
NaN	NaN	1.00272	0.0223	0.8715	0.03275	0.722	0.00572	0.50975	0.00418
NaN	NaN	1.00312	0.02228	0.8725	0.03301	0.723	0.00576	0.51	0.00418
NaN	NaN	1.00393	0.02226	0.8735	0.03327	0.724	0.00581	0.5105	0.00418
NaN	NaN	1.00474	0.02223	0.874	0.0334	0.726	0.0059	0.5115	0.00418
NaN	NaN	1.00555	0.02221	0.875	0.03365	0.728	0.006	0.51175	0.00418
NaN	NaN	1.00636	0.02219	0.876	0.03391	0.7285	0.00602	0.51225	0.00418
NaN	NaN	1.00717	0.02216	0.8765	0.03403	0.7295	0.00608	0.51325	0.00418
NaN	NaN	1.00798	0.02214	0.8775	0.03429	0.7305	0.00613	0.5135	0.00418
NaN	NaN	1.00879	0.02212	0.878	0.03441	0.7315	0.00618	0.514	0.00418
NaN	NaN	1.0096	0.02209	0.879	0.03467	0.7325	0.00624	0.515	0.00418
NaN	NaN	1.01122	0.02205	0.8795	0.03479	0.7335	0.0063	0.51525	0.00418
NaN	NaN	1.01163	0.02204	0.8805	0.03504	0.7345	0.00636	0.51575	0.00418
NaN	NaN	1.01243	0.02202	0.881	0.03516	0.7355	0.00642	0.51675	0.00418
NaN	NaN	1.01324	0.022	0.882	0.03541	0.7365	0.00648	0.51775	0.00418
NaN	NaN	1.01365	0.02199	0.8825	0.03553	0.7375	0.00654	0.518	0.00418
NaN	NaN	1.01446	0.02197	0.8835	0.03577	0.7385	0.00661	0.5185	0.00418
NaN	NaN	1.01527	0.02194	0.884	0.0359	0.7395	0.00667	0.5195	0.00418
NaN	NaN	1.01608	0.02192	0.885	0.03614	0.7405	0.00674	0.51975	0.00418
NaN	NaN	1.01689	0.0219	0.8855	0.03626	0.7415	0.00681	0.52025	0.00418
NaN	NaN	1.0177	0.02188	0.8865	0.0365	0.7425	0.00688	0.52125	0.00418
NaN	NaN	1.0179	0.02188	0.887	0.03661	0.7435	0.00695	0.52225	0.00418
NaN	NaN	1.01831	0.02187	0.888	0.03685	0.7445	0.00702	0.5225	0.00418
NaN	NaN	1.01871	0.02186	0.8885	0.03697	0.7455	0.0071	0.523	0.00418
NaN	NaN	1.01952	0.02184	0.8895	0.0372	0.7465	0.00718	0.524	0.00418
NaN	NaN	1.02033	0.02182	0.89	0.03732	0.7475	0.00726	0.525	0.00418
NaN	NaN	1.02074	0.02181	0.891	0.03755	0.7485	0.00734	0.52525	0.00418
NaN	NaN	1.02155	0.02179	0.8915	0.03766	0.7495	0.00742	0.52575	0.00418
NaN	NaN	1.02236	0.02178	0.8925	0.03789	0.7505	0.0075	0.52675	0.00418
NaN	NaN	1.02317	0.02176	0.893	0.038	0.7515	0.00759	0.527	0.00418
NaN	NaN	1.02398	0.02174	0.894	0.03823	0.7525	0.00768	0.5275	0.00418
NaN	NaN	1.02479	0.02172	0.8945	0.03834	0.7535	0.00776	0.5285	0.00418
NaN	NaN	1.02499	0.02172	0.8955	0.03856	0.7545	0.00786	0.5295	0.00418
NaN	NaN	1.0254	0.02171	0.8965	0.03878	0.7555	0.00795	0.52975	0.00418
NaN	NaN	1.0258	0.0217	0.897	0.03889	0.7565	0.00804	0.53025	0.00418
NaN	NaN	1.02661	0.02168	0.898	0.03911	0.7575	0.00814	0.53125	0.00418
NaN	NaN	1.02742	0.02167	0.899	0.03933	0.7585	0.00824	0.53225	0.00418
NaN	NaN	1.02783	0.02166	0.8995	0.03943	0.7595	0.00834	0.5325	0.00418
NaN	NaN	1.02864	0.02164	0.9005	0.03964	0.7605	0.00844	0.533	0.00418
NaN	NaN	1.02945	0.02162	0.9015	0.03986	0.7615	0.00855	0.534	0.00418
NaN	NaN	1.03026	0.02161	0.902	0.03996	0.7625	0.00866	0.535	0.00418
NaN	NaN	1.03106	0.02159	0.903	0.04017	0.7635	0.00876	0.53525	0.00418
NaN	NaN	1.03187	0.02158	0.904	0.04037	0.7645	0.00888	0.53575	0.00418
NaN	NaN	1.03268	0.02156	0.9045	0.04047	0.7655	0.00899	0.53675	0.00418
NaN	NaN	1.03349	0.02154	0.9055	0.04068	0.7665	0.0091	0.53775	0.00418
NaN	NaN	1.03512	0.02152	0.9065	0.04088	0.7675	0.00922	0.538	0.00418
NaN	NaN	1.03552	0.02151	0.907	0.04098	0.7685	0.00934	0.5385	0.00418
NaN	NaN	1.03633	0.02149	0.908	0.04117	0.7695	0.00946	0.5395	0.00418
NaN	NaN	1.03714	0.02148	0.909	0.04137	0.7705	0.00959	0.5405	0.00418
NaN	NaN	1.03755	0.02147	0.9095	0.04147	0.7715	0.00971	0.54075	0.00418
NaN	NaN	1.03836	0.02146	0.9105	0.04166	0.7725	0.00984	0.54125	0.00418
NaN	NaN	1.03917	0.02144	0.9115	0.04185	0.7735	0.00997	0.54225	0.00418
NaN	NaN	1.03997	0.02143	0.912	0.04194	0.7745	0.01011	0.54325	0.00418
NaN	NaN	1.04078	0.02141	0.913	0.04213	0.7755	0.01024	0.5435	0.00418
NaN	NaN	1.04159	0.0214	0.914	0.04232	0.7765	0.01038	0.544	0.00418
NaN	NaN	1.04321	0.02137	0.9145	0.04241	0.7775	0.01052	0.545	0.00418
NaN	NaN	1.04362	0.02137	0.9155	0.04259	0.7785	0.01066	0.546	0.00418
NaN	NaN	1.04443	0.02135	0.9165	0.04277	0.7795	0.01081	0.54625	0.00418
NaN	NaN	1.04524	0.02134	0.917	0.04286	0.7805	0.01095	0.54675	0.00418
NaN	NaN	1.04605	0.02133	0.918	0.04304	0.7815	0.0111	0.54775	0.00418
NaN	NaN	1.04686	0.02131	0.919	0.04321	0.7825	0.01126	0.54875	0.00418
NaN	NaN	1.04767	0.0213	0.9195	0.0433	0.7835	0.01141	0.549	0.00418
NaN	NaN	1.04787	0.0213	0.9205	0.04347	0.7845	0.01157	0.5495	0.00418
NaN	NaN	1.04828	0.02129	0.9215	0.04364	0.7855	0.01173	0.5505	0.00418
NaN	NaN	1.04868	0.02128	0.922	0.04372	0.7865	0.01189	0.5515	0.00419
NaN	NaN	1.04949	0.02127	0.923	0.04389	0.7875	0.01205	0.55175	0.00419
NaN	NaN	1.0503	0.02126	0.924	0.04406	0.7885	0.01222	0.55225	0.00419
NaN	NaN	1.05111	0.02125	0.9245	0.04414	0.7895	0.01239	0.55325	0.00419
NaN	NaN	1.05192	0.02124	0.9255	0.0443	0.7905	0.01256	0.55425	0.00419
NaN	NaN	1.05273	0.02122	0.9265	0.04446	0.7915	0.01273	0.5545	0.00419
NaN	NaN	1.05435	0.0212	0.927	0.04454	0.7925	0.01291	0.555	0.00419
NaN	NaN	1.05476	0.02119	0.928	0.0447	0.7935	0.01309	0.556	0.00419
NaN	NaN	1.05557	0.02118	0.929	0.04486	0.7945	0.01327	0.557	0.00419
NaN	NaN	1.05638	0.02117	0.9295	0.04493	0.7955	0.01345	0.55725	0.00419
NaN	NaN	1.05719	0.02116	0.9305	0.04509	0.7965	0.01364	0.55775	0.00419
NaN	NaN	1.058	0.02115	0.9315	0.04524	0.7975	0.01383	0.55875	0.00419
NaN	NaN	1.0582	0.02115	0.932	0.04531	0.7985	0.01402	0.55975	0.00419
NaN	NaN	1.0586	0.02114	0.933	0.04546	0.7995	0.01421	0.56	0.00419
NaN	NaN	1.05901	0.02113	0.934	0.04561	0.8005	0.01441	0.5605	0.00419
NaN	NaN	1.05982	0.02112	0.935	0.04575	0.8015	0.01461	0.5615	0.00419
NaN	NaN	1.06063	0.02111	0.936	0.04589	0.8025	0.01481	0.5625	0.00419
NaN	NaN	1.06144	0.0211	0.937	0.04604	0.8035	0.01501	0.56275	0.00419
NaN	NaN	1.06225	0.02109	0.938	0.04618	0.8045	0.01522	0.56325	0.00419
NaN	NaN	1.06245	0.02109	0.939	0.04631	0.8055	0.01542	0.56425	0.00419
NaN	NaN	1.06286	0.02108	0.94	0.04645	0.8065	0.01563	0.56525	0.00419
NaN	NaN	1.06326	0.02108	0.941	0.04658	0.8075	0.01585	0.5655	0.00419
NaN	NaN	1.06407	0.02107	0.942	0.04672	0.8085	0.01606	0.566	0.00419
NaN	NaN	1.06488	0.02106	0.943	0.04685	0.8095	0.01628	0.567	0.00419
NaN	NaN	1.06569	0.02105	0.944	0.04698	0.8105	0.0165	0.568	0.00419
NaN	NaN	1.0659	0.02104	0.9445	0.04704	0.8115	0.01672	0.56825	0.00419
NaN	NaN	1.0663	0.02104	0.9455	0.04717	0.8125	0.01694	0.56875	0.00419
NaN	NaN	1.06671	0.02103	0.946	0.04723	0.8135	0.01717	0.56975	0.00419
NaN	NaN	1.06751	0.02102	0.947	0.04735	0.8145	0.0174	0.57075	0.00419
NaN	NaN	1.06832	0.02101	0.9475	0.04741	0.8155	0.01763	0.571	0.00419
NaN	NaN	1.06913	0.021	0.9485	0.04754	0.8165	0.01786	0.5715	0.00419
NaN	NaN	1.06994	0.02099	0.9495	0.04766	0.8175	0.0181	0.5725	0.00419
NaN	NaN	1.07075	0.02098	0.95	0.04772	0.8185	0.01834	0.5735	0.00419
NaN	NaN	1.07238	0.02097	0.951	0.04783	0.8195	0.01858	0.57375	0.00419
NaN	NaN	1.07278	0.02096	0.952	0.04795	0.8205	0.01882	0.57425	0.00419
NaN	NaN	1.07359	0.02095	0.953	0.04807	0.8215	0.01906	0.57525	0.00419
NaN	NaN	1.0744	0.02094	0.954	0.04818	0.8225	0.01931	0.57625	0.00419
NaN	NaN	1.07521	0.02093	0.955	0.04829	0.8235	0.01955	0.5765	0.00419
NaN	NaN	1.07602	0.02092	0.9555	0.04835	0.8245	0.0198	0.577	0.00419
NaN	NaN	1.07622	0.02092	0.9565	0.04846	0.8255	0.02006	0.578	0.00419
NaN	NaN	1.07663	0.02092	0.957	0.04851	0.8265	0.02031	0.579	0.00419
NaN	NaN	1.07703	0.02091	0.958	0.04862	0.8275	0.02056	0.57925	0.00419
NaN	NaN	1.07784	0.0209	0.959	0.04872	0.8285	0.02082	0.57975	0.00419
NaN	NaN	1.07865	0.02089	0.9595	0.04878	0.8295	0.02108	0.58075	0.00419
NaN	NaN	1.07946	0.02088	0.9605	0.04888	0.8305	0.02134	0.58175	0.0042
NaN	NaN	1.07966	0.02088	0.9615	0.04898	0.8315	0.0216	0.582	0.0042
NaN	NaN	1.08007	0.02088	0.96175	0.04901	0.8325	0.02187	0.5825	0.0042
NaN	NaN	1.08048	0.02087	0.96225	0.04906	0.8335	0.02213	0.5835	0.0042
NaN	NaN	1.08129	0.02086	0.96275	0.04911	0.8345	0.0224	0.5845	0.0042
NaN	NaN	1.0821	0.02086	0.96375	0.04921	0.8355	0.02267	0.58475	0.0042
NaN	NaN	1.08291	0.02085	0.96475	0.04931	0.8365	0.02294	0.58525	0.0042
NaN	NaN	1.08311	0.02085	0.96575	0.0494	0.8375	0.02321	0.58625	0.0042
NaN	NaN	1.08351	0.02084	0.96675	0.0495	0.8385	0.02348	0.58725	0.0042
NaN	NaN	1.08392	0.02084	0.96775	0.04959	0.8395	0.02376	0.5875	0.0042
NaN	NaN	1.08473	0.02083	0.96825	0.04964	0.8405	0.02403	0.588	0.0042
NaN	NaN	1.08554	0.02082	0.96925	0.04973	0.8415	0.02431	0.589	0.0042
NaN	NaN	1.08635	0.02081	0.96975	0.04978	0.8425	0.02459	0.59	0.0042
NaN	NaN	1.08655	0.02081	0.97075	0.04987	0.8435	0.02487	0.59025	0.0042
NaN	NaN	1.08695	0.02081	0.97175	0.04996	0.8445	0.02515	0.59075	0.0042
NaN	NaN	1.08736	0.0208	0.97275	0.05005	0.8455	0.02543	0.59175	0.0042
NaN	NaN	1.08817	0.02079	0.97375	0.05013	0.8465	0.02571	0.59275	0.0042
NaN	NaN	1.08898	0.02079	0.97475	0.05022	0.8475	0.02599	0.593	0.0042
NaN	NaN	1.08979	0.02078	0.975	0.05024	0.8485	0.02628	0.5935	0.0042
NaN	NaN	1.08999	0.02078	0.9755	0.05028	0.8495	0.02656	0.5945	0.0042
NaN	NaN	1.0904	0.02077	0.976	0.05032	0.8505	0.02685	0.5955	0.00421
NaN	NaN	1.0908	0.02077	0.977	0.05041	0.8515	0.02714	0.59575	0.00421
NaN	NaN	1.09161	0.02076	0.978	0.05049	0.8525	0.02742	0.59625	0.00421
NaN	NaN	1.09242	0.02075	0.97825	0.05051	0.8535	0.02771	0.59725	0.00421
NaN	NaN	1.09323	0.02075	0.97875	0.05055	0.8545	0.028	0.59825	0.00421
NaN	NaN	1.09344	0.02074	0.97925	0.05059	0.8555	0.02829	0.5985	0.00421
NaN	NaN	1.09384	0.02074	0.98025	0.05067	0.8565	0.02858	0.599	0.00421
NaN	NaN	1.09424	0.02074	0.98125	0.05075	0.8575	0.02887	0.6	0.00421
NaN	NaN	1.09505	0.02073	0.98225	0.05083	0.8585	0.02916	0.601	0.00421
NaN	NaN	1.09586	0.02072	0.9825	0.05085	0.8595	0.02946	0.60125	0.00421
NaN	NaN	1.09667	0.02071	0.983	0.05088	0.8605	0.02975	0.60175	0.00421
NaN	NaN	1.09688	0.02071	0.9835	0.05092	0.8615	0.03004	0.60275	0.00421
NaN	NaN	1.09728	0.02071	0.9845	0.051	0.8625	0.03033	0.60375	0.00421
NaN	NaN	1.09769	0.02071	0.9855	0.05107	0.8635	0.03063	0.604	0.00421
NaN	NaN	1.0985	0.0207	0.9865	0.05114	0.8645	0.03092	0.6045	0.00422
NaN	NaN	1.09931	0.02069	0.98675	0.05116	0.8655	0.03121	0.6055	0.00422
NaN	NaN	1.10012	0.02068	0.98725	0.0512	0.8665	0.03151	0.6065	0.00422
NaN	NaN	1.10032	0.02068	0.98775	0.05122	0.8675	0.0318	0.60675	0.00422
NaN	NaN	1.10073	0.02068	0.98875	0.05131	0.8685	0.03209	0.60725	0.00422
NaN	NaN	1.10113	0.02067	0.98975	0.05138	0.8695	0.03238	0.60825	0.00422
NaN	NaN	1.10194	0.02067	0.99	0.05139	0.8705	0.03268	0.60925	0.00422
NaN	NaN	1.10275	0.02066	0.9905	0.05143	0.8715	0.03297	0.6095	0.00422
NaN	NaN	1.10356	0.02065	0.991	0.05146	0.8725	0.03326	0.61	0.00422
NaN	NaN	1.10376	0.02065	0.992	0.05153	0.8735	0.03356	0.611	0.00422
NaN	NaN	1.10417	0.02065	0.993	0.0516	0.8745	0.03385	0.612	0.00423
NaN	NaN	1.10457	0.02065	0.99325	0.05161	0.8755	0.03414	0.61225	0.00423
NaN	NaN	1.10538	0.02064	0.99375	0.05165	0.8765	0.03443	0.61275	0.00423
NaN	NaN	1.10619	0.02063	0.99425	0.05168	0.8775	0.03472	0.61375	0.00423
NaN	NaN	1.107	0.02063	0.99525	0.05174	0.8785	0.03501	0.61475	0.00423
NaN	NaN	1.1072	0.02062	0.99625	0.05181	0.8795	0.0353	0.615	0.00423
NaN	NaN	1.10761	0.02062	0.9965	0.05182	0.8805	0.03559	0.6155	0.00423
NaN	NaN	1.10802	0.02062	0.997	0.05185	0.8815	0.03588	0.6165	0.00423
NaN	NaN	1.10883	0.02061	0.9975	0.05189	0.8825	0.03617	0.6175	0.00424
NaN	NaN	1.10964	0.0206	0.9985	0.05195	0.8835	0.03646	0.61775	0.00424
NaN	NaN	1.11045	0.0206	0.9995	0.05201	0.8845	0.03675	0.61825	0.00424
NaN	NaN	1.11065	0.0206	0.99975	0.05202	0.8855	0.03703	0.61925	0.00424
NaN	NaN	1.11105	0.02059	1.00025	0.05205	0.8865	0.03732	0.62025	0.00424
NaN	NaN	1.11146	0.02059	1.00075	0.05208	0.8875	0.0376	0.6205	0.00424
NaN	NaN	1.11227	0.02058	1.00175	0.05214	0.8885	0.03789	0.621	0.00424
NaN	NaN	1.11308	0.02058	1.00275	0.0522	0.8895	0.03817	0.622	0.00425
NaN	NaN	1.11389	0.02057	1.003	0.05222	0.8905	0.03845	0.623	0.00425
NaN	NaN	1.11409	0.02057	1.0035	0.05225	0.8915	0.03873	0.624	0.00425
NaN	NaN	1.11449	0.02057	1.004	0.05227	0.8925	0.03901	0.6245	0.00425
NaN	NaN	1.1149	0.02056	1.005	0.05233	0.8935	0.03929	0.6255	0.00425
NaN	NaN	1.11571	0.02056	1.006	0.05239	0.8945	0.03957	0.626	0.00425
NaN	NaN	1.11652	0.02055	1.00625	0.0524	0.8955	0.03985	0.627	0.00426
NaN	NaN	1.11672	0.02055	1.00675	0.05243	0.8965	0.04013	0.628	0.00426
NaN	NaN	1.11713	0.02055	1.00725	0.05246	0.8975	0.0404	0.629	0.00426
NaN	NaN	1.11753	0.02054	1.00825	0.05251	0.8985	0.04067	0.63	0.00427
NaN	NaN	1.11834	0.02054	1.00925	0.05256	0.8995	0.04095	0.631	0.00427
NaN	NaN	1.11915	0.02053	1.0095	0.05258	0.9005	0.04122	0.632	0.00427
NaN	NaN	1.11996	0.02053	1.01	0.0526	0.9015	0.04149	0.633	0.00428
NaN	NaN	1.12017	0.02053	1.0105	0.05263	0.9025	0.04176	0.634	0.00428
NaN	NaN	1.12057	0.02052	1.0115	0.05268	0.9035	0.04203	0.635	0.00428
NaN	NaN	1.12098	0.02052	1.0125	0.05273	0.9045	0.04229	0.636	0.00429
NaN	NaN	1.12179	0.02051	1.01275	0.05275	0.9055	0.04256	0.637	0.00429
NaN	NaN	1.12259	0.02051	1.01325	0.05277	0.9065	0.04283	0.638	0.00429
NaN	NaN	1.1228	0.02051	1.01375	0.0528	0.9075	0.04309	0.639	0.0043
NaN	NaN	1.1232	0.0205	1.01475	0.05285	0.9085	0.04335	0.64	0.0043
NaN	NaN	1.12361	0.0205	1.01575	0.0529	0.9095	0.04361	0.641	0.0043
NaN	NaN	1.12442	0.0205	1.016	0.05291	0.9105	0.04387	0.642	0.00431
NaN	NaN	1.12523	0.02049	1.0165	0.05293	0.9115	0.04413	0.643	0.00431
NaN	NaN	1.12604	0.02049	1.017	0.05296	0.9125	0.04438	0.644	0.00432
NaN	NaN	1.12624	0.02048	1.018	0.053	0.9135	0.04464	0.645	0.00432
NaN	NaN	1.12665	0.02048	1.01825	0.05301	0.9145	0.04489	0.646	0.00433
NaN	NaN	1.12705	0.02048	1.01875	0.05304	0.9155	0.04514	0.647	0.00433
NaN	NaN	1.12786	0.02047	1.01925	0.05306	0.9165	0.04539	0.648	0.00434
NaN	NaN	1.12867	0.02047	1.02025	0.05311	0.9175	0.04564	0.649	0.00434
NaN	NaN	1.12887	0.02047	1.0205	0.05312	0.9185	0.04589	0.65	0.00435
NaN	NaN	1.12928	0.02046	1.021	0.05314	0.9195	0.04614	0.651	0.00435
NaN	NaN	1.12968	0.02046	1.0215	0.05316	0.9205	0.04638	0.652	0.00436
NaN	NaN	1.13049	0.02046	1.0225	0.05321	0.9215	0.04662	0.653	0.00437
NaN	NaN	1.1313	0.02045	1.0235	0.05325	0.9225	0.04687	0.654	0.00437
NaN	NaN	1.13211	0.02045	1.02375	0.05326	0.9235	0.04711	0.655	0.00438
NaN	NaN	1.13231	0.02044	1.02425	0.05329	0.9245	0.04734	0.656	0.00439
NaN	NaN	1.13272	0.02044	1.02475	0.05331	0.9255	0.04758	0.657	0.00439
NaN	NaN	1.13312	0.02044	1.02575	0.05335	0.9265	0.04782	0.658	0.0044
NaN	NaN	1.13393	0.02043	1.02675	0.05339	0.9275	0.04805	0.659	0.00441
NaN	NaN	1.13474	0.02043	1.027	0.0534	0.9285	0.04828	0.66	0.00441
NaN	NaN	1.13495	0.02043	1.0275	0.05342	0.9295	0.04851	0.661	0.00442
NaN	NaN	1.13535	0.02043	1.028	0.05344	0.9305	0.04874	0.662	0.00443
NaN	NaN	1.13576	0.02042	1.029	0.05348	0.9315	0.04897	0.663	0.00444
NaN	NaN	1.13657	0.02042	1.03	0.05353	0.9325	0.0492	0.664	0.00445
NaN	NaN	1.13738	0.02041	1.03025	0.05354	0.9335	0.04942	0.665	0.00445
NaN	NaN	1.13758	0.02041	1.03075	0.05355	0.9345	0.04964	0.666	0.00446
NaN	NaN	1.13799	0.02041	1.03125	0.05357	0.9355	0.04986	0.667	0.00447
NaN	NaN	1.13839	0.02041	1.0315	0.05358	0.9365	0.05008	0.668	0.00448
NaN	NaN	1.1392	0.0204	1.032	0.0536	0.9375	0.0503	0.669	0.00449
NaN	NaN	1.14001	0.0204	1.033	0.05364	0.9385	0.05052	0.67	0.0045
NaN	NaN	1.14082	0.02039	1.034	0.05368	0.9395	0.05073	0.671	0.00451
NaN	NaN	1.14102	0.02039	1.03425	0.05369	0.9405	0.05095	0.672	0.00452
NaN	NaN	1.14143	0.02039	1.03475	0.05371	0.9415	0.05116	0.673	0.00453
NaN	NaN	1.14183	0.02039	1.03525	0.05373	0.9425	0.05137	0.674	0.00455
NaN	NaN	1.14264	0.02038	1.03625	0.05376	0.9435	0.05158	0.675	0.00456
NaN	NaN	1.14345	0.02038	1.03725	0.0538	0.9445	0.05178	0.676	0.00457
NaN	NaN	1.14365	0.02038	1.0375	0.05381	0.9455	0.05199	0.677	0.00458
NaN	NaN	1.14406	0.02037	1.038	0.05383	0.9465	0.05219	0.678	0.00459
NaN	NaN	1.14447	0.02037	1.0385	0.05385	0.9475	0.05239	0.679	0.00461
NaN	NaN	1.14527	0.02037	1.03875	0.05385	0.9485	0.05259	0.68	0.00462
NaN	NaN	1.14609	0.02036	1.03925	0.05387	0.9495	0.05279	0.6805	0.00463
NaN	NaN	1.14629	0.02036	1.04025	0.05391	0.9505	0.05299	0.6815	0.00464
NaN	NaN	1.14669	0.02036	1.04125	0.05394	0.9515	0.05319	0.6825	0.00466
NaN	NaN	1.1471	0.02036	1.0415	0.05395	0.9525	0.05338	0.6835	0.00467
NaN	NaN	1.14791	0.02035	1.042	0.05397	0.9535	0.05357	0.6845	0.00469
NaN	NaN	1.14872	0.02035	1.0425	0.05398	0.9545	0.05376	0.6855	0.0047
NaN	NaN	1.14953	0.02035	1.0435	0.05402	0.9555	0.05395	0.6865	0.00472
NaN	NaN	1.14973	0.02034	1.04375	0.05403	0.9565	0.05414	0.6875	0.00474
NaN	NaN	1.15013	0.02034	1.04425	0.05404	0.9575	0.05433	0.6885	0.00475
NaN	NaN	1.15054	0.02034	1.04475	0.05406	0.9585	0.05451	0.6895	0.00477
NaN	NaN	1.15135	0.02034	1.045	0.05407	0.9595	0.0547	0.6905	0.00479
NaN	NaN	1.15216	0.02033	1.0455	0.05408	0.9605	0.05488	0.6915	0.00481
NaN	NaN	1.15236	0.02033	1.0465	0.05412	0.9615	0.05506	0.6925	0.00483
NaN	NaN	1.15277	0.02033	1.0475	0.05415	0.962	0.05515	0.6935	0.00485
NaN	NaN	1.15317	0.02033	1.04775	0.05416	0.963	0.05533	0.6945	0.00487
NaN	NaN	1.15398	0.02032	1.04825	0.05417	0.9635	0.05542	0.6955	0.00489
NaN	NaN	1.15479	0.02032	1.04875	0.05419	0.9645	0.05559	0.6965	0.00491
NaN	NaN	1.1556	0.02031	1.04975	0.05422	0.965	0.05568	0.6975	0.00493
NaN	NaN	1.15581	0.02031	1.05075	0.05425	0.966	0.05585	0.698	0.00494
NaN	NaN	1.15621	0.02031	1.051	0.05425	0.967	0.05603	0.699	0.00496
NaN	NaN	1.15662	0.02031	1.0515	0.05427	0.9675	0.05611	0.7	0.00499
NaN	NaN	1.15743	0.0203	1.052	0.05428	0.9685	0.05628	0.701	0.00501
NaN	NaN	1.15824	0.0203	1.05225	0.05429	0.9695	0.05645	0.702	0.00504
NaN	NaN	1.15844	0.0203	1.05275	0.05431	0.9705	0.05662	0.703	0.00506
NaN	NaN	1.15884	0.0203	1.05375	0.05434	0.9715	0.05678	0.704	0.00509
NaN	NaN	1.15925	0.0203	1.05475	0.05436	0.97175	0.05683	0.705	0.00511
NaN	NaN	1.16006	0.02029	1.055	0.05437	0.97225	0.05691	0.706	0.00514
NaN	NaN	1.16087	0.02029	1.0555	0.05439	0.97275	0.05699	0.707	0.00517
NaN	NaN	1.16107	0.02029	1.056	0.0544	0.97375	0.05715	0.708	0.0052
NaN	NaN	1.16147	0.02029	1.057	0.05443	0.97475	0.05731	0.709	0.00523
NaN	NaN	1.16188	0.02028	1.05725	0.05443	0.97575	0.05747	0.71	0.00526
NaN	NaN	1.16269	0.02028	1.05775	0.05445	0.97675	0.05763	0.711	0.00529
NaN	NaN	1.1635	0.02028	1.05825	0.05446	0.977	0.05767	0.712	0.00532
NaN	NaN	1.16431	0.02027	1.0585	0.05447	0.9775	0.05775	0.713	0.00535
NaN	NaN	1.16451	0.02027	1.059	0.05448	0.978	0.05783	0.714	0.00539
NaN	NaN	1.16492	0.02027	1.06	0.05451	0.979	0.05798	0.715	0.00542
NaN	NaN	1.16532	0.02027	1.061	0.05454	0.98	0.05813	0.716	0.00546
NaN	NaN	1.16613	0.02026	1.06125	0.05454	0.981	0.05829	0.717	0.00549
NaN	NaN	1.16694	0.02026	1.06175	0.05455	0.98125	0.05832	0.718	0.00553
NaN	NaN	1.16715	0.02026	1.06225	0.05457	0.98175	0.0584	0.719	0.00557
NaN	NaN	1.16755	0.02026	1.0625	0.05457	0.98225	0.05847	0.72	0.00561
NaN	NaN	1.16795	0.02026	1.063	0.05459	0.98325	0.05862	0.721	0.00565
NaN	NaN	1.16876	0.02025	1.064	0.05462	0.98425	0.05877	0.722	0.00569
NaN	NaN	1.16957	0.02025	1.065	0.05464	0.98525	0.05892	0.723	0.00573
NaN	NaN	1.17038	0.02025	1.06525	0.05465	0.98625	0.05906	0.724	0.00577
NaN	NaN	1.17059	0.02024	1.06575	0.05466	0.98725	0.05921	0.725	0.00582
NaN	NaN	1.17099	0.02024	1.06625	0.05467	0.98775	0.05926	0.726	0.00586
NaN	NaN	1.1714	0.02024	1.0665	0.05468	0.98875	0.05942	0.727	0.00591
NaN	NaN	1.17221	0.02024	1.067	0.05469	0.98925	0.05949	0.728	0.00596
NaN	NaN	1.17302	0.02023	1.068	0.05471	0.99025	0.05963	0.729	0.00601
NaN	NaN	1.17322	0.02023	1.069	0.05474	0.99125	0.05977	0.73	0.00605
NaN	NaN	1.17363	0.02023	1.06925	0.05474	0.99225	0.05991	0.731	0.00611
NaN	NaN	1.17403	0.02023	1.06975	0.05475	0.99325	0.06004	0.732	0.00616
NaN	NaN	1.17484	0.02023	1.07025	0.05476	0.9935	0.06008	0.733	0.00621
NaN	NaN	1.17565	0.02022	1.0705	0.05477	0.994	0.06014	0.734	0.00626
NaN	NaN	1.17585	0.02022	1.071	0.05478	0.9945	0.06021	0.735	0.00632
NaN	NaN	1.17626	0.02022	1.072	0.0548	0.9955	0.06034	0.736	0.00638
NaN	NaN	1.17666	0.02022	1.073	0.05483	0.9965	0.06048	0.737	0.00643
NaN	NaN	1.17747	0.02022	1.07325	0.05483	0.9975	0.06061	0.738	0.00649
NaN	NaN	1.17828	0.02021	1.07375	0.05484	0.99775	0.06064	0.739	0.00655
NaN	NaN	1.17909	0.02021	1.07425	0.05485	0.99825	0.0607	0.74	0.00662
NaN	NaN	1.17929	0.02021	1.0745	0.05485	0.99875	0.06077	0.741	0.00668
NaN	NaN	1.1797	0.02021	1.075	0.05486	0.99975	0.0609	0.742	0.00674
NaN	NaN	1.1801	0.02021	1.076	0.05489	1.00075	0.06102	0.743	0.00681
NaN	NaN	1.18092	0.0202	1.07625	0.05489	1.001	0.06106	0.744	0.00688
NaN	NaN	1.18173	0.0202	1.07675	0.0549	1.0015	0.06112	0.745	0.00695
NaN	NaN	1.18193	0.0202	1.07725	0.05491	1.002	0.06118	0.746	0.00702
NaN	NaN	1.18233	0.0202	1.0775	0.05492	1.003	0.0613	0.747	0.00709
NaN	NaN	1.18274	0.0202	1.078	0.05493	1.004	0.06143	0.748	0.00716
NaN	NaN	1.18355	0.02019	1.079	0.05495	1.00425	0.06146	0.749	0.00724
NaN	NaN	1.18436	0.02019	1.08	0.05497	1.00475	0.06152	0.75	0.00731
NaN	NaN	1.18517	0.02019	1.08025	0.05498	1.00525	0.06158	0.751	0.00739
NaN	NaN	1.18537	0.02019	1.08075	0.05499	1.00625	0.0617	0.752	0.00747
NaN	NaN	1.18577	0.02018	1.08125	0.055	1.00725	0.06182	0.753	0.00755
NaN	NaN	1.18618	0.02018	1.0815	0.055	1.00825	0.06194	0.754	0.00764
NaN	NaN	1.18699	0.02018	1.082	0.05501	1.0085	0.06197	0.755	0.00772
NaN	NaN	1.1878	0.02018	1.083	0.05503	1.009	0.06203	0.756	0.00781
NaN	NaN	1.188	0.02018	1.08325	0.05504	1.0095	0.06208	0.757	0.00789
NaN	NaN	1.18841	0.02018	1.08375	0.05505	1.0105	0.0622	0.758	0.00798
NaN	NaN	1.18881	0.02017	1.08425	0.05506	1.0115	0.06231	0.759	0.00807
NaN	NaN	1.18962	0.02017	1.0845	0.05506	1.01175	0.06234	0.76	0.00817
NaN	NaN	1.19043	0.02017	1.085	0.05507	1.01225	0.0624	0.761	0.00826
NaN	NaN	1.19124	0.02017	1.086	0.05509	1.01275	0.06246	0.762	0.00836
NaN	NaN	1.19145	0.02016	1.087	0.05511	1.01375	0.06257	0.763	0.00846
NaN	NaN	1.19185	0.02016	1.08725	0.05511	1.01475	0.06268	0.764	0.00856
NaN	NaN	1.19226	0.02016	1.08775	0.05512	1.015	0.06271	0.765	0.00866
NaN	NaN	1.19307	0.02016	1.08825	0.05513	1.0155	0.06276	0.766	0.00876
NaN	NaN	1.19388	0.02016	1.0885	0.05513	1.016	0.06282	0.767	0.00887
NaN	NaN	1.19408	0.02016	1.089	0.05514	1.017	0.06293	0.768	0.00898
NaN	NaN	1.19448	0.02015	1.0895	0.05515	1.01725	0.06295	0.769	0.00909
NaN	NaN	1.19489	0.02015	1.0905	0.05517	1.01775	0.06301	0.77	0.0092
NaN	NaN	1.1957	0.02015	1.09075	0.05517	1.01825	0.06306	0.771	0.00931
NaN	NaN	1.19651	0.02015	1.09125	0.05518	1.01925	0.06317	0.772	0.00943
NaN	NaN	1.19732	0.02015	1.09175	0.05519	1.02025	0.06327	0.773	0.00955
NaN	NaN	1.19752	0.02014	1.092	0.0552	1.0205	0.0633	0.774	0.00967
NaN	NaN	1.19792	0.02014	1.0925	0.0552	1.021	0.06335	0.775	0.00979
NaN	NaN	1.19833	0.02014	1.093	0.05521	1.0215	0.0634	0.776	0.00991
NaN	NaN	1.19914	0.02014	1.094	0.05523	1.0225	0.06351	0.777	0.01004
NaN	NaN	1.1996	0.02014	1.09425	0.05523	1.0235	0.06361	0.778	0.01017
NaN	NaN	1.1996	0.02014	1.09475	0.05524	1.02375	0.06363	0.779	0.0103
NaN	NaN	1.1994	0.01174	1.09525	0.05525	1.02425	0.06368	0.78	0.01043
NaN	NaN	1.1984	0.01168	1.0955	0.05525	1.02475	0.06373	0.781	0.01056
NaN	NaN	1.1964	0.01158	1.096	0.05526	1.02575	0.06383	0.782	0.0107
NaN	NaN	1.1944	0.01152	1.0965	0.05527	1.02675	0.06393	0.783	0.01084
NaN	NaN	1.1924	0.01148	1.0975	0.05529	1.027	0.06396	0.784	0.01098
NaN	NaN	1.1904	0.01145	1.09775	0.05529	1.0275	0.06401	0.785	0.01112
NaN	NaN	1.1899	0.01145	1.09825	0.0553	1.028	0.06406	0.786	0.01127
NaN	NaN	1.1889	0.01143	1.09875	0.05531	1.029	0.06415	0.787	0.01141
NaN	NaN	1.1879	0.01142	1.099	0.05531	1.03	0.06425	0.788	0.01156
NaN	NaN	1.1869	0.01141	1.0995	0.05532	1.0305	0.0643	0.789	0.01172
NaN	NaN	1.1859	0.01141	1.1	0.05533	1.0315	0.06439	0.79	0.01187
NaN	NaN	1.18565	0.0114	1.101	0.05534	1.032	0.06444	0.791	0.01202
NaN	NaN	1.18515	0.0114	1.10125	0.05535	1.033	0.06453	0.792	0.01218
NaN	NaN	1.18465	0.0114	1.10175	0.05535	1.0335	0.06458	0.793	0.01234
NaN	NaN	1.1844	0.01139	1.10225	0.05536	1.0345	0.06467	0.794	0.01251
NaN	NaN	1.1839	0.01139	1.10325	0.05538	1.0355	0.06476	0.795	0.01267
NaN	NaN	1.1834	0.01139	1.1035	0.05538	1.036	0.06481	0.796	0.01284
NaN	NaN	1.1824	0.01138	1.104	0.05539	1.037	0.0649	0.797	0.01301
NaN	NaN	1.18215	0.01138	1.1045	0.05539	1.03725	0.06492	0.798	0.01318
NaN	NaN	1.18165	0.01138	1.10475	0.0554	1.03775	0.06496	0.799	0.01335
NaN	NaN	1.18115	0.01137	1.10525	0.0554	1.03825	0.06501	0.8	0.01353
NaN	NaN	1.1809	0.01137	1.10575	0.05541	1.03925	0.0651	0.801	0.01371
NaN	NaN	1.1804	0.01137	1.10675	0.05543	1.04025	0.06518	0.802	0.01389
NaN	NaN	1.1799	0.01137	1.107	0.05543	1.0405	0.0652	0.803	0.01407
NaN	NaN	1.1789	0.01136	1.1075	0.05544	1.041	0.06525	0.804	0.01426
NaN	NaN	1.17865	0.01136	1.108	0.05544	1.0415	0.06529	0.805	0.01444
NaN	NaN	1.17815	0.01136	1.10825	0.05545	1.04175	0.06531	0.806	0.01463
NaN	NaN	1.17765	0.01135	1.10875	0.05545	1.04225	0.06535	0.807	0.01482
NaN	NaN	1.1774	0.01135	1.10925	0.05546	1.04325	0.06544	0.808	0.01502
NaN	NaN	1.1769	0.01135	1.11025	0.05547	1.04425	0.06552	0.809	0.01521
NaN	NaN	1.1764	0.01135	1.1105	0.05548	1.0445	0.06554	0.81	0.01541
NaN	NaN	1.17615	0.01134	1.111	0.05548	1.045	0.06558	0.811	0.01561
NaN	NaN	1.17565	0.01134	1.1115	0.05549	1.0455	0.06562	0.812	0.01582
NaN	NaN	1.17515	0.01134	1.11175	0.05549	1.0465	0.06571	0.813	0.01602
NaN	NaN	1.17415	0.01133	1.11225	0.0555	1.0475	0.06579	0.814	0.01623
NaN	NaN	1.1739	0.01133	1.11275	0.05551	1.04775	0.06581	0.815	0.01644
NaN	NaN	1.1734	0.01133	1.11375	0.05552	1.04825	0.06585	0.816	0.01665
NaN	NaN	1.1729	0.01133	1.114	0.05552	1.04875	0.06589	0.817	0.01686
NaN	NaN	1.17265	0.01133	1.1145	0.05553	1.04975	0.06597	0.818	0.01708
NaN	NaN	1.17215	0.01132	1.115	0.05554	1.05075	0.06605	0.819	0.01729
NaN	NaN	1.17115	0.01132	1.11525	0.05554	1.051	0.06607	0.82	0.01751
NaN	NaN	1.17015	0.01132	1.11575	0.05555	1.0515	0.0661	0.821	0.01774
NaN	NaN	1.1699	0.01131	1.11625	0.05555	1.052	0.06614	0.822	0.01796
NaN	NaN	1.1694	0.01131	1.11725	0.05556	1.05225	0.06616	0.823	0.01819
NaN	NaN	1.1689	0.01131	1.1175	0.05557	1.05275	0.0662	0.824	0.01841
NaN	NaN	1.16865	0.01131	1.118	0.05557	1.05375	0.06628	0.825	0.01864
NaN	NaN	1.16815	0.01131	1.1185	0.05558	1.05475	0.06635	0.826	0.01887
NaN	NaN	1.16765	0.0113	1.11875	0.05558	1.055	0.06637	0.827	0.01911
NaN	NaN	1.16665	0.0113	1.11925	0.05559	1.0555	0.06641	0.828	0.01934
NaN	NaN	1.1664	0.0113	1.11975	0.05559	1.056	0.06645	0.829	0.01958
NaN	NaN	1.1659	0.01129	1.12075	0.05561	1.057	0.06652	0.83	0.01982
NaN	NaN	1.1654	0.01129	1.121	0.05561	1.058	0.06659	0.831	0.02006
NaN	NaN	1.16515	0.01129	1.1215	0.05561	1.05825	0.06661	0.832	0.0203
NaN	NaN	1.16465	0.01129	1.122	0.05562	1.05875	0.06665	0.833	0.02055
NaN	NaN	1.16415	0.01129	1.12225	0.05562	1.05925	0.06668	0.834	0.0208
NaN	NaN	1.16315	0.01128	1.12275	0.05563	1.0595	0.0667	0.835	0.02104
NaN	NaN	1.1629	0.01128	1.12325	0.05563	1.06	0.06674	0.836	0.02129
NaN	NaN	1.1624	0.01128	1.12425	0.05565	1.061	0.06681	0.837	0.02154
NaN	NaN	1.1619	0.01127	1.1245	0.05565	1.062	0.06688	0.838	0.0218
NaN	NaN	1.16165	0.01127	1.125	0.05565	1.06225	0.0669	0.839	0.02205
NaN	NaN	1.16115	0.01127	1.1255	0.05566	1.06275	0.06693	0.84	0.02231
NaN	NaN	1.16015	0.01127	1.12575	0.05566	1.06325	0.06698	0.841	0.02257
NaN	NaN	1.15915	0.01126	1.12625	0.05567	1.06425	0.06704	0.842	0.02283
NaN	NaN	1.1589	0.01126	1.12675	0.05567	1.0645	0.06706	0.843	0.02309
NaN	NaN	1.1584	0.01126	1.12775	0.05568	1.065	0.06709	0.844	0.02335
NaN	NaN	1.1579	0.01126	1.128	0.05569	1.0655	0.06713	0.845	0.02361
NaN	NaN	1.15765	0.01125	1.1285	0.05569	1.06575	0.06714	0.846	0.02388
NaN	NaN	1.15715	0.01125	1.129	0.0557	1.06625	0.06718	0.847	0.02414
NaN	NaN	1.15665	0.01125	1.12925	0.0557	1.06725	0.06724	0.848	0.02441
NaN	NaN	1.15565	0.01124	1.12975	0.05571	1.06825	0.06731	0.849	0.02468
NaN	NaN	1.1554	0.01124	1.13025	0.05571	1.0685	0.06733	0.85	0.02495
NaN	NaN	1.1549	0.01124	1.13125	0.05572	1.069	0.06736	0.851	0.02522
NaN	NaN	1.1544	0.01124	1.1315	0.05572	1.0695	0.06739	0.852	0.02549
NaN	NaN	1.15415	0.01124	1.132	0.05573	1.06975	0.06741	0.853	0.02577
NaN	NaN	1.15365	0.01123	1.1325	0.05573	1.07025	0.06744	0.854	0.02604
NaN	NaN	1.15315	0.01123	1.13275	0.05574	1.07125	0.0675	0.855	0.02632
NaN	NaN	1.15215	0.01123	1.13325	0.05574	1.07225	0.06757	0.856	0.02659
NaN	NaN	1.1519	0.01123	1.13375	0.05575	1.0725	0.06758	0.857	0.02687
NaN	NaN	1.1514	0.01122	1.13475	0.05576	1.073	0.06762	0.858	0.02715
NaN	NaN	1.1509	0.01122	1.13575	0.05577	1.0735	0.06765	0.859	0.02743
NaN	NaN	1.15065	0.01122	1.136	0.05577	1.07375	0.06766	0.86	0.02771
NaN	NaN	1.15015	0.01122	1.1365	0.05577	1.07425	0.06769	0.861	0.02799
NaN	NaN	1.14965	0.01121	1.137	0.05578	1.07525	0.06775	0.862	0.02827
NaN	NaN	1.1494	0.01121	1.13725	0.05578	1.07625	0.06781	0.863	0.02855
NaN	NaN	1.1489	0.01121	1.13775	0.05579	1.0765	0.06783	0.864	0.02884
NaN	NaN	1.1484	0.01121	1.13825	0.05579	1.077	0.06786	0.865	0.02912
NaN	NaN	1.1474	0.0112	1.13925	0.0558	1.0775	0.06789	0.866	0.02941
NaN	NaN	1.1464	0.0112	1.1395	0.0558	1.07775	0.0679	0.867	0.02969
NaN	NaN	1.14615	0.0112	1.14	0.05581	1.07825	0.06793	0.868	0.02998
NaN	NaN	1.14565	0.01119	1.1405	0.05581	1.07925	0.06799	0.869	0.03026
NaN	NaN	1.14465	0.01119	1.14075	0.05581	1.08025	0.06805	0.87	0.03055
NaN	NaN	1.14365	0.01118	1.14125	0.05582	1.0805	0.06807	0.871	0.03084
NaN	NaN	1.1434	0.01118	1.14175	0.05582	1.081	0.0681	0.872	0.03112
NaN	NaN	1.1429	0.01118	1.14275	0.05583	1.0815	0.06813	0.873	0.03141
NaN	NaN	1.1424	0.01118	1.143	0.05583	1.0825	0.06819	0.874	0.0317
NaN	NaN	1.14215	0.01118	1.1435	0.05584	1.08275	0.0682	0.875	0.03199
NaN	NaN	1.14165	0.01117	1.144	0.05584	1.08325	0.06823	0.876	0.03228
NaN	NaN	1.14115	0.01117	1.14425	0.05584	1.08375	0.06826	0.877	0.03257
NaN	NaN	1.14015	0.01117	1.14475	0.05585	1.084	0.06827	0.878	0.03285
NaN	NaN	1.1399	0.01116	1.14525	0.05585	1.0845	0.0683	0.879	0.03314
NaN	NaN	1.1394	0.01116	1.14625	0.05586	1.0855	0.06836	0.88	0.03343
NaN	NaN	1.1384	0.01116	1.1465	0.05586	1.0865	0.06841	0.881	0.03372
NaN	NaN	1.1374	0.01115	1.147	0.05587	1.08675	0.06843	0.882	0.03401
NaN	NaN	1.13715	0.01115	1.1475	0.05587	1.08725	0.06845	0.883	0.0343
NaN	NaN	1.13665	0.01115	1.14775	0.05587	1.08775	0.06848	0.884	0.03459
NaN	NaN	1.13615	0.01114	1.14825	0.05588	1.088	0.06849	0.885	0.03488
NaN	NaN	1.1359	0.01114	1.14875	0.05588	1.0885	0.06852	0.886	0.03517
NaN	NaN	1.1354	0.01114	1.14975	0.05589	1.0895	0.06858	0.887	0.03546
NaN	NaN	1.1349	0.01114	1.15	0.05589	1.0905	0.06863	0.888	0.03574
NaN	NaN	1.1339	0.01113	1.1505	0.0559	1.09075	0.06864	0.889	0.03603
NaN	NaN	1.1329	0.01113	1.151	0.0559	1.09125	0.06867	0.89	0.03632
NaN	NaN	1.13265	0.01113	1.15125	0.0559	1.09175	0.0687	0.891	0.03661
NaN	NaN	1.13215	0.01112	1.15175	0.05591	1.092	0.06871	0.892	0.0369
NaN	NaN	1.13115	0.01112	1.15225	0.05591	1.0925	0.06874	0.893	0.03718
NaN	NaN	1.13015	0.01111	1.15325	0.05592	1.0935	0.06879	0.894	0.03747
NaN	NaN	1.1299	0.01111	1.1535	0.05592	1.0945	0.06884	0.895	0.03776
NaN	NaN	1.1294	0.01111	1.154	0.05592	1.09475	0.06885	0.896	0.03804
NaN	NaN	1.1289	0.01111	1.1545	0.05593	1.09525	0.06888	0.897	0.03833
NaN	NaN	1.12865	0.0111	1.15475	0.05593	1.09575	0.0689	0.898	0.03861
NaN	NaN	1.12815	0.0111	1.15525	0.05593	1.096	0.06892	0.899	0.0389
NaN	NaN	1.12765	0.0111	1.15575	0.05594	1.0965	0.06894	0.9	0.03918
NaN	NaN	1.12665	0.01109	1.15675	0.05594	1.0975	0.06899	0.901	0.03946
NaN	NaN	1.12565	0.01109	1.157	0.05595	1.0985	0.06904	0.902	0.03974
NaN	NaN	1.1254	0.01109	1.1575	0.05595	1.09875	0.06905	0.903	0.04003
NaN	NaN	1.1249	0.01108	1.158	0.05595	1.09925	0.06908	0.904	0.04031
NaN	NaN	1.1244	0.01108	1.15825	0.05596	1.09975	0.0691	0.905	0.04059
NaN	NaN	1.12415	0.01108	1.15875	0.05596	1.1	0.06912	0.906	0.04087
NaN	NaN	1.12365	0.01108	1.15925	0.05596	1.1005	0.06914	0.907	0.04115
NaN	NaN	1.12315	0.01107	1.16025	0.05597	1.1015	0.06919	0.908	0.04142
NaN	NaN	1.12215	0.01107	1.16125	0.05598	1.10175	0.0692	0.909	0.0417
NaN	NaN	1.1219	0.01107	1.1615	0.05598	1.10225	0.06922	0.91	0.04198
NaN	NaN	1.1214	0.01106	1.162	0.05598	1.10275	0.06925	0.911	0.04225
NaN	NaN	1.1209	0.01106	1.1625	0.05599	1.103	0.06926	0.912	0.04253
NaN	NaN	1.1199	0.01105	1.16275	0.05599	1.1035	0.06928	0.913	0.0428
NaN	NaN	1.11965	0.01105	1.16325	0.05599	1.1045	0.06933	0.914	0.04308
NaN	NaN	1.11915	0.01105	1.16375	0.05599	1.1055	0.06938	0.915	0.04335
NaN	NaN	1.11865	0.01105	1.16475	0.056	1.10575	0.06939	0.916	0.04362
NaN	NaN	1.1184	0.01105	1.165	0.056	1.10625	0.06941	0.917	0.04389
NaN	NaN	1.1179	0.01104	1.1655	0.05601	1.10675	0.06943	0.918	0.04416
NaN	NaN	1.1174	0.01104	1.166	0.05601	1.107	0.06945	0.919	0.04443
NaN	NaN	1.1164	0.01103	1.16625	0.05601	1.1075	0.06947	0.92	0.04469
NaN	NaN	1.11615	0.01103	1.16675	0.05601	1.1085	0.06951	0.921	0.04496
NaN	NaN	1.11565	0.01103	1.16725	0.05602	1.10875	0.06953	0.922	0.04522
NaN	NaN	1.11515	0.01103	1.16825	0.05602	1.10925	0.06955	0.923	0.04549
NaN	NaN	1.1149	0.01102	1.1685	0.05603	1.10975	0.06957	0.924	0.04575
NaN	NaN	1.1144	0.01102	1.169	0.05603	1.11	0.06958	0.925	0.04601
NaN	NaN	1.1139	0.01102	1.1695	0.05603	1.1105	0.0696	0.926	0.04627
NaN	NaN	1.1129	0.01101	1.16975	0.05603	1.1115	0.06965	0.927	0.04653
NaN	NaN	1.11265	0.01101	1.17025	0.05604	1.11175	0.06966	0.928	0.04679
NaN	NaN	1.11215	0.01101	1.17075	0.05604	1.11225	0.06968	0.929	0.04705
NaN	NaN	1.11165	0.01101	1.17175	0.05605	1.11275	0.0697	0.93	0.0473
NaN	NaN	1.1114	0.011	1.172	0.05605	1.113	0.06971	0.931	0.04756
NaN	NaN	1.1109	0.011	1.1725	0.05605	1.1135	0.06973	0.932	0.04781
NaN	NaN	1.1104	0.011	1.173	0.05605	1.1145	0.06978	0.933	0.04807
NaN	NaN	1.1094	0.01099	1.17325	0.05606	1.1155	0.06982	0.934	0.04832
NaN	NaN	1.10915	0.01099	1.17375	0.05606	1.11575	0.06983	0.935	0.04857
NaN	NaN	1.10865	0.01099	1.17425	0.05606	1.11625	0.06985	0.936	0.04881
NaN	NaN	1.10815	0.01098	1.17525	0.05607	1.11675	0.06987	0.937	0.04906
NaN	NaN	1.1079	0.01098	1.1755	0.05607	1.117	0.06988	0.938	0.04931
NaN	NaN	1.1074	0.01098	1.176	0.05607	1.1175	0.0699	0.939	0.04955
NaN	NaN	1.1069	0.01098	1.1765	0.05608	1.1185	0.06994	0.94	0.0498
NaN	NaN	1.1059	0.01097	1.17675	0.05608	1.1195	0.06999	0.941	0.05004
NaN	NaN	1.10565	0.01097	1.17725	0.05608	1.11975	0.07	0.942	0.05028
NaN	NaN	1.10515	0.01096	1.17775	0.05608	1.12025	0.07002	0.943	0.05052
NaN	NaN	1.10465	0.01096	1.17875	0.05609	1.12075	0.07004	0.944	0.05076
NaN	NaN	1.1044	0.01096	1.179	0.05609	1.121	0.07005	0.945	0.051
NaN	NaN	1.1039	0.01096	1.1795	0.05609	1.1215	0.07007	0.946	0.05123
NaN	NaN	1.1034	0.01095	1.18	0.0561	1.122	0.07009	0.947	0.05147
NaN	NaN	1.10315	0.01095	1.18025	0.0561	1.123	0.07013	0.948	0.0517
NaN	NaN	1.10265	0.01095	1.18075	0.0561	1.124	0.07017	0.949	0.05193
NaN	NaN	1.10215	0.01095	1.18125	0.0561	1.12425	0.07018	0.95	0.05216
NaN	NaN	1.10115	0.01094	1.18225	0.05611	1.12475	0.07019	0.951	0.05239
NaN	NaN	1.1009	0.01094	1.1825	0.05611	1.12525	0.07021	0.952	0.05262
NaN	NaN	1.1004	0.01093	1.183	0.05611	1.1255	0.07022	0.953	0.05285
NaN	NaN	1.0999	0.01093	1.1835	0.05612	1.126	0.07024	0.954	0.05307
NaN	NaN	1.09965	0.01093	1.18375	0.05612	1.1265	0.07026	0.955	0.05329
NaN	NaN	1.09915	0.01093	1.18425	0.05612	1.1275	0.0703	0.956	0.05352
NaN	NaN	1.09865	0.01092	1.18475	0.05612	1.1285	0.07034	0.957	0.05374
NaN	NaN	1.09765	0.01092	1.18575	0.05613	1.12875	0.07035	0.958	0.05396
NaN	NaN	1.0974	0.01091	1.186	0.05613	1.12925	0.07037	0.959	0.05418
NaN	NaN	1.0969	0.01091	1.1865	0.05613	1.12975	0.07038	0.96	0.05439
NaN	NaN	1.0964	0.01091	1.187	0.05613	1.13	0.07039	0.961	0.05461
NaN	NaN	1.09615	0.01091	1.18725	0.05614	1.1305	0.07041	0.962	0.05482
NaN	NaN	1.09565	0.0109	1.18775	0.05614	1.131	0.07043	0.963	0.05503
NaN	NaN	1.09515	0.0109	1.18825	0.05614	1.132	0.07047	0.964	0.05525
NaN	NaN	1.09415	0.01089	1.18925	0.05615	1.133	0.0705	0.965	0.05546
NaN	NaN	1.0939	0.01089	1.19025	0.05615	1.13325	0.07051	0.9655	0.05556
NaN	NaN	1.0934	0.01089	1.1905	0.05615	1.13375	0.07053	0.9665	0.05577
NaN	NaN	1.0929	0.01088	1.191	0.05616	1.13425	0.07055	0.967	0.05587
NaN	NaN	1.09265	0.01088	1.1915	0.05616	1.1345	0.07056	0.968	0.05608
NaN	NaN	1.09215	0.01088	1.19175	0.05616	1.135	0.07057	0.969	0.05629
NaN	NaN	1.09165	0.01087	1.19225	0.05616	1.1355	0.07059	0.9695	0.05639
NaN	NaN	1.09065	0.01087	1.19275	0.05616	1.1365	0.07063	0.9705	0.05659
NaN	NaN	1.0904	0.01086	1.19375	0.05617	1.1375	0.07066	0.9715	0.05679
NaN	NaN	1.0899	0.01086	1.194	0.05617	1.13775	0.07067	0.9725	0.05699
NaN	NaN	1.0894	0.01086	1.1945	0.05617	1.13825	0.07069	0.9735	0.05719
NaN	NaN	1.08915	0.01086	1.195	0.05617	1.13875	0.0707	0.97375	0.05724
NaN	NaN	1.08865	0.01085	1.19525	0.05618	1.139	0.07071	0.97425	0.05734
NaN	NaN	1.08815	0.01085	1.19575	0.05618	1.1395	0.07073	0.97475	0.05744
NaN	NaN	1.08715	0.01084	1.19625	0.05618	1.14	0.07075	0.97575	0.05763
NaN	NaN	1.0869	0.01084	1.19725	0.05619	1.141	0.07078	0.97675	0.05783
NaN	NaN	1.0864	0.01084	1.1975	0.05619	1.14125	0.07079	0.97775	0.05802
NaN	NaN	1.0859	0.01083	1.198	0.05619	1.14175	0.0708	0.97875	0.05821
NaN	NaN	1.08565	0.01083	1.1985	0.05619	1.14225	0.07082	0.979	0.05826
NaN	NaN	1.08515	0.01083	1.19875	0.0562	1.1425	0.07083	0.9795	0.05835
NaN	NaN	1.08465	0.01082	1.19925	0.0562	1.143	0.07085	0.98	0.05845
NaN	NaN	1.0844	0.01082	1.1996	0.0562	1.1435	0.07086	0.981	0.05864
NaN	NaN	1.0839	0.01082	1.1996	0.0562	1.1445	0.0709	0.982	0.05882
NaN	NaN	1.0834	0.01081	1.1994	0.04772	1.1455	0.07093	0.983	0.05901
NaN	NaN	1.0824	0.01081	1.1984	0.04753	1.14575	0.07094	0.984	0.0592
NaN	NaN	1.08215	0.0108	1.1964	0.04723	1.14625	0.07095	0.985	0.05938
NaN	NaN	1.08165	0.0108	1.1944	0.04704	1.14675	0.07097	0.9855	0.05947
NaN	NaN	1.08115	0.0108	1.1924	0.0469	1.147	0.07098	0.9865	0.05965
NaN	NaN	1.0809	0.01079	1.1904	0.04681	1.1475	0.07099	0.987	0.05974
NaN	NaN	1.0804	0.01079	1.1884	0.04673	1.148	0.07101	0.988	0.05991
NaN	NaN	1.0799	0.01079	1.1864	0.04667	1.149	0.07104	0.989	0.0601
NaN	NaN	1.0789	0.01078	1.1844	0.04662	1.15	0.07107	0.99	0.06028
NaN	NaN	1.07865	0.01078	1.1824	0.04656	1.15025	0.07108	0.991	0.06045
NaN	NaN	1.07815	0.01077	1.1804	0.04651	1.15075	0.07109	0.99125	0.06049
NaN	NaN	1.07765	0.01077	1.1799	0.0465	1.15125	0.07111	0.99175	0.06058
NaN	NaN	1.0774	0.01077	1.1789	0.04648	1.1515	0.07112	0.99225	0.06067
NaN	NaN	1.0769	0.01076	1.1779	0.04645	1.152	0.07113	0.99325	0.06084
NaN	NaN	1.0764	0.01076	1.17765	0.04644	1.1525	0.07115	0.99425	0.06101
NaN	NaN	1.0754	0.01075	1.17715	0.04643	1.1535	0.07118	0.9945	0.06105
NaN	NaN	1.07515	0.01075	1.17665	0.04642	1.15375	0.07118	0.995	0.06114
NaN	NaN	1.07465	0.01074	1.17565	0.04639	1.15425	0.0712	0.9955	0.06122
NaN	NaN	1.07415	0.01074	1.1754	0.04639	1.15475	0.07121	0.9965	0.06139
NaN	NaN	1.0739	0.01074	1.1749	0.04637	1.155	0.07122	0.9975	0.06156
NaN	NaN	1.0734	0.01073	1.1744	0.04636	1.1555	0.07123	0.99775	0.0616
NaN	NaN	1.0729	0.01073	1.17415	0.04635	1.1565	0.07126	0.99825	0.06168
NaN	NaN	1.0719	0.01072	1.17365	0.04634	1.15675	0.07127	0.99875	0.06177
NaN	NaN	1.07165	0.01072	1.17315	0.04633	1.15725	0.07129	0.99975	0.06193
NaN	NaN	1.07115	0.01072	1.17215	0.0463	1.15775	0.0713	1.00075	0.06209
NaN	NaN	1.07065	0.01071	1.1719	0.0463	1.158	0.07131	1.00175	0.06225
NaN	NaN	1.0704	0.01071	1.1714	0.04628	1.1585	0.07132	1.002	0.06229
NaN	NaN	1.0699	0.0107	1.1709	0.04627	1.1595	0.07135	1.0025	0.06237
NaN	NaN	1.0694	0.0107	1.17065	0.04626	1.1605	0.07138	1.003	0.06245
NaN	NaN	1.0684	0.01069	1.17015	0.04625	1.16075	0.07139	1.004	0.06261
NaN	NaN	1.06815	0.01069	1.16965	0.04624	1.16125	0.0714	1.005	0.06277
NaN	NaN	1.06765	0.01068	1.16865	0.04621	1.16175	0.07141	1.00525	0.06281
NaN	NaN	1.06715	0.01068	1.1684	0.0462	1.162	0.07142	1.00575	0.06289
NaN	NaN	1.0669	0.01068	1.1679	0.04619	1.1625	0.07143	1.00625	0.06297
NaN	NaN	1.0664	0.01067	1.1674	0.04618	1.163	0.07145	1.00725	0.06312
NaN	NaN	1.0659	0.01067	1.16715	0.04617	1.164	0.07148	1.00825	0.06328
NaN	NaN	1.0649	0.01066	1.16665	0.04616	1.16425	0.07148	1.0085	0.06331
NaN	NaN	1.06465	0.01066	1.16615	0.04614	1.16475	0.0715	1.009	0.06339
NaN	NaN	1.06415	0.01065	1.1659	0.04614	1.16525	0.07151	1.0095	0.06347
NaN	NaN	1.06365	0.01065	1.1654	0.04613	1.16625	0.07153	1.0105	0.06362
NaN	NaN	1.0634	0.01065	1.1649	0.04611	1.1665	0.07154	1.0115	0.06377
NaN	NaN	1.0629	0.01064	1.1639	0.04608	1.167	0.07156	1.01175	0.06381
NaN	NaN	1.0624	0.01063	1.1629	0.04606	1.1675	0.07157	1.01225	0.06388
NaN	NaN	1.06215	0.01063	1.16265	0.04605	1.16775	0.07158	1.01275	0.06395
NaN	NaN	1.06165	0.01063	1.16215	0.04604	1.16825	0.07159	1.01375	0.0641
NaN	NaN	1.06115	0.01062	1.16165	0.04602	1.16875	0.0716	1.01475	0.06425
NaN	NaN	1.06015	0.01061	1.1614	0.04602	1.16975	0.07163	1.015	0.06428
NaN	NaN	1.0599	0.01061	1.1609	0.046	1.17	0.07164	1.0155	0.06436
NaN	NaN	1.0594	0.01061	1.1604	0.04599	1.1705	0.07165	1.016	0.06443
NaN	NaN	1.0589	0.0106	1.1594	0.04596	1.171	0.07166	1.017	0.06457
NaN	NaN	1.05865	0.0106	1.15915	0.04595	1.17125	0.07167	1.01725	0.06461
NaN	NaN	1.05815	0.01059	1.15865	0.04594	1.17175	0.07168	1.01775	0.06468
NaN	NaN	1.05765	0.01059	1.15815	0.04593	1.17225	0.07169	1.01825	0.06475
NaN	NaN	1.05665	0.01058	1.1579	0.04592	1.17325	0.07172	1.01925	0.06489
NaN	NaN	1.0564	0.01058	1.1574	0.04591	1.1735	0.07173	1.02025	0.06503
NaN	NaN	1.0559	0.01057	1.1569	0.04589	1.174	0.07174	1.0205	0.06507
NaN	NaN	1.0554	0.01057	1.1559	0.04586	1.1745	0.07175	1.021	0.06514
NaN	NaN	1.05515	0.01057	1.15565	0.04586	1.17475	0.07176	1.0215	0.06521
NaN	NaN	1.05465	0.01056	1.15515	0.04584	1.17525	0.07177	1.0225	0.06534
NaN	NaN	1.05415	0.01056	1.15465	0.04583	1.17575	0.07178	1.0235	0.06548
NaN	NaN	1.05315	0.01055	1.1544	0.04582	1.17675	0.07181	1.02375	0.06551
NaN	NaN	1.0529	0.01054	1.1539	0.04581	1.177	0.07181	1.02425	0.06558
NaN	NaN	1.0524	0.01054	1.1534	0.04579	1.1775	0.07183	1.02475	0.06565
NaN	NaN	1.0519	0.01053	1.1524	0.04576	1.178	0.07184	1.02575	0.06578
NaN	NaN	1.05165	0.01053	1.15215	0.04576	1.17825	0.07184	1.02675	0.06592
NaN	NaN	1.05115	0.01052	1.15165	0.04574	1.17875	0.07186	1.027	0.06595
NaN	NaN	1.05065	0.01052	1.15115	0.04573	1.17925	0.07187	1.0275	0.06602
NaN	NaN	1.04965	0.01051	1.1509	0.04572	1.18025	0.07189	1.028	0.06608
NaN	NaN	1.0494	0.01051	1.1504	0.04571	1.1805	0.0719	1.029	0.06621
NaN	NaN	1.0489	0.0105	1.1499	0.04569	1.181	0.07191	1.02925	0.06624
NaN	NaN	1.0484	0.0105	1.1489	0.04566	1.1815	0.07192	1.02975	0.06631
NaN	NaN	1.04815	0.01049	1.14865	0.04565	1.18175	0.07193	1.03025	0.06637
NaN	NaN	1.04765	0.01049	1.14815	0.04564	1.18225	0.07194	1.03125	0.0665
NaN	NaN	1.04715	0.01048	1.14765	0.04563	1.18275	0.07195	1.03225	0.06663
NaN	NaN	1.04615	0.01047	1.1474	0.04562	1.18375	0.07197	1.0325	0.06666
NaN	NaN	1.0459	0.01047	1.1469	0.0456	1.184	0.07198	1.033	0.06672
NaN	NaN	1.0454	0.01046	1.1464	0.04559	1.1845	0.07199	1.0335	0.06679
NaN	NaN	1.0449	0.01046	1.1454	0.04556	1.185	0.072	1.0345	0.06691
NaN	NaN	1.04465	0.01045	1.14515	0.04555	1.18525	0.07201	1.0355	0.06704
NaN	NaN	1.04415	0.01045	1.14465	0.04554	1.18575	0.07202	1.03575	0.06707
NaN	NaN	1.04365	0.01044	1.14415	0.04552	1.18625	0.07203	1.03625	0.06713
NaN	NaN	1.0434	0.01044	1.1439	0.04551	1.1865	0.07204	1.03675	0.06719
NaN	NaN	1.0429	0.01043	1.1434	0.0455	1.187	0.07205	1.03775	0.06731
NaN	NaN	1.0424	0.01043	1.1429	0.04548	1.188	0.07207	1.03875	0.06743
NaN	NaN	1.0414	0.01042	1.1419	0.04545	1.189	0.07209	1.039	0.06746
NaN	NaN	1.04115	0.01041	1.14165	0.04544	1.18925	0.0721	1.0395	0.06752
NaN	NaN	1.04065	0.01041	1.14115	0.04543	1.18975	0.07211	1.04	0.06758
NaN	NaN	1.04015	0.0104	1.14065	0.04541	1.19025	0.07212	1.041	0.0677
NaN	NaN	1.0399	0.0104	1.1404	0.04541	1.1905	0.07213	1.042	0.06782
NaN	NaN	1.0394	0.01039	1.1399	0.04539	1.191	0.07214	1.0425	0.06788
NaN	NaN	1.0389	0.01039	1.1394	0.04537	1.1915	0.07215	1.0435	0.06799
NaN	NaN	1.0379	0.01038	1.1384	0.04534	1.1925	0.07217	1.044	0.06805
NaN	NaN	1.03765	0.01037	1.13815	0.04534	1.19275	0.07218	1.045	0.06817
NaN	NaN	1.03715	0.01037	1.13765	0.04532	1.19325	0.07219	1.0455	0.06822
NaN	NaN	1.03665	0.01036	1.13715	0.0453	1.19375	0.0722	1.0465	0.06834
NaN	NaN	1.0364	0.01036	1.1369	0.0453	1.194	0.0722	1.0475	0.06845
NaN	NaN	1.0359	0.01035	1.1364	0.04528	1.1945	0.07221	1.048	0.06851
NaN	NaN	1.0354	0.01035	1.1359	0.04526	1.195	0.07222	1.049	0.06862
NaN	NaN	1.0344	0.01033	1.1349	0.04523	1.196	0.07224	1.05	0.06873
NaN	NaN	1.03415	0.01033	1.13465	0.04522	1.19625	0.07225	1.05025	0.06875
NaN	NaN	1.03365	0.01032	1.13415	0.04521	1.19675	0.07226	1.05075	0.06881
NaN	NaN	1.03315	0.01032	1.13365	0.04519	1.19725	0.07227	1.05125	0.06886
NaN	NaN	1.0329	0.01031	1.1334	0.04518	1.1975	0.07228	1.05225	0.06897
NaN	NaN	1.0324	0.01031	1.1329	0.04517	1.198	0.07229	1.0525	0.069
NaN	NaN	1.0319	0.0103	1.1324	0.04515	1.1985	0.0723	1.053	0.06905
NaN	NaN	1.0309	0.01029	1.1314	0.04512	1.1995	0.07232	1.0535	0.06911
NaN	NaN	1.03065	0.01028	1.13115	0.04511	1.1996	0.07232	1.0545	0.06921
NaN	NaN	1.03015	0.01028	1.13065	0.04509	1.1996	0.07232	1.05475	0.06924
NaN	NaN	1.02965	0.01027	1.13015	0.04508	1.1994	0.06381	1.05525	0.06929
NaN	NaN	1.0294	0.01027	1.1299	0.04507	1.1984	0.06358	1.05575	0.06934
NaN	NaN	1.0289	0.01026	1.1294	0.04505	1.1964	0.06322	1.05675	0.06945
NaN	NaN	1.0284	0.01025	1.1289	0.04504	1.1944	0.06298	1.057	0.06947
NaN	NaN	1.0274	0.01024	1.1279	0.045	1.1924	0.06281	1.0575	0.06952
NaN	NaN	1.02715	0.01024	1.12765	0.04499	1.1904	0.06269	1.058	0.06958
NaN	NaN	1.02665	0.01023	1.12715	0.04498	1.1884	0.06259	1.05825	0.0696
NaN	NaN	1.02615	0.01022	1.12665	0.04496	1.1864	0.0625	1.05875	0.06965
NaN	NaN	1.0259	0.01022	1.1264	0.04495	1.1844	0.06242	1.05975	0.06976
NaN	NaN	1.0254	0.01021	1.1259	0.04493	1.1824	0.06234	1.06075	0.06986
NaN	NaN	1.0249	0.01021	1.1254	0.04492	1.1804	0.06226	1.061	0.06988
NaN	NaN	1.02465	0.0102	1.1244	0.04488	1.1784	0.06219	1.0615	0.06993
NaN	NaN	1.02415	0.0102	1.12415	0.04487	1.1764	0.06211	1.062	0.06998
NaN	NaN	1.02365	0.01019	1.12365	0.04486	1.1744	0.06202	1.063	0.07009
NaN	NaN	1.02265	0.01018	1.12315	0.04484	1.1739	0.062	1.06325	0.07011
NaN	NaN	1.0224	0.01017	1.1229	0.04483	1.1729	0.06196	1.06375	0.07016
NaN	NaN	1.0219	0.01016	1.1224	0.04481	1.1719	0.06192	1.06425	0.07021
NaN	NaN	1.0214	0.01016	1.1219	0.0448	1.1714	0.0619	1.0645	0.07023
NaN	NaN	1.02115	0.01015	1.1209	0.04476	1.1704	0.06186	1.065	0.07028
NaN	NaN	1.02065	0.01015	1.12065	0.04475	1.1694	0.06182	1.066	0.07038
NaN	NaN	1.02015	0.01014	1.12015	0.04473	1.16915	0.06181	1.067	0.07047
NaN	NaN	1.01915	0.01012	1.11965	0.04472	1.16865	0.06179	1.06725	0.0705
NaN	NaN	1.0189	0.01012	1.1194	0.04471	1.16815	0.06177	1.06775	0.07054
NaN	NaN	1.0184	0.01011	1.1189	0.04469	1.1679	0.06176	1.06825	0.07059
NaN	NaN	1.0179	0.0101	1.1184	0.04467	1.1674	0.06174	1.0685	0.07061
NaN	NaN	1.01765	0.0101	1.1174	0.04464	1.1669	0.06171	1.069	0.07066
NaN	NaN	1.01715	0.01009	1.11715	0.04463	1.1659	0.06167	1.07	0.07076
NaN	NaN	1.01665	0.01009	1.11665	0.04461	1.16565	0.06166	1.071	0.07085
NaN	NaN	1.01565	0.01007	1.11615	0.04459	1.16515	0.06164	1.07125	0.07087
NaN	NaN	1.0154	0.01007	1.1159	0.04458	1.16465	0.06162	1.07175	0.07092
NaN	NaN	1.0149	0.01006	1.1154	0.04456	1.1644	0.06161	1.07225	0.07096
NaN	NaN	1.0144	0.01005	1.1149	0.04454	1.1639	0.06159	1.07325	0.07105
NaN	NaN	1.01415	0.01005	1.11465	0.04454	1.1634	0.06156	1.07425	0.07114
NaN	NaN	1.01365	0.01004	1.11415	0.04452	1.1624	0.06152	1.0745	0.07116
NaN	NaN	1.01315	0.01003	1.11365	0.0445	1.16215	0.06151	1.075	0.0712
NaN	NaN	1.01215	0.01001	1.11265	0.04446	1.16165	0.06149	1.0755	0.07125
NaN	NaN	1.0119	0.01001	1.11165	0.04442	1.16115	0.06147	1.07575	0.07127
NaN	NaN	1.0114	0.01	1.1114	0.04441	1.1609	0.06145	1.07625	0.07132
NaN	NaN	1.0109	0.00999	1.1109	0.0444	1.1604	0.06143	1.07725	0.0714
NaN	NaN	1.01065	0.00999	1.1104	0.04438	1.1594	0.06139	1.07825	0.07149
NaN	NaN	1.01015	0.00998	1.11015	0.04437	1.15915	0.06138	1.0785	0.07151
NaN	NaN	1.00965	0.00997	1.10965	0.04435	1.15865	0.06135	1.079	0.07156
NaN	NaN	1.00865	0.00996	1.10915	0.04433	1.15815	0.06133	1.0795	0.0716
NaN	NaN	1.0084	0.00995	1.10815	0.04429	1.1579	0.06132	1.0805	0.07169
NaN	NaN	1.0079	0.00994	1.1079	0.04428	1.1574	0.0613	1.08075	0.07171
NaN	NaN	1.0074	0.00993	1.1074	0.04426	1.1569	0.06127	1.08125	0.07175
NaN	NaN	1.00715	0.00993	1.1069	0.04424	1.1559	0.06123	1.08175	0.07179
NaN	NaN	1.00665	0.00992	1.10665	0.04423	1.15565	0.06122	1.082	0.07181
NaN	NaN	1.00615	0.00991	1.10615	0.04421	1.15515	0.0612	1.0825	0.07186
NaN	NaN	1.00515	0.00989	1.10565	0.04419	1.15465	0.06117	1.0835	0.07194
NaN	NaN	1.0049	0.00989	1.10465	0.04415	1.1544	0.06116	1.0845	0.07202
NaN	NaN	1.0044	0.00988	1.1044	0.04414	1.1539	0.06114	1.08475	0.07205
NaN	NaN	1.0039	0.00987	1.1039	0.04412	1.1534	0.06111	1.08525	0.07209
NaN	NaN	1.00365	0.00987	1.1034	0.0441	1.15315	0.0611	1.08575	0.07213
NaN	NaN	1.00315	0.00986	1.10315	0.04409	1.15265	0.06108	1.086	0.07215
NaN	NaN	1.00265	0.00985	1.10265	0.04407	1.15215	0.06106	1.0865	0.07219
NaN	NaN	1.0024	0.00984	1.10215	0.04405	1.1519	0.06104	1.0875	0.07227
NaN	NaN	1.0019	0.00984	1.10115	0.04401	1.1514	0.06102	1.0885	0.07235
NaN	NaN	1.0014	0.00983	1.1009	0.044	1.1504	0.06097	1.08875	0.07237
NaN	NaN	1.0004	0.00981	1.1004	0.04398	1.1494	0.06093	1.08925	0.07241
NaN	NaN	1.00015	0.0098	1.0999	0.04396	1.14915	0.06091	1.08975	0.07245
NaN	NaN	0.99965	0.00979	1.09965	0.04395	1.14865	0.06089	1.09075	0.07253
NaN	NaN	0.99915	0.00978	1.09915	0.04393	1.14815	0.06087	1.091	0.07255
NaN	NaN	0.9989	0.00978	1.09865	0.04391	1.1479	0.06085	1.0915	0.07259
NaN	NaN	0.9984	0.00977	1.09765	0.04387	1.1474	0.06083	1.092	0.07263
NaN	NaN	0.9979	0.00976	1.0974	0.04386	1.1469	0.0608	1.09225	0.07265
NaN	NaN	0.9969	0.00974	1.0969	0.04384	1.1459	0.06076	1.09275	0.07268
NaN	NaN	0.99665	0.00973	1.0964	0.04381	1.14565	0.06074	1.09375	0.07276
NaN	NaN	0.99615	0.00972	1.09615	0.0438	1.14515	0.06072	1.09475	0.07284
NaN	NaN	0.99565	0.00971	1.09565	0.04378	1.14465	0.06069	1.095	0.07286
NaN	NaN	0.9954	0.00971	1.09515	0.04376	1.1444	0.06068	1.0955	0.07289
NaN	NaN	0.9949	0.0097	1.09415	0.04372	1.1439	0.06066	1.096	0.07293
NaN	NaN	0.9944	0.00969	1.0939	0.04371	1.1434	0.06063	1.09625	0.07295
NaN	NaN	0.9934	0.00967	1.0934	0.04369	1.1424	0.06058	1.09675	0.07299
NaN	NaN	0.99315	0.00966	1.0929	0.04366	1.14215	0.06057	1.09775	0.07306
NaN	NaN	0.99265	0.00965	1.09265	0.04365	1.14165	0.06054	1.09875	0.07314
NaN	NaN	0.99215	0.00964	1.09215	0.04363	1.14115	0.06052	1.099	0.07316
NaN	NaN	0.9919	0.00964	1.09165	0.04361	1.14015	0.06047	1.0995	0.07319
NaN	NaN	0.9914	0.00963	1.09065	0.04357	1.1399	0.06046	1.1	0.07323
NaN	NaN	0.9909	0.00962	1.0904	0.04355	1.1394	0.06043	1.10025	0.07325
NaN	NaN	0.9899	0.0096	1.0899	0.04353	1.1389	0.0604	1.10075	0.07328
NaN	NaN	0.98965	0.00959	1.0894	0.04351	1.13865	0.06039	1.10175	0.07335
NaN	NaN	0.98915	0.00958	1.08915	0.0435	1.13815	0.06037	1.10275	0.07343
NaN	NaN	0.98865	0.00957	1.08865	0.04348	1.13765	0.06034	1.103	0.07344
NaN	NaN	0.9884	0.00956	1.08815	0.04345	1.13665	0.06029	1.1035	0.07348
NaN	NaN	0.9879	0.00955	1.08715	0.04341	1.1364	0.06027	1.104	0.07351
NaN	NaN	0.9874	0.00954	1.0869	0.0434	1.1359	0.06025	1.10425	0.07353
NaN	NaN	0.9864	0.00952	1.0864	0.04337	1.1354	0.06022	1.10475	0.07357
NaN	NaN	0.98615	0.00951	1.0859	0.04335	1.13515	0.06021	1.10575	0.07364
NaN	NaN	0.98565	0.0095	1.08565	0.04334	1.13465	0.06018	1.106	0.07365
NaN	NaN	0.98515	0.00949	1.08515	0.04332	1.13415	0.06016	1.1065	0.07369
NaN	NaN	0.9849	0.00948	1.08465	0.04329	1.13315	0.0601	1.107	0.07372
NaN	NaN	0.9844	0.00947	1.08365	0.04325	1.1329	0.06009	1.108	0.07379
NaN	NaN	0.9839	0.00946	1.0834	0.04323	1.1324	0.06006	1.109	0.07386
NaN	NaN	0.98365	0.00945	1.0829	0.04321	1.1319	0.06003	1.10925	0.07388
NaN	NaN	0.98315	0.00944	1.0824	0.04319	1.13165	0.06002	1.10975	0.07391
NaN	NaN	0.98265	0.00943	1.08215	0.04318	1.13115	0.05999	1.11025	0.07394
NaN	NaN	0.98165	0.00941	1.08165	0.04315	1.13065	0.05997	1.1105	0.07396
NaN	NaN	0.9814	0.0094	1.08115	0.04313	1.12965	0.05991	1.111	0.07399
NaN	NaN	0.9809	0.00939	1.08015	0.04308	1.1294	0.0599	1.112	0.07406
NaN	NaN	0.9804	0.00938	1.0799	0.04307	1.1289	0.05987	1.113	0.07413
NaN	NaN	0.98015	0.00937	1.0794	0.04304	1.1284	0.05984	1.11325	0.07414
NaN	NaN	0.97965	0.00936	1.0789	0.04302	1.12815	0.05983	1.11375	0.07417
NaN	NaN	0.97915	0.00934	1.07865	0.04301	1.12765	0.0598	1.11425	0.07421
NaN	NaN	0.97815	0.00932	1.07815	0.04298	1.12715	0.05977	1.1145	0.07422
NaN	NaN	0.9779	0.00931	1.07765	0.04296	1.1269	0.05976	1.115	0.07426
NaN	NaN	0.9774	0.0093	1.07665	0.04291	1.1264	0.05973	1.116	0.07432
NaN	NaN	0.9769	0.00929	1.0764	0.0429	1.1254	0.05967	1.11625	0.07434
NaN	NaN	0.97665	0.00928	1.0759	0.04287	1.1244	0.05962	1.11675	0.07437
NaN	NaN	0.97615	0.00927	1.0754	0.04285	1.12415	0.0596	1.11725	0.0744
NaN	NaN	0.97565	0.00926	1.07515	0.04283	1.12365	0.05957	1.1175	0.07441
NaN	NaN	0.97465	0.00923	1.07465	0.04281	1.12315	0.05954	1.118	0.07445
NaN	NaN	0.9744	0.00922	1.07415	0.04278	1.1229	0.05953	1.119	0.07451
NaN	NaN	0.9739	0.00921	1.07315	0.04274	1.1224	0.0595	1.12	0.07457
NaN	NaN	0.9734	0.0092	1.0729	0.04273	1.1219	0.05947	1.12025	0.07459
NaN	NaN	0.97315	0.00919	1.0724	0.0427	1.1209	0.05941	1.12075	0.07462
NaN	NaN	0.97265	0.00918	1.0719	0.04267	1.12065	0.0594	1.12125	0.07465
NaN	NaN	0.97215	0.00916	1.07165	0.04266	1.12015	0.05937	1.1215	0.07466
NaN	NaN	0.97115	0.00913	1.07115	0.04263	1.11965	0.05934	1.122	0.07469
NaN	NaN	0.9709	0.00913	1.07065	0.04261	1.1194	0.05932	1.123	0.07475
NaN	NaN	0.9704	0.00911	1.06965	0.04256	1.1189	0.0593	1.124	0.07481
NaN	NaN	0.9699	0.0091	1.0694	0.04254	1.1184	0.05927	1.12425	0.07483
NaN	NaN	0.96965	0.00909	1.0689	0.04252	1.1174	0.05921	1.12475	0.07486
NaN	NaN	0.96915	0.00908	1.0684	0.04249	1.11715	0.05919	1.12525	0.07489
NaN	NaN	0.96865	0.00906	1.06815	0.04248	1.11665	0.05916	1.1255	0.0749
NaN	NaN	0.96765	0.00903	1.06765	0.04245	1.11615	0.05913	1.126	0.07493
NaN	NaN	0.9674	0.00903	1.06715	0.04242	1.1159	0.05911	1.127	0.07499
NaN	NaN	0.9669	0.00901	1.06615	0.04237	1.1154	0.05908	1.128	0.07505
NaN	NaN	0.9664	0.009	1.0659	0.04235	1.1149	0.05905	1.12825	0.07506
NaN	NaN	0.96615	0.00899	1.0654	0.04233	1.1139	0.05899	1.12875	0.07509
NaN	NaN	0.96565	0.00897	1.0649	0.0423	1.11365	0.05898	1.12925	0.07512
NaN	NaN	0.96515	0.00896	1.06465	0.04229	1.11315	0.05894	1.1295	0.07514
NaN	NaN	0.9649	0.00895	1.06415	0.04226	1.11265	0.05891	1.13	0.07517
NaN	NaN	0.9644	0.00894	1.06365	0.04223	1.1124	0.0589	1.131	0.07522
NaN	NaN	0.9639	0.00892	1.0634	0.04222	1.1119	0.05887	1.13125	0.07524
NaN	NaN	0.9629	0.00889	1.0629	0.04219	1.1114	0.05883	1.13175	0.07526
NaN	NaN	0.96265	0.00888	1.0624	0.04216	1.1104	0.05877	1.13225	0.07529
NaN	NaN	0.96215	0.00887	1.0614	0.0421	1.11015	0.05876	1.13325	0.07535
NaN	NaN	0.96165	0.00885	1.0604	0.04205	1.10965	0.05872	1.1335	0.07536
NaN	NaN	0.9614	0.00884	1.06015	0.04203	1.10915	0.05869	1.134	0.07539
NaN	NaN	0.9609	0.00883	1.05965	0.042	1.1089	0.05868	1.1345	0.07542
NaN	NaN	0.9604	0.00881	1.05915	0.04197	1.1084	0.05864	1.13475	0.07543
NaN	NaN	0.9594	0.00878	1.0589	0.04196	1.1079	0.05861	1.13525	0.07546
NaN	NaN	0.95915	0.00877	1.0584	0.04193	1.10765	0.0586	1.13575	0.07549
NaN	NaN	0.95865	0.00875	1.0579	0.0419	1.10715	0.05856	1.13675	0.07554
NaN	NaN	0.95815	0.00874	1.0569	0.04185	1.10665	0.05853	1.13775	0.07559
NaN	NaN	0.9579	0.00873	1.05665	0.04183	1.10565	0.05846	1.138	0.07561
NaN	NaN	0.9574	0.00871	1.05615	0.0418	1.10465	0.0584	1.1385	0.07563
NaN	NaN	0.9569	0.00869	1.05565	0.04177	1.1044	0.05838	1.139	0.07566
NaN	NaN	0.9559	0.00866	1.0554	0.04176	1.1039	0.05835	1.13925	0.07567
NaN	NaN	0.95565	0.00865	1.0549	0.04173	1.1034	0.05832	1.13975	0.0757
NaN	NaN	0.95515	0.00863	1.0544	0.0417	1.10315	0.0583	1.14025	0.07573
NaN	NaN	0.95465	0.00862	1.0534	0.04164	1.10265	0.05826	1.14125	0.07578
NaN	NaN	0.9544	0.00861	1.05315	0.04162	1.10215	0.05823	1.1415	0.07579
NaN	NaN	0.9539	0.00859	1.05265	0.04159	1.10115	0.05816	1.142	0.07582
NaN	NaN	0.9534	0.00857	1.05215	0.04156	1.1009	0.05815	1.1425	0.07584
NaN	NaN	0.9524	0.00854	1.0519	0.04155	1.1004	0.05811	1.1435	0.0759
NaN	NaN	0.95215	0.00853	1.0514	0.04152	1.0999	0.05808	1.14375	0.07591
NaN	NaN	0.95165	0.00851	1.0509	0.04149	1.09965	0.05806	1.14425	0.07593
NaN	NaN	0.95115	0.00849	1.0499	0.04143	1.09915	0.05803	1.14475	0.07596
NaN	NaN	0.9509	0.00848	1.04965	0.04141	1.09865	0.05799	1.145	0.07597
NaN	NaN	0.9504	0.00846	1.04915	0.04138	1.09765	0.05792	1.1455	0.076
NaN	NaN	0.9499	0.00844	1.04865	0.04135	1.0974	0.0579	1.146	0.07602
NaN	NaN	0.9489	0.00841	1.0484	0.04133	1.0969	0.05787	1.147	0.07607
NaN	NaN	0.94865	0.0084	1.0479	0.0413	1.0964	0.05783	1.148	0.07612
NaN	NaN	0.94815	0.00838	1.0474	0.04127	1.09615	0.05782	1.14825	0.07613
NaN	NaN	0.94765	0.00836	1.0464	0.04121	1.09565	0.05778	1.14875	0.07616
NaN	NaN	0.9474	0.00835	1.04615	0.04119	1.09515	0.05774	1.14925	0.07618
NaN	NaN	0.9469	0.00833	1.04565	0.04116	1.09415	0.05767	1.1495	0.0762
NaN	NaN	0.9464	0.00831	1.04515	0.04112	1.0939	0.05765	1.15	0.07622
NaN	NaN	0.94615	0.0083	1.0449	0.04111	1.0934	0.05762	1.1505	0.07624
NaN	NaN	0.94565	0.00828	1.0444	0.04108	1.0929	0.05758	1.1515	0.07629
NaN	NaN	0.94515	0.00826	1.0439	0.04104	1.09265	0.05756	1.15175	0.0763
NaN	NaN	0.94415	0.00822	1.0429	0.04098	1.09215	0.05753	1.15225	0.07633
NaN	NaN	0.9439	0.00821	1.04265	0.04096	1.09165	0.05749	1.15275	0.07635
NaN	NaN	0.9434	0.00819	1.04215	0.04093	1.09065	0.05742	1.153	0.07636
NaN	NaN	0.9429	0.00817	1.04165	0.0409	1.0904	0.0574	1.1535	0.07639
NaN	NaN	0.94265	0.00816	1.0414	0.04088	1.0899	0.05736	1.1545	0.07644
NaN	NaN	0.94215	0.00814	1.0409	0.04085	1.0894	0.05732	1.15475	0.07645
NaN	NaN	0.94165	0.00811	1.0404	0.04081	1.0884	0.05725	1.15525	0.07647
NaN	NaN	0.94065	0.00807	1.0394	0.04074	1.08815	0.05723	1.15575	0.07649
NaN	NaN	0.9404	0.00806	1.03915	0.04073	1.08765	0.05719	1.156	0.07651
NaN	NaN	0.9399	0.00804	1.03865	0.04069	1.08715	0.05715	1.1565	0.07653
NaN	NaN	0.9394	0.00802	1.03815	0.04066	1.0869	0.05714	1.1575	0.07657
NaN	NaN	0.93915	0.00801	1.0379	0.04064	1.0864	0.0571	1.1585	0.07662
NaN	NaN	0.93865	0.00798	1.0374	0.04061	1.0859	0.05706	1.15875	0.07663
NaN	NaN	0.93815	0.00796	1.0369	0.04057	1.0849	0.05698	1.15925	0.07665
NaN	NaN	0.93715	0.00792	1.0359	0.0405	1.08465	0.05696	1.15975	0.07668
NaN	NaN	0.9369	0.00791	1.03565	0.04049	1.08415	0.05692	1.16	0.07669
NaN	NaN	0.9364	0.00788	1.03515	0.04045	1.08365	0.05689	1.1605	0.07671
NaN	NaN	0.9359	0.00786	1.03465	0.04042	1.0834	0.05687	1.161	0.07673
NaN	NaN	0.93565	0.00785	1.0344	0.0404	1.0829	0.05683	1.162	0.07678
NaN	NaN	0.93515	0.00782	1.0339	0.04036	1.0824	0.05679	1.16225	0.07679
NaN	NaN	0.93465	0.0078	1.0334	0.04033	1.0814	0.05671	1.16275	0.07681
NaN	NaN	0.93365	0.00775	1.0324	0.04026	1.08115	0.05669	1.16325	0.07683
NaN	NaN	0.9334	0.00774	1.03215	0.04024	1.08065	0.05665	1.16425	0.07688
NaN	NaN	0.9329	0.00772	1.03165	0.0402	1.08015	0.05661	1.1645	0.07689
NaN	NaN	0.9324	0.00769	1.03115	0.04016	1.0799	0.05659	1.165	0.07691
NaN	NaN	0.93215	0.00768	1.0309	0.04015	1.0794	0.05655	1.1655	0.07693
NaN	NaN	0.93165	0.00766	1.0304	0.04011	1.0789	0.05651	1.16575	0.07694
NaN	NaN	0.93115	0.00763	1.0299	0.04007	1.0779	0.05643	1.16625	0.07696
NaN	NaN	0.93015	0.00758	1.0289	0.04	1.07765	0.05641	1.16675	0.07698
NaN	NaN	0.9299	0.00757	1.02865	0.03998	1.07715	0.05636	1.16775	0.07703
NaN	NaN	0.9294	0.00754	1.02815	0.03994	1.07665	0.05632	1.168	0.07704
NaN	NaN	0.9289	0.00752	1.02765	0.03991	1.0764	0.0563	1.1685	0.07706
NaN	NaN	0.92865	0.00751	1.0274	0.03989	1.0759	0.05626	1.169	0.07708
NaN	NaN	0.92815	0.00748	1.0269	0.03985	1.0754	0.05622	1.16925	0.07709
NaN	NaN	0.92765	0.00745	1.0264	0.03981	1.0744	0.05614	1.16975	0.07711
NaN	NaN	0.92665	0.0074	1.0254	0.03974	1.07415	0.05612	1.17075	0.07715
NaN	NaN	0.9264	0.00739	1.02515	0.03972	1.07365	0.05608	1.17175	0.07719
NaN	NaN	0.9259	0.00736	1.02465	0.03968	1.07315	0.05604	1.172	0.0772
NaN	NaN	0.9254	0.00733	1.02415	0.03964	1.0729	0.05602	1.1725	0.07723
NaN	NaN	0.92515	0.00732	1.0239	0.03962	1.0724	0.05597	1.173	0.07725
NaN	NaN	0.92465	0.00729	1.0234	0.03958	1.0719	0.05593	1.17325	0.07726
NaN	NaN	0.92415	0.00727	1.0229	0.03954	1.0709	0.05584	1.17375	0.07728
NaN	NaN	0.9239	0.00725	1.0219	0.03946	1.07065	0.05582	1.17425	0.0773
NaN	NaN	0.9234	0.00722	1.02165	0.03944	1.07015	0.05578	1.17525	0.07734
NaN	NaN	0.9229	0.0072	1.02115	0.0394	1.06965	0.05574	1.1755	0.07735
NaN	NaN	0.9219	0.00714	1.02065	0.03936	1.0694	0.05571	1.176	0.07737
NaN	NaN	0.92165	0.00713	1.0204	0.03934	1.0689	0.05567	1.1765	0.07739
NaN	NaN	0.92115	0.0071	1.0199	0.0393	1.0684	0.05562	1.17675	0.0774
NaN	NaN	0.92065	0.00707	1.0194	0.03926	1.0674	0.05554	1.17725	0.07742
NaN	NaN	0.9204	0.00705	1.0184	0.03918	1.06715	0.05551	1.17825	0.07746
NaN	NaN	0.9199	0.00702	1.01815	0.03916	1.06665	0.05547	1.1785	0.07747
NaN	NaN	0.9194	0.00699	1.01765	0.03912	1.06615	0.05542	1.179	0.07748
NaN	NaN	0.9184	0.00693	1.01715	0.03908	1.0659	0.0554	1.1795	0.0775
NaN	NaN	0.91815	0.00692	1.0169	0.03906	1.0654	0.05536	1.17975	0.07751
NaN	NaN	0.91765	0.00689	1.0164	0.03902	1.0649	0.05531	1.18025	0.07753
NaN	NaN	0.91715	0.00686	1.0159	0.03898	1.0639	0.05522	1.18125	0.07757
NaN	NaN	0.9169	0.00684	1.0149	0.0389	1.06365	0.0552	1.1815	0.07758
NaN	NaN	0.9164	0.00681	1.01465	0.03887	1.06315	0.05515	1.182	0.0776
NaN	NaN	0.9159	0.00678	1.01415	0.03883	1.06265	0.0551	1.1825	0.07762
NaN	NaN	0.9149	0.00672	1.01365	0.03879	1.0624	0.05508	1.18275	0.07763
NaN	NaN	0.91465	0.0067	1.0134	0.03877	1.0619	0.05503	1.18325	0.07765
NaN	NaN	0.91415	0.00667	1.0129	0.03873	1.0614	0.05498	1.18425	0.07769
NaN	NaN	0.91365	0.00664	1.0124	0.03868	1.0604	0.05489	1.1845	0.07769
NaN	NaN	0.9134	0.00662	1.01215	0.03866	1.06015	0.05487	1.185	0.07771
NaN	NaN	0.9129	0.00659	1.01165	0.03862	1.05965	0.05482	1.1855	0.07773
NaN	NaN	0.9124	0.00656	1.01115	0.03858	1.05915	0.05478	1.18575	0.07774
NaN	NaN	0.9114	0.00649	1.01015	0.03849	1.0589	0.05475	1.18625	0.07776
NaN	NaN	0.91115	0.00647	1.00915	0.0384	1.0584	0.0547	1.18725	0.0778
NaN	NaN	0.91065	0.00644	1.0089	0.03838	1.0579	0.05466	1.18825	0.07783
NaN	NaN	0.91015	0.00641	1.0084	0.03834	1.0569	0.05456	1.1885	0.07784
NaN	NaN	0.9099	0.00639	1.0079	0.03829	1.0559	0.05447	1.189	0.07786
NaN	NaN	0.9094	0.00635	1.00765	0.03827	1.05565	0.05444	1.1895	0.07788
NaN	NaN	0.9089	0.00632	1.00715	0.03822	1.05515	0.05439	1.18975	0.07789
NaN	NaN	0.9079	0.00625	1.00665	0.03818	1.05465	0.05434	1.19025	0.07791
NaN	NaN	0.90765	0.00623	1.00565	0.03809	1.0544	0.05432	1.19075	0.07792
NaN	NaN	0.90715	0.0062	1.0054	0.03807	1.0539	0.05427	1.19175	0.07796
NaN	NaN	0.90665	0.00616	1.0049	0.03802	1.0534	0.05422	1.192	0.07797
NaN	NaN	0.9064	0.00614	1.0044	0.03798	1.0524	0.05412	1.1925	0.07799
NaN	NaN	0.9059	0.00611	1.00415	0.03795	1.05215	0.0541	1.193	0.078
NaN	NaN	0.9054	0.00607	1.00365	0.03791	1.05165	0.05405	1.19325	0.07801
NaN	NaN	0.90515	0.00605	1.00315	0.03786	1.05115	0.054	1.19375	0.07803
NaN	NaN	0.90465	0.00601	1.00215	0.03777	1.0509	0.05397	1.19425	0.07805
NaN	NaN	0.90415	0.00598	1.0019	0.03774	1.0504	0.05392	1.19525	0.07808
NaN	NaN	0.90315	0.0059	1.0014	0.0377	1.0499	0.05387	1.1955	0.07809
NaN	NaN	0.9029	0.00588	1.0009	0.03765	1.0489	0.05377	1.196	0.07811
NaN	NaN	0.9024	0.00584	1.00065	0.03763	1.04865	0.05374	1.1965	0.07812
NaN	NaN	0.9019	0.0058	1.00015	0.03758	1.04815	0.05369	1.19675	0.07813
NaN	NaN	0.90165	0.00578	0.99965	0.03753	1.04765	0.05364	1.19725	0.07815
NaN	NaN	0.90115	0.00575	0.99865	0.03744	1.0474	0.05362	1.19775	0.07817
NaN	NaN	0.90065	0.00571	0.9984	0.03741	1.0469	0.05356	1.19875	0.0782
NaN	NaN	0.89965	0.00563	0.9979	0.03736	1.0464	0.05351	1.1996	0.07823
NaN	NaN	0.8994	0.00561	0.9974	0.03731	1.0454	0.05341	1.1996	0.07823
NaN	NaN	0.8989	0.00557	0.99715	0.03729	1.04515	0.05338	1.1994	0.06972
NaN	NaN	0.8984	0.00553	0.99665	0.03724	1.04465	0.05333	1.1984	0.06948
NaN	NaN	0.89815	0.00551	0.99615	0.03719	1.04415	0.05327	1.1979	0.06938
NaN	NaN	0.89765	0.00546	0.99515	0.03709	1.0439	0.05325	1.1969	0.06919
NaN	NaN	0.89715	0.00542	0.9949	0.03707	1.0434	0.05319	1.1964	0.06911
NaN	NaN	0.89615	0.00534	0.9944	0.03702	1.0429	0.05314	1.1954	0.06897
NaN	NaN	0.8959	0.00532	0.9939	0.03697	1.04265	0.05311	1.1949	0.06892
NaN	NaN	0.8954	0.00528	0.99365	0.03694	1.04215	0.05306	1.1939	0.06881
NaN	NaN	0.8949	0.00523	0.99315	0.03689	1.04165	0.05301	1.1934	0.06877
NaN	NaN	0.89465	0.00521	0.99265	0.03684	1.04065	0.0529	1.1924	0.0687
NaN	NaN	0.89415	0.00517	0.99165	0.03674	1.03965	0.05279	1.1919	0.06866
NaN	NaN	0.89365	0.00512	0.9914	0.03672	1.0394	0.05276	1.1909	0.0686
NaN	NaN	0.89265	0.00504	0.9909	0.03666	1.0389	0.05271	1.1899	0.06854
NaN	NaN	0.8924	0.00501	0.9904	0.03661	1.0384	0.05265	1.1894	0.06851
NaN	NaN	0.8919	0.00497	0.99015	0.03659	1.03815	0.05262	1.1884	0.06845
NaN	NaN	0.8914	0.00492	0.98965	0.03654	1.03765	0.05257	1.1879	0.06842
NaN	NaN	0.89115	0.0049	0.98915	0.03648	1.03715	0.05251	1.1869	0.06837
NaN	NaN	0.89065	0.00485	0.98815	0.03637	1.03615	0.0524	1.1859	0.06832
NaN	NaN	0.89015	0.00481	0.9879	0.03634	1.0359	0.05237	1.1854	0.06829
NaN	NaN	0.8899	0.00479	0.9874	0.0363	1.0354	0.05231	1.1844	0.06824
NaN	NaN	0.8894	0.00474	0.9869	0.03625	1.0349	0.05226	1.1834	0.06819
NaN	NaN	0.8889	0.00469	0.98665	0.03622	1.03465	0.05223	1.1824	0.06815
NaN	NaN	0.8879	0.0046	0.98615	0.03617	1.03415	0.05217	1.1814	0.0681
NaN	NaN	0.88765	0.00457	0.98565	0.03611	1.03365	0.05211	1.18115	0.06808
NaN	NaN	0.88715	0.00452	0.98465	0.03601	1.03265	0.052	1.18065	0.06806
NaN	NaN	0.88665	0.00448	0.9844	0.03598	1.0324	0.05197	1.18015	0.06803
NaN	NaN	0.8864	0.00445	0.9839	0.03593	1.0319	0.05191	1.1799	0.06802
NaN	NaN	0.8859	0.0044	0.9834	0.03587	1.0314	0.05185	1.1794	0.068
NaN	NaN	0.8854	0.00435	0.98315	0.03584	1.03115	0.05182	1.1789	0.06797
NaN	NaN	0.8844	0.00425	0.98265	0.03579	1.03065	0.05176	1.1779	0.06792
NaN	NaN	0.88415	0.00423	0.98215	0.03573	1.03015	0.05171	1.17765	0.06791
NaN	NaN	0.88365	0.00418	0.98115	0.03562	1.0299	0.05168	1.17715	0.06788
NaN	NaN	0.88315	0.00413	0.9809	0.03559	1.0294	0.05162	1.17665	0.06786
NaN	NaN	0.8829	0.0041	0.9804	0.03554	1.0289	0.05156	1.1764	0.06785
NaN	NaN	0.8824	0.00405	0.9799	0.03548	1.0279	0.05144	1.1759	0.06782
NaN	NaN	0.8819	0.004	0.97965	0.03545	1.0269	0.05132	1.1754	0.0678
NaN	NaN	0.8809	0.00389	0.97915	0.0354	1.02665	0.05129	1.1744	0.06775
NaN	NaN	0.88065	0.00387	0.97865	0.03534	1.02615	0.05123	1.17415	0.06773
NaN	NaN	0.88015	0.00381	0.97765	0.03523	1.02565	0.05116	1.17365	0.06771
NaN	NaN	0.87965	0.00376	0.9774	0.0352	1.0254	0.05113	1.17315	0.06768
NaN	NaN	0.87865	0.00365	0.9769	0.03514	1.0249	0.05107	1.1729	0.06767
NaN	NaN	0.87765	0.00354	0.9764	0.03508	1.0244	0.05101	1.1724	0.06764
NaN	NaN	0.8774	0.00351	0.97615	0.03505	1.0234	0.05089	1.1719	0.06762
NaN	NaN	0.8769	0.00346	0.97565	0.035	1.02315	0.05086	1.1709	0.06757
NaN	NaN	0.8764	0.0034	0.97515	0.03494	1.02265	0.05079	1.17065	0.06755
NaN	NaN	0.87615	0.00337	0.97415	0.03482	1.02215	0.05073	1.17015	0.06753
NaN	NaN	0.87565	0.00331	0.9739	0.03479	1.0219	0.0507	1.16965	0.0675
NaN	NaN	0.87515	0.00326	0.9734	0.03473	1.0214	0.05064	1.1694	0.06749
NaN	NaN	0.87415	0.00314	0.9729	0.03467	1.0209	0.05057	1.1689	0.06746
NaN	NaN	0.8739	0.00311	0.97265	0.03464	1.0199	0.05045	1.1684	0.06744
NaN	NaN	0.8734	0.00305	0.97215	0.03458	1.01965	0.05041	1.1674	0.06738
NaN	NaN	0.8729	0.003	0.97165	0.03452	1.01915	0.05035	1.16715	0.06737
NaN	NaN	0.8719	0.00288	0.97065	0.0344	1.01865	0.05028	1.16665	0.06734
NaN	NaN	0.8709	0.00276	0.9704	0.03437	1.0184	0.05025	1.16615	0.06731
NaN	NaN	0.87065	0.00272	0.9699	0.03431	1.0179	0.05019	1.1659	0.0673
NaN	NaN	0.87015	0.00266	0.9694	0.03425	1.0174	0.05012	1.1654	0.06728
NaN	NaN	0.86965	0.0026	0.96915	0.03422	1.0164	0.04999	1.1649	0.06725
NaN	NaN	0.86865	0.00248	0.96865	0.03416	1.01615	0.04996	1.1639	0.0672
NaN	NaN	0.86765	0.00235	0.96815	0.03409	1.01565	0.04989	1.16365	0.06718
NaN	NaN	0.8674	0.00232	0.96715	0.03397	1.01515	0.04983	1.16315	0.06715
NaN	NaN	0.8669	0.00225	0.9669	0.03394	1.0149	0.04979	1.16265	0.06713
NaN	NaN	0.8664	0.00219	0.9664	0.03388	1.0144	0.04973	1.1624	0.06711
NaN	NaN	0.86615	0.00216	0.9659	0.03381	1.0139	0.04966	1.1619	0.06709
NaN	NaN	0.86565	0.00209	0.96565	0.03378	1.01365	0.04963	1.1614	0.06706
NaN	NaN	0.86515	0.00203	0.96515	0.03372	1.01315	0.04956	1.1604	0.067
NaN	NaN	0.86415	0.00189	0.96465	0.03366	1.01265	0.04949	1.16015	0.06699
NaN	NaN	0.8639	0.00186	0.9644	0.03362	1.01165	0.04936	1.15965	0.06696
NaN	NaN	0.8634	0.00179	0.9639	0.03356	1.01065	0.04922	1.15915	0.06693
NaN	NaN	0.8629	0.00173	0.9634	0.0335	1.0104	0.04919	1.1589	0.06692
NaN	NaN	0.8619	0.00159	0.9624	0.03337	1.0099	0.04912	1.1584	0.06689
NaN	NaN	0.8609	0.00145	0.96215	0.03333	1.0094	0.04905	1.1579	0.06686
NaN	NaN	0.86065	0.00142	0.96165	0.03327	1.00915	0.04902	1.1569	0.06681
NaN	NaN	0.86015	0.00135	0.96115	0.0332	1.00865	0.04895	1.15665	0.06679
NaN	NaN	0.85915	0.00121	0.9609	0.03317	1.00815	0.04888	1.15615	0.06676
NaN	NaN	0.85815	0.00107	0.9604	0.03311	1.00715	0.04874	1.15565	0.06673
NaN	NaN	0.8579	0.00103	0.9599	0.03304	1.0069	0.0487	1.15465	0.06668
NaN	NaN	0.8574	0.000956662	0.9589	0.03291	1.0064	0.04863	1.1544	0.06666
NaN	NaN	0.8569	0.000883907	0.95865	0.03288	1.0059	0.04856	1.1539	0.06663
NaN	NaN	0.85665	0.000847304	0.95815	0.03281	1.00565	0.04853	1.1534	0.0666
NaN	NaN	0.85615	0.000773907	0.95765	0.03274	1.00515	0.04845	1.15315	0.06659
NaN	NaN	0.85565	0.000700082	0.9574	0.03271	1.00465	0.04838	1.15265	0.06656
NaN	NaN	0.85465	0.000551656	0.9569	0.03264	1.0044	0.04835	1.15215	0.06653
NaN	NaN	0.8544	0.000514087	0.9564	0.03257	1.0039	0.04828	1.15115	0.06647
NaN	NaN	0.8539	0.000438762	0.9554	0.03244	1.0034	0.0482	1.1509	0.06645
NaN	NaN	0.8534	0.000363011	0.95515	0.0324	1.0024	0.04806	1.1504	0.06642
NaN	NaN	0.85315	0.000324912	0.95465	0.03233	1.0014	0.04791	1.1499	0.06639
NaN	NaN	0.85265	0.000248528	0.95415	0.03227	1.00115	0.04788	1.14965	0.06638
NaN	NaN	0.85215	0.000171721	0.9539	0.03223	1.00065	0.0478	1.14915	0.06635
NaN	NaN	0.8519	0.000133095	0.9534	0.03216	1.00015	0.04773	1.14865	0.06632
NaN	NaN	0.8514	5.56583e-05	0.9529	0.03209	0.9999	0.04769	1.14765	0.06626
NaN	NaN	0.8509	-2.21974e-05	0.9519	0.03195	0.9994	0.04762	1.1474	0.06624
NaN	NaN	0.8499	-0.000178655	0.95165	0.03192	0.9989	0.04754	1.1469	0.06621
NaN	NaN	0.84965	-0.000218224	0.95115	0.03185	0.9979	0.04739	1.1464	0.06618
NaN	NaN	0.84915	-0.000297542	0.95065	0.03178	0.99765	0.04736	1.1454	0.06612
NaN	NaN	0.84865	-0.00037727	0.9504	0.03174	0.99715	0.04728	1.14515	0.0661
NaN	NaN	0.8484	-0.000417352	0.9499	0.03167	0.99665	0.04721	1.14465	0.06607
NaN	NaN	0.8479	-0.000497693	0.9494	0.0316	0.9964	0.04717	1.14415	0.06604
NaN	NaN	0.8474	-0.00057844	0.9484	0.03146	0.9959	0.04709	1.1439	0.06603
NaN	NaN	0.84715	-0.00061903	0.94815	0.03142	0.9954	0.04702	1.1434	0.06599
NaN	NaN	0.84665	-0.00070038	0.94765	0.03135	0.9944	0.04686	1.1429	0.06596
NaN	NaN	0.84615	-0.000782131	0.94715	0.03127	0.99415	0.04682	1.1419	0.0659
NaN	NaN	0.84515	-0.000946321	0.9469	0.03124	0.99365	0.04675	1.14165	0.06588
NaN	NaN	0.8449	-0.000987808	0.9464	0.03117	0.99315	0.04667	1.14115	0.06585
NaN	NaN	0.8444	-0.00107	0.9459	0.03109	0.9929	0.04663	1.14065	0.06582
NaN	NaN	0.8439	-0.00115	0.9449	0.03095	0.9924	0.04655	1.1404	0.0658
NaN	NaN	0.84365	-0.0012	0.94465	0.03091	0.9919	0.04648	1.1399	0.06577
NaN	NaN	0.84315	-0.00128	0.94415	0.03083	0.9909	0.04632	1.1394	0.06574
NaN	NaN	0.84265	-0.00137	0.94365	0.03076	0.99065	0.04628	1.1384	0.06567
NaN	NaN	0.84165	-0.00153	0.9434	0.03072	0.99015	0.0462	1.13815	0.06566
NaN	NaN	0.8414	-0.00158	0.9429	0.03065	0.98965	0.04612	1.13765	0.06562
NaN	NaN	0.8409	-0.00166	0.9424	0.03057	0.9894	0.04608	1.13715	0.06559
NaN	NaN	0.8404	-0.00175	0.94215	0.03054	0.9889	0.046	1.1369	0.06558
NaN	NaN	0.84015	-0.00179	0.94165	0.03046	0.9884	0.04592	1.1364	0.06554
NaN	NaN	0.83965	-0.00188	0.94115	0.03038	0.9874	0.04576	1.1359	0.06551
NaN	NaN	0.83915	-0.00197	0.94015	0.03023	0.98715	0.04572	1.1349	0.06544
NaN	NaN	0.83815	-0.00214	0.9399	0.03019	0.98665	0.04564	1.13465	0.06543
NaN	NaN	0.8379	-0.00218	0.9394	0.03012	0.98615	0.04556	1.13415	0.06539
NaN	NaN	0.8374	-0.00227	0.9389	0.03004	0.9859	0.04552	1.13365	0.06536
NaN	NaN	0.8369	-0.00236	0.93865	0.03	0.9854	0.04544	1.1334	0.06534
NaN	NaN	0.83665	-0.00241	0.93815	0.02992	0.9849	0.04535	1.1329	0.06531
NaN	NaN	0.83615	-0.0025	0.93765	0.02985	0.98465	0.04531	1.1324	0.06527
NaN	NaN	0.83565	-0.00258	0.93665	0.02969	0.98415	0.04523	1.1314	0.0652
NaN	NaN	0.83465	-0.00276	0.9364	0.02965	0.98365	0.04515	1.13115	0.06519
NaN	NaN	0.8344	-0.00281	0.9359	0.02957	0.98265	0.04498	1.13065	0.06515
NaN	NaN	0.8339	-0.0029	0.9354	0.02949	0.98165	0.04482	1.13015	0.06512
NaN	NaN	0.8334	-0.00299	0.93515	0.02945	0.9814	0.04477	1.1299	0.0651
NaN	NaN	0.83315	-0.00304	0.93465	0.02938	0.9809	0.04469	1.1294	0.06507
NaN	NaN	0.83265	-0.00313	0.93415	0.0293	0.9804	0.0446	1.1289	0.06503
NaN	NaN	0.83215	-0.00322	0.93315	0.02914	0.98015	0.04456	1.12865	0.06501
NaN	NaN	0.8319	-0.00326	0.9329	0.0291	0.97965	0.04448	1.12815	0.06498
NaN	NaN	0.8314	-0.00336	0.9324	0.02902	0.97915	0.04439	1.12765	0.06494
NaN	NaN	0.8309	-0.00345	0.9319	0.02894	0.97815	0.04422	1.12665	0.06487
NaN	NaN	0.8299	-0.00363	0.93165	0.0289	0.9779	0.04418	1.12565	0.0648
NaN	NaN	0.82965	-0.00368	0.93115	0.02881	0.9774	0.04409	1.1254	0.06478
NaN	NaN	0.82915	-0.00377	0.93065	0.02873	0.9769	0.04401	1.1249	0.06475
NaN	NaN	0.82865	-0.00386	0.92965	0.02857	0.97665	0.04396	1.1244	0.06471
NaN	NaN	0.8284	-0.00391	0.9294	0.02853	0.97615	0.04388	1.12415	0.06469
NaN	NaN	0.8279	-0.004	0.9289	0.02845	0.97565	0.04379	1.12365	0.06465
NaN	NaN	0.8274	-0.0041	0.9284	0.02836	0.9754	0.04375	1.12315	0.06462
NaN	NaN	0.8264	-0.00428	0.92815	0.02832	0.9749	0.04366	1.12215	0.06455
NaN	NaN	0.82615	-0.00433	0.92765	0.02824	0.9744	0.04357	1.1219	0.06453
NaN	NaN	0.82565	-0.00443	0.92715	0.02816	0.9734	0.04339	1.1214	0.06449
NaN	NaN	0.82515	-0.00452	0.92615	0.02799	0.9724	0.04322	1.1209	0.06445
NaN	NaN	0.8249	-0.00457	0.9259	0.02795	0.97215	0.04317	1.12065	0.06443
NaN	NaN	0.8244	-0.00466	0.9254	0.02786	0.97165	0.04308	1.12015	0.0644
NaN	NaN	0.8239	-0.00476	0.9249	0.02778	0.97115	0.04299	1.11965	0.06436
NaN	NaN	0.8229	-0.00495	0.92465	0.02774	0.9709	0.04295	1.11865	0.06428
NaN	NaN	0.82265	-0.00499	0.92415	0.02765	0.9704	0.04286	1.1184	0.06426
NaN	NaN	0.82215	-0.00509	0.92365	0.02757	0.9699	0.04277	1.1179	0.06423
NaN	NaN	0.82165	-0.00518	0.92265	0.0274	0.9689	0.04259	1.1174	0.06419
NaN	NaN	0.82065	-0.00537	0.9224	0.02735	0.96865	0.04254	1.11715	0.06417
NaN	NaN	0.8204	-0.00542	0.9219	0.02727	0.96815	0.04245	1.11665	0.06413
NaN	NaN	0.8199	-0.00552	0.9214	0.02718	0.96765	0.04236	1.11615	0.06409
NaN	NaN	0.8194	-0.00561	0.92115	0.02714	0.9674	0.04231	1.11515	0.06402
NaN	NaN	0.81915	-0.00566	0.92065	0.02705	0.9669	0.04222	1.1149	0.064
NaN	NaN	0.81865	-0.00575	0.92015	0.02696	0.9664	0.04213	1.1144	0.06396
NaN	NaN	0.81765	-0.00594	0.9199	0.02692	0.9654	0.04194	1.1139	0.06392
NaN	NaN	0.81665	-0.00613	0.9194	0.02683	0.96515	0.0419	1.11365	0.0639
NaN	NaN	0.8164	-0.00618	0.9189	0.02674	0.96465	0.0418	1.11315	0.06386
NaN	NaN	0.8159	-0.00628	0.9179	0.02657	0.96415	0.04171	1.11265	0.06382
NaN	NaN	0.8154	-0.00637	0.91765	0.02652	0.9639	0.04166	1.11165	0.06374
NaN	NaN	0.81515	-0.00642	0.91715	0.02644	0.9634	0.04157	1.1114	0.06372
NaN	NaN	0.81465	-0.00651	0.91665	0.02635	0.9629	0.04147	1.1109	0.06368
NaN	NaN	0.81415	-0.00661	0.9164	0.0263	0.9619	0.04129	1.1104	0.06364
NaN	NaN	0.8139	-0.00665	0.9159	0.02621	0.96165	0.04124	1.11015	0.06362
NaN	NaN	0.8134	-0.00675	0.9154	0.02612	0.96115	0.04114	1.10965	0.06358
NaN	NaN	0.8129	-0.00684	0.9144	0.02594	0.96065	0.04105	1.10915	0.06354
NaN	NaN	0.8119	-0.00703	0.91415	0.0259	0.9604	0.041	1.10815	0.06346
NaN	NaN	0.81165	-0.00708	0.91365	0.02581	0.9599	0.0409	1.1079	0.06344
NaN	NaN	0.81115	-0.00717	0.91315	0.02572	0.9594	0.04081	1.1074	0.0634
NaN	NaN	0.81065	-0.00726	0.9129	0.02567	0.9584	0.04061	1.1069	0.06335
NaN	NaN	0.8104	-0.00731	0.9124	0.02558	0.95815	0.04057	1.10665	0.06333
NaN	NaN	0.8099	-0.0074	0.9119	0.02549	0.95765	0.04047	1.10615	0.06329
NaN	NaN	0.8094	-0.0075	0.91165	0.02544	0.95715	0.04037	1.10565	0.06325
NaN	NaN	0.80915	-0.00754	0.91115	0.02535	0.9569	0.04032	1.10465	0.06317
NaN	NaN	0.80865	-0.00763	0.91065	0.02526	0.9564	0.04022	1.1044	0.06315
NaN	NaN	0.80815	-0.00773	0.90965	0.02507	0.9559	0.04013	1.1039	0.0631
NaN	NaN	0.80715	-0.00791	0.9094	0.02503	0.9549	0.03993	1.1034	0.06306
NaN	NaN	0.8069	-0.00795	0.9089	0.02494	0.95465	0.03988	1.10315	0.06304
NaN	NaN	0.8064	-0.00804	0.9084	0.02484	0.95415	0.03978	1.10265	0.063
NaN	NaN	0.8059	-0.00813	0.90815	0.0248	0.95365	0.03968	1.10215	0.06296
NaN	NaN	0.80565	-0.00818	0.90765	0.0247	0.9534	0.03963	1.10115	0.06287
NaN	NaN	0.80515	-0.00827	0.90715	0.02461	0.9529	0.03953	1.10015	0.06278
NaN	NaN	0.80465	-0.00836	0.90615	0.02442	0.9524	0.03943	1.0999	0.06276
NaN	NaN	0.8044	-0.0084	0.9059	0.02437	0.9514	0.03923	1.0994	0.06272
NaN	NaN	0.8039	-0.00849	0.9054	0.02428	0.95115	0.03918	1.0989	0.06267
NaN	NaN	0.8034	-0.00858	0.9049	0.02418	0.95065	0.03908	1.09865	0.06265
NaN	NaN	0.80315	-0.00862	0.90465	0.02414	0.95015	0.03898	1.09815	0.06261
NaN	NaN	0.80265	-0.00871	0.90415	0.02404	0.9499	0.03893	1.09765	0.06256
NaN	NaN	0.80215	-0.0088	0.90365	0.02394	0.9494	0.03882	1.09665	0.06247
NaN	NaN	0.8019	-0.00884	0.9034	0.0239	0.9489	0.03872	1.0964	0.06245
NaN	NaN	0.8014	-0.00892	0.9029	0.0238	0.9479	0.03852	1.0959	0.06241
NaN	NaN	0.8009	-0.00901	0.9024	0.0237	0.94765	0.03847	1.0954	0.06236
NaN	NaN	0.7999	-0.00918	0.9014	0.02351	0.94715	0.03836	1.09515	0.06234
NaN	NaN	0.79965	-0.00922	0.90115	0.02346	0.94665	0.03826	1.09465	0.06229
NaN	NaN	0.79915	-0.0093	0.90065	0.02337	0.9464	0.03821	1.09415	0.06225
NaN	NaN	0.79865	-0.00938	0.90015	0.02327	0.9459	0.0381	1.09315	0.06216
NaN	NaN	0.7984	-0.00942	0.8999	0.02322	0.9454	0.038	1.0929	0.06214
NaN	NaN	0.7979	-0.0095	0.8994	0.02312	0.9444	0.03779	1.0924	0.06209
NaN	NaN	0.7974	-0.00959	0.8989	0.02303	0.94415	0.03774	1.0919	0.06204
NaN	NaN	0.79715	-0.00963	0.8979	0.02283	0.94365	0.03763	1.09165	0.06202
NaN	NaN	0.79665	-0.0097	0.89765	0.02278	0.94315	0.03753	1.09115	0.06197
NaN	NaN	0.79615	-0.00978	0.89715	0.02268	0.9429	0.03748	1.09065	0.06193
NaN	NaN	0.79515	-0.00994	0.89665	0.02258	0.9424	0.03737	1.08965	0.06183
NaN	NaN	0.7949	-0.00997	0.8964	0.02253	0.9419	0.03726	1.0894	0.06181
NaN	NaN	0.7944	-0.01005	0.8959	0.02243	0.9409	0.03705	1.0889	0.06176
NaN	NaN	0.7939	-0.01012	0.8954	0.02233	0.94065	0.037	1.0884	0.06172
NaN	NaN	0.79365	-0.01016	0.8944	0.02213	0.94015	0.03689	1.08815	0.06169
NaN	NaN	0.79315	-0.01023	0.89415	0.02208	0.93965	0.03679	1.08765	0.06164
NaN	NaN	0.79265	-0.01031	0.89365	0.02198	0.9394	0.03673	1.08715	0.0616
NaN	NaN	0.7924	-0.01034	0.89315	0.02188	0.9389	0.03662	1.08615	0.0615
NaN	NaN	0.7919	-0.01041	0.8929	0.02183	0.9384	0.03652	1.0859	0.06148
NaN	NaN	0.7914	-0.01048	0.8924	0.02173	0.9374	0.0363	1.0854	0.06143
NaN	NaN	0.79115	-0.01052	0.8919	0.02163	0.93715	0.03625	1.0849	0.06138
NaN	NaN	0.79065	-0.01058	0.8909	0.02143	0.93665	0.03614	1.08465	0.06136
NaN	NaN	0.79015	-0.01065	0.89065	0.02138	0.93615	0.03603	1.08415	0.06131
NaN	NaN	0.7899	-0.01069	0.89015	0.02128	0.9359	0.03597	1.08365	0.06126
NaN	NaN	0.7894	-0.01075	0.88965	0.02117	0.9354	0.03586	1.08265	0.06116
NaN	NaN	0.7889	-0.01081	0.8894	0.02112	0.9349	0.03576	1.0824	0.06113
NaN	NaN	0.7879	-0.01094	0.8889	0.02102	0.9339	0.03554	1.0819	0.06108
NaN	NaN	0.78765	-0.01097	0.8884	0.02092	0.93365	0.03548	1.0814	0.06103
NaN	NaN	0.78715	-0.01103	0.8874	0.02071	0.93315	0.03537	1.08115	0.06101
NaN	NaN	0.78665	-0.01109	0.88715	0.02066	0.93265	0.03526	1.08065	0.06096
NaN	NaN	0.7864	-0.01112	0.88665	0.02056	0.9324	0.0352	1.08015	0.06091
NaN	NaN	0.7859	-0.01118	0.88615	0.02046	0.9319	0.03509	1.07915	0.06081
NaN	NaN	0.7854	-0.01123	0.8859	0.0204	0.9314	0.03498	1.0789	0.06078
NaN	NaN	0.78515	-0.01126	0.8854	0.0203	0.9304	0.03476	1.0784	0.06073
NaN	NaN	0.78465	-0.01132	0.8849	0.0202	0.93015	0.0347	1.0779	0.06068
NaN	NaN	0.78415	-0.01137	0.88465	0.02014	0.92965	0.03459	1.07765	0.06065
NaN	NaN	0.78315	-0.01147	0.88415	0.02004	0.92915	0.03448	1.07715	0.0606
NaN	NaN	0.7829	-0.0115	0.88365	0.01994	0.9289	0.03442	1.07665	0.06055
NaN	NaN	0.7824	-0.01154	0.88265	0.01973	0.9284	0.03431	1.07565	0.06045
NaN	NaN	0.7819	-0.01159	0.8824	0.01967	0.9279	0.0342	1.0754	0.06042
NaN	NaN	0.78165	-0.01162	0.8819	0.01957	0.9269	0.03397	1.0749	0.06037
NaN	NaN	0.78115	-0.01166	0.8814	0.01946	0.92665	0.03391	1.0744	0.06032
NaN	NaN	0.78065	-0.0117	0.88115	0.01941	0.92615	0.0338	1.07415	0.06029
NaN	NaN	0.77965	-0.01179	0.88065	0.0193	0.92565	0.03369	1.07365	0.06025
NaN	NaN	0.7794	-0.01181	0.88015	0.0192	0.9254	0.03363	1.07315	0.06019
NaN	NaN	0.7789	-0.01185	0.87915	0.01899	0.9249	0.03351	1.07215	0.06008
NaN	NaN	0.7784	-0.01188	0.8789	0.01893	0.9244	0.0334	1.0719	0.06006
NaN	NaN	0.77815	-0.0119	0.8784	0.01883	0.9234	0.03317	1.0714	0.06
NaN	NaN	0.77765	-0.01194	0.8779	0.01872	0.92315	0.03311	1.0709	0.05995
NaN	NaN	0.77715	-0.01197	0.87765	0.01867	0.92265	0.033	1.07065	0.05992
NaN	NaN	0.7769	-0.01199	0.87715	0.01856	0.92215	0.03288	1.07015	0.05987
NaN	NaN	0.7764	-0.01202	0.87665	0.01846	0.92115	0.03265	1.06965	0.05981
NaN	NaN	0.7759	-0.01205	0.87565	0.01824	0.9209	0.03259	1.06865	0.0597
NaN	NaN	0.77565	-0.01206	0.8754	0.01819	0.9204	0.03247	1.06765	0.05959
NaN	NaN	0.77515	-0.01209	0.8749	0.01808	0.9199	0.03236	1.0674	0.05956
NaN	NaN	0.77465	-0.01212	0.8744	0.01797	0.91965	0.0323	1.0669	0.05951
NaN	NaN	0.7744	-0.01213	0.87415	0.01792	0.91915	0.03218	1.0664	0.05945
NaN	NaN	0.7739	-0.01215	0.87365	0.01781	0.91865	0.03207	1.06615	0.05943
NaN	NaN	0.7734	-0.01217	0.87315	0.0177	0.91765	0.03183	1.06565	0.05937
NaN	NaN	0.7724	-0.01222	0.87215	0.01749	0.9174	0.03177	1.06515	0.05931
NaN	NaN	0.77215	-0.01222	0.8719	0.01743	0.9169	0.03165	1.06415	0.0592
NaN	NaN	0.77165	-0.01224	0.8714	0.01732	0.9164	0.03154	1.0639	0.05917
NaN	NaN	0.77115	-0.01226	0.8709	0.01722	0.91615	0.03148	1.0634	0.05911
NaN	NaN	0.7709	-0.01226	0.87065	0.01716	0.91565	0.03136	1.0629	0.05906
NaN	NaN	0.7704	-0.01228	0.87015	0.01705	0.91515	0.03124	1.06265	0.05902
NaN	NaN	0.7694	-0.0123	0.86965	0.01694	0.91415	0.031	1.06215	0.05896
NaN	NaN	0.7684	-0.01231	0.8694	0.01689	0.9139	0.03094	1.06165	0.05891
NaN	NaN	0.76815	-0.01231	0.8689	0.01678	0.9134	0.03082	1.06065	0.05879
NaN	NaN	0.76765	-0.01232	0.8684	0.01667	0.9129	0.0307	1.0604	0.05876
NaN	NaN	0.76715	-0.01232	0.8674	0.01645	0.91265	0.03064	1.0599	0.0587
NaN	NaN	0.7669	-0.01232	0.86715	0.0164	0.91215	0.03052	1.0594	0.05865
NaN	NaN	0.7664	-0.01232	0.86665	0.01629	0.91165	0.0304	1.05915	0.05862
NaN	NaN	0.7659	-0.01232	0.86615	0.01618	0.9114	0.03034	1.05865	0.05856
NaN	NaN	0.76565	-0.01232	0.8659	0.01612	0.9109	0.03022	1.05815	0.0585
NaN	NaN	0.76515	-0.01231	0.8654	0.01602	0.9104	0.0301	1.05715	0.05838
NaN	NaN	0.76465	-0.01231	0.8649	0.01591	0.91015	0.03004	1.0569	0.05835
NaN	NaN	0.76365	-0.01229	0.8639	0.01569	0.90965	0.02992	1.0564	0.05829
NaN	NaN	0.7634	-0.01229	0.86365	0.01563	0.90915	0.0298	1.0559	0.05823
NaN	NaN	0.7629	-0.01228	0.86315	0.01552	0.90815	0.02956	1.05565	0.0582
NaN	NaN	0.7624	-0.01227	0.86265	0.01541	0.90715	0.02931	1.05515	0.05814
NaN	NaN	0.76215	-0.01226	0.8624	0.01536	0.9069	0.02925	1.05465	0.05808
NaN	NaN	0.76165	-0.01224	0.8619	0.01524	0.9064	0.02913	1.05365	0.05796
NaN	NaN	0.76115	-0.01223	0.8614	0.01513	0.9059	0.02901	1.0534	0.05793
NaN	NaN	0.76015	-0.01219	0.8604	0.01491	0.90565	0.02895	1.0529	0.05787
NaN	NaN	0.7599	-0.01218	0.86015	0.01486	0.90515	0.02883	1.0524	0.0578
NaN	NaN	0.7594	-0.01216	0.85965	0.01475	0.90465	0.0287	1.05215	0.05777
NaN	NaN	0.7589	-0.01214	0.85915	0.01464	0.90365	0.02846	1.05165	0.05771
NaN	NaN	0.75865	-0.01212	0.8589	0.01458	0.9034	0.0284	1.05115	0.05765
NaN	NaN	0.75815	-0.0121	0.8584	0.01447	0.9029	0.02827	1.05015	0.05752
NaN	NaN	0.75715	-0.01204	0.8579	0.01436	0.9024	0.02815	1.0499	0.05749
NaN	NaN	0.75615	-0.01198	0.8569	0.01414	0.90215	0.02809	1.0494	0.05743
NaN	NaN	0.7559	-0.01197	0.85665	0.01408	0.90165	0.02797	1.0489	0.05737
NaN	NaN	0.7554	-0.01194	0.85615	0.01397	0.90115	0.02784	1.04865	0.05733
NaN	NaN	0.7549	-0.0119	0.85565	0.01386	0.90015	0.02759	1.04815	0.05727
NaN	NaN	0.75465	-0.01188	0.8554	0.01381	0.8999	0.02753	1.04765	0.05721
NaN	NaN	0.75415	-0.01185	0.8549	0.01369	0.8994	0.02741	1.04665	0.05708
NaN	NaN	0.75365	-0.01181	0.8544	0.01358	0.8989	0.02728	1.0464	0.05705
NaN	NaN	0.7534	-0.01179	0.8534	0.01336	0.89865	0.02722	1.0459	0.05698
NaN	NaN	0.7529	-0.01175	0.85315	0.01331	0.89815	0.0271	1.0454	0.05692
NaN	NaN	0.7524	-0.01171	0.85265	0.01319	0.89765	0.02697	1.04515	0.05688
NaN	NaN	0.7514	-0.01162	0.85215	0.01308	0.89665	0.02672	1.04465	0.05682
NaN	NaN	0.75115	-0.0116	0.8519	0.01303	0.8964	0.02666	1.04415	0.05675
NaN	NaN	0.75065	-0.01156	0.8514	0.01292	0.8959	0.02654	1.04315	0.05662
NaN	NaN	0.75015	-0.01151	0.8504	0.0127	0.8954	0.02641	1.0429	0.05659
NaN	NaN	0.7499	-0.01149	0.8494	0.01247	0.89515	0.02635	1.0424	0.05652
NaN	NaN	0.7494	-0.01144	0.84915	0.01242	0.89465	0.02622	1.0419	0.05646
NaN	NaN	0.7489	-0.01139	0.84865	0.01231	0.89415	0.0261	1.04165	0.05642
NaN	NaN	0.7479	-0.01129	0.84815	0.0122	0.89315	0.02585	1.04115	0.05636
NaN	NaN	0.74765	-0.01127	0.8479	0.01214	0.8929	0.02578	1.04065	0.05629
NaN	NaN	0.74715	-0.01121	0.8474	0.01203	0.8924	0.02566	1.03965	0.05615
NaN	NaN	0.74665	-0.01116	0.8469	0.01192	0.8919	0.02553	1.0394	0.05612
NaN	NaN	0.74565	-0.01105	0.8459	0.0117	0.89165	0.02547	1.0389	0.05605
NaN	NaN	0.7454	-0.01102	0.84565	0.01164	0.89115	0.02534	1.0384	0.05598
NaN	NaN	0.7449	-0.01097	0.84515	0.01153	0.89065	0.02522	1.03815	0.05595
NaN	NaN	0.7444	-0.01091	0.84465	0.01142	0.88965	0.02496	1.03765	0.05588
NaN	NaN	0.7434	-0.0108	0.8444	0.01137	0.8894	0.0249	1.03715	0.05581
NaN	NaN	0.74315	-0.01077	0.8439	0.01125	0.8889	0.02477	1.03615	0.05567
NaN	NaN	0.74265	-0.01071	0.8434	0.01114	0.8884	0.02465	1.03515	0.05554
NaN	NaN	0.74215	-0.01064	0.84315	0.01109	0.88815	0.02458	1.0349	0.0555
NaN	NaN	0.74165	-0.01058	0.84265	0.01098	0.88765	0.02446	1.0344	0.05543
NaN	NaN	0.74115	-0.01052	0.84215	0.01087	0.88715	0.02433	1.0339	0.05536
NaN	NaN	0.7409	-0.01049	0.84115	0.01065	0.8869	0.02427	1.03365	0.05532
NaN	NaN	0.7404	-0.01043	0.8409	0.01059	0.8864	0.02414	1.03315	0.05525
NaN	NaN	0.7399	-0.01036	0.8404	0.01048	0.8859	0.02401	1.03265	0.05518
NaN	NaN	0.73965	-0.01033	0.8399	0.01037	0.8849	0.02376	1.03165	0.05504
NaN	NaN	0.73915	-0.01027	0.83965	0.01032	0.88465	0.0237	1.0314	0.055
NaN	NaN	0.73865	-0.0102	0.83915	0.01021	0.88415	0.02357	1.0309	0.05493
NaN	NaN	0.7384	-0.01017	0.83865	0.0101	0.88365	0.02344	1.0304	0.05486
NaN	NaN	0.7379	-0.01011	0.83765	0.00988	0.88265	0.02319	1.03015	0.05482
NaN	NaN	0.7374	-0.01004	0.8374	0.00983	0.8824	0.02312	1.02965	0.05475
NaN	NaN	0.73715	-0.01001	0.8369	0.00972	0.8819	0.023	1.02915	0.05468
NaN	NaN	0.73665	-0.00994	0.8364	0.00961	0.8814	0.02287	1.02815	0.05453
NaN	NaN	0.73615	-0.00987	0.83615	0.00955	0.88115	0.02281	1.0279	0.0545
NaN	NaN	0.7359	-0.00984	0.83565	0.00945	0.88065	0.02268	1.0274	0.05442
NaN	NaN	0.7354	-0.00977	0.83465	0.00923	0.88015	0.02255	1.0269	0.05435
NaN	NaN	0.7344	-0.00964	0.83365	0.00901	0.87915	0.0223	1.02665	0.05431
NaN	NaN	0.7334	-0.00951	0.8334	0.00896	0.8789	0.02223	1.02615	0.05424
NaN	NaN	0.73315	-0.00948	0.8329	0.00885	0.8784	0.0221	1.02565	0.05416
NaN	NaN	0.73265	-0.00941	0.8324	0.00874	0.8779	0.02198	1.02465	0.05401
NaN	NaN	0.73215	-0.00934	0.83215	0.00869	0.87765	0.02191	1.0244	0.05398
NaN	NaN	0.7319	-0.00931	0.83165	0.00858	0.87715	0.02179	1.0239	0.0539
NaN	NaN	0.7314	-0.00924	0.83115	0.00847	0.87665	0.02166	1.0234	0.05382
NaN	NaN	0.7309	-0.00917	0.8309	0.00842	0.87565	0.0214	1.02315	0.05379
NaN	NaN	0.7299	-0.00904	0.8304	0.00831	0.8754	0.02134	1.02265	0.05371
NaN	NaN	0.72965	-0.009	0.8299	0.00821	0.8749	0.02121	1.02215	0.05363
NaN	NaN	0.72915	-0.00893	0.8289	0.008	0.8744	0.02108	1.02115	0.05348
NaN	NaN	0.72865	-0.00887	0.82865	0.00794	0.87415	0.02102	1.0209	0.05344
NaN	NaN	0.72765	-0.00873	0.82815	0.00784	0.87365	0.02089	1.0204	0.05337
NaN	NaN	0.7274	-0.0087	0.82765	0.00773	0.87315	0.02076	1.0199	0.05329
NaN	NaN	0.7269	-0.00863	0.8274	0.00768	0.87215	0.02051	1.01965	0.05325
NaN	NaN	0.7264	-0.00857	0.8269	0.00757	0.8719	0.02045	1.01915	0.05317
NaN	NaN	0.72615	-0.00853	0.8264	0.00747	0.8714	0.02032	1.01865	0.05309
NaN	NaN	0.72565	-0.00847	0.8254	0.00726	0.8709	0.02019	1.01765	0.05294
NaN	NaN	0.72515	-0.0084	0.82515	0.00721	0.87065	0.02013	1.0174	0.0529
NaN	NaN	0.72415	-0.00827	0.82465	0.0071	0.87015	0.02	1.0169	0.05282
NaN	NaN	0.7239	-0.00824	0.82415	0.007	0.86965	0.01987	1.0164	0.05274
NaN	NaN	0.7234	-0.00817	0.8239	0.00695	0.86865	0.01962	1.01615	0.0527
NaN	NaN	0.7229	-0.00811	0.8234	0.00684	0.8684	0.01955	1.01565	0.05262
NaN	NaN	0.72265	-0.00807	0.8229	0.00674	0.8679	0.01943	1.01515	0.05254
NaN	NaN	0.72215	-0.00801	0.82265	0.00669	0.8674	0.0193	1.01415	0.05238
NaN	NaN	0.72165	-0.00795	0.82215	0.00659	0.8664	0.01904	1.0139	0.05234
NaN	NaN	0.72065	-0.00782	0.82165	0.00648	0.86615	0.01898	1.0134	0.05226
NaN	NaN	0.7204	-0.00779	0.8214	0.00643	0.86565	0.01885	1.0129	0.05218
NaN	NaN	0.7199	-0.00773	0.8209	0.00633	0.86515	0.01873	1.01265	0.05214
NaN	NaN	0.7194	-0.00767	0.8204	0.00623	0.8649	0.01866	1.01215	0.05205
NaN	NaN	0.7184	-0.00755	0.8194	0.00603	0.8644	0.01854	1.01165	0.05197
NaN	NaN	0.71815	-0.00752	0.81915	0.00597	0.8639	0.01841	1.01065	0.05181
NaN	NaN	0.71765	-0.00746	0.81865	0.00587	0.86365	0.01835	1.0104	0.05177
NaN	NaN	0.71715	-0.0074	0.81815	0.00577	0.86315	0.01822	1.0099	0.05168
NaN	NaN	0.7169	-0.00737	0.8179	0.00572	0.86265	0.01809	1.0094	0.0516
NaN	NaN	0.7164	-0.00731	0.8174	0.00562	0.8624	0.01803	1.00915	0.05156
NaN	NaN	0.7159	-0.00725	0.8169	0.00552	0.8619	0.0179	1.00865	0.05148
NaN	NaN	0.7149	-0.00714	0.81665	0.00548	0.8614	0.01778	1.00815	0.05139
NaN	NaN	0.71465	-0.00711	0.81615	0.00538	0.8604	0.01753	1.00715	0.05123
NaN	NaN	0.71415	-0.00706	0.81565	0.00528	0.86015	0.01746	1.0069	0.05118
NaN	NaN	0.71365	-0.007	0.81465	0.00508	0.85965	0.01734	1.0064	0.0511
NaN	NaN	0.7134	-0.00697	0.8144	0.00503	0.85915	0.01721	1.0059	0.05101
NaN	NaN	0.7129	-0.00692	0.8139	0.00494	0.8589	0.01715	1.00565	0.05097
NaN	NaN	0.7124	-0.00687	0.8134	0.00484	0.8584	0.01702	1.00515	0.05089
NaN	NaN	0.7114	-0.00676	0.81315	0.00479	0.8579	0.0169	1.00465	0.0508
NaN	NaN	0.71115	-0.00674	0.81265	0.00469	0.8569	0.01665	1.00365	0.05063
NaN	NaN	0.71065	-0.00669	0.81215	0.0046	0.85665	0.01658	1.0034	0.05059
NaN	NaN	0.71015	-0.00664	0.8119	0.00455	0.85615	0.01646	1.0029	0.0505
NaN	NaN	0.7099	-0.00661	0.8114	0.00446	0.85565	0.01633	1.0024	0.05041
NaN	NaN	0.7094	-0.00656	0.8109	0.00436	0.8554	0.01627	1.00215	0.05037
NaN	NaN	0.7089	-0.00651	0.8099	0.00417	0.8549	0.01615	1.00165	0.05028
NaN	NaN	0.7079	-0.00642	0.80965	0.00413	0.8544	0.01602	1.00115	0.05019
NaN	NaN	0.70765	-0.00639	0.80915	0.00403	0.8534	0.01577	1.00015	0.05002
NaN	NaN	0.70715	-0.00635	0.80865	0.00394	0.85315	0.01571	0.9999	0.04997
NaN	NaN	0.70665	-0.0063	0.8084	0.00389	0.85265	0.01559	0.9994	0.04989
NaN	NaN	0.70565	-0.00622	0.8079	0.0038	0.85215	0.01546	0.9989	0.0498
NaN	NaN	0.7054	-0.00619	0.8074	0.00371	0.8519	0.0154	0.99865	0.04975
NaN	NaN	0.7049	-0.00615	0.80715	0.00366	0.8514	0.01528	0.99815	0.04966
NaN	NaN	0.7044	-0.00611	0.80665	0.00357	0.8509	0.01515	0.99765	0.04957
NaN	NaN	0.7039	-0.00606	0.80615	0.00348	0.8499	0.01491	0.99665	0.04939
NaN	NaN	0.7034	-0.00602	0.8059	0.00344	0.84965	0.01485	0.9964	0.04935
NaN	NaN	0.7029	-0.00598	0.8054	0.00334	0.84915	0.01472	0.9959	0.04926
NaN	NaN	0.70265	-0.00596	0.8049	0.00326	0.84865	0.0146	0.9954	0.04917
NaN	NaN	0.70215	-0.00592	0.80465	0.00321	0.84765	0.01436	0.99515	0.04912
NaN	NaN	0.70165	-0.00588	0.80415	0.00312	0.8474	0.01429	0.99465	0.04903
NaN	NaN	0.7014	-0.00586	0.80365	0.00303	0.8469	0.01417	0.99415	0.04894
NaN	NaN	0.7009	-0.00583	0.80265	0.00286	0.8464	0.01405	0.99315	0.04876
NaN	NaN	0.6999	-0.00576	0.8024	0.00281	0.84615	0.01399	0.9929	0.04871
NaN	NaN	0.6989	-0.00569	0.8019	0.00273	0.84565	0.01387	0.9924	0.04862
NaN	NaN	0.69865	-0.00567	0.8014	0.00264	0.84515	0.01375	0.9919	0.04853
NaN	NaN	0.69815	-0.00563	0.80115	0.0026	0.8449	0.01369	0.99165	0.04848
NaN	NaN	0.69765	-0.0056	0.80065	0.00251	0.8444	0.01357	0.99115	0.04839
NaN	NaN	0.69665	-0.00554	0.80015	0.00243	0.8439	0.01345	0.99065	0.04829
NaN	NaN	0.6964	-0.00552	0.7999	0.00239	0.84365	0.01339	0.9904	0.04825
NaN	NaN	0.6959	-0.00549	0.7994	0.0023	0.84315	0.01326	0.9899	0.04815
NaN	NaN	0.6954	-0.00546	0.7989	0.00222	0.84265	0.01314	0.9894	0.04806
NaN	NaN	0.6949	-0.00543	0.7979	0.00205	0.84165	0.01291	0.9884	0.04787
NaN	NaN	0.6944	-0.0054	0.79765	0.00201	0.8414	0.01285	0.98815	0.04781
NaN	NaN	0.6939	-0.00537	0.79715	0.00193	0.8409	0.01273	0.98765	0.04772
NaN	NaN	0.69365	-0.00535	0.79665	0.00185	0.8404	0.01261	0.98715	0.04764
NaN	NaN	0.69315	-0.00533	0.7964	0.00181	0.84015	0.01255	0.9869	0.04759
NaN	NaN	0.69265	-0.0053	0.7959	0.00173	0.83965	0.01243	0.9864	0.04749
NaN	NaN	0.6924	-0.00528	0.7954	0.00165	0.83915	0.01231	0.9859	0.0474
NaN	NaN	0.6919	-0.00526	0.79515	0.00161	0.83815	0.01208	0.9849	0.0472
NaN	NaN	0.6909	-0.00521	0.79465	0.00153	0.8379	0.01202	0.98465	0.04715
NaN	NaN	0.6899	-0.00516	0.79415	0.00145	0.8374	0.0119	0.98415	0.04706
NaN	NaN	0.68965	-0.00515	0.7939	0.00141	0.8369	0.01178	0.98365	0.04696
NaN	NaN	0.68915	-0.00512	0.7934	0.00133	0.83665	0.01172	0.9834	0.04691
NaN	NaN	0.68865	-0.0051	0.7929	0.00125	0.83615	0.01161	0.9829	0.04681
NaN	NaN	0.68765	-0.00506	0.79265	0.00122	0.83515	0.01138	0.9824	0.04672
NaN	NaN	0.6874	-0.00505	0.79215	0.00114	0.83415	0.01114	0.9814	0.04652
NaN	NaN	0.6869	-0.00502	0.79165	0.00106	0.8339	0.01109	0.98115	0.04647
NaN	NaN	0.6864	-0.005	0.7914	0.00103	0.8334	0.01097	0.98065	0.04637
NaN	NaN	0.6859	-0.00498	0.7909	0.000951409	0.8329	0.01086	0.98015	0.04627
NaN	NaN	0.6854	-0.00496	0.7904	0.000877033	0.83265	0.0108	0.9799	0.04622
NaN	NaN	0.68515	-0.00495	0.7894	0.000729814	0.83215	0.01069	0.9794	0.04612
NaN	NaN	0.68465	-0.00493	0.78915	0.000693453	0.83165	0.01057	0.9789	0.04602
NaN	NaN	0.68415	-0.00491	0.78865	0.000621115	0.83065	0.01035	0.9779	0.04582
NaN	NaN	0.6839	-0.0049	0.78815	0.000549365	0.8304	0.01029	0.97765	0.04577
NaN	NaN	0.6834	-0.00489	0.7879	0.000513738	0.8299	0.01018	0.97715	0.04567
NaN	NaN	0.68315	-0.00488	0.7874	0.000442871	0.8294	0.01006	0.97665	0.04557
NaN	NaN	0.68265	-0.00486	0.7869	0.000372597	0.82915	0.01001	0.9764	0.04552
NaN	NaN	0.68215	-0.00484	0.7859	0.000233613	0.82865	0.0099	0.9759	0.04542
NaN	NaN	0.68115	-0.00481	0.78565	0.000199329	0.82815	0.00979	0.9754	0.04532
NaN	NaN	0.6809	-0.0048	0.78515	0.00013115	0.82715	0.00956	0.9744	0.04512
NaN	NaN	0.6804	-0.00479	0.78465	6.35735e-05	0.8269	0.00951	0.97415	0.04506
NaN	NaN	0.6799	-0.00477	0.7844	3.00415e-05	0.8264	0.0094	0.97365	0.04496
NaN	NaN	0.67965	-0.00476	0.7839	-3.66304e-05	0.8259	0.00929	0.97315	0.04486
NaN	NaN	0.67915	-0.00475	0.7834	-0.000102696	0.82565	0.00923	0.9729	0.04481
NaN	NaN	0.67865	-0.00473	0.78315	-0.000135471	0.82515	0.00912	0.9724	0.0447
NaN	NaN	0.6784	-0.00473	0.78265	-0.000200626	0.82465	0.00902	0.9719	0.0446
NaN	NaN	0.6779	-0.00471	0.78215	-0.000265171	0.8244	0.00896	0.9709	0.04439
NaN	NaN	0.6769	-0.00469	0.7819	-0.000297183	0.8239	0.00885	0.97065	0.04434
NaN	NaN	0.6759	-0.00466	0.7814	-0.000360813	0.8234	0.00875	0.97015	0.04424
NaN	NaN	0.67565	-0.00466	0.7809	-0.00042383	0.8224	0.00853	0.96965	0.04413
NaN	NaN	0.67515	-0.00464	0.7799	-0.000548279	0.82215	0.00848	0.9694	0.04408
NaN	NaN	0.67465	-0.00463	0.77965	-0.000578906	0.82165	0.00837	0.9689	0.04397
NaN	NaN	0.6744	-0.00463	0.77915	-0.000639767	0.82115	0.00826	0.9684	0.04387
NaN	NaN	0.6739	-0.00462	0.77865	-0.000700011	0.8209	0.00821	0.96815	0.04381
NaN	NaN	0.67365	-0.00461	0.7784	-0.000729868	0.8204	0.00811	0.96765	0.04371
NaN	NaN	0.67315	-0.0046	0.7779	-0.000789187	0.8199	0.008	0.96715	0.0436
NaN	NaN	0.67265	-0.00459	0.7774	-0.00084789	0.8189	0.00779	0.96615	0.04339
NaN	NaN	0.6724	-0.00458	0.7764	-0.000963717	0.81865	0.00774	0.9659	0.04334
NaN	NaN	0.6719	-0.00457	0.77615	-0.000992178	0.81815	0.00764	0.9654	0.04323
NaN	NaN	0.6714	-0.00456	0.77565	-0.00105	0.81765	0.00753	0.9649	0.04312
NaN	NaN	0.67115	-0.00456	0.77515	-0.0011	0.8174	0.00748	0.96465	0.04307
NaN	NaN	0.67065	-0.00455	0.7749	-0.00113	0.8169	0.00738	0.96415	0.04296
NaN	NaN	0.66965	-0.00453	0.7744	-0.00119	0.8164	0.00728	0.96365	0.04285
NaN	NaN	0.66865	-0.00451	0.7739	-0.00124	0.8154	0.00707	0.96265	0.04264
NaN	NaN	0.6684	-0.00451	0.77365	-0.00127	0.81515	0.00702	0.9624	0.04258
NaN	NaN	0.6679	-0.0045	0.77315	-0.00132	0.81465	0.00692	0.9619	0.04247
NaN	NaN	0.6674	-0.00449	0.77265	-0.00137	0.81415	0.00682	0.9614	0.04236
NaN	NaN	0.66715	-0.00449	0.77165	-0.00148	0.8139	0.00677	0.96115	0.04231
NaN	NaN	0.66665	-0.00448	0.7714	-0.0015	0.8134	0.00667	0.96065	0.0422
NaN	NaN	0.66615	-0.00447	0.7709	-0.00156	0.8129	0.00657	0.96015	0.04209
NaN	NaN	0.66515	-0.00446	0.7704	-0.00161	0.8119	0.00637	0.95915	0.04187
NaN	NaN	0.6649	-0.00446	0.77015	-0.00163	0.81165	0.00633	0.9589	0.04181
NaN	NaN	0.6644	-0.00445	0.76965	-0.00168	0.81115	0.00623	0.9584	0.0417
NaN	NaN	0.6639	-0.00444	0.76915	-0.00173	0.81065	0.00613	0.9579	0.04159
NaN	NaN	0.66365	-0.00444	0.76815	-0.00182	0.8104	0.00608	0.95765	0.04154
NaN	NaN	0.66315	-0.00443	0.76715	-0.00192	0.8099	0.00599	0.95715	0.04143
NaN	NaN	0.66265	-0.00443	0.7669	-0.00194	0.8094	0.00589	0.95665	0.04131
NaN	NaN	0.6624	-0.00442	0.7664	-0.00198	0.8084	0.0057	0.95565	0.04109
NaN	NaN	0.6619	-0.00442	0.7659	-0.00203	0.80815	0.00565	0.9554	0.04103
NaN	NaN	0.6609	-0.00441	0.7649	-0.00212	0.80765	0.00556	0.9549	0.04092
NaN	NaN	0.6599	-0.00439	0.76465	-0.00214	0.80715	0.00546	0.9544	0.04081
NaN	NaN	0.65965	-0.00439	0.76415	-0.00218	0.80615	0.00528	0.95415	0.04075
NaN	NaN	0.65915	-0.00439	0.76365	-0.00222	0.8059	0.00523	0.95365	0.04064
NaN	NaN	0.65865	-0.00438	0.7634	-0.00224	0.8054	0.00514	0.95315	0.04053
NaN	NaN	0.6584	-0.00438	0.7629	-0.00228	0.8049	0.00505	0.95215	0.0403
NaN	NaN	0.6579	-0.00437	0.7624	-0.00232	0.80465	0.005	0.9519	0.04024
NaN	NaN	0.6574	-0.00437	0.7614	-0.0024	0.80415	0.00491	0.9514	0.04013
NaN	NaN	0.6564	-0.00436	0.76115	-0.00242	0.80365	0.00482	0.9509	0.04001
NaN	NaN	0.65615	-0.00436	0.76065	-0.00246	0.8034	0.00478	0.95065	0.03996
NaN	NaN	0.65565	-0.00435	0.76015	-0.0025	0.8029	0.00469	0.95015	0.03984
NaN	NaN	0.65515	-0.00435	0.7599	-0.00252	0.8024	0.0046	0.94965	0.03973
NaN	NaN	0.6549	-0.00435	0.7594	-0.00256	0.80215	0.00455	0.9494	0.03967
NaN	NaN	0.6544	-0.00434	0.7589	-0.00259	0.80165	0.00446	0.9489	0.03955
NaN	NaN	0.6539	-0.00434	0.7579	-0.00266	0.80115	0.00438	0.9484	0.03944
NaN	NaN	0.6529	-0.00433	0.75765	-0.00268	0.80015	0.0042	0.9474	0.03921
NaN	NaN	0.65265	-0.00433	0.75715	-0.00272	0.7999	0.00416	0.94715	0.03915
NaN	NaN	0.65215	-0.00433	0.75665	-0.00275	0.7994	0.00407	0.94665	0.03903
NaN	NaN	0.65165	-0.00432	0.7564	-0.00277	0.7989	0.00399	0.94615	0.03891
NaN	NaN	0.6514	-0.00432	0.7559	-0.0028	0.79865	0.00394	0.9459	0.03886
NaN	NaN	0.6509	-0.00432	0.7554	-0.00283	0.79815	0.00386	0.9454	0.03874
NaN	NaN	0.6504	-0.00431	0.7544	-0.0029	0.79765	0.00377	0.9449	0.03862
NaN	NaN	0.65015	-0.00431	0.75415	-0.00291	0.79665	0.00361	0.9439	0.03839
NaN	NaN	0.64965	-0.00431	0.75365	-0.00294	0.7964	0.00356	0.94365	0.03833
NaN	NaN	0.64865	-0.0043	0.75315	-0.00297	0.7959	0.00348	0.94315	0.03821
NaN	NaN	0.64765	-0.0043	0.7529	-0.00299	0.7954	0.0034	0.94265	0.03809
NaN	NaN	0.6474	-0.0043	0.7524	-0.00302	0.79515	0.00336	0.9424	0.03803
NaN	NaN	0.6469	-0.00429	0.7519	-0.00305	0.79465	0.00328	0.9419	0.03791
NaN	NaN	0.6464	-0.00429	0.7509	-0.0031	0.79415	0.0032	0.9414	0.03779
NaN	NaN	0.64615	-0.00429	0.75065	-0.00312	0.79315	0.00304	0.94115	0.03773
NaN	NaN	0.64565	-0.00429	0.75015	-0.00314	0.7929	0.003	0.94065	0.03761
NaN	NaN	0.64515	-0.00429	0.74965	-0.00317	0.7924	0.00292	0.94015	0.03749
NaN	NaN	0.64415	-0.00428	0.7494	-0.00318	0.7919	0.00284	0.93915	0.03726
NaN	NaN	0.6439	-0.00428	0.7489	-0.00321	0.79165	0.0028	0.9389	0.0372
NaN	NaN	0.6434	-0.00428	0.7479	-0.00326	0.79115	0.00272	0.9384	0.03708
NaN	NaN	0.6429	-0.00427	0.74765	-0.00327	0.79065	0.00265	0.9379	0.03695
NaN	NaN	0.64265	-0.00427	0.74715	-0.0033	0.78965	0.00249	0.93765	0.03689
NaN	NaN	0.64215	-0.00427	0.74665	-0.00332	0.7894	0.00246	0.93715	0.03677
NaN	NaN	0.64165	-0.00427	0.74565	-0.00337	0.7889	0.00238	0.93665	0.03665
NaN	NaN	0.6414	-0.00427	0.7454	-0.00338	0.7884	0.00231	0.93565	0.03641
NaN	NaN	0.6409	-0.00427	0.7449	-0.0034	0.7874	0.00216	0.9354	0.03635
NaN	NaN	0.6399	-0.00426	0.7444	-0.00342	0.78715	0.00212	0.9349	0.03623
NaN	NaN	0.6389	-0.00426	0.74415	-0.00343	0.78665	0.00205	0.9344	0.03611
NaN	NaN	0.63865	-0.00426	0.74365	-0.00345	0.78615	0.00198	0.93415	0.03605
NaN	NaN	0.63815	-0.00426	0.74315	-0.00348	0.7859	0.00194	0.93365	0.03592
NaN	NaN	0.63765	-0.00425	0.74215	-0.00352	0.7854	0.00187	0.93315	0.0358
NaN	NaN	0.6374	-0.00425	0.7419	-0.00353	0.7844	0.00173	0.93215	0.03556
NaN	NaN	0.6369	-0.00425	0.7414	-0.00354	0.7834	0.00159	0.9319	0.03549
NaN	NaN	0.6359	-0.00425	0.7409	-0.00356	0.78315	0.00155	0.9314	0.03537
NaN	NaN	0.6349	-0.00425	0.74065	-0.00357	0.78265	0.00148	0.9309	0.03525
NaN	NaN	0.63465	-0.00425	0.74015	-0.00359	0.78215	0.00142	0.93065	0.03519
NaN	NaN	0.63415	-0.00424	0.73965	-0.00361	0.78115	0.00128	0.93015	0.03506
NaN	NaN	0.63365	-0.00424	0.73865	-0.00364	0.7809	0.00125	0.92965	0.03494
NaN	NaN	0.6334	-0.00424	0.7384	-0.00365	0.7804	0.00118	0.92865	0.03469
NaN	NaN	0.6329	-0.00424	0.7379	-0.00367	0.7799	0.00112	0.9284	0.03463
NaN	NaN	0.6324	-0.00424	0.7374	-0.00369	0.77965	0.00108	0.9279	0.0345
NaN	NaN	0.63215	-0.00424	0.73715	-0.00369	0.77915	0.00102	0.9274	0.03438
NaN	NaN	0.63165	-0.00424	0.73665	-0.00371	0.77865	0.000955955	0.92715	0.03432
NaN	NaN	0.63065	-0.00423	0.73615	-0.00372	0.77765	0.000828928	0.92665	0.03419
NaN	NaN	0.62965	-0.00423	0.73515	-0.00375	0.7774	0.000797567	0.92615	0.03407
NaN	NaN	0.6294	-0.00423	0.7349	-0.00376	0.7769	0.000735202	0.92515	0.03382
NaN	NaN	0.6289	-0.00423	0.7344	-0.00377	0.7764	0.00067337	0.9249	0.03375
NaN	NaN	0.6284	-0.00423	0.7339	-0.00379	0.77615	0.000642674	0.9244	0.03363
NaN	NaN	0.62815	-0.00423	0.73365	-0.0038	0.77565	0.000581639	0.9239	0.0335
NaN	NaN	0.62765	-0.00423	0.73315	-0.00381	0.77515	0.000521135	0.92365	0.03344
NaN	NaN	0.62665	-0.00423	0.73215	-0.00383	0.77415	0.000401555	0.92315	0.03331
NaN	NaN	0.62565	-0.00422	0.7319	-0.00384	0.7739	0.000372055	0.92265	0.03319
NaN	NaN	0.6254	-0.00422	0.7314	-0.00385	0.7734	0.000313406	0.9224	0.03313
NaN	NaN	0.6249	-0.00422	0.7309	-0.00386	0.7729	0.000255284	0.9219	0.033
NaN	NaN	0.6244	-0.00422	0.7299	-0.00389	0.77265	0.000226441	0.9214	0.03287
NaN	NaN	0.62415	-0.00422	0.72965	-0.00389	0.77215	0.000169107	0.9204	0.03262
NaN	NaN	0.62365	-0.00422	0.72915	-0.0039	0.77165	0.000112297	0.92015	0.03256
NaN	NaN	0.62315	-0.00422	0.72865	-0.00391	0.77065	7.91961e-08	0.91965	0.03243
NaN	NaN	0.6229	-0.00422	0.7284	-0.00392	0.7704	-2.7584e-05	0.91915	0.0323
NaN	NaN	0.6224	-0.00422	0.7279	-0.00393	0.7699	-8.25647e-05	0.9189	0.03224
NaN	NaN	0.6219	-0.00422	0.7274	-0.00394	0.7694	-0.000137027	0.9184	0.03211
NaN	NaN	0.62165	-0.00422	0.7264	-0.00396	0.7684	-0.000244569	0.9179	0.03198
NaN	NaN	0.62115	-0.00422	0.72615	-0.00396	0.76815	-0.000271066	0.9169	0.03173
NaN	NaN	0.62015	-0.00421	0.72565	-0.00397	0.76765	-0.00032372	0.91665	0.03166
NaN	NaN	0.61915	-0.00421	0.72515	-0.00398	0.76715	-0.000375862	0.91615	0.03153
NaN	NaN	0.6189	-0.00421	0.7249	-0.00398	0.7669	-0.000401719	0.91565	0.03141
NaN	NaN	0.6184	-0.00421	0.7244	-0.00399	0.7664	-0.000453097	0.9154	0.03134
NaN	NaN	0.6179	-0.00421	0.7239	-0.004	0.7654	-0.000554502	0.9149	0.03121
NaN	NaN	0.6169	-0.00421	0.7229	-0.00402	0.7644	-0.00065388	0.9144	0.03109
NaN	NaN	0.61665	-0.00421	0.72265	-0.00402	0.76415	-0.000678342	0.91415	0.03102
NaN	NaN	0.61615	-0.00421	0.72215	-0.00403	0.76365	-0.000726938	0.91365	0.03089
NaN	NaN	0.61565	-0.00421	0.72165	-0.00403	0.76315	-0.000775036	0.91315	0.03076
NaN	NaN	0.6154	-0.00421	0.7214	-0.00404	0.76215	-0.000869923	0.91215	0.03051
NaN	NaN	0.6149	-0.00421	0.7209	-0.00404	0.7619	-0.000893266	0.9119	0.03044
NaN	NaN	0.6144	-0.00421	0.7204	-0.00405	0.7614	-0.000939637	0.9114	0.03031
NaN	NaN	0.6134	-0.00421	0.7194	-0.00406	0.7609	-0.000985514	0.9109	0.03018
NaN	NaN	0.61315	-0.00421	0.71915	-0.00407	0.76065	-0.00101	0.91065	0.03012
NaN	NaN	0.61265	-0.00421	0.71865	-0.00407	0.76015	-0.00105	0.91015	0.02999
NaN	NaN	0.61215	-0.0042	0.71815	-0.00408	0.75915	-0.00114	0.90965	0.02986
NaN	NaN	0.6119	-0.0042	0.7179	-0.00408	0.75815	-0.00123	0.90865	0.0296
NaN	NaN	0.6114	-0.0042	0.7174	-0.00409	0.7579	-0.00125	0.9084	0.02953
NaN	NaN	0.6109	-0.0042	0.7164	-0.0041	0.7574	-0.00129	0.9079	0.0294
NaN	NaN	0.61065	-0.0042	0.71615	-0.0041	0.7569	-0.00134	0.9074	0.02927
NaN	NaN	0.61015	-0.0042	0.71565	-0.0041	0.75665	-0.00136	0.90715	0.02921
NaN	NaN	0.60965	-0.0042	0.71515	-0.00411	0.75615	-0.0014	0.90665	0.02908
NaN	NaN	0.6094	-0.0042	0.7149	-0.00411	0.75565	-0.00144	0.90615	0.02895
NaN	NaN	0.6089	-0.0042	0.7144	-0.00411	0.75465	-0.00152	0.90515	0.02869
NaN	NaN	0.6079	-0.0042	0.7139	-0.00412	0.7544	-0.00154	0.9049	0.02862
NaN	NaN	0.6069	-0.0042	0.71365	-0.00412	0.7539	-0.00158	0.9044	0.02849
NaN	NaN	0.60665	-0.0042	0.71315	-0.00412	0.7534	-0.00162	0.9039	0.02836
NaN	NaN	0.60615	-0.0042	0.71215	-0.00413	0.75315	-0.00164	0.90365	0.0283
NaN	NaN	0.60565	-0.0042	0.71115	-0.00414	0.75265	-0.00167	0.90315	0.02817
NaN	NaN	0.60465	-0.0042	0.7109	-0.00414	0.75215	-0.00171	0.90265	0.02803
NaN	NaN	0.6044	-0.0042	0.7104	-0.00415	0.75115	-0.00179	0.90165	0.02777
NaN	NaN	0.6039	-0.0042	0.7099	-0.00415	0.7509	-0.0018	0.9014	0.02771
NaN	NaN	0.6034	-0.0042	0.7089	-0.00415	0.7504	-0.00184	0.9009	0.02758
NaN	NaN	0.60315	-0.0042	0.70865	-0.00416	0.7499	-0.00188	0.9004	0.02745
NaN	NaN	0.60265	-0.0042	0.70815	-0.00416	0.7489	-0.00195	0.90015	0.02738
NaN	NaN	0.60215	-0.0042	0.70765	-0.00416	0.74865	-0.00196	0.89965	0.02725
NaN	NaN	0.60115	-0.0042	0.7074	-0.00416	0.74815	-0.002	0.89915	0.02712
NaN	NaN	0.6009	-0.0042	0.7069	-0.00416	0.74765	-0.00203	0.89815	0.02686
NaN	NaN	0.6004	-0.0042	0.7059	-0.00417	0.7474	-0.00205	0.8979	0.02679
NaN	NaN	0.5999	-0.00419	0.7039	-0.00418	0.7469	-0.00208	0.8974	0.02666
NaN	NaN	0.59965	-0.00419	0.7034	-0.00418	0.7464	-0.00211	0.8969	0.02653
NaN	NaN	0.59915	-0.00419	0.7024	-0.00418	0.7454	-0.00218	0.8959	0.02626
NaN	NaN	0.59865	-0.00419	0.7014	-0.00419	0.74515	-0.00219	0.89565	0.0262
NaN	NaN	0.5984	-0.00419	0.70115	-0.00419	0.74465	-0.00223	0.89515	0.02607
NaN	NaN	0.5979	-0.00419	0.70065	-0.00419	0.74415	-0.00226	0.89465	0.02594
NaN	NaN	0.5974	-0.00419	0.70015	-0.00419	0.74315	-0.00232	0.8944	0.02587
NaN	NaN	0.59715	-0.00419	0.6999	-0.00419	0.7429	-0.00233	0.8939	0.02574
NaN	NaN	0.59665	-0.00419	0.6994	-0.00419	0.7424	-0.00236	0.8929	0.02547
NaN	NaN	0.59565	-0.00419	0.6989	-0.00419	0.7419	-0.00239	0.8919	0.02521
NaN	NaN	0.59465	-0.00419	0.6979	-0.0042	0.74165	-0.00241	0.89165	0.02515
NaN	NaN	0.5944	-0.00419	0.69765	-0.0042	0.74115	-0.00243	0.89115	0.02501
NaN	NaN	0.5939	-0.00419	0.69715	-0.0042	0.74015	-0.00249	0.89065	0.02488
NaN	NaN	0.5934	-0.00419	0.69665	-0.0042	0.73915	-0.00255	0.8904	0.02482
NaN	NaN	0.5924	-0.00419	0.6964	-0.0042	0.7389	-0.00256	0.8899	0.02469
NaN	NaN	0.59215	-0.00419	0.6959	-0.0042	0.7384	-0.00258	0.8894	0.02455
NaN	NaN	0.59165	-0.00419	0.6954	-0.0042	0.7379	-0.00261	0.88915	0.02449
NaN	NaN	0.59115	-0.00419	0.69515	-0.0042	0.73765	-0.00262	0.88865	0.02436
NaN	NaN	0.5909	-0.00419	0.69465	-0.0042	0.73715	-0.00265	0.88815	0.02423
NaN	NaN	0.5904	-0.00419	0.69365	-0.0042	0.73665	-0.00267	0.88715	0.02396
NaN	NaN	0.5894	-0.00419	0.69265	-0.0042	0.73565	-0.00272	0.8869	0.0239
NaN	NaN	0.5884	-0.00419	0.6924	-0.0042	0.7354	-0.00274	0.8864	0.02376
NaN	NaN	0.58815	-0.00419	0.6919	-0.0042	0.7349	-0.00276	0.8859	0.02363
NaN	NaN	0.58765	-0.00419	0.6914	-0.0042	0.7344	-0.00278	0.88565	0.02357
NaN	NaN	0.58715	-0.00419	0.69115	-0.0042	0.7334	-0.00283	0.88515	0.02344
NaN	NaN	0.5869	-0.00419	0.69065	-0.0042	0.73315	-0.00284	0.88465	0.02331
NaN	NaN	0.5864	-0.00419	0.69015	-0.0042	0.73265	-0.00286	0.8844	0.02324
NaN	NaN	0.5859	-0.00419	0.68915	-0.00421	0.73215	-0.00289	0.8839	0.02311
NaN	NaN	0.5849	-0.00419	0.6889	-0.00421	0.7319	-0.0029	0.8834	0.02298
NaN	NaN	0.58465	-0.00419	0.6884	-0.00421	0.7314	-0.00292	0.8824	0.02271
NaN	NaN	0.58415	-0.00419	0.6879	-0.00421	0.7304	-0.00296	0.88215	0.02265
NaN	NaN	0.58365	-0.00419	0.6869	-0.00421	0.73015	-0.00297	0.88165	0.02252
NaN	NaN	0.5834	-0.00419	0.68665	-0.00421	0.72965	-0.00299	0.88115	0.02239
NaN	NaN	0.5829	-0.00419	0.68615	-0.00421	0.72915	-0.00301	0.8809	0.02232
NaN	NaN	0.5824	-0.00419	0.68565	-0.00421	0.7289	-0.00302	0.8804	0.02219
NaN	NaN	0.58215	-0.00419	0.6854	-0.00421	0.7284	-0.00304	0.8799	0.02206
NaN	NaN	0.58165	-0.00419	0.6849	-0.00421	0.7274	-0.00308	0.87965	0.02199
NaN	NaN	0.58065	-0.00419	0.6844	-0.00421	0.7264	-0.00312	0.87915	0.02186
NaN	NaN	0.57965	-0.00419	0.6834	-0.00421	0.72615	-0.00313	0.87865	0.02173
NaN	NaN	0.5794	-0.00419	0.68315	-0.00421	0.72565	-0.00315	0.87765	0.02147
NaN	NaN	0.5789	-0.00419	0.68265	-0.00421	0.72515	-0.00317	0.8774	0.02141
NaN	NaN	0.5784	-0.00419	0.68215	-0.00421	0.7249	-0.00318	0.8769	0.02128
NaN	NaN	0.57815	-0.00419	0.6819	-0.00421	0.7244	-0.00319	0.8764	0.02115
NaN	NaN	0.57765	-0.00419	0.6814	-0.00421	0.7239	-0.00321	0.87615	0.02108
NaN	NaN	0.57715	-0.00419	0.6809	-0.00421	0.7229	-0.00324	0.87565	0.02095
NaN	NaN	0.57615	-0.00419	0.6799	-0.00421	0.72265	-0.00325	0.87515	0.02082
NaN	NaN	0.5759	-0.00419	0.67965	-0.00421	0.72215	-0.00327	0.87415	0.02056
NaN	NaN	0.5754	-0.00419	0.67915	-0.00421	0.72165	-0.00329	0.8739	0.0205
NaN	NaN	0.5749	-0.00419	0.67865	-0.0042	0.7214	-0.00329	0.8734	0.02037
NaN	NaN	0.57465	-0.00419	0.6784	-0.0042	0.7209	-0.00331	0.8729	0.02024
NaN	NaN	0.57415	-0.00419	0.6779	-0.0042	0.7204	-0.00332	0.87265	0.02017
NaN	NaN	0.57365	-0.00419	0.6774	-0.0042	0.7194	-0.00336	0.87215	0.02004
NaN	NaN	0.57265	-0.00418	0.6764	-0.0042	0.71915	-0.00336	0.87115	0.01979
NaN	NaN	0.5724	-0.00418	0.67615	-0.0042	0.71865	-0.00338	0.87015	0.01953
NaN	NaN	0.5719	-0.00418	0.67565	-0.0042	0.71815	-0.00339	0.8699	0.01946
NaN	NaN	0.5714	-0.00418	0.67515	-0.0042	0.7179	-0.0034	0.8694	0.01933
NaN	NaN	0.57115	-0.00418	0.6749	-0.0042	0.7174	-0.00341	0.8689	0.01921
NaN	NaN	0.57065	-0.00418	0.6744	-0.0042	0.7169	-0.00343	0.86865	0.01914
NaN	NaN	0.57015	-0.00418	0.6739	-0.0042	0.71665	-0.00343	0.86815	0.01901
NaN	NaN	0.56915	-0.00418	0.6729	-0.0042	0.71615	-0.00345	0.86765	0.01889
NaN	NaN	0.5689	-0.00418	0.67265	-0.0042	0.71565	-0.00346	0.8674	0.01882
NaN	NaN	0.5684	-0.00418	0.67215	-0.0042	0.71465	-0.00349	0.8669	0.01869
NaN	NaN	0.5679	-0.00418	0.67165	-0.0042	0.7144	-0.00349	0.8664	0.01857
NaN	NaN	0.56765	-0.00418	0.6714	-0.0042	0.7139	-0.00351	0.86615	0.0185
NaN	NaN	0.56715	-0.00418	0.6709	-0.0042	0.7134	-0.00352	0.86565	0.01837
NaN	NaN	0.56665	-0.00418	0.6704	-0.0042	0.71315	-0.00352	0.86515	0.01825
NaN	NaN	0.5664	-0.00418	0.67015	-0.0042	0.71265	-0.00354	0.8649	0.01818
NaN	NaN	0.5659	-0.00418	0.66965	-0.0042	0.71165	-0.00356	0.8644	0.01806
NaN	NaN	0.5649	-0.00418	0.66915	-0.0042	0.71065	-0.00358	0.86415	0.01799
NaN	NaN	0.5639	-0.00418	0.66815	-0.0042	0.7104	-0.00359	0.86365	0.01787
NaN	NaN	0.5634	-0.00418	0.6679	-0.0042	0.7099	-0.0036	0.86315	0.01774
NaN	NaN	0.56315	-0.00418	0.6674	-0.0042	0.7094	-0.00361	0.8629	0.01768
NaN	NaN	0.56265	-0.00418	0.6669	-0.0042	0.70915	-0.00361	0.8624	0.01755
NaN	NaN	0.56215	-0.00418	0.66665	-0.0042	0.70865	-0.00363	0.86215	0.01749
NaN	NaN	0.56115	-0.00418	0.66615	-0.0042	0.70815	-0.00364	0.86165	0.01736
NaN	NaN	0.5609	-0.00418	0.66565	-0.0042	0.7079	-0.00364	0.86115	0.01724
NaN	NaN	0.5604	-0.00418	0.66465	-0.0042	0.7074	-0.00365	0.8609	0.01717
NaN	NaN	0.5599	-0.00418	0.6644	-0.0042	0.7069	-0.00366	0.8604	0.01705
NaN	NaN	0.55965	-0.00418	0.6639	-0.0042	0.70665	-0.00367	0.86015	0.01698
NaN	NaN	0.55915	-0.00418	0.6634	-0.0042	0.70615	-0.00368	0.85965	0.01686
NaN	NaN	0.55815	-0.00418	0.66315	-0.0042	0.70565	-0.00368	0.85915	0.01673
NaN	NaN	0.55715	-0.00418	0.66265	-0.0042	0.7054	-0.00369	0.8589	0.01667
NaN	NaN	0.5569	-0.00418	0.66215	-0.0042	0.7049	-0.0037	0.8584	0.01655
NaN	NaN	0.5564	-0.00418	0.66115	-0.0042	0.7044	-0.00371	0.85815	0.01649
NaN	NaN	0.5559	-0.00418	0.6609	-0.0042	0.70415	-0.00371	0.85765	0.01636
NaN	NaN	0.55565	-0.00418	0.6604	-0.0042	0.70365	-0.00372	0.85715	0.01624
NaN	NaN	0.55515	-0.00418	0.6599	-0.0042	0.70315	-0.00373	0.8569	0.01617
NaN	NaN	0.55465	-0.00418	0.65965	-0.0042	0.70215	-0.00375	0.8564	0.01605
NaN	NaN	0.55365	-0.00418	0.65915	-0.00419	0.7019	-0.00375	0.8559	0.01593
NaN	NaN	0.5534	-0.00418	0.65865	-0.00419	0.7014	-0.00376	0.85565	0.01587
NaN	NaN	0.5529	-0.00418	0.65765	-0.00419	0.7009	-0.00377	0.85515	0.01574
NaN	NaN	0.5524	-0.00418	0.6574	-0.00419	0.70065	-0.00377	0.8549	0.01568
NaN	NaN	0.55215	-0.00418	0.6569	-0.00419	0.70015	-0.00378	0.8544	0.01556
NaN	NaN	0.55165	-0.00418	0.6564	-0.00419	0.69965	-0.00379	0.8539	0.01543
NaN	NaN	0.55115	-0.00418	0.65615	-0.00419	0.69865	-0.0038	0.85365	0.01537
NaN	NaN	0.55015	-0.00418	0.65565	-0.00419	0.6984	-0.0038	0.85315	0.01525
NaN	NaN	0.5499	-0.00418	0.65515	-0.00419	0.6979	-0.00381	0.85265	0.01513
NaN	NaN	0.5494	-0.00418	0.6549	-0.00419	0.6974	-0.00382	0.8524	0.01507
NaN	NaN	0.5489	-0.00418	0.6544	-0.00419	0.69715	-0.00382	0.8519	0.01495
NaN	NaN	0.54865	-0.00418	0.6534	-0.00419	0.69665	-0.00383	0.85165	0.01489
NaN	NaN	0.54815	-0.00418	0.6524	-0.00419	0.69615	-0.00384	0.85115	0.01476
NaN	NaN	0.54765	-0.00418	0.65215	-0.00419	0.6959	-0.00384	0.85065	0.01464
NaN	NaN	0.5474	-0.00418	0.65165	-0.00419	0.6954	-0.00385	0.8504	0.01458
NaN	NaN	0.5469	-0.00418	0.65115	-0.00419	0.6949	-0.00385	0.8499	0.01446
NaN	NaN	0.5464	-0.00418	0.6509	-0.00419	0.69465	-0.00386	0.84965	0.0144
NaN	NaN	0.54615	-0.00418	0.6504	-0.00419	0.69415	-0.00386	0.84915	0.01428
NaN	NaN	0.54565	-0.00418	0.6499	-0.00419	0.69365	-0.00387	0.84865	0.01416
NaN	NaN	0.54515	-0.00418	0.6489	-0.00419	0.6934	-0.00387	0.8484	0.0141
NaN	NaN	0.54415	-0.00418	0.64865	-0.00419	0.6929	-0.00388	0.8479	0.01398
NaN	NaN	0.5439	-0.00418	0.64815	-0.00419	0.6924	-0.00388	0.8474	0.01386
NaN	NaN	0.5434	-0.00418	0.64765	-0.00419	0.69215	-0.00389	0.84715	0.0138
NaN	NaN	0.5429	-0.00418	0.6474	-0.00419	0.69165	-0.00389	0.84665	0.01369
NaN	NaN	0.54265	-0.00418	0.6469	-0.00419	0.69115	-0.0039	0.8464	0.01363
NaN	NaN	0.54215	-0.00418	0.6464	-0.00419	0.69015	-0.00391	0.8459	0.01351
NaN	NaN	0.54115	-0.00418	0.6454	-0.00419	0.6899	-0.00391	0.8454	0.01339
NaN	NaN	0.54015	-0.00418	0.64515	-0.00419	0.6894	-0.00392	0.84515	0.01333
NaN	NaN	0.5399	-0.00418	0.64465	-0.00419	0.6889	-0.00392	0.84465	0.01321
NaN	NaN	0.5394	-0.00418	0.64415	-0.00419	0.68865	-0.00392	0.84415	0.0131
NaN	NaN	0.5389	-0.00418	0.64315	-0.00419	0.68815	-0.00393	0.8439	0.01304
NaN	NaN	0.5379	-0.00418	0.6429	-0.00419	0.68765	-0.00393	0.8434	0.01292
NaN	NaN	0.53765	-0.00418	0.6424	-0.00419	0.68665	-0.00394	0.84315	0.01286
NaN	NaN	0.53715	-0.00418	0.6419	-0.00419	0.6864	-0.00394	0.84265	0.01275
NaN	NaN	0.53665	-0.00418	0.6414	-0.00419	0.6859	-0.00395	0.84215	0.01263
NaN	NaN	0.5364	-0.00418	0.6409	-0.00419	0.6854	-0.00395	0.8419	0.01257
NaN	NaN	0.5359	-0.00418	0.64065	-0.00419	0.68515	-0.00396	0.8414	0.01246
NaN	NaN	0.5354	-0.00418	0.64015	-0.00419	0.68465	-0.00396	0.8409	0.01234
NaN	NaN	0.5344	-0.00418	0.63965	-0.00419	0.68415	-0.00396	0.84065	0.01228
NaN	NaN	0.53415	-0.00418	0.6394	-0.00419	0.6839	-0.00397	0.84015	0.01217
NaN	NaN	0.53365	-0.00418	0.6389	-0.00419	0.6834	-0.00397	0.8399	0.01211
NaN	NaN	0.53315	-0.00418	0.6379	-0.00419	0.6829	-0.00397	0.8394	0.012
NaN	NaN	0.5329	-0.00418	0.6369	-0.00419	0.68265	-0.00398	0.8389	0.01188
NaN	NaN	0.5324	-0.00418	0.63665	-0.00419	0.68215	-0.00398	0.83865	0.01183
NaN	NaN	0.5314	-0.00418	0.63615	-0.00419	0.68165	-0.00398	0.83815	0.01171
NaN	NaN	0.5304	-0.00418	0.63565	-0.00419	0.6814	-0.00399	0.83765	0.0116
NaN	NaN	0.53015	-0.00418	0.6354	-0.00419	0.6809	-0.00399	0.8374	0.01154
NaN	NaN	0.52965	-0.00418	0.6349	-0.00419	0.6804	-0.00399	0.8369	0.01143
NaN	NaN	0.52915	-0.00418	0.6339	-0.00419	0.68015	-0.004	0.83665	0.01138
NaN	NaN	0.5289	-0.00418	0.6329	-0.00419	0.67965	-0.004	0.83615	0.01126
NaN	NaN	0.5284	-0.00418	0.63265	-0.00419	0.67915	-0.004	0.83565	0.01115
NaN	NaN	0.5279	-0.00418	0.63215	-0.00419	0.67815	-0.00401	0.8354	0.0111
NaN	NaN	0.5269	-0.00418	0.63165	-0.00419	0.6779	-0.00401	0.8349	0.01099
NaN	NaN	0.52665	-0.00418	0.63065	-0.00419	0.6774	-0.00402	0.8344	0.01087
NaN	NaN	0.52615	-0.00418	0.6304	-0.00419	0.6769	-0.00402	0.83415	0.01082
NaN	NaN	0.52565	-0.00418	0.6299	-0.00419	0.67665	-0.00402	0.83365	0.01071
NaN	NaN	0.5254	-0.00418	0.6294	-0.00418	0.67615	-0.00402	0.8334	0.01065
NaN	NaN	0.5249	-0.00418	0.62915	-0.00418	0.67565	-0.00403	0.8329	0.01054
NaN	NaN	0.5244	-0.00418	0.62865	-0.00418	0.67465	-0.00403	0.8324	0.01043
NaN	NaN	0.5234	-0.00418	0.62815	-0.00418	0.6744	-0.00403	0.83215	0.01038
NaN	NaN	0.52315	-0.00418	0.62715	-0.00418	0.6739	-0.00404	0.83165	0.01027
NaN	NaN	0.52265	-0.00418	0.6269	-0.00418	0.6734	-0.00404	0.83115	0.01016
NaN	NaN	0.52215	-0.00418	0.6264	-0.00418	0.67315	-0.00404	0.8309	0.01011
NaN	NaN	0.5219	-0.00418	0.6259	-0.00418	0.67265	-0.00404	0.8304	0.01
NaN	NaN	0.5214	-0.00418	0.62565	-0.00418	0.67215	-0.00405	0.83015	0.00995
NaN	NaN	0.5209	-0.00418	0.62515	-0.00418	0.6719	-0.00405	0.82965	0.00984
NaN	NaN	0.5199	-0.00418	0.62465	-0.00418	0.6714	-0.00405	0.82915	0.00973
NaN	NaN	0.5189	-0.00418	0.62365	-0.00418	0.6709	-0.00405	0.8289	0.00968
NaN	NaN	0.51865	-0.00418	0.6234	-0.00418	0.67065	-0.00405	0.8284	0.00957
NaN	NaN	0.51815	-0.00418	0.6229	-0.00418	0.67015	-0.00406	0.8279	0.00947
NaN	NaN	0.51765	-0.00418	0.6224	-0.00418	0.66965	-0.00406	0.82765	0.00942
NaN	NaN	0.5174	-0.00418	0.62215	-0.00418	0.6694	-0.00406	0.82715	0.00931
NaN	NaN	0.5169	-0.00418	0.62165	-0.00418	0.6689	-0.00406	0.82665	0.00921
NaN	NaN	0.5164	-0.00418	0.62115	-0.00418	0.6684	-0.00406	0.8264	0.00915
NaN	NaN	0.5154	-0.00418	0.62015	-0.00418	0.66815	-0.00407	0.8259	0.00905
NaN	NaN	0.51515	-0.00418	0.6199	-0.00418	0.66765	-0.00407	0.82565	0.009
NaN	NaN	0.51465	-0.00418	0.6194	-0.00418	0.66715	-0.00407	0.82515	0.00889
NaN	NaN	0.51415	-0.00418	0.6189	-0.00418	0.66615	-0.00407	0.82465	0.00879
NaN	NaN	0.51315	-0.00418	0.6179	-0.00418	0.6659	-0.00408	0.8244	0.00874
NaN	NaN	0.5129	-0.00418	0.61765	-0.00418	0.6654	-0.00408	0.8239	0.00864
NaN	NaN	0.5124	-0.00418	0.61715	-0.00418	0.6649	-0.00408	0.8234	0.00853
NaN	NaN	0.5119	-0.00418	0.61665	-0.00418	0.66465	-0.00408	0.82315	0.00848
NaN	NaN	0.5109	-0.00418	0.6164	-0.00418	0.66415	-0.00408	0.82265	0.00838
NaN	NaN	0.51065	-0.00418	0.6159	-0.00418	0.66365	-0.00408	0.8224	0.00833
NaN	NaN	0.51015	-0.00418	0.6149	-0.00418	0.66265	-0.00409	0.8219	0.00823
NaN	NaN	0.50965	-0.00418	0.6139	-0.00418	0.6624	-0.00409	0.8214	0.00813
NaN	NaN	0.5094	-0.00418	0.61365	-0.00418	0.6619	-0.00409	0.82115	0.00808
NaN	NaN	0.5089	-0.00418	0.61315	-0.00418	0.6614	-0.00409	0.82065	0.00798
NaN	NaN	0.5084	-0.00418	0.61265	-0.00418	0.66115	-0.00409	0.82015	0.00788
NaN	NaN	0.5074	-0.00418	0.6124	-0.00418	0.66065	-0.0041	0.8199	0.00783
NaN	NaN	0.50715	-0.00418	0.6119	-0.00418	0.66015	-0.0041	0.8194	0.00773
NaN	NaN	0.50665	-0.00418	0.6114	-0.00418	0.6599	-0.0041	0.8189	0.00763
NaN	NaN	0.50615	-0.00418	0.6104	-0.00418	0.6594	-0.0041	0.81865	0.00758
NaN	NaN	0.5059	-0.00418	0.61015	-0.00418	0.6589	-0.0041	0.81815	0.00749
NaN	NaN	0.5054	-0.00418	0.60965	-0.00418	0.65865	-0.0041	0.81765	0.00739
NaN	NaN	0.5049	-0.00418	0.60915	-0.00418	0.65815	-0.0041	0.8174	0.00734
NaN	NaN	0.5039	-0.00418	0.60815	-0.00418	0.65765	-0.0041	0.8169	0.00724
NaN	NaN	0.50365	-0.00418	0.6079	-0.00418	0.65665	-0.00411	0.81665	0.0072
NaN	NaN	0.50315	-0.00418	0.6074	-0.00418	0.6564	-0.00411	0.81615	0.0071
NaN	NaN	0.50265	-0.00418	0.6069	-0.00418	0.6559	-0.00411	0.81565	0.007
NaN	NaN	0.5024	-0.00418	0.60665	-0.00418	0.6554	-0.00411	0.8154	0.00696
NaN	NaN	0.5019	-0.00418	0.60615	-0.00418	0.65515	-0.00411	0.8149	0.00686
NaN	NaN	0.5014	-0.00418	0.60565	-0.00418	0.65465	-0.00411	0.8144	0.00677
NaN	NaN	0.5004	-0.00418	0.60465	-0.00418	0.65415	-0.00411	0.81415	0.00672
NaN	NaN	0.50015	-0.00418	0.6044	-0.00418	0.65315	-0.00412	0.81365	0.00663
NaN	NaN	0.49965	-0.00418	0.6039	-0.00418	0.6529	-0.00412	0.8134	0.00658
NaN	NaN	0.49915	-0.00418	0.6034	-0.00418	0.6524	-0.00412	0.8129	0.00649
NaN	NaN	0.4989	-0.00418	0.60315	-0.00418	0.6519	-0.00412	0.8124	0.00639
NaN	NaN	0.4984	-0.00418	0.60265	-0.00418	0.65165	-0.00412	0.81215	0.00635
NaN	NaN	0.4979	-0.00418	0.60215	-0.00418	0.65115	-0.00412	0.81165	0.00626
NaN	NaN	0.4969	-0.00418	0.60115	-0.00418	0.65065	-0.00412	0.81115	0.00616
NaN	NaN	0.49665	-0.00418	0.6009	-0.00418	0.64965	-0.00413	0.8109	0.00612
NaN	NaN	0.49615	-0.00418	0.6004	-0.00418	0.6494	-0.00413	0.8104	0.00603
NaN	NaN	0.49565	-0.00418	0.5999	-0.00418	0.6489	-0.00413	0.81015	0.00598
NaN	NaN	0.4954	-0.00418	0.59965	-0.00418	0.6484	-0.00413	0.80965	0.00589
NaN	NaN	0.4949	-0.00418	0.59915	-0.00418	0.6474	-0.00413	0.80915	0.0058
NaN	NaN	0.4939	-0.00418	0.59865	-0.00418	0.64715	-0.00413	0.8089	0.00576
NaN	NaN	0.4929	-0.00418	0.59765	-0.00418	0.64665	-0.00413	0.8084	0.00567
NaN	NaN	0.4909	-0.00418	0.5974	-0.00418	0.64615	-0.00413	0.8079	0.00558
NaN	NaN	0.4904	-0.00418	0.5969	-0.00418	0.6459	-0.00413	0.80765	0.00554
NaN	NaN	0.49015	-0.00418	0.5964	-0.00418	0.6454	-0.00413	0.80715	0.00545
NaN	NaN	0.48965	-0.00418	0.59615	-0.00418	0.6449	-0.00413	0.80665	0.00536
NaN	NaN	0.48865	-0.00418	0.59565	-0.00418	0.6439	-0.00414	0.8064	0.00532
NaN	NaN	0.48765	-0.00418	0.59515	-0.00418	0.64365	-0.00414	0.8059	0.00523
NaN	NaN	0.4874	-0.00418	0.59415	-0.00418	0.64315	-0.00414	0.8054	0.00515
NaN	NaN	0.4869	-0.00418	0.5939	-0.00418	0.64265	-0.00414	0.80515	0.0051
NaN	NaN	0.4864	-0.00418	0.5934	-0.00418	0.6424	-0.00414	0.80465	0.00502
NaN	NaN	0.4854	-0.00418	0.5929	-0.00418	0.6419	-0.00414	0.8044	0.00498
NaN	NaN	0.48515	-0.00418	0.59265	-0.00418	0.6414	-0.00414	0.8039	0.00489
NaN	NaN	0.48465	-0.00418	0.59215	-0.00418	0.6404	-0.00414	0.8034	0.00481
NaN	NaN	0.48415	-0.00418	0.59165	-0.00418	0.64015	-0.00414	0.80315	0.00476
NaN	NaN	0.4839	-0.00418	0.59065	-0.00418	0.63965	-0.00414	0.80265	0.00468
NaN	NaN	0.4834	-0.00418	0.5904	-0.00418	0.63915	-0.00414	0.80215	0.0046
NaN	NaN	0.4824	-0.00418	0.5899	-0.00418	0.6389	-0.00414	0.8019	0.00456
NaN	NaN	0.4814	-0.00418	0.5894	-0.00418	0.6384	-0.00414	0.8014	0.00447
NaN	NaN	0.48115	-0.00418	0.58915	-0.00418	0.6379	-0.00415	0.8009	0.00439
NaN	NaN	0.48065	-0.00418	0.58865	-0.00418	0.6369	-0.00415	0.80065	0.00435
NaN	NaN	0.48015	-0.00418	0.58765	-0.00418	0.63665	-0.00415	0.80015	0.00427
NaN	NaN	0.47915	-0.00418	0.58665	-0.00418	0.63615	-0.00415	0.79965	0.00419
NaN	NaN	0.47815	-0.00418	0.5864	-0.00418	0.63565	-0.00415	0.7994	0.00415
NaN	NaN	0.47615	-0.00418	0.5859	-0.00418	0.6354	-0.00415	0.7989	0.00407
NaN	NaN	0.47415	-0.00418	0.5854	-0.00418	0.6349	-0.00415	0.79865	0.00403
NaN	NaN	0.47365	-0.00418	0.5844	-0.00418	0.6344	-0.00415	0.79815	0.00395
NaN	NaN	0.47265	-0.00418	0.58415	-0.00418	0.6334	-0.00415	0.79765	0.00387
NaN	NaN	0.47165	-0.00418	0.58365	-0.00418	0.63315	-0.00415	0.7974	0.00383
NaN	NaN	0.47065	-0.00418	0.58315	-0.00418	0.63265	-0.00415	0.7969	0.00375
NaN	NaN	0.4704	-0.00418	0.5829	-0.00418	0.63215	-0.00415	0.7964	0.00368
NaN	NaN	0.4699	-0.00418	0.5824	-0.00418	0.63115	-0.00415	0.79615	0.00364
NaN	NaN	0.4694	-0.00418	0.5814	-0.00418	0.6309	-0.00415	0.79565	0.00356
NaN	NaN	0.4684	-0.00418	0.5804	-0.00418	0.6304	-0.00415	0.79515	0.00349
NaN	NaN	0.4664	-0.00418	0.58015	-0.00418	0.6299	-0.00415	0.7949	0.00345
NaN	NaN	0.4624	-0.00418	0.57965	-0.00418	0.62965	-0.00416	0.7944	0.00337
NaN	NaN	0.4614	-0.00418	0.57915	-0.00418	0.62915	-0.00416	0.7939	0.0033
[truncated: 680 more rows]

## Sheet: COMP-Concentrations-Sim
E (V vs SHE)	Tempo_dot	Tempo_dot	Tempo_dot	Tempo_dot	Tempo_dot
	0 mM	1 mM	5 mM	10 mM	20 mM
0.4	1	1	1	1	1
0.405	1	1	1	1	1
0.41	1	1	1	1	1
0.415	1	1	1	1	1
0.42	1	1	1	1	1
0.425	1	1	1	1	1
0.43	1	1	1	1	1
0.435	1	1	1	1	1
0.44	1	1	1	1	1
0.445	1	1	1	1	1
0.45	1	1	1	1	1
0.455	1	1	1	1	1
0.46	1	1	1	1	1
0.465	1	1	1	1	1
0.47	1	1	1	1	1
0.475	1	1	1	1	1
0.48	1	1	1	1	1
0.485	1	1	1	1	1
0.49	1	1	1	1	1
0.495	1	1	1	1	1
0.5	1	0.99999	1	1	0.99999
0.505	0.99999	0.99999	1	0.99999	0.99999
0.51	0.99999	0.99999	0.99999	0.99999	0.99999
0.515	0.99999	0.99999	0.99999	0.99999	0.99999
0.52	0.99999	0.99999	0.99999	0.99999	0.99999
0.525	0.99999	0.99999	0.99999	0.99999	0.99998
0.53	0.99999	0.99999	0.99999	0.99998	0.99998
0.535	0.99999	0.99999	0.99998	0.99998	0.99998
0.54	0.99998	0.99998	0.99998	0.99998	0.99997
0.545	0.99998	0.99998	0.99998	0.99997	0.99997
0.55	0.99997	0.99997	0.99997	0.99997	0.99996
0.555	0.99996	0.99997	0.99997	0.99996	0.99995
0.56	0.99995	0.99997	0.99996	0.99995	0.99994
0.565	0.99994	0.99996	0.99995	0.99994	0.99993
0.57	0.99993	0.99995	0.99994	0.99993	0.99991
0.575	0.99992	0.99994	0.99993	0.99991	0.9999
0.58	0.99991	0.99993	0.99991	0.9999	0.99988
0.585	0.9999	0.99991	0.99989	0.99988	0.99985
0.59	0.99989	0.99989	0.99987	0.99985	0.99982
0.595	0.99988	0.99987	0.99985	0.99982	0.99978
0.6	0.99985	0.99985	0.99981	0.99978	0.99974
0.605	0.99981	0.99981	0.99978	0.99974	0.99969
0.61	0.99977	0.99978	0.99973	0.99968	0.99963
0.615	0.99972	0.99973	0.99968	0.99962	0.99955
0.62	0.99967	0.99966	0.99961	0.99955	0.99946
0.625	0.99962	0.9996	0.99953	0.99945	0.99936
0.63	0.99955	0.99953	0.99944	0.99935	0.99924
0.635	0.99943	0.99943	0.99932	0.99922	0.99909
0.64	0.99928	0.99931	0.99919	0.99906	0.99892
0.645	0.99911	0.99918	0.99902	0.99888	0.99871
0.65	0.99894	0.999	0.99883	0.99867	0.99847
0.655	0.99878	0.99881	0.9986	0.99841	0.99818
0.66	0.9986	0.99857	0.99833	0.99811	0.99785
0.665	0.99829	0.99827	0.998	0.99775	0.99745
0.67	0.99795	0.99795	0.99762	0.99733	0.99699
0.675	0.9976	0.99756	0.99716	0.99683	0.99645
0.68	0.99706	0.99708	0.99662	0.99624	0.99581
0.685	0.99645	0.99651	0.99598	0.99556	0.99508
0.69	0.99585	0.99583	0.99523	0.99476	0.99422
0.695	0.99496	0.99502	0.99434	0.99382	0.99323
0.7	0.99396	0.99406	0.99331	0.99273	0.99208
0.705	0.99288	0.99292	0.99209	0.99146	0.99075
0.71	0.99143	0.99157	0.99067	0.98999	0.98923
0.715	0.98991	0.98999	0.98901	0.98828	0.98747
0.72	0.98795	0.98812	0.98709	0.98632	0.98547
0.725	0.98575	0.98593	0.98485	0.98406	0.98318
0.73	0.98319	0.98337	0.98227	0.98146	0.98057
0.735	0.98007	0.98035	0.97929	0.97849	0.97761
0.74	0.97646	0.97687	0.97586	0.97511	0.97426
0.745	0.97228	0.97282	0.97193	0.97126	0.97049
0.75	0.96742	0.96811	0.96744	0.96691	0.96625
0.755	0.96179	0.96269	0.96234	0.96199	0.9615
0.76	0.95529	0.95646	0.95655	0.95646	0.9562
0.765	0.9478	0.94932	0.95001	0.95028	0.95031
0.77	0.93911	0.94116	0.94266	0.94338	0.9438
0.775	0.92939	0.93188	0.93442	0.93571	0.93661
0.78	0.91836	0.92139	0.92524	0.92724	0.92871
0.785	0.90587	0.90957	0.91506	0.91792	0.92008
0.79	0.89181	0.89633	0.90381	0.9077	0.91068
0.795	0.87596	0.88155	0.89146	0.89656	0.90049
0.8	0.85828	0.86521	0.87796	0.88447	0.8895
0.805	0.83865	0.8472	0.86329	0.87142	0.8777
0.81	0.81697	0.82746	0.84743	0.85741	0.86508
0.815	0.79325	0.80596	0.83039	0.84245	0.85166
0.82	0.76745	0.78271	0.81219	0.82655	0.83745
0.825	0.73969	0.75773	0.79286	0.80975	0.82249
0.83	0.70996	0.73109	0.77247	0.79209	0.80681
0.835	0.67822	0.7029	0.75109	0.77365	0.79046
0.84	0.64507	0.67328	0.72881	0.75448	0.77349
0.845	0.61059	0.64241	0.70574	0.73468	0.75597
0.85	0.57444	0.61049	0.682	0.71433	0.73794
0.855	0.53748	0.57772	0.65774	0.69353	0.71951
0.86	0.50006	0.54436	0.63309	0.67239	0.70075
0.865	0.46179	0.51076	0.60819	0.65102	0.68175
0.87	0.42405	0.4772	0.58322	0.62952	0.66259
0.875	0.38627	0.44394	0.55834	0.60802	0.64336
0.88	0.34943	0.41128	0.53368	0.5866	0.62412
0.885	0.31398	0.37946	0.50939	0.56537	0.60498
0.89	0.27994	0.34872	0.48558	0.54443	0.58599
0.895	0.24757	0.31925	0.46237	0.52386	0.56722
0.9	0.21706	0.29129	0.43986	0.50372	0.54874
0.905	0.18869	0.26489	0.41813	0.4841	0.5306
0.91	0.16269	0.2403	0.39726	0.46504	0.51286
0.915	0.13882	0.21748	0.37728	0.44659	0.49555
0.92	0.11751	0.1965	0.35823	0.42879	0.4787
0.925	0.0981	0.17736	0.34014	0.41165	0.46235
0.93	0.08092	0.16006	0.32301	0.39519	0.44652
0.935	0.06601	0.14443	0.30683	0.37943	0.43121
0.94	0.05326	0.13049	0.2916	0.36435	0.41645
0.945	0.04242	0.11811	0.27727	0.34997	0.40224
0.95	0.03346	0.10716	0.26383	0.33626	0.38858
0.955	0.02605	0.09749	0.25123	0.32325	0.37546
0.96	0.02007	0.08903	0.23944	0.31088	0.36287
0.965	0.01533	0.08161	0.2284	0.29911	0.35082
0.97	0.01153	0.07511	0.21807	0.28792	0.33929
0.975	0.00866	0.06942	0.20842	0.27731	0.32826
0.98	0.00642	0.06443	0.19939	0.26725	0.31772
0.985	0.00473	0.06005	0.19094	0.25771	0.30765
0.99	0.00351	0.05621	0.18305	0.24866	0.29804
0.995	0.00256	0.05279	0.17565	0.24009	0.28887
1	0.0019	0.04974	0.16872	0.23197	0.28012
1.005	0.00142	0.04702	0.16223	0.22427	0.27178
1.01	0.00105	0.04457	0.15614	0.21698	0.26383
1.015	0.000805691	0.04237	0.15042	0.21007	0.25625
1.02	0.000613217	0.04037	0.14506	0.20352	0.24903
1.025	0.000478633	0.03854	0.14002	0.19732	0.24215
1.03	0.000378696	0.03687	0.13528	0.19143	0.23559
1.035	0.000292136	0.03534	0.13082	0.18585	0.22934
1.04	0.000217692	0.03393	0.12661	0.18056	0.22338
1.045	0.000174354	0.03262	0.12265	0.17553	0.2177
1.05	0.000142485	0.03141	0.11892	0.17076	0.21229
1.055	0.000108031	0.03029	0.11539	0.16624	0.20714
1.06	8.51963e-05	0.02925	0.11206	0.16194	0.20222
1.065	7.43044e-05	0.02827	0.10891	0.15785	0.19753
1.07	5.92186e-05	0.02736	0.10594	0.15396	0.19305
1.075	4.66559e-05	0.02651	0.10313	0.15027	0.18878
1.08	4.10892e-05	0.02571	0.10047	0.14676	0.18472
1.085	3.44537e-05	0.02497	0.09795	0.14343	0.18084
1.09	2.66301e-05	0.02427	0.09556	0.14025	0.17714
1.095	1.88833e-05	0.02361	0.0933	0.13723	0.1736
1.1	1.24785e-05	0.02299	0.09115	0.13434	0.17022
1.105	8.68043e-06	0.0224	0.0891	0.1316	0.16699
1.11	8.73595e-06	0.02185	0.08717	0.12898	0.16391
1.115	1.03236e-05	0.02133	0.08532	0.12649	0.16096
1.12	1.12146e-05	0.02084	0.08357	0.12411	0.15814
1.125	1.1501e-05	0.02037	0.08191	0.12184	0.15545
1.13	1.12745e-05	0.01993	0.08032	0.11967	0.15287
1.135	1.0627e-05	0.01951	0.07881	0.1176	0.1504
1.14	9.6505e-06	0.01912	0.07737	0.11562	0.14804
1.145	8.43679e-06	0.01874	0.076	0.11373	0.14578
1.15	7.07777e-06	0.01838	0.07469	0.11192	0.14362
1.155	5.66533e-06	0.01805	0.07344	0.11019	0.14154
1.16	4.29134e-06	0.01772	0.07225	0.10854	0.13955
1.165	3.04769e-06	0.01742	0.07111	0.10695	0.13765
1.17	2.02625e-06	0.01713	0.07002	0.10544	0.13582
1.175	1.31852e-06	0.01685	0.06898	0.10398	0.13406
1.18	9.21319e-07	0.01658	0.06799	0.10259	0.13238
1.185	7.27303e-07	0.01633	0.06704	0.10126	0.13076
1.19	6.46184e-07	0.01609	0.06613	0.09997	0.12921
1.195	5.87676e-07	0.01586	0.06525	0.09874	0.12771
1.2	4.63875e-07	0.01564	0.06442	0.09757	0.12629
